# Supplementary material for: Bro̷nsted Acid-Catalyzed Reduction of Furans
Source: J Am Chem Soc. 2025 Feb 19;147(9):7932–8. doi: 10.1021/jacs.4c18485 (PMC11887439; doi:10.1021/jacs.4c18485)
Supplement: Supplementary file 2 — ja4c18485_si_002.zip [file ja4c18485_si_002.zip › AllCoordinates/2-Methylester-Furan/2_4/calc.mpi8.out]

! Job execution by suborca V 10.00 !
Job started from head1.mpi-muelheim.mpg.de, running /hsnfs/software/orca/orca_stable_directory/orca_stable_20240818/orca on xe31th9.mpi-muelheim.mpg.de in /usr/scratch/frank/calc__9295290 (/bin/ksh)
Job execution start: Sun Aug 18 12:01:09 CEST 2024
Shared library path: /hsnfs/software/openmpi-4.1.0/lib:/hsnfs/software/orca/orca_stable_directory/orca_stable_20240818:/hsnfs/software/themis/llvm-14.0.1/lib::/hsnfs/software/cfour-2.1/lib:/hsnfs/software/orca/orca_stable:/usr/users/openmpi-2.0.4/lib:/opt/intel/lib/intel64:/opt/intel/mkl/lib/intel64
SLURM Job ID is: 9295290
SLURM_JOB_NODELIST: xe31th9
Maxcore enforced by SLURM: 9600 MB per core
Expanded nodelist (1 nodes):
xe31th9

                                 *****************
                                 * O   R   C   A *
                                 *****************

                                            #,                                       
                                            ###                                      
                                            ####                                     
                                            #####                                    
                                            ######                                   
                                           ########,                                 
                                     ,,################,,,,,                         
                               ,,#################################,,                 
                          ,,##########################################,,             
                       ,#########################################, ''#####,          
                    ,#############################################,,   '####,        
                  ,##################################################,,,,####,       
                ,###########''''           ''''###############################       
              ,#####''   ,,,,##########,,,,          '''####'''          '####       
            ,##' ,,,,###########################,,,                        '##       
           ' ,,###''''                  '''############,,,                           
         ,,##''                                '''############,,,,        ,,,,,,###''
      ,#''                                            '''#######################'''  
     '                                                          ''''####''''         
             ,#######,   #######,   ,#######,      ##                                
            ,#'     '#,  ##    ##  ,#'     '#,    #''#        ,####,   ,####,        
            ##       ##  ##   ,#'  ##            #'  '#       #'       #'  '#        
            ##       ##  #######   ##           ,######,      #####,   #    #        
            '#,     ,#'  ##    ##  '#,     ,#' ,#      #,     #,   #   #,  ,#        
             '#######'   ##     ##  '#######'  #'      '#     '####' # '####'        


                #########################################################
                #                        -***-                          #
                #          Department of theory and spectroscopy        #
                #                                                       #
                #                      Frank Neese                      #
                #                                                       #
                #     Directorship, Architecture, Infrastructure        #
                #                    SHARK, DRIVERS                     #
                #        Core code/Algorithms in most modules           #
                #                                                       #
                #        Max Planck Institute fuer Kohlenforschung      #
                #                Kaiser Wilhelm Platz 1                 #
                #                 D-45470 Muelheim/Ruhr                 #
                #                      Germany                          #
                #                                                       #
                #                  All rights reserved                  #
                #                        -***-                          #
                #########################################################


                         Program Version 6.0.x  -   STABLE   -
                                (GIT: $c601ac21$)
                ($2024-08-14 11:52:48 +0200 $)

                         (BUILD: $Sun 18 Aug 2024 01:04:00 AM CEST$)


 With contributions from (in alphabetic order):
   Daniel Aravena         : Magnetic Suceptibility
   Michael Atanasov       : Ab Initio Ligand Field Theory (pilot matlab implementation)
   Alexander A. Auer      : GIAO ZORA, VPT2 properties, NMR spectrum
   Ute Becker             : All parallelization in ORCA, NUMFREQ, NUMCALC
   Giovanni Bistoni       : ED, misc. LED, open-shell LED, HFLD
   Martin Brehm           : Molecular dynamics
   Dmytro Bykov           : pre 5.0 version of the SCF Hessian
   Marcos Casanova-Páez   : Triplet and SCS-CIS(D). UHF-(DLPNO)-IP/EA/STEOM-CCSD. UHF-CVS-IP/STEOM-CCSD
   Vijay G. Chilkuri      : MRCI spin determinant printing, contributions to CSF-ICE
   Pauline Colinet        : FMM embedding
   Dipayan Datta          : RHF DLPNO-CCSD density
   Achintya Kumar Dutta   : EOM-CC, STEOM-CC
   Nicolas Foglia         : Exact transition moments, OPA infrastructure, MCD improvements
   Dmitry Ganyushin       : Spin-Orbit,Spin-Spin,Magnetic field MRCI
   Miquel Garcia          : C-PCM and meta-GGA Hessian, CCSD/C-PCM, Gaussian charge scheme
   Tiago L. C. Gouveia    : GS-ROHF, GS-ROCIS
   Yang Guo               : DLPNO-NEVPT2, F12-NEVPT2, CIM, IAO-localization
   Andreas Hansen         : Spin unrestricted coupled pair/coupled cluster methods
   Ingolf Harden          : AUTO-CI MPn and infrastructure 
   Benjamin Helmich-Paris : MC-RPA, TRAH-(SCF,CASSCF), AVAS, COSX integrals, SCF dyn. polar.
   Lee Huntington         : MR-EOM, pCC
   Robert Izsak           : Overlap fitted RIJCOSX, COSX-SCS-MP3, EOM
   Riya Kayal             : Wick's Theorem for AUTO-CI, AUTO-CI UHF-CCSDT
   Emily Kempfer          : AUTO-CI, RHF CISDT and CCSDT
   Christian Kollmar      : KDIIS, OOCD, Brueckner-CCSD(T), CCSD density, CASPT2, CASPT2-K, improved NEVPT2
   Axel Koslowski         : Symmetry handling
   Simone Kossmann        : Meta GGA functionals, TD-DFT gradient, OOMP2, (MP2 Hessian; deprecated post 5.0)
   Lucas Lang             : DCDCAS
   Marvin Lechner         : AUTO-CI (C++ implementation), FIC-MRCC
   Spencer Leger          : CASSCF response
   Dagmar Lenk            : GEPOL surface, SMD, ORCA-2-JSON
   Dimitrios Liakos       : Extrapolation schemes; Compound Job, initial MDCI parallelization
   Dimitrios Manganas     : Further ROCIS development; embedding schemes. LFT, Crystal Embedding
   Dimitrios Pantazis     : SARC Basis sets
   Anastasios Papadopoulos: AUTO-CI, single reference methods and gradients
   Taras Petrenko         : pre 6.0 DFT Hessian and TD-DFT gradient, (ASA, deprecated), ECA, 1-Electron XAS/XES, NRVS
   Peter Pinski           : DLPNO-MP2, DLPNO-MP2 Gradient
   Christoph Reimann      : Effective Core Potentials
   Marius Retegan         : Local ZFS, SOC
   Christoph Riplinger    : Optimizer, TS searches, QM/MM, DLPNO-CCSD(T), (RO)-DLPNO pert. Triples
   Michael Roemelt        : Original ROCIS implementation
   Masaaki Saitow         : Open-shell DLPNO-CCSD energy and density
   Barbara Sandhoefer     : DKH picture change effects
   Kantharuban Sivalingam : CASSCF convergence/infrastructure, NEVPT2 and variants, FIC-MRCI
   Bernardo de Souza      : ESD, SOC TD-DFT
   Georgi Stoychev        : AutoAux, RI-MP2 NMR, DLPNO-MP2 response, X2C
   Van Anh Tran           : RI-MP2 g-tensors
   Willem Van den Heuvel  : Paramagnetic NMR
   Zikuan Wang            : NOTCH, Electric field optimization 
   Frank Wennmohs         : Technical directorship and infrastructure
   Hang Xu                : AUTO-CI-Response properties 


 We gratefully acknowledge several colleagues who have allowed us to
 interface, adapt or use parts of their codes:
   Stefan Grimme, W. Hujo, H. Kruse, P. Pracht,  : VdW corrections, initial TS optimization,
                  C. Bannwarth, S. Ehlert,         DFT functionals, gCP, sTDA/sTD-DF
                  L. Wittmann, M. Mueller
   Ed Valeev, F. Pavosevic, A. Kumar             : LibInt (2-el integral package), F12 methods
   Garnet Chan, S. Sharma, J. Yang, R. Olivares  : DMRG
   Ulf Ekstrom                                   : XCFun DFT Library
   Mihaly Kallay                                 : mrcc  (arbitrary order and MRCC methods)
   Frank Weinhold                                : gennbo (NPA and NBO analysis)
   Simon Mueller                                 : openCOSMO-RS
   Christopher J. Cramer and Donald G. Truhlar   : smd solvation model
   Lars Goerigk                                  : TD-DFT with DH, B97 family of functionals
   V. Asgeirsson, H. Jonsson                     : NEB implementation
   FAccTs GmbH                                   : IRC, NEB, NEB-TS, DLPNO-Multilevel, CI-OPT
                                                   MM, QMMM, 2- and 3-layer-ONIOM, Crystal-QMMM,
                                                   LR-CPCM, SF, NACMEs, symmetry and pop. for TD-DFT,
                                                   nearIR, NL-DFT gradient (VV10), updates on ESD,
                                                   ML-optimized integration grids, MBIS, APM,
                                                   GOAT, DOCKER, SOLVATOR, interface openCOSMO-RS
   S Lehtola, MJT Oliveira, MAL Marques          : LibXC Library
   Liviu Ungur et al                             : ANISO software


 Your calculation uses the libint2 library for the computation of 2-el integrals
 For citations please refer to: http://libint.valeyev.net

 Your ORCA version has been built with support for libXC version: 6.2.2
 For citations please refer to: https://libxc.gitlab.io

 This ORCA versions uses:
   CBLAS   interface :  Fast vector & matrix operations
   LAPACKE interface :  Fast linear algebra routines
   SCALAPACK package :  Parallel linear algebra routines
   Shared memory     :  Shared parallel matrices
   BLAS/LAPACK       :  OpenBLAS 0.3.26  USE64BITINT DYNAMIC_ARCH NO_AFFINITY Haswell SINGLE_THREADED
        Core in use  :  Haswell
   Copyright (c) 2011-2014, The OpenBLAS Project


NOTE: MaxCore=8000 MB was set to SCF,MP2,MDCI,CIPSI,MRCI and CIS
      => If you want to overwrite this, your respective input block should be placed after the MaxCore statement
Your calculation utilizes the atom-pairwise dispersion correction
with the Becke-Johnson damping scheme (D3BJ)


================================================================================

----- Orbital basis set information -----
Your calculation utilizes the basis: def2-SVP
   F. Weigend and R. Ahlrichs, Phys. Chem. Chem. Phys. 7, 3297 (2005).

----- AuxJ basis set information -----
Your calculation utilizes the auxiliary basis: def2/J
   F. Weigend, Phys. Chem. Chem. Phys. 8, 1057 (2006).

----- AuxC basis set information -----
Your calculation utilizes the auxiliary basis: def2-SVP/C
  H-La, Hf-Rn : A. Hellweg, C. Hattig, S. Hofener and W. Klopper, Theor. Chem. Acc. 117, 587 (2007).
        Ce-Lu : J. Chmela and M. E. Harding, Mol. Phys. (2018).

================================================================================
                                        WARNINGS
                       Please study these warnings very carefully!
================================================================================


WARNING: The frozen-core approximation for MP2-gradient calculations is turned on by default.

WARNING: Geometry Optimization
  ===> : Switching off AutoStart
         For restart on a previous wavefunction, please use MOREAD

WARNING: The frozen-core approximation is turned on by default for 
         the MP2 part of double-hybrid DFT.

================================================================================
                                       INPUT FILE
================================================================================
NAME = calc.inp
|  1> ! RI-B2PLYP D3BJ  def2-SVP def2-SVP/C RIJCOSX def2/J  TightOpt NumFreq
|  2> 
|  3> %cpcm
|  4> epsilon 16.7                    # Dielectric constant
|  5> refrac 1.275   
|  6> SURFACETYPE VDW_GAUSSIAN
|  7> end
|  8> 
|  9> %geom
| 10> MaxIter 100
| 11> end
| 12> 
| 13> %PAL NPROCS 8 END
| 14> 
| 15> %maxcore 8000
| 16> 
| 17> 
| 18> 
| 19> * xyz 1 1
| 20> O        1.4377239446      1.4520617931     -0.1966604226                 
| 21> C        0.9749952433      0.3217292620     -0.1281063145                 
| 22> O        1.7908185541     -0.7601290633     -0.0494987394                 
| 23> C        3.1674780774     -0.6864936806     -0.0565725895                 
| 24> C       -0.4854604212      0.1283636418     -0.1345504191                 
| 25> C       -1.4894549317      1.2412452207     -0.2218600873                 
| 26> C       -2.7272123091      0.4300006505     -0.1882424479                 
| 27> C       -2.3381647247     -0.8820409378     -0.0967332458                 
| 28> O       -0.9994978878     -0.9821272123     -0.0699157787                 
| 29> H        3.5242143898     -0.0861129232      0.8075526998                 
| 30> H        3.5204644338     -0.2267397878     -1.0045081213                 
| 31> H        3.5871402180     -1.7103785267      0.0215768456                 
| 32> H       -1.3568018990      2.2626770242     -0.2859244595                 
| 33> H       -3.2936188942      0.5848201835     -1.0827336400                 
| 34> H       -3.3451033478      0.7061484711      0.6405235296                 
| 35> H       -2.9865710893     -1.6837814611     -0.0542441910                 
| 36> *
| 37> 
| 38>                          ****END OF INPUT****
================================================================================

                       *****************************
                       * Geometry Optimization Run *
                       *****************************

Geometry optimization settings:
Update method            Update   .... BFGS
Choice of coordinates    CoordSys .... (2022) Redundant Internals
Initial Hessian          InHess   .... Almloef's Model
Max. no of cycles        MaxIter  .... 100

Convergence Tolerances:
Energy Change            TolE     ....  1.0000e-06 Eh
Max. Gradient            TolMAXG  ....  1.0000e-04 Eh/bohr
RMS Gradient             TolRMSG  ....  3.0000e-05 Eh/bohr
Max. Displacement        TolMAXD  ....  1.0000e-03 bohr
RMS Displacement         TolRMSD  ....  6.0000e-04 bohr
Strict Convergence                .... False

------------------------------------------------------------------------------
                        ORCA OPTIMIZATION COORDINATE SETUP
------------------------------------------------------------------------------

The optimization will be done in redundant internal coordinates (2022)
Making redundant internal coordinates   ...  (2022 redundants) done
Evaluating the initial hessian          ...  (Almloef) done
Evaluating the coordinates              ...  done
Calculating the B-matrix                .... done
Calculating the G-matrix                .... done
Diagonalizing the G-matrix              .... done
Small eigenvalue found = 2.010e-02
The first mode is                       ....   27
The number of degrees of freedom        ....   42

    -----------------------------------------------------------------
                    Redundant Internal Coordinates


    -----------------------------------------------------------------
         Definition                    Initial Value    Approx d2E/dq
    -----------------------------------------------------------------
      1. B(C   1,O   0)                  1.2233         1.032359   
      2. B(O   2,C   1)                  1.3573         0.631109   
      3. B(C   3,O   2)                  1.3786         0.583433   
      4. B(C   4,C   1)                  1.4732         0.460229   
      5. B(C   5,C   4)                  1.5014         0.414996   
      6. B(C   6,C   5)                  1.4803         0.448403   
      7. B(C   7,C   6)                  1.3716         0.668580   
      8. B(O   8,C   7)                  1.3427         0.665865   
      9. B(O   8,C   4)                  1.2254         1.024439   
     10. B(H   9,C   3)                  1.1110         0.333304   
     11. B(H  10,C   3)                  1.1111         0.333235   
     12. B(H  11,C   3)                  1.1093         0.335443   
     13. B(H  12,C   5)                  1.0320         0.445614   
     14. B(H  13,C   6)                  1.0700         0.387554   
     15. B(H  14,C   6)                  1.0700         0.387554   
     16. B(H  15,C   7)                  1.0320         0.445614   
     17. A(O   0,C   1,C   4)          119.7370         0.448039   
     18. A(O   2,C   1,C   4)          119.4396         0.410194   
     19. A(O   0,C   1,O   2)          120.8232         0.471464   
     20. A(C   1,O   2,C   3)          123.8722         0.425121   
     21. A(O   2,C   3,H   9)          110.2117         0.342682   
     22. A(H   9,C   3,H  10)          109.7514         0.283887   
     23. A(O   2,C   3,H  11)          109.1538         0.343049   
     24. A(O   2,C   3,H  10)          110.1031         0.342670   
     25. A(H   9,C   3,H  11)          108.8142         0.284179   
     26. A(H  10,C   3,H  11)          108.7740         0.284170   
     27. A(C   1,C   4,C   5)          124.4639         0.383543   
     28. A(C   5,C   4,O   8)          113.2213         0.439119   
     29. A(C   1,C   4,O   8)          122.3146         0.447414   
     30. A(C   4,C   5,C   6)           98.7201         0.381813   
     31. A(C   6,C   5,H  12)          130.6399         0.346364   
     32. A(C   4,C   5,H  12)          130.6399         0.341893   
     33. A(C   5,C   6,C   7)          106.7731         0.415187   
     34. A(H  13,C   6,H  14)          107.7266         0.297665   
     35. A(C   5,C   6,H  14)          111.0391         0.338359   
     36. A(C   7,C   6,H  13)          110.1415         0.361955   
     37. A(C   5,C   6,H  13)          110.1415         0.338359   
     38. A(C   7,C   6,H  14)          111.0391         0.361955   
     39. A(O   8,C   7,H  15)          124.5896         0.368142   
     40. A(C   6,C   7,H  15)          124.5896         0.370717   
     41. A(C   6,C   7,O   8)          110.8209         0.442789   
     42. A(C   4,O   8,C   7)          110.4646         0.475459   
     43. D(C   3,O   2,C   1,C   4)    179.0011         0.029299   
     44. D(C   3,O   2,C   1,O   0)     -0.8245         0.029299   
     45. D(H  10,C   3,O   2,C   1)    -60.8459         0.027323   
     46. D(H   9,C   3,O   2,C   1)     60.3676         0.027323   
     47. D(H  11,C   3,O   2,C   1)    179.8184         0.027323   
     48. D(C   5,C   4,C   1,O   2)   -179.7993         0.014428   
     49. D(C   5,C   4,C   1,O   0)      0.0283         0.014428   
     50. D(O   8,C   4,C   1,O   2)      0.0657         0.014428   
     51. D(O   8,C   4,C   1,O   0)    179.8932         0.014428   
     52. D(H  12,C   5,C   4,O   8)    179.9684         0.011799   
     53. D(H  12,C   5,C   4,C   1)     -0.1558         0.011799   
     54. D(C   6,C   5,C   4,O   8)     -0.0316         0.011799   
     55. D(C   6,C   5,C   4,C   1)    179.8442         0.011799   
     56. D(C   7,C   6,C   5,H  12)   -179.9700         0.014829   
     57. D(C   7,C   6,C   5,C   4)      0.0300         0.014829   
     58. D(H  14,C   6,C   5,C   4)    121.2064         0.014829   
     59. D(H  13,C   6,C   5,H  12)     60.4517         0.014829   
     60. D(H  13,C   6,C   5,C   4)   -119.5483         0.014829   
     61. D(H  15,C   7,C   6,C   5)    179.9774         0.033984   
     62. D(O   8,C   7,C   6,H  14)   -121.1990         0.033984   
     63. D(O   8,C   7,C   6,H  13)    119.5557         0.033984   
     64. D(H  15,C   7,C   6,H  13)    -60.4443         0.033984   
     65. D(O   8,C   7,C   6,C   5)     -0.0226         0.033984   
     66. D(C   4,O   8,C   7,H  15)   -179.9981         0.032901   
     67. D(C   4,O   8,C   7,C   6)      0.0019         0.032901   
     68. D(C   7,O   8,C   4,C   5)      0.0203         0.086616   
     69. D(C   7,O   8,C   4,C   1)   -179.8586         0.086616   
    -----------------------------------------------------------------

Number of atoms                         .... 16
Number of degrees of freedom            .... 69


         *************************************************************
         *                GEOMETRY OPTIMIZATION CYCLE   1            *
         *************************************************************
---------------------------------
CARTESIAN COORDINATES (ANGSTROEM)
---------------------------------
  O      1.437724    1.452062   -0.196660
  C      0.974995    0.321729   -0.128106
  O      1.790819   -0.760129   -0.049499
  C      3.167478   -0.686494   -0.056573
  C     -0.485460    0.128364   -0.134550
  C     -1.489455    1.241245   -0.221860
  C     -2.727212    0.430001   -0.188242
  C     -2.338165   -0.882041   -0.096733
  O     -0.999498   -0.982127   -0.069916
  H      3.524214   -0.086113    0.807553
  H      3.520464   -0.226740   -1.004508
  H      3.587140   -1.710379    0.021577
  H     -1.356802    2.262677   -0.285924
  H     -3.293619    0.584820   -1.082734
  H     -3.345103    0.706148    0.640524
  H     -2.986571   -1.683781   -0.054244

----------------------------
CARTESIAN COORDINATES (A.U.)
----------------------------
  NO LB      ZA    FRAG     MASS         X           Y           Z
   0 O     8.0000    0    15.999    2.716905    2.743999   -0.371634
   1 C     6.0000    0    12.011    1.842474    0.607980   -0.242086
   2 O     8.0000    0    15.999    3.384157   -1.436436   -0.093539
   3 C     6.0000    0    12.011    5.985666   -1.297285   -0.106907
   4 C     6.0000    0    12.011   -0.917387    0.242572   -0.254263
   5 C     6.0000    0    12.011   -2.814662    2.345614   -0.419255
   6 C     6.0000    0    12.011   -5.153684    0.812583   -0.355727
   7 C     6.0000    0    12.011   -4.418491   -1.666816   -0.182799
   8 O     8.0000    0    15.999   -1.888777   -1.855951   -0.132122
   9 H     1.0000    0     1.008    6.659800   -0.162730    1.526053
  10 H     1.0000    0     1.008    6.652714   -0.428476   -1.898245
  11 H     1.0000    0     1.008    6.778713   -3.232147    0.040774
  12 H     1.0000    0     1.008   -2.563984    4.275840   -0.540319
  13 H     1.0000    0     1.008   -6.224038    1.105150   -2.046070
  14 H     1.0000    0     1.008   -6.321329    1.334427    1.210414
  15 H     1.0000    0     1.008   -5.643801   -3.181886   -0.102507

--------------------------------
INTERNAL COORDINATES (ANGSTROEM)
--------------------------------
 O      0   0   0     0.000000000000     0.00000000     0.00000000
 C      1   0   0     1.223302557672     0.00000000     0.00000000
 O      2   1   0     1.357263519486   120.82315964     0.00000000
 C      3   2   1     1.378645586086   123.87223799   359.17546100
 C      2   1   3     1.473215034382   119.73700649   180.17487623
 C      5   2   1     1.501377155791   124.46394386     0.02828506
 C      6   5   2     1.480301058456    98.72012496   179.84420022
 C      7   6   5     1.371563008551   106.77310599     0.02999057
 O      5   2   1     1.225398747693   122.31463645   179.89322974
 H      4   3   2     1.111049218554   110.21167385    60.36757607
 H      4   3   2     1.111105207529   110.10306069   299.15412634
 H      4   3   2     1.109307813248   109.15379900   179.81841315
 H      6   5   2     1.032000000034   130.63993752   359.84420022
 H      7   6   5     1.070000000088   110.14147338   240.45166863
 H      7   6   5     1.069999999995   111.03913953   121.20642248
 H      8   7   6     1.032000000064   124.58957394   179.97739866

---------------------------
INTERNAL COORDINATES (A.U.)
---------------------------
 O      0   0   0     0.000000000000     0.00000000     0.00000000
 C      1   0   0     2.311706812926     0.00000000     0.00000000
 O      2   1   0     2.564856343391   120.82315964     0.00000000
 C      3   2   1     2.605262593441   123.87223799   359.17546100
 C      2   1   3     2.783972951358   119.73700649   180.17487623
 C      5   2   1     2.837191648170   124.46394386     0.02828506
 C      6   5   2     2.797363596236    98.72012496   179.84420022
 C      7   6   5     2.591878461578   106.77310599     0.02999057
 O      5   2   1     2.315668037990   122.31463645   179.89322974
 H      4   3   2     2.099578744374   110.21167385    60.36757607
 H      4   3   2     2.099684548204   110.10306069   299.15412634
 H      4   3   2     2.096287965257   109.15379900   179.81841315
 H      6   5   2     1.950197370272   130.63993752   359.84420022
 H      7   6   5     2.022006963461   110.14147338   240.45166863
 H      7   6   5     2.022006963286   111.03913953   121.20642248
 H      8   7   6     1.950197370328   124.58957394   179.97739866

---------------------
BASIS SET INFORMATION
---------------------
There are 3 groups of distinct atoms

 Group   1 Type O   : 7s4p1d contracted to 3s2p1d pattern {511/31/1}
 Group   2 Type C   : 7s4p1d contracted to 3s2p1d pattern {511/31/1}
 Group   3 Type H   : 4s1p contracted to 2s1p pattern {31/1}

Atom   0O    basis set group =>   1
Atom   1C    basis set group =>   2
Atom   2O    basis set group =>   1
Atom   3C    basis set group =>   2
Atom   4C    basis set group =>   2
Atom   5C    basis set group =>   2
Atom   6C    basis set group =>   2
Atom   7C    basis set group =>   2
Atom   8O    basis set group =>   1
Atom   9H    basis set group =>   3
Atom  10H    basis set group =>   3
Atom  11H    basis set group =>   3
Atom  12H    basis set group =>   3
Atom  13H    basis set group =>   3
Atom  14H    basis set group =>   3
Atom  15H    basis set group =>   3
---------------------------------
AUXILIARY/J BASIS SET INFORMATION
---------------------------------
There are 3 groups of distinct atoms

 Group   1 Type O   : 12s5p4d2f1g contracted to 6s4p3d1f1g pattern {711111/2111/211/2/1}
 Group   2 Type C   : 12s5p4d2f1g contracted to 6s4p3d1f1g pattern {711111/2111/211/2/1}
 Group   3 Type H   : 5s2p1d contracted to 3s1p1d pattern {311/2/1}

Atom   0O    basis set group =>   1
Atom   1C    basis set group =>   2
Atom   2O    basis set group =>   1
Atom   3C    basis set group =>   2
Atom   4C    basis set group =>   2
Atom   5C    basis set group =>   2
Atom   6C    basis set group =>   2
Atom   7C    basis set group =>   2
Atom   8O    basis set group =>   1
Atom   9H    basis set group =>   3
Atom  10H    basis set group =>   3
Atom  11H    basis set group =>   3
Atom  12H    basis set group =>   3
Atom  13H    basis set group =>   3
Atom  14H    basis set group =>   3
Atom  15H    basis set group =>   3
---------------------------------
AUXILIARY/C BASIS SET INFORMATION
---------------------------------
There are 3 groups of distinct atoms

 Group   1 Type O   : 8s6p5d3f contracted to 6s5p4d1f pattern {311111/21111/2111/3}
 Group   2 Type C   : 8s6p5d3f contracted to 6s5p4d1f pattern {311111/21111/2111/3}
 Group   3 Type H   : 4s3p2d contracted to 3s2p1d pattern {211/21/2}

Atom   0O    basis set group =>   1
Atom   1C    basis set group =>   2
Atom   2O    basis set group =>   1
Atom   3C    basis set group =>   2
Atom   4C    basis set group =>   2
Atom   5C    basis set group =>   2
Atom   6C    basis set group =>   2
Atom   7C    basis set group =>   2
Atom   8O    basis set group =>   1
Atom   9H    basis set group =>   3
Atom  10H    basis set group =>   3
Atom  11H    basis set group =>   3
Atom  12H    basis set group =>   3
Atom  13H    basis set group =>   3
Atom  14H    basis set group =>   3
Atom  15H    basis set group =>   3


           ************************************************************
           *        Program running with 8 parallel MPI-processes     *
           *              working on a common directory               *
           ************************************************************
------------------------------------------------------------------------------
                             ORCA STARTUP CALCULATIONS
                           -- RI-GTO INTEGRALS CHOSEN --
------------------------------------------------------------------------------
------------------------------------------------------------------------------
                   ___                                                        
                  /   \      - P O W E R E D   B Y -                         
                 /     \                                                     
                 |  |  |   _    _      __       _____    __    __             
                 |  |  |  | |  | |    /  \     |  _  \  |  |  /  |          
                  \  \/   | |  | |   /    \    | | | |  |  | /  /          
                 / \  \   | |__| |  /  /\  \   | |_| |  |  |/  /          
                |  |  |   |  __  | /  /__\  \  |    /   |      \           
                |  |  |   | |  | | |   __   |  |    \   |  |\   \          
                \     /   | |  | | |  |  |  |  | |\  \  |  | \   \       
                 \___/    |_|  |_| |__|  |__|  |_| \__\ |__|  \__/        
                                                                              
                      - O R C A' S   B I G   F R I E N D -                    
                                      &                                       
                       - I N T E G R A L  F E E D E R -                       
                                                                              
 v1 FN, 2020, v2 2021, v3 2022-2024                                           
------------------------------------------------------------------------------


----------------------
SHARK INTEGRAL PACKAGE
----------------------

Number of atoms                             ...     16
Number of basis functions                   ...    161
Number of shells                            ...     75
Maximum angular momentum                    ...      2
Integral batch strategy                     ... SHARK/LIBINT Hybrid
RI-J (if used) integral strategy            ... SPLIT-RIJ (Revised 2003 algorithm where possible)
Printlevel                                  ...      1
Contraction scheme used                     ... SEGMENTED contraction
Prescreening option                         ... SCHWARTZ
   Thresh                                   ... 1.000e-12
   Tcut                                     ... 1.000e-14
   Tpresel                                  ... 1.000e-14 
Coulomb Range Separation                    ... NOT USED
Exchange Range Separation                   ... NOT USED
Multipole approximations                    ... NOT USED
Finite Nucleus Model                        ... NOT USED
CABS basis                                  ... NOT available
Auxiliary Coulomb fitting basis             ... AVAILABLE
   # of basis functions in Aux-J            ...    518
   # of shells in Aux-J                     ...    170
   Maximum angular momentum in Aux-J        ...      4
Auxiliary J/K fitting basis                 ... NOT available
Auxiliary Correlation fitting basis         ... AVAILABLE
   # of basis functions in Aux-C            ...    530
   # of shells in Aux-C                     ...    186
   Maximum angular momentum in Aux-C        ...      3
Auxiliary 'external' fitting basis          ... NOT available

Checking pre-screening integrals            ... done (  0.0 sec) Dimension = 75
Check shell pair data                       ... done (  0.0 sec)
Shell pair information
Shell pair cut-off parameter TPreSel        ...   1.0e-14
Total number of shell pairs                 ...      2850
Shell pairs after pre-screening             ...      2608
Total number of primitive shell pairs       ...     10434
Primitive shell pairs kept                  ...      7049
          la=0 lb=0:    788 shell pairs
          la=1 lb=0:    938 shell pairs
          la=1 lb=1:    297 shell pairs
          la=2 lb=0:    339 shell pairs
          la=2 lb=1:    203 shell pairs
          la=2 lb=2:     43 shell pairs

Calculating one electron integrals          ... done (  0.0 sec)
Calculating RI/J V-Matrix + Cholesky decomp.... done (  0.0 sec)
Calculating RI/C V-Matrix + Cholesky decomp.... done (  0.0 sec)
Calculating Nuclear repulsion               ... done (  0.0 sec) ENN=    443.582107198974 Eh

Diagonalization of the overlap matrix:
Smallest eigenvalue                        ... 7.855e-04
Time for diagonalization                   ...    0.004 sec
Threshold for overlap eigenvalues          ... 1.000e-07
Number of eigenvalues below threshold      ... 0
Time for construction of square roots      ...    0.002 sec
Total time needed                          ...    0.006 sec

-------------------
DFT GRID GENERATION
-------------------

General Integration Accuracy     IntAcc      ... 4.388
Radial Grid Type                 RadialGrid  ... OptM3 with GC (2021)
Angular Grid (max. ang.)         AngularGrid ... 4 (Lebedev-302)
Angular grid pruning method      GridPruning ... 4 (adaptive)
Weight generation scheme         WeightScheme... mBecke (2022)
Basis function cutoff            BFCut       ... 1.0000e-12
Integration weight cutoff        WCut        ... 1.0000e-14
Partially contracted basis set               ... off
Rotationally invariant grid construction     ... off
Angular grids for H and He will be reduced by one unit

Total number of grid points                  ...    76969
Total number of batches                      ...     1210
Average number of points per batch           ...       63
Average number of grid points per atom       ...     4811

--------------------
COSX GRID GENERATION
--------------------

GRIDX 1
-------
General Integration Accuracy     IntAcc      ... 3.816
Radial Grid Type                 RadialGrid  ... OptM3 with GC (2021)
Angular Grid (max. ang.)         AngularGrid ... 1 (Lebedev-50)
Angular grid pruning method      GridPruning ... 4 (adaptive)
Weight generation scheme         WeightScheme... mBecke (2022)
Basis function cutoff            BFCut       ... 1.0000e-12
Integration weight cutoff        WCut        ... 1.0000e-14
Partially contracted basis set               ... on
Rotationally invariant grid construction     ... off
Angular grids for H and He will be reduced by one unit

Total number of grid points                  ...     9841
Total number of batches                      ...       87
Average number of points per batch           ...      113
Average number of grid points per atom       ...      615
UseSFitting                                  ... on

GRIDX 2
-------
General Integration Accuracy     IntAcc      ... 4.020
Radial Grid Type                 RadialGrid  ... OptM3 with GC (2021)
Angular Grid (max. ang.)         AngularGrid ... 2 (Lebedev-110)
Angular grid pruning method      GridPruning ... 4 (adaptive)
Weight generation scheme         WeightScheme... mBecke (2022)
Basis function cutoff            BFCut       ... 1.0000e-12
Integration weight cutoff        WCut        ... 1.0000e-14
Partially contracted basis set               ... on
Rotationally invariant grid construction     ... off
Angular grids for H and He will be reduced by one unit

Total number of grid points                  ...    21688
Total number of batches                      ...      177
Average number of points per batch           ...      122
Average number of grid points per atom       ...     1356
UseSFitting                                  ... on

GRIDX 3
-------
General Integration Accuracy     IntAcc      ... 4.338
Radial Grid Type                 RadialGrid  ... OptM3 with GC (2021)
Angular Grid (max. ang.)         AngularGrid ... 3 (Lebedev-194)
Angular grid pruning method      GridPruning ... 4 (adaptive)
Weight generation scheme         WeightScheme... mBecke (2022)
Basis function cutoff            BFCut       ... 1.0000e-12
Integration weight cutoff        WCut        ... 1.0000e-14
Partially contracted basis set               ... on
Rotationally invariant grid construction     ... off
Angular grids for H and He will be reduced by one unit

Total number of grid points                  ...    47766
Total number of batches                      ...      382
Average number of points per batch           ...      125
Average number of grid points per atom       ...     2985
UseSFitting                                  ... on
Initializing property integral containers    ... done (  0.0 sec)

SHARK setup successfully completed in   0.9 seconds

Maximum memory used throughout the entire STARTUP-calculation: 20.7 MB


           ************************************************************
           *        Program running with 8 parallel MPI-processes     *
           *              working on a common directory               *
           ************************************************************
-------------------------------------------------------------------------------
                                 ORCA GUESS
                   Start orbitals & Density for SCF / CASSCF
-------------------------------------------------------------------------------

------------
SCF SETTINGS
------------
Hamiltonian:
 Density Functional     Method          .... DFT(GTOs)
 Exchange Functional    Exchange        .... B88
   X-Alpha parameter    XAlpha          ....  0.666667
   Becke's b parameter  XBeta           ....  0.004200
 Correlation Functional Correlation     .... LYP
 LDA part of GGA corr.  LDAOpt          .... VWN-3
 Gradients option       PostSCFGGA      .... off
 Hybrid DFT is turned on
   Fraction HF Exchange ScalHFX         ....  0.530000
   Scaling of DF-GGA-X  ScalDFX         ....  0.470000
   Scaling of DF-GGA-C  ScalDFC         ....  0.730000
   Scaling of DF-LDA-C  ScalLDAC        ....  0.730000
   Perturbative correction              ....  0.270000
   NL short-range parameter             ....  7.800000
 RI-approximation to the Coulomb term is turned on
   Number of AuxJ basis functions       .... 518
   RIJ-COSX (HFX calculated with COS-X)).... on


General Settings:
 Integral files         IntName         .... calc
 Hartree-Fock type      HFTyp           .... RHF
 Total Charge           Charge          ....    1
 Multiplicity           Mult            ....    1
 Number of Electrons    NEL             ....   66
 Basis Dimension        Dim             ....  161
 Nuclear Repulsion      ENuc            ....    443.5821071990 Eh

Convergence Acceleration:
 AO-DIIS                CNVDIIS         .... on
   Start iteration      DIISMaxIt       ....    12
   Startup error        DIISStart       ....  0.200000
   # of expansion vecs  DIISMaxEq       ....     5
   Bias factor          DIISBfac        ....   1.050
   Max. coefficient     DIISMaxC        ....  10.000
 MO-DIIS                CNVKDIIS        .... off
 Trust-Rad. Augm. Hess. CNVTRAH         .... auto
   Auto Start mean grad. ratio tolernc. ....  1.125000
   Auto Start start iteration           ....    50
   Auto Start num. interpolation iter.  ....    10
   Max. Number of Micro iterations      ....    24
   Max. Number of Macro iterations      .... Maxiter - #DIIS iter
   Number of Davidson start vectors     ....     2
   Converg. threshold    (grad. norm)   ....   2.000e-06
   Grad. Scal. Fac. for Micro threshold ....   0.100
   Minimum threshold for Micro iter.    ....   1.000e-02
   NR start threshold (gradient norm)   ....   1.000e-04
   Initial trust radius                 ....   0.400
   Minimum AH scaling param. (alpha)    ....   1.000
   Maximum AH scaling param. (alpha)    .... 1000.000
   Quad. conv. algorithm                .... NR
   White noise on init. David. guess    .... on
   Maximum white noise                  ....   0.010
   Pseudo random numbers                .... off
   Inactive MOs                         .... canonical
   Orbital update algorithm             .... Taylor
   Preconditioner                       .... Diag
   Full preconditioner red. dimension   ....   250
 SOSCF                  CNVSOSCF        .... on
   Start iteration      SOSCFMaxIt      ....   150
   Startup grad/error   SOSCFStart      ....  0.003300
   Hessian update       SOSCFHessUp     .... L-BFGS
 Level Shifting         CNVShift        .... on
   Level shift para.    LevelShift      ....    0.2500
   Turn off err/grad.   ShiftErr        ....    0.0010
 Zerner damping         CNVZerner       .... off
 Static damping         CNVDamp         .... on
   Fraction old density DampFac         ....    0.7000
   Max. Damping (<1)    DampMax         ....    0.9800
   Min. Damping (>=0)   DampMin         ....    0.0000
   Turn off err/grad.   DampErr         ....    0.1000

SCF Procedure:
 Maximum # iterations   MaxIter         ....   125
 SCF integral mode      SCFMode         .... Direct
   Integral package                     .... SHARK and LIBINT hybrid scheme
 Reset frequency        DirectResetFreq ....    20
 Integral Threshold     Thresh          ....  1.000e-12 Eh
 Primitive CutOff       TCut            ....  1.000e-14 Eh

Convergence Tolerance:
 Convergence Check Mode ConvCheckMode   .... Total+1el-Energy
 Convergence forced     ConvForced      .... 0
 Energy Change          TolE            ....  1.000e-09 Eh
 1-El. energy change                    ....  1.000e-06 Eh
 Orbital Gradient       TolG            ....  2.000e-06
 Orbital Rotation angle TolX            ....  2.000e-06
 DIIS Error             TolErr          ....  1.000e-08

------------------------------
INITIAL GUESS: MODEL POTENTIAL
------------------------------
Loading Hartree-Fock densities                     ... done
Calculating cut-offs                               ... done
Initializing the effective Hamiltonian             ... done
Setting up the integral package (SHARK)            ... done
Starting the Coulomb interaction                   ... done (   0.0 sec)
Making the grid                                    ... done (   0.1 sec)
Mapping shells                                     ... done
Starting the XC term evaluation                    ... done (   0.0 sec)
  promolecular density results
     # of electrons  =     66.995591578
     EX              =    -57.605138868
     EC              =     -0.777603171
     EX+EC           =    -58.382742039
Transforming the Hamiltonian                       ... done (   0.0 sec)
Diagonalizing the Hamiltonian                      ... done (   0.0 sec)
Back transforming the eigenvectors                 ... done (   0.0 sec)
Now organizing SCF variables                       ... done
                      ------------------
                      INITIAL GUESS DONE (   0.2 sec)
                      ------------------
             **** ENERGY FILE WAS UPDATED (calc.en.tmp) ****
Finished Guess after   0.3 sec
Maximum memory used throughout the entire GUESS-calculation: 11.6 MB


           ************************************************************
           *        Program running with 8 parallel MPI-processes     *
           *              working on a common directory               *
           ************************************************************

-------------------------------------------------------------------------------------------
                                      ORCA LEAN-SCF
                              memory conserving SCF solver
-------------------------------------------------------------------------------------------

--------------------
CPCM SOLVATION MODEL
--------------------
CPCM parameters:
  Epsilon                                         ...      16.7000
  Refrac                                          ...       1.2750
  Rsolv                                           ...       1.3000
  Surface type                                    ... GAUSSIAN VDW
  Discretization scheme                           ... Constant charge density
    Threshold for H atoms                         ...       5.0000 (charges/Ang^2)
    Threshold for non-H atoms                     ...       5.0000 (charges/Ang^2)
  Epsilon function type                           ...         CPCM
Solvent:                                          ... CUSTOM
Radii:
  Scheme                                          ... Element-dependent radii
  Radius for O  used is    3.4469 Bohr (=   1.8240 Ang.)
  Radius for C  used is    3.8550 Bohr (=   2.0400 Ang.)
  Radius for H  used is    2.4944 Bohr (=   1.3200 Ang.)
Calculating surface                               ...        done! (  0.0s)
Cavity surface points                             ...         1569
Cavity Volume                                     ...    1028.6035
Cavity Surface-area                               ...     596.0282
Calculating surface distance matrix               ...        done! (  0.0s)
Performing Cholesky decomposition & store         ...        done! (  0.1s)
Overall time for CPCM initialization              ...                 0.1s

----------------------------------------D-I-I-S--------------------------------------------
Iteration    Energy (Eh)           Delta-E    RMSDP     MaxDP     DIISErr   Damp  Time(sec)
-------------------------------------------------------------------------------------------
               ***  Starting incremental Fock matrix formation  ***
    1    -456.7970151742148914     0.00e+00  3.24e-03  8.65e-02  2.72e-01  0.700   0.7
    2    -456.8833317484196073    -8.63e-02  2.29e-03  5.60e-02  1.33e-01  0.700   0.5
                               ***Turning on AO-DIIS***
    3    -456.9216360707452509    -3.83e-02  1.20e-03  2.19e-02  5.21e-02  0.700   0.5
    4    -456.9451842824269647    -2.35e-02  2.64e-03  5.69e-02  3.41e-02  0.000   0.5
    5    -456.9976760577326900    -5.25e-02  2.58e-04  4.87e-03  3.51e-03  0.000   0.5
                              *** Initializing SOSCF ***
---------------------------------------S-O-S-C-F--------------------------------------
Iteration    Energy (Eh)           Delta-E    RMSDP     MaxDP     MaxGrad    Time(sec)
--------------------------------------------------------------------------------------
    6    -456.9978371891966731    -1.61e-04  1.17e-04  1.89e-03  2.13e-03     0.5
               *** Restarting incremental Fock matrix formation ***
    7    -456.9979638181627593    -1.27e-04  7.53e-05  1.85e-03  6.09e-04     0.7
    8    -456.9979723860665786    -8.57e-06  5.72e-05  9.21e-04  2.61e-04     0.6
    9    -456.9979746478779248    -2.26e-06  2.22e-05  3.69e-04  1.57e-04     0.6
   10    -456.9979752874664314    -6.40e-07  6.79e-06  1.44e-04  3.77e-05     0.6
   11    -456.9979753160768610    -2.86e-08  3.01e-06  6.63e-05  2.67e-05     0.6
   12    -456.9979753403156906    -2.42e-08  9.43e-07  2.57e-05  4.62e-06     0.6
   13    -456.9979753434651570    -3.15e-09  4.69e-07  1.11e-05  4.01e-06     0.5
   14    -456.9979753434467398     1.84e-11  1.34e-07  3.32e-06  8.54e-07     0.5
                 **** Energy Check signals convergence ****

               *****************************************************
               *                     SUCCESS                       *
               *           SCF CONVERGED AFTER  14 CYCLES          *
               *****************************************************

Recomputing exchange energy using gridx3       ... done (    1.138 sec)
Old exchange energy                            :    -30.725522430 Eh
New exchange energy                            :    -30.725515807 Eh
Exchange energy change after final integration :      0.000006623 Eh
Total energy after final integration           :   -456.997968721 Eh
             **** ENERGY FILE WAS UPDATED (calc.en.tmp) ****

----------------
TOTAL SCF ENERGY
----------------

Total Energy       :       -456.99796872094294 Eh          -12435.54694 eV

Components:
Nuclear Repulsion  :        443.58210719897357 Eh           12070.48279 eV
Electronic Energy  :       -900.47568727644727 Eh          -24503.18917 eV
One Electron Energy:      -1488.90500588152850 Eh          -40515.16496 eV
Two Electron Energy:        588.42931860508122 Eh           16011.97579 eV
CPCM Dielectric    :         -0.10439526597299 Eh              -2.84074 eV

Virial components:
Potential Energy   :       -910.95885993379738 Eh          -24788.45080 eV
Kinetic Energy     :        453.96089121285445 Eh           12352.90386 eV
Virial Ratio       :          2.00669017434514

DFT components:
N(Alpha)           :       32.999999965788 electrons
N(Beta)            :       32.999999965788 electrons
N(Total)           :       65.999999931577 electrons
E(X)               :      -27.351796967426 Eh       
E(C)               :       -1.671281356355 Eh       
E(XC)              :      -29.023078323781 Eh       

CPCM Solvation Model Properties:
Surface-charge          :         -1.01013288817755
Corrected charge        :         -1.00000000000000
Outlying charge corr.   :          0.00000714154289 Eh               0.00019 eV
Free-energy (cav+disp)  :  This term is not implemented in the current solvation scheme

---------------
SCF CONVERGENCE
---------------

  Last Energy change         ...   -1.8417e-11  Tolerance :   1.0000e-09
  Last MAX-Density change    ...    3.3199e-06  Tolerance :   1.0000e-08
  Last RMS-Density change    ...    1.3433e-07  Tolerance :   1.0000e-09
  Last DIIS Error            ...    2.1310e-03  Tolerance :   1.0000e-08
  Last Orbital Gradient      ...    8.5363e-07  Tolerance :   2.0000e-06
  Last Orbital Rotation      ...    4.2238e-06  Tolerance :   2.0000e-06


----------------
ORBITAL ENERGIES
----------------

  NO   OCC          E(Eh)            E(eV) 
   0   2.0000     -19.926803      -542.2359 
   1   2.0000     -19.796087      -538.6789 
   2   2.0000     -19.749180      -537.4025 
   3   2.0000     -10.822417      -294.4929 
   4   2.0000     -10.812810      -294.2315 
   5   2.0000     -10.772266      -293.1283 
   6   2.0000     -10.727121      -291.8998 
   7   2.0000     -10.700139      -291.1656 
   8   2.0000     -10.694055      -291.0000 
   9   2.0000      -1.417109       -38.5615 
  10   2.0000      -1.269062       -34.5329 
  11   2.0000      -1.175076       -31.9754 
  12   2.0000      -1.027383       -27.9565 
  13   2.0000      -0.966333       -26.2953 
  14   2.0000      -0.860489       -23.4151 
  15   2.0000      -0.806657       -21.9502 
  16   2.0000      -0.770698       -20.9718 
  17   2.0000      -0.735983       -20.0271 
  18   2.0000      -0.677577       -18.4378 
  19   2.0000      -0.672829       -18.3086 
  20   2.0000      -0.650493       -17.7008 
  21   2.0000      -0.585683       -15.9372 
  22   2.0000      -0.585556       -15.9338 
  23   2.0000      -0.568722       -15.4757 
  24   2.0000      -0.565213       -15.3802 
  25   2.0000      -0.557418       -15.1681 
  26   2.0000      -0.536861       -14.6087 
  27   2.0000      -0.500237       -13.6121 
  28   2.0000      -0.484083       -13.1726 
  29   2.0000      -0.434265       -11.8169 
  30   2.0000      -0.388115       -10.5612 
  31   2.0000      -0.385470       -10.4892 
  32   2.0000      -0.338756        -9.2180 
  33   0.0000      -0.103259        -2.8098 
  34   0.0000      -0.042832        -1.1655 
  35   0.0000       0.098731         2.6866 
  36   0.0000       0.118539         3.2256 
  37   0.0000       0.122712         3.3392 
  38   0.0000       0.133020         3.6197 
  39   0.0000       0.154826         4.2130 
  40   0.0000       0.155977         4.2443 
  41   0.0000       0.159022         4.3272 
  42   0.0000       0.165398         4.5007 
  43   0.0000       0.189321         5.1517 
*Only the first 10 virtual orbitals were printed.

                    ********************************
                    * MULLIKEN POPULATION ANALYSIS *
                    ********************************

-----------------------
MULLIKEN ATOMIC CHARGES
-----------------------
   0 O :   -0.327556
   1 C :    0.407675
   2 O :   -0.397211
   3 C :    0.174611
   4 C :    0.021898
   5 C :    0.033566
   6 C :    0.060083
   7 C :    0.357094
   8 O :   -0.091884
   9 H :    0.050437
  10 H :    0.050775
  11 H :    0.066865
  12 H :    0.078267
  13 H :    0.194978
  14 H :    0.193931
  15 H :    0.126471
Sum of atomic charges:    1.0000000

--------------------------------
MULLIKEN REDUCED ORBITAL CHARGES
--------------------------------
  0 O s       :     3.756087  s :     3.756087
      pz      :     1.426492  p :     4.552880
      px      :     1.733261
      py      :     1.393127
      dz2     :     0.002116  d :     0.018589
      dxz     :     0.000929
      dyz     :     0.005101
      dx2y2   :     0.005266
      dxy     :     0.005176

  1 C s       :     2.999358  s :     2.999358
      pz      :     0.770189  p :     2.455427
      px      :     0.876638
      py      :     0.808601
      dz2     :     0.008110  d :     0.137541
      dxz     :     0.010266
      dyz     :     0.029151
      dx2y2   :     0.042894
      dxy     :     0.047120

  2 O s       :     3.732187  s :     3.732187
      pz      :     1.774162  p :     4.648690
      px      :     1.296315
      py      :     1.578213
      dz2     :     0.002232  d :     0.016333
      dxz     :     0.002266
      dyz     :     0.002025
      dx2y2   :     0.004417
      dxy     :     0.005394

  3 C s       :     3.030552  s :     3.030552
      pz      :     1.039076  p :     2.736087
      px      :     0.649662
      py      :     1.047348
      dz2     :     0.010707  d :     0.058750
      dxz     :     0.011986
      dyz     :     0.006071
      dx2y2   :     0.019553
      dxy     :     0.010433

  4 C s       :     3.093953  s :     3.093953
      pz      :     1.046559  p :     2.799045
      px      :     0.952995
      py      :     0.799491
      dz2     :     0.007096  d :     0.085103
      dxz     :     0.006393
      dyz     :     0.015396
      dx2y2   :     0.029117
      dxy     :     0.027101

  5 C s       :     3.323116  s :     3.323116
      pz      :     0.850956  p :     2.610526
      px      :     0.889545
      py      :     0.870025
      dz2     :     0.003249  d :     0.032792
      dxz     :     0.004355
      dyz     :     0.003590
      dx2y2   :     0.007955
      dxy     :     0.013642

  6 C s       :     2.837792  s :     2.837792
      pz      :     1.094266  p :     3.063080
      px      :     1.047736
      py      :     0.921079
      dz2     :     0.007646  d :     0.039045
      dxz     :     0.005089
      dyz     :     0.005780
      dx2y2   :     0.011343
      dxy     :     0.009187

  7 C s       :     3.210684  s :     3.210684
      pz      :     0.640083  p :     2.358187
      px      :     0.705653
      py      :     1.012450
      dz2     :     0.005784  d :     0.074035
      dxz     :     0.012689
      dyz     :     0.005629
      dx2y2   :     0.028001
      dxy     :     0.021933

  8 O s       :     3.686726  s :     3.686726
      pz      :     1.564172  p :     4.377596
      px      :     1.314414
      py      :     1.499010
      dz2     :     0.002858  d :     0.027562
      dxz     :     0.004042
      dyz     :     0.005187
      dx2y2   :     0.009594
      dxy     :     0.005881

  9 H s       :     0.926386  s :     0.926386
      pz      :     0.011801  p :     0.023178
      px      :     0.003268
      py      :     0.008109

 10 H s       :     0.926060  s :     0.926060
      pz      :     0.013312  p :     0.023166
      px      :     0.003235
      py      :     0.006619

 11 H s       :     0.910083  s :     0.910083
      pz      :     0.004628  p :     0.023052
      px      :     0.003599
      py      :     0.014825

 12 H s       :     0.893739  s :     0.893739
      pz      :     0.004506  p :     0.027995
      px      :     0.003266
      py      :     0.020223

 13 H s       :     0.775051  s :     0.775051
      pz      :     0.015745  p :     0.029971
      px      :     0.008939
      py      :     0.005286

 14 H s       :     0.776369  s :     0.776369
      pz      :     0.014173  p :     0.029700
      px      :     0.009599
      py      :     0.005928

 15 H s       :     0.845135  s :     0.845135
      pz      :     0.003087  p :     0.028394
      px      :     0.010654
      py      :     0.014652


                     *******************************
                     * LOEWDIN POPULATION ANALYSIS *
                     *******************************

----------------------
LOEWDIN ATOMIC CHARGES
----------------------
   0 O :   -0.235162
   1 C :    0.153869
   2 O :   -0.122646
   3 C :    0.093044
   4 C :   -0.023625
   5 C :    0.121652
   6 C :   -0.017940
   7 C :    0.366411
   8 O :    0.159043
   9 H :    0.026253
  10 H :    0.026468
  11 H :    0.038059
  12 H :    0.054138
  13 H :    0.145481
  14 H :    0.142885
  15 H :    0.072071

-------------------------------
LOEWDIN REDUCED ORBITAL CHARGES
-------------------------------
  0 O s       :     3.554169  s :     3.554169
      pz      :     1.416203  p :     4.650792
      px      :     1.732403
      py      :     1.502186
      dz2     :     0.004373  d :     0.030200
      dxz     :     0.001070
      dyz     :     0.005979
      dx2y2   :     0.009513
      dxy     :     0.009266

  1 C s       :     2.839219  s :     2.839219
      pz      :     0.782611  p :     2.713461
      px      :     0.972503
      py      :     0.958347
      dz2     :     0.017446  d :     0.293451
      dxz     :     0.019190
      dyz     :     0.053531
      dx2y2   :     0.099331
      dxy     :     0.103953

  2 O s       :     3.416060  s :     3.416060
      pz      :     1.736727  p :     4.675625
      px      :     1.333214
      py      :     1.605684
      dz2     :     0.003902  d :     0.030962
      dxz     :     0.004316
      dyz     :     0.002362
      dx2y2   :     0.008839
      dxy     :     0.011542

  3 C s       :     2.844300  s :     2.844300
      pz      :     1.080379  p :     2.929556
      px      :     0.760894
      py      :     1.088283
      dz2     :     0.023224  d :     0.133101
      dxz     :     0.028930
      dyz     :     0.014372
      dx2y2   :     0.041420
      dxy     :     0.025155

  4 C s       :     2.854199  s :     2.854199
      pz      :     1.015131  p :     2.976538
      px      :     1.028609
      py      :     0.932797
      dz2     :     0.015828  d :     0.192888
      dxz     :     0.011318
      dyz     :     0.032321
      dx2y2   :     0.068123
      dxy     :     0.065298

  5 C s       :     2.902071  s :     2.902071
      pz      :     0.856251  p :     2.901771
      px      :     0.988118
      py      :     1.057401
      dz2     :     0.005768  d :     0.074507
      dxz     :     0.008043
      dyz     :     0.005861
      dx2y2   :     0.018995
      dxy     :     0.035839

  6 C s       :     2.793012  s :     2.793012
      pz      :     1.054088  p :     3.125298
      px      :     1.048816
      py      :     1.022395
      dz2     :     0.018606  d :     0.099630
      dxz     :     0.012753
      dyz     :     0.012325
      dx2y2   :     0.028826
      dxy     :     0.027120

  7 C s       :     2.870229  s :     2.870229
      pz      :     0.663101  p :     2.612149
      px      :     0.843086
      py      :     1.105962
      dz2     :     0.011317  d :     0.151211
      dxz     :     0.021797
      dyz     :     0.010242
      dx2y2   :     0.061113
      dxy     :     0.046742

  8 O s       :     3.360677  s :     3.360677
      pz      :     1.508993  p :     4.428672
      px      :     1.353670
      py      :     1.566008
      dz2     :     0.004880  d :     0.051608
      dxz     :     0.006858
      dyz     :     0.007637
      dx2y2   :     0.020015
      dxy     :     0.012217

  9 H s       :     0.910406  s :     0.910406
      pz      :     0.031287  p :     0.063341
      px      :     0.010625
      py      :     0.021429

 10 H s       :     0.910252  s :     0.910252
      pz      :     0.035370  p :     0.063280
      px      :     0.010535
      py      :     0.017375

 11 H s       :     0.899394  s :     0.899394
      pz      :     0.011864  p :     0.062547
      px      :     0.011095
      py      :     0.039588

 12 H s       :     0.860208  s :     0.860208
      pz      :     0.015469  p :     0.085654
      px      :     0.013552
      py      :     0.056632

 13 H s       :     0.775432  s :     0.775432
      pz      :     0.039208  p :     0.079087
      px      :     0.025079
      py      :     0.014800

 14 H s       :     0.778412  s :     0.778412
      pz      :     0.035675  p :     0.078704
      px      :     0.026753
      py      :     0.016276

 15 H s       :     0.842663  s :     0.842663
      pz      :     0.011978  p :     0.085266
      px      :     0.031092
      py      :     0.042196


                      *****************************
                      * MAYER POPULATION ANALYSIS *
                      *****************************

  NA   - Mulliken gross atomic population
  ZA   - Total nuclear charge
  QA   - Mulliken gross atomic charge
  VA   - Mayer's total valence
  BVA  - Mayer's bonded valence
  FA   - Mayer's free valence

  ATOM       NA         ZA         QA         VA         BVA        FA
  0 O      8.3276     8.0000    -0.3276     2.1660     2.1660    -0.0000
  1 C      5.5923     6.0000     0.4077     4.2208     4.2208     0.0000
  2 O      8.3972     8.0000    -0.3972     2.0971     2.0971     0.0000
  3 C      5.8254     6.0000     0.1746     3.8667     3.8667     0.0000
  4 C      5.9781     6.0000     0.0219     3.7499     3.7499    -0.0000
  5 C      5.9664     6.0000     0.0336     3.9640     3.9640    -0.0000
  6 C      5.9399     6.0000     0.0601     3.8124     3.8124     0.0000
  7 C      5.6429     6.0000     0.3571     3.7959     3.7959     0.0000
  8 O      8.0919     8.0000    -0.0919     2.5067     2.5067     0.0000
  9 H      0.9496     1.0000     0.0504     0.9904     0.9904     0.0000
 10 H      0.9492     1.0000     0.0508     0.9899     0.9899     0.0000
 11 H      0.9331     1.0000     0.0669     0.9859     0.9859     0.0000
 12 H      0.9217     1.0000     0.0783     1.0117     1.0117    -0.0000
 13 H      0.8050     1.0000     0.1950     0.9722     0.9722     0.0000
 14 H      0.8061     1.0000     0.1939     0.9722     0.9722     0.0000
 15 H      0.8735     1.0000     0.1265     0.9925     0.9925     0.0000

  Mayer bond orders larger than 0.100000
B(  0-O ,  1-C ) :   2.0276 B(  1-C ,  2-O ) :   1.1888 B(  1-C ,  4-C ) :   0.9676 
B(  2-O ,  3-C ) :   0.8742 B(  3-C ,  9-H ) :   0.9808 B(  3-C , 10-H ) :   0.9809 
B(  3-C , 11-H ) :   0.9821 B(  4-C ,  5-C ) :   1.6064 B(  4-C ,  8-O ) :   1.1596 
B(  5-C ,  6-C ) :   1.0594 B(  5-C , 12-H ) :   1.0232 B(  6-C ,  7-C ) :   1.1451 
B(  6-C , 13-H ) :   0.8170 B(  6-C , 14-H ) :   0.8225 B(  7-C ,  8-O ) :   1.3150 
B(  7-C , 15-H ) :   0.9908 

-------
TIMINGS
-------

Total SCF time: 0 days 0 hours 0 min 9 sec 

Total time                  ....       9.399 sec
Sum of individual times     ....       9.378 sec  ( 99.8%)

SCF preparation             ....       0.247 sec  (  2.6%)
Fock matrix formation       ....       8.870 sec  ( 94.4%)
  Startup                   ....       0.011 sec  (  0.1% of F)
  Split-RI-J                ....       0.630 sec  (  7.1% of F)
  Chain of spheres X        ....       5.766 sec  ( 65.0% of F)
  XC integration            ....       1.144 sec  ( 12.9% of F)
    XC Preparation          ....       0.000 sec  (  0.0% of XC)
    Basis function eval.    ....       0.446 sec  ( 38.9% of XC)
    Density eval.           ....       0.240 sec  ( 21.0% of XC)
    XC-Functional eval.     ....       0.073 sec  (  6.4% of XC)
    XC-Potential eval.      ....       0.263 sec  ( 23.0% of XC)
  CPCM terms                ....       1.263 sec  ( 14.2% of F)
Diagonalization             ....       0.000 sec  (  0.0%)
Density matrix formation    ....       0.027 sec  (  0.3%)
Total Energy calculation    ....       0.024 sec  (  0.3%)
Population analysis         ....       0.012 sec  (  0.1%)
Orbital Transformation      ....       0.021 sec  (  0.2%)
Orbital Orthonormalization  ....       0.000 sec  (  0.0%)
DIIS solution               ....       0.116 sec  (  1.2%)
SOSCF solution              ....       0.060 sec  (  0.6%)
Finished LeanSCF after   9.5 sec

Maximum memory used throughout the entire LEANSCF-calculation: 16.5 MB


           ************************************************************
           *        Program running with 8 parallel MPI-processes     *
           *              working on a common directory               *
           ************************************************************

------------------------------------------------------------------------------
                                ORCA  MP2 
------------------------------------------------------------------------------

Freezing NCore=18 chemical core electrons

----------------------
RI-MP2 ENERGY+GRADIENT
----------------------
Dimension of the orbital basis            ...  161
Dimension of the AuxC basis               ...  530
Memory devoted to MP2                     ... 8000 MB   
Data format for matrix containers         ... DOUBLE
Compression type for matrix containers    ... UNCOMPRESSED
Overall scaling of the MP2 energy         ...   2.700e-01

-----------------------
SHARK RI TRANSFORMATION
-----------------------

Number of basis functions                ...    161
Number of aux functions                  ...    530
Number of operators                      ...      1
Generation of IJK                        ... YES
Generation of IAK                        ... YES
Generation of ABK                        ... NO
Orbital Range Operator  0:    0-  32 to   33- 160

Aux basis identifier                     ...   AUXC
Contraction scheme used                  ... SEGMENTED
Do orthogonalization                     ... YES
All operator combinations                ... NO
Transpose (ia|K)                         ... NO
Integral generator used                  ... LIBINT
Starting integral generation + trafo... 
Half trafo (segmented) done. Total time =  0.1 sec. integrals=  0.0 sec trafo=  0.0 sec
Integral generation and half transformation done (  0.1 sec)

Reading or making V^(-1/2)          ... done (  0.0 sec)
Sorting IJK integrals               ... done (  0.0 sec)
Sorting IAK integrals               ... done (  0.0 sec)

SHARK RI integral transformation done. Total time =  0.1 sec.

Opening buffers                              ... done
Frozen core precalculation                   ... done

Starting loop over batches of integrals:

Operator 0  - window                       ... (  9- 32)x( 33-160)
Operator 0  - Memory available             ...  8000 MB
Operator 0  - Memory needed per MO         ...   0.5 MB
Operator 0  - Number of orbitals per batch ... 3
Operator 0  - Number of batches            ... 1

OPERATOR  0   PASS   0:  MOs     9 ...   11 +   12 ...   14 +   15 ...   17 +   18 ...   20
                            +   21 ...   23 +   24 ...   26 +   27 ...   29 +   30 ...   32
  Reading integrals       ... ok
  Internal MO  11
Closing buffer GIPV ( 0.02 GB; CompressionRatio= 1.00)
Time spent in pair loops =     0.271 sec
Deleting buffers (Ka|jb) ...done

-----------------------------------------------
 RI-MP2 CORRELATION ENERGY:     -0.441527061 Eh
-----------------------------------------------


---------------------
MP2 DENSITY FORMATION
---------------------

Completing the external part of the density      ... done
Storing the unrelaxed density                    ... done

Re-sorting 3-index density container for op 0    ... done
Computing external part of the Lagrangian        ... done
Calculating the xc-kernel                        ... done
Calculating G(D)                                 ... done
Completing the Lagrangian                        ... done
Solving the Z-vector equations                   ... Using XC Grid                  ... (calc.grid_cpscf.tmp) 
Recalculating density on grid  ... (calc.grho_cpscf0.tmp) done
Calculating the xc-kernel      ... (calc.fxc_cpscf0.tmp) done

-------------------
SHARK CP-SCF DRIVER
-------------------

Dimension of the orbital basis          ...    161
Dimension of the CPSCF-problem          ...   4224
Number of operators                     ...      1
Max. number of iterations               ...    128
Convergence Tolerance                   ... 3.0e-05
Number of perturbations                 ...      1
Perturbation type                       ... REAL

----------------------------
POPLE LINEAR EQUATION SOLVER
----------------------------

  ITERATION   0:   ||err||_max =   6.6935e-02 (   0.5 sec)
  ITERATION   1:   ||err||_max =   2.4272e-02 (   0.5 sec)
  ITERATION   2:   ||err||_max =   1.2879e-02 (   0.5 sec)
  ITERATION   3:   ||err||_max =   4.1763e-03 (   0.5 sec)
  ITERATION   4:   ||err||_max =   1.4442e-03 (   0.5 sec)
  ITERATION   5:   ||err||_max =   5.3724e-04 (   0.5 sec)
  ITERATION   6:   ||err||_max =   2.0438e-04 (   0.5 sec)
  ITERATION   7:   ||err||_max =   9.5531e-05 (   0.5 sec)
  ITERATION   8:   ||err||_max =   2.9416e-05 (   0.5 sec)
done
Finalizing the relaxed density                   ... done
Transforming P to the AO basis                   ... done
Storing the relaxed density                      ... done

------------------------------------
ENERGY WEIGHTED DENSITY FINALIZATION
------------------------------------

Gathering the parts of the W-matrix              ... done
Forming the Z-density                            ... done
Transforming Z to the AO basis                   ... done
Calculating G(Z)                                 ... done
Finalizing the W-matrix                          ... done
Transforming W to the AO basis and storing       ... done

----------------------------------
MP2 DERIVATIVE INTEGRAL GENERATION
----------------------------------

Input SCF Electron Density              ... calc.scfp
Input Correlated Electron Density       ... calc.pmp2re
Input Energy Weighted Density           ... calc.wmp2.tmp

Nuclear repulsion gradient              ... done (  0.0 sec)
HCore & Overlap gradient  (SHARK)       ... done (  0.0 sec)
Two-electron RIJ gradient terms         ... done (  0.3 sec)

-----------------------------------------------------------
MP2 COSX Grid Generation
-----------------------------------------------------------

General Integration Accuracy     IntAcc      ... 4.871
Radial Grid Type                 RadialGrid  ... OptM3 with GC (2021)
Angular Grid (max. ang.)         AngularGrid ... 4 (Lebedev-302)
Angular grid pruning method      GridPruning ... 4 (adaptive)
Weight generation scheme         WeightScheme... mBecke (2022)
Basis function cutoff            BFCut       ... 1.0000e-12
Integration weight cutoff        WCut        ... 1.0000e-14
Partially contracted basis set               ... on
Rotationally invariant grid construction     ... off
Angular grids for H and He will be reduced by one unit

Total number of grid points                  ...    90062
Total number of batches                      ...      710
Average number of points per batch           ...      126
Average number of grid points per atom       ...     5629
UseSFitting                                  ... on
Two-electron COSX gradient terms        ... 
Integration Timings:
Total Time                  =     2.7 sec
Basis fcn evaluation        =     0.0 sec
Density evaluation          =     0.1 sec
A evaluation                =     2.1 sec
A derivative evaluation     =     0.0 sec
S-fit derivative evaluation =     0.0 sec
anal. over. der. evaluation =     0.0 sec
num. over. der. evaluation  =     0.2 sec
K(P) evaluation             =     0.0 sec
finalize                    =     0.0 sec

done (  3.2 sec)
CPCM gradient                           ... done (  0.4 sec)
DFT XC gradient                         ... Exchange-correlation gradient    ... done
done (  0.4 sec)
Empirical dispersion gradient           ... 
-------------------
DISPERSION GRADIENT
-------------------

   1   O   :    0.000055496    0.000105073   -0.000004971
   2   C   :    0.000149228    0.000030869    0.000001274
   3   O   :    0.000108178   -0.000035039    0.000003916
   4   C   :    0.000152136   -0.000049310    0.000004124
   5   C   :   -0.001200330   -0.000406052    0.000009272
   6   C   :   -0.000186307   -0.000176694    0.000008920
   7   C   :    0.000159030   -0.000032042    0.000004607
   8   C   :    0.000874560    0.000668027   -0.000030742
   9   O   :   -0.000079768   -0.000086557    0.000005103
  10   H   :    0.000076357   -0.000017501    0.000024961
  11   H   :    0.000076954   -0.000021311   -0.000022427
  12   H   :    0.000063661   -0.000046865    0.000003520
  13   H   :   -0.000032253    0.000126641   -0.000008486
  14   H   :   -0.000077139    0.000009247   -0.000026432
  15   H   :   -0.000079220    0.000013715    0.000022835
  16   H   :   -0.000060583   -0.000082201    0.000004526

Difference to translation invariance:
           :   -0.0000000000   -0.0000000000   -0.0000000000

Difference to rotation invariance:
           :   -0.0000000000    0.0000000000   -0.0000000000

Norm of the Dispersion gradient    ...    0.0017496209
RMS gradient                       ...    0.0002525360
MAX gradient                       ...    0.0012003301
done (  0.0 sec)

                *********************************************
                * UNRELAXED MP2 DENSITY POPULATION ANALYSIS *
                *********************************************

------------------------------------------------------------------------------
                           ORCA POPULATION ANALYSIS
------------------------------------------------------------------------------
Input electron density              ... calc.pmp2ur
BaseName (.gbw .S,...)              ... calc

                    ********************************
                    * MULLIKEN POPULATION ANALYSIS *
                    ********************************

-----------------------
MULLIKEN ATOMIC CHARGES
-----------------------
   0 O :   -0.315265
   1 C :    0.390686
   2 O :   -0.387813
   3 C :    0.169753
   4 C :    0.023300
   5 C :    0.029335
   6 C :    0.060521
   7 C :    0.344219
   8 O :   -0.081602
   9 H :    0.051033
  10 H :    0.051384
  11 H :    0.067577
  12 H :    0.079503
  13 H :    0.195386
  14 H :    0.194360
  15 H :    0.127623
Sum of atomic charges:    1.0000000

--------------------------------
MULLIKEN REDUCED ORBITAL CHARGES
--------------------------------
  0 O s       :     3.755291  s :     3.755291
      pz      :     1.419013  p :     4.535537
      px      :     1.727026
      py      :     1.389499
      dz2     :     0.003211  d :     0.024437
      dxz     :     0.002093
      dyz     :     0.006244
      dx2y2   :     0.006486
      dxy     :     0.006404
  1 C s       :     3.000259  s :     3.000259
      pz      :     0.779561  p :     2.467319
      px      :     0.878040
      py      :     0.809717
      dz2     :     0.008846  d :     0.141736
      dxz     :     0.011238
      dyz     :     0.029835
      dx2y2   :     0.043764
      dxy     :     0.048054
  2 O s       :     3.731204  s :     3.731204
      pz      :     1.767288  p :     4.633808
      px      :     1.292716
      py      :     1.573804
      dz2     :     0.003483  d :     0.022801
      dxz     :     0.003626
      dyz     :     0.003311
      dx2y2   :     0.005720
      dxy     :     0.006661
  3 C s       :     3.031005  s :     3.031005
      pz      :     1.038024  p :     2.735786
      px      :     0.651472
      py      :     1.046290
      dz2     :     0.011624  d :     0.063455
      dxz     :     0.012982
      dyz     :     0.007087
      dx2y2   :     0.020325
      dxy     :     0.011438
  4 C s       :     3.094326  s :     3.094326
      pz      :     1.041126  p :     2.791507
      px      :     0.950962
      py      :     0.799419
      dz2     :     0.008142  d :     0.090867
      dxz     :     0.007803
      dyz     :     0.016534
      dx2y2   :     0.030171
      dxy     :     0.028216
  5 C s       :     3.322512  s :     3.322512
      pz      :     0.852211  p :     2.609877
      px      :     0.888709
      py      :     0.868958
      dz2     :     0.004173  d :     0.038275
      dxz     :     0.005470
      dyz     :     0.004687
      dx2y2   :     0.009292
      dxy     :     0.014653
  6 C s       :     2.839127  s :     2.839127
      pz      :     1.090403  p :     3.054353
      px      :     1.044522
      py      :     0.919428
      dz2     :     0.008860  d :     0.045999
      dxz     :     0.006610
      dyz     :     0.007308
      dx2y2   :     0.012669
      dxy     :     0.010552
  7 C s       :     3.210120  s :     3.210120
      pz      :     0.649080  p :     2.366804
      px      :     0.707292
      py      :     1.010433
      dz2     :     0.006516  d :     0.078857
      dxz     :     0.013580
      dyz     :     0.006725
      dx2y2   :     0.028867
      dxy     :     0.023169
  8 O s       :     3.685980  s :     3.685980
      pz      :     1.556559  p :     4.361680
      px      :     1.310155
      py      :     1.494966
      dz2     :     0.004041  d :     0.033943
      dxz     :     0.005350
      dyz     :     0.006435
      dx2y2   :     0.010885
      dxy     :     0.007232
  9 H s       :     0.924565  s :     0.924565
      pz      :     0.012093  p :     0.024403
      px      :     0.003797
      py      :     0.008512
 10 H s       :     0.924225  s :     0.924225
      pz      :     0.013563  p :     0.024391
      px      :     0.003765
      py      :     0.007063
 11 H s       :     0.908201  s :     0.908201
      pz      :     0.005113  p :     0.024222
      px      :     0.004094
      py      :     0.015015
 12 H s       :     0.891527  s :     0.891527
      pz      :     0.005006  p :     0.028970
      px      :     0.003738
      py      :     0.020225
 13 H s       :     0.773714  s :     0.773714
      pz      :     0.015888  p :     0.030900
      px      :     0.009262
      py      :     0.005750
 14 H s       :     0.775013  s :     0.775013
      pz      :     0.014356  p :     0.030627
      px      :     0.009903
      py      :     0.006367
 15 H s       :     0.843050  s :     0.843050
      pz      :     0.003630  p :     0.029327
      px      :     0.010897
      py      :     0.014799


                     *******************************
                     * LOEWDIN POPULATION ANALYSIS *
                     *******************************

----------------------
LOEWDIN ATOMIC CHARGES
----------------------
   0 O :   -0.223231
   1 C :    0.139268
   2 O :   -0.114939
   3 C :    0.090976
   4 C :   -0.023359
   5 C :    0.119779
   6 C :   -0.015585
   7 C :    0.355554
   8 O :    0.167577
   9 H :    0.026051
  10 H :    0.026276
  11 H :    0.038005
  12 H :    0.054156
  13 H :    0.144962
  14 H :    0.142399
  15 H :    0.072110

-------------------------------
LOEWDIN REDUCED ORBITAL CHARGES
-------------------------------
  0 O s       :     3.553141  s :     3.553141
      pz      :     1.408883  p :     4.633250
      px      :     1.726268
      py      :     1.498099
      dz2     :     0.005616  d :     0.036840
      dxz     :     0.002252
      dyz     :     0.007242
      dx2y2   :     0.010991
      dxy     :     0.010739
  1 C s       :     2.840427  s :     2.840427
      pz      :     0.791084  p :     2.722131
      px      :     0.972088
      py      :     0.958959
      dz2     :     0.018755  d :     0.298174
      dxz     :     0.020160
      dyz     :     0.053987
      dx2y2   :     0.100288
      dxy     :     0.104984
  2 O s       :     3.415735  s :     3.415735
      pz      :     1.730056  p :     4.661127
      px      :     1.329590
      py      :     1.601481
      dz2     :     0.005328  d :     0.038076
      dxz     :     0.005693
      dyz     :     0.003684
      dx2y2   :     0.010350
      dxy     :     0.013022
  3 C s       :     2.844362  s :     2.844362
      pz      :     1.078361  p :     2.926253
      px      :     0.761639
      py      :     1.086254
      dz2     :     0.024306  d :     0.138409
      dxz     :     0.029922
      dyz     :     0.015578
      dx2y2   :     0.042345
      dxy     :     0.026259
  4 C s       :     2.854923  s :     2.854923
      pz      :     1.010653  p :     2.968705
      px      :     1.026142
      py      :     0.931910
      dz2     :     0.017461  d :     0.199731
      dxz     :     0.012873
      dyz     :     0.033290
      dx2y2   :     0.069369
      dxy     :     0.066739
  5 C s       :     2.902002  s :     2.902002
      pz      :     0.856608  p :     2.897057
      px      :     0.985869
      py      :     1.054580
      dz2     :     0.007169  d :     0.081162
      dxz     :     0.009197
      dyz     :     0.006981
      dx2y2   :     0.020617
      dxy     :     0.037198
  6 C s       :     2.793016  s :     2.793016
      pz      :     1.049924  p :     3.114381
      px      :     1.045088
      py      :     1.019370
      dz2     :     0.020133  d :     0.108188
      dxz     :     0.014838
      dyz     :     0.013932
      dx2y2   :     0.030452
      dxy     :     0.028834
  7 C s       :     2.870089  s :     2.870089
      pz      :     0.670826  p :     2.617375
      px      :     0.843463
      py      :     1.103085
      dz2     :     0.012515  d :     0.156983
      dxz     :     0.022649
      dyz     :     0.011381
      dx2y2   :     0.062235
      dxy     :     0.048203
  8 O s       :     3.360275  s :     3.360275
      pz      :     1.502126  p :     4.413307
      px      :     1.349482
      py      :     1.561698
      dz2     :     0.006310  d :     0.058842
      dxz     :     0.008171
      dyz     :     0.008922
      dx2y2   :     0.021664
      dxy     :     0.013776
  9 H s       :     0.908337  s :     0.908337
      pz      :     0.032114  p :     0.065611
      px      :     0.011347
      py      :     0.022150
 10 H s       :     0.908175  s :     0.908175
      pz      :     0.036251  p :     0.065549
      px      :     0.011255
      py      :     0.018042
 11 H s       :     0.897289  s :     0.897289
      pz      :     0.012427  p :     0.064705
      px      :     0.011802
      py      :     0.040477
 12 H s       :     0.857925  s :     0.857925
      pz      :     0.016164  p :     0.087919
      px      :     0.014233
      py      :     0.057523
 13 H s       :     0.774005  s :     0.774005
      pz      :     0.039905  p :     0.081033
      px      :     0.025714
      py      :     0.015413
 14 H s       :     0.776951  s :     0.776951
      pz      :     0.036355  p :     0.080650
      px      :     0.027402
      py      :     0.016894
 15 H s       :     0.840499  s :     0.840499
      pz      :     0.012735  p :     0.087391
      px      :     0.031774
      py      :     0.042882


                      *****************************
                      * MAYER POPULATION ANALYSIS *
                      *****************************

  NA   - Mulliken gross atomic population
  ZA   - Total nuclear charge
  QA   - Mulliken gross atomic charge
  VA   - Mayer's total valence
  BVA  - Mayer's bonded valence
  FA   - Mayer's free valence

  ATOM       NA         ZA         QA         VA         BVA        FA
  0 O      8.3153     8.0000    -0.3153     2.2646     2.0880     0.1766
  1 C      5.6093     6.0000     0.3907     4.2398     4.1007     0.1391
  2 O      8.3878     8.0000    -0.3878     2.1932     2.0390     0.1542
  3 C      5.8302     6.0000     0.1698     3.8965     3.8011     0.0955
  4 C      5.9767     6.0000     0.0233     3.7785     3.6151     0.1634
  5 C      5.9707     6.0000     0.0293     3.9906     3.8192     0.1714
  6 C      5.9395     6.0000     0.0605     3.8454     3.7322     0.1132
  7 C      5.6558     6.0000     0.3442     3.8256     3.6810     0.1445
  8 O      8.0816     8.0000    -0.0816     2.5897     2.4315     0.1582
  9 H      0.9490     1.0000     0.0510     0.9941     0.9740     0.0201
 10 H      0.9486     1.0000     0.0514     0.9936     0.9735     0.0201
 11 H      0.9324     1.0000     0.0676     0.9893     0.9702     0.0190
 12 H      0.9205     1.0000     0.0795     1.0144     0.9963     0.0181
 13 H      0.8046     1.0000     0.1954     0.9740     0.9529     0.0211
 14 H      0.8056     1.0000     0.1944     0.9740     0.9532     0.0209
 15 H      0.8724     1.0000     0.1276     0.9944     0.9784     0.0159

  Mayer bond orders larger than 0.100000
B(  0-O ,  1-C ) :   1.9647 B(  1-C ,  2-O ) :   1.1586 B(  1-C ,  4-C ) :   0.9460 
B(  2-O ,  3-C ) :   0.8560 B(  3-C ,  9-H ) :   0.9656 B(  3-C , 10-H ) :   0.9656 
B(  3-C , 11-H ) :   0.9672 B(  4-C ,  5-C ) :   1.5289 B(  4-C ,  8-O ) :   1.1374 
B(  5-C ,  6-C ) :   1.0329 B(  5-C , 12-H ) :   1.0092 B(  6-C ,  7-C ) :   1.1202 
B(  6-C , 13-H ) :   0.8042 B(  6-C , 14-H ) :   0.8097 B(  7-C ,  8-O ) :   1.2688 
B(  7-C , 15-H ) :   0.9780 


                *******************************************
                * RELAXED MP2 DENSITY POPULATION ANALYSIS *
                *******************************************

------------------------------------------------------------------------------
                           ORCA POPULATION ANALYSIS
------------------------------------------------------------------------------
Input electron density              ... calc.pmp2re
BaseName (.gbw .S,...)              ... calc

                    ********************************
                    * MULLIKEN POPULATION ANALYSIS *
                    ********************************

-----------------------
MULLIKEN ATOMIC CHARGES
-----------------------
   0 O :   -0.262007
   1 C :    0.308527
   2 O :   -0.332692
   3 C :    0.152933
   4 C :    0.035239
   5 C :    0.029131
   6 C :    0.068446
   7 C :    0.293811
   8 O :   -0.032485
   9 H :    0.051237
  10 H :    0.051704
  11 H :    0.067903
  12 H :    0.069514
  13 H :    0.192526
  14 H :    0.191485
  15 H :    0.114728
Sum of atomic charges:    1.0000000

--------------------------------
MULLIKEN REDUCED ORBITAL CHARGES
--------------------------------
  0 O s       :     3.748195  s :     3.748195
      pz      :     1.394183  p :     4.489889
      px      :     1.707512
      py      :     1.388194
      dz2     :     0.003149  d :     0.023923
      dxz     :     0.002056
      dyz     :     0.006046
      dx2y2   :     0.006369
      dxy     :     0.006303
  1 C s       :     3.006287  s :     3.006287
      pz      :     0.827571  p :     2.547673
      px      :     0.894208
      py      :     0.825894
      dz2     :     0.008537  d :     0.137513
      dxz     :     0.010469
      dyz     :     0.028580
      dx2y2   :     0.042688
      dxy     :     0.047240
  2 O s       :     3.723263  s :     3.723263
      pz      :     1.737461  p :     4.586817
      px      :     1.280915
      py      :     1.568442
      dz2     :     0.003412  d :     0.022612
      dxz     :     0.003726
      dyz     :     0.003352
      dx2y2   :     0.005641
      dxy     :     0.006481
  3 C s       :     3.030428  s :     3.030428
      pz      :     1.042664  p :     2.754921
      px      :     0.663516
      py      :     1.048740
      dz2     :     0.011183  d :     0.061719
      dxz     :     0.012754
      dyz     :     0.006838
      dx2y2   :     0.019482
      dxy     :     0.011463
  4 C s       :     3.101887  s :     3.101887
      pz      :     1.019424  p :     2.774212
      px      :     0.952296
      py      :     0.802493
      dz2     :     0.007910  d :     0.088662
      dxz     :     0.008119
      dyz     :     0.015750
      dx2y2   :     0.029376
      dxy     :     0.027508
  5 C s       :     3.328072  s :     3.328072
      pz      :     0.860476  p :     2.606304
      px      :     0.893101
      py      :     0.852727
      dz2     :     0.003948  d :     0.036493
      dxz     :     0.005191
      dyz     :     0.004401
      dx2y2   :     0.009198
      dxy     :     0.013755
  6 C s       :     2.827629  s :     2.827629
      pz      :     1.078215  p :     3.059319
      px      :     1.047651
      py      :     0.933453
      dz2     :     0.008387  d :     0.044606
      dxz     :     0.006261
      dyz     :     0.007897
      dx2y2   :     0.012119
      dxy     :     0.009942
  7 C s       :     3.209893  s :     3.209893
      pz      :     0.716988  p :     2.420131
      px      :     0.704000
      py      :     0.999143
      dz2     :     0.006228  d :     0.076165
      dxz     :     0.012859
      dyz     :     0.006567
      dx2y2   :     0.027709
      dxy     :     0.022802
  8 O s       :     3.680536  s :     3.680536
      pz      :     1.523898  p :     4.318226
      px      :     1.306761
      py      :     1.487567
      dz2     :     0.003944  d :     0.033723
      dxz     :     0.005424
      dyz     :     0.006457
      dx2y2   :     0.010599
      dxy     :     0.007299
  9 H s       :     0.924867  s :     0.924867
      pz      :     0.011686  p :     0.023897
      px      :     0.003843
      py      :     0.008368
 10 H s       :     0.924411  s :     0.924411
      pz      :     0.013052  p :     0.023885
      px      :     0.003812
      py      :     0.007021
 11 H s       :     0.908482  s :     0.908482
      pz      :     0.005180  p :     0.023614
      px      :     0.004021
      py      :     0.014414
 12 H s       :     0.902218  s :     0.902218
      pz      :     0.005149  p :     0.028269
      px      :     0.003819
      py      :     0.019301
 13 H s       :     0.777002  s :     0.777002
      pz      :     0.015357  p :     0.030472
      px      :     0.009197
      py      :     0.005918
 14 H s       :     0.778327  s :     0.778327
      pz      :     0.013925  p :     0.030188
      px      :     0.009789
      py      :     0.006474
 15 H s       :     0.856716  s :     0.856716
      pz      :     0.004085  p :     0.028556
      px      :     0.010329
      py      :     0.014142


                     *******************************
                     * LOEWDIN POPULATION ANALYSIS *
                     *******************************

----------------------
LOEWDIN ATOMIC CHARGES
----------------------
   0 O :   -0.190119
   1 C :    0.105587
   2 O :   -0.089851
   3 C :    0.080633
   4 C :   -0.014684
   5 C :    0.117233
   6 C :   -0.019009
   7 C :    0.310712
   8 O :    0.193316
   9 H :    0.027663
  10 H :    0.027961
  11 H :    0.039621
  12 H :    0.052314
  13 H :    0.147228
  14 H :    0.144598
  15 H :    0.066800

-------------------------------
LOEWDIN REDUCED ORBITAL CHARGES
-------------------------------
  0 O s       :     3.554551  s :     3.554551
      pz      :     1.388090  p :     4.598927
      px      :     1.712465
      py      :     1.498372
      dz2     :     0.005556  d :     0.036642
      dxz     :     0.002250
      dyz     :     0.007293
      dx2y2   :     0.010903
      dxy     :     0.010641
  1 C s       :     2.841519  s :     2.841519
      pz      :     0.828812  p :     2.757509
      px      :     0.970309
      py      :     0.958388
      dz2     :     0.018589  d :     0.295385
      dxz     :     0.018785
      dyz     :     0.052474
      dx2y2   :     0.099990
      dxy     :     0.105546
  2 O s       :     3.418272  s :     3.418272
      pz      :     1.705507  p :     4.633205
      px      :     1.326443
      py      :     1.601254
      dz2     :     0.005363  d :     0.038374
      dxz     :     0.005856
      dyz     :     0.003808
      dx2y2   :     0.010406
      dxy     :     0.012942
  3 C s       :     2.845998  s :     2.845998
      pz      :     1.081481  p :     2.937769
      px      :     0.766856
      py      :     1.089431
      dz2     :     0.023652  d :     0.135601
      dxz     :     0.029325
      dyz     :     0.015195
      dx2y2   :     0.041201
      dxy     :     0.026227
  4 C s       :     2.859961  s :     2.859961
      pz      :     0.994149  p :     2.957423
      px      :     1.029134
      py      :     0.934140
      dz2     :     0.017304  d :     0.197300
      dxz     :     0.013436
      dyz     :     0.031515
      dx2y2   :     0.068510
      dxy     :     0.066535
  5 C s       :     2.903462  s :     2.903462
      pz      :     0.863290  p :     2.899862
      px      :     0.984690
      py      :     1.051882
      dz2     :     0.007019  d :     0.079443
      dxz     :     0.008738
      dyz     :     0.006626
      dx2y2   :     0.020584
      dxy     :     0.036476
  6 C s       :     2.794622  s :     2.794622
      pz      :     1.044838  p :     3.118152
      px      :     1.045771
      py      :     1.027543
      dz2     :     0.019395  d :     0.106235
      dxz     :     0.014126
      dyz     :     0.015288
      dx2y2   :     0.029452
      dxy     :     0.027974
  7 C s       :     2.868522  s :     2.868522
      pz      :     0.731497  p :     2.666005
      px      :     0.838539
      py      :     1.095969
      dz2     :     0.012320  d :     0.154761
      dxz     :     0.021556
      dyz     :     0.011141
      dx2y2   :     0.061623
      dxy     :     0.048122
  8 O s       :     3.363566  s :     3.363566
      pz      :     1.473475  p :     4.384035
      px      :     1.351981
      py      :     1.558579
      dz2     :     0.006301  d :     0.059083
      dxz     :     0.008494
      dyz     :     0.008851
      dx2y2   :     0.021521
      dxy     :     0.013917
  9 H s       :     0.906676  s :     0.906676
      pz      :     0.031923  p :     0.065661
      px      :     0.011607
      py      :     0.022132
 10 H s       :     0.906444  s :     0.906444
      pz      :     0.036017  p :     0.065595
      px      :     0.011513
      py      :     0.018065
 11 H s       :     0.895809  s :     0.895809
      pz      :     0.012475  p :     0.064570
      px      :     0.011926
      py      :     0.040170
 12 H s       :     0.860287  s :     0.860287
      pz      :     0.016480  p :     0.087400
      px      :     0.014443
      py      :     0.056478
 13 H s       :     0.771809  s :     0.771809
      pz      :     0.039513  p :     0.080963
      px      :     0.025620
      py      :     0.015830
 14 H s       :     0.774834  s :     0.774834
      pz      :     0.036044  p :     0.080569
      px      :     0.027272
      py      :     0.017253
 15 H s       :     0.846160  s :     0.846160
      pz      :     0.014400  p :     0.087040
      px      :     0.030951
      py      :     0.041690


                      *****************************
                      * MAYER POPULATION ANALYSIS *
                      *****************************

  NA   - Mulliken gross atomic population
  ZA   - Total nuclear charge
  QA   - Mulliken gross atomic charge
  VA   - Mayer's total valence
  BVA  - Mayer's bonded valence
  FA   - Mayer's free valence

  ATOM       NA         ZA         QA         VA         BVA        FA
  0 O      8.2620     8.0000    -0.2620     2.3318     2.1586     0.1732
  1 C      5.6915     6.0000     0.3085     4.2936     4.1586     0.1350
  2 O      8.3327     8.0000    -0.3327     2.2659     2.1143     0.1517
  3 C      5.8471     6.0000     0.1529     3.9126     3.8174     0.0952
  4 C      5.9648     6.0000     0.0352     3.7923     3.6333     0.1590
  5 C      5.9709     6.0000     0.0291     3.9929     3.8248     0.1680
  6 C      5.9316     6.0000     0.0684     3.8514     3.7390     0.1124
  7 C      5.7062     6.0000     0.2938     3.8815     3.7426     0.1389
  8 O      8.0325     8.0000    -0.0325     2.6516     2.4965     0.1551
  9 H      0.9488     1.0000     0.0512     0.9943     0.9743     0.0200
 10 H      0.9483     1.0000     0.0517     0.9938     0.9738     0.0200
 11 H      0.9321     1.0000     0.0679     0.9891     0.9701     0.0190
 12 H      0.9305     1.0000     0.0695     1.0150     0.9970     0.0180
 13 H      0.8075     1.0000     0.1925     0.9755     0.9546     0.0209
 14 H      0.8085     1.0000     0.1915     0.9755     0.9549     0.0207
 15 H      0.8853     1.0000     0.1147     0.9964     0.9807     0.0156

  Mayer bond orders larger than 0.100000
B(  0-O ,  1-C ) :   1.9974 B(  1-C ,  2-O ) :   1.1869 B(  1-C ,  4-C ) :   0.9360 
B(  2-O ,  3-C ) :   0.8757 B(  3-C ,  9-H ) :   0.9614 B(  3-C , 10-H ) :   0.9615 
B(  3-C , 11-H ) :   0.9646 B(  4-C ,  5-C ) :   1.4895 B(  4-C ,  8-O ) :   1.1822 
B(  5-C ,  6-C ) :   1.0398 B(  5-C ,  7-C ) :   0.1101 B(  5-C , 12-H ) :   1.0084 
B(  6-C ,  7-C ) :   1.1260 B(  6-C , 13-H ) :   0.7968 B(  6-C , 14-H ) :   0.8025 
B(  7-C ,  8-O ) :   1.2782 B(  7-C , 15-H ) :   0.9794 


-------
TIMINGS
-------

Total time                :   11.291 sec
Integral trafo            :    0.124 sec (  1.1%)
FC preparation            :    0.020 sec (  0.2%)
I/O of integrals          :    0.041 sec (  0.4%)
K(i,j) operators          :    0.035 sec (  0.3%)
T(i,j) pair energies      :    0.009 sec (  0.1%)
V**(-1/2)                 :    0.074 sec (  0.7%)
Gamma(ia|P)               :    0.035 sec (  0.3%)
Gamma-Trafo               :    0.015 sec (  0.1%)
D(virtual)                :    0.001 sec (  0.0%)
D(internal)               :    0.041 sec (  0.4%)
W(virtual)                :    0.003 sec (  0.0%)
W(internal)               :    0.055 sec (  0.5%)
L(virtual)                :    0.055 sec (  0.5%)
L(internal)               :    0.007 sec (  0.1%)
XC kernel                 :    0.014 sec (  0.1%)
G(D)                      :    0.852 sec (  7.5%)
G(Z)                      :    0.855 sec (  7.6%)
Z-vector solution         :    4.383 sec ( 38.8%)
3-index derivative        :    0.138 sec (  1.2%)
2-index derivative        :    0.031 sec (  0.3%)
Fock matrix gradient      :    4.282 sec ( 37.9%)


---------------------------------------
MP2 TOTAL ENERGY:     -457.439495782 Eh
---------------------------------------

The final MP2 gradient
  0:   0.01315685   0.01224788  -0.00059795
  1:  -0.06160172  -0.02031854   0.00097478
  2:   0.07719813   0.01294332  -0.00045400
  3:  -0.03761783  -0.01605855   0.00109877
  4:  -0.03091583  -0.20454244   0.01250774
  5:  -0.05209933   0.12926173  -0.00969497
  6:  -0.02865471  -0.06183970   0.00280749
  7:  -0.05817271   0.02165789  -0.00266176
  8:   0.10976313   0.13514534  -0.00694743
  9:   0.00030107   0.00302223   0.00787864
 10:   0.00017852   0.00170438  -0.00827373
 11:   0.00899064  -0.00772534   0.00054314
 12:  -0.00791335  -0.04495290   0.00285338
 13:   0.02399691  -0.00417116   0.02322206
 14:   0.02471791  -0.00697270  -0.02023556
 15:   0.01866915   0.05059829  -0.00299865

-----------------------------------
NORM OF THE MP2 GRADIENT:  0.348093
-----------------------------------

Maximum memory used throughout the entire MP2-calculation: 30.4 MB


-------------------------------------------------------------------------------
                          DFT DISPERSION CORRECTION                            
                                                                               
                              DFTD3 V3.1  Rev 1                                
                          USING Becke-Johnson damping                          
-------------------------------------------------------------------------------
The B2PLYP functional is recognized
Active option DFTDOPT                   ...         4   

molecular C6(AA) [au] = 2511.661657 


            DFT-D V3
 parameters
 s6 scaling factor         :     0.6400 
 a1 scaling factor         :     0.3065 
 s8 scaling factor         :     0.9147 
 a2 scaling factor         :     5.0570 
 ad hoc parameters k1-k3   :    16.0000     1.3333    -4.0000 

 Edisp/kcal,au: -6.358992110060  -0.010133697888 
 E6   /kcal   :  -3.624835390 
 E8   /kcal   :  -2.734156720 
 % E8         :  42.996699368 

-------------------------   ----------------
Dispersion correction           -0.010133698
-------------------------   ----------------


-------------------------   --------------------
FINAL SINGLE POINT ENERGY      -457.449629479475
-------------------------   --------------------

------------------------------------------------------------------------------
                         ORCA GEOMETRY RELAXATION STEP
------------------------------------------------------------------------------

Reading the OPT-File                    .... done
Getting information on internals        .... done
Copying old internal coords+grads       .... done
Making the new internal coordinates     .... (2022 redundants) done
Validating the new internal coordinates .... (2022 redundants) done
Calculating the B-matrix                .... done
Calculating the G,G- and P matrices     .... done
Transforming gradient to internals      .... done
Projecting the internal gradient        .... done
Number of atoms                         ....  16
Number of internal coordinates          ....  69
Current Energy                          ....  -457.449629479 Eh
Current gradient norm                   ....     0.348092533 Eh/bohr
Maximum allowed component of the step   ....  0.300
Current trust radius                    ....  0.300
Evaluating the initial hessian          ....  (Almloef) done
Projecting the Hessian                  .... done
Forming the augmented Hessian           .... done
Diagonalizing the augmented Hessian     .... done
Last element of RFO vector              ....  0.945674404
Lowest eigenvalues of augmented Hessian:
 -0.074131856  0.013300970  0.014428410  0.019459488  0.022997862
Length of the computed step             ....  0.343791946
Warning: the length of the step is outside the trust region - taking restricted step instead
The input lambda is                     ....     0.012301
   iter:   5  x=   -0.157747  g=    0.270413 f(x)=     0.000046
The output lambda is                    ....    -0.157747 (8 iterations)
The final length of the internal step   ....  0.300000000
Converting the step to Cartesian space:
 Initial RMS(Int)=    0.0361157559
Transforming coordinates:
 Iter   0:  RMS(Cart)=    0.0546260444 RMS(Int)=    0.0361222101
 Iter   5:  RMS(Cart)=    0.0000000056 RMS(Int)=    0.0000000036
done
Storing new coordinates                 .... done

                                .--------------------.
          ----------------------|Geometry convergence|-------------------------
          Item                value                   Tolerance       Converged
          ---------------------------------------------------------------------
          RMS gradient        0.0276826281            0.0000300000      NO
          MAX gradient        0.1564282122            0.0001000000      NO
          RMS step            0.0361157559            0.0006000000      NO
          MAX step            0.1487818917            0.0010000000      NO
          ........................................................
          Max(Bonds)      0.0787      Max(Angles)    3.29
          Max(Dihed)        0.64      Max(Improp)    0.00
          ---------------------------------------------------------------------

The optimization has not yet converged - more geometry cycles are needed


    ---------------------------------------------------------------------------
                         Redundant Internal Coordinates
                            (Angstroem and degrees)

        Definition                    Value    dE/dq     Step     New-Value
    ----------------------------------------------------------------------------
     1. B(C   1,O   0)                1.2233  0.016327 -0.0073    1.2160   
     2. B(O   2,C   1)                1.3573  0.034406 -0.0231    1.3342   
     3. B(C   3,O   2)                1.3786 -0.029132  0.0208    1.3994   
     4. B(C   4,C   1)                1.4732 -0.001256  0.0011    1.4743   
     5. B(C   5,C   4)                1.5014  0.087190 -0.0787    1.4226   
     6. B(C   6,C   5)                1.4803 -0.013027  0.0071    1.4874   
     7. B(C   7,C   6)                1.3716 -0.066226  0.0398    1.4114   
     8. B(O   8,C   7)                1.3427  0.038204 -0.0231    1.3195   
     9. B(O   8,C   4)                1.2254 -0.156428  0.0725    1.2979   
    10. B(H   9,C   3)                1.1110  0.007867 -0.0085    1.1026   
    11. B(H  10,C   3)                1.1111  0.007810 -0.0084    1.1027   
    12. B(H  11,C   3)                1.1093  0.010571 -0.0113    1.0980   
    13. B(H  12,C   5)                1.0320 -0.045686  0.0401    1.0721   
    14. B(H  13,C   6)                1.0700 -0.032708  0.0317    1.1017   
    15. B(H  14,C   6)                1.0700 -0.031757  0.0308    1.1008   
    16. B(H  15,C   7)                1.0320 -0.051163  0.0449    1.0769   
    17. A(O   0,C   1,C   4)          119.74 -0.008138    0.87    120.61   
    18. A(O   2,C   1,C   4)          119.44  0.033713   -3.29    116.15   
    19. A(O   0,C   1,O   2)          120.82 -0.025575    2.43    123.25   
    20. A(C   1,O   2,C   3)          123.87  0.031761   -3.12    120.75   
    21. A(O   2,C   3,H   9)          110.21 -0.004295    0.50    110.71   
    22. A(H   9,C   3,H  10)          109.75  0.003520   -0.41    109.34   
    23. A(O   2,C   3,H  11)          109.15  0.009296   -1.08    108.07   
    24. A(O   2,C   3,H  10)          110.10 -0.004443    0.52    110.62   
    25. A(H   9,C   3,H  11)          108.81 -0.001981    0.23    109.05   
    26. A(H  10,C   3,H  11)          108.77 -0.002004    0.24    109.01   
    27. A(C   1,C   4,C   5)          124.46 -0.007659    0.50    124.96   
    28. A(C   5,C   4,O   8)          113.22  0.012982   -0.72    112.50   
    29. A(C   1,C   4,O   8)          122.31 -0.005323    0.22    122.54   
    30. A(C   4,C   5,C   6)           98.72 -0.027818    2.56    101.28   
    31. A(C   6,C   5,H  12)          130.64  0.011904   -1.05    129.59   
    32. A(C   4,C   5,H  12)          130.64  0.015914   -1.52    129.12   
    33. A(C   5,C   6,C   7)          106.77 -0.002499   -0.70    106.07   
    34. A(H  13,C   6,H  14)          107.73  0.006146   -1.00    106.72   
    35. A(C   5,C   6,H  14)          111.04 -0.003968    0.82    111.86   
    36. A(C   7,C   6,H  13)          110.14  0.001597    0.08    110.22   
    37. A(C   5,C   6,H  13)          110.14 -0.002695    0.75    110.89   
    38. A(C   7,C   6,H  14)          111.04  0.001283    0.09    111.13   
    39. A(O   8,C   7,H  15)          124.59  0.009560   -0.97    123.62   
    40. A(C   6,C   7,H  15)          124.59 -0.024229    2.70    127.28   
    41. A(C   6,C   7,O   8)          110.82  0.014669   -1.72    109.10   
    42. A(C   4,O   8,C   7)          110.46  0.002666    0.58    111.04   
    43. D(C   3,O   2,C   1,C   4)    179.00 -0.000243    0.08    179.08   
    44. D(C   3,O   2,C   1,O   0)     -0.82 -0.000221    0.07     -0.76   
    45. D(H  10,C   3,O   2,C   1)    -60.85  0.000623   -0.07    -60.91   
    46. D(H   9,C   3,O   2,C   1)     60.37 -0.000675    0.08     60.45   
    47. D(H  11,C   3,O   2,C   1)    179.82  0.000043   -0.01    179.81   
    48. D(C   5,C   4,C   1,O   2)   -179.80  0.000030    0.00   -179.80   
    49. D(C   5,C   4,C   1,O   0)      0.03 -0.000024    0.02      0.04   
    50. D(O   8,C   4,C   1,O   2)      0.07  0.000030   -0.02      0.05   
    51. D(O   8,C   4,C   1,O   0)    179.89 -0.000024   -0.00    179.89   
    52. D(H  12,C   5,C   4,O   8)    179.97  0.000329   -0.01    179.95   
    53. D(H  12,C   5,C   4,C   1)     -0.16  0.000310   -0.03     -0.19   
    54. D(C   6,C   5,C   4,O   8)     -0.03  0.000037   -0.04     -0.07   
    55. D(C   6,C   5,C   4,C   1)    179.84  0.000018   -0.06    179.79   
    56. D(C   7,C   6,C   5,H  12)   -179.97 -0.000158    0.01   -179.96   
    57. D(C   7,C   6,C   5,C   4)      0.03  0.000134    0.04      0.07   
    58. D(H  14,C   6,C   5,C   4)    121.21 -0.002200    0.19    121.39   
    59. D(H  13,C   6,C   5,H  12)     60.45  0.000901   -0.09     60.36   
    60. D(H  13,C   6,C   5,C   4)   -119.55  0.001192   -0.06   -119.61   
    61. D(H  15,C   7,C   6,C   5)    179.98  0.001291   -0.19    179.79   
    62. D(O   8,C   7,C   6,H  14)   -121.20  0.005382   -0.64   -121.84   
    63. D(O   8,C   7,C   6,H  13)    119.56 -0.004122    0.50    120.06   
    64. D(H  15,C   7,C   6,H  13)    -60.44 -0.002541    0.34    -60.10   
    65. D(O   8,C   7,C   6,C   5)     -0.02 -0.000291   -0.03     -0.05   
    66. D(C   4,O   8,C   7,H  15)   -180.00 -0.001263    0.16   -179.84   
    67. D(C   4,O   8,C   7,C   6)      0.00  0.000318   -0.00     -0.00   
    68. D(C   7,O   8,C   4,C   5)      0.02 -0.000216    0.03      0.05   
    69. D(C   7,O   8,C   4,C   1)   -179.86 -0.000193    0.05   -179.81   
    ----------------------------------------------------------------------------

Geometry step timings:
Preparation and reading OPT file:      0.000 s ( 8.166 %)
Internal coordinates            :      0.000 s ( 0.967 %)
B/P matrices and projection     :      0.001 s (25.215 %)
Hessian update/contruction      :      0.000 s ( 9.026 %)
Making the step                 :      0.001 s (34.778 %)
Converting the step to Cartesian:      0.000 s ( 2.758 %)
Storing new data                :      0.000 s ( 1.110 %)
Checking convergence            :      0.000 s ( 0.072 %)
Final printing                  :      0.000 s (17.729 %)
Total time                      :      0.003 s

Time for energy+gradient        :     22.587 s
Time for complete geometry iter :     22.812 s

         *************************************************************
         *                GEOMETRY OPTIMIZATION CYCLE   2            *
         *************************************************************
---------------------------------
CARTESIAN COORDINATES (ANGSTROEM)
---------------------------------
  O      1.466239    1.476525   -0.198172
  C      0.991535    0.359012   -0.130494
  O      1.733180   -0.747219   -0.051364
  C      3.130679   -0.673756   -0.058103
  C     -0.469594    0.162534   -0.136157
  C     -1.432295    1.206692   -0.218218
  C     -2.703030    0.434066   -0.188448
  C     -2.332596   -0.924625   -0.093793
  O     -1.016276   -1.012555   -0.067703
  H      3.494185   -0.082031    0.798278
  H      3.491139   -0.218686   -0.995600
  H      3.525799   -1.695280    0.018693
  H     -1.277849    2.265524   -0.284202
  H     -3.288828    0.606087   -1.105554
  H     -3.343214    0.730582    0.656562
  H     -2.988125   -1.777629   -0.045622

----------------------------
CARTESIAN COORDINATES (A.U.)
----------------------------
  NO LB      ZA    FRAG     MASS         X           Y           Z
   0 O     8.0000    0    15.999    2.770790    2.790228   -0.374491
   1 C     6.0000    0    12.011    1.873729    0.678434   -0.246598
   2 O     8.0000    0    15.999    3.275235   -1.412039   -0.097064
   3 C     6.0000    0    12.011    5.916126   -1.273213   -0.109799
   4 C     6.0000    0    12.011   -0.887404    0.307145   -0.257300
   5 C     6.0000    0    12.011   -2.706644    2.280318   -0.412372
   6 C     6.0000    0    12.011   -5.107986    0.820265   -0.356115
   7 C     6.0000    0    12.011   -4.407968   -1.747288   -0.177243
   8 O     8.0000    0    15.999   -1.920483   -1.913452   -0.127940
   9 H     1.0000    0     1.008    6.603054   -0.155016    1.508527
  10 H     1.0000    0     1.008    6.597297   -0.413257   -1.881411
  11 H     1.0000    0     1.008    6.662794   -3.203614    0.035324
  12 H     1.0000    0     1.008   -2.414785    4.281220   -0.537065
  13 H     1.0000    0     1.008   -6.214984    1.145339   -2.089194
  14 H     1.0000    0     1.008   -6.317759    1.380600    1.240723
  15 H     1.0000    0     1.008   -5.646738   -3.359232   -0.086213

--------------------------------
INTERNAL COORDINATES (ANGSTROEM)
--------------------------------
 O      0   0   0     0.000000000000     0.00000000     0.00000000
 C      1   0   0     1.216042768698     0.00000000     0.00000000
 O      2   1   0     1.334183279347   123.24817635     0.00000000
 C      3   2   1     1.399445008530   120.75013739   359.24059074
 C      2   1   3     1.474290662069   120.60657533   180.16960643
 C      5   2   1     1.422600611532   124.96543961     0.04402737
 C      6   5   2     1.487483077562   101.28645089   179.78578210
 C      7   6   5     1.411460454427   106.08942501     0.06935631
 O      5   2   1     1.297837432390   122.54263090   179.89000805
 H      4   3   2     1.102571618295   110.71156839    60.44809657
 H      4   3   2     1.102687527949   110.62171335   299.08285041
 H      4   3   2     1.097965557209   108.07056907   179.81230443
 H      6   5   2     1.072069075984   129.12216529   359.81448651
 H      7   6   5     1.101741198041   110.88329399   240.39312769
 H      7   6   5     1.100818380029   111.85536046   121.39298097
 H      8   7   6     1.076872175885   127.28193842   179.78867219

---------------------------
INTERNAL COORDINATES (A.U.)
---------------------------
 O      0   0   0     0.000000000000     0.00000000     0.00000000
 C      1   0   0     2.297987799974     0.00000000     0.00000000
 O      2   1   0     2.521241010423   123.24817635     0.00000000
 C      3   2   1     2.644567805604   120.75013739   359.24059074
 C      2   1   3     2.786005593109   120.60657533   180.16960643
 C      5   2   1     2.688325553745   124.96543961     0.04402737
 C      6   5   2     2.810935645435   101.28645089   179.78578210
 C      7   6   5     2.667273707726   106.08942501     0.06935631
 O      5   2   1     2.452557313568   122.54263090   179.89000805
 H      4   3   2     2.083558401612   110.71156839    60.44809657
 H      4   3   2     2.083777439114   110.62171335   299.08285041
 H      4   3   2     2.074854207604   108.07056907   179.81230443
 H      6   5   2     2.025916950256   129.12216529   359.81448651
 H      7   6   5     2.081989134756   110.88329399   240.39312769
 H      7   6   5     2.080245261441   111.85536046   121.39298097
 H      8   7   6     2.034993493662   127.28193842   179.78867219


           ************************************************************
           *        Program running with 8 parallel MPI-processes     *
           *              working on a common directory               *
           ************************************************************
------------------------------------------------------------------------------
                   ___                                                        
                  /   \      - P O W E R E D   B Y -                         
                 /     \                                                     
                 |  |  |   _    _      __       _____    __    __             
                 |  |  |  | |  | |    /  \     |  _  \  |  |  /  |          
                  \  \/   | |  | |   /    \    | | | |  |  | /  /          
                 / \  \   | |__| |  /  /\  \   | |_| |  |  |/  /          
                |  |  |   |  __  | /  /__\  \  |    /   |      \           
                |  |  |   | |  | | |   __   |  |    \   |  |\   \          
                \     /   | |  | | |  |  |  |  | |\  \  |  | \   \       
                 \___/    |_|  |_| |__|  |__|  |_| \__\ |__|  \__/        
                                                                              
                      - O R C A' S   B I G   F R I E N D -                    
                                      &                                       
                       - I N T E G R A L  F E E D E R -                       
                                                                              
 v1 FN, 2020, v2 2021, v3 2022-2024                                           
------------------------------------------------------------------------------


----------------------
SHARK INTEGRAL PACKAGE
----------------------

Number of atoms                             ...     16
Number of basis functions                   ...    161
Number of shells                            ...     75
Maximum angular momentum                    ...      2
Integral batch strategy                     ... SHARK/LIBINT Hybrid
RI-J (if used) integral strategy            ... SPLIT-RIJ (Revised 2003 algorithm where possible)
Printlevel                                  ...      1
Contraction scheme used                     ... SEGMENTED contraction
Prescreening option                         ... SCHWARTZ
   Thresh                                   ... 1.000e-12
   Tcut                                     ... 1.000e-14
   Tpresel                                  ... 1.000e-14 
Coulomb Range Separation                    ... NOT USED
Exchange Range Separation                   ... NOT USED
Multipole approximations                    ... NOT USED
Finite Nucleus Model                        ... NOT USED
CABS basis                                  ... NOT available
Auxiliary Coulomb fitting basis             ... AVAILABLE
   # of basis functions in Aux-J            ...    518
   # of shells in Aux-J                     ...    170
   Maximum angular momentum in Aux-J        ...      4
Auxiliary J/K fitting basis                 ... NOT available
Auxiliary Correlation fitting basis         ... AVAILABLE
   # of basis functions in Aux-C            ...    530
   # of shells in Aux-C                     ...    186
   Maximum angular momentum in Aux-C        ...      3
Auxiliary 'external' fitting basis          ... NOT available

Checking pre-screening integrals            ... done (  0.0 sec) Dimension = 75
Check shell pair data                       ... done (  0.0 sec)
Shell pair information
Shell pair cut-off parameter TPreSel        ...   1.0e-14
Total number of shell pairs                 ...      2850
Shell pairs after pre-screening             ...      2610
Total number of primitive shell pairs       ...     10434
Primitive shell pairs kept                  ...      7052
          la=0 lb=0:    787 shell pairs
          la=1 lb=0:    940 shell pairs
          la=1 lb=1:    297 shell pairs
          la=2 lb=0:    339 shell pairs
          la=2 lb=1:    204 shell pairs
          la=2 lb=2:     43 shell pairs

Calculating one electron integrals          ... done (  0.0 sec)
Calculating RI/J V-Matrix + Cholesky decomp.... done (  0.0 sec)
Calculating RI/C V-Matrix + Cholesky decomp.... done (  0.0 sec)
Calculating Nuclear repulsion               ... done (  0.0 sec) ENN=    443.529357632348 Eh

Diagonalization of the overlap matrix:
Smallest eigenvalue                        ... 7.866e-04
Time for diagonalization                   ...    0.004 sec
Threshold for overlap eigenvalues          ... 1.000e-07
Number of eigenvalues below threshold      ... 0
Time for construction of square roots      ...    0.001 sec
Total time needed                          ...    0.006 sec

-------------------
DFT GRID GENERATION
-------------------

General Integration Accuracy     IntAcc      ... 4.388
Radial Grid Type                 RadialGrid  ... OptM3 with GC (2021)
Angular Grid (max. ang.)         AngularGrid ... 4 (Lebedev-302)
Angular grid pruning method      GridPruning ... 4 (adaptive)
Weight generation scheme         WeightScheme... mBecke (2022)
Basis function cutoff            BFCut       ... 1.0000e-12
Integration weight cutoff        WCut        ... 1.0000e-14
Partially contracted basis set               ... off
Rotationally invariant grid construction     ... off
Angular grids for H and He will be reduced by one unit

Total number of grid points                  ...    76993
Total number of batches                      ...     1212
Average number of points per batch           ...       63
Average number of grid points per atom       ...     4812

--------------------
COSX GRID GENERATION
--------------------

GRIDX 1
-------
General Integration Accuracy     IntAcc      ... 3.816
Radial Grid Type                 RadialGrid  ... OptM3 with GC (2021)
Angular Grid (max. ang.)         AngularGrid ... 1 (Lebedev-50)
Angular grid pruning method      GridPruning ... 4 (adaptive)
Weight generation scheme         WeightScheme... mBecke (2022)
Basis function cutoff            BFCut       ... 1.0000e-12
Integration weight cutoff        WCut        ... 1.0000e-14
Partially contracted basis set               ... on
Rotationally invariant grid construction     ... off
Angular grids for H and He will be reduced by one unit

Total number of grid points                  ...     9848
Total number of batches                      ...       86
Average number of points per batch           ...      114
Average number of grid points per atom       ...      616
UseSFitting                                  ... on

GRIDX 2
-------
General Integration Accuracy     IntAcc      ... 4.020
Radial Grid Type                 RadialGrid  ... OptM3 with GC (2021)
Angular Grid (max. ang.)         AngularGrid ... 2 (Lebedev-110)
Angular grid pruning method      GridPruning ... 4 (adaptive)
Weight generation scheme         WeightScheme... mBecke (2022)
Basis function cutoff            BFCut       ... 1.0000e-12
Integration weight cutoff        WCut        ... 1.0000e-14
Partially contracted basis set               ... on
Rotationally invariant grid construction     ... off
Angular grids for H and He will be reduced by one unit

Total number of grid points                  ...    21707
Total number of batches                      ...      179
Average number of points per batch           ...      121
Average number of grid points per atom       ...     1357
UseSFitting                                  ... on

GRIDX 3
-------
General Integration Accuracy     IntAcc      ... 4.338
Radial Grid Type                 RadialGrid  ... OptM3 with GC (2021)
Angular Grid (max. ang.)         AngularGrid ... 3 (Lebedev-194)
Angular grid pruning method      GridPruning ... 4 (adaptive)
Weight generation scheme         WeightScheme... mBecke (2022)
Basis function cutoff            BFCut       ... 1.0000e-12
Integration weight cutoff        WCut        ... 1.0000e-14
Partially contracted basis set               ... on
Rotationally invariant grid construction     ... off
Angular grids for H and He will be reduced by one unit

Total number of grid points                  ...    47753
Total number of batches                      ...      382
Average number of points per batch           ...      125
Average number of grid points per atom       ...     2985
UseSFitting                                  ... on
Initializing property integral containers    ... done (  0.0 sec)

SHARK setup successfully completed in   0.9 seconds

Maximum memory used throughout the entire STARTUP-calculation: 20.9 MB


           ************************************************************
           *        Program running with 8 parallel MPI-processes     *
           *              working on a common directory               *
           ************************************************************
Occupation numbers will be reassigned to an Aufbau configuration
             **** ENERGY FILE WAS UPDATED (calc.en.tmp) ****
Finished Guess after   0.1 sec
Maximum memory used throughout the entire GUESS-calculation: 9.2 MB


           ************************************************************
           *        Program running with 8 parallel MPI-processes     *
           *              working on a common directory               *
           ************************************************************
--------------------
CPCM SOLVATION MODEL
--------------------
CPCM parameters:
  Epsilon                                         ...      16.7000
  Refrac                                          ...       1.2750
  Rsolv                                           ...       1.3000
  Surface type                                    ... GAUSSIAN VDW
  Discretization scheme                           ... Constant charge density
    Threshold for H atoms                         ...       5.0000 (charges/Ang^2)
    Threshold for non-H atoms                     ...       5.0000 (charges/Ang^2)
  Epsilon function type                           ...         CPCM
Solvent:                                          ... CUSTOM
Radii:
  Scheme                                          ... Element-dependent radii
  Radius for O  used is    3.4469 Bohr (=   1.8240 Ang.)
  Radius for C  used is    3.8550 Bohr (=   2.0400 Ang.)
  Radius for H  used is    2.4944 Bohr (=   1.3200 Ang.)
Calculating surface                               ...        done! (  0.0s)
Cavity surface points                             ...         1554
Cavity Volume                                     ...    1030.5148
Cavity Surface-area                               ...     596.6087
Calculating surface distance matrix               ...        done! (  0.0s)
Performing Cholesky decomposition & store         ...        done! (  0.1s)
Overall time for CPCM initialization              ...                 0.1s

----------------------------------------D-I-I-S--------------------------------------------
Iteration    Energy (Eh)           Delta-E    RMSDP     MaxDP     DIISErr   Damp  Time(sec)
-------------------------------------------------------------------------------------------
               ***  Starting incremental Fock matrix formation  ***
    1    -457.0379696403375647     0.00e+00  5.98e-04  9.37e-03  2.23e-02  0.700   0.7
    2    -457.0405889571469515    -2.62e-03  4.87e-04  7.93e-03  1.88e-02  0.700   0.5
                               ***Turning on AO-DIIS***
    3    -457.0426281165887303    -2.04e-03  3.82e-04  7.53e-03  1.51e-02  0.700   0.5
    4    -457.0441591357599691    -1.53e-03  9.66e-04  2.09e-02  1.20e-02  0.000   0.5
                              *** Initializing SOSCF ***
---------------------------------------S-O-S-C-F--------------------------------------
Iteration    Energy (Eh)           Delta-E    RMSDP     MaxDP     MaxGrad    Time(sec)
--------------------------------------------------------------------------------------
    5    -457.0482614230534182    -4.10e-03  9.85e-05  2.59e-03  3.27e-03     0.5
               *** Restarting incremental Fock matrix formation ***
    6    -457.0483286907519869    -6.73e-05  9.25e-05  2.73e-03  1.21e-03     0.7
    7    -457.0483570676659610    -2.84e-05  8.64e-05  2.28e-03  4.45e-04     0.6
    8    -457.0483618416407126    -4.77e-06  2.36e-05  7.43e-04  5.26e-04     0.6
    9    -457.0483644562838208    -2.61e-06  9.53e-06  2.13e-04  6.52e-05     0.6
   10    -457.0483645285715966    -7.23e-08  3.90e-06  1.24e-04  3.36e-05     0.6
   11    -457.0483645944754016    -6.59e-08  1.20e-06  3.88e-05  1.07e-05     0.6
   12    -457.0483645965376809    -2.06e-09  5.53e-07  1.79e-05  9.28e-06     0.5
   13    -457.0483645970629141    -5.25e-10  1.54e-07  5.89e-06  1.49e-06     0.5
                 **** Energy Check signals convergence ****

               *****************************************************
               *                     SUCCESS                       *
               *           SCF CONVERGED AFTER  13 CYCLES          *
               *****************************************************

Recomputing exchange energy using gridx3       ... done (    1.166 sec)
Old exchange energy                            :    -30.705403863 Eh
New exchange energy                            :    -30.705411643 Eh
Exchange energy change after final integration :     -0.000007780 Eh
Total energy after final integration           :   -457.048372377 Eh
             **** ENERGY FILE WAS UPDATED (calc.en.tmp) ****

----------------
TOTAL SCF ENERGY
----------------

Total Energy       :       -457.04837237728509 Eh          -12436.91849 eV

Components:
Nuclear Repulsion  :        443.52935763234825 Eh           12069.04740 eV
Electronic Energy  :       -900.47478076504910 Eh          -24503.16450 eV
One Electron Energy:      -1489.15387433898013 Eh          -40521.93702 eV
Two Electron Energy:        588.67909357393103 Eh           16018.77251 eV
CPCM Dielectric    :         -0.10294146436207 Eh              -2.80118 eV

Virial components:
Potential Energy   :       -910.76163498549181 Eh          -24783.08404 eV
Kinetic Energy     :        453.71326260820666 Eh           12346.16554 eV
Virial Ratio       :          2.00735069931592

DFT components:
N(Alpha)           :       33.000002993641 electrons
N(Beta)            :       33.000002993641 electrons
N(Total)           :       66.000005987281 electrons
E(X)               :      -27.330207989913 Eh       
E(C)               :       -1.669870345811 Eh       
E(XC)              :      -29.000078335724 Eh       

CPCM Solvation Model Properties:
Surface-charge          :         -1.01021695974363
Corrected charge        :         -1.00000000000000
Outlying charge corr.   :          0.00000725727426 Eh               0.00020 eV
Free-energy (cav+disp)  :  This term is not implemented in the current solvation scheme

---------------
SCF CONVERGENCE
---------------

  Last Energy change         ...    5.2523e-10  Tolerance :   1.0000e-09
  Last MAX-Density change    ...    5.8898e-06  Tolerance :   1.0000e-08
  Last RMS-Density change    ...    1.5364e-07  Tolerance :   1.0000e-09
  Last DIIS Error            ...    3.2731e-03  Tolerance :   1.0000e-08
  Last Orbital Gradient      ...    1.4898e-06  Tolerance :   2.0000e-06
  Last Orbital Rotation      ...    4.9853e-06  Tolerance :   2.0000e-06


Total SCF time: 0 days 0 hours 0 min 9 sec 
Finished LeanSCF after   9.1 sec

Maximum memory used throughout the entire LEANSCF-calculation: 16.8 MB


           ************************************************************
           *        Program running with 8 parallel MPI-processes     *
           *              working on a common directory               *
           ************************************************************

------------------------------------------------------------------------------
                                ORCA  MP2 
------------------------------------------------------------------------------

Freezing NCore=18 chemical core electrons

----------------------
RI-MP2 ENERGY+GRADIENT
----------------------
Dimension of the orbital basis            ...  161
Dimension of the AuxC basis               ...  530
Memory devoted to MP2                     ... 8000 MB   
Data format for matrix containers         ... DOUBLE
Compression type for matrix containers    ... UNCOMPRESSED
Overall scaling of the MP2 energy         ...   2.700e-01

-----------------------
SHARK RI TRANSFORMATION
-----------------------

Number of basis functions                ...    161
Number of aux functions                  ...    530
Number of operators                      ...      1
Generation of IJK                        ... YES
Generation of IAK                        ... YES
Generation of ABK                        ... NO
Orbital Range Operator  0:    0-  32 to   33- 160

Aux basis identifier                     ...   AUXC
Contraction scheme used                  ... SEGMENTED
Do orthogonalization                     ... YES
All operator combinations                ... NO
Transpose (ia|K)                         ... NO
Integral generator used                  ... LIBINT
Starting integral generation + trafo... 
Half trafo (segmented) done. Total time =  0.1 sec. integrals=  0.0 sec trafo=  0.0 sec
Integral generation and half transformation done (  0.1 sec)

Reading or making V^(-1/2)          ... done (  0.0 sec)
Sorting IJK integrals               ... done (  0.0 sec)
Sorting IAK integrals               ... done (  0.0 sec)

SHARK RI integral transformation done. Total time =  0.1 sec.

Opening buffers                              ... done
Frozen core precalculation                   ... done

Starting loop over batches of integrals:

Operator 0  - window                       ... (  9- 32)x( 33-160)
Operator 0  - Memory available             ...  8000 MB
Operator 0  - Memory needed per MO         ...   0.5 MB
Operator 0  - Number of orbitals per batch ... 3
Operator 0  - Number of batches            ... 1

OPERATOR  0   PASS   0:  MOs     9 ...   11 +   12 ...   14 +   15 ...   17 +   18 ...   20
                            +   21 ...   23 +   24 ...   26 +   27 ...   29 +   30 ...   32
  Reading integrals       ... ok
  Internal MO  11
Closing buffer GIPV ( 0.02 GB; CompressionRatio= 1.00)
Time spent in pair loops =     0.273 sec
Deleting buffers (Ka|jb) ...done

-----------------------------------------------
 RI-MP2 CORRELATION ENERGY:     -0.438517890 Eh
-----------------------------------------------


---------------------
MP2 DENSITY FORMATION
---------------------

Completing the external part of the density      ... done
Storing the unrelaxed density                    ... done

Re-sorting 3-index density container for op 0    ... done
Computing external part of the Lagrangian        ... done
Calculating the xc-kernel                        ... done
Calculating G(D)                                 ... done
Completing the Lagrangian                        ... done
Solving the Z-vector equations                   ... Using XC Grid                  ... (calc.grid_cpscf.tmp) 
Recalculating density on grid  ... (calc.grho_cpscf0.tmp) done
Calculating the xc-kernel      ... (calc.fxc_cpscf0.tmp) done

-------------------
SHARK CP-SCF DRIVER
-------------------

Dimension of the orbital basis          ...    161
Dimension of the CPSCF-problem          ...   4224
Number of operators                     ...      1
Max. number of iterations               ...    128
Convergence Tolerance                   ... 3.0e-05
Number of perturbations                 ...      1
Perturbation type                       ... REAL

----------------------------
POPLE LINEAR EQUATION SOLVER
----------------------------

  ITERATION   0:   ||err||_max =   6.7114e-02 (   0.5 sec)
  ITERATION   1:   ||err||_max =   2.2919e-02 (   0.5 sec)
  ITERATION   2:   ||err||_max =   1.1844e-02 (   0.5 sec)
  ITERATION   3:   ||err||_max =   3.6288e-03 (   0.5 sec)
  ITERATION   4:   ||err||_max =   1.1785e-03 (   0.5 sec)
  ITERATION   5:   ||err||_max =   4.6170e-04 (   0.5 sec)
  ITERATION   6:   ||err||_max =   1.6058e-04 (   0.5 sec)
  ITERATION   7:   ||err||_max =   6.9744e-05 (   0.5 sec)
  ITERATION   8:   ||err||_max =   2.2503e-05 (   0.5 sec)
done
Finalizing the relaxed density                   ... done
Transforming P to the AO basis                   ... done
Storing the relaxed density                      ... done

------------------------------------
ENERGY WEIGHTED DENSITY FINALIZATION
------------------------------------

Gathering the parts of the W-matrix              ... done
Forming the Z-density                            ... done
Transforming Z to the AO basis                   ... done
Calculating G(Z)                                 ... done
Finalizing the W-matrix                          ... done
Transforming W to the AO basis and storing       ... done

----------------------------------
MP2 DERIVATIVE INTEGRAL GENERATION
----------------------------------

Input SCF Electron Density              ... calc.scfp
Input Correlated Electron Density       ... calc.pmp2re
Input Energy Weighted Density           ... calc.wmp2.tmp

Nuclear repulsion gradient              ... done (  0.0 sec)
HCore & Overlap gradient  (SHARK)       ... done (  0.0 sec)
Two-electron RIJ gradient terms         ... done (  0.3 sec)

-----------------------------------------------------------
MP2 COSX Grid Generation
-----------------------------------------------------------

General Integration Accuracy     IntAcc      ... 4.871
Radial Grid Type                 RadialGrid  ... OptM3 with GC (2021)
Angular Grid (max. ang.)         AngularGrid ... 4 (Lebedev-302)
Angular grid pruning method      GridPruning ... 4 (adaptive)
Weight generation scheme         WeightScheme... mBecke (2022)
Basis function cutoff            BFCut       ... 1.0000e-12
Integration weight cutoff        WCut        ... 1.0000e-14
Partially contracted basis set               ... on
Rotationally invariant grid construction     ... off
Angular grids for H and He will be reduced by one unit

Total number of grid points                  ...    90081
Total number of batches                      ...      711
Average number of points per batch           ...      126
Average number of grid points per atom       ...     5630
UseSFitting                                  ... on
Two-electron COSX gradient terms        ... 
Integration Timings:
Total Time                  =     2.6 sec
Basis fcn evaluation        =     0.0 sec
Density evaluation          =     0.1 sec
A evaluation                =     2.2 sec
A derivative evaluation     =     0.0 sec
S-fit derivative evaluation =     0.0 sec
anal. over. der. evaluation =     0.0 sec
num. over. der. evaluation  =     0.2 sec
K(P) evaluation             =     0.0 sec
finalize                    =     0.0 sec

done (  3.2 sec)
CPCM gradient                           ... done (  0.3 sec)
DFT XC gradient                         ... Exchange-correlation gradient    ... done
done (  0.4 sec)
Empirical dispersion gradient           ... 
-------------------
DISPERSION GRADIENT
-------------------

   1   O   :    0.000057994    0.000108018   -0.000005184
   2   C   :    0.000152447    0.000039118    0.000000642
   3   O   :    0.000102219   -0.000032660    0.000003686
   4   C   :    0.000146219   -0.000045844    0.000003890
   5   C   :   -0.000910338   -0.000308387    0.000007135
   6   C   :   -0.000166789   -0.000082895    0.000003178
   7   C   :    0.000164450   -0.000027776    0.000004366
   8   C   :    0.000559022    0.000441921   -0.000020216
   9   O   :   -0.000076049   -0.000081950    0.000004934
  10   H   :    0.000076855   -0.000017326    0.000025552
  11   H   :    0.000077472   -0.000021172   -0.000023022
  12   H   :    0.000065886   -0.000050221    0.000003731
  13   H   :   -0.000028540    0.000118127   -0.000007810
  14   H   :   -0.000083104    0.000017193   -0.000031669
  15   H   :   -0.000085121    0.000021830    0.000026344
  16   H   :   -0.000052623   -0.000077976    0.000004443

Difference to translation invariance:
           :   -0.0000000000   -0.0000000000   -0.0000000000

Difference to rotation invariance:
           :   -0.0000000000   -0.0000000000    0.0000000000

Norm of the Dispersion gradient    ...    0.0012818056
RMS gradient                       ...    0.0001850127
MAX gradient                       ...    0.0009103377
done (  0.0 sec)

-------
TIMINGS
-------

Total time                :   11.197 sec
Integral trafo            :    0.124 sec (  1.1%)
FC preparation            :    0.019 sec (  0.2%)
I/O of integrals          :    0.041 sec (  0.4%)
K(i,j) operators          :    0.036 sec (  0.3%)
T(i,j) pair energies      :    0.008 sec (  0.1%)
V**(-1/2)                 :    0.074 sec (  0.7%)
Gamma(ia|P)               :    0.035 sec (  0.3%)
Gamma-Trafo               :    0.015 sec (  0.1%)
D(virtual)                :    0.001 sec (  0.0%)
D(internal)               :    0.041 sec (  0.4%)
W(virtual)                :    0.003 sec (  0.0%)
W(internal)               :    0.054 sec (  0.5%)
L(virtual)                :    0.055 sec (  0.5%)
L(internal)               :    0.007 sec (  0.1%)
XC kernel                 :    0.014 sec (  0.1%)
G(D)                      :    0.851 sec (  7.6%)
G(Z)                      :    0.854 sec (  7.6%)
Z-vector solution         :    4.330 sec ( 38.7%)
3-index derivative        :    0.138 sec (  1.2%)
2-index derivative        :    0.031 sec (  0.3%)
Fock matrix gradient      :    4.297 sec ( 38.4%)


---------------------------------------
MP2 TOTAL ENERGY:     -457.486890267 Eh
---------------------------------------

The final MP2 gradient
  0:   0.00789115   0.00524811  -0.00018087
  1:  -0.03513456  -0.00873236   0.00042776
  2:   0.04145352   0.01118419  -0.00040137
  3:  -0.02423373  -0.00949410   0.00055915
  4:  -0.00369651  -0.11346695   0.00696633
  5:  -0.03177571   0.07233325  -0.00567353
  6:  -0.00087883  -0.04054489   0.00289922
  7:  -0.03545904   0.00661438  -0.00159759
  8:   0.05823565   0.07186410  -0.00354509
  9:   0.00115004   0.00068069   0.00337615
 10:   0.00109830   0.00010686  -0.00348533
 11:   0.00517856  -0.00175714   0.00009627
 12:  -0.00189290  -0.00998707   0.00070154
 13:   0.00991642  -0.00024065   0.00382725
 14:   0.00978438  -0.00061217  -0.00294548
 15:  -0.00163675   0.01677309  -0.00099886

-----------------------------------
NORM OF THE MP2 GRADIENT:  0.187939
-----------------------------------

Maximum memory used throughout the entire MP2-calculation: 30.6 MB


-------------------------------------------------------------------------------
                          DFT DISPERSION CORRECTION                            
                                                                               
                              DFTD3 V3.1  Rev 1                                
                          USING Becke-Johnson damping                          
-------------------------------------------------------------------------------
-------------------------   ----------------
Dispersion correction           -0.010236869
-------------------------   ----------------


-------------------------   --------------------
FINAL SINGLE POINT ENERGY      -457.497127136542
-------------------------   --------------------

------------------------------------------------------------------------------
                         ORCA GEOMETRY RELAXATION STEP
------------------------------------------------------------------------------

Reading the OPT-File                    .... done
Getting information on internals        .... done
Copying old internal coords+grads       .... done
Making the new internal coordinates     .... (2022 redundants) done
Validating the new internal coordinates .... (2022 redundants) done
Calculating the B-matrix                .... done
Calculating the G,G- and P matrices     .... done
Transforming gradient to internals      .... done
Projecting the internal gradient        .... done
Number of atoms                         ....  16
Number of internal coordinates          ....  69
Current Energy                          ....  -457.497127137 Eh
Current gradient norm                   ....     0.187939496 Eh/bohr
Maximum allowed component of the step   ....  0.300
Current trust radius                    ....  0.300
Updating the Hessian (BFGS)             .... done
Forming the augmented Hessian           .... done
Diagonalizing the augmented Hessian     .... done
Last element of RFO vector              ....  0.952792501
Lowest eigenvalues of augmented Hessian:
 -0.034372664  0.013301066  0.014428413  0.019459637  0.022998051
Length of the computed step             ....  0.318665622
Warning: the length of the step is outside the trust region - taking restricted step instead
The input lambda is                     ....     0.012301
   iter:   5  x=   -0.054335  g=    0.526555 f(x)=     0.000019
The output lambda is                    ....    -0.054335 (7 iterations)
The final length of the internal step   ....  0.300000000
Converting the step to Cartesian space:
 Initial RMS(Int)=    0.0361157559
Transforming coordinates:
 Iter   0:  RMS(Cart)=    0.0564960979 RMS(Int)=    1.0699460136
 Iter   5:  RMS(Cart)=    0.0000000206 RMS(Int)=    0.0000000129
done
Storing new coordinates                 .... done
The predicted energy change is          ....    -0.018677279
Previously predicted energy change      ....    -0.039855674
Actually observed energy change         ....    -0.047497657
Ratio of predicted to observed change   ....     1.191741412
New trust radius                        ....     0.450000000

                                .--------------------.
          ----------------------|Geometry convergence|-------------------------
          Item                value                   Tolerance       Converged
          ---------------------------------------------------------------------
          Energy change      -0.0474976571            0.0000010000      NO
          RMS gradient        0.0137046530            0.0000300000      NO
          MAX gradient        0.0719262841            0.0001000000      NO
          RMS step            0.0361157559            0.0006000000      NO
          MAX step            0.1729626987            0.0010000000      NO
          ........................................................
          Max(Bonds)      0.0915      Max(Angles)    3.86
          Max(Dihed)        0.70      Max(Improp)    0.00
          ---------------------------------------------------------------------

The optimization has not yet converged - more geometry cycles are needed


    ---------------------------------------------------------------------------
                         Redundant Internal Coordinates
                            (Angstroem and degrees)

        Definition                    Value    dE/dq     Step     New-Value
    ----------------------------------------------------------------------------
     1. B(C   1,O   0)                1.2160  0.007915 -0.0069    1.2091   
     2. B(O   2,C   1)                1.3342  0.013105 -0.0165    1.3176   
     3. B(C   3,O   2)                1.3994 -0.017336  0.0240    1.4234   
     4. B(C   4,C   1)                1.4743 -0.002939  0.0052    1.4795   
     5. B(C   5,C   4)                1.4226  0.052565 -0.0915    1.3311   
     6. B(C   6,C   5)                1.4875 -0.003215  0.0015    1.4889   
     7. B(C   7,C   6)                1.4115 -0.030603  0.0354    1.4468   
     8. B(O   8,C   7)                1.3195  0.028826 -0.0354    1.2841   
     9. B(O   8,C   4)                1.2978 -0.071926  0.0652    1.3630   
    10. B(H   9,C   3)                1.1026  0.003376 -0.0064    1.0961   
    11. B(H  10,C   3)                1.1027  0.003358 -0.0064    1.0963   
    12. B(H  11,C   3)                1.0980  0.003504 -0.0061    1.0918   
    13. B(H  12,C   5)                1.0721 -0.010177  0.0139    1.0859   
    14. B(H  13,C   6)                1.1017 -0.008486  0.0128    1.1145   
    15. B(H  14,C   6)                1.1008 -0.008125  0.0122    1.1130   
    16. B(H  15,C   7)                1.0769 -0.012336  0.0173    1.0942   
    17. A(O   0,C   1,C   4)          120.61 -0.003466    0.71    121.31   
    18. A(O   2,C   1,C   4)          116.15  0.018920   -3.52    112.63   
    19. A(O   0,C   1,O   2)          123.25 -0.015454    2.81    126.06   
    20. A(C   1,O   2,C   3)          120.75  0.018283   -3.43    117.32   
    21. A(O   2,C   3,H   9)          110.71 -0.000859    0.09    110.80   
    22. A(H   9,C   3,H  10)          109.34  0.000838   -0.18    109.16   
    23. A(O   2,C   3,H  11)          108.07  0.006097   -1.38    106.69   
    24. A(O   2,C   3,H  10)          110.62 -0.000938    0.11    110.73   
    25. A(H   9,C   3,H  11)          109.05 -0.002572    0.67    109.72   
    26. A(H  10,C   3,H  11)          109.01 -0.002603    0.69    109.70   
    27. A(C   1,C   4,C   5)          124.97 -0.011099    2.11    127.07   
    28. A(C   5,C   4,O   8)          112.49  0.006507   -0.81    111.68   
    29. A(C   1,C   4,O   8)          122.54  0.004592   -1.30    121.25   
    30. A(C   4,C   5,C   6)          101.29 -0.019454    3.86    105.14   
    31. A(C   6,C   5,H  12)          129.59  0.009292   -1.85    127.74   
    32. A(C   4,C   5,H  12)          129.12  0.010162   -2.00    127.12   
    33. A(C   5,C   6,C   7)          106.09  0.009191   -2.93    103.16   
    34. A(H  13,C   6,H  14)          106.72  0.005346   -1.30    105.42   
    35. A(C   5,C   6,H  14)          111.86 -0.006489    1.87    113.72   
    36. A(C   7,C   6,H  13)          110.22 -0.001413    0.33    110.55   
    37. A(C   5,C   6,H  13)          110.88 -0.005856    1.85    112.73   
    38. A(C   7,C   6,H  14)          111.13 -0.001091    0.26    111.39   
    39. A(O   8,C   7,H  15)          123.61  0.012650   -2.67    120.95   
    40. A(C   6,C   7,H  15)          127.28 -0.010812    2.32    129.60   
    41. A(C   6,C   7,O   8)          109.10 -0.001837    0.35    109.45   
    42. A(C   4,O   8,C   7)          111.03  0.005594   -0.46    110.57   
    43. D(C   3,O   2,C   1,C   4)    179.08 -0.000292    0.26    179.33   
    44. D(C   3,O   2,C   1,O   0)     -0.76 -0.000243    0.19     -0.57   
    45. D(H  10,C   3,O   2,C   1)    -60.92  0.000036    0.07    -60.84   
    46. D(H   9,C   3,O   2,C   1)     60.45 -0.000113   -0.01     60.44   
    47. D(H  11,C   3,O   2,C   1)    179.81  0.000010    0.02    179.83   
    48. D(C   5,C   4,C   1,O   2)   -179.80 -0.000007    0.02   -179.78   
    49. D(C   5,C   4,C   1,O   0)      0.04 -0.000077    0.08      0.12   
    50. D(O   8,C   4,C   1,O   2)      0.05  0.000072   -0.07     -0.02   
    51. D(O   8,C   4,C   1,O   0)    179.89  0.000002   -0.00    179.89   
    52. D(H  12,C   5,C   4,O   8)    179.96 -0.000190    0.15    180.11   
    53. D(H  12,C   5,C   4,C   1)     -0.19 -0.000118    0.07     -0.11   
    54. D(C   6,C   5,C   4,O   8)     -0.07  0.000176   -0.08     -0.15   
    55. D(C   6,C   5,C   4,C   1)    179.79  0.000249   -0.16    179.63   
    56. D(C   7,C   6,C   5,H  12)   -179.96  0.000221   -0.11   -180.07   
    57. D(C   7,C   6,C   5,C   4)      0.07 -0.000147    0.12      0.19   
    58. D(H  14,C   6,C   5,C   4)    121.39  0.000670   -0.33    121.06   
    59. D(H  13,C   6,C   5,H  12)     60.36 -0.000408    0.21     60.57   
    60. D(H  13,C   6,C   5,C   4)   -119.61 -0.000777    0.44   -119.17   
    61. D(H  15,C   7,C   6,C   5)    179.79  0.000770   -0.16    179.63   
    62. D(O   8,C   7,C   6,H  14)   -121.84  0.002770   -0.70   -122.54   
    63. D(O   8,C   7,C   6,H  13)    120.06 -0.002283    0.54    120.60   
    64. D(H  15,C   7,C   6,H  13)    -60.10 -0.001567    0.50    -59.60   
    65. D(O   8,C   7,C   6,C   5)     -0.05  0.000054   -0.12     -0.17   
    66. D(C   4,O   8,C   7,H  15)   -179.84 -0.000597    0.11   -179.73   
    67. D(C   4,O   8,C   7,C   6)      0.00  0.000041    0.08      0.08   
    68. D(C   7,O   8,C   4,C   5)      0.05 -0.000145    0.01      0.06   
    69. D(C   7,O   8,C   4,C   1)   -179.81 -0.000190    0.08   -179.74   
    ----------------------------------------------------------------------------

Geometry step timings:
Preparation and reading OPT file:      0.000 s ( 8.908 %)
Internal coordinates            :      0.000 s ( 0.810 %)
B/P matrices and projection     :      0.001 s (21.266 %)
Hessian update/contruction      :      0.000 s (11.788 %)
Making the step                 :      0.001 s (29.604 %)
Converting the step to Cartesian:      0.000 s ( 2.130 %)
Storing new data                :      0.000 s ( 0.930 %)
Checking convergence            :      0.000 s ( 0.360 %)
Final printing                  :      0.001 s (24.175 %)
Total time                      :      0.003 s

Time for energy+gradient        :     21.937 s
Time for complete geometry iter :     22.111 s

         *************************************************************
         *                GEOMETRY OPTIMIZATION CYCLE   3            *
         *************************************************************
---------------------------------
CARTESIAN COORDINATES (ANGSTROEM)
---------------------------------
  O      1.502563    1.506903   -0.201330
  C      1.008862    0.405140   -0.135018
  O      1.664436   -0.735063   -0.055433
  C      3.086469   -0.672516   -0.058623
  C     -0.458866    0.218733   -0.139189
  C     -1.388504    1.168544   -0.213723
  C     -2.689828    0.444372   -0.189274
  C     -2.295091   -0.944285   -0.091176
  O     -1.014095   -1.023466   -0.066760
  H      3.452425   -0.089895    0.794692
  H      3.452918   -0.219536   -0.987259
  H      3.445799   -1.700821    0.016100
  H     -1.225905    2.240033   -0.282368
  H     -3.294503    0.615470   -1.109751
  H     -3.349995    0.739418    0.656826
  H     -2.915738   -1.843789   -0.037611

----------------------------
CARTESIAN COORDINATES (A.U.)
----------------------------
  NO LB      ZA    FRAG     MASS         X           Y           Z
   0 O     8.0000    0    15.999    2.839433    2.847634   -0.380458
   1 C     6.0000    0    12.011    1.906474    0.765603   -0.255148
   2 O     8.0000    0    15.999    3.145328   -1.389068   -0.104753
   3 C     6.0000    0    12.011    5.832582   -1.270871   -0.110782
   4 C     6.0000    0    12.011   -0.867131    0.413346   -0.263030
   5 C     6.0000    0    12.011   -2.623893    2.208229   -0.403878
   6 C     6.0000    0    12.011   -5.083038    0.839741   -0.357676
   7 C     6.0000    0    12.011   -4.337093   -1.784441   -0.172298
   8 O     8.0000    0    15.999   -1.916363   -1.934070   -0.126158
   9 H     1.0000    0     1.008    6.524138   -0.169876    1.501750
  10 H     1.0000    0     1.008    6.525070   -0.414862   -1.865649
  11 H     1.0000    0     1.008    6.511617   -3.214087    0.030425
  12 H     1.0000    0     1.008   -2.316625    4.233049   -0.533597
  13 H     1.0000    0     1.008   -6.225709    1.163070   -2.097125
  14 H     1.0000    0     1.008   -6.330572    1.397297    1.241221
  15 H     1.0000    0     1.008   -5.509946   -3.484256   -0.071075

--------------------------------
INTERNAL COORDINATES (ANGSTROEM)
--------------------------------
 O      0   0   0     0.000000000000     0.00000000     0.00000000
 C      1   0   0     1.209140442034     0.00000000     0.00000000
 O      2   1   0     1.317639231359   126.06173943     0.00000000
 C      3   2   1     1.423412058630   117.31580409   359.43383064
 C      2   1   3     1.479523913981   121.31212291   180.10787694
 C      5   2   1     1.331136613305   127.09012987     0.12376784
 C      6   5   2     1.489451789595   105.20832208   179.62300159
 C      7   6   5     1.446999980645   103.25995063     0.18927643
 O      8   7   6     1.283672624095   109.43352350   359.83571918
 H      4   3   2     1.096137852155   110.80246960    60.43642119
 H      4   3   2     1.096284476246   110.73189618   299.15769507
 H      4   3   2     1.091839682818   106.69327814   179.82863063
 H      6   5   2     1.085927474603   127.08618464   359.89194956
 H      7   6   5     1.114533312415   112.69432594   240.86315738
 H      7   6   5     1.112994861275   113.69179555   121.02305522
 H      8   7   6     1.094156363692   129.60782243   179.62355600

---------------------------
INTERNAL COORDINATES (A.U.)
---------------------------
 O      0   0   0     0.000000000000     0.00000000     0.00000000
 C      1   0   0     2.284944292893     0.00000000     0.00000000
 O      2   1   0     2.489977290579   126.06173943     0.00000000
 C      3   2   1     2.689858966532   117.31580409   359.43383064
 C      2   1   3     2.795895006011   121.31212291   180.10787694
 C      5   2   1     2.515483645981   127.09012987     0.12376784
 C      6   5   2     2.814655972013   105.20832208   179.62300159
 C      7   6   5     2.734433679209   103.25995063     0.18927643
 O      8   7   6     2.425789705151   109.43352350   359.83571918
 H      4   3   2     2.071400345597   110.80246960    60.43642119
 H      4   3   2     2.071677424975   110.73189618   299.15769507
 H      4   3   2     2.063277982674   106.69327814   179.82863063
 H      6   5   2     2.052105528300   127.08618464   359.89194956
 H      7   6   5     2.106162727596   112.69432594   240.86315738
 H      7   6   5     2.103255476272   113.69179555   121.02305522
 H      8   7   6     2.067655875066   129.60782243   179.62355600


           ************************************************************
           *        Program running with 8 parallel MPI-processes     *
           *              working on a common directory               *
           ************************************************************
------------------------------------------------------------------------------
                   ___                                                        
                  /   \      - P O W E R E D   B Y -                         
                 /     \                                                     
                 |  |  |   _    _      __       _____    __    __             
                 |  |  |  | |  | |    /  \     |  _  \  |  |  /  |          
                  \  \/   | |  | |   /    \    | | | |  |  | /  /          
                 / \  \   | |__| |  /  /\  \   | |_| |  |  |/  /          
                |  |  |   |  __  | /  /__\  \  |    /   |      \           
                |  |  |   | |  | | |   __   |  |    \   |  |\   \          
                \     /   | |  | | |  |  |  |  | |\  \  |  | \   \       
                 \___/    |_|  |_| |__|  |__|  |_| \__\ |__|  \__/        
                                                                              
                      - O R C A' S   B I G   F R I E N D -                    
                                      &                                       
                       - I N T E G R A L  F E E D E R -                       
                                                                              
 v1 FN, 2020, v2 2021, v3 2022-2024                                           
------------------------------------------------------------------------------


----------------------
SHARK INTEGRAL PACKAGE
----------------------

Number of atoms                             ...     16
Number of basis functions                   ...    161
Number of shells                            ...     75
Maximum angular momentum                    ...      2
Integral batch strategy                     ... SHARK/LIBINT Hybrid
RI-J (if used) integral strategy            ... SPLIT-RIJ (Revised 2003 algorithm where possible)
Printlevel                                  ...      1
Contraction scheme used                     ... SEGMENTED contraction
Prescreening option                         ... SCHWARTZ
   Thresh                                   ... 1.000e-12
   Tcut                                     ... 1.000e-14
   Tpresel                                  ... 1.000e-14 
Coulomb Range Separation                    ... NOT USED
Exchange Range Separation                   ... NOT USED
Multipole approximations                    ... NOT USED
Finite Nucleus Model                        ... NOT USED
CABS basis                                  ... NOT available
Auxiliary Coulomb fitting basis             ... AVAILABLE
   # of basis functions in Aux-J            ...    518
   # of shells in Aux-J                     ...    170
   Maximum angular momentum in Aux-J        ...      4
Auxiliary J/K fitting basis                 ... NOT available
Auxiliary Correlation fitting basis         ... AVAILABLE
   # of basis functions in Aux-C            ...    530
   # of shells in Aux-C                     ...    186
   Maximum angular momentum in Aux-C        ...      3
Auxiliary 'external' fitting basis          ... NOT available

Checking pre-screening integrals            ... done (  0.0 sec) Dimension = 75
Check shell pair data                       ... done (  0.0 sec)
Shell pair information
Shell pair cut-off parameter TPreSel        ...   1.0e-14
Total number of shell pairs                 ...      2850
Shell pairs after pre-screening             ...      2621
Total number of primitive shell pairs       ...     10434
Primitive shell pairs kept                  ...      7085
          la=0 lb=0:    791 shell pairs
          la=1 lb=0:    941 shell pairs
          la=1 lb=1:    298 shell pairs
          la=2 lb=0:    342 shell pairs
          la=2 lb=1:    206 shell pairs
          la=2 lb=2:     43 shell pairs

Calculating one electron integrals          ... done (  0.0 sec)
Calculating RI/J V-Matrix + Cholesky decomp.... done (  0.0 sec)
Calculating RI/C V-Matrix + Cholesky decomp.... done (  0.0 sec)
Calculating Nuclear repulsion               ... done (  0.0 sec) ENN=    445.200485092783 Eh

Diagonalization of the overlap matrix:
Smallest eigenvalue                        ... 7.099e-04
Time for diagonalization                   ...    0.004 sec
Threshold for overlap eigenvalues          ... 1.000e-07
Number of eigenvalues below threshold      ... 0
Time for construction of square roots      ...    0.002 sec
Total time needed                          ...    0.006 sec

-------------------
DFT GRID GENERATION
-------------------

General Integration Accuracy     IntAcc      ... 4.388
Radial Grid Type                 RadialGrid  ... OptM3 with GC (2021)
Angular Grid (max. ang.)         AngularGrid ... 4 (Lebedev-302)
Angular grid pruning method      GridPruning ... 4 (adaptive)
Weight generation scheme         WeightScheme... mBecke (2022)
Basis function cutoff            BFCut       ... 1.0000e-12
Integration weight cutoff        WCut        ... 1.0000e-14
Partially contracted basis set               ... off
Rotationally invariant grid construction     ... off
Angular grids for H and He will be reduced by one unit

Total number of grid points                  ...    76997
Total number of batches                      ...     1211
Average number of points per batch           ...       63
Average number of grid points per atom       ...     4812

--------------------
COSX GRID GENERATION
--------------------

GRIDX 1
-------
General Integration Accuracy     IntAcc      ... 3.816
Radial Grid Type                 RadialGrid  ... OptM3 with GC (2021)
Angular Grid (max. ang.)         AngularGrid ... 1 (Lebedev-50)
Angular grid pruning method      GridPruning ... 4 (adaptive)
Weight generation scheme         WeightScheme... mBecke (2022)
Basis function cutoff            BFCut       ... 1.0000e-12
Integration weight cutoff        WCut        ... 1.0000e-14
Partially contracted basis set               ... on
Rotationally invariant grid construction     ... off
Angular grids for H and He will be reduced by one unit

Total number of grid points                  ...     9842
Total number of batches                      ...       87
Average number of points per batch           ...      113
Average number of grid points per atom       ...      615
UseSFitting                                  ... on

GRIDX 2
-------
General Integration Accuracy     IntAcc      ... 4.020
Radial Grid Type                 RadialGrid  ... OptM3 with GC (2021)
Angular Grid (max. ang.)         AngularGrid ... 2 (Lebedev-110)
Angular grid pruning method      GridPruning ... 4 (adaptive)
Weight generation scheme         WeightScheme... mBecke (2022)
Basis function cutoff            BFCut       ... 1.0000e-12
Integration weight cutoff        WCut        ... 1.0000e-14
Partially contracted basis set               ... on
Rotationally invariant grid construction     ... off
Angular grids for H and He will be reduced by one unit

Total number of grid points                  ...    21693
Total number of batches                      ...      179
Average number of points per batch           ...      121
Average number of grid points per atom       ...     1356
UseSFitting                                  ... on

GRIDX 3
-------
General Integration Accuracy     IntAcc      ... 4.338
Radial Grid Type                 RadialGrid  ... OptM3 with GC (2021)
Angular Grid (max. ang.)         AngularGrid ... 3 (Lebedev-194)
Angular grid pruning method      GridPruning ... 4 (adaptive)
Weight generation scheme         WeightScheme... mBecke (2022)
Basis function cutoff            BFCut       ... 1.0000e-12
Integration weight cutoff        WCut        ... 1.0000e-14
Partially contracted basis set               ... on
Rotationally invariant grid construction     ... off
Angular grids for H and He will be reduced by one unit

Total number of grid points                  ...    47724
Total number of batches                      ...      381
Average number of points per batch           ...      125
Average number of grid points per atom       ...     2983
UseSFitting                                  ... on
Initializing property integral containers    ... done (  0.0 sec)

SHARK setup successfully completed in   0.9 seconds

Maximum memory used throughout the entire STARTUP-calculation: 20.9 MB


           ************************************************************
           *        Program running with 8 parallel MPI-processes     *
           *              working on a common directory               *
           ************************************************************
Occupation numbers will be reassigned to an Aufbau configuration
             **** ENERGY FILE WAS UPDATED (calc.en.tmp) ****
Finished Guess after   0.1 sec
Maximum memory used throughout the entire GUESS-calculation: 9.2 MB


           ************************************************************
           *        Program running with 8 parallel MPI-processes     *
           *              working on a common directory               *
           ************************************************************
--------------------
CPCM SOLVATION MODEL
--------------------
CPCM parameters:
  Epsilon                                         ...      16.7000
  Refrac                                          ...       1.2750
  Rsolv                                           ...       1.3000
  Surface type                                    ... GAUSSIAN VDW
  Discretization scheme                           ... Constant charge density
    Threshold for H atoms                         ...       5.0000 (charges/Ang^2)
    Threshold for non-H atoms                     ...       5.0000 (charges/Ang^2)
  Epsilon function type                           ...         CPCM
Solvent:                                          ... CUSTOM
Radii:
  Scheme                                          ... Element-dependent radii
  Radius for O  used is    3.4469 Bohr (=   1.8240 Ang.)
  Radius for C  used is    3.8550 Bohr (=   2.0400 Ang.)
  Radius for H  used is    2.4944 Bohr (=   1.3200 Ang.)
Calculating surface                               ...        done! (  0.0s)
Cavity surface points                             ...         1544
Cavity Volume                                     ...    1028.2485
Cavity Surface-area                               ...     594.9775
Calculating surface distance matrix               ...        done! (  0.0s)
Performing Cholesky decomposition & store         ...        done! (  0.1s)
Overall time for CPCM initialization              ...                 0.1s

----------------------------------------D-I-I-S--------------------------------------------
Iteration    Energy (Eh)           Delta-E    RMSDP     MaxDP     DIISErr   Damp  Time(sec)
-------------------------------------------------------------------------------------------
               ***  Starting incremental Fock matrix formation  ***
    1    -457.0598186228787654     0.00e+00  5.37e-04  7.61e-03  2.66e-02  0.700   0.7
    2    -457.0625205911204603    -2.70e-03  4.49e-04  6.69e-03  2.10e-02  0.700   0.5
                               ***Turning on AO-DIIS***
    3    -457.0646314761473832    -2.11e-03  3.60e-04  6.51e-03  1.61e-02  0.700   0.5
    4    -457.0662204048053354    -1.59e-03  9.21e-04  1.81e-02  1.18e-02  0.000   0.4
                              *** Initializing SOSCF ***
---------------------------------------S-O-S-C-F--------------------------------------
Iteration    Energy (Eh)           Delta-E    RMSDP     MaxDP     MaxGrad    Time(sec)
--------------------------------------------------------------------------------------
    5    -457.0704964974273707    -4.28e-03  9.39e-05  2.20e-03  3.10e-03     0.5
               *** Restarting incremental Fock matrix formation ***
    6    -457.0705558600897120    -5.94e-05  7.78e-05  2.01e-03  1.21e-03     0.7
    7    -457.0705781741432929    -2.23e-05  6.26e-05  1.68e-03  4.36e-04     0.7
    8    -457.0705815082867502    -3.33e-06  1.69e-05  6.25e-04  3.93e-04     0.6
    9    -457.0705828195068534    -1.31e-06  8.03e-06  1.78e-04  6.30e-05     0.6
   10    -457.0705828901906216    -7.07e-08  3.23e-06  9.32e-05  3.11e-05     0.6
   11    -457.0705829314506445    -4.13e-08  9.65e-07  3.18e-05  9.22e-06     0.6
   12    -457.0705829329085645    -1.46e-09  4.40e-07  1.42e-05  7.26e-06     0.5
   13    -457.0705829329893959    -8.08e-11  1.39e-07  4.37e-06  1.13e-06     0.5
                 **** Energy Check signals convergence ****

               *****************************************************
               *                     SUCCESS                       *
               *           SCF CONVERGED AFTER  13 CYCLES          *
               *****************************************************

Recomputing exchange energy using gridx3       ... done (    1.018 sec)
Old exchange energy                            :    -30.721988429 Eh
New exchange energy                            :    -30.722001269 Eh
Exchange energy change after final integration :     -0.000012840 Eh
Total energy after final integration           :   -457.070595773 Eh
             **** ENERGY FILE WAS UPDATED (calc.en.tmp) ****

----------------
TOTAL SCF ENERGY
----------------

Total Energy       :       -457.07059577272173 Eh          -12437.52322 eV

Components:
Nuclear Repulsion  :        445.20048509278263 Eh           12114.52109 eV
Electronic Energy  :       -902.17011967149585 Eh          -24549.29702 eV
One Electron Energy:      -1492.54353862055086 Eh          -40614.17447 eV
Two Electron Energy:        590.37341894905501 Eh           16064.87745 eV
CPCM Dielectric    :         -0.10094835427614 Eh              -2.74694 eV

Virial components:
Potential Energy   :       -910.89377698685496 Eh          -24786.67980 eV
Kinetic Energy     :        453.82318121413323 Eh           12349.15658 eV
Virial Ratio       :          2.00715568241777

DFT components:
N(Alpha)           :       33.000006030388 electrons
N(Beta)            :       33.000006030388 electrons
N(Total)           :       66.000012060776 electrons
E(X)               :      -27.339248870074 Eh       
E(C)               :       -1.670364173676 Eh       
E(XC)              :      -29.009613043750 Eh       

CPCM Solvation Model Properties:
Surface-charge          :         -1.01017723776808
Corrected charge        :         -1.00000000000000
Outlying charge corr.   :          0.00000721184389 Eh               0.00020 eV
Free-energy (cav+disp)  :  This term is not implemented in the current solvation scheme

---------------
SCF CONVERGENCE
---------------

  Last Energy change         ...    8.0831e-11  Tolerance :   1.0000e-09
  Last MAX-Density change    ...    4.3720e-06  Tolerance :   1.0000e-08
  Last RMS-Density change    ...    1.3913e-07  Tolerance :   1.0000e-09
  Last DIIS Error            ...    3.0990e-03  Tolerance :   1.0000e-08
  Last Orbital Gradient      ...    1.1332e-06  Tolerance :   2.0000e-06
  Last Orbital Rotation      ...    3.4525e-06  Tolerance :   2.0000e-06


Total SCF time: 0 days 0 hours 0 min 8 sec 
Finished LeanSCF after   8.8 sec

Maximum memory used throughout the entire LEANSCF-calculation: 17.0 MB


           ************************************************************
           *        Program running with 8 parallel MPI-processes     *
           *              working on a common directory               *
           ************************************************************

------------------------------------------------------------------------------
                                ORCA  MP2 
------------------------------------------------------------------------------

Freezing NCore=18 chemical core electrons

----------------------
RI-MP2 ENERGY+GRADIENT
----------------------
Dimension of the orbital basis            ...  161
Dimension of the AuxC basis               ...  530
Memory devoted to MP2                     ... 8000 MB   
Data format for matrix containers         ... DOUBLE
Compression type for matrix containers    ... UNCOMPRESSED
Overall scaling of the MP2 energy         ...   2.700e-01

-----------------------
SHARK RI TRANSFORMATION
-----------------------

Number of basis functions                ...    161
Number of aux functions                  ...    530
Number of operators                      ...      1
Generation of IJK                        ... YES
Generation of IAK                        ... YES
Generation of ABK                        ... NO
Orbital Range Operator  0:    0-  32 to   33- 160

Aux basis identifier                     ...   AUXC
Contraction scheme used                  ... SEGMENTED
Do orthogonalization                     ... YES
All operator combinations                ... NO
Transpose (ia|K)                         ... NO
Integral generator used                  ... LIBINT
Starting integral generation + trafo... 
Half trafo (segmented) done. Total time =  0.1 sec. integrals=  0.0 sec trafo=  0.0 sec
Integral generation and half transformation done (  0.1 sec)

Reading or making V^(-1/2)          ... done (  0.0 sec)
Sorting IJK integrals               ... done (  0.0 sec)
Sorting IAK integrals               ... done (  0.0 sec)

SHARK RI integral transformation done. Total time =  0.1 sec.

Opening buffers                              ... done
Frozen core precalculation                   ... done

Starting loop over batches of integrals:

Operator 0  - window                       ... (  9- 32)x( 33-160)
Operator 0  - Memory available             ...  8000 MB
Operator 0  - Memory needed per MO         ...   0.5 MB
Operator 0  - Number of orbitals per batch ... 3
Operator 0  - Number of batches            ... 1

OPERATOR  0   PASS   0:  MOs     9 ...   11 +   12 ...   14 +   15 ...   17 +   18 ...   20
                            +   21 ...   23 +   24 ...   26 +   27 ...   29 +   30 ...   32
  Reading integrals       ... ok
  Internal MO  11
Closing buffer GIPV ( 0.02 GB; CompressionRatio= 1.00)
Time spent in pair loops =     0.276 sec
Deleting buffers (Ka|jb) ...done

-----------------------------------------------
 RI-MP2 CORRELATION ENERGY:     -0.434892900 Eh
-----------------------------------------------


---------------------
MP2 DENSITY FORMATION
---------------------

Completing the external part of the density      ... done
Storing the unrelaxed density                    ... done

Re-sorting 3-index density container for op 0    ... done
Computing external part of the Lagrangian        ... done
Calculating the xc-kernel                        ... done
Calculating G(D)                                 ... done
Completing the Lagrangian                        ... done
Solving the Z-vector equations                   ... Using XC Grid                  ... (calc.grid_cpscf.tmp) 
Recalculating density on grid  ... (calc.grho_cpscf0.tmp) done
Calculating the xc-kernel      ... (calc.fxc_cpscf0.tmp) done

-------------------
SHARK CP-SCF DRIVER
-------------------

Dimension of the orbital basis          ...    161
Dimension of the CPSCF-problem          ...   4224
Number of operators                     ...      1
Max. number of iterations               ...    128
Convergence Tolerance                   ... 3.0e-05
Number of perturbations                 ...      1
Perturbation type                       ... REAL

----------------------------
POPLE LINEAR EQUATION SOLVER
----------------------------

  ITERATION   0:   ||err||_max =   6.5155e-02 (   0.5 sec)
  ITERATION   1:   ||err||_max =   1.9822e-02 (   0.5 sec)
  ITERATION   2:   ||err||_max =   9.8282e-03 (   0.5 sec)
  ITERATION   3:   ||err||_max =   2.9968e-03 (   0.5 sec)
  ITERATION   4:   ||err||_max =   9.2180e-04 (   0.5 sec)
  ITERATION   5:   ||err||_max =   3.5528e-04 (   0.5 sec)
  ITERATION   6:   ||err||_max =   1.2418e-04 (   0.5 sec)
  ITERATION   7:   ||err||_max =   4.5141e-05 (   0.5 sec)
  ITERATION   8:   ||err||_max =   1.4770e-05 (   0.5 sec)
done
Finalizing the relaxed density                   ... done
Transforming P to the AO basis                   ... done
Storing the relaxed density                      ... done

------------------------------------
ENERGY WEIGHTED DENSITY FINALIZATION
------------------------------------

Gathering the parts of the W-matrix              ... done
Forming the Z-density                            ... done
Transforming Z to the AO basis                   ... done
Calculating G(Z)                                 ... done
Finalizing the W-matrix                          ... done
Transforming W to the AO basis and storing       ... done

----------------------------------
MP2 DERIVATIVE INTEGRAL GENERATION
----------------------------------

Input SCF Electron Density              ... calc.scfp
Input Correlated Electron Density       ... calc.pmp2re
Input Energy Weighted Density           ... calc.wmp2.tmp

Nuclear repulsion gradient              ... done (  0.0 sec)
HCore & Overlap gradient  (SHARK)       ... done (  0.0 sec)
Two-electron RIJ gradient terms         ... done (  0.3 sec)

-----------------------------------------------------------
MP2 COSX Grid Generation
-----------------------------------------------------------

General Integration Accuracy     IntAcc      ... 4.871
Radial Grid Type                 RadialGrid  ... OptM3 with GC (2021)
Angular Grid (max. ang.)         AngularGrid ... 4 (Lebedev-302)
Angular grid pruning method      GridPruning ... 4 (adaptive)
Weight generation scheme         WeightScheme... mBecke (2022)
Basis function cutoff            BFCut       ... 1.0000e-12
Integration weight cutoff        WCut        ... 1.0000e-14
Partially contracted basis set               ... on
Rotationally invariant grid construction     ... off
Angular grids for H and He will be reduced by one unit

Total number of grid points                  ...    90036
Total number of batches                      ...      710
Average number of points per batch           ...      126
Average number of grid points per atom       ...     5627
UseSFitting                                  ... on
Two-electron COSX gradient terms        ... 
Integration Timings:
Total Time                  =     2.6 sec
Basis fcn evaluation        =     0.0 sec
Density evaluation          =     0.1 sec
A evaluation                =     2.2 sec
A derivative evaluation     =     0.0 sec
S-fit derivative evaluation =     0.0 sec
anal. over. der. evaluation =     0.0 sec
num. over. der. evaluation  =     0.2 sec
K(P) evaluation             =     0.0 sec
finalize                    =     0.0 sec

done (  3.1 sec)
CPCM gradient                           ... done (  0.3 sec)
DFT XC gradient                         ... Exchange-correlation gradient    ... done
done (  0.4 sec)
Empirical dispersion gradient           ... 
-------------------
DISPERSION GRADIENT
-------------------

   1   O   :    0.000060984    0.000111938   -0.000005591
   2   C   :    0.000149359    0.000045980   -0.000000173
   3   O   :    0.000091381   -0.000026810    0.000003093
   4   C   :    0.000137992   -0.000041447    0.000003615
   5   C   :   -0.000826118   -0.000315360    0.000008690
   6   C   :   -0.000167686   -0.000105441    0.000004682
   7   C   :    0.000175015   -0.000021789    0.000004188
   8   C   :    0.000475524    0.000427900   -0.000020255
   9   O   :   -0.000071686   -0.000056999    0.000003507
  10   H   :    0.000077046   -0.000017737    0.000026090
  11   H   :    0.000077639   -0.000021464   -0.000023298
  12   H   :    0.000067355   -0.000053578    0.000003936
  13   H   :   -0.000026119    0.000106018   -0.000006942
  14   H   :   -0.000085782    0.000020317   -0.000033173
  15   H   :   -0.000087772    0.000024880    0.000027145
  16   H   :   -0.000047130   -0.000076409    0.000004485

Difference to translation invariance:
           :   -0.0000000000    0.0000000000    0.0000000000

Difference to rotation invariance:
           :    0.0000000000   -0.0000000000   -0.0000000000

Norm of the Dispersion gradient    ...    0.0011833565
RMS gradient                       ...    0.0001708028
MAX gradient                       ...    0.0008261181
done (  0.0 sec)

-------
TIMINGS
-------

Total time                :   11.110 sec
Integral trafo            :    0.126 sec (  1.1%)
FC preparation            :    0.020 sec (  0.2%)
I/O of integrals          :    0.042 sec (  0.4%)
K(i,j) operators          :    0.036 sec (  0.3%)
T(i,j) pair energies      :    0.008 sec (  0.1%)
V**(-1/2)                 :    0.075 sec (  0.7%)
Gamma(ia|P)               :    0.035 sec (  0.3%)
Gamma-Trafo               :    0.015 sec (  0.1%)
D(virtual)                :    0.001 sec (  0.0%)
D(internal)               :    0.043 sec (  0.4%)
W(virtual)                :    0.003 sec (  0.0%)
W(internal)               :    0.056 sec (  0.5%)
L(virtual)                :    0.056 sec (  0.5%)
L(internal)               :    0.007 sec (  0.1%)
XC kernel                 :    0.015 sec (  0.1%)
G(D)                      :    0.859 sec (  7.7%)
G(Z)                      :    0.865 sec (  7.8%)
Z-vector solution         :    4.279 sec ( 38.5%)
3-index derivative        :    0.139 sec (  1.3%)
2-index derivative        :    0.031 sec (  0.3%)
Fock matrix gradient      :    4.235 sec ( 38.1%)


---------------------------------------
MP2 TOTAL ENERGY:     -457.505488673 Eh
---------------------------------------

The final MP2 gradient
  0:   0.00147905  -0.00003605   0.00012794
  1:  -0.00683488  -0.00101061   0.00001119
  2:   0.00711019   0.00758280  -0.00031201
  3:  -0.01125356  -0.00119938  -0.00004492
  4:  -0.02716354  -0.02655263   0.00107727
  5:   0.01624807  -0.00166059   0.00012033
  6:   0.00830085  -0.01720682   0.00202585
  7:  -0.00686941  -0.00320147  -0.00050812
  8:   0.01485034   0.03760619  -0.00207542
  9:   0.00132499  -0.00070436  -0.00018616
 10:   0.00130365  -0.00069996   0.00023172
 11:   0.00176775   0.00106908  -0.00009124
 12:   0.00058802  -0.00022166   0.00001121
 13:   0.00179424   0.00147612  -0.00274756
 14:   0.00144528   0.00179301   0.00240167
 15:  -0.00409777   0.00297509  -0.00003472

-----------------------------------
NORM OF THE MP2 GRADIENT:  0.064201
-----------------------------------

Maximum memory used throughout the entire MP2-calculation: 30.7 MB


-------------------------------------------------------------------------------
                          DFT DISPERSION CORRECTION                            
                                                                               
                              DFTD3 V3.1  Rev 1                                
                          USING Becke-Johnson damping                          
-------------------------------------------------------------------------------
-------------------------   ----------------
Dispersion correction           -0.010299485
-------------------------   ----------------


-------------------------   --------------------
FINAL SINGLE POINT ENERGY      -457.515788157918
-------------------------   --------------------

------------------------------------------------------------------------------
                         ORCA GEOMETRY RELAXATION STEP
------------------------------------------------------------------------------

Reading the OPT-File                    .... done
Getting information on internals        .... done
Copying old internal coords+grads       .... done
Making the new internal coordinates     .... (2022 redundants) done
Validating the new internal coordinates .... (2022 redundants) done
Calculating the B-matrix                .... done
Calculating the G,G- and P matrices     .... done
Transforming gradient to internals      .... done
Projecting the internal gradient        .... done
Number of atoms                         ....  16
Number of internal coordinates          ....  69
Current Energy                          ....  -457.515788158 Eh
Current gradient norm                   ....     0.064200603 Eh/bohr
Maximum allowed component of the step   ....  0.300
Current trust radius                    ....  0.450
Updating the Hessian (BFGS)             .... done
Forming the augmented Hessian           .... done
Diagonalizing the augmented Hessian     .... done
Last element of RFO vector              ....  0.992374647
Lowest eigenvalues of augmented Hessian:
 -0.005038733  0.013301090  0.014428440  0.019459563  0.022997774
Length of the computed step             ....  0.124205214
The final length of the internal step   ....  0.124205214
Converting the step to Cartesian space:
 Initial RMS(Int)=    0.0149525506
Transforming coordinates:
 Iter   0:  RMS(Cart)=    0.0344706345 RMS(Int)=    0.0149989372
done
Storing new coordinates                 .... done
The predicted energy change is          ....    -0.002558233
Previously predicted energy change      ....    -0.018677279
Actually observed energy change         ....    -0.018661021
Ratio of predicted to observed change   ....     0.999129567
New trust radius                        ....     0.675000000

                                .--------------------.
          ----------------------|Geometry convergence|-------------------------
          Item                value                   Tolerance       Converged
          ---------------------------------------------------------------------
          Energy change      -0.0186610214            0.0000010000      NO
          RMS gradient        0.0054985572            0.0000300000      NO
          MAX gradient        0.0293841713            0.0001000000      NO
          RMS step            0.0149525506            0.0006000000      NO
          MAX step            0.0605549829            0.0010000000      NO
          ........................................................
          Max(Bonds)      0.0320      Max(Angles)    2.37
          Max(Dihed)        0.59      Max(Improp)    0.00
          ---------------------------------------------------------------------

The optimization has not yet converged - more geometry cycles are needed


    ---------------------------------------------------------------------------
                         Redundant Internal Coordinates
                            (Angstroem and degrees)

        Definition                    Value    dE/dq     Step     New-Value
    ----------------------------------------------------------------------------
     1. B(C   1,O   0)                1.2091  0.000564 -0.0018    1.2073   
     2. B(O   2,C   1)                1.3176 -0.005133  0.0014    1.3190   
     3. B(C   3,O   2)                1.4234 -0.006915  0.0119    1.4353   
     4. B(C   4,C   1)                1.4795 -0.004429  0.0067    1.4862   
     5. B(C   5,C   4)                1.3311 -0.018784  0.0103    1.3414   
     6. B(C   6,C   5)                1.4895 -0.001913  0.0015    1.4910   
     7. B(C   7,C   6)                1.4470 -0.011864  0.0174    1.4644   
     8. B(O   8,C   7)                1.2837  0.003035 -0.0092    1.2745   
     9. B(O   8,C   4)                1.3626 -0.029384  0.0320    1.3946   
    10. B(H   9,C   3)                1.0961 -0.000067 -0.0011    1.0950   
    11. B(H  10,C   3)                1.0963 -0.000059 -0.0011    1.0952   
    12. B(H  11,C   3)                1.0918 -0.000432 -0.0004    1.0914   
    13. B(H  12,C   5)                1.0859 -0.000132  0.0034    1.0894   
    14. B(H  13,C   6)                1.1145  0.001530  0.0004    1.1150   
    15. B(H  14,C   6)                1.1130  0.001435  0.0005    1.1134   
    16. B(H  15,C   7)                1.0942 -0.000122  0.0041    1.0983   
    17. A(O   0,C   1,C   4)          121.31  0.000282    0.11    121.43   
    18. A(O   2,C   1,C   4)          112.63  0.002564   -1.06    111.56   
    19. A(O   0,C   1,O   2)          126.06 -0.002846    0.95    127.01   
    20. A(C   1,O   2,C   3)          117.32  0.002656   -1.06    116.25   
    21. A(O   2,C   3,H   9)          110.80  0.001434   -0.29    110.52   
    22. A(H   9,C   3,H  10)          109.16 -0.001061    0.13    109.29   
    23. A(O   2,C   3,H  11)          106.69  0.002192   -0.67    106.02   
    24. A(O   2,C   3,H  10)          110.73  0.001386   -0.27    110.46   
    25. A(H   9,C   3,H  11)          109.72 -0.001974    0.55    110.27   
    26. A(H  10,C   3,H  11)          109.70 -0.001987    0.56    110.26   
    27. A(C   1,C   4,C   5)          127.09 -0.012896    2.37    129.46   
    28. A(C   5,C   4,O   8)          111.65  0.007823   -1.24    110.40   
    29. A(C   1,C   4,O   8)          121.26  0.005074   -1.12    120.14   
    30. A(C   4,C   5,C   6)          105.21 -0.005335    1.45    106.66   
    31. A(C   6,C   5,H  12)          127.70  0.003297   -0.82    126.88   
    32. A(C   4,C   5,H  12)          127.09  0.002039   -0.62    126.46   
    33. A(C   5,C   6,C   7)          103.26  0.002856   -1.30    101.96   
    34. A(H  13,C   6,H  14)          105.39  0.002229   -0.78    104.61   
    35. A(C   5,C   6,H  14)          113.69 -0.003042    1.08    114.77   
    36. A(C   7,C   6,H  13)          110.57  0.000186   -0.02    110.55   
    37. A(C   5,C   6,H  13)          112.69 -0.002803    1.16    113.85   
    38. A(C   7,C   6,H  14)          111.39  0.000498   -0.10    111.29   
    39. A(O   8,C   7,H  15)          120.96  0.010430   -2.17    118.79   
    40. A(C   6,C   7,H  15)          129.61 -0.000026    0.59    130.19   
    41. A(C   6,C   7,O   8)          109.43 -0.010403    1.59    111.02   
    42. A(C   4,O   8,C   7)          110.45  0.005059   -0.49    109.96   
    43. D(C   3,O   2,C   1,C   4)    179.33 -0.000218    0.41    179.74   
    44. D(C   3,O   2,C   1,O   0)     -0.57 -0.000203    0.37     -0.19   
    45. D(H  10,C   3,O   2,C   1)    -60.84 -0.000318    0.16    -60.68   
    46. D(H   9,C   3,O   2,C   1)     60.44  0.000241   -0.03     60.40   
    47. D(H  11,C   3,O   2,C   1)    179.83 -0.000015    0.05    179.88   
    48. D(C   5,C   4,C   1,O   2)   -179.78 -0.000010    0.01   -179.77   
    49. D(C   5,C   4,C   1,O   0)      0.12 -0.000028    0.05      0.17   
    50. D(O   8,C   4,C   1,O   2)     -0.02  0.000047   -0.12     -0.14   
    51. D(O   8,C   4,C   1,O   0)    179.88  0.000029   -0.08    179.81   
    52. D(H  12,C   5,C   4,O   8)   -179.89 -0.000133    0.06   -179.83   
    53. D(H  12,C   5,C   4,C   1)     -0.11 -0.000080   -0.07     -0.17   
    54. D(C   6,C   5,C   4,O   8)     -0.16  0.000111   -0.06     -0.22   
    55. D(C   6,C   5,C   4,C   1)    179.62  0.000164   -0.18    179.44   
    56. D(C   7,C   6,C   5,H  12)    179.92  0.000145    0.01    179.93   
    57. D(C   7,C   6,C   5,C   4)      0.19 -0.000097    0.13      0.32   
    58. D(H  14,C   6,C   5,C   4)    121.02  0.000739   -0.21    120.81   
    59. D(H  13,C   6,C   5,H  12)     60.59 -0.000410    0.19     60.78   
    60. D(H  13,C   6,C   5,C   4)   -119.14 -0.000652    0.30   -118.83   
    61. D(H  15,C   7,C   6,C   5)    179.62  0.000455   -0.02    179.60   
    62. D(O   8,C   7,C   6,H  14)   -122.55  0.001689   -0.59   -123.15   
    63. D(O   8,C   7,C   6,H  13)    120.62 -0.001499    0.45    121.07   
    64. D(H  15,C   7,C   6,H  13)    -59.59 -0.001107    0.58    -59.01   
    65. D(O   8,C   7,C   6,C   5)     -0.16  0.000063   -0.16     -0.32   
    66. D(C   4,O   8,C   7,H  15)   -179.73 -0.000320   -0.01   -179.74   
    67. D(C   4,O   8,C   7,C   6)      0.08  0.000011    0.12      0.20   
    68. D(C   7,O   8,C   4,C   5)      0.06 -0.000075   -0.03      0.02   
    69. D(C   7,O   8,C   4,C   1)   -179.74 -0.000079    0.08   -179.66   
    ----------------------------------------------------------------------------

Geometry step timings:
Preparation and reading OPT file:      0.000 s (15.228 %)
Internal coordinates            :      0.000 s ( 0.947 %)
B/P matrices and projection     :      0.001 s (25.719 %)
Hessian update/contruction      :      0.000 s ( 9.945 %)
Making the step                 :      0.001 s (19.308 %)
Converting the step to Cartesian:      0.000 s ( 2.332 %)
Storing new data                :      0.000 s ( 1.093 %)
Checking convergence            :      0.000 s ( 0.437 %)
Final printing                  :      0.001 s (24.918 %)
Total time                      :      0.003 s

Time for energy+gradient        :     21.571 s
Time for complete geometry iter :     21.754 s

         *************************************************************
         *                GEOMETRY OPTIMIZATION CYCLE   4            *
         *************************************************************
---------------------------------
CARTESIAN COORDINATES (ANGSTROEM)
---------------------------------
  O      1.540688    1.518318   -0.206833
  C      1.032992    0.424968   -0.139910
  O      1.654651   -0.735600   -0.060057
  C      3.089199   -0.688477   -0.056588
  C     -0.443475    0.254758   -0.141620
  C     -1.408616    1.183753   -0.213776
  C     -2.708639    0.453620   -0.189861
  C     -2.272770   -0.940822   -0.089768
  O     -1.001280   -1.021146   -0.067355
  H      3.452142   -0.111602    0.800498
  H      3.459508   -0.233933   -0.981616
  H      3.424330   -1.724616    0.015832
  H     -1.265560    2.261443   -0.283472
  H     -3.327656    0.605983   -1.104594
  H     -3.382147    0.728316    0.653164
  H     -2.862418   -1.865721   -0.033941

----------------------------
CARTESIAN COORDINATES (A.U.)
----------------------------
  NO LB      ZA    FRAG     MASS         X           Y           Z
   0 O     8.0000    0    15.999    2.911478    2.869205   -0.390857
   1 C     6.0000    0    12.011    1.952072    0.803073   -0.264391
   2 O     8.0000    0    15.999    3.126838   -1.390083   -0.113490
   3 C     6.0000    0    12.011    5.837740   -1.301033   -0.106936
   4 C     6.0000    0    12.011   -0.838046    0.481423   -0.267624
   5 C     6.0000    0    12.011   -2.661899    2.236969   -0.403979
   6 C     6.0000    0    12.011   -5.118586    0.857218   -0.358785
   7 C     6.0000    0    12.011   -4.294914   -1.777897   -0.169636
   8 O     8.0000    0    15.999   -1.892144   -1.929686   -0.127283
   9 H     1.0000    0     1.008    6.523602   -0.210897    1.512722
  10 H     1.0000    0     1.008    6.537523   -0.442070   -1.854985
  11 H     1.0000    0     1.008    6.471047   -3.259052    0.029919
  12 H     1.0000    0     1.008   -2.391561    4.273508   -0.535685
  13 H     1.0000    0     1.008   -6.288359    1.145143   -2.087381
  14 H     1.0000    0     1.008   -6.391332    1.376318    1.234300
  15 H     1.0000    0     1.008   -5.409186   -3.525701   -0.064140

--------------------------------
INTERNAL COORDINATES (ANGSTROEM)
--------------------------------
 O      0   0   0     0.000000000000     0.00000000     0.00000000
 C      1   0   0     1.207330980514     0.00000000     0.00000000
 O      2   1   0     1.318997927302   127.01204327     0.00000000
 C      3   2   1     1.435325434786   116.25167228   359.80556092
 C      2   1   3     1.486246705969   121.42562808   180.06827670
 C      5   2   1     1.341542205291   129.45331069     0.17505159
 C      6   5   2     1.491215939574   106.69455782   179.43160697
 C      7   6   5     1.464401210488   101.99617451     0.31618361
 O      8   7   6     1.274222572173   110.99171394   359.68327644
 H      4   3   2     1.095038234375   110.51486907    60.39683946
 H      4   3   2     1.095177706923   110.45850705   299.32649116
 H      4   3   2     1.091394718985   106.01517516   179.88339820
 H      6   5   2     1.089375596745   126.44288042   359.83001129
 H      7   6   5     1.114959182352   113.82494443   241.19911576
 H      7   6   5     1.113445363817   114.75136254   120.77022881
 H      8   7   6     1.098288645999   130.20860497   179.60332427

---------------------------
INTERNAL COORDINATES (A.U.)
---------------------------
 O      0   0   0     0.000000000000     0.00000000     0.00000000
 C      1   0   0     2.281524906169     0.00000000     0.00000000
 O      2   1   0     2.492544853810   127.01204327     0.00000000
 C      3   2   1     2.712371984797   116.25167228   359.80556092
 C      2   1   3     2.808599241724   121.42562808   180.06827670
 C      5   2   1     2.535147365097   129.45331069     0.17505159
 C      6   5   2     2.817989732332   106.69455782   179.43160697
 C      7   6   5     2.767317238005   101.99617451     0.31618361
 O      8   7   6     2.407931695067   110.99171394   359.68327644
 H      4   3   2     2.069322369142   110.51486907    60.39683946
 H      4   3   2     2.069585934061   110.45850705   299.32649116
 H      4   3   2     2.062437122889   106.01517516   179.88339820
 H      6   5   2     2.058621534826   126.44288042   359.83001129
 H      7   6   5     2.106967505147   113.82494443   241.19911576
 H      7   6   5     2.104106802699   114.75136254   120.77022881
 H      8   7   6     2.075464756934   130.20860497   179.60332427


           ************************************************************
           *        Program running with 8 parallel MPI-processes     *
           *              working on a common directory               *
           ************************************************************
------------------------------------------------------------------------------
                   ___                                                        
                  /   \      - P O W E R E D   B Y -                         
                 /     \                                                     
                 |  |  |   _    _      __       _____    __    __             
                 |  |  |  | |  | |    /  \     |  _  \  |  |  /  |          
                  \  \/   | |  | |   /    \    | | | |  |  | /  /          
                 / \  \   | |__| |  /  /\  \   | |_| |  |  |/  /          
                |  |  |   |  __  | /  /__\  \  |    /   |      \           
                |  |  |   | |  | | |   __   |  |    \   |  |\   \          
                \     /   | |  | | |  |  |  |  | |\  \  |  | \   \       
                 \___/    |_|  |_| |__|  |__|  |_| \__\ |__|  \__/        
                                                                              
                      - O R C A' S   B I G   F R I E N D -                    
                                      &                                       
                       - I N T E G R A L  F E E D E R -                       
                                                                              
 v1 FN, 2020, v2 2021, v3 2022-2024                                           
------------------------------------------------------------------------------


----------------------
SHARK INTEGRAL PACKAGE
----------------------

Number of atoms                             ...     16
Number of basis functions                   ...    161
Number of shells                            ...     75
Maximum angular momentum                    ...      2
Integral batch strategy                     ... SHARK/LIBINT Hybrid
RI-J (if used) integral strategy            ... SPLIT-RIJ (Revised 2003 algorithm where possible)
Printlevel                                  ...      1
Contraction scheme used                     ... SEGMENTED contraction
Prescreening option                         ... SCHWARTZ
   Thresh                                   ... 1.000e-12
   Tcut                                     ... 1.000e-14
   Tpresel                                  ... 1.000e-14 
Coulomb Range Separation                    ... NOT USED
Exchange Range Separation                   ... NOT USED
Multipole approximations                    ... NOT USED
Finite Nucleus Model                        ... NOT USED
CABS basis                                  ... NOT available
Auxiliary Coulomb fitting basis             ... AVAILABLE
   # of basis functions in Aux-J            ...    518
   # of shells in Aux-J                     ...    170
   Maximum angular momentum in Aux-J        ...      4
Auxiliary J/K fitting basis                 ... NOT available
Auxiliary Correlation fitting basis         ... AVAILABLE
   # of basis functions in Aux-C            ...    530
   # of shells in Aux-C                     ...    186
   Maximum angular momentum in Aux-C        ...      3
Auxiliary 'external' fitting basis          ... NOT available

Checking pre-screening integrals            ... done (  0.0 sec) Dimension = 75
Check shell pair data                       ... done (  0.0 sec)
Shell pair information
Shell pair cut-off parameter TPreSel        ...   1.0e-14
Total number of shell pairs                 ...      2850
Shell pairs after pre-screening             ...      2624
Total number of primitive shell pairs       ...     10434
Primitive shell pairs kept                  ...      7081
          la=0 lb=0:    792 shell pairs
          la=1 lb=0:    941 shell pairs
          la=1 lb=1:    298 shell pairs
          la=2 lb=0:    343 shell pairs
          la=2 lb=1:    207 shell pairs
          la=2 lb=2:     43 shell pairs

Calculating one electron integrals          ... done (  0.0 sec)
Calculating RI/J V-Matrix + Cholesky decomp.... done (  0.0 sec)
Calculating RI/C V-Matrix + Cholesky decomp.... done (  0.0 sec)
Calculating Nuclear repulsion               ... done (  0.0 sec) ENN=    443.297726147892 Eh

Diagonalization of the overlap matrix:
Smallest eigenvalue                        ... 7.453e-04
Time for diagonalization                   ...    0.004 sec
Threshold for overlap eigenvalues          ... 1.000e-07
Number of eigenvalues below threshold      ... 0
Time for construction of square roots      ...    0.002 sec
Total time needed                          ...    0.006 sec

-------------------
DFT GRID GENERATION
-------------------

General Integration Accuracy     IntAcc      ... 4.388
Radial Grid Type                 RadialGrid  ... OptM3 with GC (2021)
Angular Grid (max. ang.)         AngularGrid ... 4 (Lebedev-302)
Angular grid pruning method      GridPruning ... 4 (adaptive)
Weight generation scheme         WeightScheme... mBecke (2022)
Basis function cutoff            BFCut       ... 1.0000e-12
Integration weight cutoff        WCut        ... 1.0000e-14
Partially contracted basis set               ... off
Rotationally invariant grid construction     ... off
Angular grids for H and He will be reduced by one unit

Total number of grid points                  ...    77010
Total number of batches                      ...     1212
Average number of points per batch           ...       63
Average number of grid points per atom       ...     4813

--------------------
COSX GRID GENERATION
--------------------

GRIDX 1
-------
General Integration Accuracy     IntAcc      ... 3.816
Radial Grid Type                 RadialGrid  ... OptM3 with GC (2021)
Angular Grid (max. ang.)         AngularGrid ... 1 (Lebedev-50)
Angular grid pruning method      GridPruning ... 4 (adaptive)
Weight generation scheme         WeightScheme... mBecke (2022)
Basis function cutoff            BFCut       ... 1.0000e-12
Integration weight cutoff        WCut        ... 1.0000e-14
Partially contracted basis set               ... on
Rotationally invariant grid construction     ... off
Angular grids for H and He will be reduced by one unit

Total number of grid points                  ...     9845
Total number of batches                      ...       87
Average number of points per batch           ...      113
Average number of grid points per atom       ...      615
UseSFitting                                  ... on

GRIDX 2
-------
General Integration Accuracy     IntAcc      ... 4.020
Radial Grid Type                 RadialGrid  ... OptM3 with GC (2021)
Angular Grid (max. ang.)         AngularGrid ... 2 (Lebedev-110)
Angular grid pruning method      GridPruning ... 4 (adaptive)
Weight generation scheme         WeightScheme... mBecke (2022)
Basis function cutoff            BFCut       ... 1.0000e-12
Integration weight cutoff        WCut        ... 1.0000e-14
Partially contracted basis set               ... on
Rotationally invariant grid construction     ... off
Angular grids for H and He will be reduced by one unit

Total number of grid points                  ...    21702
Total number of batches                      ...      179
Average number of points per batch           ...      121
Average number of grid points per atom       ...     1356
UseSFitting                                  ... on

GRIDX 3
-------
General Integration Accuracy     IntAcc      ... 4.338
Radial Grid Type                 RadialGrid  ... OptM3 with GC (2021)
Angular Grid (max. ang.)         AngularGrid ... 3 (Lebedev-194)
Angular grid pruning method      GridPruning ... 4 (adaptive)
Weight generation scheme         WeightScheme... mBecke (2022)
Basis function cutoff            BFCut       ... 1.0000e-12
Integration weight cutoff        WCut        ... 1.0000e-14
Partially contracted basis set               ... on
Rotationally invariant grid construction     ... off
Angular grids for H and He will be reduced by one unit

Total number of grid points                  ...    47745
Total number of batches                      ...      381
Average number of points per batch           ...      125
Average number of grid points per atom       ...     2984
UseSFitting                                  ... on
Initializing property integral containers    ... done (  0.0 sec)

SHARK setup successfully completed in   0.9 seconds

Maximum memory used throughout the entire STARTUP-calculation: 20.9 MB


           ************************************************************
           *        Program running with 8 parallel MPI-processes     *
           *              working on a common directory               *
           ************************************************************
Occupation numbers will be reassigned to an Aufbau configuration
             **** ENERGY FILE WAS UPDATED (calc.en.tmp) ****
Finished Guess after   0.1 sec
Maximum memory used throughout the entire GUESS-calculation: 9.2 MB


           ************************************************************
           *        Program running with 8 parallel MPI-processes     *
           *              working on a common directory               *
           ************************************************************
--------------------
CPCM SOLVATION MODEL
--------------------
CPCM parameters:
  Epsilon                                         ...      16.7000
  Refrac                                          ...       1.2750
  Rsolv                                           ...       1.3000
  Surface type                                    ... GAUSSIAN VDW
  Discretization scheme                           ... Constant charge density
    Threshold for H atoms                         ...       5.0000 (charges/Ang^2)
    Threshold for non-H atoms                     ...       5.0000 (charges/Ang^2)
  Epsilon function type                           ...         CPCM
Solvent:                                          ... CUSTOM
Radii:
  Scheme                                          ... Element-dependent radii
  Radius for O  used is    3.4469 Bohr (=   1.8240 Ang.)
  Radius for C  used is    3.8550 Bohr (=   2.0400 Ang.)
  Radius for H  used is    2.4944 Bohr (=   1.3200 Ang.)
Calculating surface                               ...        done! (  0.0s)
Cavity surface points                             ...         1554
Cavity Volume                                     ...    1032.3897
Cavity Surface-area                               ...     597.5255
Calculating surface distance matrix               ...        done! (  0.0s)
Performing Cholesky decomposition & store         ...        done! (  0.1s)
Overall time for CPCM initialization              ...                 0.1s

----------------------------------------D-I-I-S--------------------------------------------
Iteration    Energy (Eh)           Delta-E    RMSDP     MaxDP     DIISErr   Damp  Time(sec)
-------------------------------------------------------------------------------------------
               ***  Starting incremental Fock matrix formation  ***
    1    -457.0712474204564728     0.00e+00  2.33e-04  4.12e-03  1.47e-02  0.700   0.7
    2    -457.0717500192717466    -5.03e-04  1.99e-04  3.33e-03  1.17e-02  0.700   0.5
                               ***Turning on AO-DIIS***
    3    -457.0721448714643316    -3.95e-04  1.64e-04  2.48e-03  8.91e-03  0.700   0.5
    4    -457.0724437383823329    -2.99e-04  4.15e-04  6.28e-03  6.49e-03  0.000   0.5
                              *** Initializing SOSCF ***
---------------------------------------S-O-S-C-F--------------------------------------
Iteration    Energy (Eh)           Delta-E    RMSDP     MaxDP     MaxGrad    Time(sec)
--------------------------------------------------------------------------------------
    5    -457.0732466892150683    -8.03e-04  3.40e-05  7.78e-04  7.76e-04     0.5
               *** Restarting incremental Fock matrix formation ***
    6    -457.0732510683330361    -4.38e-06  2.58e-05  6.20e-04  3.63e-04     0.8
    7    -457.0732530802915221    -2.01e-06  2.01e-05  5.07e-04  1.28e-04     0.6
    8    -457.0732534459709200    -3.66e-07  6.05e-06  1.58e-04  1.05e-04     0.6
    9    -457.0732535732232122    -1.27e-07  2.64e-06  6.12e-05  1.84e-05     0.6
   10    -457.0732535767013474    -3.48e-09  1.24e-06  2.94e-05  1.03e-05     0.6
   11    -457.0732535820847602    -5.38e-09  2.83e-07  7.27e-06  2.08e-06     0.5
   12    -457.0732535823677267    -2.83e-10  1.46e-07  3.50e-06  2.13e-06     0.5
                 **** Energy Check signals convergence ****

               *****************************************************
               *                     SUCCESS                       *
               *           SCF CONVERGED AFTER  12 CYCLES          *
               *****************************************************

Recomputing exchange energy using gridx3       ... done (    0.992 sec)
Old exchange energy                            :    -30.703439791 Eh
New exchange energy                            :    -30.703439721 Eh
Exchange energy change after final integration :      0.000000070 Eh
Total energy after final integration           :   -457.073253512 Eh
             **** ENERGY FILE WAS UPDATED (calc.en.tmp) ****

----------------
TOTAL SCF ENERGY
----------------

Total Energy       :       -457.07325351229434 Eh          -12437.59554 eV

Components:
Nuclear Repulsion  :        443.29772614789232 Eh           12062.74439 eV
Electronic Energy  :       -900.27083891308200 Eh          -24497.61496 eV
One Electron Energy:      -1488.81244010290789 Eh          -40512.64612 eV
Two Electron Energy:        588.54160118982588 Eh           16015.03116 eV
CPCM Dielectric    :         -0.10014081717806 Eh              -2.72497 eV

Virial components:
Potential Energy   :       -910.76755489063567 Eh          -24783.24512 eV
Kinetic Energy     :        453.69430137834132 Eh           12345.64958 eV
Virial Ratio       :          2.00744764067719

DFT components:
N(Alpha)           :       33.000004600807 electrons
N(Beta)            :       33.000004600807 electrons
N(Total)           :       66.000009201614 electrons
E(X)               :      -27.324526313505 Eh       
E(C)               :       -1.668727570492 Eh       
E(XC)              :      -28.993253883997 Eh       

CPCM Solvation Model Properties:
Surface-charge          :         -1.01020201323518
Corrected charge        :         -1.00000000000000
Outlying charge corr.   :          0.00000723486167 Eh               0.00020 eV
Free-energy (cav+disp)  :  This term is not implemented in the current solvation scheme

---------------
SCF CONVERGENCE
---------------

  Last Energy change         ...    2.8297e-10  Tolerance :   1.0000e-09
  Last MAX-Density change    ...    3.5048e-06  Tolerance :   1.0000e-08
  Last RMS-Density change    ...    1.4557e-07  Tolerance :   1.0000e-09
  Last DIIS Error            ...    7.7648e-04  Tolerance :   1.0000e-08
  Last Orbital Gradient      ...    2.1331e-06  Tolerance :   2.0000e-06
  Last Orbital Rotation      ...    2.6753e-06  Tolerance :   2.0000e-06


Total SCF time: 0 days 0 hours 0 min 8 sec 
Finished LeanSCF after   8.2 sec

Maximum memory used throughout the entire LEANSCF-calculation: 17.1 MB


           ************************************************************
           *        Program running with 8 parallel MPI-processes     *
           *              working on a common directory               *
           ************************************************************

------------------------------------------------------------------------------
                                ORCA  MP2 
------------------------------------------------------------------------------

Freezing NCore=18 chemical core electrons

----------------------
RI-MP2 ENERGY+GRADIENT
----------------------
Dimension of the orbital basis            ...  161
Dimension of the AuxC basis               ...  530
Memory devoted to MP2                     ... 8000 MB   
Data format for matrix containers         ... DOUBLE
Compression type for matrix containers    ... UNCOMPRESSED
Overall scaling of the MP2 energy         ...   2.700e-01

-----------------------
SHARK RI TRANSFORMATION
-----------------------

Number of basis functions                ...    161
Number of aux functions                  ...    530
Number of operators                      ...      1
Generation of IJK                        ... YES
Generation of IAK                        ... YES
Generation of ABK                        ... NO
Orbital Range Operator  0:    0-  32 to   33- 160

Aux basis identifier                     ...   AUXC
Contraction scheme used                  ... SEGMENTED
Do orthogonalization                     ... YES
All operator combinations                ... NO
Transpose (ia|K)                         ... NO
Integral generator used                  ... LIBINT
Starting integral generation + trafo... 
Half trafo (segmented) done. Total time =  0.1 sec. integrals=  0.0 sec trafo=  0.0 sec
Integral generation and half transformation done (  0.1 sec)

Reading or making V^(-1/2)          ... done (  0.0 sec)
Sorting IJK integrals               ... done (  0.0 sec)
Sorting IAK integrals               ... done (  0.0 sec)

SHARK RI integral transformation done. Total time =  0.1 sec.

Opening buffers                              ... done
Frozen core precalculation                   ... done

Starting loop over batches of integrals:

Operator 0  - window                       ... (  9- 32)x( 33-160)
Operator 0  - Memory available             ...  8000 MB
Operator 0  - Memory needed per MO         ...   0.5 MB
Operator 0  - Number of orbitals per batch ... 3
Operator 0  - Number of batches            ... 1

OPERATOR  0   PASS   0:  MOs     9 ...   11 +   12 ...   14 +   15 ...   17 +   18 ...   20
                            +   21 ...   23 +   24 ...   26 +   27 ...   29 +   30 ...   32
  Reading integrals       ... ok
  Internal MO  11
Closing buffer GIPV ( 0.02 GB; CompressionRatio= 1.00)
Time spent in pair loops =     0.278 sec
Deleting buffers (Ka|jb) ...done

-----------------------------------------------
 RI-MP2 CORRELATION ENERGY:     -0.435496725 Eh
-----------------------------------------------


---------------------
MP2 DENSITY FORMATION
---------------------

Completing the external part of the density      ... done
Storing the unrelaxed density                    ... done

Re-sorting 3-index density container for op 0    ... done
Computing external part of the Lagrangian        ... done
Calculating the xc-kernel                        ... done
Calculating G(D)                                 ... done
Completing the Lagrangian                        ... done
Solving the Z-vector equations                   ... Using XC Grid                  ... (calc.grid_cpscf.tmp) 
Recalculating density on grid  ... (calc.grho_cpscf0.tmp) done
Calculating the xc-kernel      ... (calc.fxc_cpscf0.tmp) done

-------------------
SHARK CP-SCF DRIVER
-------------------

Dimension of the orbital basis          ...    161
Dimension of the CPSCF-problem          ...   4224
Number of operators                     ...      1
Max. number of iterations               ...    128
Convergence Tolerance                   ... 3.0e-05
Number of perturbations                 ...      1
Perturbation type                       ... REAL

----------------------------
POPLE LINEAR EQUATION SOLVER
----------------------------

  ITERATION   0:   ||err||_max =   6.5860e-02 (   0.5 sec)
  ITERATION   1:   ||err||_max =   1.9478e-02 (   0.5 sec)
  ITERATION   2:   ||err||_max =   9.3717e-03 (   0.5 sec)
  ITERATION   3:   ||err||_max =   2.9176e-03 (   0.5 sec)
  ITERATION   4:   ||err||_max =   8.7844e-04 (   0.5 sec)
  ITERATION   5:   ||err||_max =   3.2796e-04 (   0.5 sec)
  ITERATION   6:   ||err||_max =   1.1947e-04 (   0.5 sec)
  ITERATION   7:   ||err||_max =   4.3157e-05 (   0.5 sec)
  ITERATION   8:   ||err||_max =   1.3900e-05 (   0.5 sec)
done
Finalizing the relaxed density                   ... done
Transforming P to the AO basis                   ... done
Storing the relaxed density                      ... done

------------------------------------
ENERGY WEIGHTED DENSITY FINALIZATION
------------------------------------

Gathering the parts of the W-matrix              ... done
Forming the Z-density                            ... done
Transforming Z to the AO basis                   ... done
Calculating G(Z)                                 ... done
Finalizing the W-matrix                          ... done
Transforming W to the AO basis and storing       ... done

----------------------------------
MP2 DERIVATIVE INTEGRAL GENERATION
----------------------------------

Input SCF Electron Density              ... calc.scfp
Input Correlated Electron Density       ... calc.pmp2re
Input Energy Weighted Density           ... calc.wmp2.tmp

Nuclear repulsion gradient              ... done (  0.0 sec)
HCore & Overlap gradient  (SHARK)       ... done (  0.0 sec)
Two-electron RIJ gradient terms         ... done (  0.3 sec)

-----------------------------------------------------------
MP2 COSX Grid Generation
-----------------------------------------------------------

General Integration Accuracy     IntAcc      ... 4.871
Radial Grid Type                 RadialGrid  ... OptM3 with GC (2021)
Angular Grid (max. ang.)         AngularGrid ... 4 (Lebedev-302)
Angular grid pruning method      GridPruning ... 4 (adaptive)
Weight generation scheme         WeightScheme... mBecke (2022)
Basis function cutoff            BFCut       ... 1.0000e-12
Integration weight cutoff        WCut        ... 1.0000e-14
Partially contracted basis set               ... on
Rotationally invariant grid construction     ... off
Angular grids for H and He will be reduced by one unit

Total number of grid points                  ...    90071
Total number of batches                      ...      712
Average number of points per batch           ...      126
Average number of grid points per atom       ...     5629
UseSFitting                                  ... on
Two-electron COSX gradient terms        ... 
Integration Timings:
Total Time                  =     2.6 sec
Basis fcn evaluation        =     0.0 sec
Density evaluation          =     0.1 sec
A evaluation                =     2.1 sec
A derivative evaluation     =     0.0 sec
S-fit derivative evaluation =     0.0 sec
anal. over. der. evaluation =     0.0 sec
num. over. der. evaluation  =     0.2 sec
K(P) evaluation             =     0.0 sec
finalize                    =     0.0 sec

done (  3.2 sec)
CPCM gradient                           ... done (  0.3 sec)
DFT XC gradient                         ... Exchange-correlation gradient    ... done
done (  0.4 sec)
Empirical dispersion gradient           ... 
-------------------
DISPERSION GRADIENT
-------------------

   1   O   :    0.000071030    0.000117007   -0.000006331
   2   C   :    0.000160369    0.000045777   -0.000000472
   3   O   :    0.000094696   -0.000027082    0.000002946
   4   C   :    0.000138651   -0.000043163    0.000003812
   5   C   :   -0.000679169   -0.000294904    0.000009866
   6   C   :   -0.000176419   -0.000090315    0.000003845
   7   C   :    0.000100830   -0.000011048    0.000002355
   8   C   :    0.000387174    0.000379868   -0.000018619
   9   O   :   -0.000066130   -0.000056183    0.000003628
  10   H   :    0.000076707   -0.000018549    0.000026440
  11   H   :    0.000077189   -0.000022017   -0.000023068
  12   H   :    0.000067048   -0.000054840    0.000004052
  13   H   :   -0.000029466    0.000107821   -0.000006967
  14   H   :   -0.000087547    0.000020405   -0.000033486
  15   H   :   -0.000089381    0.000024864    0.000027345
  16   H   :   -0.000045581   -0.000077640    0.000004654

Difference to translation invariance:
           :   -0.0000000000    0.0000000000   -0.0000000000

Difference to rotation invariance:
           :    0.0000000000   -0.0000000000   -0.0000000000

Norm of the Dispersion gradient    ...    0.0010188560
RMS gradient                       ...    0.0001470592
MAX gradient                       ...    0.0006791694
done (  0.0 sec)

-------
TIMINGS
-------

Total time                :   11.148 sec
Integral trafo            :    0.124 sec (  1.1%)
FC preparation            :    0.019 sec (  0.2%)
I/O of integrals          :    0.042 sec (  0.4%)
K(i,j) operators          :    0.036 sec (  0.3%)
T(i,j) pair energies      :    0.009 sec (  0.1%)
V**(-1/2)                 :    0.074 sec (  0.7%)
Gamma(ia|P)               :    0.035 sec (  0.3%)
Gamma-Trafo               :    0.015 sec (  0.1%)
D(virtual)                :    0.001 sec (  0.0%)
D(internal)               :    0.042 sec (  0.4%)
W(virtual)                :    0.003 sec (  0.0%)
W(internal)               :    0.055 sec (  0.5%)
L(virtual)                :    0.056 sec (  0.5%)
L(internal)               :    0.007 sec (  0.1%)
XC kernel                 :    0.014 sec (  0.1%)
G(D)                      :    0.857 sec (  7.7%)
G(Z)                      :    0.861 sec (  7.7%)
Z-vector solution         :    4.297 sec ( 38.5%)
3-index derivative        :    0.140 sec (  1.3%)
2-index derivative        :    0.030 sec (  0.3%)
Fock matrix gradient      :    4.261 sec ( 38.2%)


---------------------------------------
MP2 TOTAL ENERGY:     -457.508750237 Eh
---------------------------------------

The final MP2 gradient
  0:  -0.00034183  -0.00024013   0.00006895
  1:   0.00320121   0.00182653  -0.00014512
  2:  -0.00099922   0.00217394  -0.00016185
  3:  -0.00465263   0.00085485  -0.00005145
  4:  -0.01016429  -0.01913384   0.00103258
  5:   0.00510927   0.00077673   0.00007965
  6:   0.00102822  -0.00374958   0.00079554
  7:   0.00404853  -0.00173210  -0.00012468
  8:   0.00382311   0.01602256  -0.00102912
  9:   0.00100124  -0.00052842  -0.00068905
 10:   0.00095182  -0.00043134   0.00069363
 11:   0.00064572   0.00075495  -0.00005717
 12:   0.00025790   0.00166267  -0.00014278
 13:  -0.00057387   0.00141489  -0.00223539
 14:  -0.00080923   0.00158313   0.00171223
 15:  -0.00252122  -0.00123259   0.00025186

-----------------------------------
NORM OF THE MP2 GRADIENT:  0.029584
-----------------------------------

Maximum memory used throughout the entire MP2-calculation: 30.9 MB


-------------------------------------------------------------------------------
                          DFT DISPERSION CORRECTION                            
                                                                               
                              DFTD3 V3.1  Rev 1                                
                          USING Becke-Johnson damping                          
-------------------------------------------------------------------------------
-------------------------   ----------------
Dispersion correction           -0.010292005
-------------------------   ----------------


-------------------------   --------------------
FINAL SINGLE POINT ENERGY      -457.519042242603
-------------------------   --------------------

------------------------------------------------------------------------------
                         ORCA GEOMETRY RELAXATION STEP
------------------------------------------------------------------------------

Reading the OPT-File                    .... done
Getting information on internals        .... done
Copying old internal coords+grads       .... done
Making the new internal coordinates     .... (2022 redundants) done
Validating the new internal coordinates .... (2022 redundants) done
Calculating the B-matrix                .... done
Calculating the G,G- and P matrices     .... done
Transforming gradient to internals      .... done
Projecting the internal gradient        .... done
Number of atoms                         ....  16
Number of internal coordinates          ....  69
Current Energy                          ....  -457.519042243 Eh
Current gradient norm                   ....     0.029583740 Eh/bohr
Maximum allowed component of the step   ....  0.300
Current trust radius                    ....  0.675
Updating the Hessian (BFGS)             .... done
Forming the augmented Hessian           .... done
Diagonalizing the augmented Hessian     .... done
Last element of RFO vector              ....  0.997324432
Lowest eigenvalues of augmented Hessian:
 -0.001178808  0.013300815  0.014428631  0.019460381  0.023000788
Length of the computed step             ....  0.073298633
The final length of the internal step   ....  0.073298633
Converting the step to Cartesian space:
 Initial RMS(Int)=    0.0088241185
Transforming coordinates:
 Iter   0:  RMS(Cart)=    0.0213542607 RMS(Int)=    0.0088358204
done
Storing new coordinates                 .... done
The predicted energy change is          ....    -0.000592571
Previously predicted energy change      ....    -0.002558233
Actually observed energy change         ....    -0.003254085
Ratio of predicted to observed change   ....     1.272005023
New trust radius                        ....     0.675000000

                                .--------------------.
          ----------------------|Geometry convergence|-------------------------
          Item                value                   Tolerance       Converged
          ---------------------------------------------------------------------
          Energy change      -0.0032540847            0.0000010000      NO
          RMS gradient        0.0022739391            0.0000300000      NO
          MAX gradient        0.0138426054            0.0001000000      NO
          RMS step            0.0088241185            0.0006000000      NO
          MAX step            0.0407391490            0.0010000000      NO
          ........................................................
          Max(Bonds)      0.0216      Max(Angles)    1.83
          Max(Dihed)        0.57      Max(Improp)    0.00
          ---------------------------------------------------------------------

The optimization has not yet converged - more geometry cycles are needed


    ---------------------------------------------------------------------------
                         Redundant Internal Coordinates
                            (Angstroem and degrees)

        Definition                    Value    dE/dq     Step     New-Value
    ----------------------------------------------------------------------------
     1. B(C   1,O   0)                1.2073 -0.000366 -0.0006    1.2067   
     2. B(O   2,C   1)                1.3190 -0.003938  0.0034    1.3224   
     3. B(C   3,O   2)                1.4353 -0.002032  0.0064    1.4417   
     4. B(C   4,C   1)                1.4862  0.000310  0.0008    1.4871   
     5. B(C   5,C   4)                1.3415 -0.002962  0.0005    1.3421   
     6. B(C   6,C   5)                1.4912  0.000067 -0.0006    1.4906   
     7. B(C   7,C   6)                1.4644  0.000207  0.0048    1.4692   
     8. B(O   8,C   7)                1.2742 -0.001006 -0.0028    1.2714   
     9. B(O   8,C   4)                1.3945 -0.013843  0.0216    1.4160   
    10. B(H   9,C   3)                1.0950 -0.000473  0.0004    1.0954   
    11. B(H  10,C   3)                1.0952 -0.000456  0.0003    1.0955   
    12. B(H  11,C   3)                1.0914 -0.000522  0.0005    1.0919   
    13. B(H  12,C   5)                1.0894  0.001686 -0.0007    1.0887   
    14. B(H  13,C   6)                1.1150  0.002356 -0.0032    1.1118   
    15. B(H  14,C   6)                1.1134  0.002167 -0.0029    1.1106   
    16. B(H  15,C   7)                1.0983  0.002406 -0.0015    1.0968   
    17. A(O   0,C   1,C   4)          121.43  0.000435   -0.01    121.41   
    18. A(O   2,C   1,C   4)          111.56 -0.001344   -0.18    111.38   
    19. A(O   0,C   1,O   2)          127.01  0.000909    0.19    127.20   
    20. A(C   1,O   2,C   3)          116.25 -0.001132   -0.21    116.04   
    21. A(O   2,C   3,H   9)          110.51  0.001421   -0.40    110.11   
    22. A(H   9,C   3,H  10)          109.29 -0.001147    0.27    109.56   
    23. A(O   2,C   3,H  11)          106.02  0.000655   -0.37    105.65   
    24. A(O   2,C   3,H  10)          110.46  0.001332   -0.38    110.08   
    25. A(H   9,C   3,H  11)          110.27 -0.001113    0.44    110.71   
    26. A(H  10,C   3,H  11)          110.26 -0.001097    0.44    110.70   
    27. A(C   1,C   4,C   5)          129.45 -0.006963    1.83    131.28   
    28. A(C   5,C   4,O   8)          110.41  0.003311   -0.77    109.63   
    29. A(C   1,C   4,O   8)          120.14  0.003652   -1.06    119.08   
    30. A(C   4,C   5,C   6)          106.69 -0.001914    0.84    107.53   
    31. A(C   6,C   5,H  12)          126.86  0.000993   -0.43    126.43   
    32. A(C   4,C   5,H  12)          126.44  0.000922   -0.40    126.04   
    33. A(C   5,C   6,C   7)          102.00 -0.001457   -0.33    101.67   
    34. A(H  13,C   6,H  14)          104.57  0.000191   -0.33    104.25   
    35. A(C   5,C   6,H  14)          114.75 -0.000628    0.58    115.33   
    36. A(C   7,C   6,H  13)          110.58  0.001227   -0.25    110.32   
    37. A(C   5,C   6,H  13)          113.82 -0.000550    0.66    114.48   
    38. A(C   7,C   6,H  14)          111.30  0.001369   -0.32    110.98   
    39. A(O   8,C   7,H  15)          118.80  0.002600   -1.01    117.79   
    40. A(C   6,C   7,H  15)          130.21 -0.000418    0.45    130.66   
    41. A(C   6,C   7,O   8)          110.99 -0.002182    0.56    111.55   
    42. A(C   4,O   8,C   7)          109.91  0.002242   -0.29    109.62   
    43. D(C   3,O   2,C   1,C   4)    179.74 -0.000012    0.03    179.77   
    44. D(C   3,O   2,C   1,O   0)     -0.19 -0.000062    0.22      0.03   
    45. D(H  10,C   3,O   2,C   1)    -60.67 -0.000225    0.18    -60.50   
    46. D(H   9,C   3,O   2,C   1)     60.40  0.000156    0.01     60.40   
    47. D(H  11,C   3,O   2,C   1)    179.88 -0.000019    0.08    179.97   
    48. D(C   5,C   4,C   1,O   2)   -179.77 -0.000040    0.17   -179.59   
    49. D(C   5,C   4,C   1,O   0)      0.18  0.000007   -0.02      0.15   
    50. D(O   8,C   4,C   1,O   2)     -0.14 -0.000021    0.09     -0.04   
    51. D(O   8,C   4,C   1,O   0)    179.80  0.000026   -0.10    179.70   
    52. D(H  12,C   5,C   4,O   8)   -179.83 -0.000044   -0.08   -179.91   
    53. D(H  12,C   5,C   4,C   1)     -0.17 -0.000020   -0.15     -0.32   
    54. D(C   6,C   5,C   4,O   8)     -0.23  0.000024    0.04     -0.18   
    55. D(C   6,C   5,C   4,C   1)    179.43  0.000047   -0.03    179.40   
    56. D(C   7,C   6,C   5,H  12)    179.92  0.000065    0.08    179.99   
    57. D(C   7,C   6,C   5,C   4)      0.32 -0.000003   -0.04      0.27   
    58. D(H  14,C   6,C   5,C   4)    120.77  0.000376   -0.35    120.42   
    59. D(H  13,C   6,C   5,H  12)     60.80 -0.000227    0.26     61.06   
    60. D(H  13,C   6,C   5,C   4)   -118.80 -0.000295    0.14   -118.66   
    61. D(H  15,C   7,C   6,C   5)    179.60  0.000215    0.12    179.72   
    62. D(O   8,C   7,C   6,H  14)   -123.15  0.000901   -0.28   -123.43   
    63. D(O   8,C   7,C   6,H  13)    121.07 -0.000917    0.49    121.56   
    64. D(H  15,C   7,C   6,H  13)    -59.01 -0.000672    0.57    -58.44   
    65. D(O   8,C   7,C   6,C   5)     -0.32 -0.000030    0.04     -0.28   
    66. D(C   4,O   8,C   7,H  15)   -179.73 -0.000154   -0.08   -179.81   
    67. D(C   4,O   8,C   7,C   6)      0.20  0.000057   -0.00      0.19   
    68. D(C   7,O   8,C   4,C   5)      0.02 -0.000052   -0.03     -0.01   
    69. D(C   7,O   8,C   4,C   1)   -179.67 -0.000031    0.03   -179.64   
    ----------------------------------------------------------------------------

Geometry step timings:
Preparation and reading OPT file:      0.001 s (16.406 %)
Internal coordinates            :      0.000 s ( 0.892 %)
B/P matrices and projection     :      0.001 s (24.084 %)
Hessian update/contruction      :      0.000 s ( 8.697 %)
Making the step                 :      0.001 s (19.497 %)
Converting the step to Cartesian:      0.000 s ( 1.911 %)
Storing new data                :      0.000 s ( 0.988 %)
Checking convergence            :      0.000 s ( 0.382 %)
Final printing                  :      0.001 s (27.047 %)
Total time                      :      0.003 s

Time for energy+gradient        :     21.020 s
Time for complete geometry iter :     21.198 s

         *************************************************************
         *                GEOMETRY OPTIMIZATION CYCLE   5            *
         *************************************************************
---------------------------------
CARTESIAN COORDINATES (ANGSTROEM)
---------------------------------
  O      1.562056    1.526644   -0.208739
  C      1.043014    0.439435   -0.139885
  O      1.649953   -0.732826   -0.060611
  C      3.091299   -0.700321   -0.055775
  C     -0.436024    0.285159   -0.142666
  C     -1.420910    1.193906   -0.215649
  C     -2.715716    0.455830   -0.190695
  C     -2.261448   -0.937673   -0.089228
  O     -0.992592   -1.014674   -0.066202
  H      3.452176   -0.126822    0.804930
  H      3.460323   -0.244445   -0.981069
  H      3.409082   -1.742646    0.014238
  H     -1.293012    2.272792   -0.285349
  H     -3.341551    0.592738   -1.099342
  H     -3.394043    0.715034    0.649597
  H     -2.831658   -1.872888   -0.033454

----------------------------
CARTESIAN COORDINATES (A.U.)
----------------------------
  NO LB      ZA    FRAG     MASS         X           Y           Z
   0 O     8.0000    0    15.999    2.951858    2.884939   -0.394459
   1 C     6.0000    0    12.011    1.971011    0.830412   -0.264345
   2 O     8.0000    0    15.999    3.117960   -1.384840   -0.114538
   3 C     6.0000    0    12.011    5.841708   -1.323415   -0.105399
   4 C     6.0000    0    12.011   -0.823966    0.538872   -0.269599
   5 C     6.0000    0    12.011   -2.685131    2.256155   -0.407518
   6 C     6.0000    0    12.011   -5.131960    0.861394   -0.360361
   7 C     6.0000    0    12.011   -4.273517   -1.771945   -0.168616
   8 O     8.0000    0    15.999   -1.875728   -1.917457   -0.125103
   9 H     1.0000    0     1.008    6.523668   -0.239659    1.521098
  10 H     1.0000    0     1.008    6.539063   -0.461934   -1.853952
  11 H     1.0000    0     1.008    6.442232   -3.293123    0.026906
  12 H     1.0000    0     1.008   -2.443439    4.294954   -0.539231
  13 H     1.0000    0     1.008   -6.314617    1.120112   -2.077454
  14 H     1.0000    0     1.008   -6.413812    1.351218    1.227560
  15 H     1.0000    0     1.008   -5.351058   -3.539245   -0.063219

--------------------------------
INTERNAL COORDINATES (ANGSTROEM)
--------------------------------
 O      0   0   0     0.000000000000     0.00000000     0.00000000
 C      1   0   0     1.206718367776     0.00000000     0.00000000
 O      2   1   0     1.322443139657   127.20427220     0.00000000
 C      3   2   1     1.441720268197   116.04325814     0.03273421
 C      2   1   3     1.487065193867   121.41073303   180.29217363
 C      5   2   1     1.342068398252   131.28069559     0.15656017
 C      6   5   2     1.490604192956   107.53397563   179.39610580
 C      7   6   5     1.469185480386   101.66671179     0.27235958
 O      8   7   6     1.271398103270   111.54763016   359.71481257
 H      4   3   2     1.095420749115   110.10830058    60.40048997
 H      4   3   2     1.095523834081   110.07855763   299.50759225
 H      4   3   2     1.091937801243   105.64314763   179.96761086
 H      6   5   2     1.088673813526   126.03676809   359.67577340
 H      7   6   5     1.111778993239   114.47619419   241.34935448
 H      7   6   5     1.110587006494   115.31880620   120.40802806
 H      8   7   6     1.096757548677   130.65794922   179.71945603

---------------------------
INTERNAL COORDINATES (A.U.)
---------------------------
 O      0   0   0     0.000000000000     0.00000000     0.00000000
 C      1   0   0     2.280367235869     0.00000000     0.00000000
 O      2   1   0     2.499055361634   127.20427220     0.00000000
 C      3   2   1     2.724456468616   116.04325814     0.03273421
 C      2   1   3     2.810145959696   121.41073303   180.29217363
 C      5   2   1     2.536141725686   131.28069559     0.15656017
 C      6   5   2     2.816833698761   107.53397563   179.39610580
 C      7   6   5     2.776358197862   101.66671179     0.27235958
 O      8   7   6     2.402594222368   111.54763016   359.71481257
 H      4   3   2     2.070045217242   110.10830058    60.40048997
 H      4   3   2     2.070240019597   110.07855763   299.50759225
 H      4   3   2     2.063463399626   105.64314763   179.96761086
 H      6   5   2     2.057295356735   126.03676809   359.67577340
 H      7   6   5     2.100957818668   114.47619419   241.34935448
 H      7   6   5     2.098705290164   115.31880620   120.40802806
 H      8   7   6     2.072571402311   130.65794922   179.71945603


           ************************************************************
           *        Program running with 8 parallel MPI-processes     *
           *              working on a common directory               *
           ************************************************************
------------------------------------------------------------------------------
                   ___                                                        
                  /   \      - P O W E R E D   B Y -                         
                 /     \                                                     
                 |  |  |   _    _      __       _____    __    __             
                 |  |  |  | |  | |    /  \     |  _  \  |  |  /  |          
                  \  \/   | |  | |   /    \    | | | |  |  | /  /          
                 / \  \   | |__| |  /  /\  \   | |_| |  |  |/  /          
                |  |  |   |  __  | /  /__\  \  |    /   |      \           
                |  |  |   | |  | | |   __   |  |    \   |  |\   \          
                \     /   | |  | | |  |  |  |  | |\  \  |  | \   \       
                 \___/    |_|  |_| |__|  |__|  |_| \__\ |__|  \__/        
                                                                              
                      - O R C A' S   B I G   F R I E N D -                    
                                      &                                       
                       - I N T E G R A L  F E E D E R -                       
                                                                              
 v1 FN, 2020, v2 2021, v3 2022-2024                                           
------------------------------------------------------------------------------


----------------------
SHARK INTEGRAL PACKAGE
----------------------

Number of atoms                             ...     16
Number of basis functions                   ...    161
Number of shells                            ...     75
Maximum angular momentum                    ...      2
Integral batch strategy                     ... SHARK/LIBINT Hybrid
RI-J (if used) integral strategy            ... SPLIT-RIJ (Revised 2003 algorithm where possible)
Printlevel                                  ...      1
Contraction scheme used                     ... SEGMENTED contraction
Prescreening option                         ... SCHWARTZ
   Thresh                                   ... 1.000e-12
   Tcut                                     ... 1.000e-14
   Tpresel                                  ... 1.000e-14 
Coulomb Range Separation                    ... NOT USED
Exchange Range Separation                   ... NOT USED
Multipole approximations                    ... NOT USED
Finite Nucleus Model                        ... NOT USED
CABS basis                                  ... NOT available
Auxiliary Coulomb fitting basis             ... AVAILABLE
   # of basis functions in Aux-J            ...    518
   # of shells in Aux-J                     ...    170
   Maximum angular momentum in Aux-J        ...      4
Auxiliary J/K fitting basis                 ... NOT available
Auxiliary Correlation fitting basis         ... AVAILABLE
   # of basis functions in Aux-C            ...    530
   # of shells in Aux-C                     ...    186
   Maximum angular momentum in Aux-C        ...      3
Auxiliary 'external' fitting basis          ... NOT available

Checking pre-screening integrals            ... done (  0.0 sec) Dimension = 75
Check shell pair data                       ... done (  0.0 sec)
Shell pair information
Shell pair cut-off parameter TPreSel        ...   1.0e-14
Total number of shell pairs                 ...      2850
Shell pairs after pre-screening             ...      2620
Total number of primitive shell pairs       ...     10434
Primitive shell pairs kept                  ...      7067
          la=0 lb=0:    790 shell pairs
          la=1 lb=0:    941 shell pairs
          la=1 lb=1:    298 shell pairs
          la=2 lb=0:    343 shell pairs
          la=2 lb=1:    205 shell pairs
          la=2 lb=2:     43 shell pairs

Calculating one electron integrals          ... done (  0.0 sec)
Calculating RI/J V-Matrix + Cholesky decomp.... done (  0.0 sec)
Calculating RI/C V-Matrix + Cholesky decomp.... done (  0.0 sec)
Calculating Nuclear repulsion               ... done (  0.0 sec) ENN=    442.387266677610 Eh

Diagonalization of the overlap matrix:
Smallest eigenvalue                        ... 7.520e-04
Time for diagonalization                   ...    0.004 sec
Threshold for overlap eigenvalues          ... 1.000e-07
Number of eigenvalues below threshold      ... 0
Time for construction of square roots      ...    0.002 sec
Total time needed                          ...    0.006 sec

-------------------
DFT GRID GENERATION
-------------------

General Integration Accuracy     IntAcc      ... 4.388
Radial Grid Type                 RadialGrid  ... OptM3 with GC (2021)
Angular Grid (max. ang.)         AngularGrid ... 4 (Lebedev-302)
Angular grid pruning method      GridPruning ... 4 (adaptive)
Weight generation scheme         WeightScheme... mBecke (2022)
Basis function cutoff            BFCut       ... 1.0000e-12
Integration weight cutoff        WCut        ... 1.0000e-14
Partially contracted basis set               ... off
Rotationally invariant grid construction     ... off
Angular grids for H and He will be reduced by one unit

Total number of grid points                  ...    77015
Total number of batches                      ...     1212
Average number of points per batch           ...       63
Average number of grid points per atom       ...     4813

--------------------
COSX GRID GENERATION
--------------------

GRIDX 1
-------
General Integration Accuracy     IntAcc      ... 3.816
Radial Grid Type                 RadialGrid  ... OptM3 with GC (2021)
Angular Grid (max. ang.)         AngularGrid ... 1 (Lebedev-50)
Angular grid pruning method      GridPruning ... 4 (adaptive)
Weight generation scheme         WeightScheme... mBecke (2022)
Basis function cutoff            BFCut       ... 1.0000e-12
Integration weight cutoff        WCut        ... 1.0000e-14
Partially contracted basis set               ... on
Rotationally invariant grid construction     ... off
Angular grids for H and He will be reduced by one unit

Total number of grid points                  ...     9843
Total number of batches                      ...       87
Average number of points per batch           ...      113
Average number of grid points per atom       ...      615
UseSFitting                                  ... on

GRIDX 2
-------
General Integration Accuracy     IntAcc      ... 4.020
Radial Grid Type                 RadialGrid  ... OptM3 with GC (2021)
Angular Grid (max. ang.)         AngularGrid ... 2 (Lebedev-110)
Angular grid pruning method      GridPruning ... 4 (adaptive)
Weight generation scheme         WeightScheme... mBecke (2022)
Basis function cutoff            BFCut       ... 1.0000e-12
Integration weight cutoff        WCut        ... 1.0000e-14
Partially contracted basis set               ... on
Rotationally invariant grid construction     ... off
Angular grids for H and He will be reduced by one unit

Total number of grid points                  ...    21697
Total number of batches                      ...      178
Average number of points per batch           ...      121
Average number of grid points per atom       ...     1356
UseSFitting                                  ... on

GRIDX 3
-------
General Integration Accuracy     IntAcc      ... 4.338
Radial Grid Type                 RadialGrid  ... OptM3 with GC (2021)
Angular Grid (max. ang.)         AngularGrid ... 3 (Lebedev-194)
Angular grid pruning method      GridPruning ... 4 (adaptive)
Weight generation scheme         WeightScheme... mBecke (2022)
Basis function cutoff            BFCut       ... 1.0000e-12
Integration weight cutoff        WCut        ... 1.0000e-14
Partially contracted basis set               ... on
Rotationally invariant grid construction     ... off
Angular grids for H and He will be reduced by one unit

Total number of grid points                  ...    47757
Total number of batches                      ...      381
Average number of points per batch           ...      125
Average number of grid points per atom       ...     2985
UseSFitting                                  ... on
Initializing property integral containers    ... done (  0.0 sec)

SHARK setup successfully completed in   0.9 seconds

Maximum memory used throughout the entire STARTUP-calculation: 20.9 MB


           ************************************************************
           *        Program running with 8 parallel MPI-processes     *
           *              working on a common directory               *
           ************************************************************
Occupation numbers will be reassigned to an Aufbau configuration
             **** ENERGY FILE WAS UPDATED (calc.en.tmp) ****
Finished Guess after   0.1 sec
Maximum memory used throughout the entire GUESS-calculation: 9.2 MB


           ************************************************************
           *        Program running with 8 parallel MPI-processes     *
           *              working on a common directory               *
           ************************************************************
--------------------
CPCM SOLVATION MODEL
--------------------
CPCM parameters:
  Epsilon                                         ...      16.7000
  Refrac                                          ...       1.2750
  Rsolv                                           ...       1.3000
  Surface type                                    ... GAUSSIAN VDW
  Discretization scheme                           ... Constant charge density
    Threshold for H atoms                         ...       5.0000 (charges/Ang^2)
    Threshold for non-H atoms                     ...       5.0000 (charges/Ang^2)
  Epsilon function type                           ...         CPCM
Solvent:                                          ... CUSTOM
Radii:
  Scheme                                          ... Element-dependent radii
  Radius for O  used is    3.4469 Bohr (=   1.8240 Ang.)
  Radius for C  used is    3.8550 Bohr (=   2.0400 Ang.)
  Radius for H  used is    2.4944 Bohr (=   1.3200 Ang.)
Calculating surface                               ...        done! (  0.0s)
Cavity surface points                             ...         1555
Cavity Volume                                     ...    1034.2878
Cavity Surface-area                               ...     598.7768
Calculating surface distance matrix               ...        done! (  0.0s)
Performing Cholesky decomposition & store         ...        done! (  0.1s)
Overall time for CPCM initialization              ...                 0.1s

----------------------------------------D-I-I-S--------------------------------------------
Iteration    Energy (Eh)           Delta-E    RMSDP     MaxDP     DIISErr   Damp  Time(sec)
-------------------------------------------------------------------------------------------
               ***  Starting incremental Fock matrix formation  ***
    1    -457.0729622258029394     0.00e+00  1.36e-04  2.51e-03  9.23e-03  0.700   0.7
    2    -457.0731503262401247    -1.88e-04  1.15e-04  2.05e-03  7.31e-03  0.700   0.5
                               ***Turning on AO-DIIS***
    3    -457.0732979104870992    -1.48e-04  9.53e-05  1.58e-03  5.58e-03  0.700   0.5
    4    -457.0734094099728964    -1.11e-04  2.41e-04  3.82e-03  4.06e-03  0.000   0.5
                              *** Initializing SOSCF ***
---------------------------------------S-O-S-C-F--------------------------------------
Iteration    Energy (Eh)           Delta-E    RMSDP     MaxDP     MaxGrad    Time(sec)
--------------------------------------------------------------------------------------
    5    -457.0737093304073824    -3.00e-04  1.90e-05  4.01e-04  4.66e-04     0.5
               *** Restarting incremental Fock matrix formation ***
    6    -457.0737103229307650    -9.93e-07  1.54e-05  3.72e-04  2.08e-04     0.8
    7    -457.0737109694324545    -6.47e-07  1.14e-05  3.09e-04  1.04e-04     0.6
    8    -457.0737111336063663    -1.64e-07  3.45e-06  8.92e-05  5.47e-05     0.6
    9    -457.0737111713126524    -3.77e-08  1.20e-06  2.90e-05  7.38e-06     0.6
   10    -457.0737111720229677    -7.10e-10  5.75e-07  1.33e-05  6.70e-06     0.6
                 **** Energy Check signals convergence ****

               *****************************************************
               *                     SUCCESS                       *
               *           SCF CONVERGED AFTER  10 CYCLES          *
               *****************************************************

Recomputing exchange energy using gridx3       ... done (    0.989 sec)
Old exchange energy                            :    -30.696691509 Eh
New exchange energy                            :    -30.696685967 Eh
Exchange energy change after final integration :      0.000005542 Eh
Total energy after final integration           :   -457.073705630 Eh
             **** ENERGY FILE WAS UPDATED (calc.en.tmp) ****

----------------
TOTAL SCF ENERGY
----------------

Total Energy       :       -457.07370563049409 Eh          -12437.60785 eV

Components:
Nuclear Repulsion  :        442.38726667760989 Eh           12037.96952 eV
Electronic Energy  :       -899.36108116340881 Eh          -24472.85919 eV
One Electron Energy:      -1487.03019675482255 Eh          -40464.14881 eV
Two Electron Energy:        587.66911559141374 Eh           15991.28962 eV
CPCM Dielectric    :         -0.09989668622401 Eh              -2.71833 eV

Virial components:
Potential Energy   :       -910.72497528294161 Eh          -24782.08647 eV
Kinetic Energy     :        453.65126965244758 Eh           12344.47863 eV
Virial Ratio       :          2.00754420015328

DFT components:
N(Alpha)           :       33.000003958661 electrons
N(Beta)            :       33.000003958661 electrons
N(Total)           :       66.000007917322 electrons
E(X)               :      -27.319336755405 Eh       
E(C)               :       -1.668028712633 Eh       
E(XC)              :      -28.987365468037 Eh       

CPCM Solvation Model Properties:
Surface-charge          :         -1.01016904098779
Corrected charge        :         -1.00000000000000
Outlying charge corr.   :          0.00000718308379 Eh               0.00020 eV
Free-energy (cav+disp)  :  This term is not implemented in the current solvation scheme

---------------
SCF CONVERGENCE
---------------

  Last Energy change         ...    7.1032e-10  Tolerance :   1.0000e-09
  Last MAX-Density change    ...    1.3271e-05  Tolerance :   1.0000e-08
  Last RMS-Density change    ...    5.7539e-07  Tolerance :   1.0000e-09
  Last DIIS Error            ...    4.6639e-04  Tolerance :   1.0000e-08
  Last Orbital Gradient      ...    6.7040e-06  Tolerance :   2.0000e-06
  Last Orbital Rotation      ...    1.8563e-05  Tolerance :   2.0000e-06


Total SCF time: 0 days 0 hours 0 min 6 sec 
Finished LeanSCF after   7.1 sec

Maximum memory used throughout the entire LEANSCF-calculation: 17.2 MB


           ************************************************************
           *        Program running with 8 parallel MPI-processes     *
           *              working on a common directory               *
           ************************************************************

------------------------------------------------------------------------------
                                ORCA  MP2 
------------------------------------------------------------------------------

Freezing NCore=18 chemical core electrons

----------------------
RI-MP2 ENERGY+GRADIENT
----------------------
Dimension of the orbital basis            ...  161
Dimension of the AuxC basis               ...  530
Memory devoted to MP2                     ... 8000 MB   
Data format for matrix containers         ... DOUBLE
Compression type for matrix containers    ... UNCOMPRESSED
Overall scaling of the MP2 energy         ...   2.700e-01

-----------------------
SHARK RI TRANSFORMATION
-----------------------

Number of basis functions                ...    161
Number of aux functions                  ...    530
Number of operators                      ...      1
Generation of IJK                        ... YES
Generation of IAK                        ... YES
Generation of ABK                        ... NO
Orbital Range Operator  0:    0-  32 to   33- 160

Aux basis identifier                     ...   AUXC
Contraction scheme used                  ... SEGMENTED
Do orthogonalization                     ... YES
All operator combinations                ... NO
Transpose (ia|K)                         ... NO
Integral generator used                  ... LIBINT
Starting integral generation + trafo... 
Half trafo (segmented) done. Total time =  0.1 sec. integrals=  0.0 sec trafo=  0.0 sec
Integral generation and half transformation done (  0.1 sec)

Reading or making V^(-1/2)          ... done (  0.0 sec)
Sorting IJK integrals               ... done (  0.0 sec)
Sorting IAK integrals               ... done (  0.0 sec)

SHARK RI integral transformation done. Total time =  0.1 sec.

Opening buffers                              ... done
Frozen core precalculation                   ... done

Starting loop over batches of integrals:

Operator 0  - window                       ... (  9- 32)x( 33-160)
Operator 0  - Memory available             ...  8000 MB
Operator 0  - Memory needed per MO         ...   0.5 MB
Operator 0  - Number of orbitals per batch ... 3
Operator 0  - Number of batches            ... 1

OPERATOR  0   PASS   0:  MOs     9 ...   11 +   12 ...   14 +   15 ...   17 +   18 ...   20
                            +   21 ...   23 +   24 ...   26 +   27 ...   29 +   30 ...   32
  Reading integrals       ... ok
  Internal MO  11
Closing buffer GIPV ( 0.02 GB; CompressionRatio= 1.00)
Time spent in pair loops =     0.269 sec
Deleting buffers (Ka|jb) ...done

-----------------------------------------------
 RI-MP2 CORRELATION ENERGY:     -0.435799952 Eh
-----------------------------------------------


---------------------
MP2 DENSITY FORMATION
---------------------

Completing the external part of the density      ... done
Storing the unrelaxed density                    ... done

Re-sorting 3-index density container for op 0    ... done
Computing external part of the Lagrangian        ... done
Calculating the xc-kernel                        ... done
Calculating G(D)                                 ... done
Completing the Lagrangian                        ... done
Solving the Z-vector equations                   ... Using XC Grid                  ... (calc.grid_cpscf.tmp) 
Recalculating density on grid  ... (calc.grho_cpscf0.tmp) done
Calculating the xc-kernel      ... (calc.fxc_cpscf0.tmp) done

-------------------
SHARK CP-SCF DRIVER
-------------------

Dimension of the orbital basis          ...    161
Dimension of the CPSCF-problem          ...   4224
Number of operators                     ...      1
Max. number of iterations               ...    128
Convergence Tolerance                   ... 3.0e-05
Number of perturbations                 ...      1
Perturbation type                       ... REAL

----------------------------
POPLE LINEAR EQUATION SOLVER
----------------------------

  ITERATION   0:   ||err||_max =   6.6436e-02 (   0.5 sec)
  ITERATION   1:   ||err||_max =   1.9282e-02 (   0.5 sec)
  ITERATION   2:   ||err||_max =   9.0844e-03 (   0.5 sec)
  ITERATION   3:   ||err||_max =   2.8667e-03 (   0.5 sec)
  ITERATION   4:   ||err||_max =   8.4458e-04 (   0.5 sec)
  ITERATION   5:   ||err||_max =   3.0784e-04 (   0.5 sec)
  ITERATION   6:   ||err||_max =   1.1508e-04 (   0.5 sec)
  ITERATION   7:   ||err||_max =   4.1194e-05 (   0.5 sec)
  ITERATION   8:   ||err||_max =   1.3191e-05 (   0.5 sec)
done
Finalizing the relaxed density                   ... done
Transforming P to the AO basis                   ... done
Storing the relaxed density                      ... done

------------------------------------
ENERGY WEIGHTED DENSITY FINALIZATION
------------------------------------

Gathering the parts of the W-matrix              ... done
Forming the Z-density                            ... done
Transforming Z to the AO basis                   ... done
Calculating G(Z)                                 ... done
Finalizing the W-matrix                          ... done
Transforming W to the AO basis and storing       ... done

----------------------------------
MP2 DERIVATIVE INTEGRAL GENERATION
----------------------------------

Input SCF Electron Density              ... calc.scfp
Input Correlated Electron Density       ... calc.pmp2re
Input Energy Weighted Density           ... calc.wmp2.tmp

Nuclear repulsion gradient              ... done (  0.0 sec)
HCore & Overlap gradient  (SHARK)       ... done (  0.0 sec)
Two-electron RIJ gradient terms         ... done (  0.3 sec)

-----------------------------------------------------------
MP2 COSX Grid Generation
-----------------------------------------------------------

General Integration Accuracy     IntAcc      ... 4.871
Radial Grid Type                 RadialGrid  ... OptM3 with GC (2021)
Angular Grid (max. ang.)         AngularGrid ... 4 (Lebedev-302)
Angular grid pruning method      GridPruning ... 4 (adaptive)
Weight generation scheme         WeightScheme... mBecke (2022)
Basis function cutoff            BFCut       ... 1.0000e-12
Integration weight cutoff        WCut        ... 1.0000e-14
Partially contracted basis set               ... on
Rotationally invariant grid construction     ... off
Angular grids for H and He will be reduced by one unit

Total number of grid points                  ...    90060
Total number of batches                      ...      711
Average number of points per batch           ...      126
Average number of grid points per atom       ...     5629
UseSFitting                                  ... on
Two-electron COSX gradient terms        ... 
Integration Timings:
Total Time                  =     2.6 sec
Basis fcn evaluation        =     0.0 sec
Density evaluation          =     0.1 sec
A evaluation                =     2.1 sec
A derivative evaluation     =     0.0 sec
S-fit derivative evaluation =     0.0 sec
anal. over. der. evaluation =     0.0 sec
num. over. der. evaluation  =     0.2 sec
K(P) evaluation             =     0.0 sec
finalize                    =     0.0 sec

done (  3.1 sec)
CPCM gradient                           ... done (  0.4 sec)
DFT XC gradient                         ... Exchange-correlation gradient    ... done
done (  0.4 sec)
Empirical dispersion gradient           ... 
-------------------
DISPERSION GRADIENT
-------------------

   1   O   :    0.000076168    0.000119971   -0.000006620
   2   C   :    0.000164583    0.000047866   -0.000000495
   3   O   :    0.000099904   -0.000028484    0.000003091
   4   C   :    0.000140851   -0.000045619    0.000003992
   5   C   :   -0.000592481   -0.000270950    0.000009478
   6   C   :   -0.000178975   -0.000081780    0.000003413
   7   C   :    0.000068838   -0.000005588    0.000001637
   8   C   :    0.000319493    0.000341082   -0.000017108
   9   O   :   -0.000062574   -0.000051368    0.000003461
  10   H   :    0.000076563   -0.000019304    0.000026588
  11   H   :    0.000076999   -0.000022596   -0.000023014
  12   H   :    0.000066664   -0.000055527    0.000004019
  13   H   :   -0.000031252    0.000109039   -0.000007130
  14   H   :   -0.000088321    0.000019654   -0.000033613
  15   H   :   -0.000090070    0.000024121    0.000027453
  16   H   :   -0.000046391   -0.000080517    0.000004849

Difference to translation invariance:
           :   -0.0000000000    0.0000000000   -0.0000000000

Difference to rotation invariance:
           :   -0.0000000000    0.0000000000   -0.0000000000

Norm of the Dispersion gradient    ...    0.0009151302
RMS gradient                       ...    0.0001320877
MAX gradient                       ...    0.0005924812
done (  0.0 sec)

-------
TIMINGS
-------

Total time                :   11.189 sec
Integral trafo            :    0.125 sec (  1.1%)
FC preparation            :    0.019 sec (  0.2%)
I/O of integrals          :    0.042 sec (  0.4%)
K(i,j) operators          :    0.036 sec (  0.3%)
T(i,j) pair energies      :    0.009 sec (  0.1%)
V**(-1/2)                 :    0.075 sec (  0.7%)
Gamma(ia|P)               :    0.035 sec (  0.3%)
Gamma-Trafo               :    0.015 sec (  0.1%)
D(virtual)                :    0.001 sec (  0.0%)
D(internal)               :    0.043 sec (  0.4%)
W(virtual)                :    0.003 sec (  0.0%)
W(internal)               :    0.057 sec (  0.5%)
L(virtual)                :    0.056 sec (  0.5%)
L(internal)               :    0.007 sec (  0.1%)
XC kernel                 :    0.014 sec (  0.1%)
G(D)                      :    0.859 sec (  7.7%)
G(Z)                      :    0.869 sec (  7.8%)
Z-vector solution         :    4.370 sec ( 39.1%)
3-index derivative        :    0.138 sec (  1.2%)
2-index derivative        :    0.030 sec (  0.3%)
Fock matrix gradient      :    4.231 sec ( 37.8%)


---------------------------------------
MP2 TOTAL ENERGY:     -457.509505582 Eh
---------------------------------------

The final MP2 gradient
  0:  -0.00093552  -0.00047228  -0.00012093
  1:   0.00371133   0.00347677   0.00019068
  2:  -0.00209821  -0.00120126  -0.00012678
  3:  -0.00048133   0.00059193  -0.00001659
  4:  -0.00331672  -0.00829467   0.00042549
  5:   0.00202899  -0.00051359  -0.00002075
  6:  -0.00186482   0.00199971   0.00031943
  7:   0.00361677  -0.00195299  -0.00004098
  8:  -0.00029991   0.00562814  -0.00043592
  9:   0.00044161  -0.00001667  -0.00023970
 10:   0.00042184   0.00000730   0.00019728
 11:   0.00014282   0.00001068  -0.00001198
 12:   0.00002787   0.00080872  -0.00003588
 13:  -0.00046329   0.00060497  -0.00030190
 14:  -0.00063639   0.00051990  -0.00001524
 15:  -0.00029132  -0.00117868   0.00022607

-----------------------------------
NORM OF THE MP2 GRADIENT:  0.013352
-----------------------------------

Maximum memory used throughout the entire MP2-calculation: 31.0 MB


-------------------------------------------------------------------------------
                          DFT DISPERSION CORRECTION                            
                                                                               
                              DFTD3 V3.1  Rev 1                                
                          USING Becke-Johnson damping                          
-------------------------------------------------------------------------------
-------------------------   ----------------
Dispersion correction           -0.010291930
-------------------------   ----------------


-------------------------   --------------------
FINAL SINGLE POINT ENERGY      -457.519797511866
-------------------------   --------------------

------------------------------------------------------------------------------
                         ORCA GEOMETRY RELAXATION STEP
------------------------------------------------------------------------------

Reading the OPT-File                    .... done
Getting information on internals        .... done
Copying old internal coords+grads       .... done
Making the new internal coordinates     .... (2022 redundants) done
Validating the new internal coordinates .... (2022 redundants) done
Calculating the B-matrix                .... done
Calculating the G,G- and P matrices     .... done
Transforming gradient to internals      .... done
Projecting the internal gradient        .... done
Number of atoms                         ....  16
Number of internal coordinates          ....  69
Current Energy                          ....  -457.519797512 Eh
Current gradient norm                   ....     0.013351760 Eh/bohr
Maximum allowed component of the step   ....  0.300
Current trust radius                    ....  0.675
Updating the Hessian (BFGS)             .... done
Forming the augmented Hessian           .... done
Diagonalizing the augmented Hessian     .... done
Last element of RFO vector              ....  0.999421547
Lowest eigenvalues of augmented Hessian:
 -0.000216442  0.013301410  0.014427852  0.019498798  0.022996856
Length of the computed step             ....  0.034028072
The final length of the internal step   ....  0.034028072
Converting the step to Cartesian space:
 Initial RMS(Int)=    0.0040964985
Transforming coordinates:
 Iter   0:  RMS(Cart)=    0.0095943873 RMS(Int)=    1.3092179651
done
Storing new coordinates                 .... done
The predicted energy change is          ....    -0.000108346
Previously predicted energy change      ....    -0.000592571
Actually observed energy change         ....    -0.000755269
Ratio of predicted to observed change   ....     1.274563951
New trust radius                        ....     0.675000000

                                .--------------------.
          ----------------------|Geometry convergence|-------------------------
          Item                value                   Tolerance       Converged
          ---------------------------------------------------------------------
          Energy change      -0.0007552693            0.0000010000      NO
          RMS gradient        0.0010218368            0.0000300000      NO
          MAX gradient        0.0051045351            0.0001000000      NO
          RMS step            0.0040964985            0.0006000000      NO
          MAX step            0.0172331783            0.0010000000      NO
          ........................................................
          Max(Bonds)      0.0091      Max(Angles)    0.86
          Max(Dihed)        0.39      Max(Improp)    0.00
          ---------------------------------------------------------------------

The optimization has not yet converged - more geometry cycles are needed


    ---------------------------------------------------------------------------
                         Redundant Internal Coordinates
                            (Angstroem and degrees)

        Definition                    Value    dE/dq     Step     New-Value
    ----------------------------------------------------------------------------
     1. B(C   1,O   0)                1.2067 -0.000822  0.0003    1.2070   
     2. B(O   2,C   1)                1.3224 -0.000197  0.0006    1.3230   
     3. B(C   3,O   2)                1.4417  0.000538  0.0011    1.4428   
     4. B(C   4,C   1)                1.4871  0.001444 -0.0017    1.4853   
     5. B(C   5,C   4)                1.3421 -0.000138  0.0003    1.3424   
     6. B(C   6,C   5)                1.4906  0.000671 -0.0014    1.4892   
     7. B(C   7,C   6)                1.4692  0.003015 -0.0016    1.4676   
     8. B(O   8,C   7)                1.2714 -0.001482  0.0004    1.2718   
     9. B(O   8,C   4)                1.4160 -0.005105  0.0091    1.4252   
    10. B(H   9,C   3)                1.0954 -0.000038 -0.0000    1.0954   
    11. B(H  10,C   3)                1.0955 -0.000035 -0.0000    1.0955   
    12. B(H  11,C   3)                1.0919  0.000030 -0.0001    1.0918   
    13. B(H  12,C   5)                1.0887  0.000805 -0.0009    1.0877   
    14. B(H  13,C   6)                1.1118  0.000592 -0.0013    1.1105   
    15. B(H  14,C   6)                1.1106  0.000489 -0.0010    1.1095   
    16. B(H  15,C   7)                1.0968  0.001170 -0.0015    1.0952   
    17. A(O   0,C   1,C   4)          121.41  0.000058   -0.01    121.40   
    18. A(O   2,C   1,C   4)          111.38 -0.001592    0.17    111.55   
    19. A(O   0,C   1,O   2)          127.20  0.001533   -0.16    127.05   
    20. A(C   1,O   2,C   3)          116.04 -0.001048    0.07    116.11   
    21. A(O   2,C   3,H   9)          110.11  0.000580   -0.21    109.90   
    22. A(H   9,C   3,H  10)          109.56 -0.000554    0.18    109.74   
    23. A(O   2,C   3,H  11)          105.64  0.000019   -0.11    105.53   
    24. A(O   2,C   3,H  10)          110.08  0.000554   -0.20    109.88   
    25. A(H   9,C   3,H  11)          110.70 -0.000282    0.16    110.86   
    26. A(H  10,C   3,H  11)          110.69 -0.000276    0.16    110.85   
    27. A(C   1,C   4,C   5)          131.28 -0.002741    0.86    132.14   
    28. A(C   5,C   4,O   8)          109.64  0.000766   -0.25    109.39   
    29. A(C   1,C   4,O   8)          119.08  0.001975   -0.62    118.47   
    30. A(C   4,C   5,C   6)          107.53  0.000227    0.17    107.70   
    31. A(C   6,C   5,H  12)          126.43 -0.000184   -0.07    126.36   
    32. A(C   4,C   5,H  12)          126.04 -0.000043   -0.09    125.94   
    33. A(C   5,C   6,C   7)          101.67 -0.002095    0.15    101.82   
    34. A(H  13,C   6,H  14)          104.23 -0.000563    0.03    104.26   
    35. A(C   5,C   6,H  14)          115.32  0.000484    0.07    115.39   
    36. A(C   7,C   6,H  13)          110.32  0.000978   -0.20    110.12   
    37. A(C   5,C   6,H  13)          114.48  0.000324    0.19    114.67   
    38. A(C   7,C   6,H  14)          110.98  0.001030   -0.26    110.71   
    39. A(O   8,C   7,H  15)          117.79 -0.000294   -0.18    117.62   
    40. A(C   6,C   7,H  15)          130.66  0.000482    0.05    130.71   
    41. A(C   6,C   7,O   8)          111.55 -0.000187    0.13    111.67   
    42. A(C   4,O   8,C   7)          109.61  0.001290   -0.20    109.42   
    43. D(C   3,O   2,C   1,C   4)    179.76 -0.000073    0.31    180.07   
    44. D(C   3,O   2,C   1,O   0)      0.03  0.000106   -0.32     -0.29   
    45. D(H  10,C   3,O   2,C   1)    -60.49 -0.000047    0.10    -60.39   
    46. D(H   9,C   3,O   2,C   1)     60.40 -0.000005    0.07     60.47   
    47. D(H  11,C   3,O   2,C   1)    179.97 -0.000023    0.08    180.05   
    48. D(C   5,C   4,C   1,O   2)   -179.59  0.000073   -0.24   -179.84   
    49. D(C   5,C   4,C   1,O   0)      0.16 -0.000090    0.39      0.54   
    50. D(O   8,C   4,C   1,O   2)     -0.05  0.000069   -0.27     -0.32   
    51. D(O   8,C   4,C   1,O   0)    179.70 -0.000094    0.36    180.06   
    52. D(H  12,C   5,C   4,O   8)   -179.90 -0.000005   -0.00   -179.90   
    53. D(H  12,C   5,C   4,C   1)     -0.32 -0.000003   -0.03     -0.35   
    54. D(C   6,C   5,C   4,O   8)     -0.18  0.000026    0.00     -0.18   
    55. D(C   6,C   5,C   4,C   1)    179.40  0.000028   -0.03    179.37   
    56. D(C   7,C   6,C   5,H  12)    179.99 -0.000004    0.00    179.99   
    57. D(C   7,C   6,C   5,C   4)      0.27 -0.000035   -0.00      0.27   
    58. D(H  14,C   6,C   5,C   4)    120.41  0.000072   -0.20    120.21   
    59. D(H  13,C   6,C   5,H  12)     61.07 -0.000009    0.07     61.14   
    60. D(H  13,C   6,C   5,C   4)   -118.65 -0.000040    0.06   -118.59   
    61. D(H  15,C   7,C   6,C   5)    179.72  0.000042    0.15    179.87   
    62. D(O   8,C   7,C   6,H  14)   -123.43  0.000185   -0.04   -123.48   
    63. D(O   8,C   7,C   6,H  13)    121.56 -0.000315    0.21    121.77   
    64. D(H  15,C   7,C   6,H  13)    -58.44 -0.000299    0.37    -58.07   
    65. D(O   8,C   7,C   6,C   5)     -0.29  0.000027   -0.00     -0.29   
    66. D(C   4,O   8,C   7,H  15)   -179.81 -0.000018   -0.15   -179.96   
    67. D(C   4,O   8,C   7,C   6)      0.19 -0.000004   -0.00      0.19   
    68. D(C   7,O   8,C   4,C   5)     -0.00 -0.000016    0.00      0.00   
    69. D(C   7,O   8,C   4,C   1)   -179.64  0.000004    0.02   -179.62   
    ----------------------------------------------------------------------------

Geometry step timings:
Preparation and reading OPT file:      0.001 s (20.427 %)
Internal coordinates            :      0.000 s ( 0.854 %)
B/P matrices and projection     :      0.001 s (22.256 %)
Hessian update/contruction      :      0.000 s ( 8.659 %)
Making the step                 :      0.001 s (17.957 %)
Converting the step to Cartesian:      0.000 s ( 1.921 %)
Storing new data                :      0.000 s ( 0.976 %)
Checking convergence            :      0.000 s ( 0.396 %)
Final printing                  :      0.001 s (26.524 %)
Total time                      :      0.003 s

Time for energy+gradient        :     19.927 s
Time for complete geometry iter :     20.106 s

         *************************************************************
         *                GEOMETRY OPTIMIZATION CYCLE   6            *
         *************************************************************
---------------------------------
CARTESIAN COORDINATES (ANGSTROEM)
---------------------------------
  O      1.570978    1.528291   -0.209618
  C      1.045155    0.443631   -0.146713
  O      1.648364   -0.730950   -0.063660
  C      3.090895   -0.704788   -0.053879
  C     -0.433122    0.299087   -0.146763
  C     -1.426189    1.199562   -0.216893
  C     -2.715423    0.454776   -0.189118
  C     -2.256933   -0.935747   -0.089383
  O     -0.987507   -1.011542   -0.069016
  H      3.447585   -0.131939    0.808998
  H      3.461535   -0.249705   -0.978903
  H      3.401764   -1.749011    0.017244
  H     -1.306109    2.278421   -0.286440
  H     -3.345603    0.585121   -1.094162
  H     -3.392100    0.706182    0.653487
  H     -2.822341   -1.872148   -0.035079

----------------------------
CARTESIAN COORDINATES (A.U.)
----------------------------
  NO LB      ZA    FRAG     MASS         X           Y           Z
   0 O     8.0000    0    15.999    2.968717    2.888052   -0.396120
   1 C     6.0000    0    12.011    1.975057    0.838341   -0.277248
   2 O     8.0000    0    15.999    3.114956   -1.381295   -0.120301
   3 C     6.0000    0    12.011    5.840945   -1.331856   -0.101817
   4 C     6.0000    0    12.011   -0.818482    0.565193   -0.277342
   5 C     6.0000    0    12.011   -2.695107    2.266844   -0.409869
   6 C     6.0000    0    12.011   -5.131407    0.859402   -0.357381
   7 C     6.0000    0    12.011   -4.264986   -1.768305   -0.168910
   8 O     8.0000    0    15.999   -1.866117   -1.911538   -0.130422
   9 H     1.0000    0     1.008    6.514992   -0.249328    1.528785
  10 H     1.0000    0     1.008    6.541354   -0.471874   -1.849858
  11 H     1.0000    0     1.008    6.428403   -3.305151    0.032587
  12 H     1.0000    0     1.008   -2.468188    4.305592   -0.541292
  13 H     1.0000    0     1.008   -6.322274    1.105718   -2.067667
  14 H     1.0000    0     1.008   -6.410139    1.334491    1.234911
  15 H     1.0000    0     1.008   -5.333451   -3.537847   -0.066289

--------------------------------
INTERNAL COORDINATES (ANGSTROEM)
--------------------------------
 O      0   0   0     0.000000000000     0.00000000     0.00000000
 C      1   0   0     1.207035215281     0.00000000     0.00000000
 O      2   1   0     1.323026292814   127.04508758     0.00000000
 C      3   2   1     1.442801863355   116.11489314   359.69500657
 C      2   1   3     1.485327018147   121.40003246   179.57151222
 C      5   2   1     1.342369829079   132.14412648     0.53708448
 C      6   5   2     1.489161703170   107.69768979   179.36919312
 C      7   6   5     1.467553509939   101.81072501     0.27211317
 O      8   7   6     1.271850307068   111.67723529   359.71648346
 H      4   3   2     1.095418192569   109.90014121    60.46562801
 H      4   3   2     1.095510556166   109.88120580   299.61226826
 H      4   3   2     1.091832936655   105.53151434   180.04951925
 H      6   5   2     1.087746307077   125.94448172   359.64737734
 H      7   6   5     1.110504999448   114.66936651   241.41322721
 H      7   6   5     1.109539792348   115.39350049   120.21687786
 H      8   7   6     1.095209024422   130.70782359   179.87969890

---------------------------
INTERNAL COORDINATES (A.U.)
---------------------------
 O      0   0   0     0.000000000000     0.00000000     0.00000000
 C      1   0   0     2.280965990879     0.00000000     0.00000000
 O      2   1   0     2.500157361396   127.04508758     0.00000000
 C      3   2   1     2.726500387252   116.11489314   359.69500657
 C      2   1   3     2.806861283611   121.40003246   179.57151222
 C      5   2   1     2.536711347398   132.14412648     0.53708448
 C      6   5   2     2.814107788115   107.69768979   179.36919312
 C      7   6   5     2.773274220659   101.81072501     0.27211317
 O      8   7   6     2.403448763703   111.67723529   359.71648346
 H      4   3   2     2.070040386070   109.90014121    60.46562801
 H      4   3   2     2.070214927974   109.88120580   299.61226826
 H      4   3   2     2.063265234272   105.53151434   180.04951925
 H      6   5   2     2.055542623560   125.94448172   359.64737734
 H      7   6   5     2.098550319308   114.66936651   241.41322721
 H      7   6   5     2.096726342225   115.39350049   120.21687786
 H      8   7   6     2.069645115556   130.70782359   179.87969890


           ************************************************************
           *        Program running with 8 parallel MPI-processes     *
           *              working on a common directory               *
           ************************************************************
------------------------------------------------------------------------------
                   ___                                                        
                  /   \      - P O W E R E D   B Y -                         
                 /     \                                                     
                 |  |  |   _    _      __       _____    __    __             
                 |  |  |  | |  | |    /  \     |  _  \  |  |  /  |          
                  \  \/   | |  | |   /    \    | | | |  |  | /  /          
                 / \  \   | |__| |  /  /\  \   | |_| |  |  |/  /          
                |  |  |   |  __  | /  /__\  \  |    /   |      \           
                |  |  |   | |  | | |   __   |  |    \   |  |\   \          
                \     /   | |  | | |  |  |  |  | |\  \  |  | \   \       
                 \___/    |_|  |_| |__|  |__|  |_| \__\ |__|  \__/        
                                                                              
                      - O R C A' S   B I G   F R I E N D -                    
                                      &                                       
                       - I N T E G R A L  F E E D E R -                       
                                                                              
 v1 FN, 2020, v2 2021, v3 2022-2024                                           
------------------------------------------------------------------------------


----------------------
SHARK INTEGRAL PACKAGE
----------------------

Number of atoms                             ...     16
Number of basis functions                   ...    161
Number of shells                            ...     75
Maximum angular momentum                    ...      2
Integral batch strategy                     ... SHARK/LIBINT Hybrid
RI-J (if used) integral strategy            ... SPLIT-RIJ (Revised 2003 algorithm where possible)
Printlevel                                  ...      1
Contraction scheme used                     ... SEGMENTED contraction
Prescreening option                         ... SCHWARTZ
   Thresh                                   ... 1.000e-12
   Tcut                                     ... 1.000e-14
   Tpresel                                  ... 1.000e-14 
Coulomb Range Separation                    ... NOT USED
Exchange Range Separation                   ... NOT USED
Multipole approximations                    ... NOT USED
Finite Nucleus Model                        ... NOT USED
CABS basis                                  ... NOT available
Auxiliary Coulomb fitting basis             ... AVAILABLE
   # of basis functions in Aux-J            ...    518
   # of shells in Aux-J                     ...    170
   Maximum angular momentum in Aux-J        ...      4
Auxiliary J/K fitting basis                 ... NOT available
Auxiliary Correlation fitting basis         ... AVAILABLE
   # of basis functions in Aux-C            ...    530
   # of shells in Aux-C                     ...    186
   Maximum angular momentum in Aux-C        ...      3
Auxiliary 'external' fitting basis          ... NOT available

Checking pre-screening integrals            ... done (  0.0 sec) Dimension = 75
Check shell pair data                       ... done (  0.0 sec)
Shell pair information
Shell pair cut-off parameter TPreSel        ...   1.0e-14
Total number of shell pairs                 ...      2850
Shell pairs after pre-screening             ...      2619
Total number of primitive shell pairs       ...     10434
Primitive shell pairs kept                  ...      7066
          la=0 lb=0:    789 shell pairs
          la=1 lb=0:    941 shell pairs
          la=1 lb=1:    298 shell pairs
          la=2 lb=0:    343 shell pairs
          la=2 lb=1:    205 shell pairs
          la=2 lb=2:     43 shell pairs

Calculating one electron integrals          ... done (  0.0 sec)
Calculating RI/J V-Matrix + Cholesky decomp.... done (  0.0 sec)
Calculating RI/C V-Matrix + Cholesky decomp.... done (  0.0 sec)
Calculating Nuclear repulsion               ... done (  0.0 sec) ENN=    442.210883492447 Eh

Diagonalization of the overlap matrix:
Smallest eigenvalue                        ... 7.498e-04
Time for diagonalization                   ...    0.004 sec
Threshold for overlap eigenvalues          ... 1.000e-07
Number of eigenvalues below threshold      ... 0
Time for construction of square roots      ...    0.002 sec
Total time needed                          ...    0.006 sec

-------------------
DFT GRID GENERATION
-------------------

General Integration Accuracy     IntAcc      ... 4.388
Radial Grid Type                 RadialGrid  ... OptM3 with GC (2021)
Angular Grid (max. ang.)         AngularGrid ... 4 (Lebedev-302)
Angular grid pruning method      GridPruning ... 4 (adaptive)
Weight generation scheme         WeightScheme... mBecke (2022)
Basis function cutoff            BFCut       ... 1.0000e-12
Integration weight cutoff        WCut        ... 1.0000e-14
Partially contracted basis set               ... off
Rotationally invariant grid construction     ... off
Angular grids for H and He will be reduced by one unit

Total number of grid points                  ...    77009
Total number of batches                      ...     1212
Average number of points per batch           ...       63
Average number of grid points per atom       ...     4813

--------------------
COSX GRID GENERATION
--------------------

GRIDX 1
-------
General Integration Accuracy     IntAcc      ... 3.816
Radial Grid Type                 RadialGrid  ... OptM3 with GC (2021)
Angular Grid (max. ang.)         AngularGrid ... 1 (Lebedev-50)
Angular grid pruning method      GridPruning ... 4 (adaptive)
Weight generation scheme         WeightScheme... mBecke (2022)
Basis function cutoff            BFCut       ... 1.0000e-12
Integration weight cutoff        WCut        ... 1.0000e-14
Partially contracted basis set               ... on
Rotationally invariant grid construction     ... off
Angular grids for H and He will be reduced by one unit

Total number of grid points                  ...     9841
Total number of batches                      ...       87
Average number of points per batch           ...      113
Average number of grid points per atom       ...      615
UseSFitting                                  ... on

GRIDX 2
-------
General Integration Accuracy     IntAcc      ... 4.020
Radial Grid Type                 RadialGrid  ... OptM3 with GC (2021)
Angular Grid (max. ang.)         AngularGrid ... 2 (Lebedev-110)
Angular grid pruning method      GridPruning ... 4 (adaptive)
Weight generation scheme         WeightScheme... mBecke (2022)
Basis function cutoff            BFCut       ... 1.0000e-12
Integration weight cutoff        WCut        ... 1.0000e-14
Partially contracted basis set               ... on
Rotationally invariant grid construction     ... off
Angular grids for H and He will be reduced by one unit

Total number of grid points                  ...    21694
Total number of batches                      ...      178
Average number of points per batch           ...      121
Average number of grid points per atom       ...     1356
UseSFitting                                  ... on

GRIDX 3
-------
General Integration Accuracy     IntAcc      ... 4.338
Radial Grid Type                 RadialGrid  ... OptM3 with GC (2021)
Angular Grid (max. ang.)         AngularGrid ... 3 (Lebedev-194)
Angular grid pruning method      GridPruning ... 4 (adaptive)
Weight generation scheme         WeightScheme... mBecke (2022)
Basis function cutoff            BFCut       ... 1.0000e-12
Integration weight cutoff        WCut        ... 1.0000e-14
Partially contracted basis set               ... on
Rotationally invariant grid construction     ... off
Angular grids for H and He will be reduced by one unit

Total number of grid points                  ...    47755
Total number of batches                      ...      381
Average number of points per batch           ...      125
Average number of grid points per atom       ...     2985
UseSFitting                                  ... on
Initializing property integral containers    ... done (  0.0 sec)

SHARK setup successfully completed in   0.9 seconds

Maximum memory used throughout the entire STARTUP-calculation: 20.9 MB


           ************************************************************
           *        Program running with 8 parallel MPI-processes     *
           *              working on a common directory               *
           ************************************************************
Occupation numbers will be reassigned to an Aufbau configuration
             **** ENERGY FILE WAS UPDATED (calc.en.tmp) ****
Finished Guess after   0.1 sec
Maximum memory used throughout the entire GUESS-calculation: 9.2 MB


           ************************************************************
           *        Program running with 8 parallel MPI-processes     *
           *              working on a common directory               *
           ************************************************************
--------------------
CPCM SOLVATION MODEL
--------------------
CPCM parameters:
  Epsilon                                         ...      16.7000
  Refrac                                          ...       1.2750
  Rsolv                                           ...       1.3000
  Surface type                                    ... GAUSSIAN VDW
  Discretization scheme                           ... Constant charge density
    Threshold for H atoms                         ...       5.0000 (charges/Ang^2)
    Threshold for non-H atoms                     ...       5.0000 (charges/Ang^2)
  Epsilon function type                           ...         CPCM
Solvent:                                          ... CUSTOM
Radii:
  Scheme                                          ... Element-dependent radii
  Radius for O  used is    3.4469 Bohr (=   1.8240 Ang.)
  Radius for C  used is    3.8550 Bohr (=   2.0400 Ang.)
  Radius for H  used is    2.4944 Bohr (=   1.3200 Ang.)
Calculating surface                               ...        done! (  0.0s)
Cavity surface points                             ...         1554
Cavity Volume                                     ...    1034.5713
Cavity Surface-area                               ...     598.9740
Calculating surface distance matrix               ...        done! (  0.0s)
Performing Cholesky decomposition & store         ...        done! (  0.1s)
Overall time for CPCM initialization              ...                 0.1s

----------------------------------------D-I-I-S--------------------------------------------
Iteration    Energy (Eh)           Delta-E    RMSDP     MaxDP     DIISErr   Damp  Time(sec)
-------------------------------------------------------------------------------------------
               ***  Starting incremental Fock matrix formation  ***
    1    -457.0735713454198503     0.00e+00  6.64e-05  8.95e-04  4.04e-03  0.700   0.7
                              *** Initializing SOSCF ***
---------------------------------------S-O-S-C-F--------------------------------------
Iteration    Energy (Eh)           Delta-E    RMSDP     MaxDP     MaxGrad    Time(sec)
--------------------------------------------------------------------------------------
    2    -457.0736138284769368    -4.25e-05  1.89e-04  2.49e-03  3.19e-03     1.2
               *** Restarting incremental Fock matrix formation ***
    3    -457.0737317222817637    -1.18e-04  5.15e-05  1.10e-03  3.24e-04     0.7
    4    -457.0737369735697939    -5.25e-06  2.67e-05  7.76e-04  3.46e-04     0.6
    5    -457.0737391947676542    -2.22e-06  8.59e-06  1.48e-04  7.39e-05     0.6
    6    -457.0737393915130724    -1.97e-07  2.37e-06  7.31e-05  1.56e-05     0.6
    7    -457.0737394022133913    -1.07e-08  1.02e-06  2.37e-05  8.52e-06     0.6
    8    -457.0737394054003744    -3.19e-09  3.26e-07  9.16e-06  1.63e-06     0.6
    9    -457.0737394055211098    -1.21e-10  1.44e-07  3.44e-06  1.34e-06     0.5
                 **** Energy Check signals convergence ****

               *****************************************************
               *                     SUCCESS                       *
               *           SCF CONVERGED AFTER   9 CYCLES          *
               *****************************************************

Recomputing exchange energy using gridx3       ... done (    0.984 sec)
Old exchange energy                            :    -30.695729252 Eh
New exchange energy                            :    -30.695724245 Eh
Exchange energy change after final integration :      0.000005007 Eh
Total energy after final integration           :   -457.073734398 Eh
             **** ENERGY FILE WAS UPDATED (calc.en.tmp) ****

----------------
TOTAL SCF ENERGY
----------------

Total Energy       :       -457.07373439835357 Eh          -12437.60863 eV

Components:
Nuclear Repulsion  :        442.21088349244724 Eh           12033.16989 eV
Electronic Energy  :       -899.18464725641149 Eh          -24468.05818 eV
One Electron Energy:      -1486.68993856173915 Eh          -40454.88992 eV
Two Electron Energy:        587.50529130532766 Eh           15986.83173 eV
CPCM Dielectric    :         -0.09997564155690 Eh              -2.72048 eV

Virial components:
Potential Energy   :       -910.71984195717016 Eh          -24781.94679 eV
Kinetic Energy     :        453.64610755881660 Eh           12344.33816 eV
Virial Ratio       :          2.00755572853470

DFT components:
N(Alpha)           :       33.000003289429 electrons
N(Beta)            :       33.000003289429 electrons
N(Total)           :       66.000006578858 electrons
E(X)               :      -27.318683400728 Eh       
E(C)               :       -1.667908179334 Eh       
E(XC)              :      -28.986591580062 Eh       

CPCM Solvation Model Properties:
Surface-charge          :         -1.01013599785037
Corrected charge        :         -1.00000000000000
Outlying charge corr.   :          0.00000713613686 Eh               0.00019 eV
Free-energy (cav+disp)  :  This term is not implemented in the current solvation scheme

---------------
SCF CONVERGENCE
---------------

  Last Energy change         ...    1.2074e-10  Tolerance :   1.0000e-09
  Last MAX-Density change    ...    3.4401e-06  Tolerance :   1.0000e-08
  Last RMS-Density change    ...    1.4354e-07  Tolerance :   1.0000e-09
  Last DIIS Error            ...    3.1948e-03  Tolerance :   1.0000e-08
  Last Orbital Gradient      ...    1.3360e-06  Tolerance :   2.0000e-06
  Last Orbital Rotation      ...    2.1940e-06  Tolerance :   2.0000e-06


Total SCF time: 0 days 0 hours 0 min 7 sec 
Finished LeanSCF after   7.5 sec

Maximum memory used throughout the entire LEANSCF-calculation: 17.4 MB


           ************************************************************
           *        Program running with 8 parallel MPI-processes     *
           *              working on a common directory               *
           ************************************************************

------------------------------------------------------------------------------
                                ORCA  MP2 
------------------------------------------------------------------------------

Freezing NCore=18 chemical core electrons

----------------------
RI-MP2 ENERGY+GRADIENT
----------------------
Dimension of the orbital basis            ...  161
Dimension of the AuxC basis               ...  530
Memory devoted to MP2                     ... 8000 MB   
Data format for matrix containers         ... DOUBLE
Compression type for matrix containers    ... UNCOMPRESSED
Overall scaling of the MP2 energy         ...   2.700e-01

-----------------------
SHARK RI TRANSFORMATION
-----------------------

Number of basis functions                ...    161
Number of aux functions                  ...    530
Number of operators                      ...      1
Generation of IJK                        ... YES
Generation of IAK                        ... YES
Generation of ABK                        ... NO
Orbital Range Operator  0:    0-  32 to   33- 160

Aux basis identifier                     ...   AUXC
Contraction scheme used                  ... SEGMENTED
Do orthogonalization                     ... YES
All operator combinations                ... NO
Transpose (ia|K)                         ... NO
Integral generator used                  ... LIBINT
Starting integral generation + trafo... 
Half trafo (segmented) done. Total time =  0.1 sec. integrals=  0.0 sec trafo=  0.0 sec
Integral generation and half transformation done (  0.1 sec)

Reading or making V^(-1/2)          ... done (  0.0 sec)
Sorting IJK integrals               ... done (  0.0 sec)
Sorting IAK integrals               ... done (  0.0 sec)

SHARK RI integral transformation done. Total time =  0.1 sec.

Opening buffers                              ... done
Frozen core precalculation                   ... done

Starting loop over batches of integrals:

Operator 0  - window                       ... (  9- 32)x( 33-160)
Operator 0  - Memory available             ...  8000 MB
Operator 0  - Memory needed per MO         ...   0.5 MB
Operator 0  - Number of orbitals per batch ... 3
Operator 0  - Number of batches            ... 1

OPERATOR  0   PASS   0:  MOs     9 ...   11 +   12 ...   14 +   15 ...   17 +   18 ...   20
                            +   21 ...   23 +   24 ...   26 +   27 ...   29 +   30 ...   32
  Reading integrals       ... ok
  Internal MO  11
Closing buffer GIPV ( 0.02 GB; CompressionRatio= 1.00)
Time spent in pair loops =     0.272 sec
Deleting buffers (Ka|jb) ...done

-----------------------------------------------
 RI-MP2 CORRELATION ENERGY:     -0.435919716 Eh
-----------------------------------------------


---------------------
MP2 DENSITY FORMATION
---------------------

Completing the external part of the density      ... done
Storing the unrelaxed density                    ... done

Re-sorting 3-index density container for op 0    ... done
Computing external part of the Lagrangian        ... done
Calculating the xc-kernel                        ... done
Calculating G(D)                                 ... done
Completing the Lagrangian                        ... done
Solving the Z-vector equations                   ... Using XC Grid                  ... (calc.grid_cpscf.tmp) 
Recalculating density on grid  ... (calc.grho_cpscf0.tmp) done
Calculating the xc-kernel      ... (calc.fxc_cpscf0.tmp) done

-------------------
SHARK CP-SCF DRIVER
-------------------

Dimension of the orbital basis          ...    161
Dimension of the CPSCF-problem          ...   4224
Number of operators                     ...      1
Max. number of iterations               ...    128
Convergence Tolerance                   ... 3.0e-05
Number of perturbations                 ...      1
Perturbation type                       ... REAL

----------------------------
POPLE LINEAR EQUATION SOLVER
----------------------------

  ITERATION   0:   ||err||_max =   6.6703e-02 (   0.5 sec)
  ITERATION   1:   ||err||_max =   1.9248e-02 (   0.5 sec)
  ITERATION   2:   ||err||_max =   8.9987e-03 (   0.5 sec)
  ITERATION   3:   ||err||_max =   2.8557e-03 (   0.5 sec)
  ITERATION   4:   ||err||_max =   8.3070e-04 (   0.5 sec)
  ITERATION   5:   ||err||_max =   2.9991e-04 (   0.5 sec)
  ITERATION   6:   ||err||_max =   1.1304e-04 (   0.5 sec)
  ITERATION   7:   ||err||_max =   4.0347e-05 (   0.5 sec)
  ITERATION   8:   ||err||_max =   1.2901e-05 (   0.5 sec)
done
Finalizing the relaxed density                   ... done
Transforming P to the AO basis                   ... done
Storing the relaxed density                      ... done

------------------------------------
ENERGY WEIGHTED DENSITY FINALIZATION
------------------------------------

Gathering the parts of the W-matrix              ... done
Forming the Z-density                            ... done
Transforming Z to the AO basis                   ... done
Calculating G(Z)                                 ... done
Finalizing the W-matrix                          ... done
Transforming W to the AO basis and storing       ... done

----------------------------------
MP2 DERIVATIVE INTEGRAL GENERATION
----------------------------------

Input SCF Electron Density              ... calc.scfp
Input Correlated Electron Density       ... calc.pmp2re
Input Energy Weighted Density           ... calc.wmp2.tmp

Nuclear repulsion gradient              ... done (  0.0 sec)
HCore & Overlap gradient  (SHARK)       ... done (  0.0 sec)
Two-electron RIJ gradient terms         ... done (  0.3 sec)

-----------------------------------------------------------
MP2 COSX Grid Generation
-----------------------------------------------------------

General Integration Accuracy     IntAcc      ... 4.871
Radial Grid Type                 RadialGrid  ... OptM3 with GC (2021)
Angular Grid (max. ang.)         AngularGrid ... 4 (Lebedev-302)
Angular grid pruning method      GridPruning ... 4 (adaptive)
Weight generation scheme         WeightScheme... mBecke (2022)
Basis function cutoff            BFCut       ... 1.0000e-12
Integration weight cutoff        WCut        ... 1.0000e-14
Partially contracted basis set               ... on
Rotationally invariant grid construction     ... off
Angular grids for H and He will be reduced by one unit

Total number of grid points                  ...    90069
Total number of batches                      ...      712
Average number of points per batch           ...      126
Average number of grid points per atom       ...     5629
UseSFitting                                  ... on
Two-electron COSX gradient terms        ... 
Integration Timings:
Total Time                  =     2.6 sec
Basis fcn evaluation        =     0.0 sec
Density evaluation          =     0.1 sec
A evaluation                =     2.2 sec
A derivative evaluation     =     0.0 sec
S-fit derivative evaluation =     0.0 sec
anal. over. der. evaluation =     0.0 sec
num. over. der. evaluation  =     0.2 sec
K(P) evaluation             =     0.0 sec
finalize                    =     0.0 sec

done (  3.1 sec)
CPCM gradient                           ... done (  0.3 sec)
DFT XC gradient                         ... Exchange-correlation gradient    ... done
done (  0.4 sec)
Empirical dispersion gradient           ... 
-------------------
DISPERSION GRADIENT
-------------------

   1   O   :    0.000077892    0.000120487   -0.000006769
   2   C   :    0.000166882    0.000048531   -0.000001213
   3   O   :    0.000102053   -0.000028983    0.000002977
   4   C   :    0.000141619   -0.000046452    0.000004166
   5   C   :   -0.000564754   -0.000261437    0.000010044
   6   C   :   -0.000179312   -0.000076925    0.000003189
   7   C   :    0.000061467   -0.000003653    0.000001249
   8   C   :    0.000292686    0.000324925   -0.000017066
   9   O   :   -0.000060879   -0.000048724    0.000003123
  10   H   :    0.000076498   -0.000019535    0.000026820
  11   H   :    0.000076915   -0.000022826   -0.000022840
  12   H   :    0.000066566   -0.000055839    0.000004206
  13   H   :   -0.000032050    0.000109821   -0.000007159
  14   H   :   -0.000088476    0.000019029   -0.000033350
  15   H   :   -0.000090020    0.000023455    0.000027699
  16   H   :   -0.000047089   -0.000081872    0.000004925

Difference to translation invariance:
           :   -0.0000000000   -0.0000000000   -0.0000000000

Difference to rotation invariance:
           :   -0.0000000000    0.0000000000    0.0000000000

Norm of the Dispersion gradient    ...    0.0008794944
RMS gradient                       ...    0.0001269441
MAX gradient                       ...    0.0005647545
done (  0.0 sec)

-------
TIMINGS
-------

Total time                :   11.309 sec
Integral trafo            :    0.124 sec (  1.1%)
FC preparation            :    0.019 sec (  0.2%)
I/O of integrals          :    0.042 sec (  0.4%)
K(i,j) operators          :    0.036 sec (  0.3%)
T(i,j) pair energies      :    0.008 sec (  0.1%)
V**(-1/2)                 :    0.077 sec (  0.7%)
Gamma(ia|P)               :    0.035 sec (  0.3%)
Gamma-Trafo               :    0.015 sec (  0.1%)
D(virtual)                :    0.001 sec (  0.0%)
D(internal)               :    0.043 sec (  0.4%)
W(virtual)                :    0.003 sec (  0.0%)
W(internal)               :    0.056 sec (  0.5%)
L(virtual)                :    0.056 sec (  0.5%)
L(internal)               :    0.007 sec (  0.1%)
XC kernel                 :    0.014 sec (  0.1%)
G(D)                      :    0.855 sec (  7.6%)
G(Z)                      :    0.863 sec (  7.6%)
Z-vector solution         :    4.518 sec ( 40.0%)
3-index derivative        :    0.142 sec (  1.3%)
2-index derivative        :    0.031 sec (  0.3%)
Fock matrix gradient      :    4.194 sec ( 37.1%)


---------------------------------------
MP2 TOTAL ENERGY:     -457.509654114 Eh
---------------------------------------

The final MP2 gradient
  0:  -0.00065146  -0.00056229   0.00046713
  1:   0.00179728   0.00240538  -0.00125516
  2:  -0.00121944  -0.00118918   0.00033199
  3:   0.00088316   0.00010418   0.00003148
  4:  -0.00034444  -0.00321415   0.00053703
  5:   0.00014965  -0.00001909  -0.00002999
  6:  -0.00130303   0.00248913   0.00008070
  7:   0.00074808  -0.00160882   0.00010519
  8:  -0.00018511   0.00173007  -0.00014457
  9:   0.00003004   0.00007645  -0.00006395
 10:   0.00000071   0.00008840   0.00000292
 11:  -0.00009559  -0.00005042  -0.00000615
 12:  -0.00006225   0.00003177   0.00001477
 13:  -0.00009831   0.00012308   0.00034081
 14:  -0.00021883  -0.00000795  -0.00048329
 15:   0.00057245  -0.00039413   0.00006200

-----------------------------------
NORM OF THE MP2 GRADIENT:  0.006416
-----------------------------------

Maximum memory used throughout the entire MP2-calculation: 31.1 MB


-------------------------------------------------------------------------------
                          DFT DISPERSION CORRECTION                            
                                                                               
                              DFTD3 V3.1  Rev 1                                
                          USING Becke-Johnson damping                          
-------------------------------------------------------------------------------
-------------------------   ----------------
Dispersion correction           -0.010295298
-------------------------   ----------------


-------------------------   --------------------
FINAL SINGLE POINT ENERGY      -457.519949411984
-------------------------   --------------------

------------------------------------------------------------------------------
                         ORCA GEOMETRY RELAXATION STEP
------------------------------------------------------------------------------

Reading the OPT-File                    .... done
Getting information on internals        .... done
Copying old internal coords+grads       .... done
Making the new internal coordinates     .... (2022 redundants) done
Validating the new internal coordinates .... (2022 redundants) done
Calculating the B-matrix                .... done
Calculating the G,G- and P matrices     .... done
Transforming gradient to internals      .... done
Projecting the internal gradient        .... done
Number of atoms                         ....  16
Number of internal coordinates          ....  69
Current Energy                          ....  -457.519949412 Eh
Current gradient norm                   ....     0.006416172 Eh/bohr
Maximum allowed component of the step   ....  0.300
Current trust radius                    ....  0.675
Updating the Hessian (BFGS)             .... done
Forming the augmented Hessian           .... done
Diagonalizing the augmented Hessian     .... done
Last element of RFO vector              ....  0.998903943
Lowest eigenvalues of augmented Hessian:
 -0.000094970  0.013300882  0.014431161  0.021615207  0.022955455
Length of the computed step             ....  0.046858545
The final length of the internal step   ....  0.046858545
Converting the step to Cartesian space:
 Initial RMS(Int)=    0.0056411059
Transforming coordinates:
 Iter   0:  RMS(Cart)=    0.0121952976 RMS(Int)=    1.3075760100
done
Storing new coordinates                 .... done
The predicted energy change is          ....    -0.000047589
Previously predicted energy change      ....    -0.000108346
Actually observed energy change         ....    -0.000151900
Ratio of predicted to observed change   ....     1.401988360
New trust radius                        ....     0.675000000

                                .--------------------.
          ----------------------|Geometry convergence|-------------------------
          Item                value                   Tolerance       Converged
          ---------------------------------------------------------------------
          Energy change      -0.0001519001            0.0000010000      NO
          RMS gradient        0.0005138287            0.0000300000      NO
          MAX gradient        0.0022275539            0.0001000000      NO
          RMS step            0.0056411059            0.0006000000      NO
          MAX step            0.0180815474            0.0010000000      NO
          ........................................................
          Max(Bonds)      0.0054      Max(Angles)    0.52
          Max(Dihed)        1.04      Max(Improp)    0.00
          ---------------------------------------------------------------------

The optimization has not yet converged - more geometry cycles are needed


    ---------------------------------------------------------------------------
                         Redundant Internal Coordinates
                            (Angstroem and degrees)

        Definition                    Value    dE/dq     Step     New-Value
    ----------------------------------------------------------------------------
     1. B(C   1,O   0)                1.2070 -0.000813  0.0007    1.2077   
     2. B(O   2,C   1)                1.3230  0.000689 -0.0004    1.3226   
     3. B(C   3,O   2)                1.4428  0.000823 -0.0003    1.4425   
     4. B(C   4,C   1)                1.4853  0.000827 -0.0018    1.4835   
     5. B(C   5,C   4)                1.3424  0.000805 -0.0005    1.3419   
     6. B(C   6,C   5)                1.4892  0.000269 -0.0011    1.4881   
     7. B(C   7,C   6)                1.4676  0.002228 -0.0029    1.4646   
     8. B(O   8,C   7)                1.2719 -0.000342  0.0004    1.2723   
     9. B(O   8,C   4)                1.4252 -0.001669  0.0054    1.4306   
    10. B(H   9,C   3)                1.0954  0.000015 -0.0000    1.0954   
    11. B(H  10,C   3)                1.0955  0.000021 -0.0000    1.0955   
    12. B(H  11,C   3)                1.0918  0.000019 -0.0000    1.0918   
    13. B(H  12,C   5)                1.0877  0.000022 -0.0004    1.0873   
    14. B(H  13,C   6)                1.1105 -0.000197 -0.0003    1.1103   
    15. B(H  14,C   6)                1.1095 -0.000245 -0.0001    1.1095   
    16. B(H  15,C   7)                1.0952  0.000046 -0.0007    1.0945   
    17. A(O   0,C   1,C   4)          121.40  0.000013   -0.02    121.38   
    18. A(O   2,C   1,C   4)          111.55 -0.000776    0.19    111.74   
    19. A(O   0,C   1,O   2)          127.05  0.000760   -0.18    126.86   
    20. A(C   1,O   2,C   3)          116.11 -0.000463    0.10    116.22   
    21. A(O   2,C   3,H   9)          109.90  0.000042   -0.10    109.80   
    22. A(H   9,C   3,H  10)          109.74 -0.000082    0.11    109.84   
    23. A(O   2,C   3,H  11)          105.53 -0.000130   -0.03    105.50   
    24. A(O   2,C   3,H  10)          109.88 -0.000003   -0.09    109.80   
    25. A(H   9,C   3,H  11)          110.86  0.000078    0.05    110.91   
    26. A(H  10,C   3,H  11)          110.85  0.000096    0.05    110.90   
    27. A(C   1,C   4,C   5)          132.14 -0.000781    0.52    132.67   
    28. A(C   5,C   4,O   8)          109.39 -0.000004   -0.09    109.30   
    29. A(C   1,C   4,O   8)          118.47  0.000785   -0.43    118.03   
    30. A(C   4,C   5,C   6)          107.70  0.000468    0.01    107.70   
    31. A(C   6,C   5,H  12)          126.36 -0.000303    0.01    126.37   
    32. A(C   4,C   5,H  12)          125.94 -0.000165   -0.02    125.93   
    33. A(C   5,C   6,C   7)          101.81 -0.001105    0.19    102.00   
    34. A(H  13,C   6,H  14)          104.25 -0.000432    0.11    104.37   
    35. A(C   5,C   6,H  14)          115.39  0.000485   -0.06    115.34   
    36. A(C   7,C   6,H  13)          110.11  0.000414   -0.14    109.97   
    37. A(C   5,C   6,H  13)          114.67  0.000298    0.07    114.74   
    38. A(C   7,C   6,H  14)          110.71  0.000408   -0.19    110.52   
    39. A(O   8,C   7,H  15)          117.61 -0.000721    0.05    117.66   
    40. A(C   6,C   7,H  15)          130.71  0.000724   -0.10    130.60   
    41. A(C   6,C   7,O   8)          111.68 -0.000004    0.06    111.74   
    42. A(C   4,O   8,C   7)          109.43  0.000645   -0.16    109.26   
    43. D(C   3,O   2,C   1,C   4)   -179.91  0.000321   -1.04   -180.95   
    44. D(C   3,O   2,C   1,O   0)     -0.30 -0.000267    0.91      0.61   
    45. D(H  10,C   3,O   2,C   1)    -60.39  0.000019    0.08    -60.30   
    46. D(H   9,C   3,O   2,C   1)     60.47 -0.000059    0.10     60.56   
    47. D(H  11,C   3,O   2,C   1)   -179.95 -0.000019    0.09   -179.86   
    48. D(C   5,C   4,C   1,O   2)   -179.83 -0.000258    0.95   -178.88   
    49. D(C   5,C   4,C   1,O   0)      0.54  0.000288   -1.00     -0.46   
    50. D(O   8,C   4,C   1,O   2)     -0.31 -0.000272    0.96      0.65   
    51. D(O   8,C   4,C   1,O   0)   -179.94  0.000274   -0.99   -180.94   
    52. D(H  12,C   5,C   4,O   8)   -179.91  0.000011   -0.02   -179.92   
    53. D(H  12,C   5,C   4,C   1)     -0.35  0.000001   -0.01     -0.36   
    54. D(C   6,C   5,C   4,O   8)     -0.18 -0.000010    0.06     -0.12   
    55. D(C   6,C   5,C   4,C   1)    179.37 -0.000020    0.07    179.44   
    56. D(C   7,C   6,C   5,H  12)    179.99 -0.000025    0.00    180.00   
    57. D(C   7,C   6,C   5,C   4)      0.27 -0.000005   -0.07      0.20   
    58. D(H  14,C   6,C   5,C   4)    120.22  0.000005   -0.22    120.00   
    59. D(H  13,C   6,C   5,H  12)     61.13  0.000036    0.03     61.16   
    60. D(H  13,C   6,C   5,C   4)   -118.59  0.000056   -0.05   -118.64   
    61. D(H  15,C   7,C   6,C   5)    179.88  0.000010    0.11    179.99   
    62. D(O   8,C   7,C   6,H  14)   -123.47 -0.000109    0.12   -123.35   
    63. D(O   8,C   7,C   6,H  13)    121.77 -0.000062    0.19    121.95   
    64. D(H  15,C   7,C   6,H  13)    -58.07 -0.000067    0.22    -57.85   
    65. D(O   8,C   7,C   6,C   5)     -0.28  0.000016    0.07     -0.21   
    66. D(C   4,O   8,C   7,H  15)   -179.95 -0.000011   -0.05   -180.00   
    67. D(C   4,O   8,C   7,C   6)      0.19 -0.000019   -0.03      0.16   
    68. D(C   7,O   8,C   4,C   5)      0.00  0.000016   -0.02     -0.02   
    69. D(C   7,O   8,C   4,C   1)   -179.62  0.000032   -0.03   -179.66   
    ----------------------------------------------------------------------------

Geometry step timings:
Preparation and reading OPT file:      0.001 s (22.648 %)
Internal coordinates            :      0.000 s ( 0.801 %)
B/P matrices and projection     :      0.001 s (21.193 %)
Hessian update/contruction      :      0.000 s ( 8.964 %)
Making the step                 :      0.001 s (16.296 %)
Converting the step to Cartesian:      0.000 s ( 2.315 %)
Storing new data                :      0.000 s ( 1.039 %)
Checking convergence            :      0.000 s ( 0.386 %)
Final printing                  :      0.001 s (26.299 %)
Total time                      :      0.003 s

Time for energy+gradient        :     20.462 s
Time for complete geometry iter :     20.645 s

         *************************************************************
         *                GEOMETRY OPTIMIZATION CYCLE   7            *
         *************************************************************
---------------------------------
CARTESIAN COORDINATES (ANGSTROEM)
---------------------------------
  O      1.575831    1.528949   -0.206380
  C      1.045132    0.447102   -0.125747
  O      1.647013   -0.728432   -0.053244
  C      3.089308   -0.707232   -0.058394
  C     -0.431848    0.308453   -0.136985
  C     -1.428714    1.203054   -0.218011
  C     -2.713336    0.452371   -0.194870
  C     -2.253877   -0.934192   -0.087345
  O     -0.984134   -1.008866   -0.057584
  H      3.455131   -0.139822    0.804230
  H      3.450293   -0.248548   -0.985411
  H      3.396714   -1.752976    0.004174
  H     -1.313486    2.281791   -0.290893
  H     -3.339528    0.574901   -1.103458
  H     -3.394300    0.702547    0.644551
  H     -2.819249   -1.869858   -0.034531

----------------------------
CARTESIAN COORDINATES (A.U.)
----------------------------
  NO LB      ZA    FRAG     MASS         X           Y           Z
   0 O     8.0000    0    15.999    2.977889    2.889295   -0.390001
   1 C     6.0000    0    12.011    1.975013    0.844901   -0.237628
   2 O     8.0000    0    15.999    3.112403   -1.376537   -0.100616
   3 C     6.0000    0    12.011    5.837945   -1.336474   -0.110348
   4 C     6.0000    0    12.011   -0.816075    0.582891   -0.258864
   5 C     6.0000    0    12.011   -2.699879    2.273443   -0.411981
   6 C     6.0000    0    12.011   -5.127462    0.854857   -0.368251
   7 C     6.0000    0    12.011   -4.259210   -1.765367   -0.165059
   8 O     8.0000    0    15.999   -1.859744   -1.906481   -0.108818
   9 H     1.0000    0     1.008    6.529252   -0.264225    1.519774
  10 H     1.0000    0     1.008    6.520108   -0.469688   -1.862157
  11 H     1.0000    0     1.008    6.418858   -3.312645    0.007888
  12 H     1.0000    0     1.008   -2.482128    4.311960   -0.549708
  13 H     1.0000    0     1.008   -6.310792    1.086406   -2.085233
  14 H     1.0000    0     1.008   -6.414297    1.327621    1.218024
  15 H     1.0000    0     1.008   -5.327609   -3.533519   -0.065254

--------------------------------
INTERNAL COORDINATES (ANGSTROEM)
--------------------------------
 O      0   0   0     0.000000000000     0.00000000     0.00000000
 C      1   0   0     1.207698736438     0.00000000     0.00000000
 O      2   1   0     1.322648224677   126.85915166     0.00000000
 C      3   2   1     1.442460110242   116.21538591     0.65328729
 C      2   1   3     1.483515949426   121.37984028   181.78915356
 C      5   2   1     1.341871667051   132.66952154   359.55833125
 C      6   5   2     1.488057004480   107.70213569   179.43928553
 C      7   6   5     1.464657540092   101.99958581     0.19528201
 O      8   7   6     1.272284834761   111.73727078   359.78213121
 H      4   3   2     1.095399364709   109.79934259    60.56142306
 H      4   3   2     1.095473610564   109.79536773   299.69567707
 H      4   3   2     1.091785047123   105.50057378   180.13770133
 H      6   5   2     1.087319020459   125.92594769   359.63604021
 H      7   6   5     1.110252875616   114.73991868   241.35730832
 H      7   6   5     1.109471256981   115.33279212   119.99914196
 H      8   7   6     1.094488527537   130.60226991   179.98080182

---------------------------
INTERNAL COORDINATES (A.U.)
---------------------------
 O      0   0   0     0.000000000000     0.00000000     0.00000000
 C      1   0   0     2.282219864151     0.00000000     0.00000000
 O      2   1   0     2.499442916156   126.85915166     0.00000000
 C      3   2   1     2.725854567463   116.21538591     0.65328729
 C      2   1   3     2.803438859720   121.37984028   181.78915356
 C      5   2   1     2.535769957596   132.66952154   359.55833125
 C      6   5   2     2.812020210131   107.70213569   179.43928553
 C      7   6   5     2.767801630756   101.99958581     0.19528201
 O      8   7   6     2.404269902040   111.73727078   359.78213121
 H      4   3   2     2.070004806572   109.79934259    60.56142306
 H      4   3   2     2.070145110903   109.79536773   299.69567707
 H      4   3   2     2.063174736173   105.50057378   180.13770133
 H      6   5   2     2.054735168872   125.92594769   359.63604021
 H      7   6   5     2.098073874314   114.73991868   241.35730832
 H      7   6   5     2.096596829151   115.33279212   119.99914196
 H      8   7   6     2.068283573764   130.60226991   179.98080182


           ************************************************************
           *        Program running with 8 parallel MPI-processes     *
           *              working on a common directory               *
           ************************************************************
------------------------------------------------------------------------------
                   ___                                                        
                  /   \      - P O W E R E D   B Y -                         
                 /     \                                                     
                 |  |  |   _    _      __       _____    __    __             
                 |  |  |  | |  | |    /  \     |  _  \  |  |  /  |          
                  \  \/   | |  | |   /    \    | | | |  |  | /  /          
                 / \  \   | |__| |  /  /\  \   | |_| |  |  |/  /          
                |  |  |   |  __  | /  /__\  \  |    /   |      \           
                |  |  |   | |  | | |   __   |  |    \   |  |\   \          
                \     /   | |  | | |  |  |  |  | |\  \  |  | \   \       
                 \___/    |_|  |_| |__|  |__|  |_| \__\ |__|  \__/        
                                                                              
                      - O R C A' S   B I G   F R I E N D -                    
                                      &                                       
                       - I N T E G R A L  F E E D E R -                       
                                                                              
 v1 FN, 2020, v2 2021, v3 2022-2024                                           
------------------------------------------------------------------------------


----------------------
SHARK INTEGRAL PACKAGE
----------------------

Number of atoms                             ...     16
Number of basis functions                   ...    161
Number of shells                            ...     75
Maximum angular momentum                    ...      2
Integral batch strategy                     ... SHARK/LIBINT Hybrid
RI-J (if used) integral strategy            ... SPLIT-RIJ (Revised 2003 algorithm where possible)
Printlevel                                  ...      1
Contraction scheme used                     ... SEGMENTED contraction
Prescreening option                         ... SCHWARTZ
   Thresh                                   ... 1.000e-12
   Tcut                                     ... 1.000e-14
   Tpresel                                  ... 1.000e-14 
Coulomb Range Separation                    ... NOT USED
Exchange Range Separation                   ... NOT USED
Multipole approximations                    ... NOT USED
Finite Nucleus Model                        ... NOT USED
CABS basis                                  ... NOT available
Auxiliary Coulomb fitting basis             ... AVAILABLE
   # of basis functions in Aux-J            ...    518
   # of shells in Aux-J                     ...    170
   Maximum angular momentum in Aux-J        ...      4
Auxiliary J/K fitting basis                 ... NOT available
Auxiliary Correlation fitting basis         ... AVAILABLE
   # of basis functions in Aux-C            ...    530
   # of shells in Aux-C                     ...    186
   Maximum angular momentum in Aux-C        ...      3
Auxiliary 'external' fitting basis          ... NOT available

Checking pre-screening integrals            ... done (  0.0 sec) Dimension = 75
Check shell pair data                       ... done (  0.0 sec)
Shell pair information
Shell pair cut-off parameter TPreSel        ...   1.0e-14
Total number of shell pairs                 ...      2850
Shell pairs after pre-screening             ...      2620
Total number of primitive shell pairs       ...     10434
Primitive shell pairs kept                  ...      7066
          la=0 lb=0:    790 shell pairs
          la=1 lb=0:    941 shell pairs
          la=1 lb=1:    298 shell pairs
          la=2 lb=0:    343 shell pairs
          la=2 lb=1:    205 shell pairs
          la=2 lb=2:     43 shell pairs

Calculating one electron integrals          ... done (  0.0 sec)
Calculating RI/J V-Matrix + Cholesky decomp.... done (  0.0 sec)
Calculating RI/C V-Matrix + Cholesky decomp.... done (  0.0 sec)
Calculating Nuclear repulsion               ... done (  0.0 sec) ENN=    442.242253101965 Eh

Diagonalization of the overlap matrix:
Smallest eigenvalue                        ... 7.454e-04
Time for diagonalization                   ...    0.004 sec
Threshold for overlap eigenvalues          ... 1.000e-07
Number of eigenvalues below threshold      ... 0
Time for construction of square roots      ...    0.002 sec
Total time needed                          ...    0.006 sec

-------------------
DFT GRID GENERATION
-------------------

General Integration Accuracy     IntAcc      ... 4.388
Radial Grid Type                 RadialGrid  ... OptM3 with GC (2021)
Angular Grid (max. ang.)         AngularGrid ... 4 (Lebedev-302)
Angular grid pruning method      GridPruning ... 4 (adaptive)
Weight generation scheme         WeightScheme... mBecke (2022)
Basis function cutoff            BFCut       ... 1.0000e-12
Integration weight cutoff        WCut        ... 1.0000e-14
Partially contracted basis set               ... off
Rotationally invariant grid construction     ... off
Angular grids for H and He will be reduced by one unit

Total number of grid points                  ...    77014
Total number of batches                      ...     1212
Average number of points per batch           ...       63
Average number of grid points per atom       ...     4813

--------------------
COSX GRID GENERATION
--------------------

GRIDX 1
-------
General Integration Accuracy     IntAcc      ... 3.816
Radial Grid Type                 RadialGrid  ... OptM3 with GC (2021)
Angular Grid (max. ang.)         AngularGrid ... 1 (Lebedev-50)
Angular grid pruning method      GridPruning ... 4 (adaptive)
Weight generation scheme         WeightScheme... mBecke (2022)
Basis function cutoff            BFCut       ... 1.0000e-12
Integration weight cutoff        WCut        ... 1.0000e-14
Partially contracted basis set               ... on
Rotationally invariant grid construction     ... off
Angular grids for H and He will be reduced by one unit

Total number of grid points                  ...     9840
Total number of batches                      ...       87
Average number of points per batch           ...      113
Average number of grid points per atom       ...      615
UseSFitting                                  ... on

GRIDX 2
-------
General Integration Accuracy     IntAcc      ... 4.020
Radial Grid Type                 RadialGrid  ... OptM3 with GC (2021)
Angular Grid (max. ang.)         AngularGrid ... 2 (Lebedev-110)
Angular grid pruning method      GridPruning ... 4 (adaptive)
Weight generation scheme         WeightScheme... mBecke (2022)
Basis function cutoff            BFCut       ... 1.0000e-12
Integration weight cutoff        WCut        ... 1.0000e-14
Partially contracted basis set               ... on
Rotationally invariant grid construction     ... off
Angular grids for H and He will be reduced by one unit

Total number of grid points                  ...    21692
Total number of batches                      ...      177
Average number of points per batch           ...      122
Average number of grid points per atom       ...     1356
UseSFitting                                  ... on

GRIDX 3
-------
General Integration Accuracy     IntAcc      ... 4.338
Radial Grid Type                 RadialGrid  ... OptM3 with GC (2021)
Angular Grid (max. ang.)         AngularGrid ... 3 (Lebedev-194)
Angular grid pruning method      GridPruning ... 4 (adaptive)
Weight generation scheme         WeightScheme... mBecke (2022)
Basis function cutoff            BFCut       ... 1.0000e-12
Integration weight cutoff        WCut        ... 1.0000e-14
Partially contracted basis set               ... on
Rotationally invariant grid construction     ... off
Angular grids for H and He will be reduced by one unit

Total number of grid points                  ...    47760
Total number of batches                      ...      380
Average number of points per batch           ...      125
Average number of grid points per atom       ...     2985
UseSFitting                                  ... on
Initializing property integral containers    ... done (  0.0 sec)

SHARK setup successfully completed in   0.9 seconds

Maximum memory used throughout the entire STARTUP-calculation: 20.9 MB


           ************************************************************
           *        Program running with 8 parallel MPI-processes     *
           *              working on a common directory               *
           ************************************************************
Occupation numbers will be reassigned to an Aufbau configuration
             **** ENERGY FILE WAS UPDATED (calc.en.tmp) ****
Finished Guess after   0.1 sec
Maximum memory used throughout the entire GUESS-calculation: 9.2 MB


           ************************************************************
           *        Program running with 8 parallel MPI-processes     *
           *              working on a common directory               *
           ************************************************************
--------------------
CPCM SOLVATION MODEL
--------------------
CPCM parameters:
  Epsilon                                         ...      16.7000
  Refrac                                          ...       1.2750
  Rsolv                                           ...       1.3000
  Surface type                                    ... GAUSSIAN VDW
  Discretization scheme                           ... Constant charge density
    Threshold for H atoms                         ...       5.0000 (charges/Ang^2)
    Threshold for non-H atoms                     ...       5.0000 (charges/Ang^2)
  Epsilon function type                           ...         CPCM
Solvent:                                          ... CUSTOM
Radii:
  Scheme                                          ... Element-dependent radii
  Radius for O  used is    3.4469 Bohr (=   1.8240 Ang.)
  Radius for C  used is    3.8550 Bohr (=   2.0400 Ang.)
  Radius for H  used is    2.4944 Bohr (=   1.3200 Ang.)
Calculating surface                               ...        done! (  0.0s)
Cavity surface points                             ...         1559
Cavity Volume                                     ...    1034.6499
Cavity Surface-area                               ...     599.1153
Calculating surface distance matrix               ...        done! (  0.0s)
Performing Cholesky decomposition & store         ...        done! (  0.1s)
Overall time for CPCM initialization              ...                 0.1s

----------------------------------------D-I-I-S--------------------------------------------
Iteration    Energy (Eh)           Delta-E    RMSDP     MaxDP     DIISErr   Damp  Time(sec)
-------------------------------------------------------------------------------------------
               ***  Starting incremental Fock matrix formation  ***
    1    -457.0732985018548220     0.00e+00  1.01e-04  2.27e-03  7.01e-03  0.700   0.8
    2    -457.0733969059734250    -9.84e-05  9.03e-05  2.03e-03  5.61e-03  0.700   0.5
                               ***Turning on AO-DIIS***
    3    -457.0734766443803778    -7.97e-05  7.72e-05  1.71e-03  4.34e-03  0.700   0.5
                              *** Initializing SOSCF ***
---------------------------------------S-O-S-C-F--------------------------------------
Iteration    Energy (Eh)           Delta-E    RMSDP     MaxDP     MaxGrad    Time(sec)
--------------------------------------------------------------------------------------
    4    -457.0735381602959819    -6.15e-05  1.98e-04  4.31e-03  3.19e-03     0.8
               *** Restarting incremental Fock matrix formation ***
    5    -457.0737085014204126    -1.70e-04  1.71e-05  2.72e-04  1.74e-04     0.8
    6    -457.0737097403223856    -1.24e-06  1.24e-05  2.07e-04  5.74e-05     0.7
    7    -457.0737098748258518    -1.35e-07  4.26e-06  1.26e-04  5.85e-05     0.7
    8    -457.0737099529445118    -7.81e-08  1.20e-06  2.53e-05  1.29e-05     0.6
    9    -457.0737099567676864    -3.82e-09  4.55e-07  1.33e-05  4.06e-06     0.6
   10    -457.0737099581277221    -1.36e-09  2.08e-07  4.74e-06  2.11e-06     0.6
   11    -457.0737099579495748     1.78e-10  7.93e-08  2.29e-06  6.11e-07     0.5
                 **** Energy Check signals convergence ****

               *****************************************************
               *                     SUCCESS                       *
               *           SCF CONVERGED AFTER  11 CYCLES          *
               *****************************************************

Recomputing exchange energy using gridx3       ... done (    0.990 sec)
Old exchange energy                            :    -30.696120089 Eh
New exchange energy                            :    -30.696111831 Eh
Exchange energy change after final integration :      0.000008258 Eh
Total energy after final integration           :   -457.073701699 Eh
             **** ENERGY FILE WAS UPDATED (calc.en.tmp) ****

----------------
TOTAL SCF ENERGY
----------------

Total Energy       :       -457.07370169948132 Eh          -12437.60774 eV

Components:
Nuclear Repulsion  :        442.24225310196454 Eh           12034.02350 eV
Electronic Energy  :       -899.21585962453503 Eh          -24468.90752 eV
One Electron Energy:      -1486.75647056090520 Eh          -40456.70034 eV
Two Electron Energy:        587.54061093637017 Eh           15987.79283 eV
CPCM Dielectric    :         -0.10010343537911 Eh              -2.72395 eV

Virial components:
Potential Energy   :       -910.72373833558368 Eh          -24782.05282 eV
Kinetic Energy     :        453.65003663610241 Eh           12344.44508 eV
Virial Ratio       :          2.00754692998322

DFT components:
N(Alpha)           :       33.000004780365 electrons
N(Beta)            :       33.000004780365 electrons
N(Total)           :       66.000009560730 electrons
E(X)               :      -27.319044631149 Eh       
E(C)               :       -1.667931851431 Eh       
E(XC)              :      -28.986976482580 Eh       

CPCM Solvation Model Properties:
Surface-charge          :         -1.01012111007031
Corrected charge        :         -1.00000000000000
Outlying charge corr.   :          0.00000711588433 Eh               0.00019 eV
Free-energy (cav+disp)  :  This term is not implemented in the current solvation scheme

---------------
SCF CONVERGENCE
---------------

  Last Energy change         ...   -1.7815e-10  Tolerance :   1.0000e-09
  Last MAX-Density change    ...    2.2947e-06  Tolerance :   1.0000e-08
  Last RMS-Density change    ...    7.9299e-08  Tolerance :   1.0000e-09
  Last DIIS Error            ...    3.1932e-03  Tolerance :   1.0000e-08
  Last Orbital Gradient      ...    6.1060e-07  Tolerance :   2.0000e-06
  Last Orbital Rotation      ...    8.9408e-07  Tolerance :   2.0000e-06


Total SCF time: 0 days 0 hours 0 min 8 sec 
Finished LeanSCF after   8.4 sec

Maximum memory used throughout the entire LEANSCF-calculation: 17.5 MB


           ************************************************************
           *        Program running with 8 parallel MPI-processes     *
           *              working on a common directory               *
           ************************************************************

------------------------------------------------------------------------------
                                ORCA  MP2 
------------------------------------------------------------------------------

Freezing NCore=18 chemical core electrons

----------------------
RI-MP2 ENERGY+GRADIENT
----------------------
Dimension of the orbital basis            ...  161
Dimension of the AuxC basis               ...  530
Memory devoted to MP2                     ... 8000 MB   
Data format for matrix containers         ... DOUBLE
Compression type for matrix containers    ... UNCOMPRESSED
Overall scaling of the MP2 energy         ...   2.700e-01

-----------------------
SHARK RI TRANSFORMATION
-----------------------

Number of basis functions                ...    161
Number of aux functions                  ...    530
Number of operators                      ...      1
Generation of IJK                        ... YES
Generation of IAK                        ... YES
Generation of ABK                        ... NO
Orbital Range Operator  0:    0-  32 to   33- 160

Aux basis identifier                     ...   AUXC
Contraction scheme used                  ... SEGMENTED
Do orthogonalization                     ... YES
All operator combinations                ... NO
Transpose (ia|K)                         ... NO
Integral generator used                  ... LIBINT
Starting integral generation + trafo... 
Half trafo (segmented) done. Total time =  0.1 sec. integrals=  0.0 sec trafo=  0.0 sec
Integral generation and half transformation done (  0.1 sec)

Reading or making V^(-1/2)          ... done (  0.0 sec)
Sorting IJK integrals               ... done (  0.0 sec)
Sorting IAK integrals               ... done (  0.0 sec)

SHARK RI integral transformation done. Total time =  0.1 sec.

Opening buffers                              ... done
Frozen core precalculation                   ... done

Starting loop over batches of integrals:

Operator 0  - window                       ... (  9- 32)x( 33-160)
Operator 0  - Memory available             ...  8000 MB
Operator 0  - Memory needed per MO         ...   0.5 MB
Operator 0  - Number of orbitals per batch ... 3
Operator 0  - Number of batches            ... 1

OPERATOR  0   PASS   0:  MOs     9 ...   11 +   12 ...   14 +   15 ...   17 +   18 ...   20
                            +   21 ...   23 +   24 ...   26 +   27 ...   29 +   30 ...   32
  Reading integrals       ... ok
  Internal MO  11
Closing buffer GIPV ( 0.02 GB; CompressionRatio= 1.00)
Time spent in pair loops =     0.280 sec
Deleting buffers (Ka|jb) ...done

-----------------------------------------------
 RI-MP2 CORRELATION ENERGY:     -0.435961465 Eh
-----------------------------------------------


---------------------
MP2 DENSITY FORMATION
---------------------

Completing the external part of the density      ... done
Storing the unrelaxed density                    ... done

Re-sorting 3-index density container for op 0    ... done
Computing external part of the Lagrangian        ... done
Calculating the xc-kernel                        ... done
Calculating G(D)                                 ... done
Completing the Lagrangian                        ... done
Solving the Z-vector equations                   ... Using XC Grid                  ... (calc.grid_cpscf.tmp) 
Recalculating density on grid  ... (calc.grho_cpscf0.tmp) done
Calculating the xc-kernel      ... (calc.fxc_cpscf0.tmp) done

-------------------
SHARK CP-SCF DRIVER
-------------------

Dimension of the orbital basis          ...    161
Dimension of the CPSCF-problem          ...   4224
Number of operators                     ...      1
Max. number of iterations               ...    128
Convergence Tolerance                   ... 3.0e-05
Number of perturbations                 ...      1
Perturbation type                       ... REAL

----------------------------
POPLE LINEAR EQUATION SOLVER
----------------------------

  ITERATION   0:   ||err||_max =   6.6831e-02 (   0.5 sec)
  ITERATION   1:   ||err||_max =   1.9213e-02 (   0.5 sec)
  ITERATION   2:   ||err||_max =   8.9515e-03 (   0.5 sec)
  ITERATION   3:   ||err||_max =   2.8492e-03 (   0.5 sec)
  ITERATION   4:   ||err||_max =   8.2223e-04 (   0.5 sec)
  ITERATION   5:   ||err||_max =   2.9582e-04 (   0.5 sec)
  ITERATION   6:   ||err||_max =   1.1167e-04 (   0.5 sec)
  ITERATION   7:   ||err||_max =   3.9686e-05 (   0.5 sec)
  ITERATION   8:   ||err||_max =   1.2679e-05 (   0.5 sec)
done
Finalizing the relaxed density                   ... done
Transforming P to the AO basis                   ... done
Storing the relaxed density                      ... done

------------------------------------
ENERGY WEIGHTED DENSITY FINALIZATION
------------------------------------

Gathering the parts of the W-matrix              ... done
Forming the Z-density                            ... done
Transforming Z to the AO basis                   ... done
Calculating G(Z)                                 ... done
Finalizing the W-matrix                          ... done
Transforming W to the AO basis and storing       ... done

----------------------------------
MP2 DERIVATIVE INTEGRAL GENERATION
----------------------------------

Input SCF Electron Density              ... calc.scfp
Input Correlated Electron Density       ... calc.pmp2re
Input Energy Weighted Density           ... calc.wmp2.tmp

Nuclear repulsion gradient              ... done (  0.0 sec)
HCore & Overlap gradient  (SHARK)       ... done (  0.0 sec)
Two-electron RIJ gradient terms         ... done (  0.3 sec)

-----------------------------------------------------------
MP2 COSX Grid Generation
-----------------------------------------------------------

General Integration Accuracy     IntAcc      ... 4.871
Radial Grid Type                 RadialGrid  ... OptM3 with GC (2021)
Angular Grid (max. ang.)         AngularGrid ... 4 (Lebedev-302)
Angular grid pruning method      GridPruning ... 4 (adaptive)
Weight generation scheme         WeightScheme... mBecke (2022)
Basis function cutoff            BFCut       ... 1.0000e-12
Integration weight cutoff        WCut        ... 1.0000e-14
Partially contracted basis set               ... on
Rotationally invariant grid construction     ... off
Angular grids for H and He will be reduced by one unit

Total number of grid points                  ...    90066
Total number of batches                      ...      710
Average number of points per batch           ...      126
Average number of grid points per atom       ...     5629
UseSFitting                                  ... on
Two-electron COSX gradient terms        ... 
Integration Timings:
Total Time                  =     2.7 sec
Basis fcn evaluation        =     0.0 sec
Density evaluation          =     0.1 sec
A evaluation                =     2.2 sec
A derivative evaluation     =     0.0 sec
S-fit derivative evaluation =     0.0 sec
anal. over. der. evaluation =     0.0 sec
num. over. der. evaluation  =     0.2 sec
K(P) evaluation             =     0.0 sec
finalize                    =     0.0 sec

done (  3.2 sec)
CPCM gradient                           ... done (  0.3 sec)
DFT XC gradient                         ... Exchange-correlation gradient    ... done
done (  0.4 sec)
Empirical dispersion gradient           ... 
-------------------
DISPERSION GRADIENT
-------------------

   1   O   :    0.000078541    0.000120449   -0.000006319
   2   C   :    0.000168316    0.000048943    0.000001018
   3   O   :    0.000102954   -0.000029026    0.000003574
   4   C   :    0.000141911   -0.000046764    0.000003817
   5   C   :   -0.000555794   -0.000258812    0.000008058
   6   C   :   -0.000179453   -0.000074516    0.000002971
   7   C   :    0.000060821   -0.000002613    0.000001843
   8   C   :    0.000280720    0.000318480   -0.000015656
   9   O   :   -0.000059761   -0.000046530    0.000003684
  10   H   :    0.000076474   -0.000019847    0.000026357
  11   H   :    0.000076881   -0.000022829   -0.000023362
  12   H   :    0.000066555   -0.000056085    0.000003549
  13   H   :   -0.000032489    0.000110175   -0.000007664
  14   H   :   -0.000088229    0.000018323   -0.000033867
  15   H   :   -0.000090015    0.000022974    0.000027060
  16   H   :   -0.000047433   -0.000082321    0.000004937

Difference to translation invariance:
           :   -0.0000000000    0.0000000000    0.0000000000

Difference to rotation invariance:
           :    0.0000000000    0.0000000000   -0.0000000000

Norm of the Dispersion gradient    ...    0.0008667946
RMS gradient                       ...    0.0001251110
MAX gradient                       ...    0.0005557942
done (  0.0 sec)

-------
TIMINGS
-------

Total time                :   11.320 sec
Integral trafo            :    0.124 sec (  1.1%)
FC preparation            :    0.019 sec (  0.2%)
I/O of integrals          :    0.042 sec (  0.4%)
K(i,j) operators          :    0.036 sec (  0.3%)
T(i,j) pair energies      :    0.008 sec (  0.1%)
V**(-1/2)                 :    0.074 sec (  0.7%)
Gamma(ia|P)               :    0.035 sec (  0.3%)
Gamma-Trafo               :    0.015 sec (  0.1%)
D(virtual)                :    0.001 sec (  0.0%)
D(internal)               :    0.042 sec (  0.4%)
W(virtual)                :    0.003 sec (  0.0%)
W(internal)               :    0.054 sec (  0.5%)
L(virtual)                :    0.054 sec (  0.5%)
L(internal)               :    0.007 sec (  0.1%)
XC kernel                 :    0.014 sec (  0.1%)
G(D)                      :    0.868 sec (  7.7%)
G(Z)                      :    0.880 sec (  7.8%)
Z-vector solution         :    4.391 sec ( 38.8%)
3-index derivative        :    0.139 sec (  1.2%)
2-index derivative        :    0.031 sec (  0.3%)
Fock matrix gradient      :    4.304 sec ( 38.0%)


---------------------------------------
MP2 TOTAL ENERGY:     -457.509663164 Eh
---------------------------------------

The final MP2 gradient
  0:  -0.00009095  -0.00041842  -0.00130347
  1:  -0.00016665   0.00093753   0.00335923
  2:  -0.00029545  -0.00051959  -0.00101575
  3:   0.00117557  -0.00015831  -0.00006729
  4:   0.00080903   0.00023362  -0.00094580
  5:  -0.00061347   0.00003712  -0.00012990
  6:   0.00005676   0.00147605   0.00025606
  7:  -0.00122640  -0.00064970   0.00001056
  8:   0.00015817  -0.00037855  -0.00010542
  9:  -0.00024931   0.00010101   0.00005652
 10:  -0.00018458   0.00005190  -0.00007476
 11:  -0.00017794  -0.00006149  -0.00003059
 12:  -0.00006602  -0.00032324   0.00003107
 13:   0.00012685  -0.00015426   0.00035574
 14:  -0.00000132  -0.00025133  -0.00041971
 15:   0.00075888   0.00010371   0.00001081

-----------------------------------
NORM OF THE MP2 GRADIENT:  0.004948
-----------------------------------

Maximum memory used throughout the entire MP2-calculation: 31.2 MB


-------------------------------------------------------------------------------
                          DFT DISPERSION CORRECTION                            
                                                                               
                              DFTD3 V3.1  Rev 1                                
                          USING Becke-Johnson damping                          
-------------------------------------------------------------------------------
-------------------------   ----------------
Dispersion correction           -0.010298965
-------------------------   ----------------


-------------------------   --------------------
FINAL SINGLE POINT ENERGY      -457.519962129652
-------------------------   --------------------

------------------------------------------------------------------------------
                         ORCA GEOMETRY RELAXATION STEP
------------------------------------------------------------------------------

Reading the OPT-File                    .... done
Getting information on internals        .... done
Copying old internal coords+grads       .... done
Making the new internal coordinates     .... (2022 redundants) done
Validating the new internal coordinates .... (2022 redundants) done
Calculating the B-matrix                .... done
Calculating the G,G- and P matrices     .... done
Transforming gradient to internals      .... done
Projecting the internal gradient        .... done
Number of atoms                         ....  16
Number of internal coordinates          ....  69
Current Energy                          ....  -457.519962130 Eh
Current gradient norm                   ....     0.004947951 Eh/bohr
Maximum allowed component of the step   ....  0.300
Current trust radius                    ....  0.675
Updating the Hessian (BFGS)             .... done
Forming the augmented Hessian           .... done
Diagonalizing the augmented Hessian     .... done
Last element of RFO vector              ....  0.999400305
Lowest eigenvalues of augmented Hessian:
 -0.000079966  0.013299874  0.014429886  0.022831250  0.026565465
Length of the computed step             ....  0.034647798
The final length of the internal step   ....  0.034647798
Converting the step to Cartesian space:
 Initial RMS(Int)=    0.0041711048
Transforming coordinates:
 Iter   0:  RMS(Cart)=    0.0091787547 RMS(Int)=    0.7563847389
done
Storing new coordinates                 .... done
The predicted energy change is          ....    -0.000040031
Previously predicted energy change      ....    -0.000047589
Actually observed energy change         ....    -0.000012718
Ratio of predicted to observed change   ....     0.267237239
New trust radius                        ....     0.450000000

                                .--------------------.
          ----------------------|Geometry convergence|-------------------------
          Item                value                   Tolerance       Converged
          ---------------------------------------------------------------------
          Energy change      -0.0000127177            0.0000010000      NO
          RMS gradient        0.0003446619            0.0000300000      NO
          MAX gradient        0.0008927068            0.0001000000      NO
          RMS step            0.0041711048            0.0006000000      NO
          MAX step            0.0146480148            0.0010000000      NO
          ........................................................
          Max(Bonds)      0.0011      Max(Angles)    0.12
          Max(Dihed)        0.84      Max(Improp)    0.00
          ---------------------------------------------------------------------

The optimization has not yet converged - more geometry cycles are needed


    ---------------------------------------------------------------------------
                         Redundant Internal Coordinates
                            (Angstroem and degrees)

        Definition                    Value    dE/dq     Step     New-Value
    ----------------------------------------------------------------------------
     1. B(C   1,O   0)                1.2077 -0.000329  0.0003    1.2080   
     2. B(O   2,C   1)                1.3226  0.000577 -0.0005    1.3222   
     3. B(C   3,O   2)                1.4425  0.000561 -0.0007    1.4417   
     4. B(C   4,C   1)                1.4835  0.000007 -0.0003    1.4832   
     5. B(C   5,C   4)                1.3419  0.000507 -0.0004    1.3415   
     6. B(C   6,C   5)                1.4881 -0.000211  0.0001    1.4881   
     7. B(C   7,C   6)                1.4647  0.000630 -0.0011    1.4636   
     8. B(O   8,C   7)                1.2723  0.000342 -0.0000    1.2723   
     9. B(O   8,C   4)                1.4306  0.000269 -0.0004    1.4302   
    10. B(H   9,C   3)                1.0954  0.000026 -0.0000    1.0954   
    11. B(H  10,C   3)                1.0955  0.000012  0.0000    1.0955   
    12. B(H  11,C   3)                1.0918  0.000006  0.0000    1.0918   
    13. B(H  12,C   5)                1.0873 -0.000333  0.0002    1.0875   
    14. B(H  13,C   6)                1.1103 -0.000371  0.0004    1.1107   
    15. B(H  14,C   6)                1.1095 -0.000382  0.0004    1.1099   
    16. B(H  15,C   7)                1.0945 -0.000477  0.0003    1.0948   
    17. A(O   0,C   1,C   4)          121.38  0.000074   -0.01    121.37   
    18. A(O   2,C   1,C   4)          111.74 -0.000080    0.05    111.79   
    19. A(O   0,C   1,O   2)          126.86 -0.000038   -0.03    126.82   
    20. A(C   1,O   2,C   3)          116.22  0.000031    0.03    116.24   
    21. A(O   2,C   3,H   9)          109.80 -0.000348    0.04    109.84   
    22. A(H   9,C   3,H  10)          109.84  0.000212   -0.02    109.82   
    23. A(O   2,C   3,H  11)          105.50 -0.000158    0.03    105.53   
    24. A(O   2,C   3,H  10)          109.80 -0.000207    0.03    109.83   
    25. A(H   9,C   3,H  11)          110.92  0.000263   -0.05    110.87   
    26. A(H  10,C   3,H  11)          110.90  0.000210   -0.04    110.86   
    27. A(C   1,C   4,C   5)          132.67  0.000374   -0.05    132.62   
    28. A(C   5,C   4,O   8)          109.30 -0.000236    0.05    109.34   
    29. A(C   1,C   4,O   8)          118.03 -0.000138   -0.00    118.03   
    30. A(C   4,C   5,C   6)          107.70  0.000275   -0.06    107.64   
    31. A(C   6,C   5,H  12)          126.37 -0.000172    0.04    126.41   
    32. A(C   4,C   5,H  12)          125.93 -0.000103    0.03    125.95   
    33. A(C   5,C   6,C   7)          102.00 -0.000036    0.05    102.04   
    34. A(H  13,C   6,H  14)          104.37 -0.000165    0.06    104.43   
    35. A(C   5,C   6,H  14)          115.33  0.000303   -0.09    115.25   
    36. A(C   7,C   6,H  13)          109.97 -0.000117    0.02    109.98   
    37. A(C   5,C   6,H  13)          114.74  0.000078   -0.03    114.71   
    38. A(C   7,C   6,H  14)          110.52 -0.000077   -0.01    110.51   
    39. A(O   8,C   7,H  15)          117.66 -0.000560    0.12    117.78   
    40. A(C   6,C   7,H  15)          130.60  0.000680   -0.11    130.49   
    41. A(C   6,C   7,O   8)          111.74 -0.000119   -0.01    111.73   
    42. A(C   4,O   8,C   7)          109.26  0.000116   -0.02    109.24   
    43. D(C   3,O   2,C   1,C   4)    179.01 -0.000893    0.81    179.82   
    44. D(C   3,O   2,C   1,O   0)      0.65  0.000848   -0.81     -0.15   
    45. D(H  10,C   3,O   2,C   1)    -60.30  0.000028    0.02    -60.28   
    46. D(H   9,C   3,O   2,C   1)     60.56 -0.000062    0.05     60.61   
    47. D(H  11,C   3,O   2,C   1)   -179.86 -0.000023    0.03   -179.83   
    48. D(C   5,C   4,C   1,O   2)   -178.90  0.000787   -0.75   -179.65   
    49. D(C   5,C   4,C   1,O   0)     -0.44 -0.000847    0.83      0.39   
    50. D(O   8,C   4,C   1,O   2)      0.63  0.000781   -0.74     -0.12   
    51. D(O   8,C   4,C   1,O   0)    179.09 -0.000852    0.84    179.92   
    52. D(H  12,C   5,C   4,O   8)   -179.92  0.000032   -0.03   -179.95   
    53. D(H  12,C   5,C   4,C   1)     -0.36  0.000027   -0.02     -0.38   
    54. D(C   6,C   5,C   4,O   8)     -0.12  0.000058   -0.00     -0.12   
    55. D(C   6,C   5,C   4,C   1)    179.44  0.000053    0.00    179.44   
    56. D(C   7,C   6,C   5,H  12)    180.00 -0.000042    0.02    180.01   
    57. D(C   7,C   6,C   5,C   4)      0.20 -0.000068   -0.01      0.19   
    58. D(H  14,C   6,C   5,C   4)    120.00 -0.000029   -0.03    119.96   
    59. D(H  13,C   6,C   5,H  12)     61.16  0.000084   -0.02     61.14   
    60. D(H  13,C   6,C   5,C   4)   -118.64  0.000058   -0.04   -118.68   
    61. D(H  15,C   7,C   6,C   5)    179.98 -0.000001   -0.00    179.98   
    62. D(O   8,C   7,C   6,H  14)   -123.35 -0.000240    0.10   -123.25   
    63. D(O   8,C   7,C   6,H  13)    121.95  0.000072    0.01    121.97   
    64. D(H  15,C   7,C   6,H  13)    -57.85  0.000013   -0.00    -57.85   
    65. D(O   8,C   7,C   6,C   5)     -0.22  0.000058    0.02     -0.20   
    66. D(C   4,O   8,C   7,H  15)    179.99  0.000027    0.00    179.99   
    67. D(C   4,O   8,C   7,C   6)      0.16 -0.000026   -0.02      0.14   
    68. D(C   7,O   8,C   4,C   5)     -0.02 -0.000022    0.01     -0.01   
    69. D(C   7,O   8,C   4,C   1)   -179.65 -0.000021    0.01   -179.65   
    ----------------------------------------------------------------------------

Geometry step timings:
Preparation and reading OPT file:      0.001 s (21.277 %)
Internal coordinates            :      0.000 s ( 0.853 %)
B/P matrices and projection     :      0.001 s (21.513 %)
Hessian update/contruction      :      0.000 s ( 9.476 %)
Making the step                 :      0.001 s (17.216 %)
Converting the step to Cartesian:      0.000 s ( 1.825 %)
Storing new data                :      0.000 s ( 0.883 %)
Checking convergence            :      0.000 s ( 0.353 %)
Final printing                  :      0.001 s (26.516 %)
Total time                      :      0.003 s

Time for energy+gradient        :     21.360 s
Time for complete geometry iter :     21.536 s

         *************************************************************
         *                GEOMETRY OPTIMIZATION CYCLE   8            *
         *************************************************************
---------------------------------
CARTESIAN COORDINATES (ANGSTROEM)
---------------------------------
  O      1.575122    1.528427   -0.208751
  C      1.044615    0.445177   -0.142752
  O      1.647272   -0.728816   -0.061148
  C      3.088809   -0.706336   -0.054288
  C     -0.432162    0.307065   -0.145951
  C     -1.428150    1.202710   -0.218874
  C     -2.712670    0.451914   -0.190326
  C     -2.254036   -0.934264   -0.089419
  O     -0.984211   -1.009888   -0.066882
  H      3.447707   -0.136461    0.809612
  H      3.457785   -0.250318   -0.979477
  H      3.397228   -1.751463    0.013862
  H     -1.312593    2.281784   -0.289172
  H     -3.344262    0.577847   -1.095215
  H     -3.387677    0.700663    0.654896
  H     -2.821828   -1.868799   -0.036013

----------------------------
CARTESIAN COORDINATES (A.U.)
----------------------------
  NO LB      ZA    FRAG     MASS         X           Y           Z
   0 O     8.0000    0    15.999    2.976548    2.888309   -0.394482
   1 C     6.0000    0    12.011    1.974036    0.841263   -0.269762
   2 O     8.0000    0    15.999    3.112892   -1.377262   -0.115554
   3 C     6.0000    0    12.011    5.837003   -1.334782   -0.102590
   4 C     6.0000    0    12.011   -0.816667    0.580268   -0.275808
   5 C     6.0000    0    12.011   -2.698812    2.272793   -0.413613
   6 C     6.0000    0    12.011   -5.126203    0.853994   -0.359664
   7 C     6.0000    0    12.011   -4.259511   -1.765503   -0.168978
   8 O     8.0000    0    15.999   -1.859889   -1.908413   -0.126388
   9 H     1.0000    0     1.008    6.515222   -0.257874    1.529945
  10 H     1.0000    0     1.008    6.534267   -0.473033   -1.850942
  11 H     1.0000    0     1.008    6.419831   -3.309785    0.026195
  12 H     1.0000    0     1.008   -2.480441    4.311946   -0.546455
  13 H     1.0000    0     1.008   -6.319740    1.091973   -2.069656
  14 H     1.0000    0     1.008   -6.401781    1.324062    1.237575
  15 H     1.0000    0     1.008   -5.332482   -3.531518   -0.068055

--------------------------------
INTERNAL COORDINATES (ANGSTROEM)
--------------------------------
 O      0   0   0     0.000000000000     0.00000000     0.00000000
 C      1   0   0     1.207983296951     0.00000000     0.00000000
 O      2   1   0     1.322162651148   126.83001630     0.00000000
 C      3   2   1     1.441728795311   116.24430065   359.82270982
 C      2   1   3     1.483224376769   121.37530656   179.98003687
 C      5   2   1     1.341451104417   132.62438643     0.37823747
 C      6   5   2     1.488120559039   107.63716624   179.44376346
 C      7   6   5     1.463563064630   102.04493970     0.18734736
 O      8   7   6     1.272274483072   111.73310022   359.79849707
 H      4   3   2     1.095394702188   109.84420547    60.60925825
 H      4   3   2     1.095476407148   109.83090903   299.71604824
 H      4   3   2     1.091813601380   105.53444390   180.17245969
 H      6   5   2     1.087517478621   125.95190040   359.61666212
 H      7   6   5     1.110671884931   114.70966843   241.31489138
 H      7   6   5     1.109914830060   115.24507382   119.96699036
 H      8   7   6     1.094803862060   130.49022823   179.97859243

---------------------------
INTERNAL COORDINATES (A.U.)
---------------------------
 O      0   0   0     0.000000000000     0.00000000     0.00000000
 C      1   0   0     2.282757605590     0.00000000     0.00000000
 O      2   1   0     2.498525315168   126.83001630     0.00000000
 C      3   2   1     2.724472582527   116.24430065   359.82270982
 C      2   1   3     2.802887867249   121.37530656   179.98003687
 C      5   2   1     2.534975209395   132.62438643     0.37823747
 C      6   5   2     2.812140310842   107.63716624   179.44376346
 C      7   6   5     2.765733371872   102.04493970     0.18734736
 O      8   7   6     2.404250340181   111.73310022   359.79849707
 H      4   3   2     2.069995995684   109.84420547    60.60925825
 H      4   3   2     2.070150395682   109.83090903   299.71604824
 H      4   3   2     2.063228695899   105.53444390   180.17245969
 H      6   5   2     2.055110200447   125.95190040   359.61666212
 H      7   6   5     2.098865687166   114.70966843   241.31489138
 H      7   6   5     2.097435060792   115.24507382   119.96699036
 H      8   7   6     2.068879469653   130.49022823   179.97859243


           ************************************************************
           *        Program running with 8 parallel MPI-processes     *
           *              working on a common directory               *
           ************************************************************
------------------------------------------------------------------------------
                   ___                                                        
                  /   \      - P O W E R E D   B Y -                         
                 /     \                                                     
                 |  |  |   _    _      __       _____    __    __             
                 |  |  |  | |  | |    /  \     |  _  \  |  |  /  |          
                  \  \/   | |  | |   /    \    | | | |  |  | /  /          
                 / \  \   | |__| |  /  /\  \   | |_| |  |  |/  /          
                |  |  |   |  __  | /  /__\  \  |    /   |      \           
                |  |  |   | |  | | |   __   |  |    \   |  |\   \          
                \     /   | |  | | |  |  |  |  | |\  \  |  | \   \       
                 \___/    |_|  |_| |__|  |__|  |_| \__\ |__|  \__/        
                                                                              
                      - O R C A' S   B I G   F R I E N D -                    
                                      &                                       
                       - I N T E G R A L  F E E D E R -                       
                                                                              
 v1 FN, 2020, v2 2021, v3 2022-2024                                           
------------------------------------------------------------------------------


----------------------
SHARK INTEGRAL PACKAGE
----------------------

Number of atoms                             ...     16
Number of basis functions                   ...    161
Number of shells                            ...     75
Maximum angular momentum                    ...      2
Integral batch strategy                     ... SHARK/LIBINT Hybrid
RI-J (if used) integral strategy            ... SPLIT-RIJ (Revised 2003 algorithm where possible)
Printlevel                                  ...      1
Contraction scheme used                     ... SEGMENTED contraction
Prescreening option                         ... SCHWARTZ
   Thresh                                   ... 1.000e-12
   Tcut                                     ... 1.000e-14
   Tpresel                                  ... 1.000e-14 
Coulomb Range Separation                    ... NOT USED
Exchange Range Separation                   ... NOT USED
Multipole approximations                    ... NOT USED
Finite Nucleus Model                        ... NOT USED
CABS basis                                  ... NOT available
Auxiliary Coulomb fitting basis             ... AVAILABLE
   # of basis functions in Aux-J            ...    518
   # of shells in Aux-J                     ...    170
   Maximum angular momentum in Aux-J        ...      4
Auxiliary J/K fitting basis                 ... NOT available
Auxiliary Correlation fitting basis         ... AVAILABLE
   # of basis functions in Aux-C            ...    530
   # of shells in Aux-C                     ...    186
   Maximum angular momentum in Aux-C        ...      3
Auxiliary 'external' fitting basis          ... NOT available

Checking pre-screening integrals            ... done (  0.0 sec) Dimension = 75
Check shell pair data                       ... done (  0.0 sec)
Shell pair information
Shell pair cut-off parameter TPreSel        ...   1.0e-14
Total number of shell pairs                 ...      2850
Shell pairs after pre-screening             ...      2620
Total number of primitive shell pairs       ...     10434
Primitive shell pairs kept                  ...      7067
          la=0 lb=0:    790 shell pairs
          la=1 lb=0:    941 shell pairs
          la=1 lb=1:    298 shell pairs
          la=2 lb=0:    343 shell pairs
          la=2 lb=1:    205 shell pairs
          la=2 lb=2:     43 shell pairs

Calculating one electron integrals          ... done (  0.0 sec)
Calculating RI/J V-Matrix + Cholesky decomp.... done (  0.0 sec)
Calculating RI/C V-Matrix + Cholesky decomp.... done (  0.0 sec)
Calculating Nuclear repulsion               ... done (  0.0 sec) ENN=    442.314996427481 Eh

Diagonalization of the overlap matrix:
Smallest eigenvalue                        ... 7.437e-04
Time for diagonalization                   ...    0.004 sec
Threshold for overlap eigenvalues          ... 1.000e-07
Number of eigenvalues below threshold      ... 0
Time for construction of square roots      ...    0.002 sec
Total time needed                          ...    0.006 sec

-------------------
DFT GRID GENERATION
-------------------

General Integration Accuracy     IntAcc      ... 4.388
Radial Grid Type                 RadialGrid  ... OptM3 with GC (2021)
Angular Grid (max. ang.)         AngularGrid ... 4 (Lebedev-302)
Angular grid pruning method      GridPruning ... 4 (adaptive)
Weight generation scheme         WeightScheme... mBecke (2022)
Basis function cutoff            BFCut       ... 1.0000e-12
Integration weight cutoff        WCut        ... 1.0000e-14
Partially contracted basis set               ... off
Rotationally invariant grid construction     ... off
Angular grids for H and He will be reduced by one unit

Total number of grid points                  ...    77006
Total number of batches                      ...     1212
Average number of points per batch           ...       63
Average number of grid points per atom       ...     4813

--------------------
COSX GRID GENERATION
--------------------

GRIDX 1
-------
General Integration Accuracy     IntAcc      ... 3.816
Radial Grid Type                 RadialGrid  ... OptM3 with GC (2021)
Angular Grid (max. ang.)         AngularGrid ... 1 (Lebedev-50)
Angular grid pruning method      GridPruning ... 4 (adaptive)
Weight generation scheme         WeightScheme... mBecke (2022)
Basis function cutoff            BFCut       ... 1.0000e-12
Integration weight cutoff        WCut        ... 1.0000e-14
Partially contracted basis set               ... on
Rotationally invariant grid construction     ... off
Angular grids for H and He will be reduced by one unit

Total number of grid points                  ...     9841
Total number of batches                      ...       87
Average number of points per batch           ...      113
Average number of grid points per atom       ...      615
UseSFitting                                  ... on

GRIDX 2
-------
General Integration Accuracy     IntAcc      ... 4.020
Radial Grid Type                 RadialGrid  ... OptM3 with GC (2021)
Angular Grid (max. ang.)         AngularGrid ... 2 (Lebedev-110)
Angular grid pruning method      GridPruning ... 4 (adaptive)
Weight generation scheme         WeightScheme... mBecke (2022)
Basis function cutoff            BFCut       ... 1.0000e-12
Integration weight cutoff        WCut        ... 1.0000e-14
Partially contracted basis set               ... on
Rotationally invariant grid construction     ... off
Angular grids for H and He will be reduced by one unit

Total number of grid points                  ...    21691
Total number of batches                      ...      178
Average number of points per batch           ...      121
Average number of grid points per atom       ...     1356
UseSFitting                                  ... on

GRIDX 3
-------
General Integration Accuracy     IntAcc      ... 4.338
Radial Grid Type                 RadialGrid  ... OptM3 with GC (2021)
Angular Grid (max. ang.)         AngularGrid ... 3 (Lebedev-194)
Angular grid pruning method      GridPruning ... 4 (adaptive)
Weight generation scheme         WeightScheme... mBecke (2022)
Basis function cutoff            BFCut       ... 1.0000e-12
Integration weight cutoff        WCut        ... 1.0000e-14
Partially contracted basis set               ... on
Rotationally invariant grid construction     ... off
Angular grids for H and He will be reduced by one unit

Total number of grid points                  ...    47756
Total number of batches                      ...      380
Average number of points per batch           ...      125
Average number of grid points per atom       ...     2985
UseSFitting                                  ... on
Initializing property integral containers    ... done (  0.0 sec)

SHARK setup successfully completed in   0.9 seconds

Maximum memory used throughout the entire STARTUP-calculation: 20.9 MB


           ************************************************************
           *        Program running with 8 parallel MPI-processes     *
           *              working on a common directory               *
           ************************************************************
Occupation numbers will be reassigned to an Aufbau configuration
             **** ENERGY FILE WAS UPDATED (calc.en.tmp) ****
Finished Guess after   0.1 sec
Maximum memory used throughout the entire GUESS-calculation: 9.2 MB


           ************************************************************
           *        Program running with 8 parallel MPI-processes     *
           *              working on a common directory               *
           ************************************************************
--------------------
CPCM SOLVATION MODEL
--------------------
CPCM parameters:
  Epsilon                                         ...      16.7000
  Refrac                                          ...       1.2750
  Rsolv                                           ...       1.3000
  Surface type                                    ... GAUSSIAN VDW
  Discretization scheme                           ... Constant charge density
    Threshold for H atoms                         ...       5.0000 (charges/Ang^2)
    Threshold for non-H atoms                     ...       5.0000 (charges/Ang^2)
  Epsilon function type                           ...         CPCM
Solvent:                                          ... CUSTOM
Radii:
  Scheme                                          ... Element-dependent radii
  Radius for O  used is    3.4469 Bohr (=   1.8240 Ang.)
  Radius for C  used is    3.8550 Bohr (=   2.0400 Ang.)
  Radius for H  used is    2.4944 Bohr (=   1.3200 Ang.)
Calculating surface                               ...        done! (  0.0s)
Cavity surface points                             ...         1557
Cavity Volume                                     ...    1034.3780
Cavity Surface-area                               ...     598.9033
Calculating surface distance matrix               ...        done! (  0.0s)
Performing Cholesky decomposition & store         ...        done! (  0.1s)
Overall time for CPCM initialization              ...                 0.1s

----------------------------------------D-I-I-S--------------------------------------------
Iteration    Energy (Eh)           Delta-E    RMSDP     MaxDP     DIISErr   Damp  Time(sec)
-------------------------------------------------------------------------------------------
               ***  Starting incremental Fock matrix formation  ***
    1    -457.0735410258315596     0.00e+00  7.48e-05  1.85e-03  5.75e-03  0.700   0.7
    2    -457.0735968161463916    -5.58e-05  6.77e-05  1.65e-03  4.60e-03  0.700   0.5
                               ***Turning on AO-DIIS***
    3    -457.0736423748998050    -4.56e-05  5.85e-05  1.40e-03  3.56e-03  0.700   0.4
                              *** Initializing SOSCF ***
---------------------------------------S-O-S-C-F--------------------------------------
Iteration    Energy (Eh)           Delta-E    RMSDP     MaxDP     MaxGrad    Time(sec)
--------------------------------------------------------------------------------------
    4    -457.0736776895087132    -3.53e-05  1.50e-04  3.52e-03  2.61e-03     0.5
               *** Restarting incremental Fock matrix formation ***
    5    -457.0737755273617040    -9.78e-05  1.27e-05  2.34e-04  1.39e-04     0.8
    6    -457.0737762690567934    -7.42e-07  7.34e-06  1.55e-04  4.58e-05     0.6
    7    -457.0737763870318986    -1.18e-07  1.47e-06  3.98e-05  1.08e-05     0.6
    8    -457.0737763876643385    -6.32e-10  6.77e-07  1.81e-05  1.13e-05     0.6
                 **** Energy Check signals convergence ****

               *****************************************************
               *                     SUCCESS                       *
               *           SCF CONVERGED AFTER   8 CYCLES          *
               *****************************************************

Recomputing exchange energy using gridx3       ... done (    1.004 sec)
Old exchange energy                            :    -30.696652375 Eh
New exchange energy                            :    -30.696647820 Eh
Exchange energy change after final integration :      0.000004555 Eh
Total energy after final integration           :   -457.073771833 Eh
             **** ENERGY FILE WAS UPDATED (calc.en.tmp) ****

----------------
TOTAL SCF ENERGY
----------------

Total Energy       :       -457.07377183297274 Eh          -12437.60965 eV

Components:
Nuclear Repulsion  :        442.31499642748076 Eh           12036.00295 eV
Electronic Energy  :       -899.28863162126754 Eh          -24470.88774 eV
One Electron Energy:      -1486.89949913197052 Eh          -40460.59235 eV
Two Electron Energy:        587.61086751070297 Eh           15989.70461 eV
CPCM Dielectric    :         -0.10014119387761 Eh              -2.72498 eV

Virial components:
Potential Energy   :       -910.72729920927600 Eh          -24782.14971 eV
Kinetic Energy     :        453.65352737630332 Eh           12344.54006 eV
Virial Ratio       :          2.00753933178135

DFT components:
N(Alpha)           :       33.000003435580 electrons
N(Beta)            :       33.000003435580 electrons
N(Total)           :       66.000006871160 electrons
E(X)               :      -27.319446106370 Eh       
E(C)               :       -1.667986380218 Eh       
E(XC)              :      -28.987432486588 Eh       

CPCM Solvation Model Properties:
Surface-charge          :         -1.01011894303623
Corrected charge        :         -1.00000000000000
Outlying charge corr.   :          0.00000711330540 Eh               0.00019 eV
Free-energy (cav+disp)  :  This term is not implemented in the current solvation scheme

---------------
SCF CONVERGENCE
---------------

  Last Energy change         ...    6.3244e-10  Tolerance :   1.0000e-09
  Last MAX-Density change    ...    1.8139e-05  Tolerance :   1.0000e-08
  Last RMS-Density change    ...    6.7750e-07  Tolerance :   1.0000e-09
  Last DIIS Error            ...    2.6137e-03  Tolerance :   1.0000e-08
  Last Orbital Gradient      ...    1.1305e-05  Tolerance :   2.0000e-06
  Last Orbital Rotation      ...    9.6190e-06  Tolerance :   2.0000e-06


Total SCF time: 0 days 0 hours 0 min 5 sec 
Finished LeanSCF after   6.0 sec

Maximum memory used throughout the entire LEANSCF-calculation: 17.7 MB


           ************************************************************
           *        Program running with 8 parallel MPI-processes     *
           *              working on a common directory               *
           ************************************************************

------------------------------------------------------------------------------
                                ORCA  MP2 
------------------------------------------------------------------------------

Freezing NCore=18 chemical core electrons

----------------------
RI-MP2 ENERGY+GRADIENT
----------------------
Dimension of the orbital basis            ...  161
Dimension of the AuxC basis               ...  530
Memory devoted to MP2                     ... 8000 MB   
Data format for matrix containers         ... DOUBLE
Compression type for matrix containers    ... UNCOMPRESSED
Overall scaling of the MP2 energy         ...   2.700e-01

-----------------------
SHARK RI TRANSFORMATION
-----------------------

Number of basis functions                ...    161
Number of aux functions                  ...    530
Number of operators                      ...      1
Generation of IJK                        ... YES
Generation of IAK                        ... YES
Generation of ABK                        ... NO
Orbital Range Operator  0:    0-  32 to   33- 160

Aux basis identifier                     ...   AUXC
Contraction scheme used                  ... SEGMENTED
Do orthogonalization                     ... YES
All operator combinations                ... NO
Transpose (ia|K)                         ... NO
Integral generator used                  ... LIBINT
Starting integral generation + trafo... 
Half trafo (segmented) done. Total time =  0.1 sec. integrals=  0.0 sec trafo=  0.0 sec
Integral generation and half transformation done (  0.1 sec)

Reading or making V^(-1/2)          ... done (  0.0 sec)
Sorting IJK integrals               ... done (  0.0 sec)
Sorting IAK integrals               ... done (  0.0 sec)

SHARK RI integral transformation done. Total time =  0.1 sec.

Opening buffers                              ... done
Frozen core precalculation                   ... done

Starting loop over batches of integrals:

Operator 0  - window                       ... (  9- 32)x( 33-160)
Operator 0  - Memory available             ...  8000 MB
Operator 0  - Memory needed per MO         ...   0.5 MB
Operator 0  - Number of orbitals per batch ... 3
Operator 0  - Number of batches            ... 1

OPERATOR  0   PASS   0:  MOs     9 ...   11 +   12 ...   14 +   15 ...   17 +   18 ...   20
                            +   21 ...   23 +   24 ...   26 +   27 ...   29 +   30 ...   32
  Reading integrals       ... ok
  Internal MO  11
Closing buffer GIPV ( 0.02 GB; CompressionRatio= 1.00)
Time spent in pair loops =     0.271 sec
Deleting buffers (Ka|jb) ...done

-----------------------------------------------
 RI-MP2 CORRELATION ENERGY:     -0.435929317 Eh
-----------------------------------------------


---------------------
MP2 DENSITY FORMATION
---------------------

Completing the external part of the density      ... done
Storing the unrelaxed density                    ... done

Re-sorting 3-index density container for op 0    ... done
Computing external part of the Lagrangian        ... done
Calculating the xc-kernel                        ... done
Calculating G(D)                                 ... done
Completing the Lagrangian                        ... done
Solving the Z-vector equations                   ... Using XC Grid                  ... (calc.grid_cpscf.tmp) 
Recalculating density on grid  ... (calc.grho_cpscf0.tmp) done
Calculating the xc-kernel      ... (calc.fxc_cpscf0.tmp) done

-------------------
SHARK CP-SCF DRIVER
-------------------

Dimension of the orbital basis          ...    161
Dimension of the CPSCF-problem          ...   4224
Number of operators                     ...      1
Max. number of iterations               ...    128
Convergence Tolerance                   ... 3.0e-05
Number of perturbations                 ...      1
Perturbation type                       ... REAL

----------------------------
POPLE LINEAR EQUATION SOLVER
----------------------------

  ITERATION   0:   ||err||_max =   6.6785e-02 (   0.5 sec)
  ITERATION   1:   ||err||_max =   1.9197e-02 (   0.5 sec)
  ITERATION   2:   ||err||_max =   8.9528e-03 (   0.5 sec)
  ITERATION   3:   ||err||_max =   2.8479e-03 (   0.5 sec)
  ITERATION   4:   ||err||_max =   8.2235e-04 (   0.5 sec)
  ITERATION   5:   ||err||_max =   2.9641e-04 (   0.5 sec)
  ITERATION   6:   ||err||_max =   1.1163e-04 (   0.5 sec)
  ITERATION   7:   ||err||_max =   3.9614e-05 (   0.5 sec)
  ITERATION   8:   ||err||_max =   1.2645e-05 (   0.5 sec)
done
Finalizing the relaxed density                   ... done
Transforming P to the AO basis                   ... done
Storing the relaxed density                      ... done

------------------------------------
ENERGY WEIGHTED DENSITY FINALIZATION
------------------------------------

Gathering the parts of the W-matrix              ... done
Forming the Z-density                            ... done
Transforming Z to the AO basis                   ... done
Calculating G(Z)                                 ... done
Finalizing the W-matrix                          ... done
Transforming W to the AO basis and storing       ... done

----------------------------------
MP2 DERIVATIVE INTEGRAL GENERATION
----------------------------------

Input SCF Electron Density              ... calc.scfp
Input Correlated Electron Density       ... calc.pmp2re
Input Energy Weighted Density           ... calc.wmp2.tmp

Nuclear repulsion gradient              ... done (  0.0 sec)
HCore & Overlap gradient  (SHARK)       ... done (  0.0 sec)
Two-electron RIJ gradient terms         ... done (  0.3 sec)

-----------------------------------------------------------
MP2 COSX Grid Generation
-----------------------------------------------------------

General Integration Accuracy     IntAcc      ... 4.871
Radial Grid Type                 RadialGrid  ... OptM3 with GC (2021)
Angular Grid (max. ang.)         AngularGrid ... 4 (Lebedev-302)
Angular grid pruning method      GridPruning ... 4 (adaptive)
Weight generation scheme         WeightScheme... mBecke (2022)
Basis function cutoff            BFCut       ... 1.0000e-12
Integration weight cutoff        WCut        ... 1.0000e-14
Partially contracted basis set               ... on
Rotationally invariant grid construction     ... off
Angular grids for H and He will be reduced by one unit

Total number of grid points                  ...    90068
Total number of batches                      ...      711
Average number of points per batch           ...      126
Average number of grid points per atom       ...     5629
UseSFitting                                  ... on
Two-electron COSX gradient terms        ... 
Integration Timings:
Total Time                  =     2.6 sec
Basis fcn evaluation        =     0.0 sec
Density evaluation          =     0.1 sec
A evaluation                =     2.1 sec
A derivative evaluation     =     0.0 sec
S-fit derivative evaluation =     0.0 sec
anal. over. der. evaluation =     0.0 sec
num. over. der. evaluation  =     0.2 sec
K(P) evaluation             =     0.0 sec
finalize                    =     0.0 sec

done (  3.1 sec)
CPCM gradient                           ... done (  0.3 sec)
DFT XC gradient                         ... Exchange-correlation gradient    ... done
done (  0.4 sec)
Empirical dispersion gradient           ... 
-------------------
DISPERSION GRADIENT
-------------------

   1   O   :    0.000078230    0.000120202   -0.000006642
   2   C   :    0.000168301    0.000048656   -0.000000779
   3   O   :    0.000102669   -0.000028940    0.000003132
   4   C   :    0.000141716   -0.000046550    0.000004136
   5   C   :   -0.000561735   -0.000260950    0.000009759
   6   C   :   -0.000179443   -0.000075083    0.000003060
   7   C   :    0.000063386   -0.000002813    0.000001349
   8   C   :    0.000284542    0.000321171   -0.000016873
   9   O   :   -0.000059759   -0.000046487    0.000003068
  10   H   :    0.000076472   -0.000019709    0.000026788
  11   H   :    0.000076879   -0.000022859   -0.000022916
  12   H   :    0.000066572   -0.000056022    0.000004065
  13   H   :   -0.000032427    0.000110093   -0.000007376
  14   H   :   -0.000088317    0.000018396   -0.000033293
  15   H   :   -0.000089762    0.000022874    0.000027611
  16   H   :   -0.000047324   -0.000081979    0.000004911

Difference to translation invariance:
           :   -0.0000000000   -0.0000000000   -0.0000000000

Difference to rotation invariance:
           :   -0.0000000000    0.0000000000    0.0000000000

Norm of the Dispersion gradient    ...    0.0008735056
RMS gradient                       ...    0.0001260797
MAX gradient                       ...    0.0005617351
done (  0.0 sec)

-------
TIMINGS
-------

Total time                :   11.176 sec
Integral trafo            :    0.124 sec (  1.1%)
FC preparation            :    0.019 sec (  0.2%)
I/O of integrals          :    0.041 sec (  0.4%)
K(i,j) operators          :    0.036 sec (  0.3%)
T(i,j) pair energies      :    0.008 sec (  0.1%)
V**(-1/2)                 :    0.074 sec (  0.7%)
Gamma(ia|P)               :    0.035 sec (  0.3%)
Gamma-Trafo               :    0.015 sec (  0.1%)
D(virtual)                :    0.001 sec (  0.0%)
D(internal)               :    0.041 sec (  0.4%)
W(virtual)                :    0.003 sec (  0.0%)
W(internal)               :    0.055 sec (  0.5%)
L(virtual)                :    0.054 sec (  0.5%)
L(internal)               :    0.007 sec (  0.1%)
XC kernel                 :    0.014 sec (  0.1%)
G(D)                      :    0.849 sec (  7.6%)
G(Z)                      :    0.866 sec (  7.7%)
Z-vector solution         :    4.402 sec ( 39.4%)
3-index derivative        :    0.139 sec (  1.2%)
2-index derivative        :    0.031 sec (  0.3%)
Fock matrix gradient      :    4.192 sec ( 37.5%)


---------------------------------------
MP2 TOTAL ENERGY:     -457.509701150 Eh
---------------------------------------

The final MP2 gradient
  0:   0.00009527  -0.00006692   0.00012997
  1:  -0.00042224  -0.00000315  -0.00029523
  2:  -0.00007300  -0.00005358   0.00005648
  3:   0.00069713  -0.00007817   0.00000660
  4:   0.00020207   0.00039746   0.00006505
  5:  -0.00026316  -0.00011918  -0.00009907
  6:   0.00058178   0.00057406   0.00025512
  7:  -0.00103237  -0.00012043  -0.00005090
  8:   0.00020868  -0.00012938   0.00000932
  9:  -0.00015395   0.00003290   0.00002308
 10:  -0.00016140   0.00002632  -0.00007052
 11:  -0.00011316  -0.00004279  -0.00001648
 12:  -0.00003129  -0.00016446   0.00004599
 13:   0.00006001  -0.00013201   0.00007824
 14:  -0.00003548  -0.00014215  -0.00014062
 15:   0.00044591   0.00002530  -0.00000659

-----------------------------------
NORM OF THE MP2 GRADIENT:  0.001828
-----------------------------------

Maximum memory used throughout the entire MP2-calculation: 31.4 MB


-------------------------------------------------------------------------------
                          DFT DISPERSION CORRECTION                            
                                                                               
                              DFTD3 V3.1  Rev 1                                
                          USING Becke-Johnson damping                          
-------------------------------------------------------------------------------
-------------------------   ----------------
Dispersion correction           -0.010299264
-------------------------   ----------------


-------------------------   --------------------
FINAL SINGLE POINT ENERGY      -457.520000413238
-------------------------   --------------------

------------------------------------------------------------------------------
                         ORCA GEOMETRY RELAXATION STEP
------------------------------------------------------------------------------

Reading the OPT-File                    .... done
Getting information on internals        .... done
Copying old internal coords+grads       .... done
Making the new internal coordinates     .... (2022 redundants) done
Validating the new internal coordinates .... (2022 redundants) done
Calculating the B-matrix                .... done
Calculating the G,G- and P matrices     .... done
Transforming gradient to internals      .... done
Projecting the internal gradient        .... done
Number of atoms                         ....  16
Number of internal coordinates          ....  69
Current Energy                          ....  -457.520000413 Eh
Current gradient norm                   ....     0.001828138 Eh/bohr
Maximum allowed component of the step   ....  0.300
Current trust radius                    ....  0.450
Updating the Hessian (BFGS)             .... done
Forming the augmented Hessian           .... done
Diagonalizing the augmented Hessian     .... done
Last element of RFO vector              ....  0.999987495
Lowest eigenvalues of augmented Hessian:
 -0.000004483  0.013300877  0.014430924  0.022833318  0.026564926
Length of the computed step             ....  0.005001016
The final length of the internal step   ....  0.005001016
Converting the step to Cartesian space:
 Initial RMS(Int)=    0.0006020515
Transforming coordinates:
 Iter   0:  RMS(Cart)=    0.0012253999 RMS(Int)=    0.7563746589
done
Storing new coordinates                 .... done
The predicted energy change is          ....    -0.000002241
Previously predicted energy change      ....    -0.000040031
Actually observed energy change         ....    -0.000038284
Ratio of predicted to observed change   ....     0.956350856
New trust radius                        ....     0.675000000

                                .--------------------.
          ----------------------|Geometry convergence|-------------------------
          Item                value                   Tolerance       Converged
          ---------------------------------------------------------------------
          Energy change      -0.0000382836            0.0000010000      NO
          RMS gradient        0.0001326954            0.0000300000      NO
          MAX gradient        0.0004841258            0.0001000000      NO
          RMS step            0.0006020515            0.0006000000      NO
          MAX step            0.0016833439            0.0010000000      NO
          ........................................................
          Max(Bonds)      0.0008      Max(Angles)    0.10
          Max(Dihed)        0.06      Max(Improp)    0.00
          ---------------------------------------------------------------------

The optimization has not yet converged - more geometry cycles are needed


    ---------------------------------------------------------------------------
                         Redundant Internal Coordinates
                            (Angstroem and degrees)

        Definition                    Value    dE/dq     Step     New-Value
    ----------------------------------------------------------------------------
     1. B(C   1,O   0)                1.2080 -0.000025 -0.0000    1.2080   
     2. B(O   2,C   1)                1.3222  0.000183 -0.0001    1.3220   
     3. B(C   3,O   2)                1.4417  0.000268 -0.0003    1.4414   
     4. B(C   4,C   1)                1.4832 -0.000148  0.0003    1.4835   
     5. B(C   5,C   4)                1.3415 -0.000042  0.0001    1.3416   
     6. B(C   6,C   5)                1.4881 -0.000281  0.0004    1.4885   
     7. B(C   7,C   6)                1.4636  0.000005  0.0001    1.4636   
     8. B(O   8,C   7)                1.2723  0.000218 -0.0001    1.2722   
     9. B(O   8,C   4)                1.4302  0.000094 -0.0008    1.4293   
    10. B(H   9,C   3)                1.0954  0.000000  0.0000    1.0954   
    11. B(H  10,C   3)                1.0955  0.000003  0.0000    1.0955   
    12. B(H  11,C   3)                1.0918  0.000006  0.0000    1.0918   
    13. B(H  12,C   5)                1.0875 -0.000171  0.0002    1.0877   
    14. B(H  13,C   6)                1.1107 -0.000103  0.0001    1.1108   
    15. B(H  14,C   6)                1.1099 -0.000127  0.0002    1.1101   
    16. B(H  15,C   7)                1.0948 -0.000252  0.0003    1.0951   
    17. A(O   0,C   1,C   4)          121.38  0.000086   -0.01    121.37   
    18. A(O   2,C   1,C   4)          111.79  0.000098   -0.02    111.78   
    19. A(O   0,C   1,O   2)          126.83 -0.000183    0.03    126.86   
    20. A(C   1,O   2,C   3)          116.24  0.000037   -0.00    116.24   
    21. A(O   2,C   3,H   9)          109.84 -0.000193    0.05    109.89   
    22. A(H   9,C   3,H  10)          109.83  0.000166   -0.04    109.79   
    23. A(O   2,C   3,H  11)          105.53 -0.000099    0.03    105.56   
    24. A(O   2,C   3,H  10)          109.83 -0.000198    0.04    109.88   
    25. A(H   9,C   3,H  11)          110.87  0.000152   -0.04    110.83   
    26. A(H  10,C   3,H  11)          110.86  0.000152   -0.04    110.82   
    27. A(C   1,C   4,C   5)          132.62  0.000231   -0.10    132.53   
    28. A(C   5,C   4,O   8)          109.34 -0.000056    0.03    109.37   
    29. A(C   1,C   4,O   8)          118.03 -0.000175    0.07    118.10   
    30. A(C   4,C   5,C   6)          107.64  0.000052   -0.02    107.62   
    31. A(C   6,C   5,H  12)          126.41 -0.000041    0.01    126.42   
    32. A(C   4,C   5,H  12)          125.95 -0.000011    0.01    125.96   
    33. A(C   5,C   6,C   7)          102.04  0.000174   -0.03    102.02   
    34. A(H  13,C   6,H  14)          104.43 -0.000039    0.01    104.44   
    35. A(C   5,C   6,H  14)          115.25  0.000138   -0.05    115.20   
    36. A(C   7,C   6,H  13)          109.98 -0.000169    0.06    110.04   
    37. A(C   5,C   6,H  13)          114.71 -0.000011   -0.01    114.70   
    38. A(C   7,C   6,H  14)          110.51 -0.000114    0.03    110.54   
    39. A(O   8,C   7,H  15)          117.78 -0.000281    0.06    117.84   
    40. A(C   6,C   7,H  15)          130.49  0.000484   -0.07    130.42   
    41. A(C   6,C   7,O   8)          111.73 -0.000203    0.01    111.75   
    42. A(C   4,O   8,C   7)          109.24  0.000033    0.01    109.25   
    43. D(C   3,O   2,C   1,C   4)    179.84  0.000078   -0.04    179.80   
    44. D(C   3,O   2,C   1,O   0)     -0.18 -0.000077    0.05     -0.13   
    45. D(H  10,C   3,O   2,C   1)    -60.28  0.000006    0.02    -60.27   
    46. D(H   9,C   3,O   2,C   1)     60.61 -0.000036    0.03     60.64   
    47. D(H  11,C   3,O   2,C   1)   -179.83 -0.000013    0.02   -179.81   
    48. D(C   5,C   4,C   1,O   2)   -179.64 -0.000063    0.03   -179.61   
    49. D(C   5,C   4,C   1,O   0)      0.38  0.000083   -0.06      0.32   
    50. D(O   8,C   4,C   1,O   2)     -0.10 -0.000074    0.04     -0.07   
    51. D(O   8,C   4,C   1,O   0)    179.91  0.000072   -0.05    179.86   
    52. D(H  12,C   5,C   4,O   8)   -179.95  0.000011    0.02   -179.93   
    53. D(H  12,C   5,C   4,C   1)     -0.38 -0.000000    0.03     -0.36   
    54. D(C   6,C   5,C   4,O   8)     -0.12  0.000021   -0.01     -0.13   
    55. D(C   6,C   5,C   4,C   1)    179.44  0.000010   -0.00    179.44   
    56. D(C   7,C   6,C   5,H  12)   -179.99 -0.000030   -0.02   -180.00   
    57. D(C   7,C   6,C   5,C   4)      0.19 -0.000040    0.01      0.20   
    58. D(H  14,C   6,C   5,C   4)    119.97  0.000008    0.00    119.97   
    59. D(H  13,C   6,C   5,H  12)     61.14  0.000069   -0.06     61.08   
    60. D(H  13,C   6,C   5,C   4)   -118.69  0.000059   -0.03   -118.72   
    61. D(H  15,C   7,C   6,C   5)    179.98  0.000006   -0.02    179.96   
    62. D(O   8,C   7,C   6,H  14)   -123.25 -0.000158    0.05   -123.20   
    63. D(O   8,C   7,C   6,H  13)    121.97  0.000052   -0.02    121.95   
    64. D(H  15,C   7,C   6,H  13)    -57.85  0.000009   -0.02    -57.88   
    65. D(O   8,C   7,C   6,C   5)     -0.20  0.000049   -0.01     -0.22   
    66. D(C   4,O   8,C   7,H  15)    179.98 -0.000000    0.01    180.00   
    67. D(C   4,O   8,C   7,C   6)      0.14 -0.000039    0.01      0.15   
    68. D(C   7,O   8,C   4,C   5)     -0.01  0.000010    0.00     -0.01   
    69. D(C   7,O   8,C   4,C   1)   -179.65  0.000018   -0.00   -179.65   
    ----------------------------------------------------------------------------

Geometry step timings:
Preparation and reading OPT file:      0.001 s (22.111 %)
Internal coordinates            :      0.000 s ( 0.796 %)
B/P matrices and projection     :      0.001 s (21.050 %)
Hessian update/contruction      :      0.000 s ( 9.139 %)
Making the step                 :      0.001 s (16.893 %)
Converting the step to Cartesian:      0.000 s ( 2.241 %)
Storing new data                :      0.000 s ( 1.002 %)
Checking convergence            :      0.000 s ( 0.383 %)
Final printing                  :      0.001 s (26.327 %)
Total time                      :      0.003 s

Time for energy+gradient        :     18.883 s
Time for complete geometry iter :     19.060 s

         *************************************************************
         *                GEOMETRY OPTIMIZATION CYCLE   9            *
         *************************************************************
---------------------------------
CARTESIAN COORDINATES (ANGSTROEM)
---------------------------------
  O      1.574025    1.528364   -0.208828
  C      1.044522    0.444703   -0.141869
  O      1.647639   -0.728938   -0.060687
  C      3.088833   -0.705798   -0.054454
  C     -0.432414    0.305442   -0.145443
  C     -1.427647    1.202078   -0.218770
  C     -2.712958    0.451783   -0.190742
  C     -2.254442   -0.934471   -0.089329
  O     -0.984765   -1.010470   -0.066419
  H      3.448694   -0.136447    0.809406
  H      3.458007   -0.249334   -0.979353
[truncated: 427,047 more chars]
