# Supplementary material for: Bro̷nsted Acid-Catalyzed Reduction of Furans
Source: J Am Chem Soc. 2025 Feb 19;147(9):7932–8. doi: 10.1021/jacs.4c18485 (PMC11887439; doi:10.1021/jacs.4c18485)
Supplement: Supplementary file 2 — ja4c18485_si_002.zip [file ja4c18485_si_002.zip › AllCoordinates/2-Methylester-Furan/2_4/calc.xyz]

16
Coordinates from ORCA-job calc E -457.520002594751
  O           1.57383887643279      1.52850385791905     -0.21147790545549
  C           1.04464755804262      0.44484817480873     -0.14252429168226
  O           1.64787602483470     -0.72855790121626     -0.05910464214258
  C           3.08863734026911     -0.70557976141150     -0.05297053338849
  C          -0.43228811456703      0.30538338143435     -0.14697535403847
  C          -1.42765479541747      1.20160331457066     -0.22197560338249
  C          -2.71317595510515      0.45116623504640     -0.19207597768063
  C          -2.25415423427562     -0.93489143853165     -0.09060081638566
  O          -0.98479808712818     -1.01116581248896     -0.06655836161534
  H           3.44913381958304     -0.14018333002955      0.81328692019614
  H           3.45845489304658     -0.24519874063262     -0.97568193579535
  H           3.39851950480081     -1.75062451175091      0.01001668639729
  H          -1.31110685188385      2.28070145623903     -0.29371892780719
  H          -3.35009505103948      0.58086782216658     -1.09245471495395
  H          -3.38134851201130      0.69998811244698      0.65910652811977
  H          -2.82553705938158     -1.86761820447033     -0.03618845198530
