# Supplementary material for: Bro̷nsted Acid-Catalyzed Reduction of Furans
Source: J Am Chem Soc. 2025 Feb 19;147(9):7932–8. doi: 10.1021/jacs.4c18485 (PMC11887439; doi:10.1021/jacs.4c18485)
Supplement: Supplementary file 2 — ja4c18485_si_002.zip [file ja4c18485_si_002.zip › AllCoordinates/2-Methylester-Furan/2_4/SP/calc.mpi8.out]

! Job execution by suborca V 10.00 !
Job started from head1.mpi-muelheim.mpg.de, running /hsnfs/software/orca/orca_stable_directory/orca_stable_20240818/orca on xe31th15.mpi-muelheim.mpg.de in /usr/scratch/frank/calc__9295322 (/bin/ksh)
Job execution start: Sun Aug 18 13:09:09 CEST 2024
Shared library path: /hsnfs/software/openmpi-4.1.0/lib:/hsnfs/software/orca/orca_stable_directory/orca_stable_20240818:/hsnfs/software/themis/llvm-14.0.1/lib::/hsnfs/software/cfour-2.1/lib:/hsnfs/software/orca/orca_stable:/usr/users/openmpi-2.0.4/lib:/opt/intel/lib/intel64:/opt/intel/mkl/lib/intel64
SLURM Job ID is: 9295322
SLURM_JOB_NODELIST: xe31th15
Maxcore enforced by SLURM: 9600 MB per core
Expanded nodelist (1 nodes):
xe31th15

                                 *****************
                                 * O   R   C   A *
                                 *****************

                                            #,                                       
                                            ###                                      
                                            ####                                     
                                            #####                                    
                                            ######                                   
                                           ########,                                 
                                     ,,################,,,,,                         
                               ,,#################################,,                 
                          ,,##########################################,,             
                       ,#########################################, ''#####,          
                    ,#############################################,,   '####,        
                  ,##################################################,,,,####,       
                ,###########''''           ''''###############################       
              ,#####''   ,,,,##########,,,,          '''####'''          '####       
            ,##' ,,,,###########################,,,                        '##       
           ' ,,###''''                  '''############,,,                           
         ,,##''                                '''############,,,,        ,,,,,,###''
      ,#''                                            '''#######################'''  
     '                                                          ''''####''''         
             ,#######,   #######,   ,#######,      ##                                
            ,#'     '#,  ##    ##  ,#'     '#,    #''#        ,####,   ,####,        
            ##       ##  ##   ,#'  ##            #'  '#       #'       #'  '#        
            ##       ##  #######   ##           ,######,      #####,   #    #        
            '#,     ,#'  ##    ##  '#,     ,#' ,#      #,     #,   #   #,  ,#        
             '#######'   ##     ##  '#######'  #'      '#     '####' # '####'        


                #########################################################
                #                        -***-                          #
                #          Department of theory and spectroscopy        #
                #                                                       #
                #                      Frank Neese                      #
                #                                                       #
                #     Directorship, Architecture, Infrastructure        #
                #                    SHARK, DRIVERS                     #
                #        Core code/Algorithms in most modules           #
                #                                                       #
                #        Max Planck Institute fuer Kohlenforschung      #
                #                Kaiser Wilhelm Platz 1                 #
                #                 D-45470 Muelheim/Ruhr                 #
                #                      Germany                          #
                #                                                       #
                #                  All rights reserved                  #
                #                        -***-                          #
                #########################################################


                         Program Version 6.0.x  -   STABLE   -
                                (GIT: $c601ac21$)
                ($2024-08-14 11:52:48 +0200 $)

                         (BUILD: $Sun 18 Aug 2024 01:04:00 AM CEST$)


 With contributions from (in alphabetic order):
   Daniel Aravena         : Magnetic Suceptibility
   Michael Atanasov       : Ab Initio Ligand Field Theory (pilot matlab implementation)
   Alexander A. Auer      : GIAO ZORA, VPT2 properties, NMR spectrum
   Ute Becker             : All parallelization in ORCA, NUMFREQ, NUMCALC
   Giovanni Bistoni       : ED, misc. LED, open-shell LED, HFLD
   Martin Brehm           : Molecular dynamics
   Dmytro Bykov           : pre 5.0 version of the SCF Hessian
   Marcos Casanova-Páez   : Triplet and SCS-CIS(D). UHF-(DLPNO)-IP/EA/STEOM-CCSD. UHF-CVS-IP/STEOM-CCSD
   Vijay G. Chilkuri      : MRCI spin determinant printing, contributions to CSF-ICE
   Pauline Colinet        : FMM embedding
   Dipayan Datta          : RHF DLPNO-CCSD density
   Achintya Kumar Dutta   : EOM-CC, STEOM-CC
   Nicolas Foglia         : Exact transition moments, OPA infrastructure, MCD improvements
   Dmitry Ganyushin       : Spin-Orbit,Spin-Spin,Magnetic field MRCI
   Miquel Garcia          : C-PCM and meta-GGA Hessian, CCSD/C-PCM, Gaussian charge scheme
   Tiago L. C. Gouveia    : GS-ROHF, GS-ROCIS
   Yang Guo               : DLPNO-NEVPT2, F12-NEVPT2, CIM, IAO-localization
   Andreas Hansen         : Spin unrestricted coupled pair/coupled cluster methods
   Ingolf Harden          : AUTO-CI MPn and infrastructure 
   Benjamin Helmich-Paris : MC-RPA, TRAH-(SCF,CASSCF), AVAS, COSX integrals, SCF dyn. polar.
   Lee Huntington         : MR-EOM, pCC
   Robert Izsak           : Overlap fitted RIJCOSX, COSX-SCS-MP3, EOM
   Riya Kayal             : Wick's Theorem for AUTO-CI, AUTO-CI UHF-CCSDT
   Emily Kempfer          : AUTO-CI, RHF CISDT and CCSDT
   Christian Kollmar      : KDIIS, OOCD, Brueckner-CCSD(T), CCSD density, CASPT2, CASPT2-K, improved NEVPT2
   Axel Koslowski         : Symmetry handling
   Simone Kossmann        : Meta GGA functionals, TD-DFT gradient, OOMP2, (MP2 Hessian; deprecated post 5.0)
   Lucas Lang             : DCDCAS
   Marvin Lechner         : AUTO-CI (C++ implementation), FIC-MRCC
   Spencer Leger          : CASSCF response
   Dagmar Lenk            : GEPOL surface, SMD, ORCA-2-JSON
   Dimitrios Liakos       : Extrapolation schemes; Compound Job, initial MDCI parallelization
   Dimitrios Manganas     : Further ROCIS development; embedding schemes. LFT, Crystal Embedding
   Dimitrios Pantazis     : SARC Basis sets
   Anastasios Papadopoulos: AUTO-CI, single reference methods and gradients
   Taras Petrenko         : pre 6.0 DFT Hessian and TD-DFT gradient, (ASA, deprecated), ECA, 1-Electron XAS/XES, NRVS
   Peter Pinski           : DLPNO-MP2, DLPNO-MP2 Gradient
   Christoph Reimann      : Effective Core Potentials
   Marius Retegan         : Local ZFS, SOC
   Christoph Riplinger    : Optimizer, TS searches, QM/MM, DLPNO-CCSD(T), (RO)-DLPNO pert. Triples
   Michael Roemelt        : Original ROCIS implementation
   Masaaki Saitow         : Open-shell DLPNO-CCSD energy and density
   Barbara Sandhoefer     : DKH picture change effects
   Kantharuban Sivalingam : CASSCF convergence/infrastructure, NEVPT2 and variants, FIC-MRCI
   Bernardo de Souza      : ESD, SOC TD-DFT
   Georgi Stoychev        : AutoAux, RI-MP2 NMR, DLPNO-MP2 response, X2C
   Van Anh Tran           : RI-MP2 g-tensors
   Willem Van den Heuvel  : Paramagnetic NMR
   Zikuan Wang            : NOTCH, Electric field optimization 
   Frank Wennmohs         : Technical directorship and infrastructure
   Hang Xu                : AUTO-CI-Response properties 


 We gratefully acknowledge several colleagues who have allowed us to
 interface, adapt or use parts of their codes:
   Stefan Grimme, W. Hujo, H. Kruse, P. Pracht,  : VdW corrections, initial TS optimization,
                  C. Bannwarth, S. Ehlert,         DFT functionals, gCP, sTDA/sTD-DF
                  L. Wittmann, M. Mueller
   Ed Valeev, F. Pavosevic, A. Kumar             : LibInt (2-el integral package), F12 methods
   Garnet Chan, S. Sharma, J. Yang, R. Olivares  : DMRG
   Ulf Ekstrom                                   : XCFun DFT Library
   Mihaly Kallay                                 : mrcc  (arbitrary order and MRCC methods)
   Frank Weinhold                                : gennbo (NPA and NBO analysis)
   Simon Mueller                                 : openCOSMO-RS
   Christopher J. Cramer and Donald G. Truhlar   : smd solvation model
   Lars Goerigk                                  : TD-DFT with DH, B97 family of functionals
   V. Asgeirsson, H. Jonsson                     : NEB implementation
   FAccTs GmbH                                   : IRC, NEB, NEB-TS, DLPNO-Multilevel, CI-OPT
                                                   MM, QMMM, 2- and 3-layer-ONIOM, Crystal-QMMM,
                                                   LR-CPCM, SF, NACMEs, symmetry and pop. for TD-DFT,
                                                   nearIR, NL-DFT gradient (VV10), updates on ESD,
                                                   ML-optimized integration grids, MBIS, APM,
                                                   GOAT, DOCKER, SOLVATOR, interface openCOSMO-RS
   S Lehtola, MJT Oliveira, MAL Marques          : LibXC Library
   Liviu Ungur et al                             : ANISO software


 Your calculation uses the libint2 library for the computation of 2-el integrals
 For citations please refer to: http://libint.valeyev.net

 Your ORCA version has been built with support for libXC version: 6.2.2
 For citations please refer to: https://libxc.gitlab.io

 This ORCA versions uses:
   CBLAS   interface :  Fast vector & matrix operations
   LAPACKE interface :  Fast linear algebra routines
   SCALAPACK package :  Parallel linear algebra routines
   Shared memory     :  Shared parallel matrices
   BLAS/LAPACK       :  OpenBLAS 0.3.26  USE64BITINT DYNAMIC_ARCH NO_AFFINITY Haswell SINGLE_THREADED
        Core in use  :  Haswell
   Copyright (c) 2011-2014, The OpenBLAS Project


NOTE: MaxCore=8000 MB was set to SCF,MP2,MDCI,CIPSI,MRCI and CIS
      => If you want to overwrite this, your respective input block should be placed after the MaxCore statement


***************************************
The coordinates will be read from file: calc.xyz
***************************************


================================================================================

----- Orbital basis set information -----
Your calculation utilizes the basis: def2-TZVPP
   F. Weigend and R. Ahlrichs, Phys. Chem. Chem. Phys. 7, 3297 (2005).

----- AuxC basis set information -----
Your calculation utilizes the auxiliary basis: def2-TZVPP/C
  H-La, Hf-Rn : A. Hellweg, C. Hattig, S. Hofener and W. Klopper, Theor. Chem. Acc. 117, 587 (2007).
        Ce-Lu : J. Chmela and M. E. Harding, Mol. Phys. (2018).

================================================================================
                                        WARNINGS
                       Please study these warnings very carefully!
================================================================================


WARNING: Post HF methods need fully converged wavefunctions
  ===> : Setting SCFConvForced true
         You can overwrite this default with %scf ConvForced false 


WARNING: MDCI localization with Augmented Hessian Foster-Boys
  ===> : Switching off randomization!

================================================================================
                                       INPUT FILE
================================================================================
NAME = calc.inp
|  1> ! DLPNO-CCSD(T) def2-TZVPP def2-TZVPP/C
|  2> 
|  3> %cpcm
|  4> epsilon 16.7                    # Dielectric constant
|  5> refrac 1.275
|  6> SURFACETYPE VDW_GAUSSIAN
|  7> end
|  8> 
|  9> %PAL NPROCS 8 END
| 10> 
| 11> %maxcore 8000
| 12> 
| 13> * xyzfile 1 1 calc.xyz 
| 14> 
| 15>                          ****END OF INPUT****
================================================================================

                       ****************************
                       * Single Point Calculation *
                       ****************************

---------------------------------
CARTESIAN COORDINATES (ANGSTROEM)
---------------------------------
  O      1.573839    1.528504   -0.211478
  C      1.044648    0.444848   -0.142524
  O      1.647876   -0.728558   -0.059105
  C      3.088637   -0.705580   -0.052971
  C     -0.432288    0.305383   -0.146975
  C     -1.427655    1.201603   -0.221976
  C     -2.713176    0.451166   -0.192076
  C     -2.254154   -0.934891   -0.090601
  O     -0.984798   -1.011166   -0.066558
  H      3.449134   -0.140183    0.813287
  H      3.458455   -0.245199   -0.975682
  H      3.398520   -1.750625    0.010017
  H     -1.311107    2.280701   -0.293719
  H     -3.350095    0.580868   -1.092455
  H     -3.381349    0.699988    0.659107
  H     -2.825537   -1.867618   -0.036188

----------------------------
CARTESIAN COORDINATES (A.U.)
----------------------------
  NO LB      ZA    FRAG     MASS         X           Y           Z
   0 O     8.0000    0    15.999    2.974124    2.888454   -0.399635
   1 C     6.0000    0    12.011    1.974098    0.840641   -0.269332
   2 O     8.0000    0    15.999    3.114034   -1.376775   -0.111692
   3 C     6.0000    0    12.011    5.836679   -1.333353   -0.100100
   4 C     6.0000    0    12.011   -0.816906    0.577091   -0.277743
   5 C     6.0000    0    12.011   -2.697877    2.270701   -0.419473
   6 C     6.0000    0    12.011   -5.127160    0.852581   -0.362971
   7 C     6.0000    0    12.011   -4.259734   -1.766689   -0.171211
   8 O     8.0000    0    15.999   -1.860999   -1.910826   -0.125777
   9 H     1.0000    0     1.008    6.517918   -0.264908    1.536890
  10 H     1.0000    0     1.008    6.535533   -0.463358   -1.843772
  11 H     1.0000    0     1.008    6.422271   -3.308201    0.018929
  12 H     1.0000    0     1.008   -2.477633    4.309901   -0.555048
  13 H     1.0000    0     1.008   -6.330762    1.097681   -2.064440
  14 H     1.0000    0     1.008   -6.389823    1.322786    1.245531
  15 H     1.0000    0     1.008   -5.339491   -3.529287   -0.068386

--------------------------------
INTERNAL COORDINATES (ANGSTROEM)
--------------------------------
 O      0   0   0     0.000000000000     0.00000000     0.00000000
 C      1   0   0     1.207935301185     0.00000000     0.00000000
 O      2   1   0     1.322015597612   126.86771784     0.00000000
 C      3   2   1     1.440957594883   116.25373155   359.86533756
 C      2   1   3     1.483512460876   121.35370850   180.12810119
 C      5   2   1     1.341487992976   132.53646816     0.25554569
 C      6   5   2     1.488829892885   107.62583324   179.51812426
 C      7   6   5     1.463609928580   102.00128133     0.09013673
 O      8   7   6     1.271872968521   111.78381033   359.91048656
 H      4   3   2     1.095460091518   109.91551157    61.00507019
 H      4   3   2     1.095496252284   109.91647301   300.09449356
 H      4   3   2     1.091839217084   105.59052782   180.54849775
 H      6   5   2     1.087742307301   125.94128626   359.63865522
 H      7   6   5     1.110482015614   114.83936862   240.81619544
 H      7   6   5     1.110350643111   114.96309312   119.50770395
 H      8   7   6     1.095179555198   130.26757485   179.96612328

---------------------------
INTERNAL COORDINATES (A.U.)
---------------------------
 O      0   0   0     0.000000000000     0.00000000     0.00000000
 C      1   0   0     2.282666906736     0.00000000     0.00000000
 O      2   1   0     2.498247424259   126.86771784     0.00000000
 C      3   2   1     2.723015224923   116.25373155   359.86533756
 C      2   1   3     2.803432267315   121.35370850   180.12810119
 C      5   2   1     2.535044918669   132.53646816     0.25554569
 C      6   5   2     2.813480757547   107.62583324   179.51812426
 C      7   6   5     2.765821931904   102.00128133     0.09013673
 O      8   7   6     2.403491587643   111.78381033   359.91048656
 H      4   3   2     2.070119563609   109.91551157    61.00507019
 H      4   3   2     2.070187897553   109.91647301   300.09449356
 H      4   3   2     2.063277102564   105.59052782   180.54849775
 H      6   5   2     2.055535065079   125.94128626   359.63865522
 H      7   6   5     2.098506886155   114.83936862   240.81619544
 H      7   6   5     2.098258628103   114.96309312   119.50770395
 H      8   7   6     2.069589426794   130.26757485   179.96612328

---------------------
BASIS SET INFORMATION
---------------------
There are 3 groups of distinct atoms

 Group   1 Type O   : 11s6p2d1f contracted to 5s3p2d1f pattern {62111/411/11/1}
 Group   2 Type C   : 11s6p2d1f contracted to 5s3p2d1f pattern {62111/411/11/1}
 Group   3 Type H   : 5s2p1d contracted to 3s2p1d pattern {311/11/1}

Atom   0O    basis set group =>   1
Atom   1C    basis set group =>   2
Atom   2O    basis set group =>   1
Atom   3C    basis set group =>   2
Atom   4C    basis set group =>   2
Atom   5C    basis set group =>   2
Atom   6C    basis set group =>   2
Atom   7C    basis set group =>   2
Atom   8O    basis set group =>   1
Atom   9H    basis set group =>   3
Atom  10H    basis set group =>   3
Atom  11H    basis set group =>   3
Atom  12H    basis set group =>   3
Atom  13H    basis set group =>   3
Atom  14H    basis set group =>   3
Atom  15H    basis set group =>   3
---------------------------------
AUXILIARY/C BASIS SET INFORMATION
---------------------------------
There are 3 groups of distinct atoms

 Group   1 Type O   : 8s6p5d3f1g contracted to 8s6p4d3f1g pattern {11111111/111111/2111/111/1}
 Group   2 Type C   : 8s6p5d3f1g contracted to 8s6p4d3f1g pattern {11111111/111111/2111/111/1}
 Group   3 Type H   : 4s3p2d1f contracted to 4s3p2d1f pattern {1111/111/11/1}

Atom   0O    basis set group =>   1
Atom   1C    basis set group =>   2
Atom   2O    basis set group =>   1
Atom   3C    basis set group =>   2
Atom   4C    basis set group =>   2
Atom   5C    basis set group =>   2
Atom   6C    basis set group =>   2
Atom   7C    basis set group =>   2
Atom   8O    basis set group =>   1
Atom   9H    basis set group =>   3
Atom  10H    basis set group =>   3
Atom  11H    basis set group =>   3
Atom  12H    basis set group =>   3
Atom  13H    basis set group =>   3
Atom  14H    basis set group =>   3
Atom  15H    basis set group =>   3


           ************************************************************
           *        Program running with 8 parallel MPI-processes     *
           *              working on a common directory               *
           ************************************************************
------------------------------------------------------------------------------
                             ORCA STARTUP CALCULATIONS
------------------------------------------------------------------------------
------------------------------------------------------------------------------
                   ___                                                        
                  /   \      - P O W E R E D   B Y -                         
                 /     \                                                     
                 |  |  |   _    _      __       _____    __    __             
                 |  |  |  | |  | |    /  \     |  _  \  |  |  /  |          
                  \  \/   | |  | |   /    \    | | | |  |  | /  /          
                 / \  \   | |__| |  /  /\  \   | |_| |  |  |/  /          
                |  |  |   |  __  | /  /__\  \  |    /   |      \           
                |  |  |   | |  | | |   __   |  |    \   |  |\   \          
                \     /   | |  | | |  |  |  |  | |\  \  |  | \   \       
                 \___/    |_|  |_| |__|  |__|  |_| \__\ |__|  \__/        
                                                                              
                      - O R C A' S   B I G   F R I E N D -                    
                                      &                                       
                       - I N T E G R A L  F E E D E R -                       
                                                                              
 v1 FN, 2020, v2 2021, v3 2022-2024                                           
------------------------------------------------------------------------------


----------------------
SHARK INTEGRAL PACKAGE
----------------------

Number of atoms                             ...     16
Number of basis functions                   ...    377
Number of shells                            ...    141
Maximum angular momentum                    ...      3
Integral batch strategy                     ... SHARK/LIBINT Hybrid
RI-J (if used) integral strategy            ... SPLIT-RIJ (Revised 2003 algorithm where possible)
Printlevel                                  ...      1
Contraction scheme used                     ... SEGMENTED contraction
Prescreening option                         ... SCHWARTZ
   Thresh                                   ... 1.000e-10
   Tcut                                     ... 1.000e-11
   Tpresel                                  ... 1.000e-11 
Coulomb Range Separation                    ... NOT USED
Exchange Range Separation                   ... NOT USED
Multipole approximations                    ... NOT USED
Finite Nucleus Model                        ... NOT USED
CABS basis                                  ... NOT available
Auxiliary Coulomb fitting basis             ... NOT available
Auxiliary J/K fitting basis                 ... NOT available
Auxiliary Correlation fitting basis         ... AVAILABLE
   # of basis functions in Aux-C            ...    894
   # of shells in Aux-C                     ...    268
   Maximum angular momentum in Aux-C        ...      4
Auxiliary 'external' fitting basis          ... NOT available

Checking pre-screening integrals            ... done (  0.0 sec) Dimension = 141
Check shell pair data                       ... done (  0.0 sec)
Shell pair information
Shell pair cut-off parameter TPreSel        ...   1.0e-11
Total number of shell pairs                 ...     10011
Shell pairs after pre-screening             ...      8307
Total number of primitive shell pairs       ...     28185
Primitive shell pairs kept                  ...     17570
          la=0 lb=0:   1799 shell pairs
          la=1 lb=0:   2279 shell pairs
          la=1 lb=1:    747 shell pairs
          la=2 lb=0:   1326 shell pairs
          la=2 lb=1:    856 shell pairs
          la=2 lb=2:    263 shell pairs
          la=3 lb=0:    494 shell pairs
          la=3 lb=1:    318 shell pairs
          la=3 lb=2:    185 shell pairs
          la=3 lb=3:     40 shell pairs

Calculating one electron integrals          ... done (  0.0 sec)
Calculating RI/C V-Matrix + Cholesky decomp.... done (  0.1 sec)
Calculating Nuclear repulsion               ... done (  0.0 sec) ENN=    442.307800251700 Eh

Diagonalization of the overlap matrix:
Smallest eigenvalue                        ... 4.334e-05
Time for diagonalization                   ...    0.024 sec
Threshold for overlap eigenvalues          ... 1.000e-07
Number of eigenvalues below threshold      ... 0
Time for construction of square roots      ...    0.043 sec
Total time needed                          ...    0.069 sec

-------------------
DFT GRID GENERATION
-------------------

General Integration Accuracy     IntAcc      ... 4.388
Radial Grid Type                 RadialGrid  ... OptM3 with GC (2021)
Angular Grid (max. ang.)         AngularGrid ... 4 (Lebedev-302)
Angular grid pruning method      GridPruning ... 4 (adaptive)
Weight generation scheme         WeightScheme... mBecke (2022)
Basis function cutoff            BFCut       ... 1.0000e-10
Integration weight cutoff        WCut        ... 1.0000e-14
Partially contracted basis set               ... off
Rotationally invariant grid construction     ... off
Angular grids for H and He will be reduced by one unit

Total number of grid points                  ...    77009
Total number of batches                      ...     1212
Average number of points per batch           ...       63
Average number of grid points per atom       ...     4813
Initializing property integral containers    ... done (  0.0 sec)

SHARK setup successfully completed in   1.0 seconds

Maximum memory used throughout the entire STARTUP-calculation: 28.2 MB


           ************************************************************
           *        Program running with 8 parallel MPI-processes     *
           *              working on a common directory               *
           ************************************************************
-------------------------------------------------------------------------------
                                 ORCA GUESS
                   Start orbitals & Density for SCF / CASSCF
-------------------------------------------------------------------------------

------------
SCF SETTINGS
------------
Hamiltonian:
 Ab initio Hamiltonian  Method          .... Hartree-Fock(GTOs)


General Settings:
 Integral files         IntName         .... calc
 Hartree-Fock type      HFTyp           .... RHF
 Total Charge           Charge          ....    1
 Multiplicity           Mult            ....    1
 Number of Electrons    NEL             ....   66
 Basis Dimension        Dim             ....  377
 Nuclear Repulsion      ENuc            ....    442.3078002517 Eh

Convergence Acceleration:
 AO-DIIS                CNVDIIS         .... on
   Start iteration      DIISMaxIt       ....    12
   Startup error        DIISStart       ....  0.200000
   # of expansion vecs  DIISMaxEq       ....     5
   Bias factor          DIISBfac        ....   1.050
   Max. coefficient     DIISMaxC        ....  10.000
 MO-DIIS                CNVKDIIS        .... off
 Trust-Rad. Augm. Hess. CNVTRAH         .... auto
   Auto Start mean grad. ratio tolernc. ....  1.125000
   Auto Start start iteration           ....    50
   Auto Start num. interpolation iter.  ....    10
   Max. Number of Micro iterations      ....    24
   Max. Number of Macro iterations      .... Maxiter - #DIIS iter
   Number of Davidson start vectors     ....     2
   Converg. threshold    (grad. norm)   ....   5.000e-05
   Grad. Scal. Fac. for Micro threshold ....   0.100
   Minimum threshold for Micro iter.    ....   1.000e-02
   NR start threshold (gradient norm)   ....   1.000e-04
   Initial trust radius                 ....   0.400
   Minimum AH scaling param. (alpha)    ....   1.000
   Maximum AH scaling param. (alpha)    .... 1000.000
   Quad. conv. algorithm                .... NR
   White noise on init. David. guess    .... on
   Maximum white noise                  ....   0.010
   Pseudo random numbers                .... off
   Inactive MOs                         .... canonical
   Orbital update algorithm             .... Taylor
   Preconditioner                       .... Diag
   Full preconditioner red. dimension   ....   250
 SOSCF                  CNVSOSCF        .... on
   Start iteration      SOSCFMaxIt      ....   150
   Startup grad/error   SOSCFStart      ....  0.003300
   Hessian update       SOSCFHessUp     .... L-BFGS
 Level Shifting         CNVShift        .... on
   Level shift para.    LevelShift      ....    0.2500
   Turn off err/grad.   ShiftErr        ....    0.0010
 Zerner damping         CNVZerner       .... off
 Static damping         CNVDamp         .... on
   Fraction old density DampFac         ....    0.7000
   Max. Damping (<1)    DampMax         ....    0.9800
   Min. Damping (>=0)   DampMin         ....    0.0000
   Turn off err/grad.   DampErr         ....    0.1000

SCF Procedure:
 Maximum # iterations   MaxIter         ....   125
 SCF integral mode      SCFMode         .... Direct
   Integral package                     .... SHARK and LIBINT hybrid scheme
 Reset frequency        DirectResetFreq ....    20
 Integral Threshold     Thresh          ....  1.000e-10 Eh
 Primitive CutOff       TCut            ....  1.000e-11 Eh

Convergence Tolerance:
 Convergence Check Mode ConvCheckMode   .... Total+1el-Energy
 Convergence forced     ConvForced      .... 1
 Energy Change          TolE            ....  1.000e-06 Eh
 1-El. energy change                    ....  1.000e-03 Eh
 Orbital Gradient       TolG            ....  5.000e-05
 Orbital Rotation angle TolX            ....  5.000e-05
 DIIS Error             TolErr          ....  1.000e-06

------------------------------
INITIAL GUESS: MODEL POTENTIAL
------------------------------
Loading Hartree-Fock densities                     ... done
Calculating cut-offs                               ... done
Initializing the effective Hamiltonian             ... done
Setting up the integral package (SHARK)            ... done
Starting the Coulomb interaction                   ... done (   0.1 sec)
Making the grid                                    ... done (   0.1 sec)
Mapping shells                                     ... done
Starting the XC term evaluation                    ... done (   0.0 sec)
Transforming the Hamiltonian                       ... done (   0.0 sec)
Diagonalizing the Hamiltonian                      ... done (   0.0 sec)
Back transforming the eigenvectors                 ... done (   0.0 sec)
Now organizing SCF variables                       ... done
                      ------------------
                      INITIAL GUESS DONE (   0.4 sec)
                      ------------------
             **** ENERGY FILE WAS UPDATED (calc.en.tmp) ****
Finished Guess after   0.6 sec
Maximum memory used throughout the entire GUESS-calculation: 19.7 MB


           ************************************************************
           *        Program running with 8 parallel MPI-processes     *
           *              working on a common directory               *
           ************************************************************

-------------------------------------------------------------------------------------------
                                      ORCA LEAN-SCF
                              memory conserving SCF solver
-------------------------------------------------------------------------------------------

--------------------
CPCM SOLVATION MODEL
--------------------
CPCM parameters:
  Epsilon                                         ...      16.7000
  Refrac                                          ...       1.2750
  Rsolv                                           ...       1.3000
  Surface type                                    ... GAUSSIAN VDW
  Discretization scheme                           ... Constant charge density
    Threshold for H atoms                         ...       5.0000 (charges/Ang^2)
    Threshold for non-H atoms                     ...       5.0000 (charges/Ang^2)
  Epsilon function type                           ...         CPCM
Solvent:                                          ... CUSTOM
Radii:
  Scheme                                          ... Element-dependent radii
  Radius for O  used is    3.4469 Bohr (=   1.8240 Ang.)
  Radius for C  used is    3.8550 Bohr (=   2.0400 Ang.)
  Radius for H  used is    2.4944 Bohr (=   1.3200 Ang.)
Calculating surface                               ...        done! (  0.0s)
Cavity surface points                             ...         1555
Cavity Volume                                     ...    1034.3496
Cavity Surface-area                               ...     598.8579
Calculating surface distance matrix               ...        done! (  0.0s)
Performing Cholesky decomposition & store         ...        done! (  0.1s)
Overall time for CPCM initialization              ...                 0.1s

----------------------------------------D-I-I-S--------------------------------------------
Iteration    Energy (Eh)           Delta-E    RMSDP     MaxDP     DIISErr   Damp  Time(sec)
-------------------------------------------------------------------------------------------
               ***  Starting incremental Fock matrix formation  ***
    1    -455.5616576512035181     0.00e+00  8.85e-04  4.20e-02  3.09e-01  0.700   6.3
    2    -455.6610283796067051    -9.94e-02  6.68e-04  2.90e-02  2.23e-01  0.700   5.9
                               ***Turning on AO-DIIS***
    3    -455.7217289220900511    -6.07e-02  4.31e-04  1.79e-02  1.63e-01  0.700   5.8
    4    -455.7616034867573944    -3.99e-02  3.19e-04  1.35e-02  1.14e-01  0.700   5.7
    5    -455.7895843456180955    -2.80e-02  2.40e-04  9.87e-03  8.00e-02  0.700   5.6
    6    -455.8094952003121989    -1.99e-02  5.95e-04  2.35e-02  5.61e-02  0.000   5.5
    7    -455.8573486137736381    -4.79e-02  5.78e-05  1.81e-03  3.55e-03  0.000   5.8
                              *** Initializing SOSCF ***
---------------------------------------S-O-S-C-F--------------------------------------
Iteration    Energy (Eh)           Delta-E    RMSDP     MaxDP     MaxGrad    Time(sec)
--------------------------------------------------------------------------------------
    8    -455.8575159996935326    -1.67e-04  3.96e-05  1.28e-03  2.30e-03     5.2
               *** Restarting incremental Fock matrix formation ***
    9    -455.8575870932556882    -7.11e-05  2.29e-05  7.27e-04  9.46e-04     6.2
   10    -455.8576073453623394    -2.03e-05  2.55e-05  8.65e-04  4.66e-04     4.8
   11    -455.8576157059128491    -8.36e-06  4.91e-06  1.55e-04  1.41e-04     4.8
   12    -455.8576162485410350    -5.43e-07  1.15e-06  3.65e-05  2.99e-05     4.3
                 **** Energy Check signals convergence ****

               *****************************************************
               *                     SUCCESS                       *
               *           SCF CONVERGED AFTER  12 CYCLES          *
               *****************************************************

             **** ENERGY FILE WAS UPDATED (calc.en.tmp) ****

----------------
TOTAL SCF ENERGY
----------------

Total Energy       :       -455.85761624854104 Eh          -12404.51637 eV

Components:
Nuclear Repulsion  :        442.30780025170031 Eh           12035.80713 eV
Electronic Energy  :       -898.06152048052343 Eh          -24437.49635 eV
One Electron Energy:      -1487.23854027458196 Eh          -40469.81813 eV
Two Electron Energy:        589.17701979405854 Eh           16032.32178 eV
CPCM Dielectric    :         -0.10389601971787 Eh              -2.82715 eV

Virial components:
Potential Energy   :       -910.90039086768456 Eh          -24786.85978 eV
Kinetic Energy     :        455.04277461914347 Eh           12382.34340 eV
Virial Ratio       :          2.00179069238069

CPCM Solvation Model Properties:
Surface-charge          :         -1.01310566051877
Corrected charge        :         -1.00000000000000
Outlying charge corr.   :          0.00001193204302 Eh               0.00032 eV
Free-energy (cav+disp)  :  This term is not implemented in the current solvation scheme

---------------
SCF CONVERGENCE
---------------

  Last Energy change         ...    5.4263e-07  Tolerance :   1.0000e-06
  Last MAX-Density change    ...    3.6516e-05  Tolerance :   1.0000e-05
  Last RMS-Density change    ...    1.1543e-06  Tolerance :   1.0000e-06
  Last DIIS Error            ...    2.3026e-03  Tolerance :   1.0000e-06
  Last Orbital Gradient      ...    2.9946e-05  Tolerance :   5.0000e-05
  Last Orbital Rotation      ...    6.8363e-05  Tolerance :   5.0000e-05


----------------
ORBITAL ENERGIES
----------------

  NO   OCC          E(Eh)            E(eV) 
   0   2.0000     -20.732949      -564.1722 
   1   2.0000     -20.635510      -561.5208 
   2   2.0000     -20.578284      -559.9636 
   3   2.0000     -11.449342      -311.5524 
   4   2.0000     -11.429748      -311.0193 
   5   2.0000     -11.360221      -309.1273 
   6   2.0000     -11.317367      -307.9612 
   7   2.0000     -11.309408      -307.7446 
   8   2.0000     -11.296559      -307.3950 
   9   2.0000      -1.577842       -42.9353 
  10   2.0000      -1.497938       -40.7610 
  11   2.0000      -1.397999       -38.0415 
  12   2.0000      -1.167756       -31.7763 
  13   2.0000      -1.112850       -30.2822 
  14   2.0000      -1.003069       -27.2949 
  15   2.0000      -0.912391       -24.8274 
  16   2.0000      -0.888362       -24.1736 
  17   2.0000      -0.831515       -22.6267 
  18   2.0000      -0.795605       -21.6495 
  19   2.0000      -0.749035       -20.3823 
  20   2.0000      -0.736909       -20.0523 
  21   2.0000      -0.707275       -19.2459 
  22   2.0000      -0.694861       -18.9081 
  23   2.0000      -0.654507       -17.8100 
  24   2.0000      -0.639629       -17.4052 
  25   2.0000      -0.616490       -16.7756 
  26   2.0000      -0.611124       -16.6295 
  27   2.0000      -0.599001       -16.2996 
  28   2.0000      -0.579308       -15.7638 
  29   2.0000      -0.549209       -14.9447 
  30   2.0000      -0.499745       -13.5988 
  31   2.0000      -0.491818       -13.3831 
  32   2.0000      -0.427706       -11.6385 
  33   0.0000       0.019603         0.5334 
  34   0.0000       0.064112         1.7446 
  35   0.0000       0.133292         3.6271 
  36   0.0000       0.152945         4.1618 
  37   0.0000       0.170120         4.6292 
  38   0.0000       0.181458         4.9377 
  39   0.0000       0.185682         5.0527 
  40   0.0000       0.188932         5.1411 
  41   0.0000       0.207594         5.6489 
  42   0.0000       0.217492         5.9183 
  43   0.0000       0.218105         5.9349 
*Only the first 10 virtual orbitals were printed.

                    ********************************
                    * MULLIKEN POPULATION ANALYSIS *
                    ********************************

-----------------------
MULLIKEN ATOMIC CHARGES
-----------------------
   0 O :   -0.517046
   1 C :    0.535387
   2 O :   -0.353294
   3 C :   -0.013902
   4 C :    0.178719
   5 C :   -0.053162
   6 C :    0.042800
   7 C :    0.377833
   8 O :   -0.211515
   9 H :    0.099524
  10 H :    0.099424
  11 H :    0.111318
  12 H :    0.178178
  13 H :    0.160466
  14 H :    0.160443
  15 H :    0.204826
Sum of atomic charges:    1.0000000

--------------------------------
MULLIKEN REDUCED ORBITAL CHARGES
--------------------------------
  0 O s       :     3.839381  s :     3.839381
      pz      :     1.475051  p :     4.639820
      px      :     1.726585
      py      :     1.438184
      dz2     :     0.003481  d :     0.035603
      dxz     :     0.002581
      dyz     :     0.010123
      dx2y2   :     0.009156
      dxy     :     0.010262
      f0      :     0.000219  f :     0.002241
      f+1     :     0.000066
      f-1     :     0.000239
      f+2     :     0.000202
      f-2     :     0.000327
      f+3     :     0.000643
      f-3     :     0.000544

  1 C s       :     3.047453  s :     3.047453
      pz      :     0.634174  p :     2.101223
      px      :     0.780881
      py      :     0.686168
      dz2     :     0.007662  d :     0.288671
      dxz     :     0.029339
      dyz     :     0.085152
      dx2y2   :     0.097186
      dxy     :     0.069333
      f0      :     0.003530  f :     0.027266
      f+1     :     0.001309
      f-1     :     0.001560
      f+2     :     0.002479
      f-2     :     0.003895
      f+3     :     0.004622
      f-3     :     0.009872

  2 O s       :     3.762263  s :     3.762263
      pz      :     1.752990  p :     4.547446
      px      :     1.331487
      py      :     1.462968
      dz2     :     0.004940  d :     0.041295
      dxz     :     0.004039
      dyz     :     0.005238
      dx2y2   :     0.015849
      dxy     :     0.011229
      f0      :     0.000291  f :     0.002291
      f+1     :     0.000372
      f-1     :     0.000300
      f+2     :     0.000149
      f-2     :     0.000171
      f+3     :     0.000641
      f-3     :     0.000366

  3 C s       :     3.132395  s :     3.132395
      pz      :     1.084666  p :     2.764282
      px      :     0.581012
      py      :     1.098604
      dz2     :     0.016293  d :     0.108464
      dxz     :     0.028147
      dyz     :     0.016739
      dx2y2   :     0.028522
      dxy     :     0.018764
      f0      :     0.001013  f :     0.008760
      f+1     :     0.001317
      f-1     :     0.000804
      f+2     :     0.001647
      f-2     :     0.000218
      f+3     :     0.002025
      f-3     :     0.001735

  4 C s       :     3.149363  s :     3.149363
      pz      :     1.101410  p :     2.510447
      px      :     0.782533
      py      :     0.626503
      dz2     :     0.008397  d :     0.145208
      dxz     :     0.017494
      dyz     :     0.026534
      dx2y2   :     0.047116
      dxy     :     0.045668
      f0      :     0.002495  f :     0.016264
      f+1     :     0.001508
      f-1     :     0.001454
      f+2     :     0.001004
      f-2     :     0.001649
      f+3     :     0.004142
      f-3     :     0.004012

  5 C s       :     3.155887  s :     3.155887
      pz      :     0.797959  p :     2.781201
      px      :     0.928160
      py      :     1.055083
      dz2     :     0.003429  d :     0.107313
      dxz     :     0.025262
      dyz     :     0.012564
      dx2y2   :     0.034010
      dxy     :     0.032048
      f0      :     0.001454  f :     0.008761
      f+1     :     0.000799
      f-1     :     0.000948
      f+2     :     0.000209
      f-2     :     0.001460
      f+3     :     0.002120
      f-3     :     0.001770

  6 C s       :     2.938223  s :     2.938223
      pz      :     1.091195  p :     2.903261
      px      :     0.973397
      py      :     0.838669
      dz2     :     0.019952  d :     0.108928
      dxz     :     0.028299
      dyz     :     0.006802
      dx2y2   :     0.031739
      dxy     :     0.022135
      f0      :     0.000434  f :     0.006788
      f+1     :     0.001120
      f-1     :     0.000705
      f+2     :     0.000438
      f-2     :     0.000655
      f+3     :     0.001761
      f-3     :     0.001675

  7 C s       :     3.206567  s :     3.206567
      pz      :     0.418857  p :     2.238046
      px      :     0.737889
      py      :     1.081299
      dz2     :     0.001907  d :     0.161084
      dxz     :     0.046369
      dyz     :     0.013531
      dx2y2   :     0.042907
      dxy     :     0.056371
      f0      :     0.002254  f :     0.016470
      f+1     :     0.001090
      f-1     :     0.000764
      f+2     :     0.003347
      f-2     :     0.000435
      f+3     :     0.003608
      f-3     :     0.004972

  8 O s       :     3.763154  s :     3.763154
      pz      :     1.570224  p :     4.393761
      px      :     1.318406
      py      :     1.505130
      dz2     :     0.005129  d :     0.052017
      dxz     :     0.009270
      dyz     :     0.005584
      dx2y2   :     0.019975
      dxy     :     0.012058
      f0      :     0.000373  f :     0.002583
      f+1     :     0.000388
      f-1     :     0.000247
      f+2     :     0.000358
      f-2     :     0.000052
      f+3     :     0.000645
      f-3     :     0.000520

  9 H s       :     0.864368  s :     0.864368
      pz      :     0.018275  p :     0.033964
      px      :     0.005188
      py      :     0.010501
      dz2     :     0.000654  d :     0.002144
      dxz     :     0.000440
      dyz     :     0.000509
      dx2y2   :     0.000324
      dxy     :     0.000217

 10 H s       :     0.864484  s :     0.864484
      pz      :     0.019443  p :     0.033948
      px      :     0.005276
      py      :     0.009229
      dz2     :     0.000701  d :     0.002144
      dxz     :     0.000493
      dyz     :     0.000506
      dx2y2   :     0.000279
      dxy     :     0.000166

 11 H s       :     0.852038  s :     0.852038
      pz      :     0.008260  p :     0.034541
      px      :     0.004316
      py      :     0.021964
      dz2     :     0.000231  d :     0.002103
      dxz     :     0.000041
      dyz     :     0.000584
      dx2y2   :     0.000653
      dxy     :     0.000594

 12 H s       :     0.779845  s :     0.779845
      pz      :     0.006975  p :     0.039876
      px      :     0.008118
      py      :     0.024783
      dz2     :     0.000240  d :     0.002100
      dxz     :     0.000006
      dyz     :     0.000407
      dx2y2   :     0.000697
      dxy     :     0.000750

 13 H s       :     0.791148  s :     0.791148
      pz      :     0.021112  p :     0.045997
      px      :     0.017719
      py      :     0.007166
      dz2     :     0.000739  d :     0.002389
      dxz     :     0.000724
      dyz     :     0.000415
      dx2y2   :     0.000253
      dxy     :     0.000258

 14 H s       :     0.791160  s :     0.791160
      pz      :     0.019510  p :     0.046008
      px      :     0.018418
      py      :     0.008080
      dz2     :     0.000703  d :     0.002389
      dxz     :     0.000676
      dyz     :     0.000391
      dx2y2   :     0.000301
      dxy     :     0.000317

 15 H s       :     0.756782  s :     0.756782
      pz      :     0.002687  p :     0.036146
      px      :     0.010029
      py      :     0.023429
      dz2     :     0.000293  d :     0.002246
      dxz     :     0.000083
      dyz     :     0.000163
      dx2y2   :     0.000823
      dxy     :     0.000884


                     *******************************
                     * LOEWDIN POPULATION ANALYSIS *
                     *******************************

----------------------
LOEWDIN ATOMIC CHARGES
----------------------
   0 O :    0.040479
   1 C :   -0.382073
   2 O :    0.249819
   3 C :    0.026632
   4 C :   -0.098398
   5 C :    0.125124
   6 C :    0.038317
   7 C :    0.227485
   8 O :    0.411678
   9 H :    0.014504
  10 H :    0.014511
  11 H :    0.016937
  12 H :    0.055040
  13 H :    0.092799
  14 H :    0.092495
  15 H :    0.074652

-------------------------------
LOEWDIN REDUCED ORBITAL CHARGES
-------------------------------
  0 O s       :     3.394775  s :     3.394775
      pz      :     1.370876  p :     4.494629
      px      :     1.606083
      py      :     1.517671
      dz2     :     0.008092  d :     0.064391
      dxz     :     0.002717
      dyz     :     0.010454
      dx2y2   :     0.020473
      dxy     :     0.022655
      f0      :     0.000359  f :     0.005726
      f+1     :     0.000245
      f-1     :     0.000811
      f+2     :     0.000336
      f-2     :     0.000427
      f+3     :     0.001856
      f-3     :     0.001692

  1 C s       :     2.725367  s :     2.725367
      pz      :     0.648233  p :     2.513805
      px      :     0.937930
      py      :     0.927642
      dz2     :     0.064866  d :     0.980641
      dxz     :     0.089118
      dyz     :     0.211464
      dx2y2   :     0.351567
      dxy     :     0.263625
      f0      :     0.012014  f :     0.162261
      f+1     :     0.006770
      f-1     :     0.013016
      f+2     :     0.014921
      f-2     :     0.025170
      f+3     :     0.026489
      f-3     :     0.063881

  2 O s       :     3.238764  s :     3.238764
      pz      :     1.591133  p :     4.403762
      px      :     1.321938
      py      :     1.490691
      dz2     :     0.010293  d :     0.101408
      dxz     :     0.014647
      dyz     :     0.007605
      dx2y2   :     0.034150
      dxy     :     0.034712
      f0      :     0.000506  f :     0.006247
      f+1     :     0.000550
      f-1     :     0.000541
      f+2     :     0.000783
      f-2     :     0.000253
      f+3     :     0.001429
      f-3     :     0.002183

  3 C s       :     2.727058  s :     2.727058
      pz      :     1.046006  p :     2.779925
      px      :     0.683785
      py      :     1.050134
      dz2     :     0.066530  d :     0.406571
      dxz     :     0.099084
      dyz     :     0.046697
      dx2y2   :     0.116571
      dxy     :     0.077688
      f0      :     0.005577  f :     0.059814
      f+1     :     0.009496
      f-1     :     0.004854
      f+2     :     0.009389
      f-2     :     0.003417
      f+3     :     0.014231
      f-3     :     0.012850

  4 C s       :     2.728620  s :     2.728620
      pz      :     0.961964  p :     2.738056
      px      :     0.994253
      py      :     0.781840
      dz2     :     0.048765  d :     0.548074
      dxz     :     0.049083
      dyz     :     0.079709
      dx2y2   :     0.217281
      dxy     :     0.153236
      f0      :     0.005840  f :     0.083647
      f+1     :     0.005812
      f-1     :     0.008022
      f+2     :     0.005887
      f-2     :     0.010094
      f+3     :     0.023382
      f-3     :     0.024611

  5 C s       :     2.730036  s :     2.730036
      pz      :     0.731738  p :     2.727389
      px      :     0.976212
      py      :     1.019438
      dz2     :     0.025651  d :     0.372060
      dxz     :     0.078533
      dyz     :     0.030441
      dx2y2   :     0.121153
      dxy     :     0.116282
      f0      :     0.003217  f :     0.045391
      f+1     :     0.003307
      f-1     :     0.003460
      f+2     :     0.001351
      f-2     :     0.010222
      f+3     :     0.014293
      f-3     :     0.009542

  6 C s       :     2.679973  s :     2.679973
      pz      :     1.001088  p :     2.865701
      px      :     0.951455
      py      :     0.913158
      dz2     :     0.053444  d :     0.370994
      dxz     :     0.080626
      dyz     :     0.030874
      dx2y2   :     0.113440
      dxy     :     0.092610
      f0      :     0.001997  f :     0.045015
      f+1     :     0.005718
      f-1     :     0.005373
      f+2     :     0.003983
      f-2     :     0.004919
      f+3     :     0.013162
      f-3     :     0.009863

  7 C s       :     2.769840  s :     2.769840
      pz      :     0.435220  p :     2.353821
      px      :     0.870542
      py      :     1.048059
      dz2     :     0.040372  d :     0.550309
      dxz     :     0.108504
      dyz     :     0.044216
      dx2y2   :     0.162538
      dxy     :     0.194679
      f0      :     0.007901  f :     0.098545
      f+1     :     0.008587
      f-1     :     0.003435
      f+2     :     0.020543
      f-2     :     0.002539
      f+3     :     0.019641
      f-3     :     0.035899

  8 O s       :     3.216497  s :     3.216497
      pz      :     1.425499  p :     4.247823
      px      :     1.370300
      py      :     1.452024
      dz2     :     0.010053  d :     0.116141
      dxz     :     0.012337
      dyz     :     0.012893
      dx2y2   :     0.041205
      dxy     :     0.039653
      f0      :     0.000326  f :     0.007861
      f+1     :     0.000803
      f-1     :     0.000357
      f+2     :     0.000950
      f-2     :     0.000310
      f+3     :     0.001781
      f-3     :     0.003334

  9 H s       :     0.821679  s :     0.821679
      pz      :     0.061794  p :     0.136937
      px      :     0.026840
      py      :     0.048302
      dz2     :     0.008799  d :     0.026880
      dxz     :     0.005118
      dyz     :     0.006767
      dx2y2   :     0.003597
      dxy     :     0.002599

 10 H s       :     0.821635  s :     0.821635
      pz      :     0.065082  p :     0.136968
      px      :     0.027078
      py      :     0.044808
      dz2     :     0.008931  d :     0.026886
      dxz     :     0.005763
      dyz     :     0.007274
      dx2y2   :     0.002889
      dxy     :     0.002030

 11 H s       :     0.819967  s :     0.819967
      pz      :     0.038530  p :     0.135998
      px      :     0.024966
      py      :     0.072501
      dz2     :     0.002607  d :     0.027098
      dxz     :     0.000554
      dyz     :     0.009484
      dx2y2   :     0.007564
      dxy     :     0.006889

 12 H s       :     0.774819  s :     0.774819
      pz      :     0.030754  p :     0.144089
      px      :     0.031053
      py      :     0.082282
      dz2     :     0.002761  d :     0.026052
      dxz     :     0.000059
      dyz     :     0.006660
      dx2y2   :     0.008449
      dxy     :     0.008123

 13 H s       :     0.738545  s :     0.738545
      pz      :     0.063019  p :     0.141553
      px      :     0.047216
      py      :     0.031318
      dz2     :     0.008842  d :     0.027103
      dxz     :     0.007466
      dyz     :     0.004807
      dx2y2   :     0.002842
      dxy     :     0.003146

 14 H s       :     0.738863  s :     0.738863
      pz      :     0.060466  p :     0.141542
      px      :     0.048510
      py      :     0.032565
      dz2     :     0.008568  d :     0.027101
      dxz     :     0.007070
      dyz     :     0.004318
      dx2y2   :     0.003430
      dxy     :     0.003716

 15 H s       :     0.767871  s :     0.767871
      pz      :     0.013761  p :     0.133373
      px      :     0.039299
      py      :     0.080312
      dz2     :     0.003166  d :     0.024105
      dxz     :     0.001264
      dyz     :     0.002310
      dx2y2   :     0.007949
      dxy     :     0.009416


                      *****************************
                      * MAYER POPULATION ANALYSIS *
                      *****************************

  NA   - Mulliken gross atomic population
  ZA   - Total nuclear charge
  QA   - Mulliken gross atomic charge
  VA   - Mayer's total valence
  BVA  - Mayer's bonded valence
  FA   - Mayer's free valence

  ATOM       NA         ZA         QA         VA         BVA        FA
  0 O      8.5170     8.0000    -0.5170     1.9772     1.9772     0.0000
  1 C      5.4646     6.0000     0.5354     4.1590     4.1590    -0.0000
  2 O      8.3533     8.0000    -0.3533     2.0039     2.0039     0.0000
  3 C      6.0139     6.0000    -0.0139     3.8281     3.8281     0.0000
  4 C      5.8213     6.0000     0.1787     3.5356     3.5356     0.0000
  5 C      6.0532     6.0000    -0.0532     4.0118     4.0118     0.0000
  6 C      5.9572     6.0000     0.0428     3.8998     3.8998     0.0000
  7 C      5.6222     6.0000     0.3778     3.6507     3.6507     0.0000
  8 O      8.2115     8.0000    -0.2115     2.3444     2.3444     0.0000
  9 H      0.9005     1.0000     0.0995     0.9967     0.9967     0.0000
 10 H      0.9006     1.0000     0.0994     0.9968     0.9968    -0.0000
 11 H      0.8887     1.0000     0.1113     0.9959     0.9959     0.0000
 12 H      0.8218     1.0000     0.1782     0.9922     0.9922    -0.0000
 13 H      0.8395     1.0000     0.1605     1.0062     1.0062     0.0000
 14 H      0.8396     1.0000     0.1604     1.0062     1.0062     0.0000
 15 H      0.7952     1.0000     0.2048     0.9736     0.9736     0.0000

  Mayer bond orders larger than 0.100000
B(  0-O ,  1-C ) :   1.9285 B(  1-C ,  2-O ) :   1.2328 B(  1-C ,  4-C ) :   0.9804 
B(  2-O ,  3-C ) :   0.8190 B(  3-C ,  9-H ) :   0.9971 B(  3-C , 10-H ) :   0.9971 
B(  3-C , 11-H ) :   0.9944 B(  4-C ,  5-C ) :   1.8555 B(  4-C ,  8-O ) :   0.8058 
B(  5-C ,  6-C ) :   1.0377 B(  5-C , 12-H ) :   0.9462 B(  6-C ,  7-C ) :   1.0547 
B(  6-C , 13-H ) :   0.9240 B(  6-C , 14-H ) :   0.9244 B(  7-C ,  8-O ) :   1.5054 
B(  7-C , 15-H ) :   0.9516 

-------
TIMINGS
-------

Total SCF time: 0 days 0 hours 1 min 6 sec 

Total time                  ....      66.486 sec
Sum of individual times     ....      66.526 sec  (100.1%)

SCF preparation             ....       0.391 sec  (  0.6%)
Fock matrix formation       ....      64.151 sec  ( 96.5%)
  Startup                   ....       0.061 sec  (  0.1% of F)
  Coulomb+Exchange Fock     ....      60.654 sec  ( 94.5% of F)
  CPCM terms                ....       2.732 sec  (  4.3% of F)
Diagonalization             ....       0.000 sec  (  0.0%)
Density matrix formation    ....       0.516 sec  (  0.8%)
Total Energy calculation    ....       0.044 sec  (  0.1%)
Population analysis         ....       0.048 sec  (  0.1%)
Orbital Transformation      ....       0.208 sec  (  0.3%)
Orbital Orthonormalization  ....       0.000 sec  (  0.0%)
DIIS solution               ....       0.798 sec  (  1.2%)
SOSCF solution              ....       0.365 sec  (  0.5%)
Finished LeanSCF after  66.6 sec

Maximum memory used throughout the entire LEANSCF-calculation: 27.1 MB


           ************************************************************
           *        Program running with 8 parallel MPI-processes     *
           *              working on a common directory               *
           ************************************************************

------------------------------------------------------------------------------
                         ORCA PROPERTY INTEGRAL CALCULATIONS
------------------------------------------------------------------------------

GBWName                                   ... calc.gbw
Number of atoms                           ...     16
Number of basis functions                 ...    377
Max core memory                           ...   8000 MB

Dipole integrals                          ... YES
Quadrupole integrals                      ...  NO
Linear momentum integrals                 ... YES
Angular momentum integrals                ... YES
Higher moments length integrals           ...  NO
Higher moments velocity integrals         ...  NO
Kinetic energy integrals                  ...  NO
GIAO right hand sides                     ...  NO
GIAO dipole derivative integrals          ...  NO
SOC integrals                             ...  NO
EPR diamagnetic integrals (GIAO)          ...  NO
EPR gauge integrals                       ...  NO
Field gradient integrals                  ...  NO (   0 nuclei)
Spin-dipole/Fermi contact integrals       ...  NO (   0 nuclei)
Contact density integrals                 ...  NO (   0 nuclei)
Nucleus-orbit integrals                   ...  NO (   0 nuclei)
Geometric perturbations                   ...  NO (  16 nuclei)

Choice of electric origin   ... Center of mass
Position of electric origin ... (  0.0426,  0.0793, -0.2452) 
Choice of magnetic origin   ... GIAO
Position of magnetic origin ... (  0.0000,  0.0000,  0.0000) 

Calculating integrals                     ... Electric Dipole (Length)     done (  0.0 sec)
Calculating integrals                     ... Linear Momentum              done (  0.0 sec)
Calculating integrals                     ... Angular Momentum  (ElOri)    done (  0.0 sec)

Property integrals calculated in   0.1 sec

Maximum memory used throughout the entire PROPINT-calculation: 21.6 MB


           ************************************************************
           *        Program running with 8 parallel MPI-processes     *
           *              working on a common directory               *
           ************************************************************


--------------------------------------------------------------------------------
                             ORCA-MATRIX DRIVEN CI
--------------------------------------------------------------------------------


Wavefunction type
-----------------
Correlation treatment                      ...      CCSD     
Single excitations                         ... ON
Orbital optimization                       ... OFF
Calculation of Z vector                    ... OFF
Calculation of Brueckner orbitals          ... OFF
Perturbative triple excitations            ... ON
CPCM scheme                                ... PTES
Calculation of F12 correction              ... OFF
Frozen core treatment                      ... chemical core (18 el)
Reference Wavefunction                     ... RHF
  Internal Orbitals:     9 ...   32 ( 24 MO's/ 48 electrons)
  Virtual  Orbitals:    33 ...  376 (344 MO's              )
Number of AO's                             ...    377
Number of electrons                        ...     66
Number of correlated electrons             ...     48

Algorithmic settings
--------------------
Integral transformation                    ... All integrals via the RI transformation
K(C) Formation                             ... RI-DLPNO
   PNO-Integral Storage                    ... ON DISK
   PNO occupation number cut-off           ... 3.330e-07
   Singles PNO occupation number cut-off   ... 9.990e-09
   PNO Mulliken prescreening cut-off       ... 1.000e-03
   Domain cut-off (Mulliken population)    ... 1.000e-03
   PNO Normalization                       ...    1
Maximum number of iterations               ...        50
Convergence tolerance (max. residuum)      ... 2.500e-05
Level shift for amplitude update           ... 2.000e-01
Maximum number of DIIS vectors             ...         7
DIIS turned on at iteration                ...         0
Damping before turning on DIIS             ...     0.500
Damping after turning on DIIS              ...     0.000
Pair specific amplitude update             ... OFF
Natural orbital iterations                 ... OFF
Perturbative natural orbital generation    ... OFF
Printlevel                                 ... 2

Singles Fock matrix elements calculated using PNOs.

Memory handling:
----------------
Maximum memory for working arrays          ...   8000 MB
Data storage in matrix containers          ... UNCOMPRESSED
Data type for integral storage             ... DOUBLE
In-Core Storage of quantities:
   Amplitudes+Sigma Vector      ... NO
   J+K operators                ... NO
   DIIS vectors                 ... NO
   3-external integrals         ... NO
   4-external integrals         ... NO

Localization treatment:
-----------------------
Localization option                        ...    6
Localization threshhold                    ... -1.0e+00
Using relative localization threshhold     ... 1.0e-08
Neglect threshold for strong pairs         ... 1.000e-04 Eh
Prescreening threshold for very weak pairs ... 1.000e-06 Eh

Initializing the integral package          ... done
Localizing the valence orbitals
Localizing the valence orbitals
------------------------------------------------------------------------------
                           ORCA ORBITAL LOCALIZATION
------------------------------------------------------------------------------

Input orbitals are from                  ... calc.gbw
Output orbitals are to                   ... calc.loc
Max. number of iterations                ... 128
Localizations seeded randomly            ... off
Convergence tolerance                    ... 1.000e-06
Using relative localization threshhold   ... 1.000e-08
Threshold for strong local MOs           ... 9.500e-01
Threshold for bond MOs                   ... 8.500e-01
Operator                                 ... 0
Orbital range for localization           ... 9 to 32
Localization criterion                   ... FOSTER-BOYS (AUGMENTED HESSIAN)
Doing the dipole integrals     ... o.k.
Initial value of the localization sum :   417.462457
ITERATION   0 : L=  443.8856990783 DL=  2.64e+01 (AVERGE_DL)=    0.3094129645 
ITERATION   1 : L=  445.1957819440 DL=  1.31e+00 (AVERGE_DL)=    0.0688961323 
ITERATION   2 : L=  445.3522648263 DL=  1.56e-01 (AVERGE_DL)=    0.0238110681 
ITERATION   3 : L=  445.3854650271 DL=  3.32e-02 (AVERGE_DL)=    0.0109677063 
ITERATION   4 : L=  445.3906698380 DL=  5.20e-03 (AVERGE_DL)=    0.0043425811 
ITERATION   5 : L=  445.3917809281 DL=  1.11e-03 (AVERGE_DL)=    0.0020064119 
ITERATION   6 : L=  445.3922364006 DL=  4.55e-04 (AVERGE_DL)=    0.0012846255 
ITERATION   7 : L=  445.3925368169 DL=  3.00e-04 (AVERGE_DL)=    0.0010432952 
ITERATION   8 : L=  445.3927680906 DL=  2.31e-04 (AVERGE_DL)=    0.0009153951 
ITERATION   9 : L=  445.3929538469 DL=  1.86e-04 (AVERGE_DL)=    0.0008203840 
ITERATION  10 : L=  445.3931055937 DL=  1.52e-04 (AVERGE_DL)=    0.0007414898 
ITERATION  11 : L=  445.3932309087 DL=  1.25e-04 (AVERGE_DL)=    0.0006738249 
ITERATION  12 : L=  445.3933352912 DL=  1.04e-04 (AVERGE_DL)=    0.0006149776 
ITERATION  13 : L=  445.3934228777 DL=  8.76e-05 (AVERGE_DL)=    0.0005633315 
ITERATION  14 : L=  445.3934968365 DL=  7.40e-05 (AVERGE_DL)=    0.0005176550 
ITERATION  15 : L=  445.3935596317 DL=  6.28e-05 (AVERGE_DL)=    0.0004769893 
ITERATION  16 : L=  445.3936132005 DL=  5.36e-05 (AVERGE_DL)=    0.0004405565 
ITERATION  17 : L=  445.3936590878 DL=  4.59e-05 (AVERGE_DL)=    0.0004077478 
ITERATION  18 : L=  445.3936985361 DL=  3.94e-05 (AVERGE_DL)=    0.0003780589 
ITERATION  19 : L=  445.3937325544 DL=  3.40e-05 (AVERGE_DL)=    0.0003510768 
ITERATION  20 : L=  445.3937619699 DL=  2.94e-05 (AVERGE_DL)=    0.0003264627 
ITERATION  21 : L=  445.3937874673 DL=  2.55e-05 (AVERGE_DL)=    0.0003039439 
ITERATION  22 : L=  445.3938096115 DL=  2.21e-05 (AVERGE_DL)=    0.0002832534 
ITERATION  23 : L=  445.3938288812 DL=  1.93e-05 (AVERGE_DL)=    0.0002642307 
ITERATION  24 : L=  445.3938456753 DL=  1.68e-05 (AVERGE_DL)=    0.0002466740 
ITERATION  25 : L=  445.3938603308 DL=  1.47e-05 (AVERGE_DL)=    0.0002304333 
ITERATION  26 : L=  445.3938731363 DL=  1.28e-05 (AVERGE_DL)=    0.0002153995 
ITERATION  27 : L=  445.3938843367 DL=  1.12e-05 (AVERGE_DL)=    0.0002014471 
ITERATION  28 : L=  445.3938941432 DL=  9.81e-06 (AVERGE_DL)=    0.0001884970 
ITERATION  29 : L=  445.3939027366 DL=  8.59e-06 (AVERGE_DL)=    0.0001764519 
ITERATION  30 : L=  445.3939102707 DL=  7.53e-06 (AVERGE_DL)=    0.0001652194 
ITERATION  31 : L=  445.3939168809 DL=  6.61e-06 (AVERGE_DL)=    0.0001547586 
ITERATION  32 : L=  445.3939226841 DL=  5.80e-06 (AVERGE_DL)=    0.0001450032 
ITERATION  33 : L=  445.3939277806 DL=  5.10e-06 (AVERGE_DL)=    0.0001358888 
ITERATION  34 : L=  445.3939322585 DL=  4.48e-06 (AVERGE_DL)=    0.0001273735 
ITERATION  35 : L=  445.3939361947 DL=  3.94e-06 (AVERGE_DL)=    0.0001194217 
ITERATION  36 : L=  445.3939396554 DL=  3.46e-06 (AVERGE_DL)=    0.0001119774 
ITERATION  37 : L=  445.3939426990 DL=  3.04e-06 (AVERGE_DL)=    0.0001050122 
ITERATION  38 : L=  445.3939453753 DL=  2.68e-06 (AVERGE_DL)=    0.0000984711 
ITERATION  39 : L=  445.3939477307 DL=  2.36e-06 (AVERGE_DL)=    0.0000923811 
ITERATION  40 : L=  445.3939498041 DL=  2.07e-06 (AVERGE_DL)=    0.0000866736 
ITERATION  41 : L=  445.3939516289 DL=  1.82e-06 (AVERGE_DL)=    0.0000813122 
ITERATION  42 : L=  445.3939532355 DL=  1.61e-06 (AVERGE_DL)=    0.0000762954 
ITERATION  43 : L=  445.3939546499 DL=  1.41e-06 (AVERGE_DL)=    0.0000715849 
ITERATION  44 : L=  445.3939558955 DL=  1.25e-06 (AVERGE_DL)=    0.0000671801 
ITERATION  45 : L=  445.3939569924 DL=  1.10e-06 (AVERGE_DL)=    0.0000630431 
ITERATION  46 : L=  445.3939579580 DL=  9.66e-07 (AVERGE_DL)=    0.0000591462 
LOCALIZATION SUM CONVERGED

------------------------------------------------------
AUGMENTED HESSIAN OPTIMIZATION OF FOSTER-BOYS ORBITALS
------------------------------------------------------

Spin operator:           0
Orbital window:          9 to 32
Number of iterations:    128
Gradient tolerance:      1.000e-06
Number of pairs:         276
Davidson threshold:      2000
Diagonalization method:  LAPACK
Iter:    0   L: 445.3939579580   Grad. norm: 2.365475e-03
   *** Likely close to a maximum now. ***
       Augmented Hessian eigenvalues:  1.43e-05 -6.03e-02 -1.09e+00 -1.28e+00 ... 
Iter:    1   L: 445.3939651171   Grad. norm: 1.927495e-04
Iter:    2   L: 445.3939651187   Grad. norm: 5.680366e-09
LOCALIZATION HAS CONVERGED.

Eigenvalues of the Hessian:
  0 -6.002e-02
  1 -1.088e+00
  2 -1.280e+00
  3 -1.781e+00
  4 -2.092e+00
  5 -2.720e+00
  6 -3.330e+00
  7 -4.464e+00
  8 -4.486e+00
  9 -4.845e+00
    ...


--------------------------------------------------------------------------------
                    LOCALIZED MOLECULAR ORBITAL COMPOSITIONS
--------------------------------------------------------------------------------

The Mulliken populations for each LMO on each atom are computed
The LMO`s will be ordered according to atom index and type
  (A) Strongly localized MO`s have populations of >=0.950 on one atom
  (B) Two center bond orbitals have populations of >=0.850 on two atoms
  (C) Other MO`s are considered to be `delocalized`

FOUND  -   5 strongly local MO`s
       -  19 two center bond MO`s
       -   0 significantly delocalized MO`s

Rather strongly localized orbitals:
MO  13:   8O  -   0.996856
MO  12:   2O  -   0.953661
MO  11:   2O  -   0.952944
MO  10:   0O  -   0.962913
MO   9:   0O  -   0.959076
Bond-like localized orbitals:
MO  32:  15H  -   0.394802  and   7C  -   0.613547
MO  31:  14H  -   0.413378  and   6C  -   0.563940
MO  30:  13H  -   0.413382  and   6C  -   0.563709
MO  29:  12H  -   0.407849  and   5C  -   0.582990
MO  28:  11H  -   0.451846  and   3C  -   0.566347
MO  27:  10H  -   0.458980  and   3C  -   0.566112
MO  26:   9H  -   0.458920  and   3C  -   0.566116
MO  25:   8O  -   0.727334  and   7C  -   0.278120
MO  24:   8O  -   0.727364  and   7C  -   0.278167
MO  23:   8O  -   0.696152  and   4C  -   0.315805
MO  22:   7C  -   0.595951  and   6C  -   0.417389
MO  21:   6C  -   0.463449  and   5C  -   0.542315
MO  20:   5C  -   0.444370  and   4C  -   0.561898
MO  19:   5C  -   0.442927  and   4C  -   0.562851
MO  18:   4C  -   0.552693  and   1C  -   0.492438
MO  17:   3C  -   0.299433  and   2O  -   0.696341
MO  16:   2O  -   0.644456  and   1C  -   0.381523
MO  15:   1C  -   0.340979  and   0O  -   0.677095
MO  14:   1C  -   0.341059  and   0O  -   0.676899
Localized MO's were stored in: calc.loc

Localizing the core orbitals
------------------------------------------------------------------------------
                           ORCA ORBITAL LOCALIZATION
------------------------------------------------------------------------------

Input orbitals are from                  ... calc.loc
Output orbitals are to                   ... calc.loc
Max. number of iterations                ... 128
Localizations seeded randomly            ... off
Convergence tolerance                    ... 1.000e-06
Using relative localization threshhold   ... 1.000e-08
Threshold for strong local MOs           ... 9.500e-01
Threshold for bond MOs                   ... 8.500e-01
Operator                                 ... 0
Orbital range for localization           ... 0 to 8
Localization criterion                   ... FOSTER-BOYS (AUGMENTED HESSIAN)
Doing the dipole integrals     ... o.k.
Initial value of the localization sum :   138.159603
ITERATION   0 : L=  138.1596092024 DL=  5.70e-06 (AVERGE_DL)=    0.0003980221 
ITERATION   1 : L=  138.1596092024 DL=  0.00e+00 (AVERGE_DL)=    0.0000000000 
LOCALIZATION SUM CONVERGED

------------------------------------------------------
AUGMENTED HESSIAN OPTIMIZATION OF FOSTER-BOYS ORBITALS
------------------------------------------------------

Spin operator:           0
Orbital window:          0 to 8
Number of iterations:    128
Gradient tolerance:      1.000e-06
Number of pairs:         36
Davidson threshold:      2000
Diagonalization method:  LAPACK
Iter:    0   L: 138.1596092024   Grad. norm: 1.058566e-04
   *** Likely close to a maximum now. ***
       Augmented Hessian eigenvalues:  6.15e-11 -2.08e+01 -2.31e+01 -2.50e+01 ... 
Iter:    1   L: 138.1596092025   Grad. norm: 1.705463e-16
LOCALIZATION HAS CONVERGED.

Eigenvalues of the Hessian:
  0 -2.084e+01
  1 -2.310e+01
  2 -2.496e+01
  3 -2.571e+01
  4 -2.920e+01
  5 -2.965e+01
  6 -3.060e+01
  7 -3.144e+01
  8 -3.166e+01
  9 -6.941e+01
    ...


--------------------------------------------------------------------------------
                    LOCALIZED MOLECULAR ORBITAL COMPOSITIONS
--------------------------------------------------------------------------------

The Mulliken populations for each LMO on each atom are computed
The LMO`s will be ordered according to atom index and type
  (A) Strongly localized MO`s have populations of >=0.950 on one atom
  (B) Two center bond orbitals have populations of >=0.850 on two atoms
  (C) Other MO`s are considered to be `delocalized`

FOUND  -   9 strongly local MO`s
       -   0 two center bond MO`s
       -   0 significantly delocalized MO`s

Rather strongly localized orbitals:
MO   8:   8O  -   0.998953
MO   7:   7C  -   1.000270
MO   6:   6C  -   1.002079
MO   5:   5C  -   1.001706
MO   4:   4C  -   1.000382
MO   3:   3C  -   1.000031
MO   2:   2O  -   0.999138
MO   1:   1C  -   0.999181
MO   0:   0O  -   0.999206
Localized MO's were stored in: calc.loc

Warning: reference  - re-canonicalizations have been set to INT 1 VIRT 1
Warning: internal orbitals are localized - no re-canonicalization of internal orbitals
Warning: UsePNO is turned on - no re-canonicalization of internal and virtual orbitals
Fock densities were made 
Making Fock matrix and reference energy:

--------------------------
CLOSED-SHELL FOCK OPERATOR
--------------------------

MDCI_FockCPCM: ediel   =  -0.103896020000
MDCI_FockCPCM: <VCPCM> =   4.590914688285
Time needed for Fock operator              ...            7.895 sec
Reference energy                           ...   -455.857612259

--------------
DLPNO SETTINGS (2015 fully linear scaling implementation)
--------------

TCutMKN:           1.000e-03
TCutPAO:           1.000e-03
TCutPNO:           3.330e-07
TCutPNOSingles:    9.990e-09
TCutEN:            9.700e-01
TCutPAOExt:        1.000e-01
TCutPairs:         1.000e-04
TCutPre:           1.000e-06
TCutOSV:           1.000e-06
TCutDOij:          1.000e-05
TCutDO:            1.000e-02
TCutC:             1.000e-04
TCutCPAO:          1.000e-03
TCutCMO:           1.000e-03
TScaleDOMP2PreScr: 2.000e+00
TScaleMKNMP2PreScr:1.000e+01
TScalePNOMP2PreScr:1.000e+00
PAO overlap thresh 1.000e-08
Using PNOs for Singles Fock computation
Use new domains
Use fully linear algorithm
TCutTNO:           1.000e-09
TCutMP2Pairs:      1.000e-05
TCutDOStrong:      2.000e-02
TCutDOWeak:        4.000e-02
TCutMKNStrong:     1.000e-02
TCutMKNWeak:       1.000e-01
NTCutTNO:          1

--------------------------
Creating C-PCM containers                  ... ok
Mulliken population of the LMOs            ... ok
Performing proximity check                 ... No problems found
Calculating differential overlap integrals ... ok

--------------------------
ELECTRON PAIR PRESCREENING
--------------------------

Dipole-based pair screening          .... used

   TCutDOij = 1.000000e-05
   TCutPre  = 1.000000e-06
   .... Finished loop over pairs
Total time spent in the prescreening                  ...     0.000 sec
sum of pair energies estimated for screened out pairs ...       0.000000000000 Eh
Thresholds for map construction and integral transformation for crude MP2:
   TCutMKN                    ...     1.0e-02
   TCutDO                     ...     2.0e-02
   TCutPairs                  ...     1.0e-04
   TCutPNO_CrudeMP2           ...     3.3e-07
   TCutPNOSingles_CrudeMP2    ...     1.0e-08
--------------------------------
LOCAL RI TRANSFORMATION (IAVPAO)
--------------------------------

Orbital window:       9 to 32
Number of PAOs:     377
Basis functions:    377 (141 shells)
Aux. functions:     894 (268 shells)
Use SHARK:           on
Have SHARK:         yes

Processing maps (0.0 sec)
Average map sizes:
   Aux shells -> MOs              24.0
   Aux shells -> PAOs            377.0
   MOs        -> AO shells       132.5
   PAOs       -> AO shells       139.7

Calculating integrals (0.8 sec, 61.724 MB)
Sorting integrals (0.1 sec, 61.714 MB)
Total time for the integral transformation: 0.9 sec
--------------------------------
INITIAL GUESS AND PNO GENERATION
--------------------------------

PNO truncation parameters                   .... 
    PAOOverlapThresh   =        1.000e-08

    TCutPairs          =        1.000e-04
    TCutPNO            =        3.330e-07
    TCutPNOSingles     =        9.990e-09
    TCutMP2Pairs       =        1.000e-05
    TCutMKN            =        1.000e-02
    TCutDO             =        2.000e-02

Pair selection                          .... not used
Type of local MP2 treatment                 .... semi-local MP2
Strategy for PNO selection                  .... occupation number selection
Pair density normalization                  .... MP2 norm
Spin component scaling                      .... not used

   .... Finished loop over pairs
Making pair pair interaction lists          ... done

                       ===========================
                        206 OF  300 PAIRS ARE KEPT CCSD PAIRS
                         79 OF  300 PAIRS ARE KEPT MP2 PAIRS FOR (T)
                         15 OF  300 PAIRS ARE SKIPPED
                       ===========================

Total time spent in the initial guess                 ...     3.071 sec
SL-MP2 correlation energy (all non-screened pairs)    ...      -1.547417360422 Eh

Initial PNO correlation energy                        ...      -1.540502992218 Eh
sum of pair energies prescreened and skipped MP2 pairs...      -0.000072123704 Eh
sum of pair energies of crude MP2 skipped pairs only  ...      -0.000072123704 Eh
sum of MP2 pair energies for pairs that were not kept ...      -0.002958336898 Eh
sum of PNO error estimates for the kept pairs         ...      -0.003956031306 Eh
                                                          --------------------
sum of all corrections                                         -0.006914368204
Initial total correlation energy                               -1.547417360422
Thresholds for map construction and integral transformation for fine MP2 and CCSD(T) calculation:
   TCutMKN   ...     1.0e-03
   TCutDO    ...     1.0e-02
   TCutPairs ...     1.0e-04
   TCutCMO   ...     1.0e-03
   TCutCPAO  ...     1.0e-03

Thresholds for map construction and integral transformation for strong Triples:
   TCutMKN   ...     1.0e-02
   TCutDO    ...     2.0e-02
   TCutCMO   ...     1.0e-03
   TCutCPAO  ...     1.0e-03

Thresholds for map construction and integral transformation for weak Triples:
   TCutMKN   ...     1.0e-01
   TCutDO    ...     4.0e-02
   TCutCMO   ...     1.0e-03
   TCutCPAO  ...     1.0e-03

--------------------------------
LOCAL RI TRANSFORMATION (IAVPAO)
--------------------------------

Orbital window:       9 to 32
Number of PAOs:     377
Basis functions:    377 (141 shells)
Aux. functions:     894 (268 shells)
Use SHARK:           on
Have SHARK:         yes

Processing maps (0.0 sec)
Average map sizes:
   Aux shells -> MOs              23.7
   Aux shells -> PAOs            377.0
   MOs        -> AO shells       132.5
   PAOs       -> AO shells       139.7

Calculating integrals (1.6 sec, 61.033 MB)
Sorting integrals (0.1 sec, 61.023 MB)
Total time for the integral transformation: 1.7 sec
--------------------------------
INITIAL GUESS AND PNO GENERATION
--------------------------------

PNO truncation parameters                   .... 
    PAOOverlapThresh   =        1.000e-08

    TCutPairs          =        1.000e-04
    TCutPNO            =        3.330e-07
    TCutPNOSingles     =        9.990e-09
    TCutMP2Pairs       =        1.000e-05
    TCutMKN            =        1.000e-03
    TCutDO             =        1.000e-02

Pair selection                          .... not used
Type of local MP2 treatment                 .... semi-local MP2
Strategy for PNO selection                  .... occupation number selection
Pair density normalization                  .... MP2 norm
Spin component scaling                      .... not used

   .... Finished loop over pairs

 PNO Occupation Number Statistics: 
  | Av. % of trace(Dij) retained        ...  97.630752494435
  | sigma^2 in % of trace(Dij) retained ...   9.65e+00
  | Av. % of trace(Di) retained         ...  99.999156993187
  | sigma^2 in % of trace(Di) retained  ...   5.94e-08
 Distributions of % trace(Dij) recovered:
  |       >= 99.9  ...    65 ( 22.8 % of all pairs)
  |   [80.0, 90.0) ...     9 (  3.2 % of all pairs)
  |   [90.0, 99.0) ...   132 ( 46.3 % of all pairs)
  |   [99.0, 99.9) ...    79 ( 27.7 % of all pairs)
 Distributions of % trace(Di) recovered :
  |       >= 99.9  ...    24 (100.0 % of all I-pairs )

Making pair pair interaction lists          ... done

                       ===========================
                        206 OF  285 PAIRS ARE KEPT
                       ===========================

Total time spent in the initial guess                 ...     4.024 sec
SL-MP2 correlation energy (all non-screened pairs)    ...      -1.548037396829 Eh

Initial PNO correlation energy                        ...      -1.541160836496 Eh
sum of pair energies estimated for screened out pairs ...      -0.000072123704 Eh
sum of MP2 pair energies for pairs that were not kept ...      -0.002888245480 Eh
sum of PNO error estimates for the kept pairs         ...      -0.003988314853 Eh
                                                          --------------------
sum of all corrections                                         -0.006948684037
Initial total correlation energy                               -1.548109520533
Thresholds for map construction and integral transformation for fine MP2 and CCSD(T) calculation:
   TCutMKN   ...     1.0e-03
   TCutDO    ...     1.0e-02
   TCutPairs ...     1.0e-04
   TCutCMO   ...     1.0e-03
   TCutCPAO  ...     1.0e-03

Time for aux screen maps:            0.002
Time for maps after fine MP2:            0.009
-----------------------------
LOCAL RI TRANSFORMATION (IJV)
-----------------------------

Orbital window:       9 to 32
Basis functions:    377 (141 shells)
Aux. functions:     894 (268 shells)
Use SHARK:           on

Processing maps (0.0 sec)
Average map sizes:
   Aux shells -> MOs(i)           23.2
   Aux shells -> MOs(j)           24.0
   MOs        -> AO shells       132.5

Calculating integrals (0.8 sec, 3.818 MB)
Sorting integrals (0.0 sec, 3.808 MB)
Total time for the integral transformation: 0.8 sec
--------------------------------
LOCAL RI TRANSFORMATION (VABPAO)
--------------------------------

Number of PAOs:     377
Basis functions:    377 (141 shells)
Aux. functions:     894 (268 shells)
Use SHARK:           on

Processing maps (0.0 sec)
Average map sizes:
   Aux shells -> PAOs            377.0
   PAOs       -> AO shells       139.7

Calculating integrals (1.6 sec, 969.426 MB)
Finished


-------------------------------------
Pair Pair Term precalculation with     
RI-(ij|mn) and (im|jn) transformation  
ON THE FLY                             
-------------------------------------

   IBatch   1 (of   1)              ... done (   38.718 sec)
Total EXT                           ...          38.718 sec

IAVPA Available = YES
VABPAO Available= YES
IJV Available   = YES
IJK Available   = NO
PNO3i Available = YES
PNO3j Available = YES
PNO4 Available  = YES
---------------------
RI-PNO TRANSFORMATION
---------------------

Total Number of PNOs                   ...  6765
Average number of PNOs per pair        ...    32
Maximal number of PNOs per pair        ...    65
   #pairs with  1 -  5 PNOs   :    0
   #pairs with  6 - 10 PNOs   :   11
   #pairs with 11 - 15 PNOs   :   14
   #pairs with 16 - 20 PNOs   :   19
   #pairs with 21 - 25 PNOs   :   10
   #pairs with 26 - 30 PNOs   :   25
   #pairs with 31 - 35 PNOs   :   36
   #pairs with 36 - 40 PNOs   :   22
   #pairs with 41 - 45 PNOs   :   38
   #pairs with 46 - 50 PNOs   :   19
   #pairs with 51 - 55 PNOs   :   11
   #pairs with 61 - 65 PNOs   :    1

Generation of (ij|ab)[P] integrals            ... on
Generation of (ia|bc)[P],(ja|bc)[P] integrals ... on
Storage of 3 and 4 external integrals         ... on
Generation of ALL (ka|bc)[P] integrals        ... on
Keep RI integrals in memory                   ... off

Ibatch:  1 (of  1)
Starting 2-4 index PNO integral generation ... done

Timings:
Total PNO integral transformation time     ...         14.719 sec
Size of the 3-external file                ...        81 MB
Size of the 4-external file                ...       446 MB
Size of the IKJL file                      ...         0 MB
Size of the all 3-external file            ...       965 MB
Size of the 1-external file                ...         3 MB

Making pair/pair overlap matrices          ... done (    1.779 sec)
Size of the pair overlap file              ... 274 MB
Redoing the guess amplitudes               ... done (    0.002 sec)

-------------------------
FINAL STARTUP INFORMATION
-------------------------

E(0)                                       ...   -455.857612259
E(SL-MP2)                                  ...     -1.548037397
E(SL-MP2) including corrections            ...     -1.548109521
Initial E(tot)                             ...   -457.405721780
<T|T>                                      ...      0.401804851
Number of pairs included                   ... 206
Total number of pairs                      ... 300

------------------------------------------------
                  RHF COUPLED CLUSTER ITERATIONS
------------------------------------------------

Number of PNO amplitudes to be optimized   ...       254293
Number of non-PNO amplitudes               ...     24377216
Untruncated number of regular amplitudes   ...     35500800

Iter       E(tot)           E(Corr)          Delta-E          Residual     Time
  0   -457.405786292     -1.541225349      0.006812048      0.019315915    5.00
                           *** Turning on DIIS ***
  1   -457.452511302     -1.587950358     -0.046725009      0.011376638    5.15
  2   -457.492747323     -1.628186379     -0.040236021      0.006079332    5.17
  3   -457.501525680     -1.636964736     -0.008778357      0.003615871    5.15
  4   -457.504718981     -1.640158038     -0.003193302      0.002139199    5.16
  5   -457.505878462     -1.641317518     -0.001159480      0.001028658    5.16
  6   -457.506147990     -1.641587046     -0.000269528      0.000454825    5.18
  7   -457.506186429     -1.641625486     -0.000038440      0.000209822    5.18
  8   -457.506207421     -1.641646478     -0.000020992      0.000078335    5.17
  9   -457.506194615     -1.641633672      0.000012806      0.000034380    5.17
 10   -457.506201202     -1.641640258     -0.000006587      0.000018985    5.19
               --- The Coupled-Cluster iterations have converged ---

----------------------
COUPLED CLUSTER ENERGY
----------------------

E(0)                                       ...   -455.857612259
E(CORR)(strong-pairs)                      ...     -1.641734580
E(CORR)(weak-pairs)                        ...     -0.006948684
E(CORR)(corrected)                         ...     -1.648683264
C-PCM corr. term (included in E(CORR))     ...     -0.000094322
E(TOT)                                     ...   -457.506295523
Singles Norm <S|S>**1/2                    ...      0.114010980  
T1 diagnostic                              ...      0.016456067  

------------------
LARGEST AMPLITUDES
------------------
  19-> 33  19-> 33       0.054392
  20-> 33  20-> 33       0.054205
  23-> 34  23-> 34       0.052998
  17-> 33  17-> 33       0.051497
  18-> 35  18-> 35       0.050400
  14-> 33  14-> 33       0.047858
  15-> 33  15-> 33       0.047822
  25-> 33  25-> 33       0.045221
  24-> 33  24-> 33       0.045205
  20-> 33  19-> 33       0.045090
  24-> 33  -1-> -1       0.038813
  25-> 33  -1-> -1       0.038809
  21-> 35  21-> 35       0.038588
  32-> 37  32-> 37       0.037036
  22-> 35  22-> 35       0.036163
  25-> 33  24-> 33       0.034936


-------------------------------------------
DLPNO BASED TRIPLES CORRECTION
-------------------------------------------

Singles multiplier          ...  1.000000
TCutTNO                     ... 1.000e-09
TCutMP2Pairs                ... 1.000e-05
TCutDOStrong                ... 2.000e-02
TCutMKNStrong               ... 1.000e-02
TCutDOWeak                  ... 4.000e-02
TCutMKNWeak                 ... 1.000e-01

Fragment selection                          .... not used
Number of Triples that are to be computed   ...      1600

 . . . . . . . . .
10% done  
20% done  
30% done  
40% done  
50% done  
60% done  
70% done  
80% done  
90% done               (     94.038 sec)
Triples timings:
Total time for T0               ...   104.181 sec
Total time for Iterative (T)    ...     0.000 sec
Total time of overall (T)       ...   109.596 sec

Triples List generation         ...     0.000 sec
TNO generation                  ...    10.136 sec
Pair density generation         ...     0.004 sec
Look up tables                  ...     0.000 sec
Generating 3-index integrals    ...    62.233 sec
  Make 4-ind.int. from 3-ind.int...    10.074 sec
  Projecting amplitudes (D + S) ...    10.503 sec
  Downprojecting integrals      ...     0.002 sec
  Energy contr. (sum over a,b,c)...     3.267 sec
Fitting ET(->0)                 ...     0.000 sec

Everything after 3-index        ...    31.805 sec

Timing details:
 TNO integrals                  ...    71.512 sec
   Reading 3-index integrals    ...     0.300 sec
   Sorting integrals            ...    10.936 sec
       Sorting integrals 1      ...     0.001 sec
       Sorting integrals 2      ...     6.823 sec
       Sorting integrals 3      ...     0.246 sec
       Sorting integrals 4      ...     0.024 sec
       Sorting integrals 5      ...     0.077 sec
       Sorting integrals 6      ...     3.765 sec
   Calculating local VM**-1/2   ...     0.494 sec
   Orthogonal. integrals        ...     0.731 sec
   Multipl. 3-index integrals   ...    59.051 sec
   All concerning IRIab (w/TNO) ...     4.663 sec

 Calculate W0/W1                ...     7.949 sec
 W 3-ext contribution           ...     4.316 sec
 W 3-int contribution           ...     1.310 sec
 Sorting W                      ...     2.037 sec

 V exchange contribution        ...     1.275 sec

 Timings for Triples without generation
     of 3-index integrals       ...    31.803 sec
       0 weak pairs             ...    24.723 sec
       1 weak pair              ...     7.080 sec
       2 weak pairs             ...     0.000 sec
       3 weak pairs             ...     0.000 sec
  Extra time for extrapolation  ...     0.000 sec

Number of Triples   (0, 1, 2, 3 weak pairs; overall):   1081     519       0       0  (  1600)
Number of Atoms     (0, 1, 2, 3 weak pairs; overall):   11.8    12.0     0.0     0.0  (    16)
Number of PAOs      (0, 1, 2, 3 weak pairs; overall):  298.7   311.7     0.0     0.0  (   377)
Number of AuxFcns   (0, 1, 2, 3 weak pairs; overall):  357.5   355.2     0.0     0.0  (   894)
Number of TNOs      (0, 1, 2, 3 weak pairs         ):   84.6    59.4     0.0     0.0
Aver. Number of NTNO, Atoms, PAOs, AuxFcns / Triples:   1600    76.4    11.9   302.9   356.8

Triples Correction (T)                     ...     -0.070781294
Final correlation energy                   ...     -1.719464558
E(CCSD)                                    ...   -457.506295523
E(CCSD(T))                                 ...   -457.577076817


--------------------------------------------------------------------------------
                                    TIMINGS
--------------------------------------------------------------------------------


Total execution time                   ...      261.848 sec

Localization of occupied MO's          ...        0.183 sec (  0.1%)
Fock Matrix Formation                  ...        7.895 sec (  3.0%)
Global overlap, Fock, MKN matrices     ...       16.864 sec (  6.4%)
Differential overlap integrals         ...        0.618 sec (  0.2%)
Organizing maps                        ...        0.028 sec (  0.0%)
RI 3-index integral generations        ...        5.048 sec (  1.9%)
RI-PNO integral transformation         ...       57.225 sec ( 21.9%)
Initial Guess                          ...        7.168 sec (  2.7%)
DIIS Solver                            ...        0.230 sec (  0.1%)
State Vector Update                    ...        0.016 sec (  0.0%)
Sigma-vector construction              ...       56.431 sec ( 21.6%)
  <D|H|D>(0-ext)                       ...        2.616 sec (  4.6% of sigma)
  <D|H|D>(2-ext Fock)                  ...        0.011 sec (  0.0% of sigma)
  <D|H|D>(2-ext)                       ...        8.659 sec ( 15.3% of sigma)
  <D|H|D>(4-ext)                       ...        5.641 sec ( 10.0% of sigma)
  <D|H|D>(4-ext-corr)                  ...       25.008 sec ( 44.3% of sigma)
  CCSD doubles correction              ...        0.173 sec (  0.3% of sigma)
  <S|H|S>                              ...        0.495 sec (  0.9% of sigma)
  <S|H|D>(1-ext)                       ...        0.319 sec (  0.6% of sigma)
  <D|H|S>(1-ext)                       ...        0.009 sec (  0.0% of sigma)
  <S|H|D>(3-ext)                       ...        0.182 sec (  0.3% of sigma)
  Fock-dressing                        ...        6.985 sec ( 12.4% of sigma)
  Singles amplitudes                   ...        0.577 sec (  1.0% of sigma)
  (ik|jl)-dressing                     ...        1.844 sec (  3.3% of sigma)
  (ij|ab),(ia|jb)-dressing             ...        1.533 sec (  2.7% of sigma)
  C-PCM terms                          ...        1.959 sec (  3.5% of sigma)
  Pair energies                        ...        0.005 sec (  0.0% of sigma)
Total Time for computing (T)           ...      109.600 sec ( 41.9% of ALL)
C-PCM correction to E(CORR)            ...        0.144 sec (  0.1%)


Maximum memory used throughout the entire MDCI-calculation: 4017.1 MB

-------------------------   --------------------
FINAL SINGLE POINT ENERGY      -457.577076817467
-------------------------   --------------------


           ************************************************************
           *        Program running with 8 parallel MPI-processes     *
           *              working on a common directory               *
           ************************************************************

------------------------------------------------------------------------------
                              ORCA PROPERTY CALCULATIONS
------------------------------------------------------------------------------

GBWName                                 ... calc.gbw
Number of atoms                         ...     16
Number of basis functions               ...    377
Max core memory                         ...   8000 MB

Electric properties:
Dipole moment                           ... YES
Quadrupole moment                       ...  NO
Static polarizability (Dipole/Dipole)   ...  NO
Static polarizability (Dipole/Quad.)    ...  NO
Static polarizability (Quad./Quad.)     ...  NO
Static polarizability (Velocity)        ...  NO

Atomic electric properties:
Dipole moment                           ...  NO
Quadrupole moment                       ...  NO
Static polarizability                   ...  NO

Choice of electric origin               ... Center of mass
Position of electric origin             ...     0.042583     0.079292    -0.245162

General magnetic properties:
Magnetizability                         ...  NO

EPR properties:
g-Tensor (aka g-matrix)                 ...  NO
Zero-Field splitting spin-orbit         ...  NO
Zero-field splitting spin-spin          ...  NO
Hyperfine couplings                     ...  NO (   0 nuclei)
Quadrupole couplings                    ...  NO (   0 nuclei)
Contact density                         ...  NO (   0 nuclei)

NMR properties:
Chemical shifts                         ...  NO (   0 nuclei)
Spin-rotation constants                 ...  NO (   0 nuclei)
Spin-spin couplings                     ...  NO (   0 nuclei,    0 pairs)

Choice of magnetic origin               ... GIAO
Position of magnetic origin             ...     0.000000     0.000000     0.000000

Properties with geometric perturbations:
SCF Hessian                             ...  NO
IR spectrum                             ...  NO
VCD spectrum                            ...  NO
X-ray spectroscopy properties:
SCF XES/XAS/RIXS spectra                ...  NO


-------------
DIPOLE MOMENT
-------------

Method             : SCF
Type of density    : Electron Density
Multiplicity       :   1
Irrep              :   0
Energy             :  -455.8576162485410350 Eh
Relativity type    : 
Basis              : AO
                                X                 Y                 Z
Electronic contribution:     -3.728415139      -0.505250047       0.026201127
Nuclear contribution   :     -0.643137303      -0.695279850      -0.006262042
                        -----------------------------------------
Total Dipole Moment    :     -4.371552442      -1.200529898       0.019939085
                        -----------------------------------------
Magnitude (a.u.)       :      4.533446852
Magnitude (Debye)      :     11.523106140


--------------------
Rotational spectrum 
--------------------
 
Rotational constants in cm-1:             0.142771             0.035561             0.028778 
Rotational constants in MHz :          4280.179954          1066.078473           862.745805 

Dipole components along the rotational axes: 
x,y,z [a.u.] :    -4.348184    -1.282683    -0.012736 
x,y,z [Debye]:   -11.052205    -3.260322    -0.032371 

 

Dipole moment calculation done in   0.0 sec 

Maximum memory used throughout the entire PROP-calculation: 18.5 MB

--------------------------------
SUGGESTED CITATIONS FOR THIS RUN
--------------------------------

Below you find a list of papers that are relevant to this ORCA run
We neither can nor want to force you to cite these papers, but we appreciate if you do
You receive ORCA, which is the product of decades of hard work by many enthusiastic individuals, for free
The only thing we kindly ask in return is that you cite our papers,
We deeply appreciate it, if you show your appreciation for ORCA by not just citing the generic ORCA reference.

Please note that relegating all ORCA citations to the supporting information does *not* help us.
SI sections are not indexed - citations you put there will not count into any citation statistics
But we need these citations in order to attract the funding resources that allow us to do what we are doing

Therefore, if you are a happy ORCA user, please consider citing a few of the papers listed below in the main body of your paper

In addition to the list printed below, the program has created the file calc.bibtex that contains the list in bibtex format
You can import this file easily into all common literature databanks and citation aid programs


List of essential papers. We consider these as the minimum necessary citations

  1. Neese,F.
     Software update: the ORCA program system, version 5.0
     WIRES Comput. Molec. Sci., 2022 12(1)e1606
     doi.org/10.1002/wcms.1606

List of papers to cite with high priority. The work reported in these papers was absolutely
necessary for this run to complete.
Our perspective: the developers of density functionals and basis sets usually get cited in chemistry papers
Good! But without the algorithms to do something with them, the functionals or basis sets would not do anything.
Hence, in our opinion, the algorithm design and method developments papers are equally worthy of getting cited

  1. Neese,F.; Hansen,A.; Liakos,D.G.
     Efficient and accurate approximations to the local coupled cluster singles doubles method using a truncated pair natural orbital basis
     J. Chem. Phys., 2009 131 064103
     doi.org/10.1063/1.3173827
  2. Neese,F.; Wennmohs,F.; Hansen,A.
     Efficient and accurate local approximations to coupled-electron pair approaches: An attempt to revive the pair natural orbital method
     J. Chem. Phys., 2009 130 114108
     doi.org/10.1063/1.3086717
  3. Riplinger,C.; Neese,F.
     An efficient and near linear scaling pair natural orbital based local coupled cluster method
     J. Chem. Phys., 2013 138(3)Art. No. 034106
     doi.org/10.1063/1.4773581
  4. Riplinger,C.; Sandhoefer,B.; Hansen,A.; Neese,F.
     Natural triple excitations in local coupled cluster calculations with pair natural orbitals
     J. Chem. Phys., 2013 139(13)Art. No. 134101
     doi.org/10.1063/1.4821834
  5. Riplinger,C.; Pinski,P.; Becker,U.; Valeev,E.F.; Neese,F.
     Sparse maps-A systematic infrastructure for reduced-scaling electronic structure methods. II. Linear scaling domain based pair natural orbital coupled cluster theory
     J. Chem. Phys., 2016 144 
     doi.org/10.1063/1.4939030
  6. Bistoni,G.; Riplinger,C.; Minenkov,Y.; Cavallo,L.; Auer,A.A.; Neese,F.
     Treating Subvalence Correlation Effects in Domain Based Pair Natural Orbital Coupled Cluster Calculations: An Out-of-the-Box Approach
     J. Theo. Comp. Chem., 2017 13 3220-3227
     doi.org/10.1021/acs.jctc.7b00352
  7. Garcia-Rates,M.; Neese,F.
     Effect of the Solute Cavity on the Solvation Energy and its Derivatives within the Framework of the Gaussian Charge Scheme
     J. Comput. Chem., 2020 41 922-939
     doi.org/10.1002/jcc.26139
  8. Garcia-Rates,M.; Becker,U.; Neese,F.
     Implicit solvation in domain based pair natural orbital coupled cluster (DLPNO-CCSD) theory
     J. Comput. Chem., 2021 42 1959-1973
     doi.org/10.1002/jcc.26726
  9. Neese,F.
     The SHARK Integral Generation and Digestion System
     J. Comp. Chem., 2022  1-16
     doi.org/10.1002/jcc.26942

List of suggested additional citations. These are papers that are important in the 'surrounding' of 
of this run, or papers that preceded the highly important papers. If you like your results we are grateful for a citation.

  1. Neese,F.
     The ORCA program system
     WIRES Comput. Molec. Sci., 2012 2(1)73-78
     doi.org/10.1002/wcms.81
  2. Neese,F.
     Software update: the ORCA program system, version 4.0
     WIRES Comput. Molec. Sci., 2018 8(1)1-6
     doi.org/10.1002/wcms.1327
  3. Neese,F.; Wennmohs,F.; Becker,U.; Riplinger,C.
     The ORCA quantum chemistry program package
     J. Chem. Phys., 2020 152 Art. No. L224108
     doi.org/10.1063/5.0004608

List of optional additional citations

  1. Neese,F.
     Approximate second-order SCF convergence for spin unrestricted wavefunctions
     Chem. Phys. Lett., 2000 325(1-3)93-98
     doi.org/10.1016/s0009-2614(00)00662-x

Timings for individual modules:

Sum of individual times          ...      331.543 sec (=   5.526 min)
Startup calculation              ...        1.227 sec (=   0.020 min)   0.4 %
SCF iterations                   ...       67.447 sec (=   1.124 min)  20.3 %
Property integrals               ...        0.331 sec (=   0.006 min)   0.1 %
Property calculations            ...        0.302 sec (=   0.005 min)   0.1 %
MDCI module                      ...      262.235 sec (=   4.371 min)  79.1 %
                             ****ORCA TERMINATED NORMALLY****
TOTAL RUN TIME: 0 days 0 hours 5 minutes 31 seconds 854 msec
'calc.bibtex' -> '/hsnfs/users/frank/ThermodynamicMap/2-EsterFuran/2_4/SP/calc.bibtex'
'calc.cpcm' -> '/hsnfs/users/frank/ThermodynamicMap/2-EsterFuran/2_4/SP/calc.cpcm'
'calc.cpcm_corr' -> '/hsnfs/users/frank/ThermodynamicMap/2-EsterFuran/2_4/SP/calc.cpcm_corr'
'calc.densities' -> '/hsnfs/users/frank/ThermodynamicMap/2-EsterFuran/2_4/SP/calc.densities'
'calc.densitiesinfo' -> '/hsnfs/users/frank/ThermodynamicMap/2-EsterFuran/2_4/SP/calc.densitiesinfo'
'calc.err' -> '/hsnfs/users/frank/ThermodynamicMap/2-EsterFuran/2_4/SP/calc.err'
'calc.gbw' -> '/hsnfs/users/frank/ThermodynamicMap/2-EsterFuran/2_4/SP/calc.gbw'
'calc.job' -> '/hsnfs/users/frank/ThermodynamicMap/2-EsterFuran/2_4/SP/calc.job'
'calc.loc' -> '/hsnfs/users/frank/ThermodynamicMap/2-EsterFuran/2_4/SP/calc.loc'
'calc.property.txt' -> '/hsnfs/users/frank/ThermodynamicMap/2-EsterFuran/2_4/SP/calc.property.txt'
'calc.xyz' -> '/hsnfs/users/frank/ThermodynamicMap/2-EsterFuran/2_4/SP/calc.xyz'
cp: cannot stat 'calc.asa.inp': No such file or directory
cp: missing destination file operand after '/hsnfs/users/frank/ThermodynamicMap/2-EsterFuran/2_4/SP/'
Try 'cp --help' for more information.
cp: cannot stat 'calc.pc.tmp': No such file or directory
cp: cannot stat 'calc.QM2.pc.tmp': No such file or directory
