# Supplementary material for: Bro̷nsted Acid-Catalyzed Reduction of Furans
Source: J Am Chem Soc. 2025 Feb 19;147(9):7932–8. doi: 10.1021/jacs.4c18485 (PMC11887439; doi:10.1021/jacs.4c18485)
Supplement: Supplementary file 2 — ja4c18485_si_002.zip [file ja4c18485_si_002.zip › AllCoordinates/2-Methylester-Furan/3/calc.mpi4.out]

! Job execution by suborca V 10.00 !
Job started from head1.mpi-muelheim.mpg.de, running /hsnfs/software/orca/orca_stable_directory/orca_stable_20240711/orca on xe30th11.mpi-muelheim.mpg.de in /usr/scratch/frank/calc__8514482 (/bin/ksh)
Job execution start: Thu Jul 11 23:28:12 CEST 2024
Shared library path: /hsnfs/software/openmpi-4.1.0/lib:/hsnfs/software/orca/orca_stable_directory/orca_stable_20240711:/hsnfs/software/themis/llvm-14.0.1/lib::/hsnfs/software/cfour-2.1/lib:/hsnfs/software/orca/orca_stable:/usr/users/openmpi-2.0.4/lib:/opt/intel/lib/intel64:/opt/intel/mkl/lib/intel64
SLURM Job ID is: 8514482
SLURM_JOB_NODELIST: xe30th11
Maxcore enforced by SLURM: 2048 MB per core
Expanded nodelist (1 nodes):
xe30th11

                                 *****************
                                 * O   R   C   A *
                                 *****************

                                            #,                                       
                                            ###                                      
                                            ####                                     
                                            #####                                    
                                            ######                                   
                                           ########,                                 
                                     ,,################,,,,,                         
                               ,,#################################,,                 
                          ,,##########################################,,             
                       ,#########################################, ''#####,          
                    ,#############################################,,   '####,        
                  ,##################################################,,,,####,       
                ,###########''''           ''''###############################       
              ,#####''   ,,,,##########,,,,          '''####'''          '####       
            ,##' ,,,,###########################,,,                        '##       
           ' ,,###''''                  '''############,,,                           
         ,,##''                                '''############,,,,        ,,,,,,###''
      ,#''                                            '''#######################'''  
     '                                                          ''''####''''         
             ,#######,   #######,   ,#######,      ##                                
            ,#'     '#,  ##    ##  ,#'     '#,    #''#        ,####,   ,####,        
            ##       ##  ##   ,#'  ##            #'  '#       #'       #'  '#        
            ##       ##  #######   ##           ,######,      #####,   #    #        
            '#,     ,#'  ##    ##  '#,     ,#' ,#      #,     #,   #   #,  ,#        
             '#######'   ##     ##  '#######'  #'      '#     '####' # '####'        


                #########################################################
                #                        -***-                          #
                #          Department of theory and spectroscopy        #
                #                                                       #
                #                      Frank Neese                      #
                #                                                       #
                #     Directorship, Architecture, Infrastructure        #
                #                    SHARK, DRIVERS                     #
                #        Core code/Algorithms in most modules           #
                #                                                       #
                #        Max Planck Institute fuer Kohlenforschung      #
                #                Kaiser Wilhelm Platz 1                 #
                #                 D-45470 Muelheim/Ruhr                 #
                #                      Germany                          #
                #                                                       #
                #                  All rights reserved                  #
                #                        -***-                          #
                #########################################################


                         Program Version 6.0  -   STABLE   -
                                (GIT: $4a5a57e3$)
                ($2024-07-09 13:34:12 +0200 $)

                         (BUILD: $Thu 11 Jul 2024 01:06:13 AM CEST$)


 With contributions from (in alphabetic order):
   Daniel Aravena         : Magnetic Suceptibility
   Michael Atanasov       : Ab Initio Ligand Field Theory (pilot matlab implementation)
   Alexander A. Auer      : GIAO ZORA, VPT2 properties, NMR spectrum
   Ute Becker             : All parallelization in ORCA, NUMFREQ, NUMCALC
   Giovanni Bistoni       : ED, misc. LED, open-shell LED, HFLD
   Martin Brehm           : Molecular dynamics
   Dmytro Bykov           : pre 5.0 version of the SCF Hessian
   Marcos Casanova-Páez   : riplet and SCS-CIS(D). UHF-(DLPNO)-IP/EA/STEOM-CCSD. CVS
   Vijay G. Chilkuri      : MRCI spin determinant printing, contributions to CSF-ICE
   Dipayan Datta          : RHF DLPNO-CCSD density
   Achintya Kumar Dutta   : EOM-CC, STEOM-CC
   Dmitry Ganyushin       : Spin-Orbit,Spin-Spin,Magnetic field MRCI
   Miquel Garcia          : C-PCM and meta-GGA Hessian, CCSD/C-PCM, Gaussian charge scheme
   Yang Guo               : DLPNO-NEVPT2, F12-NEVPT2, CIM, IAO-localization
   Andreas Hansen         : Spin unrestricted coupled pair/coupled cluster methods
   Benjamin Helmich-Paris : MC-RPA, TRAH-(SCF,CASSCF), AVAS, COSX integrals, SCF dyn. polar.
   Lee Huntington         : MR-EOM, pCC
   Robert Izsak           : Overlap fitted RIJCOSX, COSX-SCS-MP3, EOM
   Marcus Kettner         : Initial VPT2
   Christian Kollmar      : KDIIS, OOCD, Brueckner-CCSD(T), CCSD density, CASPT2, CASPT2-K, improved NEVPT2
   Axel Koslowski         : Symmetry handling, petite lists
   Simone Kossmann        : Meta GGA functionals, TD-DFT gradient, OOMP2, (MP2 Hessian; deprecated post 5.0)
   Martin Krupicka        : Initial ORCA-AGE/AUTOCI
   Lucas Lang             : DCDCAS
   Marvin Lechner         : AUTO-CI (C++ implementation), FIC-MRCC
   Dagmar Lenk            : GEPOL surface, SMD, ORCA-2-JSON
   Dimitrios Liakos       : Extrapolation schemes; Compound Job, initial MDCI parallelization
   Dimitrios Manganas     : Further ROCIS development; embedding schemes. LFT, Crystal Embedding
   Dimitrios Pantazis     : SARC Basis sets
   Anastasios Papadopoulos: AUTO-CI, single reference methods and gradients
   Taras Petrenko         : pre 6.0 DFT Hessian and TD-DFT gradient, (ASA, deprecated), ECA, 1-Electron XAS/XES, NRVS
   Peter Pinski           : DLPNO-MP2, DLPNO-MP2 Gradient
   Christoph Reimann      : Effective Core Potentials
   Marius Retegan         : Local ZFS, SOC
   Christoph Riplinger    : Optimizer, TS searches, QM/MM, DLPNO-CCSD(T), (RO)-DLPNO pert. Triples
   Tobias Risthaus        : Range-separated hybrids, TD-DFT gradient, RPA, STAB
   Michael Roemelt        : Original ROCIS implementation
   Masaaki Saitow         : Open-shell DLPNO-CCSD energy and density
   Barbara Sandhoefer     : DKH picture change effects
   Avijit Sen             : IP-ROCIS (deprecated post 5.0)
   Kantharuban Sivalingam : CASSCF convergence/infrastructure, NEVPT2 and variants, FIC-MRCI
   Bernardo de Souza      : ESD, SOC TD-DFT
   Georgi Stoychev        : AutoAux, RI-MP2 NMR, DLPNO-MP2 response, X2C
   Willem Van den Heuvel  : Paramagnetic NMR
   Boris Wezisla          : Elementary symmetry handling
   Frank Wennmohs         : Technical directorship and infrastructure


 We gratefully acknowledge several colleagues who have allowed us to
 interface, adapt or use parts of their codes:
   Stefan Grimme, W. Hujo, H. Kruse, P. Pracht,  : VdW corrections, initial TS optimization,
                  C. Bannwarth, S. Ehlert          DFT functionals, gCP, sTDA/sTD-DF
   Ed Valeev, F. Pavosevic, A. Kumar             : LibInt (2-el integral package), F12 methods
   Garnet Chan, S. Sharma, J. Yang, R. Olivares  : DMRG
   Ulf Ekstrom                                   : XCFun DFT Library
   Mihaly Kallay                                 : mrcc  (arbitrary order and MRCC methods)
   Frank Weinhold                                : gennbo (NPA and NBO analysis)
   Simon Mueller                                 : openCOSMO-RS
   Christopher J. Cramer and Donald G. Truhlar   : smd solvation model
   Lars Goerigk                                  : TD-DFT with DH, B97 family of functionals
   V. Asgeirsson, H. Jonsson                     : NEB implementation
   FAccTs GmbH                                   : IRC, NEB, NEB-TS, DLPNO-Multilevel, CI-OPT
                                                   MM, QMMM, 2- and 3-layer-ONIOM, Crystal-QMMM,
                                                   LR-CPCM, SF, NACMEs, symmetry and pop. for TD-DFT,
                                                   nearIR, NL-DFT gradient (VV10), updates on ESD,
                                                   ML-optimized integration grids
   S Lehtola, MJT Oliveira, MAL Marques          : LibXC Library
   Liviu Ungur et al                             : ANISO software


 Your calculation uses the libint2 library for the computation of 2-el integrals
 For citations please refer to: http://libint.valeyev.net

 Your ORCA version has been built with support for libXC version: 6.2.2
 For citations please refer to: https://libxc.gitlab.io

 This ORCA versions uses:
   CBLAS   interface :  Fast vector & matrix operations
   LAPACKE interface :  Fast linear algebra routines
   SCALAPACK package :  Parallel linear algebra routines
   Shared memory     :  Shared parallel matrices
   BLAS/LAPACK       :  OpenBLAS 0.3.26  USE64BITINT DYNAMIC_ARCH NO_AFFINITY Sandybridge SINGLE_THREADED
        Core in use  :  Sandybridge
   Copyright (c) 2011-2014, The OpenBLAS Project


Your calculation utilizes the atom-pairwise dispersion correction
with the Becke-Johnson damping scheme (D3BJ)


================================================================================

----- Orbital basis set information -----
Your calculation utilizes the basis: def2-SVP
   F. Weigend and R. Ahlrichs, Phys. Chem. Chem. Phys. 7, 3297 (2005).

----- AuxJ basis set information -----
Your calculation utilizes the auxiliary basis: def2/J
   F. Weigend, Phys. Chem. Chem. Phys. 8, 1057 (2006).

----- AuxC basis set information -----
Your calculation utilizes the auxiliary basis: def2-SVP/C
  H-La, Hf-Rn : A. Hellweg, C. Hattig, S. Hofener and W. Klopper, Theor. Chem. Acc. 117, 587 (2007).
        Ce-Lu : J. Chmela and M. E. Harding, Mol. Phys. (2018).

================================================================================
                                        WARNINGS
                       Please study these warnings very carefully!
================================================================================

WARNING: Old DensityContainer found on disk!
         Will remove this file - 
         If you want to keep old densities, please start your calculation with a different basename. 


WARNING: The frozen-core approximation for MP2-gradient calculations is turned on by default.

WARNING: Geometry Optimization
  ===> : Switching off AutoStart
         For restart on a previous wavefunction, please use MOREAD

WARNING: The frozen-core approximation is turned on by default for 
         the MP2 part of double-hybrid DFT.

================================================================================
                                       INPUT FILE
================================================================================
NAME = calc.inp
|  1> ! RI-B2PLYP D3BJ  def2-SVP def2-SVP/C RIJCOSX def2/J  TightOpt NumFreq
|  2> 
|  3> %cpcm
|  4> epsilon 16.7                    # Dielectric constant
|  5> refrac 1.275   
|  6> SURFACETYPE VDW_GAUSSIAN
|  7> end
|  8> 
|  9> %geom
| 10> MaxIter 100
| 11> end
| 12> 
| 13> %PAL NPROCS 4 END
| 14> 
| 15> * xyz 1 1
| 16> O        1.4659489248      1.6139051719     -0.2480076716                 
| 17> C        0.8997551487      0.5245486642     -0.2657280052                 
| 18> O        1.5644207007     -0.6095022429      0.0817229938                 
| 19> C        2.8947793761     -0.6896185323      0.4415578423                 
| 20> C       -0.5007686984      0.4063202963     -0.8214861146                 
| 21> C       -1.5950501745      1.2382080037     -0.1579073088                 
| 22> C       -2.3617730829      0.2787991559      0.6780140266                 
| 23> C       -2.1577267615     -0.9957438479     -0.1152584518                 
| 24> O       -0.8924031993     -0.9528797968     -0.7375981181                 
| 25> H        3.0800515139     -0.1044054612      1.3647288244                 
| 26> H        3.5466657214     -0.3237483759     -0.3818525735                 
| 27> H        3.1520448220     -1.7532320827      0.6350923594                 
| 28> H       -0.4703162761      0.7340102117     -1.8806430001                 
| 29> H       -2.2470039743     -1.8751498188      0.5589965073                 
| 30> H       -2.9126569122     -1.0722220567     -0.9257154082                 
| 31> H       -1.4637424463      2.2993254408      0.1514614569                 
| 32> H       -1.8856177327      0.2088376079      1.6780284318                 
| 33> H       -3.4402206761      0.5394545387      0.7728606239                 
| 34> *
| 35> 
| 36>                          ****END OF INPUT****
================================================================================

                       *****************************
                       * Geometry Optimization Run *
                       *****************************

Geometry optimization settings:
Update method            Update   .... BFGS
Choice of coordinates    CoordSys .... (2022) Redundant Internals
Initial Hessian          InHess   .... Almloef's Model
Max. no of cycles        MaxIter  .... 100

Convergence Tolerances:
Energy Change            TolE     ....  1.0000e-06 Eh
Max. Gradient            TolMAXG  ....  1.0000e-04 Eh/bohr
RMS Gradient             TolRMSG  ....  3.0000e-05 Eh/bohr
Max. Displacement        TolMAXD  ....  1.0000e-03 bohr
RMS Displacement         TolRMSD  ....  6.0000e-04 bohr
Strict Convergence                .... False

------------------------------------------------------------------------------
                        ORCA OPTIMIZATION COORDINATE SETUP
------------------------------------------------------------------------------

The optimization will be done in redundant internal coordinates (2022)
Making redundant internal coordinates   ...  (2022 redundants) done
Evaluating the initial hessian          ...  (Almloef) done
Evaluating the coordinates              ...  done
Calculating the B-matrix                .... done
Calculating the G-matrix                .... done
Diagonalizing the G-matrix              .... done
Small eigenvalue found = 2.035e-02
The first mode is                       ....   34
The number of degrees of freedom        ....   48

    -----------------------------------------------------------------
                    Redundant Internal Coordinates


    -----------------------------------------------------------------
         Definition                    Initial Value    Approx d2E/dq
    -----------------------------------------------------------------
      1. B(C   1,O   0)                  1.2278         1.015299   
      2. B(O   2,C   1)                  1.3596         0.625663   
      3. B(C   3,O   2)                  1.3805         0.579492   
      4. B(C   4,C   1)                  1.5114         0.400002   
      5. B(C   5,C   4)                  1.5264         0.378580   
      6. B(C   6,C   5)                  1.4856         0.439712   
      7. B(C   7,C   6)                  1.5150         0.394666   
      8. B(O   8,C   7)                  1.4107         0.518544   
      9. B(O   8,C   4)                  1.4170         0.506788   
     10. B(H   9,C   3)                  1.1086         0.336288   
     11. B(H  10,C   3)                  1.1121         0.331990   
     12. B(H  11,C   3)                  1.1113         0.333037   
     13. B(H  12,C   4)                  1.1091         0.335689   
     14. B(H  13,C   7)                  1.1117         0.332471   
     15. B(H  14,C   7)                  1.1102         0.334309   
     16. B(H  15,C   5)                  1.1131         0.330841   
     17. B(H  16,C   6)                  1.1098         0.334842   
     18. B(H  17,C   6)                  1.1135         0.330260   
     19. A(O   2,C   1,C   4)          118.7979         0.399548   
     20. A(O   0,C   1,O   2)          120.7240         0.469278   
     21. A(O   0,C   1,C   4)          120.1333         0.435511   
     22. A(C   1,O   2,C   3)          125.8825         0.423948   
     23. A(H   9,C   3,H  10)          110.1769         0.284115   
     24. A(O   2,C   3,H   9)          110.3326         0.342804   
     25. A(O   2,C   3,H  11)          108.9075         0.342247   
     26. A(H  10,C   3,H  11)          107.9459         0.283687   
     27. A(O   2,C   3,H  10)          110.6584         0.342066   
     28. A(H   9,C   3,H  11)          108.7552         0.284255   
     29. A(C   5,C   4,H  12)          105.8918         0.321308   
     30. A(C   1,C   4,C   5)          117.5054         0.368469   
     31. A(O   8,C   4,H  12)          110.3363         0.335120   
     32. A(C   1,C   4,H  12)          107.6137         0.324221   
     33. A(C   5,C   4,O   8)          107.3916         0.381419   
     34. A(C   1,C   4,O   8)          108.0217         0.385085   
     35. A(C   6,C   5,H  15)          121.3419         0.328524   
     36. A(C   4,C   5,H  15)          123.7679         0.320545   
     37. A(C   4,C   5,C   6)          105.2273         0.374521   
     38. A(C   5,C   6,H  17)          113.3649         0.328429   
     39. A(C   5,C   6,H  16)          109.0440         0.329177   
     40. A(C   5,C   6,C   7)          100.3207         0.377223   
     41. A(C   7,C   6,H  17)          111.8359         0.322643   
     42. A(H  16,C   6,H  17)          110.7034         0.283695   
     43. A(C   7,C   6,H  16)          111.1606         0.323373   
     44. A(H  13,C   7,H  14)          109.4897         0.283919   
     45. A(O   8,C   7,H  14)          106.8548         0.336170   
     46. A(C   6,C   7,H  14)          110.4011         0.323288   
     47. A(O   8,C   7,H  13)          111.3222         0.335862   
     48. A(C   6,C   7,H  13)          109.6992         0.322996   
     49. A(C   6,C   7,O   8)          109.0393         0.385722   
     50. A(C   4,O   8,C   7)          107.6474         0.400416   
     51. D(C   3,O   2,C   1,O   0)     -1.9101         0.028758   
     52. D(C   3,O   2,C   1,C   4)    171.3560         0.028758   
     53. D(H  10,C   3,O   2,C   1)    -59.5822         0.026931   
     54. D(H  11,C   3,O   2,C   1)   -178.0860         0.026931   
     55. D(H   9,C   3,O   2,C   1)     62.6147         0.026931   
     56. D(C   5,C   4,C   1,O   2)    127.3434         0.011874   
     57. D(C   5,C   4,C   1,O   0)    -59.3496         0.011874   
     58. D(O   8,C   4,C   1,O   2)      5.7575         0.011874   
     59. D(O   8,C   4,C   1,O   0)    179.0645         0.011874   
     60. D(H  12,C   4,C   1,O   0)     59.9390         0.011874   
     61. D(H  15,C   5,C   4,C   1)     42.5951         0.010700   
     62. D(C   6,C   5,C   4,O   8)     18.3586         0.010700   
     63. D(C   6,C   5,C   4,C   1)   -103.5525         0.010700   
     64. D(H  15,C   5,C   4,O   8)    164.5061         0.010700   
     65. D(C   6,C   5,C   4,H  12)    136.2518         0.010700   
     66. D(H  17,C   6,C   5,C   4)   -148.4401         0.014267   
     67. D(H  16,C   6,C   5,H  15)    -59.4232         0.014267   
     68. D(H  16,C   6,C   5,C   4)     87.7435         0.014267   
     69. D(C   7,C   6,C   5,H  15)   -176.2327         0.014267   
     70. D(C   7,C   6,C   5,C   4)    -29.0660         0.014267   
     71. D(H  13,C   7,C   6,H  17)    -85.4289         0.012371   
     72. D(H  13,C   7,C   6,H  16)     38.8691         0.012371   
     73. D(H  13,C   7,C   6,C   5)    154.0913         0.012371   
     74. D(O   8,C   7,C   6,H  17)    152.4222         0.012371   
     75. D(O   8,C   7,C   6,H  16)    -83.2798         0.012371   
     76. D(O   8,C   7,C   6,C   5)     31.9424         0.012371   
     77. D(C   4,O   8,C   7,C   6)    -21.5875         0.021313   
     78. D(C   7,O   8,C   4,H  12)   -113.0270         0.020323   
     79. D(C   7,O   8,C   4,C   5)      1.9403         0.020323   
     80. D(C   4,O   8,C   7,H  13)   -142.7517         0.021313   
     81. D(C   7,O   8,C   4,C   1)    129.5896         0.020323   
     82. D(C   4,O   8,C   7,H  14)     97.7443         0.021313   
    -----------------------------------------------------------------

Number of atoms                         .... 18
Number of degrees of freedom            .... 82


         *************************************************************
         *                GEOMETRY OPTIMIZATION CYCLE   1            *
         *************************************************************
---------------------------------
CARTESIAN COORDINATES (ANGSTROEM)
---------------------------------
  O      1.465949    1.613905   -0.248008
  C      0.899755    0.524549   -0.265728
  O      1.564421   -0.609502    0.081723
  C      2.894779   -0.689619    0.441558
  C     -0.500769    0.406320   -0.821486
  C     -1.595050    1.238208   -0.157907
  C     -2.361773    0.278799    0.678014
  C     -2.157727   -0.995744   -0.115258
  O     -0.892403   -0.952880   -0.737598
  H      3.080052   -0.104405    1.364729
  H      3.546666   -0.323748   -0.381853
  H      3.152045   -1.753232    0.635092
  H     -0.470316    0.734010   -1.880643
  H     -2.247004   -1.875150    0.558997
  H     -2.912657   -1.072222   -0.925715
  H     -1.463742    2.299325    0.151461
  H     -1.885618    0.208838    1.678028
  H     -3.440221    0.539455    0.772861

----------------------------
CARTESIAN COORDINATES (A.U.)
----------------------------
  NO LB      ZA    FRAG     MASS         X           Y           Z
   0 O     8.0000    0    15.999    2.770242    3.049839   -0.468667
   1 C     6.0000    0    12.011    1.700291    0.991253   -0.502153
   2 O     8.0000    0    15.999    2.956327   -1.151792    0.154434
   3 C     6.0000    0    12.011    5.470340   -1.303190    0.834423
   4 C     6.0000    0    12.011   -0.946316    0.767834   -1.552384
   5 C     6.0000    0    12.011   -3.014208    2.339874   -0.298402
   6 C     6.0000    0    12.011   -4.463104    0.526854    1.281261
   7 C     6.0000    0    12.011   -4.077513   -1.881683   -0.217807
   8 O     8.0000    0    15.999   -1.686398   -1.800682   -1.393858
   9 H     1.0000    0     1.008    5.820454   -0.197298    2.578964
  10 H     1.0000    0     1.008    6.702227   -0.611796   -0.721597
  11 H     1.0000    0     1.008    5.956501   -3.313128    1.200151
  12 H     1.0000    0     1.008   -0.888769    1.387078   -3.553900
  13 H     1.0000    0     1.008   -4.246222   -3.543520    1.056350
  14 H     1.0000    0     1.008   -5.504124   -2.026206   -1.749349
  15 H     1.0000    0     1.008   -2.766072    4.345095    0.286221
  16 H     1.0000    0     1.008   -3.563301    0.394646    3.171014
  17 H     1.0000    0     1.008   -6.501075    1.019421    1.460495

--------------------------------
INTERNAL COORDINATES (ANGSTROEM)
--------------------------------
 O      0   0   0     0.000000000000     0.00000000     0.00000000
 C      1   0   0     1.227838345706     0.00000000     0.00000000
 O      2   1   0     1.359622724367   120.72397276     0.00000000
 C      3   2   1     1.380490471982   125.88248371   358.08990049
 C      2   1   3     1.511394081448   120.13325156   186.82357348
 C      5   2   1     1.526376735333   117.50535334   300.65038608
 C      6   5   2     1.485629103942   105.22728322   256.44754889
 C      7   6   5     1.515049832448   100.32067424   330.93397884
 O      8   7   6     1.410740126382   109.03933164    31.94237069
 H      4   3   2     1.108622914170   110.33261608    62.61474842
 H      4   3   2     1.112124764305   110.65838367   300.41782521
 H      4   3   2     1.111267251186   108.90745465   181.91397640
 H      5   2   1     1.109108353039   107.61365731    59.93897428
 H      8   7   6     1.111730647347   109.69918275   154.09130840
 H      8   7   6     1.110229222744   110.40111668   274.83868852
 H      6   5   2     1.113068267445   123.76789074    42.59505475
 H      7   6   5     1.109796083220   109.04399633    87.74346362
 H      7   6   5     1.113546728647   113.36494662   211.55988366

---------------------------
INTERNAL COORDINATES (A.U.)
---------------------------
 O      0   0   0     0.000000000000     0.00000000     0.00000000
 C      1   0   0     2.320278210111     0.00000000     0.00000000
 O      2   1   0     2.569314594510   120.72397276     0.00000000
 C      3   2   1     2.608748922534   125.88248371   358.08990049
 C      2   1   3     2.856120894366   120.13325156   186.82357348
 C      5   2   1     2.884434006968   117.50535334   300.65038608
 C      6   5   2     2.807432143033   105.22728322   256.44754889
 C      7   6   5     2.863029262569   100.32067424   330.93397884
 O      8   7   6     2.665912484996   109.03933164    31.94237069
 H      4   3   2     2.094993693571   110.33261608    62.61474842
 H      4   3   2     2.101611231288   110.65838367   300.41782521
 H      4   3   2     2.099990766336   108.90745465   181.91397640
 H      5   2   1     2.095911040088   107.61365731    59.93897428
 H      8   7   6     2.100866458173   109.69918275   154.09130840
 H      8   7   6     2.098029176862   110.40111668   274.83868852
 H      6   5   2     2.103394193830   123.76789074    42.59505475
 H      7   6   5     2.097210661784   109.04399633    87.74346362
 H      7   6   5     2.104298354467   113.36494662   211.55988366

---------------------
BASIS SET INFORMATION
---------------------
There are 3 groups of distinct atoms

 Group   1 Type O   : 7s4p1d contracted to 3s2p1d pattern {511/31/1}
 Group   2 Type C   : 7s4p1d contracted to 3s2p1d pattern {511/31/1}
 Group   3 Type H   : 4s1p contracted to 2s1p pattern {31/1}

Atom   0O    basis set group =>   1
Atom   1C    basis set group =>   2
Atom   2O    basis set group =>   1
Atom   3C    basis set group =>   2
Atom   4C    basis set group =>   2
Atom   5C    basis set group =>   2
Atom   6C    basis set group =>   2
Atom   7C    basis set group =>   2
Atom   8O    basis set group =>   1
Atom   9H    basis set group =>   3
Atom  10H    basis set group =>   3
Atom  11H    basis set group =>   3
Atom  12H    basis set group =>   3
Atom  13H    basis set group =>   3
Atom  14H    basis set group =>   3
Atom  15H    basis set group =>   3
Atom  16H    basis set group =>   3
Atom  17H    basis set group =>   3
---------------------------------
AUXILIARY/J BASIS SET INFORMATION
---------------------------------
There are 3 groups of distinct atoms

 Group   1 Type O   : 12s5p4d2f1g contracted to 6s4p3d1f1g pattern {711111/2111/211/2/1}
 Group   2 Type C   : 12s5p4d2f1g contracted to 6s4p3d1f1g pattern {711111/2111/211/2/1}
 Group   3 Type H   : 5s2p1d contracted to 3s1p1d pattern {311/2/1}

Atom   0O    basis set group =>   1
Atom   1C    basis set group =>   2
Atom   2O    basis set group =>   1
Atom   3C    basis set group =>   2
Atom   4C    basis set group =>   2
Atom   5C    basis set group =>   2
Atom   6C    basis set group =>   2
Atom   7C    basis set group =>   2
Atom   8O    basis set group =>   1
Atom   9H    basis set group =>   3
Atom  10H    basis set group =>   3
Atom  11H    basis set group =>   3
Atom  12H    basis set group =>   3
Atom  13H    basis set group =>   3
Atom  14H    basis set group =>   3
Atom  15H    basis set group =>   3
Atom  16H    basis set group =>   3
Atom  17H    basis set group =>   3
---------------------------------
AUXILIARY/C BASIS SET INFORMATION
---------------------------------
There are 3 groups of distinct atoms

 Group   1 Type O   : 8s6p5d3f contracted to 6s5p4d1f pattern {311111/21111/2111/3}
 Group   2 Type C   : 8s6p5d3f contracted to 6s5p4d1f pattern {311111/21111/2111/3}
 Group   3 Type H   : 4s3p2d contracted to 3s2p1d pattern {211/21/2}

Atom   0O    basis set group =>   1
Atom   1C    basis set group =>   2
Atom   2O    basis set group =>   1
Atom   3C    basis set group =>   2
Atom   4C    basis set group =>   2
Atom   5C    basis set group =>   2
Atom   6C    basis set group =>   2
Atom   7C    basis set group =>   2
Atom   8O    basis set group =>   1
Atom   9H    basis set group =>   3
Atom  10H    basis set group =>   3
Atom  11H    basis set group =>   3
Atom  12H    basis set group =>   3
Atom  13H    basis set group =>   3
Atom  14H    basis set group =>   3
Atom  15H    basis set group =>   3
Atom  16H    basis set group =>   3
Atom  17H    basis set group =>   3


           ************************************************************
           *        Program running with 4 parallel MPI-processes     *
           *              working on a common directory               *
           ************************************************************
------------------------------------------------------------------------------
                             ORCA STARTUP CALCULATIONS
                           -- RI-GTO INTEGRALS CHOSEN --
------------------------------------------------------------------------------
------------------------------------------------------------------------------
                   ___                                                        
                  /   \      - P O W E R E D   B Y -                         
                 /     \                                                     
                 |  |  |   _    _      __       _____    __    __             
                 |  |  |  | |  | |    /  \     |  _  \  |  |  /  |          
                  \  \/   | |  | |   /    \    | | | |  |  | /  /          
                 / \  \   | |__| |  /  /\  \   | |_| |  |  |/  /          
                |  |  |   |  __  | /  /__\  \  |    /   |      \           
                |  |  |   | |  | | |   __   |  |    \   |  |\   \          
                \     /   | |  | | |  |  |  |  | |\  \  |  | \   \       
                 \___/    |_|  |_| |__|  |__|  |_| \__\ |__|  \__/        
                                                                              
                      - O R C A' S   B I G   F R I E N D -                    
                                      &                                       
                       - I N T E G R A L  F E E D E R -                       
                                                                              
 v1 FN, 2020, v2 2021, v3 2022-2024                                           
------------------------------------------------------------------------------


----------------------
SHARK INTEGRAL PACKAGE
----------------------

Number of atoms                             ...     18
Number of basis functions                   ...    171
Number of shells                            ...     81
Maximum angular momentum                    ...      2
Integral batch strategy                     ... SHARK/LIBINT Hybrid
RI-J (if used) integral strategy            ... SPLIT-RIJ (Revised 2003 algorithm where possible)
Printlevel                                  ...      1
Contraction scheme used                     ... SEGMENTED contraction
Prescreening option                         ... SCHWARTZ
   Thresh                                   ... 1.000e-12
   Tcut                                     ... 1.000e-14
   Tpresel                                  ... 1.000e-14 
Coulomb Range Separation                    ... NOT USED
Exchange Range Separation                   ... NOT USED
Multipole approximations                    ... NOT USED
Finite Nucleus Model                        ... NOT USED
CABS basis                                  ... NOT available
Auxiliary Coulomb fitting basis             ... AVAILABLE
   # of basis functions in Aux-J            ...    540
   # of shells in Aux-J                     ...    180
   Maximum angular momentum in Aux-J        ...      4
Auxiliary J/K fitting basis                 ... NOT available
Auxiliary Correlation fitting basis         ... AVAILABLE
   # of basis functions in Aux-C            ...    558
   # of shells in Aux-C                     ...    198
   Maximum angular momentum in Aux-C        ...      3
Auxiliary 'external' fitting basis          ... NOT available

Checking pre-screening integrals            ... done (  0.0 sec) Dimension = 81
Check shell pair data                       ... done (  0.0 sec)
Shell pair information
Shell pair cut-off parameter TPreSel        ...   1.0e-14
Total number of shell pairs                 ...      3321
Shell pairs after pre-screening             ...      3115
Total number of primitive shell pairs       ...     11925
Primitive shell pairs kept                  ...      8243
          la=0 lb=0:    969 shell pairs
          la=1 lb=0:   1140 shell pairs
          la=1 lb=1:    353 shell pairs
          la=2 lb=0:    382 shell pairs
          la=2 lb=1:    227 shell pairs
          la=2 lb=2:     44 shell pairs

Calculating one electron integrals          ... done (  0.0 sec)
Calculating RI/J V-Matrix + Cholesky decomp.... done (  0.1 sec)
Calculating RI/C V-Matrix + Cholesky decomp.... done (  0.1 sec)
Calculating Nuclear repulsion               ... done (  0.0 sec) ENN=    466.658254474798 Eh

Diagonalization of the overlap matrix:
Smallest eigenvalue                        ... 1.391e-03
Time for diagonalization                   ...    0.005 sec
Threshold for overlap eigenvalues          ... 1.000e-07
Number of eigenvalues below threshold      ... 0
Time for construction of square roots      ...    0.003 sec
Total time needed                          ...    0.009 sec

-------------------
DFT GRID GENERATION
-------------------

General Integration Accuracy     IntAcc      ... 4.388
Radial Grid Type                 RadialGrid  ... OptM3 with GC (2021)
Angular Grid (max. ang.)         AngularGrid ... 4 (Lebedev-302)
Angular grid pruning method      GridPruning ... 4 (adaptive)
Weight generation scheme         WeightScheme... mBecke (2022)
Basis function cutoff            BFCut       ... 1.0000e-12
Integration weight cutoff        WCut        ... 1.0000e-14
Partially contracted basis set               ... off
Rotationally invariant grid construction     ... off
Angular grids for H and He will be reduced by one unit

Total number of grid points                  ...    83318
Total number of batches                      ...     1312
Average number of points per batch           ...       63
Average number of grid points per atom       ...     4629

--------------------
COSX GRID GENERATION
--------------------

GRIDX 1
-------
General Integration Accuracy     IntAcc      ... 3.816
Radial Grid Type                 RadialGrid  ... OptM3 with GC (2021)
Angular Grid (max. ang.)         AngularGrid ... 1 (Lebedev-50)
Angular grid pruning method      GridPruning ... 4 (adaptive)
Weight generation scheme         WeightScheme... mBecke (2022)
Basis function cutoff            BFCut       ... 1.0000e-12
Integration weight cutoff        WCut        ... 1.0000e-14
Partially contracted basis set               ... on
Rotationally invariant grid construction     ... off
Angular grids for H and He will be reduced by one unit

Total number of grid points                  ...    10656
Total number of batches                      ...       96
Average number of points per batch           ...      111
Average number of grid points per atom       ...      592
UseSFitting                                  ... on

GRIDX 2
-------
General Integration Accuracy     IntAcc      ... 4.020
Radial Grid Type                 RadialGrid  ... OptM3 with GC (2021)
Angular Grid (max. ang.)         AngularGrid ... 2 (Lebedev-110)
Angular grid pruning method      GridPruning ... 4 (adaptive)
Weight generation scheme         WeightScheme... mBecke (2022)
Basis function cutoff            BFCut       ... 1.0000e-12
Integration weight cutoff        WCut        ... 1.0000e-14
Partially contracted basis set               ... on
Rotationally invariant grid construction     ... off
Angular grids for H and He will be reduced by one unit

Total number of grid points                  ...    23103
Total number of batches                      ...      191
Average number of points per batch           ...      120
Average number of grid points per atom       ...     1284
UseSFitting                                  ... on

GRIDX 3
-------
General Integration Accuracy     IntAcc      ... 4.338
Radial Grid Type                 RadialGrid  ... OptM3 with GC (2021)
Angular Grid (max. ang.)         AngularGrid ... 3 (Lebedev-194)
Angular grid pruning method      GridPruning ... 4 (adaptive)
Weight generation scheme         WeightScheme... mBecke (2022)
Basis function cutoff            BFCut       ... 1.0000e-12
Integration weight cutoff        WCut        ... 1.0000e-14
Partially contracted basis set               ... on
Rotationally invariant grid construction     ... off
Angular grids for H and He will be reduced by one unit

Total number of grid points                  ...    50694
Total number of batches                      ...      404
Average number of points per batch           ...      125
Average number of grid points per atom       ...     2816
UseSFitting                                  ... on
Initializing property integral containers    ... done (  0.0 sec)

SHARK setup successfully completed in   1.4 seconds

Maximum memory used throughout the entire STARTUP-calculation: 24.2 MB


           ************************************************************
           *        Program running with 4 parallel MPI-processes     *
           *              working on a common directory               *
           ************************************************************
-------------------------------------------------------------------------------
                                 ORCA GUESS
                   Start orbitals & Density for SCF / CASSCF
-------------------------------------------------------------------------------

------------
SCF SETTINGS
------------
Hamiltonian:
 Density Functional     Method          .... DFT(GTOs)
 Exchange Functional    Exchange        .... B88
   X-Alpha parameter    XAlpha          ....  0.666667
   Becke's b parameter  XBeta           ....  0.004200
 Correlation Functional Correlation     .... LYP
 LDA part of GGA corr.  LDAOpt          .... VWN-3
 Gradients option       PostSCFGGA      .... off
 Hybrid DFT is turned on
   Fraction HF Exchange ScalHFX         ....  0.530000
   Scaling of DF-GGA-X  ScalDFX         ....  0.470000
   Scaling of DF-GGA-C  ScalDFC         ....  0.730000
   Scaling of DF-LDA-C  ScalLDAC        ....  0.730000
   Perturbative correction              ....  0.270000
   NL short-range parameter             ....  7.800000
 RI-approximation to the Coulomb term is turned on
   Number of AuxJ basis functions       .... 540
   RIJ-COSX (HFX calculated with COS-X)).... on


General Settings:
 Integral files         IntName         .... calc
 Hartree-Fock type      HFTyp           .... RHF
 Total Charge           Charge          ....    1
 Multiplicity           Mult            ....    1
 Number of Electrons    NEL             ....   68
 Basis Dimension        Dim             ....  171
 Nuclear Repulsion      ENuc            ....    466.6582544748 Eh

Convergence Acceleration:
 AO-DIIS                CNVDIIS         .... on
   Start iteration      DIISMaxIt       ....    12
   Startup error        DIISStart       ....  0.200000
   # of expansion vecs  DIISMaxEq       ....     5
   Bias factor          DIISBfac        ....   1.050
   Max. coefficient     DIISMaxC        ....  10.000
 MO-DIIS                CNVKDIIS        .... off
 Trust-Rad. Augm. Hess. CNVTRAH         .... auto
   Auto Start mean grad. ratio tolernc. ....  1.125000
   Auto Start start iteration           ....    50
   Auto Start num. interpolation iter.  ....    10
   Max. Number of Micro iterations      ....    24
   Max. Number of Macro iterations      .... Maxiter - #DIIS iter
   Number of Davidson start vectors     ....     2
   Converg. threshold    (grad. norm)   ....   2.000e-06
   Grad. Scal. Fac. for Micro threshold ....   0.100
   Minimum threshold for Micro iter.    ....   1.000e-02
   NR start threshold (gradient norm)   ....   1.000e-04
   Initial trust radius                 ....   0.400
   Minimum AH scaling param. (alpha)    ....   1.000
   Maximum AH scaling param. (alpha)    .... 1000.000
   Quad. conv. algorithm                .... NR
   White noise on init. David. guess    .... on
   Maximum white noise                  ....   0.010
   Pseudo random numbers                .... off
   Inactive MOs                         .... canonical
   Orbital update algorithm             .... Taylor
   Preconditioner                       .... Diag
   Full preconditioner red. dimension   ....   250
 SOSCF                  CNVSOSCF        .... on
   Start iteration      SOSCFMaxIt      ....   150
   Startup grad/error   SOSCFStart      ....  0.003300
   Hessian update       SOSCFHessUp     .... L-BFGS
 Level Shifting         CNVShift        .... on
   Level shift para.    LevelShift      ....    0.2500
   Turn off err/grad.   ShiftErr        ....    0.0010
 Zerner damping         CNVZerner       .... off
 Static damping         CNVDamp         .... on
   Fraction old density DampFac         ....    0.7000
   Max. Damping (<1)    DampMax         ....    0.9800
   Min. Damping (>=0)   DampMin         ....    0.0000
   Turn off err/grad.   DampErr         ....    0.1000

SCF Procedure:
 Maximum # iterations   MaxIter         ....   125
 SCF integral mode      SCFMode         .... Direct
   Integral package                     .... SHARK and LIBINT hybrid scheme
 Reset frequency        DirectResetFreq ....    20
 Integral Threshold     Thresh          ....  1.000e-12 Eh
 Primitive CutOff       TCut            ....  1.000e-14 Eh

Convergence Tolerance:
 Convergence Check Mode ConvCheckMode   .... Total+1el-Energy
 Convergence forced     ConvForced      .... 0
 Energy Change          TolE            ....  1.000e-09 Eh
 1-El. energy change                    ....  1.000e-06 Eh
 Orbital Gradient       TolG            ....  2.000e-06
 Orbital Rotation angle TolX            ....  2.000e-06
 DIIS Error             TolErr          ....  1.000e-08

------------------------------
INITIAL GUESS: MODEL POTENTIAL
------------------------------
Loading Hartree-Fock densities                     ... done
Calculating cut-offs                               ... done
Initializing the effective Hamiltonian             ... done
Setting up the integral package (SHARK)            ... done
Starting the Coulomb interaction                   ... done (   0.1 sec)
Making the grid                                    ... done (   0.2 sec)
Mapping shells                                     ... done
Starting the XC term evaluation                    ... done (   0.1 sec)
  promolecular density results
     # of electrons  =     68.998859134
     EX              =    -58.089016357
     EC              =     -0.788012526
     EX+EC           =    -58.877028883
Transforming the Hamiltonian                       ... done (   0.0 sec)
Diagonalizing the Hamiltonian                      ... done (   0.0 sec)
Back transforming the eigenvectors                 ... done (   0.0 sec)
Now organizing SCF variables                       ... done
                      ------------------
                      INITIAL GUESS DONE (   0.3 sec)
                      ------------------
             **** ENERGY FILE WAS UPDATED (calc.en.tmp) ****
Finished Guess after   0.4 sec
Maximum memory used throughout the entire GUESS-calculation: 13.3 MB


           ************************************************************
           *        Program running with 4 parallel MPI-processes     *
           *              working on a common directory               *
           ************************************************************

-------------------------------------------------------------------------------------------
                                      ORCA LEAN-SCF
                              memory conserving SCF solver
-------------------------------------------------------------------------------------------

--------------------
CPCM SOLVATION MODEL
--------------------
CPCM parameters:
  Epsilon                                         ...      16.7000
  Refrac                                          ...       1.2750
  Rsolv                                           ...       1.3000
  Surface type                                    ... GAUSSIAN VDW
  Discretization scheme                           ... Constant charge density
    Threshold for H atoms                         ...       5.0000 (charges/Ang^2)
    Threshold for non-H atoms                     ...       5.0000 (charges/Ang^2)
  Epsilon function type                           ...         CPCM
Solvent:                                          ... CUSTOM
Radii:
  Scheme                                          ... Element-dependent radii
  Radius for O  used is    3.4469 Bohr (=   1.8240 Ang.)
  Radius for C  used is    3.8550 Bohr (=   2.0400 Ang.)
  Radius for H  used is    2.4944 Bohr (=   1.3200 Ang.)
Calculating surface                               ...        done! (  0.0s)
Cavity surface points                             ...         1624
Cavity Volume                                     ...    1076.2973
Cavity Surface-area                               ...     621.9697
Calculating surface distance matrix               ...        done! (  0.1s)
Performing Cholesky decomposition & store         ...        done! (  0.1s)
Overall time for CPCM initialization              ...                 0.2s

----------------------------------------D-I-I-S--------------------------------------------
Iteration    Energy (Eh)           Delta-E    RMSDP     MaxDP     DIISErr   Damp  Time(sec)
-------------------------------------------------------------------------------------------
               ***  Starting incremental Fock matrix formation  ***
    1    -457.9666831429569811     0.00e+00  3.03e-03  8.54e-02  2.70e-01  0.700   1.8
    2    -458.0620165373736654    -9.53e-02  2.05e-03  5.45e-02  1.30e-01  0.700   1.1
                               ***Turning on AO-DIIS***
    3    -458.1037930499555841    -4.18e-02  9.72e-04  2.26e-02  4.95e-02  0.700   1.1
    4    -458.1294404184089899    -2.56e-02  2.08e-03  5.01e-02  3.31e-02  0.000   1.1
    5    -458.1866007208691371    -5.72e-02  2.21e-04  5.37e-03  4.37e-03  0.000   1.0
                              *** Initializing SOSCF ***
---------------------------------------S-O-S-C-F--------------------------------------
Iteration    Energy (Eh)           Delta-E    RMSDP     MaxDP     MaxGrad    Time(sec)
--------------------------------------------------------------------------------------
    6    -458.1868086746435438    -2.08e-04  1.13e-04  2.20e-03  1.73e-03     1.1
               *** Restarting incremental Fock matrix formation ***
    7    -458.1869020805334003    -9.34e-05  1.04e-04  2.28e-03  1.16e-03     1.7
    8    -458.1869353622756762    -3.33e-05  1.19e-04  2.32e-03  5.12e-04     1.5
    9    -458.1869418181219089    -6.46e-06  3.80e-05  8.92e-04  3.83e-04     1.5
   10    -458.1869459071656365    -4.09e-06  1.12e-05  4.84e-04  8.76e-05     1.4
   11    -458.1869460312825595    -1.24e-07  4.98e-06  2.22e-04  4.11e-05     1.4
   12    -458.1869461368612519    -1.06e-07  1.36e-06  3.16e-05  9.03e-06     1.3
   13    -458.1869461419011031    -5.04e-09  9.45e-07  1.99e-05  3.43e-06     1.2
   14    -458.1869461427330634    -8.32e-10  2.49e-07  5.44e-06  1.67e-06     1.2
                 **** Energy Check signals convergence ****

               *****************************************************
               *                     SUCCESS                       *
               *           SCF CONVERGED AFTER  14 CYCLES          *
               *****************************************************

Recomputing exchange energy using gridx3       ... done (    2.490 sec)
Old exchange energy                            :    -31.059652029 Eh
New exchange energy                            :    -31.059692875 Eh
Exchange energy change after final integration :     -0.000040846 Eh
Total energy after final integration           :   -458.186986989 Eh
             **** ENERGY FILE WAS UPDATED (calc.en.tmp) ****

----------------
TOTAL SCF ENERGY
----------------

Total Energy       :       -458.18698698896372 Eh          -12467.90177 eV

Components:
Nuclear Repulsion  :        466.65825447479835 Eh           12698.41668 eV
Electronic Energy  :       -924.73688828329648 Eh          -25163.37001 eV
One Electron Energy:      -1537.03015597865510 Eh          -41824.71687 eV
Two Electron Energy:        612.29326769535862 Eh           16661.34686 eV
CPCM Dielectric    :         -0.10831233423499 Eh              -2.94733 eV

Virial components:
Potential Energy   :       -912.68751162514718 Eh          -24835.48980 eV
Kinetic Energy     :        454.50052463618351 Eh           12367.58803 eV
Virial Ratio       :          2.00811101891627

DFT components:
N(Alpha)           :       33.999969663439 electrons
N(Beta)            :       33.999969663439 electrons
N(Total)           :       67.999939326878 electrons
E(X)               :      -27.627261178098 Eh       
E(C)               :       -1.703059097834 Eh       
E(XC)              :      -29.330320275932 Eh       

CPCM Solvation Model Properties:
Surface-charge          :         -1.01209256878509
Corrected charge        :         -1.00000000000000
Outlying charge corr.   :          0.00001007882949 Eh               0.00027 eV
Free-energy (cav+disp)  :  This term is not implemented in the current solvation scheme

---------------
SCF CONVERGENCE
---------------

  Last Energy change         ...    8.3196e-10  Tolerance :   1.0000e-09
  Last MAX-Density change    ...    5.4363e-06  Tolerance :   1.0000e-08
  Last RMS-Density change    ...    2.4937e-07  Tolerance :   1.0000e-09
  Last DIIS Error            ...    1.7328e-03  Tolerance :   1.0000e-08
  Last Orbital Gradient      ...    1.6666e-06  Tolerance :   2.0000e-06
  Last Orbital Rotation      ...    8.1409e-06  Tolerance :   2.0000e-06


----------------
ORBITAL ENERGIES
----------------

  NO   OCC          E(Eh)            E(eV) 
   0   2.0000     -19.800892      -538.8097 
   1   2.0000     -19.782468      -538.3083 
   2   2.0000     -19.757428      -537.6269 
   3   2.0000     -10.837678      -294.9082 
   4   2.0000     -10.824189      -294.5412 
   5   2.0000     -10.772809      -293.1430 
   6   2.0000     -10.710993      -291.4609 
   7   2.0000     -10.703764      -291.2642 
   8   2.0000     -10.697619      -291.0970 
   9   2.0000      -1.275295       -34.7025 
  10   2.0000      -1.237458       -33.6729 
  11   2.0000      -1.179239       -32.0887 
  12   2.0000      -0.995728       -27.0951 
  13   2.0000      -0.934389       -25.4260 
  14   2.0000      -0.853406       -23.2224 
  15   2.0000      -0.767348       -20.8806 
  16   2.0000      -0.746335       -20.3088 
  17   2.0000      -0.691618       -18.8199 
  18   2.0000      -0.662129       -18.0175 
  19   2.0000      -0.647526       -17.6201 
  20   2.0000      -0.597993       -16.2722 
  21   2.0000      -0.595109       -16.1937 
  22   2.0000      -0.584911       -15.9162 
  23   2.0000      -0.565197       -15.3798 
  24   2.0000      -0.526424       -14.3247 
  25   2.0000      -0.525062       -14.2877 
  26   2.0000      -0.513915       -13.9843 
  27   2.0000      -0.508224       -13.8295 
  28   2.0000      -0.468248       -12.7417 
  29   2.0000      -0.456119       -12.4116 
  30   2.0000      -0.432196       -11.7607 
  31   2.0000      -0.401556       -10.9269 
  32   2.0000      -0.388218       -10.5639 
  33   2.0000      -0.366983        -9.9861 
  34   0.0000      -0.158732        -4.3193 
  35   0.0000       0.014787         0.4024 
  36   0.0000       0.084272         2.2932 
  37   0.0000       0.115760         3.1500 
  38   0.0000       0.121232         3.2989 
  39   0.0000       0.126038         3.4297 
  40   0.0000       0.138725         3.7749 
  41   0.0000       0.147466         4.0128 
  42   0.0000       0.159061         4.3283 
  43   0.0000       0.176532         4.8037 
  44   0.0000       0.179010         4.8711 
*Only the first 10 virtual orbitals were printed.

                    ********************************
                    * MULLIKEN POPULATION ANALYSIS *
                    ********************************

-----------------------
MULLIKEN ATOMIC CHARGES
-----------------------
   0 O :   -0.328853
   1 C :    0.396148
   2 O :   -0.381635
   3 C :    0.171796
   4 C :    0.153077
   5 C :    0.244966
   6 C :   -0.096567
   7 C :    0.216638
   8 O :   -0.455394
   9 H :    0.054570
  10 H :    0.055434
  11 H :    0.070308
  12 H :    0.173239
  13 H :    0.080814
  14 H :    0.069684
  15 H :    0.217947
  16 H :    0.195429
  17 H :    0.162398
Sum of atomic charges:    1.0000000

--------------------------------
MULLIKEN REDUCED ORBITAL CHARGES
--------------------------------
  0 O s       :     3.769976  s :     3.769976
      pz      :     1.461180  p :     4.540384
      px      :     1.658880
      py      :     1.420324
      dz2     :     0.002104  d :     0.018493
      dxz     :     0.001290
      dyz     :     0.004494
      dx2y2   :     0.004857
      dxy     :     0.005748

  1 C s       :     3.020199  s :     3.020199
      pz      :     0.782550  p :     2.449103
      px      :     0.868713
      py      :     0.797840
      dz2     :     0.009750  d :     0.134550
      dxz     :     0.010362
      dyz     :     0.030980
      dx2y2   :     0.043624
      dxy     :     0.039834

  2 O s       :     3.729258  s :     3.729258
      pz      :     1.718572  p :     4.636218
      px      :     1.369817
      py      :     1.547829
      dz2     :     0.002204  d :     0.016158
      dxz     :     0.002226
      dyz     :     0.002576
      dx2y2   :     0.005074
      dxy     :     0.004077

  3 C s       :     3.032932  s :     3.032932
      pz      :     1.014425  p :     2.736762
      px      :     0.668850
      py      :     1.053488
      dz2     :     0.009262  d :     0.058509
      dxz     :     0.015249
      dyz     :     0.006081
      dx2y2   :     0.019088
      dxy     :     0.008828

  4 C s       :     3.021167  s :     3.021167
      pz      :     1.137247  p :     2.755768
      px      :     0.891314
      py      :     0.727208
      dz2     :     0.009556  d :     0.069988
      dxz     :     0.007674
      dyz     :     0.016253
      dx2y2   :     0.019469
      dxy     :     0.017036

  5 C s       :     3.326733  s :     3.326733
      pz      :     0.544428  p :     2.392353
      px      :     0.754505
      py      :     1.093420
      dz2     :     0.006076  d :     0.035948
      dxz     :     0.005292
      dyz     :     0.007022
      dx2y2   :     0.008440
      dxy     :     0.009117

  6 C s       :     3.089477  s :     3.089477
      pz      :     0.986813  p :     2.971326
      px      :     1.057854
      py      :     0.926658
      dz2     :     0.004178  d :     0.035764
      dxz     :     0.006880
      dyz     :     0.010311
      dx2y2   :     0.007967
      dxy     :     0.006429

  7 C s       :     3.024044  s :     3.024044
      pz      :     0.951109  p :     2.692160
      px      :     0.739652
      py      :     1.001400
      dz2     :     0.007426  d :     0.067159
      dxz     :     0.020745
      dyz     :     0.011905
      dx2y2   :     0.019431
      dxy     :     0.007652

  8 O s       :     3.797653  s :     3.797653
      pz      :     1.790640  p :     4.640095
      px      :     1.459807
      py      :     1.389648
      dz2     :     0.002432  d :     0.017646
      dxz     :     0.003178
      dyz     :     0.002209
      dx2y2   :     0.007124
      dxy     :     0.002702

  9 H s       :     0.922188  s :     0.922188
      pz      :     0.013025  p :     0.023243
      px      :     0.002360
      py      :     0.007857

 10 H s       :     0.921359  s :     0.921359
      pz      :     0.010651  p :     0.023207
      px      :     0.006774
      py      :     0.005782

 11 H s       :     0.906646  s :     0.906646
      pz      :     0.004774  p :     0.023046
      px      :     0.002460
      py      :     0.015812

 12 H s       :     0.802496  s :     0.802496
      pz      :     0.017931  p :     0.024266
      px      :     0.003123
      py      :     0.003212

 13 H s       :     0.896235  s :     0.896235
      pz      :     0.008607  p :     0.022951
      px      :     0.002197
      py      :     0.012147

 14 H s       :     0.908195  s :     0.908195
      pz      :     0.010416  p :     0.022121
      px      :     0.008310
      py      :     0.003394

 15 H s       :     0.757400  s :     0.757400
      pz      :     0.003262  p :     0.024653
      px      :     0.002255
      py      :     0.019137

 16 H s       :     0.778310  s :     0.778310
      pz      :     0.016472  p :     0.026261
      px      :     0.006161
      py      :     0.003629

 17 H s       :     0.813179  s :     0.813179
      pz      :     0.003173  p :     0.024423
      px      :     0.017540
      py      :     0.003710


                     *******************************
                     * LOEWDIN POPULATION ANALYSIS *
                     *******************************

----------------------
LOEWDIN ATOMIC CHARGES
----------------------
   0 O :   -0.234740
   1 C :    0.181920
   2 O :   -0.112218
   3 C :    0.096923
   4 C :    0.069234
   5 C :    0.468894
   6 C :   -0.022451
   7 C :    0.106245
   8 O :   -0.188265
   9 H :    0.027667
  10 H :    0.028859
  11 H :    0.040495
  12 H :    0.108240
  13 H :    0.044946
  14 H :    0.031758
  15 H :    0.117542
  16 H :    0.134284
  17 H :    0.100668

-------------------------------
LOEWDIN REDUCED ORBITAL CHARGES
-------------------------------
  0 O s       :     3.560103  s :     3.560103
      pz      :     1.450632  p :     4.644539
      px      :     1.673434
      py      :     1.520473
      dz2     :     0.004358  d :     0.030099
      dxz     :     0.001466
      dyz     :     0.005300
      dx2y2   :     0.008090
      dxy     :     0.010886

  1 C s       :     2.847233  s :     2.847233
      pz      :     0.786372  p :     2.686811
      px      :     0.951562
      py      :     0.948877
      dz2     :     0.020768  d :     0.284036
      dxz     :     0.019610
      dyz     :     0.058678
      dx2y2   :     0.097436
      dxy     :     0.087544

  2 O s       :     3.415412  s :     3.415412
      pz      :     1.687921  p :     4.666251
      px      :     1.401133
      py      :     1.577197
      dz2     :     0.003702  d :     0.030556
      dxz     :     0.004400
      dyz     :     0.003846
      dx2y2   :     0.009727
      dxy     :     0.008880

  3 C s       :     2.844670  s :     2.844670
      pz      :     1.059205  p :     2.925971
      px      :     0.778657
      py      :     1.088110
      dz2     :     0.020222  d :     0.132436
      dxz     :     0.035780
      dyz     :     0.014182
      dx2y2   :     0.042055
      dxy     :     0.020197

  4 C s       :     2.855903  s :     2.855903
      pz      :     1.081752  p :     2.920640
      px      :     0.992561
      py      :     0.846326
      dz2     :     0.022245  d :     0.154223
      dxz     :     0.017482
      dyz     :     0.033500
      dx2y2   :     0.044477
      dxy     :     0.036519

  5 C s       :     2.983004  s :     2.983004
      pz      :     0.567314  p :     2.474985
      px      :     0.794152
      py      :     1.113518
      dz2     :     0.010275  d :     0.073118
      dxz     :     0.010049
      dyz     :     0.015584
      dx2y2   :     0.016974
      dxy     :     0.020236

  6 C s       :     2.850760  s :     2.850760
      pz      :     1.017591  p :     3.084787
      px      :     1.061294
      py      :     1.005902
      dz2     :     0.010608  d :     0.086904
      dxz     :     0.015534
      dyz     :     0.025600
      dx2y2   :     0.019781
      dxy     :     0.015381

  7 C s       :     2.845407  s :     2.845407
      pz      :     1.017427  p :     2.900882
      px      :     0.844284
      py      :     1.039171
      dz2     :     0.013541  d :     0.147466
      dxz     :     0.046801
      dyz     :     0.028828
      dx2y2   :     0.043647
      dxy     :     0.014648

  8 O s       :     3.474898  s :     3.474898
      pz      :     1.777064  p :     4.683238
      px      :     1.478152
      py      :     1.428023
      dz2     :     0.003818  d :     0.030128
      dxz     :     0.005222
      dyz     :     0.003323
      dx2y2   :     0.012713
      dxy     :     0.005053

  9 H s       :     0.908534  s :     0.908534
      pz      :     0.034843  p :     0.063799
      px      :     0.008016
      py      :     0.020940

 10 H s       :     0.907827  s :     0.907827
      pz      :     0.028466  p :     0.063314
      px      :     0.019709
      py      :     0.015139

 11 H s       :     0.897088  s :     0.897088
      pz      :     0.012312  p :     0.062416
      px      :     0.008059
      py      :     0.042045

 12 H s       :     0.820327  s :     0.820327
      pz      :     0.048035  p :     0.071434
      px      :     0.011378
      py      :     0.012020

 13 H s       :     0.890913  s :     0.890913
      pz      :     0.023811  p :     0.064141
      px      :     0.007418
      py      :     0.032912

 14 H s       :     0.903293  s :     0.903293
      pz      :     0.027898  p :     0.064949
      px      :     0.025013
      py      :     0.012038

 15 H s       :     0.807339  s :     0.807339
      pz      :     0.011251  p :     0.075119
      px      :     0.009022
      py      :     0.054847

 16 H s       :     0.794450  s :     0.794450
      pz      :     0.042133  p :     0.071266
      px      :     0.017442
      py      :     0.011692

 17 H s       :     0.831276  s :     0.831276
      pz      :     0.010207  p :     0.068056
      px      :     0.045175
      py      :     0.012674


                      *****************************
                      * MAYER POPULATION ANALYSIS *
                      *****************************

  NA   - Mulliken gross atomic population
  ZA   - Total nuclear charge
  QA   - Mulliken gross atomic charge
  VA   - Mayer's total valence
  BVA  - Mayer's bonded valence
  FA   - Mayer's free valence

  ATOM       NA         ZA         QA         VA         BVA        FA
  0 O      8.3289     8.0000    -0.3289     2.1302     2.1302     0.0000
  1 C      5.6039     6.0000     0.3961     4.1907     4.1907     0.0000
  2 O      8.3816     8.0000    -0.3816     2.1239     2.1239     0.0000
  3 C      5.8282     6.0000     0.1718     3.8547     3.8547    -0.0000
  4 C      5.8469     6.0000     0.1531     3.7980     3.7980     0.0000
  5 C      5.7550     6.0000     0.2450     3.3474     3.3474    -0.0000
  6 C      6.0966     6.0000    -0.0966     3.9575     3.9575     0.0000
  7 C      5.7834     6.0000     0.2166     3.8927     3.8927     0.0000
  8 O      8.4554     8.0000    -0.4554     1.9705     1.9705    -0.0000
  9 H      0.9454     1.0000     0.0546     0.9891     0.9891     0.0000
 10 H      0.9446     1.0000     0.0554     0.9893     0.9893     0.0000
 11 H      0.9297     1.0000     0.0703     0.9854     0.9854    -0.0000
 12 H      0.8268     1.0000     0.1732     0.9697     0.9697     0.0000
 13 H      0.9192     1.0000     0.0808     0.9798     0.9798     0.0000
 14 H      0.9303     1.0000     0.0697     0.9751     0.9751     0.0000
 15 H      0.7821     1.0000     0.2179     0.9553     0.9553    -0.0000
 16 H      0.8046     1.0000     0.1954     0.9563     0.9563     0.0000
 17 H      0.8376     1.0000     0.1624     0.9691     0.9691     0.0000

  Mayer bond orders larger than 0.100000
B(  0-O ,  1-C ) :   1.9969 B(  1-C ,  2-O ) :   1.2013 B(  1-C ,  4-C ) :   0.9064 
B(  2-O ,  3-C ) :   0.8638 B(  3-C ,  9-H ) :   0.9808 B(  3-C , 10-H ) :   0.9799 
B(  3-C , 11-H ) :   0.9814 B(  4-C ,  5-C ) :   1.0810 B(  4-C ,  8-O ) :   0.9901 
B(  4-C , 12-H ) :   0.8591 B(  5-C ,  6-C ) :   1.1346 B(  5-C , 15-H ) :   0.9290 
B(  6-C ,  7-C ) :   1.0510 B(  6-C , 16-H ) :   0.8480 B(  6-C , 17-H ) :   0.9128 
B(  7-C ,  8-O ) :   0.9138 B(  7-C , 13-H ) :   0.9559 B(  7-C , 14-H ) :   0.9657 


-------
TIMINGS
-------

Total SCF time: 0 days 0 hours 0 min 21 sec 

Total time                  ....      21.218 sec
Sum of individual times     ....      21.190 sec  ( 99.9%)

SCF preparation             ....       0.345 sec  (  1.6%)
Fock matrix formation       ....      20.541 sec  ( 96.8%)
  Startup                   ....       0.014 sec  (  0.1% of F)
  Split-RI-J                ....       1.399 sec  (  6.8% of F)
  Chain of spheres X        ....      13.799 sec  ( 67.2% of F)
  XC integration            ....       2.908 sec  ( 14.2% of F)
    XC Preparation          ....       0.000 sec  (  0.0% of XC)
    Basis function eval.    ....       1.111 sec  ( 38.2% of XC)
    Density eval.           ....       0.744 sec  ( 25.6% of XC)
    XC-Functional eval.     ....       0.181 sec  (  6.2% of XC)
    XC-Potential eval.      ....       0.654 sec  ( 22.5% of XC)
  CPCM terms                ....       2.334 sec  ( 11.4% of F)
Diagonalization             ....       0.000 sec  (  0.0%)
Density matrix formation    ....       0.029 sec  (  0.1%)
Total Energy calculation    ....       0.025 sec  (  0.1%)
Population analysis         ....       0.021 sec  (  0.1%)
Orbital Transformation      ....       0.025 sec  (  0.1%)
Orbital Orthonormalization  ....       0.000 sec  (  0.0%)
DIIS solution               ....       0.124 sec  (  0.6%)
SOSCF solution              ....       0.077 sec  (  0.4%)
Finished LeanSCF after  21.3 sec

Maximum memory used throughout the entire LEANSCF-calculation: 18.6 MB


           ************************************************************
           *        Program running with 4 parallel MPI-processes     *
           *              working on a common directory               *
           ************************************************************

------------------------------------------------------------------------------
                                ORCA  MP2 
------------------------------------------------------------------------------

Freezing NCore=18 chemical core electrons

----------------------
RI-MP2 ENERGY+GRADIENT
----------------------
Dimension of the orbital basis            ...  171
Dimension of the AuxC basis               ...  558
Memory devoted to MP2                     ... 4096 MB   
Data format for matrix containers         ... DOUBLE
Compression type for matrix containers    ... UNCOMPRESSED
Overall scaling of the MP2 energy         ...   2.700e-01

-----------------------
SHARK RI TRANSFORMATION
-----------------------

Number of basis functions                ...    171
Number of aux functions                  ...    558
Number of operators                      ...      1
Generation of IJK                        ... YES
Generation of IAK                        ... YES
Generation of ABK                        ... NO
Orbital Range Operator  0:    0-  33 to   34- 170

Aux basis identifier                     ...   AUXC
Contraction scheme used                  ... SEGMENTED
Do orthogonalization                     ... YES
All operator combinations                ... NO
Transpose (ia|K)                         ... NO
Integral generator used                  ... LIBINT
Starting integral generation + trafo... 
Half trafo (segmented) done. Total time =  0.2 sec. integrals=  0.2 sec trafo=  0.1 sec
Integral generation and half transformation done (  0.2 sec)

Reading or making V^(-1/2)          ... done (  0.0 sec)
Sorting IJK integrals               ... done (  0.0 sec)
Sorting IAK integrals               ... done (  0.1 sec)

SHARK RI integral transformation done. Total time =  0.4 sec.

Opening buffers                              ... done
Frozen core precalculation                   ... done

Starting loop over batches of integrals:

Operator 0  - window                       ... (  9- 33)x( 34-170)
Operator 0  - Memory available             ...  4096 MB
Operator 0  - Memory needed per MO         ...   0.6 MB
Operator 0  - Number of orbitals per batch ... 7
Operator 0  - Number of batches            ... 1

OPERATOR  0   PASS   0:  MOs     9 ...   15 +   16 ...   22 +   23 ...   29 +   30 ...   33
  Reading integrals       ... ok
  Internal MO  11
  Internal MO  14
Closing buffer GIPV ( 0.02 GB; CompressionRatio= 1.00)
Time spent in pair loops =     1.070 sec
Deleting buffers (Ka|jb) ...done

-----------------------------------------------
 RI-MP2 CORRELATION ENERGY:     -0.437778355 Eh
-----------------------------------------------


---------------------
MP2 DENSITY FORMATION
---------------------

Completing the external part of the density      ... done
Storing the unrelaxed density                    ... done

Re-sorting 3-index density container for op 0    ... done
Computing external part of the Lagrangian        ... done
Calculating the xc-kernel                        ... done
Calculating G(D)                                 ... done
Completing the Lagrangian                        ... done
Solving the Z-vector equations                   ... Using XC Grid                  ... (calc.grid_cpscf.tmp) 
Recalculating density on grid  ... (calc.grho_cpscf0.tmp) done
Calculating the xc-kernel      ... (calc.fxc_cpscf0.tmp) done

-------------------
SHARK CP-SCF DRIVER
-------------------

Dimension of the orbital basis          ...    171
Dimension of the CPSCF-problem          ...   4658
Number of operators                     ...      1
Max. number of iterations               ...    128
Convergence Tolerance                   ... 3.0e-05
Number of perturbations                 ...      1
Perturbation type                       ... REAL

----------------------------
POPLE LINEAR EQUATION SOLVER
----------------------------

  ITERATION   0:   ||err||_max =   7.4835e-02 (   0.9 sec)
  ITERATION   1:   ||err||_max =   2.5323e-02 (   1.0 sec)
  ITERATION   2:   ||err||_max =   1.5765e-02 (   1.0 sec)
  ITERATION   3:   ||err||_max =   4.7886e-03 (   1.0 sec)
  ITERATION   4:   ||err||_max =   2.2387e-03 (   1.0 sec)
  ITERATION   5:   ||err||_max =   6.7740e-04 (   1.0 sec)
  ITERATION   6:   ||err||_max =   2.1656e-04 (   1.0 sec)
  ITERATION   7:   ||err||_max =   5.9036e-05 (   1.0 sec)
  ITERATION   8:   ||err||_max =   2.1359e-05 (   1.0 sec)
done
Finalizing the relaxed density                   ... done
Transforming P to the AO basis                   ... done
Storing the relaxed density                      ... done

------------------------------------
ENERGY WEIGHTED DENSITY FINALIZATION
------------------------------------

Gathering the parts of the W-matrix              ... done
Forming the Z-density                            ... done
Transforming Z to the AO basis                   ... done
Calculating G(Z)                                 ... done
Finalizing the W-matrix                          ... done
Transforming W to the AO basis and storing       ... done

----------------------------------
MP2 DERIVATIVE INTEGRAL GENERATION
----------------------------------

Input SCF Electron Density              ... calc.scfp
Input Correlated Electron Density       ... calc.pmp2re
Input Energy Weighted Density           ... calc.wmp2.tmp

Nuclear repulsion gradient              ... done (  0.0 sec)
HCore & Overlap gradient  (SHARK)       ... done (  0.1 sec)
Two-electron RIJ gradient terms         ... done (  0.6 sec)

-----------------------------------------------------------
MP2 COSX Grid Generation
-----------------------------------------------------------

General Integration Accuracy     IntAcc      ... 4.871
Radial Grid Type                 RadialGrid  ... OptM3 with GC (2021)
Angular Grid (max. ang.)         AngularGrid ... 4 (Lebedev-302)
Angular grid pruning method      GridPruning ... 4 (adaptive)
Weight generation scheme         WeightScheme... mBecke (2022)
Basis function cutoff            BFCut       ... 1.0000e-12
Integration weight cutoff        WCut        ... 1.0000e-14
Partially contracted basis set               ... on
Rotationally invariant grid construction     ... off
Angular grids for H and He will be reduced by one unit

Total number of grid points                  ...    96804
Total number of batches                      ...      764
Average number of points per batch           ...      126
Average number of grid points per atom       ...     5378
UseSFitting                                  ... on
Two-electron COSX gradient terms        ... 
Integration Timings:
Total Time                  =     6.9 sec
Basis fcn evaluation        =     0.1 sec
Density evaluation          =     0.2 sec
A evaluation                =     5.6 sec
A derivative evaluation     =     0.0 sec
S-fit derivative evaluation =     0.0 sec
anal. over. der. evaluation =     0.0 sec
num. over. der. evaluation  =     0.6 sec
K(P) evaluation             =     0.1 sec
finalize                    =     0.0 sec

done (  7.7 sec)
CPCM gradient                           ... done (  0.6 sec)
DFT XC gradient                         ... Exchange-correlation gradient    ... done
done (  0.9 sec)
Empirical dispersion gradient           ... 
-------------------
DISPERSION GRADIENT
-------------------

   1   O   :    0.000153299    0.000174378   -0.000026233
   2   C   :    0.000197149    0.000080078   -0.000076402
   3   O   :    0.000208443   -0.000060129    0.000022781
   4   C   :    0.000175544   -0.000064117    0.000051135
   5   C   :   -0.000017925    0.000065934   -0.000113127
   6   C   :   -0.000137946    0.000088355   -0.000000311
   7   C   :   -0.000193386    0.000004617    0.000092135
   8   C   :   -0.000170177   -0.000082269    0.000005005
   9   O   :   -0.000066947   -0.000102894   -0.000080047
  10   H   :    0.000073147   -0.000023679    0.000047239
  11   H   :    0.000083817   -0.000029595    0.000000853
  12   H   :    0.000062692   -0.000052486    0.000022566
  13   H   :    0.000016132    0.000041465   -0.000119383
  14   H   :   -0.000064163   -0.000113849    0.000030252
  15   H   :   -0.000085255   -0.000079299   -0.000034650
  16   H   :   -0.000056902    0.000122349    0.000014222
  17   H   :   -0.000083310    0.000008721    0.000113953
  18   H   :   -0.000094212    0.000022419    0.000050013

Difference to translation invariance:
           :    0.0000000000    0.0000000000   -0.0000000000

Difference to rotation invariance:
           :   -0.0000000000   -0.0000000000    0.0000000000

Norm of the Dispersion gradient    ...    0.0006788163
RMS gradient                       ...    0.0000923752
MAX gradient                       ...    0.0002084429
done (  0.0 sec)

                *********************************************
                * UNRELAXED MP2 DENSITY POPULATION ANALYSIS *
                *********************************************

------------------------------------------------------------------------------
                           ORCA POPULATION ANALYSIS
------------------------------------------------------------------------------
Input electron density              ... calc.pmp2ur
BaseName (.gbw .S,...)              ... calc

                    ********************************
                    * MULLIKEN POPULATION ANALYSIS *
                    ********************************

-----------------------
MULLIKEN ATOMIC CHARGES
-----------------------
   0 O :   -0.316522
   1 C :    0.378234
   2 O :   -0.371797
   3 C :    0.167074
   4 C :    0.148919
   5 C :    0.239808
   6 C :   -0.096697
   7 C :    0.211801
   8 O :   -0.447121
   9 H :    0.055181
  10 H :    0.056040
  11 H :    0.071014
  12 H :    0.173875
  13 H :    0.081611
  14 H :    0.070388
  15 H :    0.218282
  16 H :    0.196723
  17 H :    0.163187
Sum of atomic charges:    1.0000000

--------------------------------
MULLIKEN REDUCED ORBITAL CHARGES
--------------------------------
  0 O s       :     3.769160  s :     3.769160
      pz      :     1.453953  p :     4.523045
      px      :     1.652674
      py      :     1.416418
      dz2     :     0.003207  d :     0.024316
      dxz     :     0.002444
      dyz     :     0.005646
      dx2y2   :     0.006094
      dxy     :     0.006925
  1 C s       :     3.021236  s :     3.021236
      pz      :     0.791629  p :     2.461849
      px      :     0.870488
      py      :     0.799732
      dz2     :     0.010556  d :     0.138682
      dxz     :     0.011218
      dyz     :     0.031684
      dx2y2   :     0.044499
      dxy     :     0.040724
  2 O s       :     3.728210  s :     3.728210
      pz      :     1.711794  p :     4.620959
      px      :     1.365656
      py      :     1.543509
      dz2     :     0.003482  d :     0.022629
      dxz     :     0.003554
      dyz     :     0.003862
      dx2y2   :     0.006356
      dxy     :     0.005373
  3 C s       :     3.033364  s :     3.033364
      pz      :     1.013550  p :     2.736357
      px      :     0.670358
      py      :     1.052448
      dz2     :     0.010224  d :     0.063205
      dxz     :     0.016152
      dyz     :     0.007099
      dx2y2   :     0.019877
      dxy     :     0.009854
  4 C s       :     3.021675  s :     3.021675
      pz      :     1.134467  p :     2.753597
      px      :     0.890032
      py      :     0.729098
      dz2     :     0.010812  d :     0.075808
      dxz     :     0.008958
      dyz     :     0.017396
      dx2y2   :     0.020522
      dxy     :     0.018120
  5 C s       :     3.323896  s :     3.323896
      pz      :     0.548834  p :     2.395619
      px      :     0.755849
      py      :     1.090936
      dz2     :     0.006950  d :     0.040677
      dxz     :     0.005996
      dyz     :     0.007998
      dx2y2   :     0.009587
      dxy     :     0.010145
  6 C s       :     3.090061  s :     3.090061
      pz      :     0.984051  p :     2.964665
      px      :     1.055162
      py      :     0.925452
      dz2     :     0.005586  d :     0.041971
      dxz     :     0.008107
      dyz     :     0.011417
      dx2y2   :     0.009178
      dxy     :     0.007684
  7 C s       :     3.024403  s :     3.024403
      pz      :     0.950486  p :     2.691521
      px      :     0.741039
      py      :     0.999995
      dz2     :     0.008589  d :     0.072276
      dxz     :     0.021639
      dyz     :     0.012919
      dx2y2   :     0.020326
      dxy     :     0.008802
  8 O s       :     3.796732  s :     3.796732
      pz      :     1.785600  p :     4.626376
      px      :     1.455453
      py      :     1.385323
      dz2     :     0.003722  d :     0.024013
      dxz     :     0.004469
      dyz     :     0.003514
      dx2y2   :     0.008313
      dxy     :     0.003994
  9 H s       :     0.920361  s :     0.920361
      pz      :     0.013289  p :     0.024458
      px      :     0.002908
      py      :     0.008261
 10 H s       :     0.919542  s :     0.919542
      pz      :     0.010962  p :     0.024419
      px      :     0.007213
      py      :     0.006243
 11 H s       :     0.904775  s :     0.904775
      pz      :     0.005253  p :     0.024211
      px      :     0.002981
      py      :     0.015977
 12 H s       :     0.800865  s :     0.800865
      pz      :     0.018011  p :     0.025261
      px      :     0.003581
      py      :     0.003668
 13 H s       :     0.894277  s :     0.894277
      pz      :     0.008972  p :     0.024112
      px      :     0.002717
      py      :     0.012423
 14 H s       :     0.906255  s :     0.906255
      pz      :     0.010744  p :     0.023357
      px      :     0.008710
      py      :     0.003904
 15 H s       :     0.756230  s :     0.756230
      pz      :     0.003663  p :     0.025488
      px      :     0.002688
      py      :     0.019138
 16 H s       :     0.776051  s :     0.776051
      pz      :     0.016593  p :     0.027227
      px      :     0.006541
      py      :     0.004093
 17 H s       :     0.811376  s :     0.811376
      pz      :     0.003621  p :     0.025437
      px      :     0.017636
      py      :     0.004179


                     *******************************
                     * LOEWDIN POPULATION ANALYSIS *
                     *******************************

----------------------
LOEWDIN ATOMIC CHARGES
----------------------
   0 O :   -0.222815
   1 C :    0.166216
   2 O :   -0.104122
   3 C :    0.094957
   4 C :    0.066581
   5 C :    0.462064
   6 C :   -0.020174
   7 C :    0.103653
   8 O :   -0.180799
   9 H :    0.027490
  10 H :    0.028690
  11 H :    0.040448
  12 H :    0.108042
  13 H :    0.044918
  14 H :    0.031586
  15 H :    0.117567
  16 H :    0.134890
  17 H :    0.100806

-------------------------------
LOEWDIN REDUCED ORBITAL CHARGES
-------------------------------
  0 O s       :     3.559079  s :     3.559079
      pz      :     1.443626  p :     4.627025
      px      :     1.667228
      py      :     1.516171
      dz2     :     0.005600  d :     0.036711
      dxz     :     0.002654
      dyz     :     0.006561
      dx2y2   :     0.009530
      dxy     :     0.012367
  1 C s       :     2.848479  s :     2.848479
      pz      :     0.794728  p :     2.696571
      px      :     0.951975
      py      :     0.949867
      dz2     :     0.021996  d :     0.288734
      dxz     :     0.020647
      dyz     :     0.059192
      dx2y2   :     0.098251
      dxy     :     0.088648
  2 O s       :     3.415068  s :     3.415068
      pz      :     1.681363  p :     4.651384
      px      :     1.396984
      py      :     1.573037
      dz2     :     0.005104  d :     0.037670
      dxz     :     0.005799
      dyz     :     0.005208
      dx2y2   :     0.011222
      dxy     :     0.010338
  3 C s       :     2.844721  s :     2.844721
      pz      :     1.057354  p :     2.922595
      px      :     0.779139
      py      :     1.086102
      dz2     :     0.021299  d :     0.137726
      dxz     :     0.036751
      dyz     :     0.015373
      dx2y2   :     0.043038
      dxy     :     0.021264
  4 C s       :     2.856510  s :     2.856510
      pz      :     1.078470  p :     2.915647
      px      :     0.990203
      py      :     0.846974
      dz2     :     0.024003  d :     0.161261
      dxz     :     0.018995
      dyz     :     0.034712
      dx2y2   :     0.045794
      dxy     :     0.037758
  5 C s       :     2.981678  s :     2.981678
      pz      :     0.571640  p :     2.477379
      px      :     0.795271
      py      :     1.110468
      dz2     :     0.011258  d :     0.078879
      dxz     :     0.011015
      dyz     :     0.016806
      dx2y2   :     0.018307
      dxy     :     0.021493
  6 C s       :     2.850721  s :     2.850721
      pz      :     1.013936  p :     3.075190
      px      :     1.057696
      py      :     1.003558
      dz2     :     0.012299  d :     0.094263
      dxz     :     0.016950
      dyz     :     0.026960
      dx2y2   :     0.021266
      dxy     :     0.016788
  7 C s       :     2.845680  s :     2.845680
      pz      :     1.015799  p :     2.897314
      px      :     0.844634
      py      :     1.036881
      dz2     :     0.014743  d :     0.153352
      dxz     :     0.047910
      dyz     :     0.030125
      dx2y2   :     0.044753
      dxy     :     0.015821
  8 O s       :     3.474271  s :     3.474271
      pz      :     1.771906  p :     4.669455
      px      :     1.473806
      py      :     1.423744
      dz2     :     0.005204  d :     0.037072
      dxz     :     0.006653
      dyz     :     0.004661
      dx2y2   :     0.014138
      dxy     :     0.006417
  9 H s       :     0.906454  s :     0.906454
      pz      :     0.035724  p :     0.066056
      px      :     0.008688
      py      :     0.021644
 10 H s       :     0.905752  s :     0.905752
      pz      :     0.029256  p :     0.065558
      px      :     0.020534
      py      :     0.015768
 11 H s       :     0.894993  s :     0.894993
      pz      :     0.012889  p :     0.064559
      px      :     0.008714
      py      :     0.042955
 12 H s       :     0.818362  s :     0.818362
      pz      :     0.048812  p :     0.073596
      px      :     0.012018
      py      :     0.012766
 13 H s       :     0.888695  s :     0.888695
      pz      :     0.024553  p :     0.066387
      px      :     0.008076
      py      :     0.033758
 14 H s       :     0.901070  s :     0.901070
      pz      :     0.028729  p :     0.067343
      px      :     0.025938
      py      :     0.012676
 15 H s       :     0.805594  s :     0.805594
      pz      :     0.011832  p :     0.076839
      px      :     0.009590
      py      :     0.055417
 16 H s       :     0.791912  s :     0.791912
      pz      :     0.042834  p :     0.073198
      px      :     0.018085
      py      :     0.012279
 17 H s       :     0.829100  s :     0.829100
      pz      :     0.010801  p :     0.070094
      px      :     0.045987
      py      :     0.013305


                      *****************************
                      * MAYER POPULATION ANALYSIS *
                      *****************************

  NA   - Mulliken gross atomic population
  ZA   - Total nuclear charge
  QA   - Mulliken gross atomic charge
  VA   - Mayer's total valence
  BVA  - Mayer's bonded valence
  FA   - Mayer's free valence

  ATOM       NA         ZA         QA         VA         BVA        FA
  0 O      8.3165     8.0000    -0.3165     2.2286     2.0531     0.1756
  1 C      5.6218     6.0000     0.3782     4.2115     4.0660     0.1455
  2 O      8.3718     8.0000    -0.3718     2.2199     2.0642     0.1556
  3 C      5.8329     6.0000     0.1671     3.8847     3.7892     0.0955
  4 C      5.8511     6.0000     0.1489     3.8287     3.7067     0.1220
  5 C      5.7602     6.0000     0.2398     3.3851     3.2718     0.1132
  6 C      6.0967     6.0000    -0.0967     3.9924     3.8770     0.1154
  7 C      5.7882     6.0000     0.2118     3.9211     3.8161     0.1050
  8 O      8.4471     8.0000    -0.4471     2.0658     1.9185     0.1473
  9 H      0.9448     1.0000     0.0552     0.9928     0.9729     0.0199
 10 H      0.9440     1.0000     0.0560     0.9930     0.9730     0.0200
 11 H      0.9290     1.0000     0.0710     0.9887     0.9697     0.0190
 12 H      0.8261     1.0000     0.1739     0.9719     0.9507     0.0212
 13 H      0.9184     1.0000     0.0816     0.9830     0.9633     0.0197
 14 H      0.9296     1.0000     0.0704     0.9786     0.9583     0.0203
 15 H      0.7817     1.0000     0.2183     0.9573     0.9400     0.0173
 16 H      0.8033     1.0000     0.1967     0.9581     0.9367     0.0214
 17 H      0.8368     1.0000     0.1632     0.9714     0.9516     0.0198

  Mayer bond orders larger than 0.100000
B(  0-O ,  1-C ) :   1.9314 B(  1-C ,  2-O ) :   1.1694 B(  1-C ,  4-C ) :   0.8846 
B(  2-O ,  3-C ) :   0.8458 B(  3-C ,  9-H ) :   0.9657 B(  3-C , 10-H ) :   0.9646 
B(  3-C , 11-H ) :   0.9664 B(  4-C ,  5-C ) :   1.0557 B(  4-C ,  8-O ) :   0.9647 
B(  4-C , 12-H ) :   0.8441 B(  5-C ,  6-C ) :   1.1091 B(  5-C , 15-H ) :   0.9151 
B(  6-C ,  7-C ) :   1.0290 B(  6-C , 16-H ) :   0.8326 B(  6-C , 17-H ) :   0.8976 
B(  7-C ,  8-O ) :   0.8922 B(  7-C , 13-H ) :   0.9407 B(  7-C , 14-H ) :   0.9501 


                *******************************************
                * RELAXED MP2 DENSITY POPULATION ANALYSIS *
                *******************************************

------------------------------------------------------------------------------
                           ORCA POPULATION ANALYSIS
------------------------------------------------------------------------------
Input electron density              ... calc.pmp2re
BaseName (.gbw .S,...)              ... calc

                    ********************************
                    * MULLIKEN POPULATION ANALYSIS *
                    ********************************

-----------------------
MULLIKEN ATOMIC CHARGES
-----------------------
   0 O :   -0.264007
   1 C :    0.309478
   2 O :   -0.316985
   3 C :    0.149981
   4 C :    0.129748
   5 C :    0.215643
   6 C :   -0.084933
   7 C :    0.194134
   8 O :   -0.400961
   9 H :    0.055886
  10 H :    0.056718
  11 H :    0.071698
  12 H :    0.171674
  13 H :    0.079570
  14 H :    0.067061
  15 H :    0.206495
  16 H :    0.197162
  17 H :    0.161638
Sum of atomic charges:    1.0000000

--------------------------------
MULLIKEN REDUCED ORBITAL CHARGES
--------------------------------
  0 O s       :     3.763193  s :     3.763193
      pz      :     1.432727  p :     4.477036
      px      :     1.631581
      py      :     1.412727
      dz2     :     0.003137  d :     0.023779
      dxz     :     0.002388
      dyz     :     0.005477
      dx2y2   :     0.006034
      dxy     :     0.006742
  1 C s       :     3.023461  s :     3.023461
      pz      :     0.837532  p :     2.532594
      px      :     0.881222
      py      :     0.813840
      dz2     :     0.010303  d :     0.134467
      dxz     :     0.010634
      dyz     :     0.030481
      dx2y2   :     0.043276
      dxy     :     0.039772
  2 O s       :     3.720963  s :     3.720963
      pz      :     1.684100  p :     4.573576
      px      :     1.350590
      py      :     1.538886
      dz2     :     0.003462  d :     0.022446
      dxz     :     0.003610
      dyz     :     0.003866
      dx2y2   :     0.006198
      dxy     :     0.005310
  3 C s       :     3.033245  s :     3.033245
      pz      :     1.019023  p :     2.755295
      px      :     0.680887
      py      :     1.055386
      dz2     :     0.009913  d :     0.061479
      dxz     :     0.015683
      dyz     :     0.006884
      dx2y2   :     0.019122
      dxy     :     0.009878
  4 C s       :     3.025098  s :     3.025098
      pz      :     1.129052  p :     2.771316
      px      :     0.901316
      py      :     0.740948
      dz2     :     0.010694  d :     0.073838
      dxz     :     0.008463
      dyz     :     0.017401
      dx2y2   :     0.019712
      dxy     :     0.017568
  5 C s       :     3.325308  s :     3.325308
      pz      :     0.583035  p :     2.419674
      px      :     0.764808
      py      :     1.071831
      dz2     :     0.006810  d :     0.039375
      dxz     :     0.005652
      dyz     :     0.007758
      dx2y2   :     0.009451
      dxy     :     0.009704
  6 C s       :     3.077727  s :     3.077727
      pz      :     0.980245  p :     2.966955
      px      :     1.049921
      py      :     0.936790
      dz2     :     0.005608  d :     0.040250
      dxz     :     0.007810
      dyz     :     0.010523
      dx2y2   :     0.008909
      dxy     :     0.007400
  7 C s       :     3.023079  s :     3.023079
      pz      :     0.955045  p :     2.712234
      px      :     0.752668
      py      :     1.004520
      dz2     :     0.008533  d :     0.070553
      dxz     :     0.021156
      dyz     :     0.012390
      dx2y2   :     0.019595
      dxy     :     0.008880
  8 O s       :     3.789858  s :     3.789858
      pz      :     1.770218  p :     4.587440
      px      :     1.441797
      py      :     1.375424
      dz2     :     0.003667  d :     0.023663
      dxz     :     0.004388
      dyz     :     0.003576
      dx2y2   :     0.007980
      dxy     :     0.004053
  9 H s       :     0.920163  s :     0.920163
      pz      :     0.012815  p :     0.023950
      px      :     0.003002
      py      :     0.008133
 10 H s       :     0.919378  s :     0.919378
      pz      :     0.010599  p :     0.023904
      px      :     0.007047
      py      :     0.006259
 11 H s       :     0.904698  s :     0.904698
      pz      :     0.005298  p :     0.023603
      px      :     0.002985
      py      :     0.015321
 12 H s       :     0.803567  s :     0.803567
      pz      :     0.017205  p :     0.024760
      px      :     0.003792
      py      :     0.003763
 13 H s       :     0.896945  s :     0.896945
      pz      :     0.008719  p :     0.023485
      px      :     0.002790
      py      :     0.011975
 14 H s       :     0.910126  s :     0.910126
      pz      :     0.010339  p :     0.022813
      px      :     0.008450
      py      :     0.004024
 15 H s       :     0.768956  s :     0.768956
      pz      :     0.003607  p :     0.024549
      px      :     0.002784
      py      :     0.018158
 16 H s       :     0.775935  s :     0.775935
      pz      :     0.016021  p :     0.026903
      px      :     0.006611
      py      :     0.004271
 17 H s       :     0.813406  s :     0.813406
      pz      :     0.003745  p :     0.024956
      px      :     0.016896
      py      :     0.004315


                     *******************************
                     * LOEWDIN POPULATION ANALYSIS *
                     *******************************

----------------------
LOEWDIN ATOMIC CHARGES
----------------------
   0 O :   -0.190231
   1 C :    0.135544
   2 O :   -0.078410
   3 C :    0.085113
   4 C :    0.057974
   5 C :    0.432145
   6 C :   -0.022650
   7 C :    0.095315
   8 O :   -0.163340
   9 H :    0.029317
  10 H :    0.030545
  11 H :    0.042247
  12 H :    0.110982
  13 H :    0.045738
  14 H :    0.031784
  15 H :    0.113121
  16 H :    0.140793
  17 H :    0.104013

-------------------------------
LOEWDIN REDUCED ORBITAL CHARGES
-------------------------------
  0 O s       :     3.560542  s :     3.560542
      pz      :     1.426841  p :     4.593202
      px      :     1.651572
      py      :     1.514790
      dz2     :     0.005528  d :     0.036487
      dxz     :     0.002653
      dyz     :     0.006607
      dx2y2   :     0.009520
      dxy     :     0.012180
  1 C s       :     2.847999  s :     2.847999
      pz      :     0.831380  p :     2.730601
      px      :     0.949331
      py      :     0.949890
      dz2     :     0.021865  d :     0.285856
      dxz     :     0.019842
      dyz     :     0.057955
      dx2y2   :     0.097522
      dxy     :     0.088670
  2 O s       :     3.417356  s :     3.417356
      pz      :     1.659357  p :     4.623114
      px      :     1.390536
      py      :     1.573222
      dz2     :     0.005181  d :     0.037940
      dxz     :     0.005913
      dyz     :     0.005310
      dx2y2   :     0.011197
      dxy     :     0.010339
  3 C s       :     2.846472  s :     2.846472
      pz      :     1.060806  p :     2.933503
      px      :     0.783285
      py      :     1.089411
      dz2     :     0.020776  d :     0.134912
      dxz     :     0.035883
      dyz     :     0.015038
      dx2y2   :     0.041992
      dxy     :     0.021223
  4 C s       :     2.860964  s :     2.860964
      pz      :     1.075690  p :     2.921863
      px      :     0.994481
      py      :     0.851692
      dz2     :     0.024129  d :     0.159199
      dxz     :     0.018353
      dyz     :     0.034939
      dx2y2   :     0.044667
      dxy     :     0.037111
  5 C s       :     2.980834  s :     2.980834
      pz      :     0.600696  p :     2.508780
      px      :     0.805046
      py      :     1.103038
      dz2     :     0.011096  d :     0.078241
      dxz     :     0.010795
      dyz     :     0.016805
      dx2y2   :     0.018215
      dxy     :     0.021329
  6 C s       :     2.852504  s :     2.852504
      pz      :     1.011713  p :     3.078299
      px      :     1.056236
      py      :     1.010350
      dz2     :     0.012251  d :     0.091848
      dxz     :     0.016497
      dyz     :     0.025736
      dx2y2   :     0.020908
      dxy     :     0.016456
  7 C s       :     2.847564  s :     2.847564
      pz      :     1.018179  p :     2.905957
      px      :     0.849686
      py      :     1.038092
      dz2     :     0.014510  d :     0.151164
      dxz     :     0.047391
      dyz     :     0.029531
      dx2y2   :     0.043943
      dxy     :     0.015788
  8 O s       :     3.476275  s :     3.476275
      pz      :     1.762246  p :     4.649979
      px      :     1.467654
      py      :     1.420079
      dz2     :     0.005202  d :     0.037086
      dxz     :     0.006670
      dyz     :     0.004723
      dx2y2   :     0.013975
      dxy     :     0.006515
  9 H s       :     0.904578  s :     0.904578
      pz      :     0.035536  p :     0.066105
      px      :     0.008935
      py      :     0.021633
 10 H s       :     0.903860  s :     0.903860
      pz      :     0.029108  p :     0.065595
      px      :     0.020674
      py      :     0.015812
 11 H s       :     0.893329  s :     0.893329
      pz      :     0.012942  p :     0.064424
      px      :     0.008854
      py      :     0.042628
 12 H s       :     0.815356  s :     0.815356
      pz      :     0.048084  p :     0.073662
      px      :     0.012382
      py      :     0.013195
 13 H s       :     0.888009  s :     0.888009
      pz      :     0.024442  p :     0.066254
      px      :     0.008280
      py      :     0.033532
 14 H s       :     0.900934  s :     0.900934
      pz      :     0.028519  p :     0.067281
      px      :     0.026030
      py      :     0.012732
 15 H s       :     0.811129  s :     0.811129
      pz      :     0.011915  p :     0.075750
      px      :     0.009736
      py      :     0.054099
 16 H s       :     0.786062  s :     0.786062
      pz      :     0.042351  p :     0.073144
      px      :     0.018232
      py      :     0.012562
 17 H s       :     0.825937  s :     0.825937
      pz      :     0.010839  p :     0.070050
      px      :     0.045517
      py      :     0.013694


                      *****************************
                      * MAYER POPULATION ANALYSIS *
                      *****************************

  NA   - Mulliken gross atomic population
  ZA   - Total nuclear charge
  QA   - Mulliken gross atomic charge
  VA   - Mayer's total valence
  BVA  - Mayer's bonded valence
  FA   - Mayer's free valence

  ATOM       NA         ZA         QA         VA         BVA        FA
  0 O      8.2640     8.0000    -0.2640     2.2963     2.1264     0.1699
  1 C      5.6905     6.0000     0.3095     4.2639     4.1237     0.1402
  2 O      8.3170     8.0000    -0.3170     2.2929     2.1400     0.1529
  3 C      5.8500     6.0000     0.1500     3.8999     3.8048     0.0951
  4 C      5.8703     6.0000     0.1297     3.8513     3.7328     0.1185
  5 C      5.7844     6.0000     0.2156     3.4787     3.3765     0.1022
  6 C      6.0849     6.0000    -0.0849     4.0124     3.8989     0.1135
  7 C      5.8059     6.0000     0.1941     3.9522     3.8476     0.1046
  8 O      8.4010     8.0000    -0.4010     2.1294     1.9860     0.1434
  9 H      0.9441     1.0000     0.0559     0.9930     0.9732     0.0198
 10 H      0.9433     1.0000     0.0567     0.9932     0.9733     0.0199
 11 H      0.9283     1.0000     0.0717     0.9885     0.9695     0.0190
 12 H      0.8283     1.0000     0.1717     0.9716     0.9513     0.0203
 13 H      0.9204     1.0000     0.0796     0.9820     0.9624     0.0196
 14 H      0.9329     1.0000     0.0671     0.9778     0.9577     0.0201
 15 H      0.7935     1.0000     0.2065     0.9617     0.9447     0.0170
 16 H      0.8028     1.0000     0.1972     0.9582     0.9376     0.0205
 17 H      0.8384     1.0000     0.1616     0.9719     0.9524     0.0195

  Mayer bond orders larger than 0.100000
B(  0-O ,  1-C ) :   1.9596 B(  1-C ,  2-O ) :   1.1985 B(  1-C ,  4-C ) :   0.8645 
B(  2-O ,  3-C ) :   0.8650 B(  3-C ,  9-H ) :   0.9617 B(  3-C , 10-H ) :   0.9606 
B(  3-C , 11-H ) :   0.9637 B(  4-C ,  5-C ) :   1.0715 B(  4-C ,  8-O ) :   0.9871 
B(  4-C , 12-H ) :   0.8312 B(  5-C ,  6-C ) :   1.1372 B(  5-C , 15-H ) :   0.9173 
B(  6-C ,  7-C ) :   1.0338 B(  6-C , 16-H ) :   0.8171 B(  6-C , 17-H ) :   0.8880 
B(  7-C ,  8-O ) :   0.9153 B(  7-C , 13-H ) :   0.9358 B(  7-C , 14-H ) :   0.9449 


-------
TIMINGS
-------

Total time                :   25.126 sec
Integral trafo            :    0.358 sec (  1.4%)
FC preparation            :    0.092 sec (  0.4%)
I/O of integrals          :    0.085 sec (  0.3%)
K(i,j) operators          :    0.186 sec (  0.7%)
T(i,j) pair energies      :    0.025 sec (  0.1%)
V**(-1/2)                 :    0.142 sec (  0.6%)
Gamma(ia|P)               :    0.174 sec (  0.7%)
Gamma-Trafo               :    0.075 sec (  0.3%)
D(virtual)                :    0.014 sec (  0.1%)
D(internal)               :    0.143 sec (  0.6%)
W(virtual)                :    0.028 sec (  0.1%)
W(internal)               :    0.179 sec (  0.7%)
L(virtual)                :    0.221 sec (  0.9%)
L(internal)               :    0.028 sec (  0.1%)
XC kernel                 :    0.032 sec (  0.1%)
G(D)                      :    1.906 sec (  7.6%)
G(Z)                      :    1.929 sec (  7.7%)
Z-vector solution         :    8.733 sec ( 34.8%)
3-index derivative        :    0.364 sec (  1.4%)
2-index derivative        :    0.040 sec (  0.2%)
Fock matrix gradient      :    9.925 sec ( 39.5%)


---------------------------------------
MP2 TOTAL ENERGY:     -458.624765344 Eh
---------------------------------------

The final MP2 gradient
  0:   0.02109941   0.02052046  -0.00012086
  1:  -0.08921038  -0.03913476  -0.01741975
  2:   0.08513299   0.00058260   0.02339620
  3:  -0.03905359  -0.01147099  -0.00782136
  4:   0.04013977   0.02384817   0.01050660
  5:  -0.05871962   0.02795287  -0.07079928
  6:   0.02100179  -0.01075688   0.05291031
  7:   0.02310034   0.03313380  -0.00133025
  8:  -0.00287400  -0.01803099  -0.00674432
  9:  -0.00153878   0.00207591   0.00662162
 10:   0.00431637   0.00006287  -0.00781856
 11:   0.00855029  -0.00953312   0.00263547
 12:  -0.00544755  -0.00190487   0.00448252
 13:  -0.00363452  -0.00396041   0.00987450
 14:   0.00175518   0.00048086  -0.00791307
 15:   0.00850916   0.00060200   0.02055208
 16:  -0.00560465  -0.01306257  -0.00264673
 17:  -0.00762981  -0.00146111  -0.00831563

-----------------------------------
NORM OF THE MP2 GRADIENT:  0.196098
-----------------------------------

Maximum memory used throughout the entire MP2-calculation: 31.4 MB


-------------------------------------------------------------------------------
                          DFT DISPERSION CORRECTION                            
                                                                               
                              DFTD3 V3.1  Rev 1                                
                          USING Becke-Johnson damping                          
-------------------------------------------------------------------------------
The B2PLYP functional is recognized
Active option DFTDOPT                   ...         4   

molecular C6(AA) [au] = 2781.793271 


            DFT-D V3
 parameters
 s6 scaling factor         :     0.6400 
 a1 scaling factor         :     0.3065 
 s8 scaling factor         :     0.9147 
 a2 scaling factor         :     5.0570 
 ad hoc parameters k1-k3   :    16.0000     1.3333    -4.0000 

 Edisp/kcal,au: -7.247515361547  -0.011549649667 
 E6   /kcal   :  -4.189887111 
 E8   /kcal   :  -3.057628250 
 % E8         :  42.188641179 

-------------------------   ----------------
Dispersion correction           -0.011549650
-------------------------   ----------------


-------------------------   --------------------
FINAL SINGLE POINT ENERGY      -458.636314994102
-------------------------   --------------------

------------------------------------------------------------------------------
                         ORCA GEOMETRY RELAXATION STEP
------------------------------------------------------------------------------

Reading the OPT-File                    .... done
Getting information on internals        .... done
Copying old internal coords+grads       .... done
Making the new internal coordinates     .... (2022 redundants) done
Validating the new internal coordinates .... (2022 redundants) done
Calculating the B-matrix                .... done
Calculating the G,G- and P matrices     .... done
Transforming gradient to internals      .... done
Projecting the internal gradient        .... done
Number of atoms                         ....  18
Number of internal coordinates          ....  82
Current Energy                          ....  -458.636314994 Eh
Current gradient norm                   ....     0.196097705 Eh/bohr
Maximum allowed component of the step   ....  0.300
Current trust radius                    ....  0.300
Evaluating the initial hessian          ....  (Almloef) done
Projecting the Hessian                  .... done
Forming the augmented Hessian           .... done
Diagonalizing the augmented Hessian     .... done
Last element of RFO vector              ....  0.888775810
Lowest eigenvalues of augmented Hessian:
 -0.046154102  0.011878377  0.015736672  0.018029933  0.018663517
Length of the computed step             ....  0.515700564
Warning: the length of the step is outside the trust region - taking restricted step instead
The input lambda is                     ....     0.010874
   iter:   5  x=   -0.042350  g=   20.369217 f(x)=     0.455055
   iter:  10  x=   -0.137900  g=    0.669644 f(x)=     0.000181
The output lambda is                    ....    -0.137900 (13 iterations)
The final length of the internal step   ....  0.300000000
Converting the step to Cartesian space:
 Initial RMS(Int)=    0.0331294578
Transforming coordinates:
 Iter   0:  RMS(Cart)=    0.0653436727 RMS(Int)=    0.6920785231
 Iter   5:  RMS(Cart)=    0.0000000784 RMS(Int)=    0.0000000481
done
Storing new coordinates                 .... done

                                .--------------------.
          ----------------------|Geometry convergence|-------------------------
          Item                value                   Tolerance       Converged
          ---------------------------------------------------------------------
          RMS gradient        0.0135915391            0.0000300000      NO
          MAX gradient        0.0475683927            0.0001000000      NO
          RMS step            0.0331294578            0.0006000000      NO
          MAX step            0.0915969337            0.0010000000      NO
          ........................................................
          Max(Bonds)      0.0330      Max(Angles)    4.13
          Max(Dihed)        5.25      Max(Improp)    0.00
          ---------------------------------------------------------------------

The optimization has not yet converged - more geometry cycles are needed


    ---------------------------------------------------------------------------
                         Redundant Internal Coordinates
                            (Angstroem and degrees)

        Definition                    Value    dE/dq     Step     New-Value
    ----------------------------------------------------------------------------
     1. B(C   1,O   0)                1.2278  0.027939 -0.0128    1.2150   
     2. B(O   2,C   1)                1.3596  0.047568 -0.0330    1.3267   
     3. B(C   3,O   2)                1.3805 -0.027259  0.0201    1.4006   
     4. B(C   4,C   1)                1.5114 -0.012974  0.0128    1.5242   
     5. B(C   5,C   4)                1.5264  0.030619 -0.0328    1.4935   
     6. B(C   6,C   5)                1.4856  0.021497 -0.0203    1.4654   
     7. B(C   7,C   6)                1.5150 -0.011228  0.0109    1.5260   
     8. B(O   8,C   7)                1.4107 -0.011512  0.0108    1.4215   
     9. B(O   8,C   4)                1.4170  0.000274  0.0002    1.4172   
    10. B(H   9,C   3)                1.1086  0.006359 -0.0071    1.1015   
    11. B(H  10,C   3)                1.1121  0.008364 -0.0094    1.1027   
    12. B(H  11,C   3)                1.1113  0.011538 -0.0130    1.0983   
    13. B(H  12,C   4)                1.1091 -0.004990  0.0056    1.1147   
    14. B(H  13,C   7)                1.1117  0.009433 -0.0106    1.1011   
    15. B(H  14,C   7)                1.1102  0.004528 -0.0051    1.1052   
    16. B(H  15,C   5)                1.1131  0.007279 -0.0082    1.1049   
    17. B(H  16,C   6)                1.1098 -0.003958  0.0044    1.1142   
    18. B(H  17,C   6)                1.1135  0.006332 -0.0072    1.1064   
    19. A(O   2,C   1,C   4)          118.80  0.035402   -3.58    115.21   
    20. A(O   0,C   1,O   2)          120.72 -0.027728    2.79    123.51   
    21. A(O   0,C   1,C   4)          120.13 -0.008295    1.01    121.14   
    22. A(C   1,O   2,C   3)          125.88  0.040470   -4.13    121.76   
    23. A(H   9,C   3,H  10)          110.18  0.003269   -0.44    109.74   
    24. A(O   2,C   3,H   9)          110.33 -0.004110    0.48    110.81   
    25. A(O   2,C   3,H  11)          108.91  0.009511   -1.15    107.76   
    26. A(H  10,C   3,H  11)          107.95 -0.004021    0.54    108.48   
    27. A(O   2,C   3,H  10)          110.66 -0.002081    0.25    110.91   
    28. A(H   9,C   3,H  11)          108.76 -0.002478    0.31    109.07   
    29. A(C   5,C   4,H  12)          105.89 -0.009832    1.19    107.09   
    30. A(C   1,C   4,C   5)          117.51  0.025841   -3.66    113.85   
    31. A(O   8,C   4,H  12)          110.34 -0.003995    0.91    111.25   
    32. A(C   1,C   4,H  12)          107.61  0.007115   -1.20    106.41   
    33. A(C   5,C   4,O   8)          107.39  0.001927   -0.23    107.16   
    34. A(C   1,C   4,O   8)          108.02 -0.021771    3.13    111.15   
    35. A(C   6,C   5,H  15)          121.34 -0.008609    2.08    123.42   
    36. A(C   4,C   5,H  15)          123.77  0.005719    0.33    124.10   
    37. A(C   4,C   5,C   6)          105.23 -0.011636    1.81    107.04   
    38. A(C   5,C   6,H  17)          113.36 -0.003524    0.85    114.21   
    39. A(C   5,C   6,H  16)          109.04  0.020193   -3.41    105.64   
    40. A(C   5,C   6,C   7)          100.32 -0.010282    1.45    101.77   
    41. A(C   7,C   6,H  17)          111.84 -0.005955    1.58    113.42   
    42. A(H  16,C   6,H  17)          110.70  0.005865   -1.23    109.47   
    43. A(C   7,C   6,H  16)          111.16 -0.007339    0.93    112.09   
    44. A(H  13,C   7,H  14)          109.49  0.005382   -0.59    108.90   
    45. A(O   8,C   7,H  14)          106.85 -0.011507    1.38    108.23   
    46. A(C   6,C   7,H  14)          110.40 -0.000528   -0.11    110.29   
    47. A(O   8,C   7,H  13)          111.32 -0.004441    0.32    111.64   
    48. A(C   6,C   7,H  13)          109.70 -0.011467    1.36    111.06   
    49. A(C   6,C   7,O   8)          109.04  0.022739   -2.38    106.66   
    50. A(C   4,O   8,C   7)          107.65 -0.009083    1.27    108.91   
    51. D(C   3,O   2,C   1,O   0)     -1.91  0.001935   -0.60     -2.51   
    52. D(C   3,O   2,C   1,C   4)    171.36 -0.004588    1.51    172.87   
    53. D(H  10,C   3,O   2,C   1)    -59.58 -0.000147    0.08    -59.51   
    54. D(H  11,C   3,O   2,C   1)   -178.09  0.000158   -0.02   -178.11   
    55. D(H   9,C   3,O   2,C   1)     62.61 -0.000209    0.01     62.63   
    56. D(C   5,C   4,C   1,O   2)    127.34  0.004328   -1.25    126.10   
    57. D(C   5,C   4,C   1,O   0)    -59.35 -0.003525    0.98    -58.37   
    58. D(O   8,C   4,C   1,O   2)      5.76  0.001289   -0.90      4.86   
    59. D(O   8,C   4,C   1,O   0)    179.06 -0.006563    1.33    180.39   
    60. D(H  12,C   4,C   1,O   0)     59.94  0.006119   -0.79     59.15   
    61. D(H  15,C   5,C   4,C   1)     42.60 -0.003886    2.13     44.72   
    62. D(C   6,C   5,C   4,O   8)     18.36  0.013421   -3.84     14.52   
    63. D(C   6,C   5,C   4,C   1)   -103.55  0.022764   -5.25   -108.80   
    64. D(H  15,C   5,C   4,O   8)    164.51 -0.013230    3.54    168.04   
    65. D(C   6,C   5,C   4,H  12)    136.25  0.004776   -2.29    133.96   
    66. D(H  17,C   6,C   5,C   4)   -148.44  0.007694   -0.18   -148.62   
    67. D(H  16,C   6,C   5,H  15)    -59.42  0.007186   -3.04    -62.47   
    68. D(H  16,C   6,C   5,C   4)     87.74 -0.012601    3.38     91.12   
    69. D(C   7,C   6,C   5,H  15)   -176.23  0.012713   -3.49   -179.72   
    70. D(C   7,C   6,C   5,C   4)    -29.07 -0.007074    2.93    -26.13   
    71. D(H  13,C   7,C   6,H  17)    -85.43  0.000473   -0.46    -85.89   
    72. D(H  13,C   7,C   6,H  16)     38.87 -0.001770   -0.21     38.66   
    73. D(H  13,C   7,C   6,C   5)    154.09  0.013129   -2.99    151.10   
    74. D(O   8,C   7,C   6,H  17)    152.42 -0.001329   -0.19    152.23   
    75. D(O   8,C   7,C   6,H  16)    -83.28 -0.003573    0.06    -83.22   
    76. D(O   8,C   7,C   6,C   5)     31.94  0.011327   -2.72     29.22   
    77. D(C   4,O   8,C   7,C   6)    -21.59 -0.001695    0.14    -21.45   
    78. D(C   7,O   8,C   4,H  12)   -113.03  0.000359    1.06   -111.97   
    79. D(C   7,O   8,C   4,C   5)      1.94 -0.012300    2.82      4.76   
    80. D(C   4,O   8,C   7,H  13)   -142.75  0.000354   -0.18   -142.94   
    81. D(C   7,O   8,C   4,C   1)    129.59  0.006780    0.17    129.76   
    82. D(C   4,O   8,C   7,H  14)     97.74  0.003476   -0.51     97.24   
    ----------------------------------------------------------------------------

Geometry step timings:
Preparation and reading OPT file:      0.000 s ( 6.763 %)
Internal coordinates            :      0.000 s ( 0.725 %)
B/P matrices and projection     :      0.001 s (26.153 %)
Hessian update/contruction      :      0.000 s (10.628 %)
Making the step                 :      0.002 s (35.837 %)
Converting the step to Cartesian:      0.000 s ( 3.008 %)
Storing new data                :      0.000 s ( 0.900 %)
Checking convergence            :      0.000 s ( 0.110 %)
Final printing                  :      0.001 s (15.766 %)
Total time                      :      0.005 s

Time for energy+gradient        :     48.998 s
Time for complete geometry iter :     49.183 s

         *************************************************************
         *                GEOMETRY OPTIMIZATION CYCLE   2            *
         *************************************************************
---------------------------------
CARTESIAN COORDINATES (ANGSTROEM)
---------------------------------
  O      1.469859    1.604063   -0.243892
  C      0.923214    0.519408   -0.275080
  O      1.523874   -0.613343    0.065650
  C      2.871849   -0.647944    0.444386
  C     -0.490863    0.365098   -0.822465
  C     -1.508635    1.193189   -0.109086
  C     -2.340680    0.270297    0.668065
  C     -2.201152   -1.022895   -0.130224
  O     -0.922745   -0.982535   -0.750290
  H      3.037032   -0.055385    1.358141
  H      3.517992   -0.270991   -0.365778
  H      3.137294   -1.695041    0.642864
  H     -0.459918    0.723383   -1.877545
  H     -2.308789   -1.904005    0.521327
  H     -2.969060   -1.068364   -0.923708
  H     -1.357219    2.252125    0.167361
  H     -1.856053    0.199325    1.668865
  H     -3.389613    0.600524    0.789675

----------------------------
CARTESIAN COORDINATES (A.U.)
----------------------------
  NO LB      ZA    FRAG     MASS         X           Y           Z
   0 O     8.0000    0    15.999    2.777631    3.031239   -0.460889
   1 C     6.0000    0    12.011    1.744621    0.981540   -0.519825
   2 O     8.0000    0    15.999    2.879705   -1.159051    0.124060
   3 C     6.0000    0    12.011    5.427008   -1.224437    0.839767
   4 C     6.0000    0    12.011   -0.927597    0.689935   -1.554234
   5 C     6.0000    0    12.011   -2.850908    2.254801   -0.206142
   6 C     6.0000    0    12.011   -4.423244    0.510787    1.262460
   7 C     6.0000    0    12.011   -4.159575   -1.932992   -0.246089
   8 O     8.0000    0    15.999   -1.743735   -1.856722   -1.417842
   9 H     1.0000    0     1.008    5.739159   -0.104662    2.566515
  10 H     1.0000    0     1.008    6.648041   -0.512099   -0.691220
  11 H     1.0000    0     1.008    5.928626   -3.203164    1.214838
  12 H     1.0000    0     1.008   -0.869120    1.366995   -3.548047
  13 H     1.0000    0     1.008   -4.362979   -3.598049    0.985166
  14 H     1.0000    0     1.008   -5.610711   -2.018915   -1.745555
  15 H     1.0000    0     1.008   -2.564772    4.255899    0.316267
  16 H     1.0000    0     1.008   -3.507431    0.376670    3.153697
  17 H     1.0000    0     1.008   -6.405440    1.134826    1.492269

--------------------------------
INTERNAL COORDINATES (ANGSTROEM)
--------------------------------
 O      0   0   0     0.000000000000     0.00000000     0.00000000
 C      1   0   0     1.215017708027     0.00000000     0.00000000
 O      2   1   0     1.326656087963   123.49983690     0.00000000
 C      3   2   1     1.400597713856   121.75548687   357.48212265
 C      2   1   3     1.524157504068   121.13203969   184.86962023
 C      5   2   1     1.493487798147   113.86430573   301.56837831
 C      6   5   2     1.465602605392   106.91889345   251.17700754
 C      7   6   5     1.526132571877   101.78939908   333.95848697
 O      5   2   1     1.416984610752   111.14754514   180.41409229
 H      4   3   2     1.101526520796   110.81489010    62.63088155
 H      4   3   2     1.102705585337   110.90557878   300.49338806
 H      4   3   2     1.098302046739   107.75969264   181.89106664
 H      5   2   1     1.114683748533   106.35800535    59.18498260
 H      8   7   6     1.101117987781   111.07596064   151.10058960
 H      8   7   6     1.105154492389   110.29777777   271.94836779
 H      6   5   2     1.104850518764   123.88638859    44.70056913
 H      7   6   5     1.114226387259   105.63242989    91.17510876
 H      7   6   5     1.106389863855   114.11491368   211.42035594

---------------------------
INTERNAL COORDINATES (A.U.)
---------------------------
 O      0   0   0     0.000000000000     0.00000000     0.00000000
 C      1   0   0     2.296050716035     0.00000000     0.00000000
 O      2   1   0     2.507016680149   123.49983690     0.00000000
 C      3   2   1     2.646746102985   121.75548687   357.48212265
 C      2   1   3     2.880240267649   121.13203969   184.86962023
 C      5   2   1     2.822282922851   113.86430573   301.56837831
 C      6   5   2     2.769587545352   106.91889345   251.17700754
 C      7   6   5     2.883972604904   101.78939908   333.95848697
 O      5   2   1     2.677712850302   111.14754514   180.41409229
 H      4   3   2     2.081583453556   110.81489010    62.63088155
 H      4   3   2     2.083811562632   110.90557878   300.49338806
 H      4   3   2     2.075490080661   107.75969264   181.89106664
 H      5   2   1     2.106447010661   106.35800535    59.18498260
 H      8   7   6     2.080811438041   111.07596064   151.10058960
 H      8   7   6     2.088439326287   110.29777777   271.94836779
 H      6   5   2     2.087864899385   123.88638859    44.70056913
 H      7   6   5     2.105582723107   105.63242989    91.17510876
 H      7   6   5     2.090773840033   114.11491368   211.42035594


           ************************************************************
           *        Program running with 4 parallel MPI-processes     *
           *              working on a common directory               *
           ************************************************************
------------------------------------------------------------------------------
                   ___                                                        
                  /   \      - P O W E R E D   B Y -                         
                 /     \                                                     
                 |  |  |   _    _      __       _____    __    __             
                 |  |  |  | |  | |    /  \     |  _  \  |  |  /  |          
                  \  \/   | |  | |   /    \    | | | |  |  | /  /          
                 / \  \   | |__| |  /  /\  \   | |_| |  |  |/  /          
                |  |  |   |  __  | /  /__\  \  |    /   |      \           
                |  |  |   | |  | | |   __   |  |    \   |  |\   \          
                \     /   | |  | | |  |  |  |  | |\  \  |  | \   \       
                 \___/    |_|  |_| |__|  |__|  |_| \__\ |__|  \__/        
                                                                              
                      - O R C A' S   B I G   F R I E N D -                    
                                      &                                       
                       - I N T E G R A L  F E E D E R -                       
                                                                              
 v1 FN, 2020, v2 2021, v3 2022-2024                                           
------------------------------------------------------------------------------


----------------------
SHARK INTEGRAL PACKAGE
----------------------

Number of atoms                             ...     18
Number of basis functions                   ...    171
Number of shells                            ...     81
Maximum angular momentum                    ...      2
Integral batch strategy                     ... SHARK/LIBINT Hybrid
RI-J (if used) integral strategy            ... SPLIT-RIJ (Revised 2003 algorithm where possible)
Printlevel                                  ...      1
Contraction scheme used                     ... SEGMENTED contraction
Prescreening option                         ... SCHWARTZ
   Thresh                                   ... 1.000e-12
   Tcut                                     ... 1.000e-14
   Tpresel                                  ... 1.000e-14 
Coulomb Range Separation                    ... NOT USED
Exchange Range Separation                   ... NOT USED
Multipole approximations                    ... NOT USED
Finite Nucleus Model                        ... NOT USED
CABS basis                                  ... NOT available
Auxiliary Coulomb fitting basis             ... AVAILABLE
   # of basis functions in Aux-J            ...    540
   # of shells in Aux-J                     ...    180
   Maximum angular momentum in Aux-J        ...      4
Auxiliary J/K fitting basis                 ... NOT available
Auxiliary Correlation fitting basis         ... AVAILABLE
   # of basis functions in Aux-C            ...    558
   # of shells in Aux-C                     ...    198
   Maximum angular momentum in Aux-C        ...      3
Auxiliary 'external' fitting basis          ... NOT available

Checking pre-screening integrals            ... done (  0.0 sec) Dimension = 81
Check shell pair data                       ... done (  0.0 sec)
Shell pair information
Shell pair cut-off parameter TPreSel        ...   1.0e-14
Total number of shell pairs                 ...      3321
Shell pairs after pre-screening             ...      3120
Total number of primitive shell pairs       ...     11925
Primitive shell pairs kept                  ...      8277
          la=0 lb=0:    971 shell pairs
          la=1 lb=0:   1140 shell pairs
          la=1 lb=1:    354 shell pairs
          la=2 lb=0:    383 shell pairs
          la=2 lb=1:    228 shell pairs
          la=2 lb=2:     44 shell pairs

Calculating one electron integrals          ... done (  0.0 sec)
Calculating RI/J V-Matrix + Cholesky decomp.... done (  0.0 sec)
Calculating RI/C V-Matrix + Cholesky decomp.... done (  0.0 sec)
Calculating Nuclear repulsion               ... done (  0.0 sec) ENN=    468.944435505108 Eh

Diagonalization of the overlap matrix:
Smallest eigenvalue                        ... 1.321e-03
Time for diagonalization                   ...    0.005 sec
Threshold for overlap eigenvalues          ... 1.000e-07
Number of eigenvalues below threshold      ... 0
Time for construction of square roots      ...    0.002 sec
Total time needed                          ...    0.008 sec

-------------------
DFT GRID GENERATION
-------------------

General Integration Accuracy     IntAcc      ... 4.388
Radial Grid Type                 RadialGrid  ... OptM3 with GC (2021)
Angular Grid (max. ang.)         AngularGrid ... 4 (Lebedev-302)
Angular grid pruning method      GridPruning ... 4 (adaptive)
Weight generation scheme         WeightScheme... mBecke (2022)
Basis function cutoff            BFCut       ... 1.0000e-12
Integration weight cutoff        WCut        ... 1.0000e-14
Partially contracted basis set               ... off
Rotationally invariant grid construction     ... off
Angular grids for H and He will be reduced by one unit

Total number of grid points                  ...    83321
Total number of batches                      ...     1311
Average number of points per batch           ...       63
Average number of grid points per atom       ...     4629

--------------------
COSX GRID GENERATION
--------------------

GRIDX 1
-------
General Integration Accuracy     IntAcc      ... 3.816
Radial Grid Type                 RadialGrid  ... OptM3 with GC (2021)
Angular Grid (max. ang.)         AngularGrid ... 1 (Lebedev-50)
Angular grid pruning method      GridPruning ... 4 (adaptive)
Weight generation scheme         WeightScheme... mBecke (2022)
Basis function cutoff            BFCut       ... 1.0000e-12
Integration weight cutoff        WCut        ... 1.0000e-14
Partially contracted basis set               ... on
Rotationally invariant grid construction     ... off
Angular grids for H and He will be reduced by one unit

Total number of grid points                  ...    10647
Total number of batches                      ...       95
Average number of points per batch           ...      112
Average number of grid points per atom       ...      592
UseSFitting                                  ... on

GRIDX 2
-------
General Integration Accuracy     IntAcc      ... 4.020
Radial Grid Type                 RadialGrid  ... OptM3 with GC (2021)
Angular Grid (max. ang.)         AngularGrid ... 2 (Lebedev-110)
Angular grid pruning method      GridPruning ... 4 (adaptive)
Weight generation scheme         WeightScheme... mBecke (2022)
Basis function cutoff            BFCut       ... 1.0000e-12
Integration weight cutoff        WCut        ... 1.0000e-14
Partially contracted basis set               ... on
Rotationally invariant grid construction     ... off
Angular grids for H and He will be reduced by one unit

Total number of grid points                  ...    23088
Total number of batches                      ...      191
Average number of points per batch           ...      120
Average number of grid points per atom       ...     1283
UseSFitting                                  ... on

GRIDX 3
-------
General Integration Accuracy     IntAcc      ... 4.338
Radial Grid Type                 RadialGrid  ... OptM3 with GC (2021)
Angular Grid (max. ang.)         AngularGrid ... 3 (Lebedev-194)
Angular grid pruning method      GridPruning ... 4 (adaptive)
Weight generation scheme         WeightScheme... mBecke (2022)
Basis function cutoff            BFCut       ... 1.0000e-12
Integration weight cutoff        WCut        ... 1.0000e-14
Partially contracted basis set               ... on
Rotationally invariant grid construction     ... off
Angular grids for H and He will be reduced by one unit

Total number of grid points                  ...    50653
Total number of batches                      ...      402
Average number of points per batch           ...      126
Average number of grid points per atom       ...     2814
UseSFitting                                  ... on
Initializing property integral containers    ... done (  0.0 sec)

SHARK setup successfully completed in   1.4 seconds

Maximum memory used throughout the entire STARTUP-calculation: 24.4 MB


           ************************************************************
           *        Program running with 4 parallel MPI-processes     *
           *              working on a common directory               *
           ************************************************************
Occupation numbers will be reassigned to an Aufbau configuration
             **** ENERGY FILE WAS UPDATED (calc.en.tmp) ****
Finished Guess after   0.1 sec
Maximum memory used throughout the entire GUESS-calculation: 10.1 MB


           ************************************************************
           *        Program running with 4 parallel MPI-processes     *
           *              working on a common directory               *
           ************************************************************
--------------------
CPCM SOLVATION MODEL
--------------------
CPCM parameters:
  Epsilon                                         ...      16.7000
  Refrac                                          ...       1.2750
  Rsolv                                           ...       1.3000
  Surface type                                    ... GAUSSIAN VDW
  Discretization scheme                           ... Constant charge density
    Threshold for H atoms                         ...       5.0000 (charges/Ang^2)
    Threshold for non-H atoms                     ...       5.0000 (charges/Ang^2)
  Epsilon function type                           ...         CPCM
Solvent:                                          ... CUSTOM
Radii:
  Scheme                                          ... Element-dependent radii
  Radius for O  used is    3.4469 Bohr (=   1.8240 Ang.)
  Radius for C  used is    3.8550 Bohr (=   2.0400 Ang.)
  Radius for H  used is    2.4944 Bohr (=   1.3200 Ang.)
Calculating surface                               ...        done! (  0.0s)
Cavity surface points                             ...         1613
Cavity Volume                                     ...    1069.0920
Cavity Surface-area                               ...     616.7228
Calculating surface distance matrix               ...        done! (  0.0s)
Performing Cholesky decomposition & store         ...        done! (  0.1s)
Overall time for CPCM initialization              ...                 0.2s

----------------------------------------D-I-I-S--------------------------------------------
Iteration    Energy (Eh)           Delta-E    RMSDP     MaxDP     DIISErr   Damp  Time(sec)
-------------------------------------------------------------------------------------------
               ***  Starting incremental Fock matrix formation  ***
    1    -458.2080753044436960     0.00e+00  3.73e-04  5.31e-03  2.64e-02  0.700   1.8
    2    -458.2095983958586203    -1.52e-03  3.30e-04  4.85e-03  2.13e-02  0.700   1.3
                               ***Turning on AO-DIIS***
    3    -458.2108020203155547    -1.20e-03  2.76e-04  3.99e-03  1.65e-02  0.700   1.4
    4    -458.2117140136984972    -9.12e-04  7.14e-04  1.01e-02  1.22e-02  0.000   1.5
                              *** Initializing SOSCF ***
---------------------------------------S-O-S-C-F--------------------------------------
Iteration    Energy (Eh)           Delta-E    RMSDP     MaxDP     MaxGrad    Time(sec)
--------------------------------------------------------------------------------------
    5    -458.2141946922852185    -2.48e-03  6.62e-05  1.20e-03  1.59e-03     1.5
               *** Restarting incremental Fock matrix formation ***
    6    -458.2142164018453059    -2.17e-05  4.35e-05  9.08e-04  5.42e-04     2.6
    7    -458.2142248159094606    -8.41e-06  3.48e-05  8.71e-04  2.42e-04     1.8
    8    -458.2142264480753511    -1.63e-06  1.03e-05  2.50e-04  1.21e-04     1.5
    9    -458.2142267405841949    -2.93e-07  4.79e-06  8.94e-05  4.66e-05     1.5
   10    -458.2142267877940185    -4.72e-08  1.81e-06  6.31e-05  1.57e-05     1.4
   11    -458.2142267990346909    -1.12e-08  7.07e-07  2.15e-05  4.85e-06     1.4
   12    -458.2142268012125896    -2.18e-09  3.02e-07  7.06e-06  2.68e-06     1.3
   13    -458.2142268015468289    -3.34e-10  1.14e-07  3.19e-06  1.16e-06     1.2
                 **** Energy Check signals convergence ****

               *****************************************************
               *                     SUCCESS                       *
               *           SCF CONVERGED AFTER  13 CYCLES          *
               *****************************************************

Recomputing exchange energy using gridx3       ... done (    2.536 sec)
Old exchange energy                            :    -31.084618356 Eh
New exchange energy                            :    -31.084650121 Eh
Exchange energy change after final integration :     -0.000031765 Eh
Total energy after final integration           :   -458.214258566 Eh
             **** ENERGY FILE WAS UPDATED (calc.en.tmp) ****

----------------
TOTAL SCF ENERGY
----------------

Total Energy       :       -458.21425856620783 Eh          -12468.64387 eV

Components:
Nuclear Repulsion  :        468.94443550510846 Eh           12760.62683 eV
Electronic Energy  :       -927.05284764306748 Eh          -25226.39047 eV
One Electron Energy:      -1541.51263353669015 Eh          -41946.69129 eV
Two Electron Energy:        614.45978589362267 Eh           16720.30082 eV
CPCM Dielectric    :         -0.10581466358786 Eh              -2.87936 eV

Virial components:
Potential Energy   :       -912.87761832678780 Eh          -24840.66287 eV
Kinetic Energy     :        454.66335976057997 Eh           12372.01900 eV
Virial Ratio       :          2.00780995153755

DFT components:
N(Alpha)           :       33.999982850598 electrons
N(Beta)            :       33.999982850598 electrons
N(Total)           :       67.999965701197 electrons
E(X)               :      -27.646056659916 Eh       
E(C)               :       -1.704862217881 Eh       
E(XC)              :      -29.350918877797 Eh       

CPCM Solvation Model Properties:
Surface-charge          :         -1.01170863011463
Corrected charge        :         -1.00000000000000
Outlying charge corr.   :          0.00000947879647 Eh               0.00026 eV
Free-energy (cav+disp)  :  This term is not implemented in the current solvation scheme

---------------
SCF CONVERGENCE
---------------

  Last Energy change         ...    3.3424e-10  Tolerance :   1.0000e-09
  Last MAX-Density change    ...    3.1862e-06  Tolerance :   1.0000e-08
  Last RMS-Density change    ...    1.1395e-07  Tolerance :   1.0000e-09
  Last DIIS Error            ...    1.5894e-03  Tolerance :   1.0000e-08
  Last Orbital Gradient      ...    1.1555e-06  Tolerance :   2.0000e-06
  Last Orbital Rotation      ...    2.1398e-06  Tolerance :   2.0000e-06


Total SCF time: 0 days 0 hours 0 min 23 sec 
Finished LeanSCF after  23.2 sec

Maximum memory used throughout the entire LEANSCF-calculation: 18.9 MB


           ************************************************************
           *        Program running with 4 parallel MPI-processes     *
           *              working on a common directory               *
           ************************************************************

------------------------------------------------------------------------------
                                ORCA  MP2 
------------------------------------------------------------------------------

Freezing NCore=18 chemical core electrons

----------------------
RI-MP2 ENERGY+GRADIENT
----------------------
Dimension of the orbital basis            ...  171
Dimension of the AuxC basis               ...  558
Memory devoted to MP2                     ... 4096 MB   
Data format for matrix containers         ... DOUBLE
Compression type for matrix containers    ... UNCOMPRESSED
Overall scaling of the MP2 energy         ...   2.700e-01

-----------------------
SHARK RI TRANSFORMATION
-----------------------

Number of basis functions                ...    171
Number of aux functions                  ...    558
Number of operators                      ...      1
Generation of IJK                        ... YES
Generation of IAK                        ... YES
Generation of ABK                        ... NO
Orbital Range Operator  0:    0-  33 to   34- 170

Aux basis identifier                     ...   AUXC
Contraction scheme used                  ... SEGMENTED
Do orthogonalization                     ... YES
All operator combinations                ... NO
Transpose (ia|K)                         ... NO
Integral generator used                  ... LIBINT
Starting integral generation + trafo... 
Half trafo (segmented) done. Total time =  0.3 sec. integrals=  0.2 sec trafo=  0.1 sec
Integral generation and half transformation done (  0.3 sec)

Reading or making V^(-1/2)          ... done (  0.0 sec)
Sorting IJK integrals               ... done (  0.0 sec)
Sorting IAK integrals               ... done (  0.1 sec)

SHARK RI integral transformation done. Total time =  0.4 sec.

Opening buffers                              ... done
Frozen core precalculation                   ... done

Starting loop over batches of integrals:

Operator 0  - window                       ... (  9- 33)x( 34-170)
Operator 0  - Memory available             ...  4096 MB
Operator 0  - Memory needed per MO         ...   0.6 MB
Operator 0  - Number of orbitals per batch ... 7
Operator 0  - Number of batches            ... 1

OPERATOR  0   PASS   0:  MOs     9 ...   15 +   16 ...   22 +   23 ...   29 +   30 ...   33
  Reading integrals       ... ok
  Internal MO  11
  Internal MO  14
Closing buffer GIPV ( 0.02 GB; CompressionRatio= 1.00)
Time spent in pair loops =     1.170 sec
Deleting buffers (Ka|jb) ...done

-----------------------------------------------
 RI-MP2 CORRELATION ENERGY:     -0.436611418 Eh
-----------------------------------------------


---------------------
MP2 DENSITY FORMATION
---------------------

Completing the external part of the density      ... done
Storing the unrelaxed density                    ... done

Re-sorting 3-index density container for op 0    ... done
Computing external part of the Lagrangian        ... done
Calculating the xc-kernel                        ... done
Calculating G(D)                                 ... done
Completing the Lagrangian                        ... done
Solving the Z-vector equations                   ... Using XC Grid                  ... (calc.grid_cpscf.tmp) 
Recalculating density on grid  ... (calc.grho_cpscf0.tmp) done
Calculating the xc-kernel      ... (calc.fxc_cpscf0.tmp) done

-------------------
SHARK CP-SCF DRIVER
-------------------

Dimension of the orbital basis          ...    171
Dimension of the CPSCF-problem          ...   4658
Number of operators                     ...      1
Max. number of iterations               ...    128
Convergence Tolerance                   ... 3.0e-05
Number of perturbations                 ...      1
Perturbation type                       ... REAL

----------------------------
POPLE LINEAR EQUATION SOLVER
----------------------------

  ITERATION   0:   ||err||_max =   7.0229e-02 (   0.9 sec)
  ITERATION   1:   ||err||_max =   2.2173e-02 (   1.0 sec)
  ITERATION   2:   ||err||_max =   1.3447e-02 (   0.9 sec)
  ITERATION   3:   ||err||_max =   3.8493e-03 (   1.0 sec)
  ITERATION   4:   ||err||_max =   1.6860e-03 (   1.0 sec)
  ITERATION   5:   ||err||_max =   5.1717e-04 (   0.9 sec)
  ITERATION   6:   ||err||_max =   1.5733e-04 (   1.0 sec)
  ITERATION   7:   ||err||_max =   3.9180e-05 (   0.9 sec)
  ITERATION   8:   ||err||_max =   9.5848e-06 (   1.0 sec)
done
Finalizing the relaxed density                   ... done
Transforming P to the AO basis                   ... done
Storing the relaxed density                      ... done

------------------------------------
ENERGY WEIGHTED DENSITY FINALIZATION
------------------------------------

Gathering the parts of the W-matrix              ... done
Forming the Z-density                            ... done
Transforming Z to the AO basis                   ... done
Calculating G(Z)                                 ... done
Finalizing the W-matrix                          ... done
Transforming W to the AO basis and storing       ... done

----------------------------------
MP2 DERIVATIVE INTEGRAL GENERATION
----------------------------------

Input SCF Electron Density              ... calc.scfp
Input Correlated Electron Density       ... calc.pmp2re
Input Energy Weighted Density           ... calc.wmp2.tmp

Nuclear repulsion gradient              ... done (  0.0 sec)
HCore & Overlap gradient  (SHARK)       ... done (  0.1 sec)
Two-electron RIJ gradient terms         ... done (  0.7 sec)

-----------------------------------------------------------
MP2 COSX Grid Generation
-----------------------------------------------------------

General Integration Accuracy     IntAcc      ... 4.871
Radial Grid Type                 RadialGrid  ... OptM3 with GC (2021)
Angular Grid (max. ang.)         AngularGrid ... 4 (Lebedev-302)
Angular grid pruning method      GridPruning ... 4 (adaptive)
Weight generation scheme         WeightScheme... mBecke (2022)
Basis function cutoff            BFCut       ... 1.0000e-12
Integration weight cutoff        WCut        ... 1.0000e-14
Partially contracted basis set               ... on
Rotationally invariant grid construction     ... off
Angular grids for H and He will be reduced by one unit

Total number of grid points                  ...    96752
Total number of batches                      ...      766
Average number of points per batch           ...      126
Average number of grid points per atom       ...     5375
UseSFitting                                  ... on
Two-electron COSX gradient terms        ... 
Integration Timings:
Total Time                  =     8.6 sec
Basis fcn evaluation        =     0.1 sec
Density evaluation          =     0.3 sec
A evaluation                =     7.1 sec
A derivative evaluation     =     0.0 sec
S-fit derivative evaluation =     0.0 sec
anal. over. der. evaluation =     0.0 sec
num. over. der. evaluation  =     0.6 sec
K(P) evaluation             =     0.1 sec
finalize                    =     0.0 sec

done (  9.5 sec)
CPCM gradient                           ... done (  0.6 sec)
DFT XC gradient                         ... Exchange-correlation gradient    ... done
done (  1.1 sec)
Empirical dispersion gradient           ... 
-------------------
DISPERSION GRADIENT
-------------------

   1   O   :    0.000151209    0.000170255   -0.000026353
   2   C   :    0.000193018    0.000077446   -0.000071270
   3   O   :    0.000212549   -0.000064323    0.000019706
   4   C   :    0.000165557   -0.000053792    0.000047171
   5   C   :   -0.000015932    0.000062184   -0.000114282
   6   C   :   -0.000124570    0.000081982    0.000000927
   7   C   :   -0.000193910    0.000004932    0.000092466
   8   C   :   -0.000169106   -0.000083501    0.000004738
   9   O   :   -0.000073059   -0.000101974   -0.000079237
  10   H   :    0.000073699   -0.000021322    0.000047971
  11   H   :    0.000083895   -0.000026876    0.000000770
  12   H   :    0.000065318   -0.000055059    0.000024208
  13   H   :    0.000015577    0.000041793   -0.000118501
  14   H   :   -0.000065746   -0.000114068    0.000027459
  15   H   :   -0.000088516   -0.000078325   -0.000035434
  16   H   :   -0.000051790    0.000121508    0.000016190
  17   H   :   -0.000083692    0.000011748    0.000111968
  18   H   :   -0.000094502    0.000027393    0.000051501

Difference to translation invariance:
           :   -0.0000000000    0.0000000000    0.0000000000

Difference to rotation invariance:
           :    0.0000000000    0.0000000000    0.0000000000

Norm of the Dispersion gradient    ...    0.0006702317
RMS gradient                       ...    0.0000912070
MAX gradient                       ...    0.0002125489
done (  0.0 sec)

-------
TIMINGS
-------

Total time                :   27.308 sec
Integral trafo            :    0.385 sec (  1.4%)
FC preparation            :    0.088 sec (  0.3%)
I/O of integrals          :    0.093 sec (  0.3%)
K(i,j) operators          :    0.182 sec (  0.7%)
T(i,j) pair energies      :    0.021 sec (  0.1%)
V**(-1/2)                 :    0.134 sec (  0.5%)
Gamma(ia|P)               :    0.169 sec (  0.6%)
Gamma-Trafo               :    0.072 sec (  0.3%)
D(virtual)                :    0.014 sec (  0.1%)
D(internal)               :    0.142 sec (  0.5%)
W(virtual)                :    0.028 sec (  0.1%)
W(internal)               :    0.177 sec (  0.6%)
L(virtual)                :    0.208 sec (  0.8%)
L(internal)               :    0.028 sec (  0.1%)
XC kernel                 :    0.031 sec (  0.1%)
G(D)                      :    1.909 sec (  7.0%)
G(Z)                      :    2.018 sec (  7.4%)
Z-vector solution         :    8.681 sec ( 31.8%)
3-index derivative        :    0.416 sec (  1.5%)
2-index derivative        :    0.042 sec (  0.2%)
Fock matrix gradient      :   11.979 sec ( 43.9%)


---------------------------------------
MP2 TOTAL ENERGY:     -458.650869984 Eh
---------------------------------------

The final MP2 gradient
  0:   0.01173938   0.00693010   0.00096691
  1:  -0.05220204  -0.02479590  -0.01006923
  2:   0.04732502   0.00740961   0.01310399
  3:  -0.02582028  -0.00735081  -0.00632773
  4:   0.03387825   0.01803842   0.00845343
  5:  -0.03990399   0.02179905  -0.04877357
  6:   0.01654650  -0.00531799   0.03937128
  7:   0.01267585   0.01221922  -0.00057943
  8:  -0.00531484  -0.01303588  -0.00456311
  9:   0.00039546   0.00003353   0.00319136
 10:   0.00304928  -0.00113499  -0.00272461
 11:   0.00523618  -0.00229257   0.00113107
 12:  -0.00325154  -0.00073234   0.00131725
 13:  -0.00468834  -0.00022875   0.00432815
 14:   0.00142557  -0.00021819  -0.00394422
 15:   0.00635621  -0.00119126   0.01391288
 16:  -0.00386513  -0.00826974  -0.00160080
 17:  -0.00367038  -0.00187387  -0.00719117

-----------------------------------
NORM OF THE MP2 GRADIENT:  0.125503
-----------------------------------

Maximum memory used throughout the entire MP2-calculation: 31.6 MB


-------------------------------------------------------------------------------
                          DFT DISPERSION CORRECTION                            
                                                                               
                              DFTD3 V3.1  Rev 1                                
                          USING Becke-Johnson damping                          
-------------------------------------------------------------------------------
-------------------------   ----------------
Dispersion correction           -0.011621540
-------------------------   ----------------


-------------------------   --------------------
FINAL SINGLE POINT ENERGY      -458.662491524414
-------------------------   --------------------

------------------------------------------------------------------------------
                         ORCA GEOMETRY RELAXATION STEP
------------------------------------------------------------------------------

Reading the OPT-File                    .... done
Getting information on internals        .... done
Copying old internal coords+grads       .... done
Making the new internal coordinates     .... (2022 redundants) done
Validating the new internal coordinates .... (2022 redundants) done
Calculating the B-matrix                .... done
Calculating the G,G- and P matrices     .... done
Transforming gradient to internals      .... done
Projecting the internal gradient        .... done
Number of atoms                         ....  18
Number of internal coordinates          ....  82
Current Energy                          ....  -458.662491524 Eh
Current gradient norm                   ....     0.125503292 Eh/bohr
Maximum allowed component of the step   ....  0.300
Current trust radius                    ....  0.300
Updating the Hessian (BFGS)             .... done
Forming the augmented Hessian           .... done
Diagonalizing the augmented Hessian     .... done
Last element of RFO vector              ....  0.908300860
Lowest eigenvalues of augmented Hessian:
 -0.027687249  0.011875840  0.015730020  0.017885713  0.018634841
Length of the computed step             ....  0.460549516
Warning: the length of the step is outside the trust region - taking restricted step instead
The input lambda is                     ....     0.010876
   iter:   5  x=   -0.055743  g=    4.337631 f(x)=     0.112768
   iter:  10  x=   -0.085904  g=    0.949787 f(x)=     0.000000
The output lambda is                    ....    -0.085904 (11 iterations)
The final length of the internal step   ....  0.300000000
Converting the step to Cartesian space:
 Initial RMS(Int)=    0.0331294578
Transforming coordinates:
 Iter   0:  RMS(Cart)=    0.0619019474 RMS(Int)=    0.6890127252
 Iter   5:  RMS(Cart)=    0.0000000828 RMS(Int)=    0.0000000479
done
Storing new coordinates                 .... done
The predicted energy change is          ....    -0.013778310
Previously predicted energy change      ....    -0.022485730
Actually observed energy change         ....    -0.026176530
Ratio of predicted to observed change   ....     1.164139687
New trust radius                        ....     0.450000000

                                .--------------------.
          ----------------------|Geometry convergence|-------------------------
          Item                value                   Tolerance       Converged
          ---------------------------------------------------------------------
          Energy change      -0.0261765303            0.0000010000      NO
          RMS gradient        0.0078467061            0.0000300000      NO
          MAX gradient        0.0236536722            0.0001000000      NO
          RMS step            0.0331294578            0.0006000000      NO
          MAX step            0.0931370926            0.0010000000      NO
          ........................................................
          Max(Bonds)      0.0346      Max(Angles)    4.30
          Max(Dihed)        5.34      Max(Improp)    0.00
          ---------------------------------------------------------------------

The optimization has not yet converged - more geometry cycles are needed


    ---------------------------------------------------------------------------
                         Redundant Internal Coordinates
                            (Angstroem and degrees)

        Definition                    Value    dE/dq     Step     New-Value
    ----------------------------------------------------------------------------
     1. B(C   1,O   0)                1.2150  0.011494 -0.0099    1.2051   
     2. B(O   2,C   1)                1.3267  0.018608 -0.0227    1.3040   
     3. B(C   3,O   2)                1.4006 -0.017473  0.0239    1.4245   
     4. B(C   4,C   1)                1.5242 -0.011897  0.0221    1.5463   
     5. B(C   5,C   4)                1.4935  0.018405 -0.0346    1.4589   
     6. B(C   6,C   5)                1.4656  0.014575 -0.0246    1.4410   
     7. B(C   7,C   6)                1.5261 -0.003941  0.0061    1.5323   
     8. B(O   8,C   7)                1.4214 -0.005797  0.0094    1.4309   
     9. B(O   8,C   4)                1.4170  0.006396 -0.0108    1.4062   
    10. B(H   9,C   3)                1.1015  0.002742 -0.0049    1.0967   
    11. B(H  10,C   3)                1.1027  0.003408 -0.0059    1.0968   
    12. B(H  11,C   3)                1.0983  0.003640 -0.0056    1.0927   
    13. B(H  12,C   4)                1.1147 -0.001571  0.0024    1.1171   
    14. B(H  13,C   7)                1.1011  0.003220 -0.0052    1.0959   
    15. B(H  14,C   7)                1.1052  0.001832 -0.0032    1.1020   
    16. B(H  15,C   5)                1.1049  0.003199 -0.0057    1.0991   
    17. B(H  16,C   6)                1.1142 -0.002593  0.0051    1.1194   
    18. B(H  17,C   6)                1.1064  0.002126 -0.0034    1.1030   
    19. A(O   2,C   1,C   4)          115.20  0.020938   -3.80    111.40   
    20. A(O   0,C   1,O   2)          123.50 -0.018709    3.39    126.89   
    21. A(O   0,C   1,C   4)          121.13 -0.002515    0.53    121.66   
    22. A(C   1,O   2,C   3)          121.76  0.023654   -4.30    117.46   
    23. A(H   9,C   3,H  10)          109.74  0.000629   -0.16    109.58   
    24. A(O   2,C   3,H   9)          110.81 -0.000436   -0.06    110.76   
    25. A(O   2,C   3,H  11)          107.76  0.005914   -1.25    106.51   
    26. A(H  10,C   3,H  11)          108.49 -0.004002    1.04    109.52   
    27. A(O   2,C   3,H  10)          110.91  0.000716   -0.28    110.62   
    28. A(H   9,C   3,H  11)          109.07 -0.002905    0.74    109.81   
    29. A(C   5,C   4,H  12)          107.03 -0.005206    1.22    108.25   
    30. A(C   1,C   4,C   5)          113.86  0.015103   -3.59    110.27   
    31. A(O   8,C   4,H  12)          111.25 -0.002718    0.96    112.21   
    32. A(C   1,C   4,H  12)          106.36  0.005295   -1.57    104.78   
    33. A(C   5,C   4,O   8)          107.18 -0.000667    0.27    107.45   
    34. A(C   1,C   4,O   8)          111.15 -0.011722    2.78    113.93   
    35. A(C   6,C   5,H  15)          123.28 -0.005149    1.90    125.17   
    36. A(C   4,C   5,H  15)          123.89  0.003795   -0.03    123.86   
    37. A(C   4,C   5,C   6)          106.92 -0.006576    1.65    108.57   
    38. A(C   5,C   6,H  17)          114.11 -0.002562    1.12    115.23   
    39. A(C   5,C   6,H  16)          105.63  0.013083   -3.87    101.76   
    40. A(C   5,C   6,C   7)          101.79 -0.004460    1.15    102.94   
    41. A(C   7,C   6,H  17)          113.40 -0.006546    2.46    115.86   
    42. A(H  16,C   6,H  17)          109.43  0.005293   -1.66    107.77   
    43. A(C   7,C   6,H  16)          112.09 -0.004303    0.82    112.91   
    44. A(H  13,C   7,H  14)          108.90  0.002348   -0.31    108.59   
    45. A(O   8,C   7,H  14)          108.23 -0.006383    1.35    109.59   
    46. A(C   6,C   7,H  14)          110.30  0.000529   -0.26    110.04   
    47. A(O   8,C   7,H  13)          111.64 -0.000350   -0.39    111.25   
    48. A(C   6,C   7,H  13)          111.08 -0.006680    1.40    112.48   
    49. A(C   6,C   7,O   8)          106.64  0.010577   -1.81    104.83   
    50. A(C   4,O   8,C   7)          108.87 -0.003077    0.67    109.53   
    51. D(C   3,O   2,C   1,O   0)     -2.52  0.000687    0.05     -2.47   
    52. D(C   3,O   2,C   1,C   4)    172.88 -0.003303    1.46    174.34   
    53. D(H  10,C   3,O   2,C   1)    -59.51 -0.000662    0.28    -59.23   
    54. D(H  11,C   3,O   2,C   1)   -178.11  0.000181   -0.06   -178.16   
    55. D(H   9,C   3,O   2,C   1)     62.63  0.000332   -0.15     62.48   
    56. D(C   5,C   4,C   1,O   2)    126.06  0.002411   -0.66    125.39   
    57. D(C   5,C   4,C   1,O   0)    -58.43 -0.002329    0.91    -57.52   
    58. D(O   8,C   4,C   1,O   2)      4.90  0.001219   -0.64      4.26   
    59. D(O   8,C   4,C   1,O   0)   -179.59 -0.003521    0.93   -178.65   
    60. D(H  12,C   4,C   1,O   0)     59.18  0.003224   -0.87     58.32   
    61. D(H  15,C   5,C   4,C   1)     44.70 -0.003133    1.66     46.36   
    62. D(C   6,C   5,C   4,O   8)     14.52  0.009758   -3.93     10.59   
    63. D(C   6,C   5,C   4,C   1)   -108.82  0.015241   -5.34   -114.16   
    64. D(H  15,C   5,C   4,O   8)    168.04 -0.008616    3.07    171.11   
    65. D(C   6,C   5,C   4,H  12)    133.95  0.003477   -2.05    131.89   
    66. D(H  17,C   6,C   5,C   4)   -148.58  0.004897   -0.83   -149.41   
    67. D(H  16,C   6,C   5,H  15)    -62.55  0.006194   -2.81    -65.36   
    68. D(H  16,C   6,C   5,C   4)     91.18 -0.009092    3.33     94.51   
    69. D(C   7,C   6,C   5,H  15)   -179.77  0.007879   -2.77   -182.53   
    70. D(C   7,C   6,C   5,C   4)    -26.04 -0.007407    3.37    -22.67   
    71. D(H  13,C   7,C   6,H  17)    -85.87  0.000647   -0.44    -86.31   
    72. D(H  13,C   7,C   6,H  16)     38.66 -0.000863   -0.13     38.52   
    73. D(H  13,C   7,C   6,C   5)    151.10  0.010130   -3.64    147.46   
    74. D(O   8,C   7,C   6,H  17)    152.28 -0.001737    0.34    152.63   
    75. D(O   8,C   7,C   6,H  16)    -83.19 -0.003247    0.65    -82.54   
    76. D(O   8,C   7,C   6,C   5)     29.25  0.007746   -2.85     26.40   
    77. D(C   4,O   8,C   7,C   6)    -21.43 -0.001088    0.26    -21.17   
    78. D(C   7,O   8,C   4,H  12)   -111.96  0.000382    0.60   -111.36   
    79. D(C   7,O   8,C   4,C   5)      4.72 -0.007739    2.71      7.43   
    80. D(C   4,O   8,C   7,H  13)   -142.92  0.000470   -0.03   -142.95   
    81. D(C   7,O   8,C   4,C   1)    129.72  0.003126    0.22    129.94   
    82. D(C   4,O   8,C   7,H  14)     97.23  0.001908   -0.28     96.95   
    ----------------------------------------------------------------------------

Geometry step timings:
Preparation and reading OPT file:      0.000 s ( 7.881 %)
Internal coordinates            :      0.000 s ( 0.711 %)
B/P matrices and projection     :      0.001 s (23.044 %)
Hessian update/contruction      :      0.001 s (11.119 %)
Making the step                 :      0.002 s (33.302 %)
Converting the step to Cartesian:      0.000 s ( 3.126 %)
Storing new data                :      0.000 s ( 1.460 %)
Checking convergence            :      0.000 s ( 0.431 %)
Final printing                  :      0.001 s (18.869 %)
Total time                      :      0.005 s

Time for energy+gradient        :     52.661 s
Time for complete geometry iter :     52.848 s

         *************************************************************
         *                GEOMETRY OPTIMIZATION CYCLE   3            *
         *************************************************************
---------------------------------
CARTESIAN COORDINATES (ANGSTROEM)
---------------------------------
  O      1.464013    1.600411   -0.238226
  C      0.943646    0.514152   -0.277400
  O      1.486577   -0.625865    0.048160
  C      2.853615   -0.611808    0.448548
  C     -0.491055    0.320893   -0.820816
  C     -1.432773    1.141306   -0.067015
  C     -2.323465    0.265395    0.652142
  C     -2.238130   -1.040388   -0.145687
  O     -0.948309   -1.007134   -0.763732
  H      2.986174   -0.013003    1.357694
  H      3.486449   -0.209661   -0.351875
  H      3.130162   -1.650356    0.645631
  H     -0.452571    0.709541   -1.867437
  H     -2.352124   -1.927256    0.487949
  H     -3.019682   -1.060343   -0.922300
  H     -1.254700    2.197640    0.178909
  H     -1.822075    0.199688    1.650785
  H     -3.339366    0.663697    0.812935

----------------------------
CARTESIAN COORDINATES (A.U.)
----------------------------
  NO LB      ZA    FRAG     MASS         X           Y           Z
   0 O     8.0000    0    15.999    2.766583    3.024338   -0.450181
   1 C     6.0000    0    12.011    1.783233    0.971607   -0.524210
   2 O     8.0000    0    15.999    2.809223   -1.182714    0.091010
   3 C     6.0000    0    12.011    5.392551   -1.156151    0.847633
   4 C     6.0000    0    12.011   -0.927959    0.606400   -1.551118
   5 C     6.0000    0    12.011   -2.707548    2.156756   -0.126640
   6 C     6.0000    0    12.011   -4.390713    0.501523    1.232369
   7 C     6.0000    0    12.011   -4.229453   -1.966049   -0.275308
   8 O     8.0000    0    15.999   -1.792044   -1.903208   -1.443243
   9 H     1.0000    0     1.008    5.643051   -0.024571    2.565670
  10 H     1.0000    0     1.008    6.588433   -0.396201   -0.664948
  11 H     1.0000    0     1.008    5.915149   -3.118721    1.220066
  12 H     1.0000    0     1.008   -0.855235    1.340837   -3.528944
  13 H     1.0000    0     1.008   -4.444871   -3.641987    0.922090
  14 H     1.0000    0     1.008   -5.706373   -2.003758   -1.742894
  15 H     1.0000    0     1.008   -2.371039    4.152937    0.338089
  16 H     1.0000    0     1.008   -3.443223    0.377356    3.119531
  17 H     1.0000    0     1.008   -6.310486    1.254206    1.536225

--------------------------------
INTERNAL COORDINATES (ANGSTROEM)
--------------------------------
 O      0   0   0     0.000000000000     0.00000000     0.00000000
 C      1   0   0     1.205103235696     0.00000000     0.00000000
 O      2   1   0     1.303994854130   126.87936253     0.00000000
 C      3   2   1     1.424535578042   117.45809058   357.51989119
 C      2   1   3     1.546291333464   121.64952242   183.46634853
 C      5   2   1     1.458810272401   110.30823977   302.34136860
 C      6   5   2     1.441437113564   108.35785449   245.81749237
 C      7   6   5     1.532605985859   102.92087694   337.47619217
 O      5   2   1     1.405701179975   113.92971472   181.37141130
 H      4   3   2     1.096670864521   110.75593922    62.47444744
 H      4   3   2     1.096758180032   110.62245471   300.77463313
 H      4   3   2     1.092657912928   106.51084807   181.83499967
 H      5   2   1     1.117113101044   104.70312855    58.42085020
 H      8   7   6     1.095912558932   112.50149336   147.43637675
 H      8   7   6     1.101975443201   110.04807131   268.68660835
 H      6   5   2     1.099103773090   123.47199122    46.29839611
 H      7   6   5     1.119373446391   101.77073165    94.60402144
 H      7   6   5     1.102974292813   114.98829229   210.66807796

---------------------------
INTERNAL COORDINATES (A.U.)
---------------------------
 O      0   0   0     0.000000000000     0.00000000     0.00000000
 C      1   0   0     2.277315078568     0.00000000     0.00000000
 O      2   1   0     2.464193154349   126.87936253     0.00000000
 C      3   2   1     2.691982110526   117.45809058   357.51989119
 C      2   1   3     2.922067143503   121.64952242   183.46634853
 C      5   2   1     2.756751896189   110.30823977   302.34136860
 C      6   5   2     2.723921383907   108.35785449   245.81749237
 C      7   6   5     2.896205584482   102.92087694   337.47619217
 O      5   2   1     2.656390256282   113.92971472   181.37141130
 H      4   3   2     2.072407592995   110.75593922    62.47444744
 H      4   3   2     2.072572595399   110.62245471   300.77463313
 H      4   3   2     2.064824213495   106.51084807   181.83499967
 H      5   2   1     2.111037821588   104.70312855    58.42085020
 H      8   7   6     2.070974603106   112.50149336   147.43637675
 H      8   7   6     2.082431793956   110.04807131   268.68660835
 H      6   5   2     2.077005123900   123.47199122    46.29839611
 H      7   6   5     2.115309255263   101.77073165    94.60402144
 H      7   6   5     2.084319346171   114.98829229   210.66807796


           ************************************************************
           *        Program running with 4 parallel MPI-processes     *
           *              working on a common directory               *
           ************************************************************
------------------------------------------------------------------------------
                   ___                                                        
                  /   \      - P O W E R E D   B Y -                         
                 /     \                                                     
                 |  |  |   _    _      __       _____    __    __             
                 |  |  |  | |  | |    /  \     |  _  \  |  |  /  |          
                  \  \/   | |  | |   /    \    | | | |  |  | /  /          
                 / \  \   | |__| |  /  /\  \   | |_| |  |  |/  /          
                |  |  |   |  __  | /  /__\  \  |    /   |      \           
                |  |  |   | |  | | |   __   |  |    \   |  |\   \          
                \     /   | |  | | |  |  |  |  | |\  \  |  | \   \       
                 \___/    |_|  |_| |__|  |__|  |_| \__\ |__|  \__/        
                                                                              
                      - O R C A' S   B I G   F R I E N D -                    
                                      &                                       
                       - I N T E G R A L  F E E D E R -                       
                                                                              
 v1 FN, 2020, v2 2021, v3 2022-2024                                           
------------------------------------------------------------------------------


----------------------
SHARK INTEGRAL PACKAGE
----------------------

Number of atoms                             ...     18
Number of basis functions                   ...    171
Number of shells                            ...     81
Maximum angular momentum                    ...      2
Integral batch strategy                     ... SHARK/LIBINT Hybrid
RI-J (if used) integral strategy            ... SPLIT-RIJ (Revised 2003 algorithm where possible)
Printlevel                                  ...      1
Contraction scheme used                     ... SEGMENTED contraction
Prescreening option                         ... SCHWARTZ
   Thresh                                   ... 1.000e-12
   Tcut                                     ... 1.000e-14
   Tpresel                                  ... 1.000e-14 
Coulomb Range Separation                    ... NOT USED
Exchange Range Separation                   ... NOT USED
Multipole approximations                    ... NOT USED
Finite Nucleus Model                        ... NOT USED
CABS basis                                  ... NOT available
Auxiliary Coulomb fitting basis             ... AVAILABLE
   # of basis functions in Aux-J            ...    540
   # of shells in Aux-J                     ...    180
   Maximum angular momentum in Aux-J        ...      4
Auxiliary J/K fitting basis                 ... NOT available
Auxiliary Correlation fitting basis         ... AVAILABLE
   # of basis functions in Aux-C            ...    558
   # of shells in Aux-C                     ...    198
   Maximum angular momentum in Aux-C        ...      3
Auxiliary 'external' fitting basis          ... NOT available

Checking pre-screening integrals            ... done (  0.0 sec) Dimension = 81
Check shell pair data                       ... done (  0.0 sec)
Shell pair information
Shell pair cut-off parameter TPreSel        ...   1.0e-14
Total number of shell pairs                 ...      3321
Shell pairs after pre-screening             ...      3126
Total number of primitive shell pairs       ...     11925
Primitive shell pairs kept                  ...      8304
          la=0 lb=0:    971 shell pairs
          la=1 lb=0:   1143 shell pairs
          la=1 lb=1:    356 shell pairs
          la=2 lb=0:    383 shell pairs
          la=2 lb=1:    229 shell pairs
          la=2 lb=2:     44 shell pairs

Calculating one electron integrals          ... done (  0.0 sec)
Calculating RI/J V-Matrix + Cholesky decomp.... done (  0.3 sec)
Calculating RI/C V-Matrix + Cholesky decomp.... done (  0.1 sec)
Calculating Nuclear repulsion               ... done (  0.0 sec) ENN=    471.267570301820 Eh

Diagonalization of the overlap matrix:
Smallest eigenvalue                        ... 1.228e-03
Time for diagonalization                   ...    0.005 sec
Threshold for overlap eigenvalues          ... 1.000e-07
Number of eigenvalues below threshold      ... 0
Time for construction of square roots      ...    0.003 sec
Total time needed                          ...    0.009 sec

-------------------
DFT GRID GENERATION
-------------------

General Integration Accuracy     IntAcc      ... 4.388
Radial Grid Type                 RadialGrid  ... OptM3 with GC (2021)
Angular Grid (max. ang.)         AngularGrid ... 4 (Lebedev-302)
Angular grid pruning method      GridPruning ... 4 (adaptive)
Weight generation scheme         WeightScheme... mBecke (2022)
Basis function cutoff            BFCut       ... 1.0000e-12
Integration weight cutoff        WCut        ... 1.0000e-14
Partially contracted basis set               ... off
Rotationally invariant grid construction     ... off
Angular grids for H and He will be reduced by one unit

Total number of grid points                  ...    83302
Total number of batches                      ...     1310
Average number of points per batch           ...       63
Average number of grid points per atom       ...     4628

--------------------
COSX GRID GENERATION
--------------------

GRIDX 1
-------
General Integration Accuracy     IntAcc      ... 3.816
Radial Grid Type                 RadialGrid  ... OptM3 with GC (2021)
Angular Grid (max. ang.)         AngularGrid ... 1 (Lebedev-50)
Angular grid pruning method      GridPruning ... 4 (adaptive)
Weight generation scheme         WeightScheme... mBecke (2022)
Basis function cutoff            BFCut       ... 1.0000e-12
Integration weight cutoff        WCut        ... 1.0000e-14
Partially contracted basis set               ... on
Rotationally invariant grid construction     ... off
Angular grids for H and He will be reduced by one unit

Total number of grid points                  ...    10639
Total number of batches                      ...       95
Average number of points per batch           ...      111
Average number of grid points per atom       ...      591
UseSFitting                                  ... on

GRIDX 2
-------
General Integration Accuracy     IntAcc      ... 4.020
Radial Grid Type                 RadialGrid  ... OptM3 with GC (2021)
Angular Grid (max. ang.)         AngularGrid ... 2 (Lebedev-110)
Angular grid pruning method      GridPruning ... 4 (adaptive)
Weight generation scheme         WeightScheme... mBecke (2022)
Basis function cutoff            BFCut       ... 1.0000e-12
Integration weight cutoff        WCut        ... 1.0000e-14
Partially contracted basis set               ... on
Rotationally invariant grid construction     ... off
Angular grids for H and He will be reduced by one unit

Total number of grid points                  ...    23069
Total number of batches                      ...      192
Average number of points per batch           ...      120
Average number of grid points per atom       ...     1282
UseSFitting                                  ... on

GRIDX 3
-------
General Integration Accuracy     IntAcc      ... 4.338
Radial Grid Type                 RadialGrid  ... OptM3 with GC (2021)
Angular Grid (max. ang.)         AngularGrid ... 3 (Lebedev-194)
Angular grid pruning method      GridPruning ... 4 (adaptive)
Weight generation scheme         WeightScheme... mBecke (2022)
Basis function cutoff            BFCut       ... 1.0000e-12
Integration weight cutoff        WCut        ... 1.0000e-14
Partially contracted basis set               ... on
Rotationally invariant grid construction     ... off
Angular grids for H and He will be reduced by one unit

Total number of grid points                  ...    50633
Total number of batches                      ...      403
Average number of points per batch           ...      125
Average number of grid points per atom       ...     2813
UseSFitting                                  ... on
Initializing property integral containers    ... done (  0.0 sec)

SHARK setup successfully completed in   1.7 seconds

Maximum memory used throughout the entire STARTUP-calculation: 24.4 MB


           ************************************************************
           *        Program running with 4 parallel MPI-processes     *
           *              working on a common directory               *
           ************************************************************
Occupation numbers will be reassigned to an Aufbau configuration
             **** ENERGY FILE WAS UPDATED (calc.en.tmp) ****
Finished Guess after   0.1 sec
Maximum memory used throughout the entire GUESS-calculation: 10.1 MB


           ************************************************************
           *        Program running with 4 parallel MPI-processes     *
           *              working on a common directory               *
           ************************************************************
--------------------
CPCM SOLVATION MODEL
--------------------
CPCM parameters:
  Epsilon                                         ...      16.7000
  Refrac                                          ...       1.2750
  Rsolv                                           ...       1.3000
  Surface type                                    ... GAUSSIAN VDW
  Discretization scheme                           ... Constant charge density
    Threshold for H atoms                         ...       5.0000 (charges/Ang^2)
    Threshold for non-H atoms                     ...       5.0000 (charges/Ang^2)
  Epsilon function type                           ...         CPCM
Solvent:                                          ... CUSTOM
Radii:
  Scheme                                          ... Element-dependent radii
  Radius for O  used is    3.4469 Bohr (=   1.8240 Ang.)
  Radius for C  used is    3.8550 Bohr (=   2.0400 Ang.)
  Radius for H  used is    2.4944 Bohr (=   1.3200 Ang.)
Calculating surface                               ...        done! (  0.0s)
Cavity surface points                             ...         1607
Cavity Volume                                     ...    1061.6968
Cavity Surface-area                               ...     611.5307
Calculating surface distance matrix               ...        done! (  0.1s)
Performing Cholesky decomposition & store         ...        done! (  0.1s)
Overall time for CPCM initialization              ...                 0.2s

----------------------------------------D-I-I-S--------------------------------------------
Iteration    Energy (Eh)           Delta-E    RMSDP     MaxDP     DIISErr   Damp  Time(sec)
-------------------------------------------------------------------------------------------
               ***  Starting incremental Fock matrix formation  ***
    1    -458.2217506269363412     0.00e+00  3.75e-04  5.56e-03  2.53e-02  0.700   1.8
    2    -458.2232936290571388    -1.54e-03  3.30e-04  4.74e-03  2.03e-02  0.700   1.1
                               ***Turning on AO-DIIS***
    3    -458.2245171007859881    -1.22e-03  2.75e-04  3.89e-03  1.57e-02  0.700   1.1
    4    -458.2254455823446051    -9.28e-04  7.08e-04  9.82e-03  1.16e-02  0.000   1.1
                              *** Initializing SOSCF ***
---------------------------------------S-O-S-C-F--------------------------------------
Iteration    Energy (Eh)           Delta-E    RMSDP     MaxDP     MaxGrad    Time(sec)
--------------------------------------------------------------------------------------
    5    -458.2279910446164877    -2.55e-03  6.51e-05  1.14e-03  1.58e-03     1.1
               *** Restarting incremental Fock matrix formation ***
    6    -458.2280160459735043    -2.50e-05  4.53e-05  9.11e-04  5.93e-04     1.8
    7    -458.2280252526566073    -9.21e-06  3.62e-05  7.68e-04  2.57e-04     1.5
    8    -458.2280268407008634    -1.59e-06  1.17e-05  3.84e-04  1.99e-04     1.5
    9    -458.2280272879895620    -4.47e-07  5.72e-06  1.23e-04  6.22e-05     1.4
   10    -458.2280273562820412    -6.83e-08  2.05e-06  6.32e-05  1.43e-05     1.4
   11    -458.2280273724122708    -1.61e-08  6.82e-07  1.43e-05  4.86e-06     1.3
   12    -458.2280273732415026    -8.29e-10  2.65e-07  5.77e-06  3.13e-06     1.2
                 **** Energy Check signals convergence ****

               *****************************************************
               *                     SUCCESS                       *
               *           SCF CONVERGED AFTER  12 CYCLES          *
               *****************************************************

Recomputing exchange energy using gridx3       ... done (    2.532 sec)
Old exchange energy                            :    -31.103678835 Eh
New exchange energy                            :    -31.103724779 Eh
Exchange energy change after final integration :     -0.000045943 Eh
Total energy after final integration           :   -458.228073317 Eh
             **** ENERGY FILE WAS UPDATED (calc.en.tmp) ****

----------------
TOTAL SCF ENERGY
----------------

Total Energy       :       -458.22807331672675 Eh          -12469.01979 eV

Components:
Nuclear Repulsion  :        471.26757030182023 Eh           12823.84254 eV
Electronic Energy  :       -929.39240144040753 Eh          -25290.05296 eV
One Electron Energy:      -1546.04060374072901 Eh          -42069.90362 eV
Two Electron Energy:        616.64820230032149 Eh           16779.85066 eV
CPCM Dielectric    :         -0.10319623465423 Eh              -2.80811 eV

Virial components:
Potential Energy   :       -913.05128960935895 Eh          -24845.38871 eV
Kinetic Energy     :        454.82321629263225 Eh           12376.36892 eV
Virial Ratio       :          2.00748611087149

DFT components:
N(Alpha)           :       33.999996260408 electrons
N(Beta)            :       33.999996260408 electrons
N(Total)           :       67.999992520817 electrons
E(X)               :      -27.661546014473 Eh       
E(C)               :       -1.706624177254 Eh       
E(XC)              :      -29.368170191727 Eh       

CPCM Solvation Model Properties:
Surface-charge          :         -1.01145792312989
Corrected charge        :         -1.00000000000000
Outlying charge corr.   :          0.00000910330979 Eh               0.00025 eV
Free-energy (cav+disp)  :  This term is not implemented in the current solvation scheme

---------------
SCF CONVERGENCE
---------------

  Last Energy change         ...    8.2923e-10  Tolerance :   1.0000e-09
  Last MAX-Density change    ...    5.7713e-06  Tolerance :   1.0000e-08
  Last RMS-Density change    ...    2.6463e-07  Tolerance :   1.0000e-09
  Last DIIS Error            ...    1.5819e-03  Tolerance :   1.0000e-08
  Last Orbital Gradient      ...    3.1271e-06  Tolerance :   2.0000e-06
  Last Orbital Rotation      ...    4.0071e-06  Tolerance :   2.0000e-06


Total SCF time: 0 days 0 hours 0 min 19 sec 
Finished LeanSCF after  19.4 sec

Maximum memory used throughout the entire LEANSCF-calculation: 19.1 MB


           ************************************************************
           *        Program running with 4 parallel MPI-processes     *
           *              working on a common directory               *
           ************************************************************

------------------------------------------------------------------------------
                                ORCA  MP2 
------------------------------------------------------------------------------

Freezing NCore=18 chemical core electrons

----------------------
RI-MP2 ENERGY+GRADIENT
----------------------
Dimension of the orbital basis            ...  171
Dimension of the AuxC basis               ...  558
Memory devoted to MP2                     ... 4096 MB   
Data format for matrix containers         ... DOUBLE
Compression type for matrix containers    ... UNCOMPRESSED
Overall scaling of the MP2 energy         ...   2.700e-01

-----------------------
SHARK RI TRANSFORMATION
-----------------------

Number of basis functions                ...    171
Number of aux functions                  ...    558
Number of operators                      ...      1
Generation of IJK                        ... YES
Generation of IAK                        ... YES
Generation of ABK                        ... NO
Orbital Range Operator  0:    0-  33 to   34- 170

Aux basis identifier                     ...   AUXC
Contraction scheme used                  ... SEGMENTED
Do orthogonalization                     ... YES
All operator combinations                ... NO
Transpose (ia|K)                         ... NO
Integral generator used                  ... LIBINT
Starting integral generation + trafo... 
Half trafo (segmented) done. Total time =  0.2 sec. integrals=  0.2 sec trafo=  0.1 sec
Integral generation and half transformation done (  0.2 sec)

Reading or making V^(-1/2)          ... done (  0.0 sec)
Sorting IJK integrals               ... done (  0.0 sec)
Sorting IAK integrals               ... done (  0.1 sec)

SHARK RI integral transformation done. Total time =  0.4 sec.

Opening buffers                              ... done
Frozen core precalculation                   ... done

Starting loop over batches of integrals:

Operator 0  - window                       ... (  9- 33)x( 34-170)
Operator 0  - Memory available             ...  4096 MB
Operator 0  - Memory needed per MO         ...   0.6 MB
Operator 0  - Number of orbitals per batch ... 7
Operator 0  - Number of batches            ... 1

OPERATOR  0   PASS   0:  MOs     9 ...   15 +   16 ...   22 +   23 ...   29 +   30 ...   33
  Reading integrals       ... ok
  Internal MO  11
  Internal MO  14
Closing buffer GIPV ( 0.02 GB; CompressionRatio= 1.00)
Time spent in pair loops =     1.090 sec
Deleting buffers (Ka|jb) ...done

-----------------------------------------------
 RI-MP2 CORRELATION ENERGY:     -0.436677143 Eh
-----------------------------------------------


---------------------
MP2 DENSITY FORMATION
---------------------

Completing the external part of the density      ... done
Storing the unrelaxed density                    ... done

Re-sorting 3-index density container for op 0    ... done
Computing external part of the Lagrangian        ... done
Calculating the xc-kernel                        ... done
Calculating G(D)                                 ... done
Completing the Lagrangian                        ... done
Solving the Z-vector equations                   ... Using XC Grid                  ... (calc.grid_cpscf.tmp) 
Recalculating density on grid  ... (calc.grho_cpscf0.tmp) done
Calculating the xc-kernel      ... (calc.fxc_cpscf0.tmp) done

-------------------
SHARK CP-SCF DRIVER
-------------------

Dimension of the orbital basis          ...    171
Dimension of the CPSCF-problem          ...   4658
Number of operators                     ...      1
Max. number of iterations               ...    128
Convergence Tolerance                   ... 3.0e-05
Number of perturbations                 ...      1
Perturbation type                       ... REAL

----------------------------
POPLE LINEAR EQUATION SOLVER
----------------------------

  ITERATION   0:   ||err||_max =   6.8187e-02 (   1.0 sec)
  ITERATION   1:   ||err||_max =   2.0659e-02 (   1.0 sec)
  ITERATION   2:   ||err||_max =   1.2383e-02 (   1.0 sec)
  ITERATION   3:   ||err||_max =   3.3582e-03 (   1.0 sec)
  ITERATION   4:   ||err||_max =   1.3970e-03 (   1.0 sec)
  ITERATION   5:   ||err||_max =   4.2868e-04 (   1.0 sec)
  ITERATION   6:   ||err||_max =   1.2435e-04 (   1.0 sec)
  ITERATION   7:   ||err||_max =   3.0456e-05 (   1.0 sec)
  ITERATION   8:   ||err||_max =   7.1935e-06 (   1.0 sec)
done
Finalizing the relaxed density                   ... done
Transforming P to the AO basis                   ... done
Storing the relaxed density                      ... done

------------------------------------
ENERGY WEIGHTED DENSITY FINALIZATION
------------------------------------

Gathering the parts of the W-matrix              ... done
Forming the Z-density                            ... done
Transforming Z to the AO basis                   ... done
Calculating G(Z)                                 ... done
Finalizing the W-matrix                          ... done
Transforming W to the AO basis and storing       ... done

----------------------------------
MP2 DERIVATIVE INTEGRAL GENERATION
----------------------------------

Input SCF Electron Density              ... calc.scfp
Input Correlated Electron Density       ... calc.pmp2re
Input Energy Weighted Density           ... calc.wmp2.tmp

Nuclear repulsion gradient              ... done (  0.0 sec)
HCore & Overlap gradient  (SHARK)       ... done (  0.1 sec)
Two-electron RIJ gradient terms         ... done (  0.6 sec)

-----------------------------------------------------------
MP2 COSX Grid Generation
-----------------------------------------------------------

General Integration Accuracy     IntAcc      ... 4.871
Radial Grid Type                 RadialGrid  ... OptM3 with GC (2021)
Angular Grid (max. ang.)         AngularGrid ... 4 (Lebedev-302)
Angular grid pruning method      GridPruning ... 4 (adaptive)
Weight generation scheme         WeightScheme... mBecke (2022)
Basis function cutoff            BFCut       ... 1.0000e-12
Integration weight cutoff        WCut        ... 1.0000e-14
Partially contracted basis set               ... on
Rotationally invariant grid construction     ... off
Angular grids for H and He will be reduced by one unit

Total number of grid points                  ...    96700
Total number of batches                      ...      766
Average number of points per batch           ...      126
Average number of grid points per atom       ...     5372
UseSFitting                                  ... on
Two-electron COSX gradient terms        ... 
Integration Timings:
Total Time                  =     8.0 sec
Basis fcn evaluation        =     0.1 sec
Density evaluation          =     0.2 sec
A evaluation                =     6.0 sec
A derivative evaluation     =     0.0 sec
S-fit derivative evaluation =     0.0 sec
anal. over. der. evaluation =     0.0 sec
num. over. der. evaluation  =     0.6 sec
K(P) evaluation             =     0.1 sec
finalize                    =     0.0 sec

done (  8.9 sec)
CPCM gradient                           ... done (  0.6 sec)
DFT XC gradient                         ... Exchange-correlation gradient    ... done
done (  1.0 sec)
Empirical dispersion gradient           ... 
-------------------
DISPERSION GRADIENT
-------------------

   1   O   :    0.000148432    0.000168821   -0.000026271
   2   C   :    0.000183178    0.000072130   -0.000062108
   3   O   :    0.000215283   -0.000068392    0.000016336
   4   C   :    0.000150871   -0.000041619    0.000040682
   5   C   :   -0.000013902    0.000058128   -0.000112881
   6   C   :   -0.000103457    0.000060555    0.000000713
   7   C   :   -0.000194663    0.000005835    0.000091957
   8   C   :   -0.000164775   -0.000075979    0.000004335
   9   O   :   -0.000078156   -0.000096899   -0.000076938
  10   H   :    0.000074502   -0.000019301    0.000048564
  11   H   :    0.000083728   -0.000023951    0.000000852
  12   H   :    0.000067259   -0.000056344    0.000025185
  13   H   :    0.000014907    0.000042010   -0.000117015
  14   H   :   -0.000067422   -0.000114535    0.000025020
  15   H   :   -0.000091333   -0.000076895   -0.000036187
  16   H   :   -0.000046607    0.000117600    0.000016928
  17   H   :   -0.000083787    0.000016194    0.000107587
  18   H   :   -0.000094058    0.000032641    0.000053243

Difference to translation invariance:
           :   -0.0000000000   -0.0000000000   -0.0000000000

Difference to rotation invariance:
           :   -0.0000000000   -0.0000000000    0.0000000000

Norm of the Dispersion gradient    ...    0.0006514072
RMS gradient                       ...    0.0000886453
MAX gradient                       ...    0.0002152833
done (  0.0 sec)

-------
TIMINGS
-------

Total time                :   26.588 sec
Integral trafo            :    0.352 sec (  1.3%)
FC preparation            :    0.098 sec (  0.4%)
I/O of integrals          :    0.125 sec (  0.5%)
K(i,j) operators          :    0.186 sec (  0.7%)
T(i,j) pair energies      :    0.024 sec (  0.1%)
V**(-1/2)                 :    0.131 sec (  0.5%)
Gamma(ia|P)               :    0.174 sec (  0.7%)
Gamma-Trafo               :    0.072 sec (  0.3%)
D(virtual)                :    0.014 sec (  0.1%)
D(internal)               :    0.142 sec (  0.5%)
W(virtual)                :    0.028 sec (  0.1%)
W(internal)               :    0.181 sec (  0.7%)
L(virtual)                :    0.249 sec (  0.9%)
L(internal)               :    0.029 sec (  0.1%)
XC kernel                 :    0.033 sec (  0.1%)
G(D)                      :    1.941 sec (  7.3%)
G(Z)                      :    1.938 sec (  7.3%)
Z-vector solution         :    8.946 sec ( 33.6%)
3-index derivative        :    0.347 sec (  1.3%)
2-index derivative        :    0.040 sec (  0.1%)
Fock matrix gradient      :   11.160 sec ( 42.0%)


---------------------------------------
MP2 TOTAL ENERGY:     -458.664750460 Eh
---------------------------------------

The final MP2 gradient
  0:   0.00324385  -0.00069901   0.00051701
  1:  -0.01550457  -0.01352430   0.00007175
  2:   0.01134340   0.00947137   0.00234978
  3:  -0.01376177  -0.00058388  -0.00448319
  4:   0.01982048   0.00974024   0.00920634
  5:  -0.02322876   0.00716285  -0.02903336
  6:   0.01593427   0.00053998   0.02249944
  7:   0.00529769   0.00075719  -0.00143578
  8:  -0.00433162  -0.00471183  -0.00262310
  9:   0.00145731  -0.00068378   0.00075001
 10:   0.00183248  -0.00102075   0.00022229
 11:   0.00223413   0.00037355   0.00027359
 12:  -0.00164172  -0.00056194  -0.00009317
 13:  -0.00443524   0.00108089   0.00094000
 14:   0.00055948  -0.00051219  -0.00065530
 15:   0.00462923  -0.00213524   0.00797408
 16:  -0.00182577  -0.00351895  -0.00134969
 17:  -0.00166742  -0.00117745  -0.00517565

-----------------------------------
NORM OF THE MP2 GRADIENT:  0.062371
-----------------------------------

Maximum memory used throughout the entire MP2-calculation: 31.7 MB


-------------------------------------------------------------------------------
                          DFT DISPERSION CORRECTION                            
                                                                               
                              DFTD3 V3.1  Rev 1                                
                          USING Becke-Johnson damping                          
-------------------------------------------------------------------------------
-------------------------   ----------------
Dispersion correction           -0.011696697
-------------------------   ----------------


-------------------------   --------------------
FINAL SINGLE POINT ENERGY      -458.676447157371
-------------------------   --------------------

------------------------------------------------------------------------------
                         ORCA GEOMETRY RELAXATION STEP
------------------------------------------------------------------------------

Reading the OPT-File                    .... done
Getting information on internals        .... done
Copying old internal coords+grads       .... done
Making the new internal coordinates     .... (2022 redundants) done
Validating the new internal coordinates .... (2022 redundants) done
Calculating the B-matrix                .... done
Calculating the G,G- and P matrices     .... done
Transforming gradient to internals      .... done
Projecting the internal gradient        .... done
Number of atoms                         ....  18
Number of internal coordinates          ....  82
Current Energy                          ....  -458.676447157 Eh
Current gradient norm                   ....     0.062371411 Eh/bohr
Maximum allowed component of the step   ....  0.300
Current trust radius                    ....  0.450
Updating the Hessian (BFGS)             .... done
Forming the augmented Hessian           .... done
Diagonalizing the augmented Hessian     .... done
Last element of RFO vector              ....  0.925436358
Lowest eigenvalues of augmented Hessian:
 -0.009271778  0.011882497  0.015862481  0.017915631  0.018647047
Length of the computed step             ....  0.409431812
The final length of the internal step   ....  0.409431812
Converting the step to Cartesian space:
 Initial RMS(Int)=    0.0452141798
Transforming coordinates:
 Iter   0:  RMS(Cart)=    0.0565447632 RMS(Int)=    0.0455827792
 Iter   5:  RMS(Cart)=    0.0000003887 RMS(Int)=    0.0000002055
done
Storing new coordinates                 .... done
The predicted energy change is          ....    -0.005413024
Previously predicted energy change      ....    -0.013778310
Actually observed energy change         ....    -0.013955633
Ratio of predicted to observed change   ....     1.012869698
New trust radius                        ....     0.675000000

                                .--------------------.
          ----------------------|Geometry convergence|-------------------------
          Item                value                   Tolerance       Converged
          ---------------------------------------------------------------------
          Energy change      -0.0139556330            0.0000010000      NO
          RMS gradient        0.0032668485            0.0000300000      NO
          MAX gradient        0.0093965142            0.0001000000      NO
          RMS step            0.0452141798            0.0006000000      NO
          MAX step            0.1508592303            0.0010000000      NO
          ........................................................
          Max(Bonds)      0.0224      Max(Angles)    3.00
          Max(Dihed)        8.64      Max(Improp)    0.00
          ---------------------------------------------------------------------

The optimization has not yet converged - more geometry cycles are needed


    ---------------------------------------------------------------------------
                         Redundant Internal Coordinates
                            (Angstroem and degrees)

        Definition                    Value    dE/dq     Step     New-Value
    ----------------------------------------------------------------------------
     1. B(C   1,O   0)                1.2051  0.000787 -0.0023    1.2028   
     2. B(O   2,C   1)                1.3040 -0.005513  0.0048    1.3088   
     3. B(C   3,O   2)                1.4245 -0.008816  0.0162    1.4408   
     4. B(C   4,C   1)                1.5463 -0.009397  0.0224    1.5687   
     5. B(C   5,C   4)                1.4588  0.002518 -0.0106    1.4482   
     6. B(C   6,C   5)                1.4414  0.002116 -0.0071    1.4344   
     7. B(C   7,C   6)                1.5326  0.000005  0.0012    1.5338   
     8. B(O   8,C   7)                1.4306 -0.002449  0.0060    1.4366   
     9. B(O   8,C   4)                1.4057  0.004601 -0.0107    1.3950   
    10. B(H   9,C   3)                1.0967  0.000436 -0.0011    1.0956   
    11. B(H  10,C   3)                1.0968  0.000511 -0.0011    1.0956   
    12. B(H  11,C   3)                1.0927  0.000263  0.0000    1.0927   
    13. B(H  12,C   4)                1.1171 -0.000166  0.0001    1.1172   
    14. B(H  13,C   7)                1.0959  0.000129  0.0001    1.0960   
    15. B(H  14,C   7)                1.1020  0.000072 -0.0001    1.1019   
    16. B(H  15,C   5)                1.0991  0.000482 -0.0012    1.0979   
    17. B(H  16,C   6)                1.1194 -0.001820  0.0048    1.1242   
    18. B(H  17,C   6)                1.1030  0.000356 -0.0006    1.1024   
    19. A(O   2,C   1,C   4)          111.39  0.004316   -1.22    110.17   
    20. A(O   0,C   1,O   2)          126.88 -0.005825    1.67    128.55   
    21. A(O   0,C   1,C   4)          121.65  0.001395   -0.17    121.48   
    22. A(C   1,O   2,C   3)          117.46  0.004469   -1.40    116.06   
    23. A(H   9,C   3,H  10)          109.58 -0.001009    0.21    109.78   
    24. A(O   2,C   3,H   9)          110.76  0.001688   -0.58    110.18   
    25. A(O   2,C   3,H  11)          106.51  0.002249   -0.67    105.84   
    26. A(H  10,C   3,H  11)          109.52 -0.002663    0.96    110.48   
    27. A(O   2,C   3,H  10)          110.62  0.001874   -0.62    110.00   
    28. A(H   9,C   3,H  11)          109.81 -0.002148    0.74    110.55   
    29. A(C   5,C   4,H  12)          108.10 -0.001763    0.64    108.74   
    30. A(C   1,C   4,C   5)          110.31  0.005046   -1.72    108.59   
    31. A(O   8,C   4,H  12)          112.21 -0.002226    0.81    113.02   
    32. A(C   1,C   4,H  12)          104.70  0.003733   -1.56    103.14   
    33. A(C   5,C   4,O   8)          107.48 -0.000608    0.34    107.81   
    34. A(C   1,C   4,O   8)          113.93 -0.003946    1.46    115.39   
    35. A(C   6,C   5,H  15)          124.92 -0.002679    2.70    127.62   
    36. A(C   4,C   5,H  15)          123.47  0.000887    1.60    125.07   
    37. A(C   4,C   5,C   6)          108.36 -0.001798    1.90    110.26   
    38. A(C   5,C   6,H  17)          114.99 -0.001993    1.30    116.29   
    39. A(C   5,C   6,H  16)          101.77  0.006313   -3.00     98.77   
    40. A(C   5,C   6,C   7)          102.92 -0.000597    0.84    103.76   
    41. A(C   7,C   6,H  17)          115.78 -0.005235    2.49    118.27   
    42. A(H  16,C   6,H  17)          107.68  0.003935   -1.75    105.93   
    43. A(C   7,C   6,H  16)          112.92 -0.001306   -0.07    112.85   
    44. A(H  13,C   7,H  14)          108.61 -0.000038    0.10    108.70   
    45. A(O   8,C   7,H  14)          109.60 -0.001474    0.51    110.11   
    46. A(C   6,C   7,H  14)          110.05  0.000774   -0.21    109.84   
    47. A(O   8,C   7,H  13)          111.25  0.001953   -1.12    110.12   
    48. A(C   6,C   7,H  13)          112.50 -0.002417    0.61    113.12   
    49. A(C   6,C   7,O   8)          104.79  0.001221    0.10    104.89   
    50. A(C   4,O   8,C   7)          109.44 -0.000671    0.39    109.83   
    51. D(C   3,O   2,C   1,O   0)     -2.48 -0.000006    0.37     -2.11   
    52. D(C   3,O   2,C   1,C   4)    174.35 -0.002267    3.39    177.74   
    53. D(H  10,C   3,O   2,C   1)    -59.23 -0.000661    0.29    -58.93   
    54. D(H  11,C   3,O   2,C   1)   -178.17  0.000175   -0.11   -178.27   
    55. D(H   9,C   3,O   2,C   1)     62.47  0.000475   -0.26     62.22   
    56. D(C   5,C   4,C   1,O   2)    125.32  0.001245   -2.12    123.20   
    57. D(C   5,C   4,C   1,O   0)    -57.66 -0.001150    0.95    -56.71   
    58. D(O   8,C   4,C   1,O   2)      4.35  0.001056   -2.34      2.01   
    59. D(O   8,C   4,C   1,O   0)   -178.63 -0.001340    0.72   -177.90   
    60. D(H  12,C   4,C   1,O   0)     58.42  0.001198   -0.16     58.26   
    61. D(H  15,C   5,C   4,C   1)     46.30 -0.002517    3.17     49.47   
    62. D(C   6,C   5,C   4,O   8)     10.57  0.006409   -7.66      2.90   
    63. D(C   6,C   5,C   4,C   1)   -114.18  0.008493   -8.64   -122.83   
    64. D(H  15,C   5,C   4,O   8)    171.05 -0.004602    4.15    175.19   
    65. D(C   6,C   5,C   4,H  12)    131.88  0.002398   -6.18    125.70   
    66. D(H  17,C   6,C   5,C   4)   -149.33  0.002164    2.78   -146.55   
    67. D(H  16,C   6,C   5,H  15)    -65.52  0.004796   -5.15    -70.67   
    68. D(H  16,C   6,C   5,C   4)     94.60 -0.005542    6.16    100.77   
    69. D(C   7,C   6,C   5,H  15)    177.35  0.004122   -4.27    173.08   
    70. D(C   7,C   6,C   5,C   4)    -22.52 -0.006217    7.04    -15.48   
    71. D(H  13,C   7,C   6,H  17)    -86.26  0.000183   -2.18    -88.44   
    72. D(H  13,C   7,C   6,H  16)     38.52  0.000084   -2.58     35.93   
    73. D(H  13,C   7,C   6,C   5)    147.44  0.006542   -5.62    141.82   
    74. D(O   8,C   7,C   6,H  17)    152.74 -0.001633   -1.20    151.54   
    75. D(O   8,C   7,C   6,H  16)    -82.48 -0.001732   -1.60    -84.09   
    76. D(O   8,C   7,C   6,C   5)     26.44  0.004727   -4.64     21.80   
    77. D(C   4,O   8,C   7,C   6)    -21.10 -0.000505   -0.28    -21.38   
    78. D(C   7,O   8,C   4,H  12)   -111.37  0.000074    3.51   -107.86   
    79. D(C   7,O   8,C   4,C   5)      7.34 -0.003775    4.93     12.27   
    80. D(C   4,O   8,C   7,H  13)   -142.93  0.000574   -0.42   -143.35   
    81. D(C   7,O   8,C   4,C   1)    129.88 -0.000369    3.93    133.81   
    82. D(C   4,O   8,C   7,H  14)     96.96  0.000343   -0.23     96.73   
    ----------------------------------------------------------------------------

Geometry step timings:
Preparation and reading OPT file:      0.001 s (13.093 %)
Internal coordinates            :      0.000 s ( 0.810 %)
B/P matrices and projection     :      0.001 s (27.435 %)
Hessian update/contruction      :      0.000 s ( 9.762 %)
Making the step                 :      0.001 s (20.564 %)
Converting the step to Cartesian:      0.000 s ( 3.331 %)
Storing new data                :      0.000 s ( 1.041 %)
Checking convergence            :      0.000 s ( 0.393 %)
Final printing                  :      0.001 s (23.502 %)
Total time                      :      0.004 s

Time for energy+gradient        :     48.560 s
Time for complete geometry iter :     48.760 s

         *************************************************************
         *                GEOMETRY OPTIMIZATION CYCLE   4            *
         *************************************************************
---------------------------------
CARTESIAN COORDINATES (ANGSTROEM)
---------------------------------
  O      1.475419    1.600982   -0.279559
  C      0.978121    0.506230   -0.311436
  O      1.511735   -0.640842    0.023867
  C      2.888283   -0.598872    0.447201
  C     -0.497158    0.292427   -0.799832
  C     -1.376726    1.107870    0.012852
  C     -2.362671    0.269179    0.633679
  C     -2.269569   -1.043664   -0.154017
  O     -0.960591   -1.021229   -0.742908
  H      2.987252    0.013276    1.350439
  H      3.513362   -0.184686   -0.351613
  H      3.168439   -1.634686    0.653513
  H     -0.483431    0.707042   -1.837190
  H     -2.385119   -1.934251    0.474290
  H     -3.039898   -1.062944   -0.941611
  H     -1.206254    2.173551    0.214486
  H     -1.906686    0.196957    1.658716
  H     -3.358122    0.720566    0.777390

----------------------------
CARTESIAN COORDINATES (A.U.)
----------------------------
  NO LB      ZA    FRAG     MASS         X           Y           Z
   0 O     8.0000    0    15.999    2.788138    3.025418   -0.528290
   1 C     6.0000    0    12.011    1.848381    0.956635   -0.588529
   2 O     8.0000    0    15.999    2.856765   -1.211016    0.045102
   3 C     6.0000    0    12.011    5.458064   -1.131704    0.845087
   4 C     6.0000    0    12.011   -0.939492    0.552607   -1.511463
   5 C     6.0000    0    12.011   -2.601634    2.093570    0.024288
   6 C     6.0000    0    12.011   -4.464801    0.508675    1.197479
   7 C     6.0000    0    12.011   -4.288864   -1.972239   -0.291049
   8 O     8.0000    0    15.999   -1.815254   -1.929844   -1.403893
   9 H     1.0000    0     1.008    5.645088    0.025089    2.551960
  10 H     1.0000    0     1.008    6.639291   -0.349006   -0.664452
  11 H     1.0000    0     1.008    5.987482   -3.089109    1.234960
  12 H     1.0000    0     1.008   -0.913552    1.336117   -3.471786
  13 H     1.0000    0     1.008   -4.507222   -3.655204    0.896279
  14 H     1.0000    0     1.008   -5.744575   -2.008673   -1.779387
  15 H     1.0000    0     1.008   -2.279489    4.107416    0.405321
  16 H     1.0000    0     1.008   -3.603115    0.372195    3.134518
  17 H     1.0000    0     1.008   -6.345930    1.361672    1.469053

--------------------------------
INTERNAL COORDINATES (ANGSTROEM)
--------------------------------
 O      0   0   0     0.000000000000     0.00000000     0.00000000
 C      1   0   0     1.202832283410     0.00000000     0.00000000
 O      2   1   0     1.308795281366   128.48628903     0.00000000
 C      3   2   1     1.440783699053   116.05801597   357.82402983
 C      2   1   3     1.568658089209   121.40800685   180.01529502
 C      5   2   1     1.448807238446   108.63882469   303.18835561
 C      6   5   2     1.435588935257   109.31178820   237.14066624
 C      7   6   5     1.533847804272   103.66631001   344.76552244
 O      5   2   1     1.394167934997   115.36188851   182.06861297
 H      4   3   2     1.095609664675   110.17033233    62.21259645
 H      4   3   2     1.095617112264   109.99127845   301.06963029
 H      4   3   2     1.092685950930   105.83243016   181.72806771
 H      5   2   1     1.117231589380   103.11764459    58.32177383
 H      8   7   6     1.096022548749   113.24672729   141.81648730
 H      8   7   6     1.101855023673   109.85344233   263.65418523
 H      6   5   2     1.097904011617   123.71563385    49.40191588
 H      7   6   5     1.124206089457    98.81659983   101.02614168
 H      7   6   5     1.102417435455   115.93280991   213.57075347

---------------------------
INTERNAL COORDINATES (A.U.)
---------------------------
 O      0   0   0     0.000000000000     0.00000000     0.00000000
 C      1   0   0     2.273023600685     0.00000000     0.00000000
 O      2   1   0     2.473264647149   128.48628903     0.00000000
 C      3   2   1     2.722686609428   116.05801597   357.82402983
 C      2   1   3     2.964334186366   121.40800685   180.01529502
 C      5   2   1     2.737848901506   108.63882469   303.18835561
 C      6   5   2     2.712869928524   109.31178820   237.14066624
 C      7   6   5     2.898552281191   103.66631001   344.76552244
 O      5   2   1     2.634595581839   115.36188851   182.06861297
 H      4   3   2     2.070402215912   110.17033233    62.21259645
 H      4   3   2     2.070416289816   109.99127845   301.06963029
 H      4   3   2     2.064877197641   105.83243016   181.72806771
 H      5   2   1     2.111261732094   103.11764459    58.32177383
 H      8   7   6     2.071182453738   113.24672729   141.81648730
 H      8   7   6     2.082204234026   109.85344233   263.65418523
 H      6   5   2     2.074737903289   123.71563385    49.40191588
 H      7   6   5     2.124441627160    98.81659983   101.02614168
 H      7   6   5     2.083267038269   115.93280991   213.57075347


           ************************************************************
           *        Program running with 4 parallel MPI-processes     *
           *              working on a common directory               *
           ************************************************************
------------------------------------------------------------------------------
                   ___                                                        
                  /   \      - P O W E R E D   B Y -                         
                 /     \                                                     
                 |  |  |   _    _      __       _____    __    __             
                 |  |  |  | |  | |    /  \     |  _  \  |  |  /  |          
                  \  \/   | |  | |   /    \    | | | |  |  | /  /          
                 / \  \   | |__| |  /  /\  \   | |_| |  |  |/  /          
                |  |  |   |  __  | /  /__\  \  |    /   |      \           
                |  |  |   | |  | | |   __   |  |    \   |  |\   \          
                \     /   | |  | | |  |  |  |  | |\  \  |  | \   \       
                 \___/    |_|  |_| |__|  |__|  |_| \__\ |__|  \__/        
                                                                              
                      - O R C A' S   B I G   F R I E N D -                    
                                      &                                       
                       - I N T E G R A L  F E E D E R -                       
                                                                              
 v1 FN, 2020, v2 2021, v3 2022-2024                                           
------------------------------------------------------------------------------


----------------------
SHARK INTEGRAL PACKAGE
----------------------

Number of atoms                             ...     18
Number of basis functions                   ...    171
Number of shells                            ...     81
Maximum angular momentum                    ...      2
Integral batch strategy                     ... SHARK/LIBINT Hybrid
RI-J (if used) integral strategy            ... SPLIT-RIJ (Revised 2003 algorithm where possible)
Printlevel                                  ...      1
Contraction scheme used                     ... SEGMENTED contraction
Prescreening option                         ... SCHWARTZ
   Thresh                                   ... 1.000e-12
   Tcut                                     ... 1.000e-14
   Tpresel                                  ... 1.000e-14 
Coulomb Range Separation                    ... NOT USED
Exchange Range Separation                   ... NOT USED
Multipole approximations                    ... NOT USED
Finite Nucleus Model                        ... NOT USED
CABS basis                                  ... NOT available
Auxiliary Coulomb fitting basis             ... AVAILABLE
   # of basis functions in Aux-J            ...    540
   # of shells in Aux-J                     ...    180
   Maximum angular momentum in Aux-J        ...      4
Auxiliary J/K fitting basis                 ... NOT available
Auxiliary Correlation fitting basis         ... AVAILABLE
   # of basis functions in Aux-C            ...    558
   # of shells in Aux-C                     ...    198
   Maximum angular momentum in Aux-C        ...      3
Auxiliary 'external' fitting basis          ... NOT available

Checking pre-screening integrals            ... done (  0.0 sec) Dimension = 81
Check shell pair data                       ... done (  0.0 sec)
Shell pair information
Shell pair cut-off parameter TPreSel        ...   1.0e-14
Total number of shell pairs                 ...      3321
Shell pairs after pre-screening             ...      3120
Total number of primitive shell pairs       ...     11925
Primitive shell pairs kept                  ...      8282
          la=0 lb=0:    970 shell pairs
          la=1 lb=0:   1139 shell pairs
          la=1 lb=1:    356 shell pairs
          la=2 lb=0:    382 shell pairs
          la=2 lb=1:    229 shell pairs
          la=2 lb=2:     44 shell pairs

Calculating one electron integrals          ... done (  0.0 sec)
Calculating RI/J V-Matrix + Cholesky decomp.... done (  0.1 sec)
Calculating RI/C V-Matrix + Cholesky decomp.... done (  0.1 sec)
Calculating Nuclear repulsion               ... done (  0.0 sec) ENN=    469.895892779798 Eh

Diagonalization of the overlap matrix:
Smallest eigenvalue                        ... 1.099e-03
Time for diagonalization                   ...    0.005 sec
Threshold for overlap eigenvalues          ... 1.000e-07
Number of eigenvalues below threshold      ... 0
Time for construction of square roots      ...    0.002 sec
Total time needed                          ...    0.009 sec

-------------------
DFT GRID GENERATION
-------------------

General Integration Accuracy     IntAcc      ... 4.388
Radial Grid Type                 RadialGrid  ... OptM3 with GC (2021)
Angular Grid (max. ang.)         AngularGrid ... 4 (Lebedev-302)
Angular grid pruning method      GridPruning ... 4 (adaptive)
Weight generation scheme         WeightScheme... mBecke (2022)
Basis function cutoff            BFCut       ... 1.0000e-12
Integration weight cutoff        WCut        ... 1.0000e-14
Partially contracted basis set               ... off
Rotationally invariant grid construction     ... off
Angular grids for H and He will be reduced by one unit

Total number of grid points                  ...    83302
Total number of batches                      ...     1310
Average number of points per batch           ...       63
Average number of grid points per atom       ...     4628

--------------------
COSX GRID GENERATION
--------------------

GRIDX 1
-------
General Integration Accuracy     IntAcc      ... 3.816
Radial Grid Type                 RadialGrid  ... OptM3 with GC (2021)
Angular Grid (max. ang.)         AngularGrid ... 1 (Lebedev-50)
Angular grid pruning method      GridPruning ... 4 (adaptive)
Weight generation scheme         WeightScheme... mBecke (2022)
Basis function cutoff            BFCut       ... 1.0000e-12
Integration weight cutoff        WCut        ... 1.0000e-14
Partially contracted basis set               ... on
Rotationally invariant grid construction     ... off
Angular grids for H and He will be reduced by one unit

Total number of grid points                  ...    10639
Total number of batches                      ...       95
Average number of points per batch           ...      111
Average number of grid points per atom       ...      591
UseSFitting                                  ... on

GRIDX 2
-------
General Integration Accuracy     IntAcc      ... 4.020
Radial Grid Type                 RadialGrid  ... OptM3 with GC (2021)
Angular Grid (max. ang.)         AngularGrid ... 2 (Lebedev-110)
Angular grid pruning method      GridPruning ... 4 (adaptive)
Weight generation scheme         WeightScheme... mBecke (2022)
Basis function cutoff            BFCut       ... 1.0000e-12
Integration weight cutoff        WCut        ... 1.0000e-14
Partially contracted basis set               ... on
Rotationally invariant grid construction     ... off
Angular grids for H and He will be reduced by one unit

Total number of grid points                  ...    23079
Total number of batches                      ...      192
Average number of points per batch           ...      120
Average number of grid points per atom       ...     1282
UseSFitting                                  ... on

GRIDX 3
-------
General Integration Accuracy     IntAcc      ... 4.338
Radial Grid Type                 RadialGrid  ... OptM3 with GC (2021)
Angular Grid (max. ang.)         AngularGrid ... 3 (Lebedev-194)
Angular grid pruning method      GridPruning ... 4 (adaptive)
Weight generation scheme         WeightScheme... mBecke (2022)
Basis function cutoff            BFCut       ... 1.0000e-12
Integration weight cutoff        WCut        ... 1.0000e-14
Partially contracted basis set               ... on
Rotationally invariant grid construction     ... off
Angular grids for H and He will be reduced by one unit

Total number of grid points                  ...    50629
Total number of batches                      ...      404
Average number of points per batch           ...      125
Average number of grid points per atom       ...     2813
UseSFitting                                  ... on
Initializing property integral containers    ... done (  0.0 sec)

SHARK setup successfully completed in   1.4 seconds

Maximum memory used throughout the entire STARTUP-calculation: 24.4 MB


           ************************************************************
           *        Program running with 4 parallel MPI-processes     *
           *              working on a common directory               *
           ************************************************************
Occupation numbers will be reassigned to an Aufbau configuration
             **** ENERGY FILE WAS UPDATED (calc.en.tmp) ****
Finished Guess after   0.2 sec
Maximum memory used throughout the entire GUESS-calculation: 10.1 MB


           ************************************************************
           *        Program running with 4 parallel MPI-processes     *
           *              working on a common directory               *
           ************************************************************
--------------------
CPCM SOLVATION MODEL
--------------------
CPCM parameters:
  Epsilon                                         ...      16.7000
  Refrac                                          ...       1.2750
  Rsolv                                           ...       1.3000
  Surface type                                    ... GAUSSIAN VDW
  Discretization scheme                           ... Constant charge density
    Threshold for H atoms                         ...       5.0000 (charges/Ang^2)
    Threshold for non-H atoms                     ...       5.0000 (charges/Ang^2)
  Epsilon function type                           ...         CPCM
Solvent:                                          ... CUSTOM
Radii:
  Scheme                                          ... Element-dependent radii
  Radius for O  used is    3.4469 Bohr (=   1.8240 Ang.)
  Radius for C  used is    3.8550 Bohr (=   2.0400 Ang.)
  Radius for H  used is    2.4944 Bohr (=   1.3200 Ang.)
Calculating surface                               ...        done! (  0.0s)
Cavity surface points                             ...         1611
Cavity Volume                                     ...    1063.4142
Cavity Surface-area                               ...     612.7337
Calculating surface distance matrix               ...        done! (  0.0s)
Performing Cholesky decomposition & store         ...        done! (  0.1s)
Overall time for CPCM initialization              ...                 0.2s

----------------------------------------D-I-I-S--------------------------------------------
Iteration    Energy (Eh)           Delta-E    RMSDP     MaxDP     DIISErr   Damp  Time(sec)
-------------------------------------------------------------------------------------------
               ***  Starting incremental Fock matrix formation  ***
    1    -458.2267701115669070     0.00e+00  4.33e-04  1.07e-02  2.76e-02  0.700   1.9
    2    -458.2283045771332581    -1.53e-03  3.84e-04  9.46e-03  2.22e-02  0.700   1.3
                               ***Turning on AO-DIIS***
    3    -458.2295395872483823    -1.24e-03  3.17e-04  7.50e-03  1.72e-02  0.700   1.1
    4    -458.2304850811871120    -9.45e-04  8.09e-04  1.84e-02  1.27e-02  0.000   1.1
                              *** Initializing SOSCF ***
---------------------------------------S-O-S-C-F--------------------------------------
Iteration    Energy (Eh)           Delta-E    RMSDP     MaxDP     MaxGrad    Time(sec)
--------------------------------------------------------------------------------------
    5    -458.2330837022032028    -2.60e-03  6.21e-05  1.52e-03  1.48e-03     1.1
               *** Restarting incremental Fock matrix formation ***
    6    -458.2331019192840813    -1.82e-05  4.08e-05  8.56e-04  4.73e-04     1.9
    7    -458.2331093607690491    -7.44e-06  3.33e-05  1.04e-03  1.89e-04     1.6
    8    -458.2331105473011803    -1.19e-06  1.19e-05  4.01e-04  1.94e-04     1.6
    9    -458.2331111241785493    -5.77e-07  4.65e-06  1.19e-04  5.49e-05     1.5
   10    -458.2331111706707816    -4.65e-08  1.51e-06  5.45e-05  1.08e-05     1.5
   11    -458.2331111815855138    -1.09e-08  5.05e-07  1.43e-05  3.54e-06     1.4
   12    -458.2331111818999716    -3.14e-10  1.68e-07  4.16e-06  9.34e-07     1.6
                 **** Energy Check signals convergence ****

               *****************************************************
               *                     SUCCESS                       *
               *           SCF CONVERGED AFTER  12 CYCLES          *
               *****************************************************

Recomputing exchange energy using gridx3       ... done (    2.540 sec)
Old exchange energy                            :    -31.097943812 Eh
New exchange energy                            :    -31.098006060 Eh
Exchange energy change after final integration :     -0.000062248 Eh
Total energy after final integration           :   -458.233173430 Eh
             **** ENERGY FILE WAS UPDATED (calc.en.tmp) ****

----------------
TOTAL SCF ENERGY
----------------

Total Energy       :       -458.23317342954232 Eh          -12469.15857 eV

Components:
Nuclear Repulsion  :        469.89589277979758 Eh           12786.51730 eV
Electronic Energy  :       -928.02677508711554 Eh          -25252.89238 eV
One Electron Energy:      -1543.33836518956196 Eh          -41996.37197 eV
Two Electron Energy:        615.31159010244642 Eh           16743.47959 eV
CPCM Dielectric    :         -0.10222887458200 Eh              -2.78179 eV

Virial components:
Potential Energy   :       -913.03260909362302 Eh          -24844.88038 eV
Kinetic Energy     :        454.79943566408076 Eh           12375.72181 eV
Virial Ratio       :          2.00755000445515

DFT components:
N(Alpha)           :       33.999989510024 electrons
N(Beta)            :       33.999989510024 electrons
N(Total)           :       67.999979020048 electrons
E(X)               :      -27.657821449793 Eh       
E(C)               :       -1.706268963453 Eh       
E(XC)              :      -29.364090413246 Eh       

CPCM Solvation Model Properties:
Surface-charge          :         -1.01147504394634
Corrected charge        :         -1.00000000000000
Outlying charge corr.   :          0.00000911918132 Eh               0.00025 eV
Free-energy (cav+disp)  :  This term is not implemented in the current solvation scheme

---------------
SCF CONVERGENCE
---------------

  Last Energy change         ...    3.1446e-10  Tolerance :   1.0000e-09
  Last MAX-Density change    ...    4.1626e-06  Tolerance :   1.0000e-08
  Last RMS-Density change    ...    1.6779e-07  Tolerance :   1.0000e-09
  Last DIIS Error            ...    1.4792e-03  Tolerance :   1.0000e-08
  Last Orbital Gradient      ...    9.3432e-07  Tolerance :   2.0000e-06
  Last Orbital Rotation      ...    3.7517e-06  Tolerance :   2.0000e-06


Total SCF time: 0 days 0 hours 0 min 20 sec 
Finished LeanSCF after  20.7 sec

Maximum memory used throughout the entire LEANSCF-calculation: 19.1 MB


           ************************************************************
           *        Program running with 4 parallel MPI-processes     *
           *              working on a common directory               *
           ************************************************************

------------------------------------------------------------------------------
                                ORCA  MP2 
------------------------------------------------------------------------------

Freezing NCore=18 chemical core electrons

----------------------
RI-MP2 ENERGY+GRADIENT
----------------------
Dimension of the orbital basis            ...  171
Dimension of the AuxC basis               ...  558
Memory devoted to MP2                     ... 4096 MB   
Data format for matrix containers         ... DOUBLE
Compression type for matrix containers    ... UNCOMPRESSED
Overall scaling of the MP2 energy         ...   2.700e-01

-----------------------
SHARK RI TRANSFORMATION
-----------------------

Number of basis functions                ...    171
Number of aux functions                  ...    558
Number of operators                      ...      1
Generation of IJK                        ... YES
Generation of IAK                        ... YES
Generation of ABK                        ... NO
Orbital Range Operator  0:    0-  33 to   34- 170

Aux basis identifier                     ...   AUXC
Contraction scheme used                  ... SEGMENTED
Do orthogonalization                     ... YES
All operator combinations                ... NO
Transpose (ia|K)                         ... NO
Integral generator used                  ... LIBINT
Starting integral generation + trafo... 
Half trafo (segmented) done. Total time =  0.3 sec. integrals=  0.2 sec trafo=  0.1 sec
Integral generation and half transformation done (  0.3 sec)

Reading or making V^(-1/2)          ... done (  0.0 sec)
Sorting IJK integrals               ... done (  0.0 sec)
Sorting IAK integrals               ... done (  0.1 sec)

SHARK RI integral transformation done. Total time =  0.4 sec.

Opening buffers                              ... done
Frozen core precalculation                   ... done

Starting loop over batches of integrals:

Operator 0  - window                       ... (  9- 33)x( 34-170)
Operator 0  - Memory available             ...  4096 MB
Operator 0  - Memory needed per MO         ...   0.6 MB
Operator 0  - Number of orbitals per batch ... 7
Operator 0  - Number of batches            ... 1

OPERATOR  0   PASS   0:  MOs     9 ...   15 +   16 ...   22 +   23 ...   29 +   30 ...   33
  Reading integrals       ... ok
  Internal MO  11
  Internal MO  14
Closing buffer GIPV ( 0.02 GB; CompressionRatio= 1.00)
Time spent in pair loops =     1.035 sec
Deleting buffers (Ka|jb) ...done

-----------------------------------------------
 RI-MP2 CORRELATION ENERGY:     -0.437333923 Eh
-----------------------------------------------


---------------------
MP2 DENSITY FORMATION
---------------------

Completing the external part of the density      ... done
Storing the unrelaxed density                    ... done

Re-sorting 3-index density container for op 0    ... done
Computing external part of the Lagrangian        ... done
Calculating the xc-kernel                        ... done
Calculating G(D)                                 ... done
Completing the Lagrangian                        ... done
Solving the Z-vector equations                   ... Using XC Grid                  ... (calc.grid_cpscf.tmp) 
Recalculating density on grid  ... (calc.grho_cpscf0.tmp) done
Calculating the xc-kernel      ... (calc.fxc_cpscf0.tmp) done

-------------------
SHARK CP-SCF DRIVER
-------------------

Dimension of the orbital basis          ...    171
Dimension of the CPSCF-problem          ...   4658
Number of operators                     ...      1
Max. number of iterations               ...    128
Convergence Tolerance                   ... 3.0e-05
Number of perturbations                 ...      1
Perturbation type                       ... REAL

----------------------------
POPLE LINEAR EQUATION SOLVER
----------------------------

  ITERATION   0:   ||err||_max =   6.7782e-02 (   1.0 sec)
  ITERATION   1:   ||err||_max =   1.9706e-02 (   1.3 sec)
  ITERATION   2:   ||err||_max =   1.1630e-02 (   1.0 sec)
  ITERATION   3:   ||err||_max =   3.1283e-03 (   1.0 sec)
  ITERATION   4:   ||err||_max =   1.2297e-03 (   0.9 sec)
  ITERATION   5:   ||err||_max =   3.9459e-04 (   0.9 sec)
  ITERATION   6:   ||err||_max =   1.1009e-04 (   0.9 sec)
  ITERATION   7:   ||err||_max =   2.6942e-05 (   1.0 sec)
done
Finalizing the relaxed density                   ... done
Transforming P to the AO basis                   ... done
Storing the relaxed density                      ... done

------------------------------------
ENERGY WEIGHTED DENSITY FINALIZATION
------------------------------------

Gathering the parts of the W-matrix              ... done
Forming the Z-density                            ... done
Transforming Z to the AO basis                   ... done
Calculating G(Z)                                 ... done
Finalizing the W-matrix                          ... done
Transforming W to the AO basis and storing       ... done

----------------------------------
MP2 DERIVATIVE INTEGRAL GENERATION
----------------------------------

Input SCF Electron Density              ... calc.scfp
Input Correlated Electron Density       ... calc.pmp2re
Input Energy Weighted Density           ... calc.wmp2.tmp

Nuclear repulsion gradient              ... done (  0.0 sec)
HCore & Overlap gradient  (SHARK)       ... done (  0.1 sec)
Two-electron RIJ gradient terms         ... done (  0.6 sec)

-----------------------------------------------------------
MP2 COSX Grid Generation
-----------------------------------------------------------

General Integration Accuracy     IntAcc      ... 4.871
Radial Grid Type                 RadialGrid  ... OptM3 with GC (2021)
Angular Grid (max. ang.)         AngularGrid ... 4 (Lebedev-302)
Angular grid pruning method      GridPruning ... 4 (adaptive)
Weight generation scheme         WeightScheme... mBecke (2022)
Basis function cutoff            BFCut       ... 1.0000e-12
Integration weight cutoff        WCut        ... 1.0000e-14
Partially contracted basis set               ... on
Rotationally invariant grid construction     ... off
Angular grids for H and He will be reduced by one unit

Total number of grid points                  ...    96724
Total number of batches                      ...      765
Average number of points per batch           ...      126
Average number of grid points per atom       ...     5374
UseSFitting                                  ... on
Two-electron COSX gradient terms        ... 
Integration Timings:
Total Time                  =     8.3 sec
Basis fcn evaluation        =     0.1 sec
Density evaluation          =     0.3 sec
A evaluation                =     6.9 sec
A derivative evaluation     =     0.0 sec
S-fit derivative evaluation =     0.0 sec
anal. over. der. evaluation =     0.0 sec
num. over. der. evaluation  =     0.6 sec
K(P) evaluation             =     0.1 sec
finalize                    =     0.0 sec

done (  9.2 sec)
CPCM gradient                           ... done (  0.6 sec)
DFT XC gradient                         ... Exchange-correlation gradient    ... done
done (  1.1 sec)
Empirical dispersion gradient           ... 
-------------------
DISPERSION GRADIENT
-------------------

   1   O   :    0.000141777    0.000167938   -0.000031404
   2   C   :    0.000170959    0.000071329   -0.000061254
   3   O   :    0.000210681   -0.000069582    0.000014484
   4   C   :    0.000148815   -0.000042020    0.000039218
   5   C   :   -0.000009824    0.000054604   -0.000109502
   6   C   :   -0.000098499    0.000056562    0.000004868
   7   C   :   -0.000190110    0.000006826    0.000090751
   8   C   :   -0.000158261   -0.000075344    0.000005675
   9   O   :   -0.000079319   -0.000096132   -0.000072573
  10   H   :    0.000074778   -0.000018530    0.000049163
  11   H   :    0.000082383   -0.000022787    0.000001075
  12   H   :    0.000066568   -0.000055361    0.000025614
  13   H   :    0.000014957    0.000042001   -0.000114066
  14   H   :   -0.000066604   -0.000113683    0.000023211
  15   H   :   -0.000091415   -0.000076640   -0.000038152
  16   H   :   -0.000043089    0.000115519    0.000020481
  17   H   :   -0.000079654    0.000019015    0.000100583
  18   H   :   -0.000094144    0.000036284    0.000051828

Difference to translation invariance:
           :    0.0000000000    0.0000000000    0.0000000000

Difference to rotation invariance:
           :   -0.0000000000    0.0000000000    0.0000000000

Norm of the Dispersion gradient    ...    0.0006355492
RMS gradient                       ...    0.0000864873
MAX gradient                       ...    0.0002106814
done (  0.0 sec)

-------
TIMINGS
-------

Total time                :   27.133 sec
Integral trafo            :    0.408 sec (  1.5%)
FC preparation            :    0.098 sec (  0.4%)
I/O of integrals          :    0.122 sec (  0.4%)
K(i,j) operators          :    0.198 sec (  0.7%)
T(i,j) pair energies      :    0.028 sec (  0.1%)
V**(-1/2)                 :    0.984 sec (  3.6%)
Gamma(ia|P)               :    0.184 sec (  0.7%)
Gamma-Trafo               :    0.077 sec (  0.3%)
D(virtual)                :    0.014 sec (  0.1%)
D(internal)               :    0.168 sec (  0.6%)
W(virtual)                :    0.028 sec (  0.1%)
W(internal)               :    0.216 sec (  0.8%)
L(virtual)                :    0.277 sec (  1.0%)
L(internal)               :    0.029 sec (  0.1%)
XC kernel                 :    0.031 sec (  0.1%)
G(D)                      :    1.955 sec (  7.2%)
G(Z)                      :    1.920 sec (  7.1%)
Z-vector solution         :    8.160 sec ( 30.1%)
3-index derivative        :    0.375 sec (  1.4%)
2-index derivative        :    0.041 sec (  0.2%)
Fock matrix gradient      :   11.588 sec ( 42.7%)


---------------------------------------
MP2 TOTAL ENERGY:     -458.670507352 Eh
---------------------------------------

The final MP2 gradient
  0:   0.00050112   0.00140735   0.00156866
  1:  -0.00124260  -0.00111404  -0.00124922
  2:   0.00092682   0.00025598   0.00131512
  3:  -0.00511726   0.00088582  -0.00149409
  4:   0.00163095   0.00333371   0.00113730
  5:  -0.00215138  -0.00021527  -0.00610127
  6:   0.00344506   0.00026873   0.00999556
  7:   0.00354968  -0.00031372  -0.00026619
  8:  -0.00158012   0.00008269  -0.00251589
  9:   0.00098992  -0.00026213   0.00008917
 10:   0.00069917  -0.00014264   0.00019049
 11:   0.00095528  -0.00030712   0.00023242
 12:   0.00102929  -0.00229158  -0.00044977
 13:  -0.00291964  -0.00002514   0.00021170
 14:  -0.00029570  -0.00035404   0.00010225
 15:   0.00118121  -0.00003547   0.00147000
 16:  -0.00039248  -0.00036115  -0.00179921
 17:  -0.00126012  -0.00082493  -0.00249817

-----------------------------------
NORM OF THE MP2 GRADIENT:  0.016275
-----------------------------------

Maximum memory used throughout the entire MP2-calculation: 31.9 MB


-------------------------------------------------------------------------------
                          DFT DISPERSION CORRECTION                            
                                                                               
                              DFTD3 V3.1  Rev 1                                
                          USING Becke-Johnson damping                          
-------------------------------------------------------------------------------
-------------------------   ----------------
Dispersion correction           -0.011637570
-------------------------   ----------------


-------------------------   --------------------
FINAL SINGLE POINT ENERGY      -458.682144921736
-------------------------   --------------------

------------------------------------------------------------------------------
                         ORCA GEOMETRY RELAXATION STEP
------------------------------------------------------------------------------

Reading the OPT-File                    .... done
Getting information on internals        .... done
Copying old internal coords+grads       .... done
Making the new internal coordinates     .... (2022 redundants) done
Validating the new internal coordinates .... (2022 redundants) done
Calculating the B-matrix                .... done
Calculating the G,G- and P matrices     .... done
Transforming gradient to internals      .... done
Projecting the internal gradient        .... done
Number of atoms                         ....  18
Number of internal coordinates          ....  82
Current Energy                          ....  -458.682144922 Eh
Current gradient norm                   ....     0.016274976 Eh/bohr
Maximum allowed component of the step   ....  0.300
Current trust radius                    ....  0.675
Updating the Hessian (BFGS)             .... done
Forming the augmented Hessian           .... done
Diagonalizing the augmented Hessian     .... done
Last element of RFO vector              ....  0.978181554
Lowest eigenvalues of augmented Hessian:
 -0.001275037  0.011878718  0.015382254  0.018196224  0.018823304
Length of the computed step             ....  0.212385819
The final length of the internal step   ....  0.212385819
Converting the step to Cartesian space:
 Initial RMS(Int)=    0.0234540902
Transforming coordinates:
 Iter   0:  RMS(Cart)=    0.0558468580 RMS(Int)=    0.6889628853
 Iter   5:  RMS(Cart)=    0.0000000116 RMS(Int)=    0.0000000072
done
Storing new coordinates                 .... done
The predicted energy change is          ....    -0.000666276
Previously predicted energy change      ....    -0.005413024
Actually observed energy change         ....    -0.005697764
Ratio of predicted to observed change   ....     1.052602903
New trust radius                        ....     0.700000000

                                .--------------------.
          ----------------------|Geometry convergence|-------------------------
          Item                value                   Tolerance       Converged
          ---------------------------------------------------------------------
          Energy change      -0.0056977644            0.0000010000      NO
          RMS gradient        0.0010606126            0.0000300000      NO
          MAX gradient        0.0026309648            0.0001000000      NO
          RMS step            0.0234540902            0.0006000000      NO
          MAX step            0.0743295348            0.0010000000      NO
          ........................................................
          Max(Bonds)      0.0063      Max(Angles)    1.22
          Max(Dihed)        4.26      Max(Improp)    0.00
          ---------------------------------------------------------------------

The optimization has not yet converged - more geometry cycles are needed


    ---------------------------------------------------------------------------
                         Redundant Internal Coordinates
                            (Angstroem and degrees)

        Definition                    Value    dE/dq     Step     New-Value
    ----------------------------------------------------------------------------
     1. B(C   1,O   0)                1.2028  0.001529 -0.0015    1.2014   
     2. B(O   2,C   1)                1.3088 -0.000941  0.0014    1.3102   
     3. B(C   3,O   2)                1.4408 -0.002631  0.0055    1.4463   
     4. B(C   4,C   1)                1.5687 -0.001832  0.0063    1.5749   
     5. B(C   5,C   4)                1.4488 -0.001263 -0.0000    1.4488   
     6. B(C   6,C   5)                1.4356  0.001334 -0.0031    1.4325   
     7. B(C   7,C   6)                1.5338  0.000851 -0.0008    1.5331   
     8. B(O   8,C   7)                1.4355  0.000068  0.0009    1.4364   
     9. B(O   8,C   4)                1.3942  0.000805 -0.0031    1.3910   
    10. B(H   9,C   3)                1.0956  0.000018 -0.0002    1.0954   
    11. B(H  10,C   3)                1.0956  0.000213 -0.0006    1.0951   
    12. B(H  11,C   3)                1.0927  0.000575 -0.0011    1.0916   
    13. B(H  12,C   4)                1.1172 -0.000424  0.0008    1.1181   
    14. B(H  13,C   7)                1.0960  0.000461 -0.0009    1.0952   
    15. B(H  14,C   7)                1.1019  0.000126 -0.0003    1.1016   
    16. B(H  15,C   5)                1.0979  0.000419 -0.0010    1.0969   
    17. B(H  16,C   6)                1.1242 -0.001767  0.0042    1.1284   
    18. B(H  17,C   6)                1.1024  0.000473 -0.0010    1.1014   
    19. A(O   2,C   1,C   4)          110.11 -0.001513   -0.12    109.99   
    20. A(O   0,C   1,O   2)          128.49  0.000289    0.05    128.54   
    21. A(O   0,C   1,C   4)          121.41  0.001224   -0.40    121.01   
    22. A(C   1,O   2,C   3)          116.06 -0.000714   -0.11    115.95   
    23. A(H   9,C   3,H  10)          109.77 -0.000799    0.20    109.97   
    24. A(O   2,C   3,H   9)          110.17  0.001298   -0.38    109.79   
    25. A(O   2,C   3,H  11)          105.83  0.000856   -0.29    105.55   
    26. A(H  10,C   3,H  11)          110.47 -0.000946    0.38    110.85   
    27. A(O   2,C   3,H  10)          109.99  0.000587   -0.22    109.77   
    28. A(H   9,C   3,H  11)          110.54 -0.000919    0.31    110.85   
    29. A(C   5,C   4,H  12)          108.63  0.001702   -0.74    107.88   
    30. A(C   1,C   4,C   5)          108.64 -0.001690    0.36    109.00   
    31. A(O   8,C   4,H  12)          113.06 -0.001622    0.47    113.53   
    32. A(C   1,C   4,H  12)          103.12  0.000915   -0.55    102.57   
    33. A(C   5,C   4,O   8)          107.80  0.000051    0.12    107.92   
    34. A(C   1,C   4,O   8)          115.36  0.000720    0.29    115.65   
    35. A(C   6,C   5,H  15)          126.46 -0.000338    0.54    127.00   
    36. A(C   4,C   5,H  15)          123.72 -0.000346    0.33    124.05   
    37. A(C   4,C   5,C   6)          109.31  0.000404    0.26    109.57   
    38. A(C   5,C   6,H  17)          115.93  0.000199    0.27    116.20   
    39. A(C   5,C   6,H  16)           98.82  0.001511   -0.90     97.91   
    40. A(C   5,C   6,C   7)          103.67 -0.000830    0.52    104.19   
    41. A(C   7,C   6,H  17)          118.18 -0.002152    1.22    119.40   
    42. A(H  16,C   6,H  17)          105.88  0.001663   -0.95    104.94   
    43. A(C   7,C   6,H  16)          112.87  0.000235   -0.32    112.54   
    44. A(H  13,C   7,H  14)          108.77 -0.000848    0.45    109.22   
    45. A(O   8,C   7,H  14)          110.15  0.000260    0.23    110.38   
    46. A(C   6,C   7,H  14)          109.85  0.000166    0.17    110.02   
    47. A(O   8,C   7,H  13)          110.12  0.001450   -0.90    109.22   
    48. A(C   6,C   7,H  13)          113.25 -0.000924    0.17    113.41   
    49. A(C   6,C   7,O   8)          104.63 -0.000029   -0.11    104.52   
    50. A(C   4,O   8,C   7)          109.55 -0.000035    0.05    109.60   
    51. D(C   3,O   2,C   1,O   0)     -2.18 -0.000861    3.15      0.98   
    52. D(C   3,O   2,C   1,C   4)    177.81 -0.000190   -0.59    177.22   
    53. D(H  10,C   3,O   2,C   1)    -58.93 -0.000160    0.05    -58.88   
    54. D(H  11,C   3,O   2,C   1)   -178.27  0.000161   -0.12   -178.39   
    55. D(H   9,C   3,O   2,C   1)     62.21  0.000065   -0.11     62.10   
    56. D(C   5,C   4,C   1,O   2)    123.20 -0.000779    1.57    124.77   
    57. D(C   5,C   4,C   1,O   0)    -56.81 -0.000164   -2.21    -59.03   
    58. D(O   8,C   4,C   1,O   2)      2.08 -0.000055    0.99      3.07   
    59. D(O   8,C   4,C   1,O   0)   -177.93  0.000560   -2.80   -180.73   
    60. D(H  12,C   4,C   1,O   0)     58.32  0.001506   -3.17     55.15   
    61. D(H  15,C   5,C   4,C   1)     49.40 -0.000535   -0.08     49.32   
    62. D(C   6,C   5,C   4,O   8)      2.80  0.001438   -3.55     -0.75   
    63. D(C   6,C   5,C   4,C   1)   -122.86  0.001594   -4.26   -127.12   
    64. D(H  15,C   5,C   4,O   8)    175.07 -0.000691    0.63    175.70   
    65. D(C   6,C   5,C   4,H  12)    125.64  0.000522   -3.29    122.36   
    66. D(H  17,C   6,C   5,C   4)   -146.43  0.001900    0.89   -145.54   
    67. D(H  16,C   6,C   5,H  15)    -70.97  0.001186   -1.76    -72.73   
    68. D(H  16,C   6,C   5,C   4)    101.03 -0.001015    2.51    103.54   
    69. D(C   7,C   6,C   5,H  15)    172.77  0.000653   -1.30    171.48   
    70. D(C   7,C   6,C   5,C   4)    -15.23 -0.001548    2.98    -12.26   
    71. D(H  13,C   7,C   6,H  17)    -88.33  0.000228   -1.15    -89.48   
    72. D(H  13,C   7,C   6,H  16)     35.93  0.000947   -1.70     34.23   
    73. D(H  13,C   7,C   6,C   5)    141.82  0.002347   -2.59    139.23   
    74. D(O   8,C   7,C   6,H  17)    151.73 -0.001014   -0.06    151.67   
    75. D(O   8,C   7,C   6,H  16)    -84.01 -0.000295   -0.61    -84.62   
    76. D(O   8,C   7,C   6,C   5)     21.88  0.001105   -1.51     20.37   
    77. D(C   4,O   8,C   7,C   6)    -21.24 -0.000433   -0.59    -21.83   
    78. D(C   7,O   8,C   4,H  12)   -107.92 -0.001720    3.05   -104.87   
    79. D(C   7,O   8,C   4,C   5)     12.16 -0.000559    2.52     14.68   
    80. D(C   4,O   8,C   7,H  13)   -143.25 -0.000092   -0.17   -143.42   
    81. D(C   7,O   8,C   4,C   1)    133.73 -0.002224    3.23    136.96   
    82. D(C   4,O   8,C   7,H  14)     96.78 -0.000127   -0.33     96.45   
    ----------------------------------------------------------------------------

Geometry step timings:
Preparation and reading OPT file:      0.001 s (14.657 %)
Internal coordinates            :      0.000 s ( 0.775 %)
B/P matrices and projection     :      0.001 s (24.846 %)
Hessian update/contruction      :      0.001 s (11.897 %)
Making the step                 :      0.001 s (18.808 %)
Converting the step to Cartesian:      0.000 s ( 3.257 %)
Storing new data                :      0.000 s ( 1.172 %)
Checking convergence            :      0.000 s ( 0.457 %)
Final printing                  :      0.001 s (24.071 %)
Total time                      :      0.005 s

Time for energy+gradient        :     50.198 s
Time for complete geometry iter :     50.376 s

         *************************************************************
         *                GEOMETRY OPTIMIZATION CYCLE   5            *
         *************************************************************
---------------------------------
CARTESIAN COORDINATES (ANGSTROEM)
---------------------------------
  O      1.494479    1.590555   -0.305469
  C      0.991425    0.499885   -0.279999
  O      1.540172   -0.647208    0.035598
  C      2.931526   -0.596666    0.427304
  C     -0.493958    0.277238   -0.753768
  C     -1.374071    1.099135    0.051534
  C     -2.409425    0.279878    0.607908
  C     -2.291405   -1.043322   -0.157734
  O     -0.957375   -1.032465   -0.690078
  H      3.040571    0.013933    1.330220
  H      3.529884   -0.172229   -0.385691
  H      3.218522   -1.631815    0.621477
  H     -0.483692    0.697992   -1.789587
  H     -2.419040   -1.926393    0.477291
  H     -3.030135   -1.073809   -0.974344
  H     -1.209659    2.167261    0.239332
  H     -2.004240    0.209809    1.658707
  H     -3.397193    0.755126    0.715566

----------------------------
CARTESIAN COORDINATES (A.U.)
----------------------------
  NO LB      ZA    FRAG     MASS         X           Y           Z
   0 O     8.0000    0    15.999    2.824156    3.005714   -0.577253
   1 C     6.0000    0    12.011    1.873522    0.944646   -0.529122
   2 O     8.0000    0    15.999    2.910504   -1.223045    0.067271
   3 C     6.0000    0    12.011    5.539782   -1.127534    0.807488
   4 C     6.0000    0    12.011   -0.933446    0.523905   -1.424416
   5 C     6.0000    0    12.011   -2.596619    2.077065    0.097386
   6 C     6.0000    0    12.011   -4.553154    0.528892    1.148780
   7 C     6.0000    0    12.011   -4.330127   -1.971593   -0.298074
   8 O     8.0000    0    15.999   -1.809176   -1.951076   -1.304058
   9 H     1.0000    0     1.008    5.745846    0.026330    2.513751
  10 H     1.0000    0     1.008    6.670514   -0.325465   -0.728850
  11 H     1.0000    0     1.008    6.082125   -3.083684    1.174422
  12 H     1.0000    0     1.008   -0.914046    1.319014   -3.381830
  13 H     1.0000    0     1.008   -4.571322   -3.640355    0.901949
  14 H     1.0000    0     1.008   -5.726126   -2.029206   -1.841244
  15 H     1.0000    0     1.008   -2.285925    4.095530    0.452271
  16 H     1.0000    0     1.008   -3.787464    0.396481    3.134501
  17 H     1.0000    0     1.008   -6.419764    1.426981    1.352223

--------------------------------
INTERNAL COORDINATES (ANGSTROEM)
--------------------------------
 O      0   0   0     0.000000000000     0.00000000     0.00000000
 C      1   0   0     1.201363369957     0.00000000     0.00000000
 O      2   1   0     1.310170637082   128.65161732     0.00000000
 C      3   2   1     1.446324430061   115.94830850     1.10863966
 C      2   1   3     1.574926029825   121.12419996   184.41274613
 C      5   2   1     1.448663543608   108.99971339   301.02439020
 C      6   5   2     1.432722159474   109.29822547   232.92504903
 C      7   6   5     1.533295295282   104.11868537   347.78231127
 O      5   2   1     1.390731687241   115.69809065   179.33502736
 H      4   3   2     1.095435392817   109.78373242    62.10306384
 H      4   3   2     1.095052091292   109.76275030   301.11373930
 H      4   3   2     1.091606206678   105.54263427   181.60793972
 H      5   2   1     1.118060863539   102.52299756    55.17660275
 H      8   7   6     1.095153628390   113.41210521   139.18693167
 H      8   7   6     1.101591988125   110.02500816   261.85870747
 H      6   5   2     1.096901090378   123.81932848    49.34961059
 H      7   6   5     1.128389275524    97.91176535   103.53537752
 H      7   6   5     1.101424153943   116.05943568   214.49386602

---------------------------
INTERNAL COORDINATES (A.U.)
---------------------------
 O      0   0   0     0.000000000000     0.00000000     0.00000000
 C      1   0   0     2.270247756544     0.00000000     0.00000000
 O      2   1   0     2.475863692791   128.65161732     0.00000000
 C      3   2   1     2.733157073615   115.94830850     1.10863966
 C      2   1   3     2.976178877553   121.12419996   184.41274613
 C      5   2   1     2.737577357614   108.99971339   301.02439020
 C      6   5   2     2.707452507406   109.29822547   232.92504903
 C      7   6   5     2.897508190513   104.11868537   347.78231127
 O      5   2   1     2.628102014653   115.69809065   179.33502736
 H      4   3   2     2.070072889828   109.78373242    62.10306384
 H      4   3   2     2.069348554920   109.76275030   301.11373930
 H      4   3   2     2.062836776709   105.54263427   181.60793972
 H      5   2   1     2.112828833144   102.52299756    55.17660275
 H      8   7   6     2.069540432227   113.41210521   139.18693167
 H      8   7   6     2.081707168877   110.02500816   261.85870747
 H      6   5   2     2.072842656813   123.81932848    49.34961059
 H      7   6   5     2.132346703193    97.91176535   103.53537752
 H      7   6   5     2.081390008239   116.05943568   214.49386602


           ************************************************************
           *        Program running with 4 parallel MPI-processes     *
           *              working on a common directory               *
           ************************************************************
------------------------------------------------------------------------------
                   ___                                                        
                  /   \      - P O W E R E D   B Y -                         
                 /     \                                                     
                 |  |  |   _    _      __       _____    __    __             
                 |  |  |  | |  | |    /  \     |  _  \  |  |  /  |          
                  \  \/   | |  | |   /    \    | | | |  |  | /  /          
                 / \  \   | |__| |  /  /\  \   | |_| |  |  |/  /          
                |  |  |   |  __  | /  /__\  \  |    /   |      \           
                |  |  |   | |  | | |   __   |  |    \   |  |\   \          
                \     /   | |  | | |  |  |  |  | |\  \  |  | \   \       
                 \___/    |_|  |_| |__|  |__|  |_| \__\ |__|  \__/        
                                                                              
                      - O R C A' S   B I G   F R I E N D -                    
                                      &                                       
                       - I N T E G R A L  F E E D E R -                       
                                                                              
 v1 FN, 2020, v2 2021, v3 2022-2024                                           
------------------------------------------------------------------------------


----------------------
SHARK INTEGRAL PACKAGE
----------------------

Number of atoms                             ...     18
Number of basis functions                   ...    171
Number of shells                            ...     81
Maximum angular momentum                    ...      2
Integral batch strategy                     ... SHARK/LIBINT Hybrid
RI-J (if used) integral strategy            ... SPLIT-RIJ (Revised 2003 algorithm where possible)
Printlevel                                  ...      1
Contraction scheme used                     ... SEGMENTED contraction
Prescreening option                         ... SCHWARTZ
   Thresh                                   ... 1.000e-12
   Tcut                                     ... 1.000e-14
   Tpresel                                  ... 1.000e-14 
Coulomb Range Separation                    ... NOT USED
Exchange Range Separation                   ... NOT USED
Multipole approximations                    ... NOT USED
Finite Nucleus Model                        ... NOT USED
CABS basis                                  ... NOT available
Auxiliary Coulomb fitting basis             ... AVAILABLE
   # of basis functions in Aux-J            ...    540
   # of shells in Aux-J                     ...    180
   Maximum angular momentum in Aux-J        ...      4
Auxiliary J/K fitting basis                 ... NOT available
Auxiliary Correlation fitting basis         ... AVAILABLE
   # of basis functions in Aux-C            ...    558
   # of shells in Aux-C                     ...    198
   Maximum angular momentum in Aux-C        ...      3
Auxiliary 'external' fitting basis          ... NOT available

Checking pre-screening integrals            ... done (  0.0 sec) Dimension = 81
Check shell pair data                       ... done (  0.0 sec)
Shell pair information
Shell pair cut-off parameter TPreSel        ...   1.0e-14
Total number of shell pairs                 ...      3321
Shell pairs after pre-screening             ...      3112
Total number of primitive shell pairs       ...     11925
Primitive shell pairs kept                  ...      8263
          la=0 lb=0:    970 shell pairs
          la=1 lb=0:   1138 shell pairs
          la=1 lb=1:    353 shell pairs
          la=2 lb=0:    381 shell pairs
          la=2 lb=1:    227 shell pairs
          la=2 lb=2:     43 shell pairs

Calculating one electron integrals          ... done (  0.0 sec)
Calculating RI/J V-Matrix + Cholesky decomp.... done (  0.0 sec)
Calculating RI/C V-Matrix + Cholesky decomp.... done (  0.1 sec)
Calculating Nuclear repulsion               ... done (  0.0 sec) ENN=    468.751460722747 Eh

Diagonalization of the overlap matrix:
Smallest eigenvalue                        ... 1.048e-03
Time for diagonalization                   ...    0.006 sec
Threshold for overlap eigenvalues          ... 1.000e-07
Number of eigenvalues below threshold      ... 0
Time for construction of square roots      ...    0.003 sec
Total time needed                          ...    0.010 sec

-------------------
DFT GRID GENERATION
-------------------

General Integration Accuracy     IntAcc      ... 4.388
Radial Grid Type                 RadialGrid  ... OptM3 with GC (2021)
Angular Grid (max. ang.)         AngularGrid ... 4 (Lebedev-302)
Angular grid pruning method      GridPruning ... 4 (adaptive)
Weight generation scheme         WeightScheme... mBecke (2022)
Basis function cutoff            BFCut       ... 1.0000e-12
Integration weight cutoff        WCut        ... 1.0000e-14
Partially contracted basis set               ... off
Rotationally invariant grid construction     ... off
Angular grids for H and He will be reduced by one unit

Total number of grid points                  ...    83328
Total number of batches                      ...     1309
Average number of points per batch           ...       63
Average number of grid points per atom       ...     4629

--------------------
COSX GRID GENERATION
--------------------

GRIDX 1
-------
General Integration Accuracy     IntAcc      ... 3.816
Radial Grid Type                 RadialGrid  ... OptM3 with GC (2021)
Angular Grid (max. ang.)         AngularGrid ... 1 (Lebedev-50)
Angular grid pruning method      GridPruning ... 4 (adaptive)
Weight generation scheme         WeightScheme... mBecke (2022)
Basis function cutoff            BFCut       ... 1.0000e-12
Integration weight cutoff        WCut        ... 1.0000e-14
Partially contracted basis set               ... on
Rotationally invariant grid construction     ... off
Angular grids for H and He will be reduced by one unit

Total number of grid points                  ...    10644
Total number of batches                      ...       95
Average number of points per batch           ...      112
Average number of grid points per atom       ...      591
UseSFitting                                  ... on

GRIDX 2
-------
General Integration Accuracy     IntAcc      ... 4.020
Radial Grid Type                 RadialGrid  ... OptM3 with GC (2021)
Angular Grid (max. ang.)         AngularGrid ... 2 (Lebedev-110)
Angular grid pruning method      GridPruning ... 4 (adaptive)
Weight generation scheme         WeightScheme... mBecke (2022)
Basis function cutoff            BFCut       ... 1.0000e-12
Integration weight cutoff        WCut        ... 1.0000e-14
Partially contracted basis set               ... on
Rotationally invariant grid construction     ... off
Angular grids for H and He will be reduced by one unit

Total number of grid points                  ...    23088
Total number of batches                      ...      192
Average number of points per batch           ...      120
Average number of grid points per atom       ...     1283
UseSFitting                                  ... on

GRIDX 3
-------
General Integration Accuracy     IntAcc      ... 4.338
Radial Grid Type                 RadialGrid  ... OptM3 with GC (2021)
Angular Grid (max. ang.)         AngularGrid ... 3 (Lebedev-194)
Angular grid pruning method      GridPruning ... 4 (adaptive)
Weight generation scheme         WeightScheme... mBecke (2022)
Basis function cutoff            BFCut       ... 1.0000e-12
Integration weight cutoff        WCut        ... 1.0000e-14
Partially contracted basis set               ... on
Rotationally invariant grid construction     ... off
Angular grids for H and He will be reduced by one unit

Total number of grid points                  ...    50634
Total number of batches                      ...      405
Average number of points per batch           ...      125
Average number of grid points per atom       ...     2813
UseSFitting                                  ... on
Initializing property integral containers    ... done (  0.0 sec)

SHARK setup successfully completed in   1.4 seconds

Maximum memory used throughout the entire STARTUP-calculation: 24.4 MB


           ************************************************************
           *        Program running with 4 parallel MPI-processes     *
           *              working on a common directory               *
           ************************************************************
Occupation numbers will be reassigned to an Aufbau configuration
             **** ENERGY FILE WAS UPDATED (calc.en.tmp) ****
Finished Guess after   0.1 sec
Maximum memory used throughout the entire GUESS-calculation: 10.1 MB


           ************************************************************
           *        Program running with 4 parallel MPI-processes     *
           *              working on a common directory               *
           ************************************************************
--------------------
CPCM SOLVATION MODEL
--------------------
CPCM parameters:
  Epsilon                                         ...      16.7000
  Refrac                                          ...       1.2750
  Rsolv                                           ...       1.3000
  Surface type                                    ... GAUSSIAN VDW
  Discretization scheme                           ... Constant charge density
    Threshold for H atoms                         ...       5.0000 (charges/Ang^2)
    Threshold for non-H atoms                     ...       5.0000 (charges/Ang^2)
  Epsilon function type                           ...         CPCM
Solvent:                                          ... CUSTOM
Radii:
  Scheme                                          ... Element-dependent radii
  Radius for O  used is    3.4469 Bohr (=   1.8240 Ang.)
  Radius for C  used is    3.8550 Bohr (=   2.0400 Ang.)
  Radius for H  used is    2.4944 Bohr (=   1.3200 Ang.)
Calculating surface                               ...        done! (  0.0s)
Cavity surface points                             ...         1600
Cavity Volume                                     ...    1064.8089
Cavity Surface-area                               ...     613.9467
Calculating surface distance matrix               ...        done! (  0.1s)
Performing Cholesky decomposition & store         ...        done! (  0.1s)
Overall time for CPCM initialization              ...                 0.2s

----------------------------------------D-I-I-S--------------------------------------------
Iteration    Energy (Eh)           Delta-E    RMSDP     MaxDP     DIISErr   Damp  Time(sec)
-------------------------------------------------------------------------------------------
               ***  Starting incremental Fock matrix formation  ***
    1    -458.2288597125794354     0.00e+00  2.69e-04  5.61e-03  2.31e-02  0.700   1.8
    2    -458.2299940195682098    -1.13e-03  2.44e-04  5.06e-03  1.85e-02  0.700   1.1
                               ***Turning on AO-DIIS***
    3    -458.2309255258631424    -9.32e-04  2.12e-04  4.51e-03  1.43e-02  0.700   1.0
    4    -458.2316513507736886    -7.26e-04  5.51e-04  1.16e-02  1.05e-02  0.000   1.2
                              *** Initializing SOSCF ***
---------------------------------------S-O-S-C-F--------------------------------------
Iteration    Energy (Eh)           Delta-E    RMSDP     MaxDP     MaxGrad    Time(sec)
--------------------------------------------------------------------------------------
    5    -458.2336816402942645    -2.03e-03  4.71e-05  1.45e-03  1.95e-03     1.1
               *** Restarting incremental Fock matrix formation ***
    6    -458.2336944164021020    -1.28e-05  3.38e-05  1.06e-03  4.72e-04     1.8
    7    -458.2337009522836411    -6.54e-06  2.56e-05  9.34e-04  2.02e-04     1.5
    8    -458.2337024475133944    -1.50e-06  4.82e-06  1.39e-04  2.99e-05     1.5
    9    -458.2337024552488742    -7.74e-09  2.24e-06  6.68e-05  4.27e-05     1.4
   10    -458.2337024914550625    -3.62e-08  8.35e-07  2.49e-05  6.02e-06     1.3
   11    -458.2337024926106892    -1.16e-09  3.87e-07  9.64e-06  4.81e-06     1.2
   12    -458.2337024929589120    -3.48e-10  9.06e-08  3.10e-06  5.53e-07     1.2
                 **** Energy Check signals convergence ****

               *****************************************************
               *                     SUCCESS                       *
               *           SCF CONVERGED AFTER  12 CYCLES          *
               *****************************************************

Recomputing exchange energy using gridx3       ... done (    2.505 sec)
Old exchange energy                            :    -31.096669813 Eh
New exchange energy                            :    -31.096749558 Eh
Exchange energy change after final integration :     -0.000079745 Eh
Total energy after final integration           :   -458.233782238 Eh
             **** ENERGY FILE WAS UPDATED (calc.en.tmp) ****

----------------
TOTAL SCF ENERGY
----------------

Total Energy       :       -458.23378223816434 Eh          -12469.17514 eV

Components:
Nuclear Repulsion  :        468.75146072274680 Eh           12755.37572 eV
Electronic Energy  :       -926.88272964612759 Eh          -25221.76132 eV
One Electron Energy:      -1541.09830736153117 Eh          -41935.41690 eV
Two Electron Energy:        614.21557771540358 Eh           16713.65558 eV
CPCM Dielectric    :         -0.10243356957808 Eh              -2.78736 eV

Virial components:
Potential Energy   :       -913.02954021878338 Eh          -24844.79687 eV
Kinetic Energy     :        454.79575798061904 Eh           12375.62174 eV
Virial Ratio       :          2.00755949060038

DFT components:
N(Alpha)           :       33.999995351219 electrons
N(Beta)            :       33.999995351219 electrons
N(Total)           :       67.999990702439 electrons
E(X)               :      -27.657071206871 Eh       
E(C)               :       -1.706131155176 Eh       
E(XC)              :      -29.363202362047 Eh       

CPCM Solvation Model Properties:
Surface-charge          :         -1.01151949329905
Corrected charge        :         -1.00000000000000
Outlying charge corr.   :          0.00000917658705 Eh               0.00025 eV
Free-energy (cav+disp)  :  This term is not implemented in the current solvation scheme

---------------
SCF CONVERGENCE
---------------

  Last Energy change         ...    3.4822e-10  Tolerance :   1.0000e-09
  Last MAX-Density change    ...    3.1016e-06  Tolerance :   1.0000e-08
  Last RMS-Density change    ...    9.0629e-08  Tolerance :   1.0000e-09
  Last DIIS Error            ...    1.9518e-03  Tolerance :   1.0000e-08
  Last Orbital Gradient      ...    5.5322e-07  Tolerance :   2.0000e-06
  Last Orbital Rotation      ...    1.6131e-06  Tolerance :   2.0000e-06


Total SCF time: 0 days 0 hours 0 min 18 sec 
Finished LeanSCF after  18.9 sec

Maximum memory used throughout the entire LEANSCF-calculation: 19.2 MB


           ************************************************************
           *        Program running with 4 parallel MPI-processes     *
           *              working on a common directory               *
           ************************************************************

------------------------------------------------------------------------------
                                ORCA  MP2 
------------------------------------------------------------------------------

Freezing NCore=18 chemical core electrons

----------------------
RI-MP2 ENERGY+GRADIENT
----------------------
Dimension of the orbital basis            ...  171
Dimension of the AuxC basis               ...  558
Memory devoted to MP2                     ... 4096 MB   
Data format for matrix containers         ... DOUBLE
Compression type for matrix containers    ... UNCOMPRESSED
Overall scaling of the MP2 energy         ...   2.700e-01

-----------------------
SHARK RI TRANSFORMATION
-----------------------

Number of basis functions                ...    171
Number of aux functions                  ...    558
Number of operators                      ...      1
Generation of IJK                        ... YES
Generation of IAK                        ... YES
Generation of ABK                        ... NO
Orbital Range Operator  0:    0-  33 to   34- 170

Aux basis identifier                     ...   AUXC
Contraction scheme used                  ... SEGMENTED
Do orthogonalization                     ... YES
All operator combinations                ... NO
Transpose (ia|K)                         ... NO
Integral generator used                  ... LIBINT
Starting integral generation + trafo... 
Half trafo (segmented) done. Total time =  0.2 sec. integrals=  0.1 sec trafo=  0.1 sec
Integral generation and half transformation done (  0.2 sec)

Reading or making V^(-1/2)          ... done (  0.0 sec)
Sorting IJK integrals               ... done (  0.0 sec)
Sorting IAK integrals               ... done (  0.1 sec)

SHARK RI integral transformation done. Total time =  0.3 sec.

Opening buffers                              ... done
Frozen core precalculation                   ... done

Starting loop over batches of integrals:

Operator 0  - window                       ... (  9- 33)x( 34-170)
Operator 0  - Memory available             ...  4096 MB
Operator 0  - Memory needed per MO         ...   0.6 MB
Operator 0  - Number of orbitals per batch ... 7
Operator 0  - Number of batches            ... 1

OPERATOR  0   PASS   0:  MOs     9 ...   15 +   16 ...   22 +   23 ...   29 +   30 ...   33
  Reading integrals       ... ok
  Internal MO  11
  Internal MO  14
Closing buffer GIPV ( 0.02 GB; CompressionRatio= 1.00)
Time spent in pair loops =     1.047 sec
Deleting buffers (Ka|jb) ...done

-----------------------------------------------
 RI-MP2 CORRELATION ENERGY:     -0.437430188 Eh
-----------------------------------------------


---------------------
MP2 DENSITY FORMATION
---------------------

Completing the external part of the density      ... done
Storing the unrelaxed density                    ... done

Re-sorting 3-index density container for op 0    ... done
Computing external part of the Lagrangian        ... done
Calculating the xc-kernel                        ... done
Calculating G(D)                                 ... done
Completing the Lagrangian                        ... done
Solving the Z-vector equations                   ... Using XC Grid                  ... (calc.grid_cpscf.tmp) 
Recalculating density on grid  ... (calc.grho_cpscf0.tmp) done
Calculating the xc-kernel      ... (calc.fxc_cpscf0.tmp) done

-------------------
SHARK CP-SCF DRIVER
-------------------

Dimension of the orbital basis          ...    171
Dimension of the CPSCF-problem          ...   4658
Number of operators                     ...      1
Max. number of iterations               ...    128
Convergence Tolerance                   ... 3.0e-05
Number of perturbations                 ...      1
Perturbation type                       ... REAL

----------------------------
POPLE LINEAR EQUATION SOLVER
----------------------------

  ITERATION   0:   ||err||_max =   6.7433e-02 (   1.0 sec)
  ITERATION   1:   ||err||_max =   1.9224e-02 (   1.0 sec)
  ITERATION   2:   ||err||_max =   1.1208e-02 (   1.0 sec)
  ITERATION   3:   ||err||_max =   3.0153e-03 (   0.9 sec)
  ITERATION   4:   ||err||_max =   1.1532e-03 (   1.0 sec)
  ITERATION   5:   ||err||_max =   3.7630e-04 (   0.9 sec)
  ITERATION   6:   ||err||_max =   1.0359e-04 (   1.0 sec)
  ITERATION   7:   ||err||_max =   2.4839e-05 (   0.9 sec)
done
Finalizing the relaxed density                   ... done
Transforming P to the AO basis                   ... done
Storing the relaxed density                      ... done

------------------------------------
ENERGY WEIGHTED DENSITY FINALIZATION
------------------------------------

Gathering the parts of the W-matrix              ... done
Forming the Z-density                            ... done
Transforming Z to the AO basis                   ... done
Calculating G(Z)                                 ... done
Finalizing the W-matrix                          ... done
Transforming W to the AO basis and storing       ... done

----------------------------------
MP2 DERIVATIVE INTEGRAL GENERATION
----------------------------------

Input SCF Electron Density              ... calc.scfp
Input Correlated Electron Density       ... calc.pmp2re
Input Energy Weighted Density           ... calc.wmp2.tmp

Nuclear repulsion gradient              ... done (  0.0 sec)
HCore & Overlap gradient  (SHARK)       ... done (  0.1 sec)
Two-electron RIJ gradient terms         ... done (  0.6 sec)

-----------------------------------------------------------
MP2 COSX Grid Generation
-----------------------------------------------------------

General Integration Accuracy     IntAcc      ... 4.871
Radial Grid Type                 RadialGrid  ... OptM3 with GC (2021)
Angular Grid (max. ang.)         AngularGrid ... 4 (Lebedev-302)
Angular grid pruning method      GridPruning ... 4 (adaptive)
Weight generation scheme         WeightScheme... mBecke (2022)
Basis function cutoff            BFCut       ... 1.0000e-12
Integration weight cutoff        WCut        ... 1.0000e-14
Partially contracted basis set               ... on
Rotationally invariant grid construction     ... off
Angular grids for H and He will be reduced by one unit

Total number of grid points                  ...    96768
Total number of batches                      ...      764
Average number of points per batch           ...      126
Average number of grid points per atom       ...     5376
UseSFitting                                  ... on
Two-electron COSX gradient terms        ... 
Integration Timings:
Total Time                  =     7.7 sec
Basis fcn evaluation        =     0.1 sec
Density evaluation          =     0.2 sec
A evaluation                =     5.9 sec
A derivative evaluation     =     0.0 sec
S-fit derivative evaluation =     0.0 sec
anal. over. der. evaluation =     0.0 sec
num. over. der. evaluation  =     0.6 sec
K(P) evaluation             =     0.1 sec
finalize                    =     0.0 sec

done (  8.6 sec)
CPCM gradient                           ... done (  0.6 sec)
DFT XC gradient                         ... Exchange-correlation gradient    ... done
done (  1.0 sec)
Empirical dispersion gradient           ... 
-------------------
DISPERSION GRADIENT
-------------------

   1   O   :    0.000139213    0.000165173   -0.000034664
   2   C   :    0.000171566    0.000069672   -0.000057481
   3   O   :    0.000205060   -0.000068686    0.000015895
   4   C   :    0.000147640   -0.000042649    0.000038551
   5   C   :   -0.000008255    0.000052731   -0.000103604
   6   C   :   -0.000103569    0.000059383    0.000009223
   7   C   :   -0.000185768    0.000007934    0.000086554
   8   C   :   -0.000154640   -0.000076976    0.000004662
   9   O   :   -0.000078777   -0.000097818   -0.000067621
  10   H   :    0.000074244   -0.000018287    0.000047868
  11   H   :    0.000081861   -0.000022000   -0.000000265
  12   H   :    0.000066440   -0.000054828    0.000024187
  13   H   :    0.000016034    0.000041996   -0.000110586
  14   H   :   -0.000065862   -0.000112774    0.000022451
  15   H   :   -0.000090084   -0.000077219   -0.000040759
  16   H   :   -0.000042587    0.000115421    0.000022184
  17   H   :   -0.000077387    0.000020514    0.000094890
  18   H   :   -0.000095129    0.000038416    0.000048515

Difference to translation invariance:
           :    0.0000000000    0.0000000000   -0.0000000000

Difference to rotation invariance:
           :   -0.0000000000   -0.0000000000    0.0000000000

Norm of the Dispersion gradient    ...    0.0006265542
RMS gradient                       ...    0.0000852632
MAX gradient                       ...    0.0002050600
done (  0.0 sec)

-------
TIMINGS
-------

Total time                :   24.842 sec
Integral trafo            :    0.314 sec (  1.3%)
FC preparation            :    0.088 sec (  0.4%)
I/O of integrals          :    0.076 sec (  0.3%)
K(i,j) operators          :    0.179 sec (  0.7%)
T(i,j) pair energies      :    0.020 sec (  0.1%)
V**(-1/2)                 :    0.120 sec (  0.5%)
Gamma(ia|P)               :    0.167 sec (  0.7%)
Gamma-Trafo               :    0.068 sec (  0.3%)
D(virtual)                :    0.014 sec (  0.1%)
D(internal)               :    0.129 sec (  0.5%)
W(virtual)                :    0.028 sec (  0.1%)
W(internal)               :    0.159 sec (  0.6%)
L(virtual)                :    0.179 sec (  0.7%)
L(internal)               :    0.028 sec (  0.1%)
XC kernel                 :    0.032 sec (  0.1%)
G(D)                      :    1.848 sec (  7.4%)
G(Z)                      :    1.914 sec (  7.7%)
Z-vector solution         :    7.745 sec ( 31.2%)
3-index derivative        :    0.367 sec (  1.5%)
2-index derivative        :    0.040 sec (  0.2%)
Fock matrix gradient      :   10.929 sec ( 44.0%)


---------------------------------------
MP2 TOTAL ENERGY:     -458.671212426 Eh
---------------------------------------

The final MP2 gradient
  0:   0.00067271  -0.00075822  -0.00227514
  1:  -0.00039155   0.00428759   0.00799417
  2:   0.00010130  -0.00136767  -0.00187204
  3:  -0.00118555   0.00014730  -0.00040031
  4:  -0.00394423   0.00085269  -0.00434574
  5:   0.00308176  -0.00093003   0.00205530
  6:  -0.00028055   0.00022757   0.00360098
  7:   0.00198829  -0.00029438   0.00011718
  8:  -0.00094838   0.00059058  -0.00174884
  9:   0.00034358  -0.00001399  -0.00000053
 10:   0.00021959  -0.00003429   0.00022944
 11:   0.00025916   0.00012420  -0.00000252
 12:   0.00144193  -0.00219283  -0.00049831
 13:  -0.00120000   0.00003728  -0.00019376
 14:  -0.00030579  -0.00022588   0.00015533
 15:   0.00000769  -0.00011848  -0.00055886
 16:   0.00037375   0.00024570  -0.00075250
 17:  -0.00029469  -0.00059318  -0.00151083

-----------------------------------
NORM OF THE MP2 GRADIENT:  0.013407
-----------------------------------

Maximum memory used throughout the entire MP2-calculation: 32.0 MB


-------------------------------------------------------------------------------
                          DFT DISPERSION CORRECTION                            
                                                                               
                              DFTD3 V3.1  Rev 1                                
                          USING Becke-Johnson damping                          
-------------------------------------------------------------------------------
-------------------------   ----------------
Dispersion correction           -0.011585100
-------------------------   ----------------


-------------------------   --------------------
FINAL SINGLE POINT ENERGY      -458.682797525861
-------------------------   --------------------

------------------------------------------------------------------------------
                         ORCA GEOMETRY RELAXATION STEP
------------------------------------------------------------------------------

Reading the OPT-File                    .... done
Getting information on internals        .... done
Copying old internal coords+grads       .... done
Making the new internal coordinates     .... (2022 redundants) done
Validating the new internal coordinates .... (2022 redundants) done
Calculating the B-matrix                .... done
Calculating the G,G- and P matrices     .... done
Transforming gradient to internals      .... done
Projecting the internal gradient        .... done
Number of atoms                         ....  18
Number of internal coordinates          ....  82
Current Energy                          ....  -458.682797526 Eh
Current gradient norm                   ....     0.013406508 Eh/bohr
Maximum allowed component of the step   ....  0.300
Current trust radius                    ....  0.700
Updating the Hessian (BFGS)             .... done
Forming the augmented Hessian           .... done
Diagonalizing the augmented Hessian     .... done
Last element of RFO vector              ....  0.976243876
Lowest eigenvalues of augmented Hessian:
 -0.001022949  0.010938506  0.012394777  0.018636926  0.023568113
Length of the computed step             ....  0.221947237
The final length of the internal step   ....  0.221947237
Converting the step to Cartesian space:
 Initial RMS(Int)=    0.0245099720
Transforming coordinates:
 Iter   0:  RMS(Cart)=    0.0387865091 RMS(Int)=    0.9746384260
 Iter   5:  RMS(Cart)=    0.0000000232 RMS(Int)=    0.0000000072
done
Storing new coordinates                 .... done
The predicted energy change is          ....    -0.000536670
Previously predicted energy change      ....    -0.000666276
Actually observed energy change         ....    -0.000652604
Ratio of predicted to observed change   ....     0.979480547
New trust radius                        ....     0.700000000

                                .--------------------.
          ----------------------|Geometry convergence|-------------------------
          Item                value                   Tolerance       Converged
          ---------------------------------------------------------------------
          Energy change      -0.0006526041            0.0000010000      NO
          RMS gradient        0.0009222116            0.0000300000      NO
          MAX gradient        0.0034688024            0.0001000000      NO
          RMS step            0.0245099720            0.0006000000      NO
          MAX step            0.0726118771            0.0010000000      NO
          ........................................................
          Max(Bonds)      0.0040      Max(Angles)    1.61
          Max(Dihed)        4.16      Max(Improp)    0.00
          ---------------------------------------------------------------------

The optimization has not yet converged - more geometry cycles are needed


    ---------------------------------------------------------------------------
                         Redundant Internal Coordinates
                            (Angstroem and degrees)

        Definition                    Value    dE/dq     Step     New-Value
    ----------------------------------------------------------------------------
     1. B(C   1,O   0)                1.2014 -0.000359 -0.0005    1.2009   
     2. B(O   2,C   1)                1.3102  0.000357  0.0017    1.3119   
     3. B(C   3,O   2)                1.4463 -0.000360  0.0035    1.4498   
     4. B(C   4,C   1)                1.5749  0.001493  0.0017    1.5767   
     5. B(C   5,C   4)                1.4487 -0.001444  0.0032    1.4518   
     6. B(C   6,C   5)                1.4327  0.000565 -0.0023    1.4305   
     7. B(C   7,C   6)                1.5333  0.000706 -0.0015    1.5318   
     8. B(O   8,C   7)                1.4364 -0.000223  0.0005    1.4368   
     9. B(O   8,C   4)                1.3907 -0.000209 -0.0021    1.3886   
    10. B(H   9,C   3)                1.0954  0.000040  0.0001    1.0955   
    11. B(H  10,C   3)                1.0951 -0.000060 -0.0000    1.0950   
    12. B(H  11,C   3)                1.0916 -0.000061 -0.0004    1.0912   
    13. B(H  12,C   4)                1.1181 -0.000351  0.0011    1.1191   
    14. B(H  13,C   7)                1.0952  0.000015 -0.0004    1.0947   
    15. B(H  14,C   7)                1.1016  0.000077 -0.0002    1.1014   
    16. B(H  15,C   5)                1.0969 -0.000214 -0.0002    1.0967   
    17. B(H  16,C   6)                1.1284 -0.000583  0.0040    1.1324   
    18. B(H  17,C   6)                1.1014 -0.000140 -0.0004    1.1011   
    19. A(O   2,C   1,C   4)          110.10 -0.001464    0.69    110.79   
    20. A(O   0,C   1,O   2)          128.65  0.000531    0.17    128.82   
    21. A(O   0,C   1,C   4)          121.12  0.000735   -0.08    121.05   
    22. A(C   1,O   2,C   3)          115.95 -0.000829    0.22    116.17   
    23. A(H   9,C   3,H  10)          109.97 -0.000388    0.24    110.21   
    24. A(O   2,C   3,H   9)          109.78  0.000388   -0.37    109.41   
    25. A(O   2,C   3,H  11)          105.54  0.000325   -0.23    105.31   
    26. A(H  10,C   3,H  11)          110.85 -0.000318    0.31    111.17   
    27. A(O   2,C   3,H  10)          109.76  0.000309   -0.22    109.54   
    28. A(H   9,C   3,H  11)          110.84 -0.000270    0.25    111.09   
    29. A(C   5,C   4,H  12)          107.88  0.002777   -1.61    106.28   
    30. A(C   1,C   4,C   5)          109.00 -0.003469    1.34    110.34   
    31. A(O   8,C   4,H  12)          113.57 -0.001663    0.60    114.18   
    32. A(C   1,C   4,H  12)          102.52  0.000275   -0.48    102.05   
    33. A(C   5,C   4,O   8)          107.84  0.000605   -0.00    107.84   
    34. A(C   1,C   4,O   8)          115.70  0.001472    0.07    115.76   
    35. A(C   6,C   5,H  15)          126.77  0.000423    0.06    126.83   
    36. A(C   4,C   5,H  15)          123.82 -0.000322    0.10    123.92   
    37. A(C   4,C   5,C   6)          109.30 -0.000080   -0.10    109.20   
    38. A(C   5,C   6,H  17)          116.06  0.000227    0.08    116.14   
    39. A(C   5,C   6,H  16)           97.91  0.000045   -0.50     97.41   
    40. A(C   5,C   6,C   7)          104.12 -0.000300    0.43    104.55   
    41. A(C   7,C   6,H  17)          119.35 -0.000956    1.18    120.53   
    42. A(H  16,C   6,H  17)          104.94  0.000808   -0.97    103.97   
    43. A(C   7,C   6,H  16)          112.57  0.000401   -0.48    112.09   
    44. A(H  13,C   7,H  14)          109.23 -0.000597    0.61    109.84   
    45. A(O   8,C   7,H  14)          110.38  0.000482    0.15    110.54   
    46. A(C   6,C   7,H  14)          110.03  0.000167    0.27    110.29   
    47. A(O   8,C   7,H  13)          109.22  0.000606   -0.97    108.25   
    48. A(C   6,C   7,H  13)          113.41 -0.000371    0.04    113.45   
    49. A(C   6,C   7,O   8)          104.48 -0.000226   -0.13    104.35   
    50. A(C   4,O   8,C   7)          109.49 -0.000198   -0.07    109.41   
    51. D(C   3,O   2,C   1,O   0)      1.11  0.001578   -1.55     -0.44   
    52. D(C   3,O   2,C   1,C   4)    177.09 -0.001678    3.65    180.74   
    53. D(H  10,C   3,O   2,C   1)    -58.89  0.000003    0.02    -58.86   
    54. D(H  11,C   3,O   2,C   1)   -178.39  0.000033   -0.10   -178.49   
    55. D(H   9,C   3,O   2,C   1)     62.10 -0.000034   -0.06     62.04   
    56. D(C   5,C   4,C   1,O   2)    124.69  0.000998   -3.16    121.53   
    57. D(C   5,C   4,C   1,O   0)    -58.98 -0.001972    2.28    -56.69   
    58. D(O   8,C   4,C   1,O   2)      3.00  0.001870   -4.15     -1.15   
    59. D(O   8,C   4,C   1,O   0)    179.34 -0.001100    1.29    180.62   
    60. D(H  12,C   4,C   1,O   0)     55.18 -0.000083    0.84     56.01   
    61. D(H  15,C   5,C   4,C   1)     49.35  0.000167   -1.33     48.02   
    62. D(C   6,C   5,C   4,O   8)     -0.73 -0.000247   -3.12     -3.85   
    63. D(C   6,C   5,C   4,C   1)   -127.07 -0.000213   -4.09   -131.17   
    64. D(H  15,C   5,C   4,O   8)    175.69  0.000134   -0.35    175.34   
    65. D(C   6,C   5,C   4,H  12)    122.31 -0.000246   -3.27    119.04   
    66. D(H  17,C   6,C   5,C   4)   -145.51  0.001362    0.45   -145.05   
    67. D(H  16,C   6,C   5,H  15)    -72.76 -0.000041   -1.08    -73.84   
    68. D(H  16,C   6,C   5,C   4)    103.54  0.000320    1.87    105.41   
    69. D(C   7,C   6,C   5,H  15)    171.49 -0.000402   -0.53    170.96   
    70. D(C   7,C   6,C   5,C   4)    -12.22 -0.000041    2.42     -9.79   
    71. D(H  13,C   7,C   6,H  17)    -89.42 -0.000079   -0.86    -90.28   
    72. D(H  13,C   7,C   6,H  16)     34.22  0.000633   -1.64     32.58   
    73. D(H  13,C   7,C   6,C   5)    139.19  0.000685   -2.19    137.00   
    74. D(O   8,C   7,C   6,H  17)    151.74 -0.000472    0.39    152.13   
    75. D(O   8,C   7,C   6,H  16)    -84.62  0.000240   -0.39    -85.01   
    76. D(O   8,C   7,C   6,C   5)     20.35  0.000291   -0.94     19.41   
    77. D(C   4,O   8,C   7,C   6)    -21.79 -0.000450   -0.88    -22.66   
    78. D(C   7,O   8,C   4,H  12)   -104.84 -0.002331    4.02   -100.82   
    79. D(C   7,O   8,C   4,C   5)     14.66  0.000537    2.43     17.08   
    80. D(C   4,O   8,C   7,H  13)   -143.43 -0.000198   -0.31   -143.74   
    81. D(C   7,O   8,C   4,C   1)    136.96 -0.002511    4.16    141.12   
    82. D(C   4,O   8,C   7,H  14)     96.46 -0.000143   -0.55     95.91   
    ----------------------------------------------------------------------------

Geometry step timings:
Preparation and reading OPT file:      0.001 s (16.723 %)
Internal coordinates            :      0.000 s ( 0.758 %)
B/P matrices and projection     :      0.001 s (23.182 %)
Hessian update/contruction      :      0.001 s (12.803 %)
Making the step                 :      0.001 s (18.068 %)
Converting the step to Cartesian:      0.000 s ( 2.803 %)
Storing new data                :      0.000 s ( 1.023 %)
Checking convergence            :      0.000 s ( 0.360 %)
Final printing                  :      0.001 s (24.205 %)
Total time                      :      0.005 s

Time for energy+gradient        :     46.078 s
Time for complete geometry iter :     46.253 s

         *************************************************************
         *                GEOMETRY OPTIMIZATION CYCLE   6            *
         *************************************************************
---------------------------------
CARTESIAN COORDINATES (ANGSTROEM)
---------------------------------
  O      1.504029    1.580506   -0.355572
  C      1.012878    0.484776   -0.338742
  O      1.561042   -0.652607    0.017487
  C      2.948063   -0.590861    0.434886
  C     -0.496313    0.270050   -0.741345
  C     -1.361337    1.089238    0.087948
  C     -2.423945    0.280146    0.600156
  C     -2.303977   -1.040613   -0.166795
  O     -0.959471   -1.037193   -0.674111
  H      3.032912    0.044626    1.323174
  H      3.557936   -0.185942   -0.379452
  H      3.226971   -1.621248    0.661161
  H     -0.529228    0.715637   -1.767415
  H     -2.429056   -1.924688    0.466586
  H     -3.029354   -1.068538   -0.995136
  H     -1.192573    2.155046    0.283787
  H     -2.041462    0.192118    1.662366
  H     -3.400729    0.776453    0.709283

----------------------------
CARTESIAN COORDINATES (A.U.)
----------------------------
  NO LB      ZA    FRAG     MASS         X           Y           Z
   0 O     8.0000    0    15.999    2.842204    2.986723   -0.671933
   1 C     6.0000    0    12.011    1.914062    0.916094   -0.640129
   2 O     8.0000    0    15.999    2.949941   -1.233249    0.033045
   3 C     6.0000    0    12.011    5.571032   -1.116565    0.821816
   4 C     6.0000    0    12.011   -0.937896    0.510320   -1.400939
   5 C     6.0000    0    12.011   -2.572553    2.058362    0.166197
   6 C     6.0000    0    12.011   -4.580592    0.529399    1.134131
   7 C     6.0000    0    12.011   -4.353886   -1.966473   -0.315197
   8 O     8.0000    0    15.999   -1.813138   -1.960010   -1.273885
   9 H     1.0000    0     1.008    5.731373    0.084331    2.500437
  10 H     1.0000    0     1.008    6.723526   -0.351380   -0.717060
  11 H     1.0000    0     1.008    6.098091   -3.063715    1.249413
  12 H     1.0000    0     1.008   -1.000095    1.352358   -3.339931
  13 H     1.0000    0     1.008   -4.590250   -3.637133    0.881719
  14 H     1.0000    0     1.008   -5.724649   -2.019244   -1.880535
  15 H     1.0000    0     1.008   -2.253637    4.072447    0.536281
  16 H     1.0000    0     1.008   -3.857805    0.363050    3.141417
  17 H     1.0000    0     1.008   -6.426446    1.467284    1.340350

--------------------------------
INTERNAL COORDINATES (ANGSTROEM)
--------------------------------
 O      0   0   0     0.000000000000     0.00000000     0.00000000
 C      1   0   0     1.200889605387     0.00000000     0.00000000
 O      2   1   0     1.311877856961   128.60726618     0.00000000
 C      3   2   1     1.449780484800   116.16841183   359.29916508
 C      2   1   3     1.576659139289   120.80875718   178.14661612
 C      5   2   1     1.451571866438   110.34538330   303.22666091
 C      6   5   2     1.430427844728   109.15047320   228.86923932
 C      7   6   5     1.531995119812   104.48955875   350.20649812
 O      5   2   1     1.388495509793   115.79490125   180.51823276
 H      4   3   2     1.095489678974   109.40584273    62.03789268
 H      4   3   2     1.095012137472   109.54126648   301.13488858
 H      4   3   2     1.091186575397   105.30873640   181.50786250
 H      5   2   1     1.119129793834   102.00788043    55.92641451
 H      8   7   6     1.094716744609   113.43038655   136.96716942
 H      8   7   6     1.101408211425   110.29116003   260.65165688
 H      6   5   2     1.096713865129   123.97002266    48.07874100
 H      7   6   5     1.132400917421    97.40860786   105.37958955
 H      7   6   5     1.101061443942   116.07475934   214.95184882

---------------------------
INTERNAL COORDINATES (A.U.)
---------------------------
 O      0   0   0     0.000000000000     0.00000000     0.00000000
 C      1   0   0     2.269352471253     0.00000000     0.00000000
 O      2   1   0     2.479089870812   128.60726618     0.00000000
 C      3   2   1     2.739688070575   116.16841183   359.29916508
 C      2   1   3     2.979453979801   120.80875718   178.14661612
 C      5   2   1     2.743073291273   110.34538330   303.22666091
 C      6   5   2     2.703116880871   109.15047320   228.86923932
 C      7   6   5     2.895051214948   104.48955875   350.20649812
 O      5   2   1     2.623876251687   115.79490125   180.51823276
 H      4   3   2     2.070175475799   109.40584273    62.03789268
 H      4   3   2     2.069273053142   109.54126648   301.13488858
 H      4   3   2     2.062043788511   105.30873640   181.50786250
 H      5   2   1     2.114848818658   102.00788043    55.92641451
 H      8   7   6     2.068714841530   113.43038655   136.96716942
 H      8   7   6     2.081359881246   110.29116003   260.65165688
 H      6   5   2     2.072488852368   123.97002266    48.07874100
 H      7   6   5     2.139927607727    97.40860786   105.37958955
 H      7   6   5     2.080704585670   116.07475934   214.95184882


           ************************************************************
           *        Program running with 4 parallel MPI-processes     *
           *              working on a common directory               *
           ************************************************************
------------------------------------------------------------------------------
                   ___                                                        
                  /   \      - P O W E R E D   B Y -                         
                 /     \                                                     
                 |  |  |   _    _      __       _____    __    __             
                 |  |  |  | |  | |    /  \     |  _  \  |  |  /  |          
                  \  \/   | |  | |   /    \    | | | |  |  | /  /          
                 / \  \   | |__| |  /  /\  \   | |_| |  |  |/  /          
                |  |  |   |  __  | /  /__\  \  |    /   |      \           
                |  |  |   | |  | | |   __   |  |    \   |  |\   \          
                \     /   | |  | | |  |  |  |  | |\  \  |  | \   \       
                 \___/    |_|  |_| |__|  |__|  |_| \__\ |__|  \__/        
                                                                              
                      - O R C A' S   B I G   F R I E N D -                    
                                      &                                       
                       - I N T E G R A L  F E E D E R -                       
                                                                              
 v1 FN, 2020, v2 2021, v3 2022-2024                                           
------------------------------------------------------------------------------


----------------------
SHARK INTEGRAL PACKAGE
----------------------

Number of atoms                             ...     18
Number of basis functions                   ...    171
Number of shells                            ...     81
Maximum angular momentum                    ...      2
Integral batch strategy                     ... SHARK/LIBINT Hybrid
RI-J (if used) integral strategy            ... SPLIT-RIJ (Revised 2003 algorithm where possible)
Printlevel                                  ...      1
Contraction scheme used                     ... SEGMENTED contraction
Prescreening option                         ... SCHWARTZ
   Thresh                                   ... 1.000e-12
   Tcut                                     ... 1.000e-14
   Tpresel                                  ... 1.000e-14 
Coulomb Range Separation                    ... NOT USED
Exchange Range Separation                   ... NOT USED
Multipole approximations                    ... NOT USED
Finite Nucleus Model                        ... NOT USED
CABS basis                                  ... NOT available
Auxiliary Coulomb fitting basis             ... AVAILABLE
   # of basis functions in Aux-J            ...    540
   # of shells in Aux-J                     ...    180
   Maximum angular momentum in Aux-J        ...      4
Auxiliary J/K fitting basis                 ... NOT available
Auxiliary Correlation fitting basis         ... AVAILABLE
   # of basis functions in Aux-C            ...    558
   # of shells in Aux-C                     ...    198
   Maximum angular momentum in Aux-C        ...      3
Auxiliary 'external' fitting basis          ... NOT available

Checking pre-screening integrals            ... done (  0.0 sec) Dimension = 81
Check shell pair data                       ... done (  0.0 sec)
Shell pair information
Shell pair cut-off parameter TPreSel        ...   1.0e-14
Total number of shell pairs                 ...      3321
Shell pairs after pre-screening             ...      3110
Total number of primitive shell pairs       ...     11925
Primitive shell pairs kept                  ...      8257
          la=0 lb=0:    970 shell pairs
          la=1 lb=0:   1137 shell pairs
          la=1 lb=1:    352 shell pairs
          la=2 lb=0:    381 shell pairs
          la=2 lb=1:    227 shell pairs
          la=2 lb=2:     43 shell pairs

Calculating one electron integrals          ... done (  0.0 sec)
Calculating RI/J V-Matrix + Cholesky decomp.... done (  0.2 sec)
Calculating RI/C V-Matrix + Cholesky decomp.... done (  0.1 sec)
Calculating Nuclear repulsion               ... done (  0.0 sec) ENN=    467.995663623566 Eh

Diagonalization of the overlap matrix:
Smallest eigenvalue                        ... 1.000e-03
Time for diagonalization                   ...    0.006 sec
Threshold for overlap eigenvalues          ... 1.000e-07
Number of eigenvalues below threshold      ... 0
Time for construction of square roots      ...    0.003 sec
Total time needed                          ...    0.010 sec

-------------------
DFT GRID GENERATION
-------------------

General Integration Accuracy     IntAcc      ... 4.388
Radial Grid Type                 RadialGrid  ... OptM3 with GC (2021)
Angular Grid (max. ang.)         AngularGrid ... 4 (Lebedev-302)
Angular grid pruning method      GridPruning ... 4 (adaptive)
Weight generation scheme         WeightScheme... mBecke (2022)
Basis function cutoff            BFCut       ... 1.0000e-12
Integration weight cutoff        WCut        ... 1.0000e-14
Partially contracted basis set               ... off
Rotationally invariant grid construction     ... off
Angular grids for H and He will be reduced by one unit

Total number of grid points                  ...    83321
Total number of batches                      ...     1310
Average number of points per batch           ...       63
Average number of grid points per atom       ...     4629

--------------------
COSX GRID GENERATION
--------------------

GRIDX 1
-------
General Integration Accuracy     IntAcc      ... 3.816
Radial Grid Type                 RadialGrid  ... OptM3 with GC (2021)
Angular Grid (max. ang.)         AngularGrid ... 1 (Lebedev-50)
Angular grid pruning method      GridPruning ... 4 (adaptive)
Weight generation scheme         WeightScheme... mBecke (2022)
Basis function cutoff            BFCut       ... 1.0000e-12
Integration weight cutoff        WCut        ... 1.0000e-14
Partially contracted basis set               ... on
Rotationally invariant grid construction     ... off
Angular grids for H and He will be reduced by one unit

Total number of grid points                  ...    10647
Total number of batches                      ...       96
Average number of points per batch           ...      110
Average number of grid points per atom       ...      592
UseSFitting                                  ... on

GRIDX 2
-------
General Integration Accuracy     IntAcc      ... 4.020
Radial Grid Type                 RadialGrid  ... OptM3 with GC (2021)
Angular Grid (max. ang.)         AngularGrid ... 2 (Lebedev-110)
Angular grid pruning method      GridPruning ... 4 (adaptive)
Weight generation scheme         WeightScheme... mBecke (2022)
Basis function cutoff            BFCut       ... 1.0000e-12
Integration weight cutoff        WCut        ... 1.0000e-14
Partially contracted basis set               ... on
Rotationally invariant grid construction     ... off
Angular grids for H and He will be reduced by one unit

Total number of grid points                  ...    23080
Total number of batches                      ...      192
Average number of points per batch           ...      120
Average number of grid points per atom       ...     1282
UseSFitting                                  ... on

GRIDX 3
-------
General Integration Accuracy     IntAcc      ... 4.338
Radial Grid Type                 RadialGrid  ... OptM3 with GC (2021)
Angular Grid (max. ang.)         AngularGrid ... 3 (Lebedev-194)
Angular grid pruning method      GridPruning ... 4 (adaptive)
Weight generation scheme         WeightScheme... mBecke (2022)
Basis function cutoff            BFCut       ... 1.0000e-12
Integration weight cutoff        WCut        ... 1.0000e-14
Partially contracted basis set               ... on
Rotationally invariant grid construction     ... off
Angular grids for H and He will be reduced by one unit

Total number of grid points                  ...    50653
Total number of batches                      ...      405
Average number of points per batch           ...      125
Average number of grid points per atom       ...     2814
UseSFitting                                  ... on
Initializing property integral containers    ... done (  0.0 sec)

SHARK setup successfully completed in   1.7 seconds

Maximum memory used throughout the entire STARTUP-calculation: 24.4 MB


           ************************************************************
           *        Program running with 4 parallel MPI-processes     *
           *              working on a common directory               *
           ************************************************************
Occupation numbers will be reassigned to an Aufbau configuration
             **** ENERGY FILE WAS UPDATED (calc.en.tmp) ****
Finished Guess after   0.2 sec
Maximum memory used throughout the entire GUESS-calculation: 10.1 MB


           ************************************************************
           *        Program running with 4 parallel MPI-processes     *
           *              working on a common directory               *
           ************************************************************
--------------------
CPCM SOLVATION MODEL
--------------------
CPCM parameters:
  Epsilon                                         ...      16.7000
  Refrac                                          ...       1.2750
  Rsolv                                           ...       1.3000
  Surface type                                    ... GAUSSIAN VDW
  Discretization scheme                           ... Constant charge density
    Threshold for H atoms                         ...       5.0000 (charges/Ang^2)
    Threshold for non-H atoms                     ...       5.0000 (charges/Ang^2)
  Epsilon function type                           ...         CPCM
Solvent:                                          ... CUSTOM
Radii:
  Scheme                                          ... Element-dependent radii
  Radius for O  used is    3.4469 Bohr (=   1.8240 Ang.)
  Radius for C  used is    3.8550 Bohr (=   2.0400 Ang.)
  Radius for H  used is    2.4944 Bohr (=   1.3200 Ang.)
Calculating surface                               ...        done! (  0.0s)
Cavity surface points                             ...         1608
Cavity Volume                                     ...    1066.9652
Cavity Surface-area                               ...     615.9520
Calculating surface distance matrix               ...        done! (  0.1s)
Performing Cholesky decomposition & store         ...        done! (  0.4s)
Overall time for CPCM initialization              ...                 0.4s

----------------------------------------D-I-I-S--------------------------------------------
Iteration    Energy (Eh)           Delta-E    RMSDP     MaxDP     DIISErr   Damp  Time(sec)
-------------------------------------------------------------------------------------------
               ***  Starting incremental Fock matrix formation  ***
    1    -458.2314831770881938     0.00e+00  2.75e-04  4.72e-03  1.62e-02  0.700   1.8
    2    -458.2321112273923518    -6.28e-04  2.45e-04  4.30e-03  1.30e-02  0.700   1.1
                               ***Turning on AO-DIIS***
    3    -458.2326230112695384    -5.12e-04  2.06e-04  3.53e-03  1.01e-02  0.700   1.0
    4    -458.2330189916073095    -3.96e-04  5.26e-04  8.79e-03  7.41e-03  0.000   1.0
                              *** Initializing SOSCF ***
---------------------------------------S-O-S-C-F--------------------------------------
Iteration    Energy (Eh)           Delta-E    RMSDP     MaxDP     MaxGrad    Time(sec)
--------------------------------------------------------------------------------------
    5    -458.2341120584819691    -1.09e-03  3.90e-05  8.34e-04  1.02e-03     1.1
               *** Restarting incremental Fock matrix formation ***
    6    -458.2341203997301591    -8.34e-06  2.65e-05  6.69e-04  2.93e-04     1.7
    7    -458.2341235360684095    -3.14e-06  1.93e-05  6.10e-04  1.30e-04     1.4
    8    -458.2341242486755846    -7.13e-07  4.24e-06  1.73e-04  2.53e-05     1.4
    9    -458.2341242727347890    -2.41e-08  1.87e-06  5.37e-05  2.43e-05     1.3
   10    -458.2341242905539502    -1.78e-08  7.90e-07  2.60e-05  6.71e-06     1.3
   11    -458.2341242910551955    -5.01e-10  3.74e-07  1.03e-05  5.23e-06     1.2
                 **** Energy Check signals convergence ****

               *****************************************************
               *                     SUCCESS                       *
               *           SCF CONVERGED AFTER  11 CYCLES          *
               *****************************************************

Recomputing exchange energy using gridx3       ... done (    2.452 sec)
Old exchange energy                            :    -31.094773037 Eh
New exchange energy                            :    -31.094854567 Eh
Exchange energy change after final integration :     -0.000081530 Eh
Total energy after final integration           :   -458.234205821 Eh
             **** ENERGY FILE WAS UPDATED (calc.en.tmp) ****

----------------
TOTAL SCF ENERGY
----------------

Total Energy       :       -458.23420582121736 Eh          -12469.18666 eV

Components:
Nuclear Repulsion  :        467.99566362356597 Eh           12734.80943 eV
Electronic Energy  :       -926.12719720809866 Eh          -25201.20224 eV
One Electron Energy:      -1539.63027303108811 Eh          -41895.46965 eV
Two Electron Energy:        613.50307582298944 Eh           16694.26741 eV
CPCM Dielectric    :         -0.10259070652256 Eh              -2.79164 eV

Virial components:
Potential Energy   :       -913.01711466082634 Eh          -24844.45876 eV
Kinetic Energy     :        454.78290883960892 Eh           12375.27210 eV
Virial Ratio       :          2.00758888892816

DFT components:
N(Alpha)           :       34.000004038254 electrons
N(Beta)            :       34.000004038254 electrons
N(Total)           :       68.000008076508 electrons
E(X)               :      -27.655614388386 Eh       
E(C)               :       -1.705948108778 Eh       
E(XC)              :      -29.361562497164 Eh       

CPCM Solvation Model Properties:
Surface-charge          :         -1.01154364682417
Corrected charge        :         -1.00000000000000
Outlying charge corr.   :          0.00000920741293 Eh               0.00025 eV
Free-energy (cav+disp)  :  This term is not implemented in the current solvation scheme

---------------
SCF CONVERGENCE
---------------

  Last Energy change         ...    5.0125e-10  Tolerance :   1.0000e-09
  Last MAX-Density change    ...    1.0319e-05  Tolerance :   1.0000e-08
  Last RMS-Density change    ...    3.7378e-07  Tolerance :   1.0000e-09
  Last DIIS Error            ...    1.0152e-03  Tolerance :   1.0000e-08
  Last Orbital Gradient      ...    5.2325e-06  Tolerance :   2.0000e-06
  Last Orbital Rotation      ...    5.8696e-06  Tolerance :   2.0000e-06


Total SCF time: 0 days 0 hours 0 min 17 sec 
Finished LeanSCF after  17.5 sec

Maximum memory used throughout the entire LEANSCF-calculation: 19.4 MB


           ************************************************************
           *        Program running with 4 parallel MPI-processes     *
           *              working on a common directory               *
           ************************************************************

------------------------------------------------------------------------------
                                ORCA  MP2 
------------------------------------------------------------------------------

Freezing NCore=18 chemical core electrons

----------------------
RI-MP2 ENERGY+GRADIENT
----------------------
Dimension of the orbital basis            ...  171
Dimension of the AuxC basis               ...  558
Memory devoted to MP2                     ... 4096 MB   
Data format for matrix containers         ... DOUBLE
Compression type for matrix containers    ... UNCOMPRESSED
Overall scaling of the MP2 energy         ...   2.700e-01

-----------------------
SHARK RI TRANSFORMATION
-----------------------

Number of basis functions                ...    171
Number of aux functions                  ...    558
Number of operators                      ...      1
Generation of IJK                        ... YES
Generation of IAK                        ... YES
Generation of ABK                        ... NO
Orbital Range Operator  0:    0-  33 to   34- 170

Aux basis identifier                     ...   AUXC
Contraction scheme used                  ... SEGMENTED
Do orthogonalization                     ... YES
All operator combinations                ... NO
Transpose (ia|K)                         ... NO
Integral generator used                  ... LIBINT
Starting integral generation + trafo... 
Half trafo (segmented) done. Total time =  0.2 sec. integrals=  0.1 sec trafo=  0.1 sec
Integral generation and half transformation done (  0.2 sec)

Reading or making V^(-1/2)          ... done (  0.0 sec)
Sorting IJK integrals               ... done (  0.0 sec)
Sorting IAK integrals               ... done (  0.1 sec)

SHARK RI integral transformation done. Total time =  0.3 sec.

Opening buffers                              ... done
Frozen core precalculation                   ... done

Starting loop over batches of integrals:

Operator 0  - window                       ... (  9- 33)x( 34-170)
Operator 0  - Memory available             ...  4096 MB
Operator 0  - Memory needed per MO         ...   0.6 MB
Operator 0  - Number of orbitals per batch ... 7
Operator 0  - Number of batches            ... 1

OPERATOR  0   PASS   0:  MOs     9 ...   15 +   16 ...   22 +   23 ...   29 +   30 ...   33
  Reading integrals       ... ok
  Internal MO  11
  Internal MO  14
Closing buffer GIPV ( 0.02 GB; CompressionRatio= 1.00)
Time spent in pair loops =     0.987 sec
Deleting buffers (Ka|jb) ...done

-----------------------------------------------
 RI-MP2 CORRELATION ENERGY:     -0.437401219 Eh
-----------------------------------------------


---------------------
MP2 DENSITY FORMATION
---------------------

Completing the external part of the density      ... done
Storing the unrelaxed density                    ... done

Re-sorting 3-index density container for op 0    ... done
Computing external part of the Lagrangian        ... done
Calculating the xc-kernel                        ... done
Calculating G(D)                                 ... done
Completing the Lagrangian                        ... done
Solving the Z-vector equations                   ... Using XC Grid                  ... (calc.grid_cpscf.tmp) 
Recalculating density on grid  ... (calc.grho_cpscf0.tmp) done
Calculating the xc-kernel      ... (calc.fxc_cpscf0.tmp) done

-------------------
SHARK CP-SCF DRIVER
-------------------

Dimension of the orbital basis          ...    171
Dimension of the CPSCF-problem          ...   4658
Number of operators                     ...      1
Max. number of iterations               ...    128
Convergence Tolerance                   ... 3.0e-05
Number of perturbations                 ...      1
Perturbation type                       ... REAL

----------------------------
POPLE LINEAR EQUATION SOLVER
----------------------------

  ITERATION   0:   ||err||_max =   6.6770e-02 (   0.9 sec)
  ITERATION   1:   ||err||_max =   1.8749e-02 (   0.9 sec)
  ITERATION   2:   ||err||_max =   1.0771e-02 (   0.9 sec)
  ITERATION   3:   ||err||_max =   2.9025e-03 (   0.9 sec)
  ITERATION   4:   ||err||_max =   1.0813e-03 (   0.9 sec)
  ITERATION   5:   ||err||_max =   3.6430e-04 (   0.9 sec)
  ITERATION   6:   ||err||_max =   9.8804e-05 (   0.9 sec)
  ITERATION   7:   ||err||_max =   2.3311e-05 (   0.9 sec)
done
Finalizing the relaxed density                   ... done
Transforming P to the AO basis                   ... done
Storing the relaxed density                      ... done

------------------------------------
ENERGY WEIGHTED DENSITY FINALIZATION
------------------------------------

Gathering the parts of the W-matrix              ... done
Forming the Z-density                            ... done
Transforming Z to the AO basis                   ... done
Calculating G(Z)                                 ... done
Finalizing the W-matrix                          ... done
Transforming W to the AO basis and storing       ... done

----------------------------------
MP2 DERIVATIVE INTEGRAL GENERATION
----------------------------------

Input SCF Electron Density              ... calc.scfp
Input Correlated Electron Density       ... calc.pmp2re
Input Energy Weighted Density           ... calc.wmp2.tmp

Nuclear repulsion gradient              ... done (  0.0 sec)
HCore & Overlap gradient  (SHARK)       ... done (  0.1 sec)
Two-electron RIJ gradient terms         ... done (  0.6 sec)

-----------------------------------------------------------
MP2 COSX Grid Generation
-----------------------------------------------------------

General Integration Accuracy     IntAcc      ... 4.871
Radial Grid Type                 RadialGrid  ... OptM3 with GC (2021)
Angular Grid (max. ang.)         AngularGrid ... 4 (Lebedev-302)
Angular grid pruning method      GridPruning ... 4 (adaptive)
Weight generation scheme         WeightScheme... mBecke (2022)
Basis function cutoff            BFCut       ... 1.0000e-12
Integration weight cutoff        WCut        ... 1.0000e-14
Partially contracted basis set               ... on
Rotationally invariant grid construction     ... off
Angular grids for H and He will be reduced by one unit

Total number of grid points                  ...    96774
Total number of batches                      ...      764
Average number of points per batch           ...      126
Average number of grid points per atom       ...     5376
UseSFitting                                  ... on
Two-electron COSX gradient terms        ... 
Integration Timings:
Total Time                  =     7.3 sec
Basis fcn evaluation        =     0.1 sec
Density evaluation          =     0.2 sec
A evaluation                =     6.0 sec
A derivative evaluation     =     0.0 sec
S-fit derivative evaluation =     0.0 sec
anal. over. der. evaluation =     0.0 sec
num. over. der. evaluation  =     0.6 sec
K(P) evaluation             =     0.1 sec
finalize                    =     0.0 sec

done (  8.2 sec)
CPCM gradient                           ... done (  0.6 sec)
DFT XC gradient                         ... Exchange-correlation gradient    ... done
done (  1.0 sec)
Empirical dispersion gradient           ... 
-------------------
DISPERSION GRADIENT
-------------------

   1   O   :    0.000137685    0.000163427   -0.000041102
   2   C   :    0.000175206    0.000066993   -0.000063732
   3   O   :    0.000203312   -0.000068782    0.000014426
   4   C   :    0.000149922   -0.000044667    0.000039160
   5   C   :   -0.000008542    0.000051761   -0.000102890
   6   C   :   -0.000113533    0.000064985    0.000013481
   7   C   :   -0.000181990    0.000008076    0.000086951
   8   C   :   -0.000152600   -0.000078823    0.000005166
   9   O   :   -0.000078947   -0.000099185   -0.000065296
  10   H   :    0.000074662   -0.000017306    0.000048820
  11   H   :    0.000080848   -0.000022145    0.000000523
  12   H   :    0.000065748   -0.000054043    0.000025893
  13   H   :    0.000015367    0.000043119   -0.000107632
  14   H   :   -0.000065329   -0.000112230    0.000021670
  15   H   :   -0.000089858   -0.000077078   -0.000042353
  16   H   :   -0.000042185    0.000115876    0.000026087
  17   H   :   -0.000074824    0.000020244    0.000092354
  18   H   :   -0.000094940    0.000039778    0.000048472

Difference to translation invariance:
           :   -0.0000000000    0.0000000000    0.0000000000

Difference to rotation invariance:
           :    0.0000000000    0.0000000000    0.0000000000

Norm of the Dispersion gradient    ...    0.0006273057
RMS gradient                       ...    0.0000853655
MAX gradient                       ...    0.0002033121
done (  0.0 sec)

-------
TIMINGS
-------

Total time                :   23.590 sec
Integral trafo            :    0.282 sec (  1.2%)
FC preparation            :    0.093 sec (  0.4%)
I/O of integrals          :    0.144 sec (  0.6%)
K(i,j) operators          :    0.179 sec (  0.8%)
T(i,j) pair energies      :    0.019 sec (  0.1%)
V**(-1/2)                 :    0.129 sec (  0.5%)
Gamma(ia|P)               :    0.168 sec (  0.7%)
Gamma-Trafo               :    0.069 sec (  0.3%)
D(virtual)                :    0.014 sec (  0.1%)
D(internal)               :    0.127 sec (  0.5%)
W(virtual)                :    0.028 sec (  0.1%)
W(internal)               :    0.161 sec (  0.7%)
L(virtual)                :    0.117 sec (  0.5%)
L(internal)               :    0.029 sec (  0.1%)
XC kernel                 :    0.030 sec (  0.1%)
G(D)                      :    1.804 sec (  7.6%)
G(Z)                      :    1.830 sec (  7.8%)
Z-vector solution         :    7.315 sec ( 31.0%)
3-index derivative        :    0.332 sec (  1.4%)
2-index derivative        :    0.040 sec (  0.2%)
Fock matrix gradient      :   10.367 sec ( 43.9%)


---------------------------------------
MP2 TOTAL ENERGY:     -458.671607041 Eh
---------------------------------------

The final MP2 gradient
  0:  -0.00141132  -0.00120858   0.00165498
  1:   0.00533642   0.00477357  -0.00345291
  2:  -0.00038303  -0.00150865   0.00138136
  3:   0.00178504  -0.00074934   0.00095639
  4:  -0.00958173  -0.00004134  -0.00419545
  5:   0.00359986  -0.00106404   0.00630328
  6:  -0.00213189  -0.00034358  -0.00127553
  7:   0.00020959   0.00073134   0.00046831
  8:  -0.00030495   0.00072174  -0.00063886
  9:  -0.00022479   0.00009548   0.00002371
 10:  -0.00033770   0.00017457  -0.00017706
 11:  -0.00028064   0.00019818  -0.00005664
 12:   0.00290912  -0.00202547   0.00035980
 13:   0.00073148   0.00000511  -0.00007992
 14:  -0.00014562  -0.00009192  -0.00003152
 15:  -0.00052613   0.00007011  -0.00147592
 16:   0.00037757   0.00021469   0.00064501
 17:   0.00033932   0.00002379  -0.00044006

-----------------------------------
NORM OF THE MP2 GRADIENT:  0.016331
-----------------------------------

Maximum memory used throughout the entire MP2-calculation: 32.1 MB


-------------------------------------------------------------------------------
                          DFT DISPERSION CORRECTION                            
                                                                               
                              DFTD3 V3.1  Rev 1                                
                          USING Becke-Johnson damping                          
-------------------------------------------------------------------------------
-------------------------   ----------------
Dispersion correction           -0.011551755
-------------------------   ----------------


-------------------------   --------------------
FINAL SINGLE POINT ENERGY      -458.683158795945
-------------------------   --------------------

------------------------------------------------------------------------------
                         ORCA GEOMETRY RELAXATION STEP
------------------------------------------------------------------------------

Reading the OPT-File                    .... done
Getting information on internals        .... done
Copying old internal coords+grads       .... done
Making the new internal coordinates     .... (2022 redundants) done
Validating the new internal coordinates .... (2022 redundants) done
Calculating the B-matrix                .... done
Calculating the G,G- and P matrices     .... done
Transforming gradient to internals      .... done
Projecting the internal gradient        .... done
Number of atoms                         ....  18
Number of internal coordinates          ....  82
Current Energy                          ....  -458.683158796 Eh
Current gradient norm                   ....     0.016331446 Eh/bohr
Maximum allowed component of the step   ....  0.300
Current trust radius                    ....  0.700
Updating the Hessian (BFGS)             .... done
Forming the augmented Hessian           .... done
Diagonalizing the augmented Hessian     .... done
Last element of RFO vector              ....  0.996450751
Lowest eigenvalues of augmented Hessian:
 -0.000485549  0.010337967  0.012017400  0.018433384  0.026902646
Length of the computed step             ....  0.084477622
The final length of the internal step   ....  0.084477622
Converting the step to Cartesian space:
 Initial RMS(Int)=    0.0093289927
Transforming coordinates:
 Iter   0:  RMS(Cart)=    0.0327771337 RMS(Int)=    0.9784351969
done
Storing new coordinates                 .... done
The predicted energy change is          ....    -0.000244507
Previously predicted energy change      ....    -0.000536670
Actually observed energy change         ....    -0.000361270
Ratio of predicted to observed change   ....     0.673169812
New trust radius                        ....     0.700000000

                                .--------------------.
          ----------------------|Geometry convergence|-------------------------
          Item                value                   Tolerance       Converged
          ---------------------------------------------------------------------
          Energy change      -0.0003612701            0.0000010000      NO
          RMS gradient        0.0010207206            0.0000300000      NO
          MAX gradient        0.0046500364            0.0001000000      NO
          RMS step            0.0093289927            0.0006000000      NO
          MAX step            0.0318351591            0.0010000000      NO
          ........................................................
          Max(Bonds)      0.0062      Max(Angles)    1.08
          Max(Dihed)        1.82      Max(Improp)    0.00
          ---------------------------------------------------------------------

The optimization has not yet converged - more geometry cycles are needed


    ---------------------------------------------------------------------------
                         Redundant Internal Coordinates
                            (Angstroem and degrees)

        Definition                    Value    dE/dq     Step     New-Value
    ----------------------------------------------------------------------------
     1. B(C   1,O   0)                1.2009 -0.001703  0.0011    1.2019   
     2. B(O   2,C   1)                1.3119  0.002331 -0.0011    1.3108   
     3. B(C   3,O   2)                1.4498  0.001130 -0.0015    1.4483   
     4. B(C   4,C   1)                1.5767  0.004650 -0.0062    1.5704   
     5. B(C   5,C   4)                1.4516  0.000416  0.0012    1.4527   
     6. B(C   6,C   5)                1.4304  0.000246 -0.0002    1.4303   
     7. B(C   7,C   6)                1.5320 -0.000110 -0.0002    1.5318   
     8. B(O   8,C   7)                1.4370 -0.000340  0.0002    1.4372   
     9. B(O   8,C   4)                1.3885 -0.001020  0.0014    1.3899   
    10. B(H   9,C   3)                1.0955  0.000073 -0.0000    1.0955   
    11. B(H  10,C   3)                1.0950  0.000007  0.0001    1.0951   
    12. B(H  11,C   3)                1.0912 -0.000279  0.0004    1.0916   
    13. B(H  12,C   4)                1.1191 -0.001223  0.0017    1.1208   
    14. B(H  13,C   7)                1.0947 -0.000123  0.0002    1.0949   
    15. B(H  14,C   7)                1.1014  0.000111 -0.0001    1.1013   
    16. B(H  15,C   5)                1.0967 -0.000279  0.0006    1.0973   
    17. B(H  16,C   6)                1.1324  0.000713 -0.0006    1.1318   
    18. B(H  17,C   6)                1.1011 -0.000334  0.0005    1.1016   
    19. A(O   2,C   1,C   4)          110.56 -0.000126    0.11    110.67   
    20. A(O   0,C   1,O   2)          128.61  0.000315   -0.24    128.37   
    21. A(O   0,C   1,C   4)          120.81 -0.000250   -0.10    120.71   
    22. A(C   1,O   2,C   3)          116.17  0.000589    0.10    116.27   
    23. A(H   9,C   3,H  10)          110.20  0.000223    0.01    110.21   
    24. A(O   2,C   3,H   9)          109.41 -0.000280    0.02    109.43   
    25. A(O   2,C   3,H  11)          105.31 -0.000106    0.02    105.33   
    26. A(H  10,C   3,H  11)          111.16  0.000401   -0.07    111.09   
    27. A(O   2,C   3,H  10)          109.54 -0.000512    0.06    109.60   
    28. A(H   9,C   3,H  11)          111.09  0.000232   -0.04    111.05   
    29. A(C   5,C   4,H  12)          106.35  0.002568   -1.08    105.28   
    30. A(C   1,C   4,C   5)          110.35 -0.002881    0.99    111.33   
    31. A(O   8,C   4,H  12)          114.17 -0.000007   -0.01    114.16   
    32. A(C   1,C   4,H  12)          102.01 -0.001483    0.26    102.27   
    33. A(C   5,C   4,O   8)          107.75  0.000168   -0.04    107.71   
    34. A(C   1,C   4,O   8)          115.79  0.001593   -0.15    115.65   
    35. A(C   6,C   5,H  15)          126.87  0.000542   -0.17    126.71   
    36. A(C   4,C   5,H  15)          123.97 -0.000352    0.02    123.99   
    37. A(C   4,C   5,C   6)          109.15 -0.000168   -0.06    109.09   
    38. A(C   5,C   6,H  17)          116.07  0.000114    0.01    116.09   
    39. A(C   5,C   6,H  16)           97.41 -0.000385    0.17     97.58   
    40. A(C   5,C   6,C   7)          104.49 -0.000360    0.05    104.54   
    41. A(C   7,C   6,H  17)          120.51  0.000377    0.08    120.59   
    42. A(H  16,C   6,H  17)          103.99 -0.000111   -0.11    103.88   
    43. A(C   7,C   6,H  16)          112.09  0.000238   -0.16    111.93   
    44. A(H  13,C   7,H  14)          109.84 -0.000105    0.12    109.96   
    45. A(O   8,C   7,H  14)          110.53  0.000206   -0.02    110.51   
    46. A(C   6,C   7,H  14)          110.29  0.000158    0.08    110.37   
    47. A(O   8,C   7,H  13)          108.24 -0.000415   -0.01    108.24   
    48. A(C   6,C   7,H  13)          113.43 -0.000205   -0.06    113.37   
    49. A(C   6,C   7,O   8)          104.36  0.000382   -0.12    104.24   
    50. A(C   4,O   8,C   7)          109.36 -0.000153   -0.03    109.33   
    51. D(C   3,O   2,C   1,O   0)     -0.70 -0.000740    0.31     -0.39   
    52. D(C   3,O   2,C   1,C   4)   -179.00  0.001665   -1.43   -180.43   
    53. D(H  10,C   3,O   2,C   1)    -58.87  0.000144   -0.07    -58.93   
    54. D(H  11,C   3,O   2,C   1)   -178.49 -0.000005   -0.03   -178.52   
    55. D(H   9,C   3,O   2,C   1)     62.04 -0.000076    0.00     62.04   
    56. D(C   5,C   4,C   1,O   2)    121.68 -0.001951    1.71    123.39   
    57. D(C   5,C   4,C   1,O   0)    -56.77  0.000225   -0.07    -56.85   
    58. D(O   8,C   4,C   1,O   2)     -1.03 -0.001032    1.14      0.11   
    59. D(O   8,C   4,C   1,O   0)   -179.48  0.001145   -0.65   -180.13   
    60. D(H  12,C   4,C   1,O   0)     55.93  0.001299   -0.71     55.22   
    61. D(H  15,C   5,C   4,C   1)     48.08  0.000349   -1.47     46.61   
    62. D(C   6,C   5,C   4,O   8)     -3.83 -0.001152   -0.19     -4.02   
    63. D(C   6,C   5,C   4,C   1)   -131.13 -0.001317   -0.66   -131.79   
    64. D(H  15,C   5,C   4,O   8)    175.38  0.000514   -1.01    174.37   
    65. D(C   6,C   5,C   4,H  12)    118.99  0.000398   -0.80    118.19   
    66. D(H  17,C   6,C   5,C   4)   -145.05  0.000588   -0.30   -145.35   
    67. D(H  16,C   6,C   5,H  15)    -73.80 -0.000819    0.52    -73.28   
    68. D(H  16,C   6,C   5,C   4)    105.38  0.000899   -0.28    105.10   
    69. D(C   7,C   6,C   5,H  15)    171.03 -0.000844    0.62    171.64   
    70. D(C   7,C   6,C   5,C   4)     -9.79  0.000873   -0.19     -9.98   
    71. D(H  13,C   7,C   6,H  17)    -90.25 -0.000491    0.41    -89.84   
    72. D(H  13,C   7,C   6,H  16)     32.57 -0.000096    0.18     32.75   
    73. D(H  13,C   7,C   6,C   5)    136.97 -0.000622    0.34    137.31   
    74. D(O   8,C   7,C   6,H  17)    152.16 -0.000123    0.53    152.69   
    75. D(O   8,C   7,C   6,H  16)    -85.02  0.000272    0.30    -84.72   
    76. D(O   8,C   7,C   6,C   5)     19.38 -0.000254    0.46     19.83   
    77. D(C   4,O   8,C   7,C   6)    -22.66 -0.000518   -0.59    -23.25   
    78. D(C   7,O   8,C   4,H  12)   -100.81 -0.002361    1.82    -98.98   
    79. D(C   7,O   8,C   4,C   5)     17.08  0.000957    0.49     17.57   
    80. D(C   4,O   8,C   7,H  13)   -143.76 -0.000278   -0.44   -144.20   
    81. D(C   7,O   8,C   4,C   1)    141.15 -0.001575    1.61    142.76   
    82. D(C   4,O   8,C   7,H  14)     95.90 -0.000013   -0.57     95.33   
    ----------------------------------------------------------------------------

Geometry step timings:
Preparation and reading OPT file:      0.001 s (18.797 %)
Internal coordinates            :      0.000 s ( 0.707 %)
B/P matrices and projection     :      0.001 s (23.266 %)
Hessian update/contruction      :      0.001 s (10.678 %)
Making the step                 :      0.001 s (18.357 %)
Converting the step to Cartesian:      0.000 s ( 2.655 %)
Storing new data                :      0.000 s ( 0.974 %)
Checking convergence            :      0.000 s ( 0.363 %)
Final printing                  :      0.001 s (24.107 %)
Total time                      :      0.005 s

Time for energy+gradient        :     43.611 s
Time for complete geometry iter :     43.810 s

         *************************************************************
         *                GEOMETRY OPTIMIZATION CYCLE   7            *
         *************************************************************
---------------------------------
CARTESIAN COORDINATES (ANGSTROEM)
---------------------------------
  O      1.508988    1.577543   -0.342925
  C      1.014402    0.482588   -0.309283
  O      1.571414   -0.653311    0.033567
  C      2.966563   -0.592871    0.417684
  C     -0.488140    0.266575   -0.711646
  C     -1.373689    1.093129    0.089937
  C     -2.445214    0.286480    0.586693
  C     -2.308104   -1.040489   -0.166349
  O     -0.949574   -1.042172   -0.635834
  H      3.073314    0.042139    1.303923
  H      3.558564   -0.189276   -0.410559
  H      3.250237   -1.623798    0.637559
  H     -0.524160    0.706893   -1.741692
  H     -2.451068   -1.918685    0.471746
  H     -3.009524   -1.073929   -1.014697
  H     -1.206446    2.159069    0.289560
  H     -2.086441    0.204055    1.656945
  H     -3.424736    0.782968    0.673638

----------------------------
CARTESIAN COORDINATES (A.U.)
----------------------------
  NO LB      ZA    FRAG     MASS         X           Y           Z
   0 O     8.0000    0    15.999    2.851575    2.981124   -0.648034
   1 C     6.0000    0    12.011    1.916941    0.911960   -0.584461
   2 O     8.0000    0    15.999    2.969541   -1.234579    0.063433
   3 C     6.0000    0    12.011    5.605992   -1.120364    0.789308
   4 C     6.0000    0    12.011   -0.922450    0.503754   -1.344815
   5 C     6.0000    0    12.011   -2.595897    2.065715    0.169956
   6 C     6.0000    0    12.011   -4.620785    0.541369    1.108689
   7 C     6.0000    0    12.011   -4.361685   -1.966239   -0.314353
   8 O     8.0000    0    15.999   -1.794434   -1.969420   -1.201552
   9 H     1.0000    0     1.008    5.807721    0.079632    2.464056
  10 H     1.0000    0     1.008    6.724712   -0.357679   -0.775844
  11 H     1.0000    0     1.008    6.142058   -3.068534    1.204812
  12 H     1.0000    0     1.008   -0.990520    1.335834   -3.291321
  13 H     1.0000    0     1.008   -4.631848   -3.625790    0.891471
  14 H     1.0000    0     1.008   -5.687175   -2.029432   -1.917499
  15 H     1.0000    0     1.008   -2.279852    4.080048    0.547188
  16 H     1.0000    0     1.008   -3.942802    0.385608    3.131172
  17 H     1.0000    0     1.008   -6.471812    1.479595    1.272991

--------------------------------
INTERNAL COORDINATES (ANGSTROEM)
--------------------------------
 O      0   0   0     0.000000000000     0.00000000     0.00000000
 C      1   0   0     1.201945577635     0.00000000     0.00000000
 O      2   1   0     1.310754221843   128.45622030     0.00000000
 C      3   2   1     1.448323193075   116.26738837   359.67879076
 C      2   1   3     1.570409921257   120.78659354   180.18864975
 C      5   2   1     1.452557948939   111.32387311   303.20010773
 C      6   5   2     1.430249819773   109.11572699   228.23047649
 C      7   6   5     1.531899952808   104.52216909   350.03178984
 O      5   2   1     1.389779687947   115.67248615   179.90619283
 H      4   3   2     1.095469590312   109.42783261    62.03805777
 H      4   3   2     1.095144352400   109.60439845   301.06966789
 H      4   3   2     1.091616613477   105.32741004   181.48186240
 H      5   2   1     1.120791365274   102.25019865    55.21087272
 H      8   7   6     1.094912045633   113.36618869   137.30529862
 H      8   7   6     1.101272997595   110.36337873   261.15885637
 H      6   5   2     1.097290671310   124.07300368    46.63866866
 H      7   6   5     1.131791353987    97.58636747   105.09491022
 H      7   6   5     1.101599370186   116.06474937   214.65158116

---------------------------
INTERNAL COORDINATES (A.U.)
---------------------------
 O      0   0   0     0.000000000000     0.00000000     0.00000000
 C      1   0   0     2.271347969607     0.00000000     0.00000000
 O      2   1   0     2.476966508165   128.45622030     0.00000000
 C      3   2   1     2.736934188318   116.26738837   359.67879076
 C      2   1   3     2.967644669169   120.78659354   180.18864975
 C      5   2   1     2.744936717146   111.32387311   303.20010773
 C      6   5   2     2.702780462462   109.11572699   228.23047649
 C      7   6   5     2.894871375374   104.52216909   350.03178984
 O      5   2   1     2.626302996707   115.67248615   179.90619283
 H      4   3   2     2.070137513729   109.42783261    62.03805777
 H      4   3   2     2.069522903147   109.60439845   301.06966789
 H      4   3   2     2.062856442711   105.32741004   181.48186240
 H      5   2   1     2.117988733632   102.25019865    55.21087272
 H      8   7   6     2.069083906977   113.36618869   137.30529862
 H      8   7   6     2.081104364138   110.36337873   261.15885637
 H      6   5   2     2.073578858083   124.07300368    46.63866866
 H      7   6   5     2.138775699775    97.58636747   105.09491022
 H      7   6   5     2.081721118953   116.06474937   214.65158116


           ************************************************************
           *        Program running with 4 parallel MPI-processes     *
           *              working on a common directory               *
           ************************************************************
------------------------------------------------------------------------------
                   ___                                                        
                  /   \      - P O W E R E D   B Y -                         
                 /     \                                                     
                 |  |  |   _    _      __       _____    __    __             
                 |  |  |  | |  | |    /  \     |  _  \  |  |  /  |          
                  \  \/   | |  | |   /    \    | | | |  |  | /  /          
                 / \  \   | |__| |  /  /\  \   | |_| |  |  |/  /          
                |  |  |   |  __  | /  /__\  \  |    /   |      \           
                |  |  |   | |  | | |   __   |  |    \   |  |\   \          
                \     /   | |  | | |  |  |  |  | |\  \  |  | \   \       
                 \___/    |_|  |_| |__|  |__|  |_| \__\ |__|  \__/        
                                                                              
                      - O R C A' S   B I G   F R I E N D -                    
                                      &                                       
                       - I N T E G R A L  F E E D E R -                       
                                                                              
 v1 FN, 2020, v2 2021, v3 2022-2024                                           
------------------------------------------------------------------------------


----------------------
SHARK INTEGRAL PACKAGE
----------------------

Number of atoms                             ...     18
Number of basis functions                   ...    171
Number of shells                            ...     81
Maximum angular momentum                    ...      2
Integral batch strategy                     ... SHARK/LIBINT Hybrid
RI-J (if used) integral strategy            ... SPLIT-RIJ (Revised 2003 algorithm where possible)
Printlevel                                  ...      1
Contraction scheme used                     ... SEGMENTED contraction
Prescreening option                         ... SCHWARTZ
   Thresh                                   ... 1.000e-12
   Tcut                                     ... 1.000e-14
   Tpresel                                  ... 1.000e-14 
Coulomb Range Separation                    ... NOT USED
Exchange Range Separation                   ... NOT USED
Multipole approximations                    ... NOT USED
Finite Nucleus Model                        ... NOT USED
CABS basis                                  ... NOT available
Auxiliary Coulomb fitting basis             ... AVAILABLE
   # of basis functions in Aux-J            ...    540
   # of shells in Aux-J                     ...    180
   Maximum angular momentum in Aux-J        ...      4
Auxiliary J/K fitting basis                 ... NOT available
Auxiliary Correlation fitting basis         ... AVAILABLE
   # of basis functions in Aux-C            ...    558
   # of shells in Aux-C                     ...    198
   Maximum angular momentum in Aux-C        ...      3
Auxiliary 'external' fitting basis          ... NOT available

Checking pre-screening integrals            ... done (  0.0 sec) Dimension = 81
Check shell pair data                       ... done (  0.0 sec)
Shell pair information
Shell pair cut-off parameter TPreSel        ...   1.0e-14
Total number of shell pairs                 ...      3321
Shell pairs after pre-screening             ...      3108
Total number of primitive shell pairs       ...     11925
Primitive shell pairs kept                  ...      8247
          la=0 lb=0:    969 shell pairs
          la=1 lb=0:   1137 shell pairs
          la=1 lb=1:    351 shell pairs
          la=2 lb=0:    381 shell pairs
          la=2 lb=1:    227 shell pairs
          la=2 lb=2:     43 shell pairs

Calculating one electron integrals          ... done (  0.0 sec)
Calculating RI/J V-Matrix + Cholesky decomp.... done (  0.1 sec)
Calculating RI/C V-Matrix + Cholesky decomp.... done (  0.1 sec)
Calculating Nuclear repulsion               ... done (  0.0 sec) ENN=    467.781770765201 Eh

Diagonalization of the overlap matrix:
Smallest eigenvalue                        ... 1.001e-03
Time for diagonalization                   ...    0.005 sec
Threshold for overlap eigenvalues          ... 1.000e-07
Number of eigenvalues below threshold      ... 0
Time for construction of square roots      ...    0.003 sec
Total time needed                          ...    0.009 sec

-------------------
DFT GRID GENERATION
-------------------

General Integration Accuracy     IntAcc      ... 4.388
Radial Grid Type                 RadialGrid  ... OptM3 with GC (2021)
Angular Grid (max. ang.)         AngularGrid ... 4 (Lebedev-302)
Angular grid pruning method      GridPruning ... 4 (adaptive)
Weight generation scheme         WeightScheme... mBecke (2022)
Basis function cutoff            BFCut       ... 1.0000e-12
Integration weight cutoff        WCut        ... 1.0000e-14
Partially contracted basis set               ... off
Rotationally invariant grid construction     ... off
Angular grids for H and He will be reduced by one unit

Total number of grid points                  ...    83307
Total number of batches                      ...     1310
Average number of points per batch           ...       63
Average number of grid points per atom       ...     4628

--------------------
COSX GRID GENERATION
--------------------

GRIDX 1
-------
General Integration Accuracy     IntAcc      ... 3.816
Radial Grid Type                 RadialGrid  ... OptM3 with GC (2021)
Angular Grid (max. ang.)         AngularGrid ... 1 (Lebedev-50)
Angular grid pruning method      GridPruning ... 4 (adaptive)
Weight generation scheme         WeightScheme... mBecke (2022)
Basis function cutoff            BFCut       ... 1.0000e-12
Integration weight cutoff        WCut        ... 1.0000e-14
Partially contracted basis set               ... on
Rotationally invariant grid construction     ... off
Angular grids for H and He will be reduced by one unit

Total number of grid points                  ...    10645
Total number of batches                      ...       95
Average number of points per batch           ...      112
Average number of grid points per atom       ...      591
UseSFitting                                  ... on

GRIDX 2
-------
General Integration Accuracy     IntAcc      ... 4.020
Radial Grid Type                 RadialGrid  ... OptM3 with GC (2021)
Angular Grid (max. ang.)         AngularGrid ... 2 (Lebedev-110)
Angular grid pruning method      GridPruning ... 4 (adaptive)
Weight generation scheme         WeightScheme... mBecke (2022)
Basis function cutoff            BFCut       ... 1.0000e-12
Integration weight cutoff        WCut        ... 1.0000e-14
Partially contracted basis set               ... on
Rotationally invariant grid construction     ... off
Angular grids for H and He will be reduced by one unit

Total number of grid points                  ...    23078
Total number of batches                      ...      191
Average number of points per batch           ...      120
Average number of grid points per atom       ...     1282
UseSFitting                                  ... on

GRIDX 3
-------
General Integration Accuracy     IntAcc      ... 4.338
Radial Grid Type                 RadialGrid  ... OptM3 with GC (2021)
Angular Grid (max. ang.)         AngularGrid ... 3 (Lebedev-194)
Angular grid pruning method      GridPruning ... 4 (adaptive)
Weight generation scheme         WeightScheme... mBecke (2022)
Basis function cutoff            BFCut       ... 1.0000e-12
Integration weight cutoff        WCut        ... 1.0000e-14
Partially contracted basis set               ... on
Rotationally invariant grid construction     ... off
Angular grids for H and He will be reduced by one unit

Total number of grid points                  ...    50662
Total number of batches                      ...      405
Average number of points per batch           ...      125
Average number of grid points per atom       ...     2815
UseSFitting                                  ... on
Initializing property integral containers    ... done (  0.0 sec)

SHARK setup successfully completed in   1.5 seconds

Maximum memory used throughout the entire STARTUP-calculation: 24.4 MB


           ************************************************************
           *        Program running with 4 parallel MPI-processes     *
           *              working on a common directory               *
           ************************************************************
Occupation numbers will be reassigned to an Aufbau configuration
             **** ENERGY FILE WAS UPDATED (calc.en.tmp) ****
Finished Guess after   0.1 sec
Maximum memory used throughout the entire GUESS-calculation: 10.1 MB


           ************************************************************
           *        Program running with 4 parallel MPI-processes     *
           *              working on a common directory               *
           ************************************************************
--------------------
CPCM SOLVATION MODEL
--------------------
CPCM parameters:
  Epsilon                                         ...      16.7000
  Refrac                                          ...       1.2750
  Rsolv                                           ...       1.3000
  Surface type                                    ... GAUSSIAN VDW
  Discretization scheme                           ... Constant charge density
    Threshold for H atoms                         ...       5.0000 (charges/Ang^2)
    Threshold for non-H atoms                     ...       5.0000 (charges/Ang^2)
  Epsilon function type                           ...         CPCM
Solvent:                                          ... CUSTOM
Radii:
  Scheme                                          ... Element-dependent radii
  Radius for O  used is    3.4469 Bohr (=   1.8240 Ang.)
  Radius for C  used is    3.8550 Bohr (=   2.0400 Ang.)
  Radius for H  used is    2.4944 Bohr (=   1.3200 Ang.)
Calculating surface                               ...        done! (  0.0s)
Cavity surface points                             ...         1608
Cavity Volume                                     ...    1067.2099
Cavity Surface-area                               ...     616.3563
Calculating surface distance matrix               ...        done! (  0.1s)
Performing Cholesky decomposition & store         ...        done! (  0.3s)
Overall time for CPCM initialization              ...                 0.3s

----------------------------------------D-I-I-S--------------------------------------------
Iteration    Energy (Eh)           Delta-E    RMSDP     MaxDP     DIISErr   Damp  Time(sec)
-------------------------------------------------------------------------------------------
               ***  Starting incremental Fock matrix formation  ***
    1    -458.2333376493184574     0.00e+00  1.17e-04  1.71e-03  1.31e-02  0.700   1.8
    2    -458.2336480659568565    -3.10e-04  1.07e-04  1.61e-03  1.06e-02  0.700   1.0
                               ***Turning on AO-DIIS***
    3    -458.2339044045452852    -2.56e-04  9.61e-05  1.56e-03  8.29e-03  0.700   1.0
    4    -458.2341049870902339    -2.01e-04  2.55e-04  4.28e-03  6.11e-03  0.000   1.0
                              *** Initializing SOSCF ***
---------------------------------------S-O-S-C-F--------------------------------------
Iteration    Energy (Eh)           Delta-E    RMSDP     MaxDP     MaxGrad    Time(sec)
--------------------------------------------------------------------------------------
    5    -458.2346702485648962    -5.65e-04  2.56e-05  8.50e-04  1.11e-03     1.2
               *** Restarting incremental Fock matrix formation ***
    6    -458.2346715498163690    -1.30e-06  1.97e-05  6.40e-04  2.48e-04     1.8
    7    -458.2346736299585359    -2.08e-06  1.55e-05  5.98e-04  1.08e-04     1.4
    8    -458.2346741134281842    -4.83e-07  3.76e-06  1.36e-04  3.07e-05     1.4
    9    -458.2346741183411609    -4.91e-09  1.92e-06  6.60e-05  3.22e-05     1.3
   10    -458.2346741398546897    -2.15e-08  4.61e-07  1.27e-05  2.82e-06     1.3
   11    -458.2346741400221504    -1.67e-10  2.03e-07  7.14e-06  2.92e-06     1.2
                 **** Energy Check signals convergence ****

               *****************************************************
               *                     SUCCESS                       *
               *           SCF CONVERGED AFTER  11 CYCLES          *
               *****************************************************

Recomputing exchange energy using gridx3       ... done (    2.463 sec)
Old exchange energy                            :    -31.095380133 Eh
New exchange energy                            :    -31.095449304 Eh
Exchange energy change after final integration :     -0.000069171 Eh
Total energy after final integration           :   -458.234743311 Eh
             **** ENERGY FILE WAS UPDATED (calc.en.tmp) ****

----------------
TOTAL SCF ENERGY
----------------

Total Energy       :       -458.23474331118047 Eh          -12469.20129 eV

Components:
Nuclear Repulsion  :        467.78177076520086 Eh           12728.98911 eV
Electronic Energy  :       -925.91354106612721 Eh          -25195.38836 eV
One Electron Energy:      -1539.21792299048275 Eh          -41884.24904 eV
Two Electron Energy:        613.30438192435554 Eh           16688.86068 eV
CPCM Dielectric    :         -0.10290383909575 Eh              -2.80016 eV

Virial components:
Potential Energy   :       -913.01829784500092 Eh          -24844.49095 eV
Kinetic Energy     :        454.78355453382045 Eh           12375.28967 eV
Virial Ratio       :          2.00758864022886

DFT components:
N(Alpha)           :       34.000011821104 electrons
N(Beta)            :       34.000011821104 electrons
N(Total)           :       68.000023642207 electrons
E(X)               :      -27.655893026540 Eh       
E(C)               :       -1.705992021826 Eh       
E(XC)              :      -29.361885048366 Eh       

CPCM Solvation Model Properties:
Surface-charge          :         -1.01161207765991
Corrected charge        :         -1.00000000000000
Outlying charge corr.   :          0.00000931250774 Eh               0.00025 eV
Free-energy (cav+disp)  :  This term is not implemented in the current solvation scheme

---------------
SCF CONVERGENCE
---------------

  Last Energy change         ...    1.6746e-10  Tolerance :   1.0000e-09
  Last MAX-Density change    ...    7.1407e-06  Tolerance :   1.0000e-08
  Last RMS-Density change    ...    2.0317e-07  Tolerance :   1.0000e-09
  Last DIIS Error            ...    1.1069e-03  Tolerance :   1.0000e-08
  Last Orbital Gradient      ...    2.9173e-06  Tolerance :   2.0000e-06
  Last Orbital Rotation      ...    1.9154e-06  Tolerance :   2.0000e-06


Total SCF time: 0 days 0 hours 0 min 17 sec 
Finished LeanSCF after  17.5 sec

Maximum memory used throughout the entire LEANSCF-calculation: 19.5 MB


           ************************************************************
           *        Program running with 4 parallel MPI-processes     *
           *              working on a common directory               *
           ************************************************************

------------------------------------------------------------------------------
                                ORCA  MP2 
------------------------------------------------------------------------------

Freezing NCore=18 chemical core electrons

----------------------
RI-MP2 ENERGY+GRADIENT
----------------------
Dimension of the orbital basis            ...  171
Dimension of the AuxC basis               ...  558
Memory devoted to MP2                     ... 4096 MB   
Data format for matrix containers         ... DOUBLE
Compression type for matrix containers    ... UNCOMPRESSED
Overall scaling of the MP2 energy         ...   2.700e-01

-----------------------
SHARK RI TRANSFORMATION
-----------------------

Number of basis functions                ...    171
Number of aux functions                  ...    558
Number of operators                      ...      1
Generation of IJK                        ... YES
Generation of IAK                        ... YES
Generation of ABK                        ... NO
Orbital Range Operator  0:    0-  33 to   34- 170

Aux basis identifier                     ...   AUXC
Contraction scheme used                  ... SEGMENTED
Do orthogonalization                     ... YES
All operator combinations                ... NO
Transpose (ia|K)                         ... NO
Integral generator used                  ... LIBINT
Starting integral generation + trafo... 
Half trafo (segmented) done. Total time =  0.2 sec. integrals=  0.1 sec trafo=  0.1 sec
Integral generation and half transformation done (  0.2 sec)

Reading or making V^(-1/2)          ... done (  0.0 sec)
Sorting IJK integrals               ... done (  0.0 sec)
Sorting IAK integrals               ... done (  0.1 sec)

SHARK RI integral transformation done. Total time =  0.3 sec.

Opening buffers                              ... done
Frozen core precalculation                   ... done

Starting loop over batches of integrals:

Operator 0  - window                       ... (  9- 33)x( 34-170)
Operator 0  - Memory available             ...  4096 MB
Operator 0  - Memory needed per MO         ...   0.6 MB
Operator 0  - Number of orbitals per batch ... 7
Operator 0  - Number of batches            ... 1

OPERATOR  0   PASS   0:  MOs     9 ...   15 +   16 ...   22 +   23 ...   29 +   30 ...   33
  Reading integrals       ... ok
  Internal MO  11
  Internal MO  14
Closing buffer GIPV ( 0.02 GB; CompressionRatio= 1.00)
Time spent in pair loops =     1.006 sec
Deleting buffers (Ka|jb) ...done

-----------------------------------------------
 RI-MP2 CORRELATION ENERGY:     -0.437268517 Eh
-----------------------------------------------


---------------------
MP2 DENSITY FORMATION
---------------------

Completing the external part of the density      ... done
Storing the unrelaxed density                    ... done

Re-sorting 3-index density container for op 0    ... done
Computing external part of the Lagrangian        ... done
Calculating the xc-kernel                        ... done
Calculating G(D)                                 ... done
Completing the Lagrangian                        ... done
Solving the Z-vector equations                   ... Using XC Grid                  ... (calc.grid_cpscf.tmp) 
Recalculating density on grid  ... (calc.grho_cpscf0.tmp) done
Calculating the xc-kernel      ... (calc.fxc_cpscf0.tmp) done

-------------------
SHARK CP-SCF DRIVER
-------------------

Dimension of the orbital basis          ...    171
Dimension of the CPSCF-problem          ...   4658
Number of operators                     ...      1
Max. number of iterations               ...    128
Convergence Tolerance                   ... 3.0e-05
Number of perturbations                 ...      1
Perturbation type                       ... REAL

----------------------------
POPLE LINEAR EQUATION SOLVER
----------------------------

  ITERATION   0:   ||err||_max =   6.6304e-02 (   0.9 sec)
  ITERATION   1:   ||err||_max =   1.8458e-02 (   0.9 sec)
  ITERATION   2:   ||err||_max =   1.0550e-02 (   1.0 sec)
  ITERATION   3:   ||err||_max =   2.8551e-03 (   0.9 sec)
  ITERATION   4:   ||err||_max =   1.0449e-03 (   0.9 sec)
  ITERATION   5:   ||err||_max =   3.5495e-04 (   0.9 sec)
  ITERATION   6:   ||err||_max =   9.6236e-05 (   0.9 sec)
  ITERATION   7:   ||err||_max =   2.2244e-05 (   1.0 sec)
done
Finalizing the relaxed density                   ... done
Transforming P to the AO basis                   ... done
Storing the relaxed density                      ... done

------------------------------------
ENERGY WEIGHTED DENSITY FINALIZATION
------------------------------------

Gathering the parts of the W-matrix              ... done
Forming the Z-density                            ... done
Transforming Z to the AO basis                   ... done
Calculating G(Z)                                 ... done
Finalizing the W-matrix                          ... done
Transforming W to the AO basis and storing       ... done

----------------------------------
MP2 DERIVATIVE INTEGRAL GENERATION
----------------------------------

Input SCF Electron Density              ... calc.scfp
Input Correlated Electron Density       ... calc.pmp2re
Input Energy Weighted Density           ... calc.wmp2.tmp

Nuclear repulsion gradient              ... done (  0.0 sec)
HCore & Overlap gradient  (SHARK)       ... done (  0.1 sec)
Two-electron RIJ gradient terms         ... done (  0.6 sec)

-----------------------------------------------------------
MP2 COSX Grid Generation
-----------------------------------------------------------

General Integration Accuracy     IntAcc      ... 4.871
Radial Grid Type                 RadialGrid  ... OptM3 with GC (2021)
Angular Grid (max. ang.)         AngularGrid ... 4 (Lebedev-302)
Angular grid pruning method      GridPruning ... 4 (adaptive)
Weight generation scheme         WeightScheme... mBecke (2022)
Basis function cutoff            BFCut       ... 1.0000e-12
Integration weight cutoff        WCut        ... 1.0000e-14
Partially contracted basis set               ... on
Rotationally invariant grid construction     ... off
Angular grids for H and He will be reduced by one unit

Total number of grid points                  ...    96774
Total number of batches                      ...      765
Average number of points per batch           ...      126
Average number of grid points per atom       ...     5376
UseSFitting                                  ... on
Two-electron COSX gradient terms        ... 
Integration Timings:
Total Time                  =     7.3 sec
Basis fcn evaluation        =     0.1 sec
Density evaluation          =     0.2 sec
A evaluation                =     6.0 sec
A derivative evaluation     =     0.0 sec
S-fit derivative evaluation =     0.0 sec
anal. over. der. evaluation =     0.0 sec
num. over. der. evaluation  =     0.6 sec
K(P) evaluation             =     0.1 sec
finalize                    =     0.0 sec

done (  8.2 sec)
CPCM gradient                           ... done (  0.5 sec)
DFT XC gradient                         ... Exchange-correlation gradient    ... done
done (  0.9 sec)
Empirical dispersion gradient           ... 
-------------------
DISPERSION GRADIENT
-------------------

   1   O   :    0.000137269    0.000162565   -0.000039674
   2   C   :    0.000179058    0.000065275   -0.000060168
   3   O   :    0.000200305   -0.000067963    0.000015628
   4   C   :    0.000148723   -0.000044039    0.000037923
   5   C   :   -0.000008885    0.000051382   -0.000099870
   6   C   :   -0.000115522    0.000066662    0.000014158
   7   C   :   -0.000181089    0.000008588    0.000084034
   8   C   :   -0.000151792   -0.000079417    0.000004151
   9   O   :   -0.000078012   -0.000099964   -0.000062533
  10   H   :    0.000074329   -0.000017123    0.000047375
  11   H   :    0.000081061   -0.000022146   -0.000000814
  12   H   :    0.000065971   -0.000053960    0.000024754
  13   H   :    0.000015678    0.000042864   -0.000105651
  14   H   :   -0.000065149   -0.000111674    0.000021535
  15   H   :   -0.000088794   -0.000077539   -0.000043698
  16   H   :   -0.000042598    0.000115891    0.000025808
  17   H   :   -0.000074836    0.000020517    0.000090654
  18   H   :   -0.000095717    0.000040080    0.000046391

Difference to translation invariance:
           :    0.0000000000   -0.0000000000    0.0000000000

Difference to rotation invariance:
           :    0.0000000000    0.0000000000   -0.0000000000

Norm of the Dispersion gradient    ...    0.0006241287
RMS gradient                       ...    0.0000849332
MAX gradient                       ...    0.0002003048
done (  0.0 sec)

-------
TIMINGS
-------

Total time                :   24.537 sec
Integral trafo            :    0.280 sec (  1.1%)
FC preparation            :    0.104 sec (  0.4%)
I/O of integrals          :    0.085 sec (  0.3%)
K(i,j) operators          :    0.179 sec (  0.7%)
T(i,j) pair energies      :    0.019 sec (  0.1%)
V**(-1/2)                 :    0.559 sec (  2.3%)
Gamma(ia|P)               :    0.168 sec (  0.7%)
Gamma-Trafo               :    0.068 sec (  0.3%)
D(virtual)                :    0.014 sec (  0.1%)
D(internal)               :    0.125 sec (  0.5%)
W(virtual)                :    0.028 sec (  0.1%)
W(internal)               :    0.160 sec (  0.7%)
L(virtual)                :    0.118 sec (  0.5%)
L(internal)               :    0.027 sec (  0.1%)
XC kernel                 :    0.030 sec (  0.1%)
G(D)                      :    1.891 sec (  7.7%)
G(Z)                      :    1.906 sec (  7.8%)
Z-vector solution         :    7.665 sec ( 31.2%)
3-index derivative        :    0.372 sec (  1.5%)
2-index derivative        :    0.040 sec (  0.2%)
Fock matrix gradient      :   10.346 sec ( 42.2%)


---------------------------------------
MP2 TOTAL ENERGY:     -458.672011828 Eh
---------------------------------------

The final MP2 gradient
  0:  -0.00063174  -0.00071275   0.00023353
  1:   0.00328837   0.00244862   0.00001763
  2:   0.00014269  -0.00035456   0.00054986
  3:   0.00125742  -0.00050241   0.00042655
  4:  -0.00685680   0.00048519  -0.00435884
  5:   0.00160844  -0.00073208   0.00388485
  6:  -0.00072307  -0.00062158  -0.00057080
  7:  -0.00041397   0.00065000   0.00038124
  8:  -0.00008093   0.00028098  -0.00051239
  9:  -0.00032733   0.00006358   0.00004161
 10:  -0.00019697   0.00007405  -0.00014984
 11:  -0.00018536  -0.00004541  -0.00003157
 12:   0.00243658  -0.00139922   0.00037342
 13:   0.00076295  -0.00004984   0.00020310
 14:   0.00001977  -0.00007015  -0.00007520
 15:  -0.00016692   0.00022848  -0.00069075
 16:  -0.00010795  -0.00008514   0.00053731
 17:   0.00013898   0.00032399  -0.00027514

-----------------------------------
NORM OF THE MP2 GRADIENT:  0.010816
-----------------------------------

Maximum memory used throughout the entire MP2-calculation: 32.2 MB


-------------------------------------------------------------------------------
                          DFT DISPERSION CORRECTION                            
                                                                               
                              DFTD3 V3.1  Rev 1                                
                          USING Becke-Johnson damping                          
-------------------------------------------------------------------------------
-------------------------   ----------------
Dispersion correction           -0.011537626
-------------------------   ----------------


-------------------------   --------------------
FINAL SINGLE POINT ENERGY      -458.683549453545
-------------------------   --------------------

------------------------------------------------------------------------------
                         ORCA GEOMETRY RELAXATION STEP
------------------------------------------------------------------------------

Reading the OPT-File                    .... done
Getting information on internals        .... done
Copying old internal coords+grads       .... done
Making the new internal coordinates     .... (2022 redundants) done
Validating the new internal coordinates .... (2022 redundants) done
Calculating the B-matrix                .... done
Calculating the G,G- and P matrices     .... done
Transforming gradient to internals      .... done
Projecting the internal gradient        .... done
Number of atoms                         ....  18
Number of internal coordinates          ....  82
Current Energy                          ....  -458.683549454 Eh
Current gradient norm                   ....     0.010815532 Eh/bohr
Maximum allowed component of the step   ....  0.300
Current trust radius                    ....  0.700
Updating the Hessian (BFGS)             .... done
Forming the augmented Hessian           .... done
Diagonalizing the augmented Hessian     .... done
Last element of RFO vector              ....  0.969258533
Lowest eigenvalues of augmented Hessian:
 -0.000828872  0.007721667  0.011631662  0.017031715  0.026904248
Length of the computed step             ....  0.253848166
The final length of the internal step   ....  0.253848166
Converting the step to Cartesian space:
 Initial RMS(Int)=    0.0280328404
Transforming coordinates:
 Iter   0:  RMS(Cart)=    0.0824282696 RMS(Int)=    0.6941547410
 Iter   5:  RMS(Cart)=    0.0000001694 RMS(Int)=    0.0000000780
done
Storing new coordinates                 .... done
The predicted energy change is          ....    -0.000441142
Previously predicted energy change      ....    -0.000244507
Actually observed energy change         ....    -0.000390658
Ratio of predicted to observed change   ....     1.597736978
New trust radius                        ....     0.466666667

                                .--------------------.
          ----------------------|Geometry convergence|-------------------------
          Item                value                   Tolerance       Converged
          ---------------------------------------------------------------------
          Energy change      -0.0003906576            0.0000010000      NO
          RMS gradient        0.0007047649            0.0000300000      NO
          MAX gradient        0.0036386013            0.0001000000      NO
          RMS step            0.0280328404            0.0006000000      NO
          MAX step            0.1166391269            0.0010000000      NO
          ........................................................
          Max(Bonds)      0.0175      Max(Angles)    3.48
          Max(Dihed)        6.68      Max(Improp)    0.00
          ---------------------------------------------------------------------

The optimization has not yet converged - more geometry cycles are needed


    ---------------------------------------------------------------------------
                         Redundant Internal Coordinates
                            (Angstroem and degrees)

        Definition                    Value    dE/dq     Step     New-Value
    ----------------------------------------------------------------------------
     1. B(C   1,O   0)                1.2019 -0.000916  0.0023    1.2043   
     2. B(O   2,C   1)                1.3108  0.001143 -0.0016    1.3091   
     3. B(C   3,O   2)                1.4483  0.000608 -0.0022    1.4461   
     4. B(C   4,C   1)                1.5704  0.003639 -0.0175    1.5529   
     5. B(C   5,C   4)                1.4526  0.000647  0.0015    1.4540   
     6. B(C   6,C   5)                1.4302  0.000283 -0.0016    1.4286   
     7. B(C   7,C   6)                1.5319 -0.000173 -0.0001    1.5318   
     8. B(O   8,C   7)                1.4374 -0.000051  0.0005    1.4379   
     9. B(O   8,C   4)                1.3898 -0.000471  0.0019    1.3917   
    10. B(H   9,C   3)                1.0955  0.000051 -0.0000    1.0955   
    11. B(H  10,C   3)                1.0951  0.000035  0.0002    1.0953   
    12. B(H  11,C   3)                1.0916 -0.000020  0.0004    1.0920   
    13. B(H  12,C   4)                1.1208 -0.000972  0.0055    1.1263   
    14. B(H  13,C   7)                1.0949  0.000071 -0.0002    1.0947   
    15. B(H  14,C   7)                1.1013  0.000034 -0.0002    1.1010   
    16. B(H  15,C   5)                1.0973  0.000068  0.0003    1.0976   
    17. B(H  16,C   6)                1.1318  0.000478 -0.0006    1.1312   
    18. B(H  17,C   6)                1.1016  0.000001  0.0004    1.1020   
    19. A(O   2,C   1,C   4)          110.76  0.000291    0.45    111.20   
    20. A(O   0,C   1,O   2)          128.46  0.000093   -0.33    128.13   
    21. A(O   0,C   1,C   4)          120.79 -0.000383   -0.06    120.72   
    22. A(C   1,O   2,C   3)          116.27  0.000853    0.10    116.36   
    23. A(H   9,C   3,H  10)          110.21  0.000275    0.01    110.23   
    24. A(O   2,C   3,H   9)          109.43 -0.000447    0.05    109.48   
    25. A(O   2,C   3,H  11)          105.33 -0.000124    0.01    105.33   
    26. A(H  10,C   3,H  11)          111.09  0.000273   -0.10    111.00   
    27. A(O   2,C   3,H  10)          109.60 -0.000259    0.07    109.68   
    28. A(H   9,C   3,H  11)          111.05  0.000242   -0.06    110.99   
    29. A(C   5,C   4,H  12)          105.31  0.002165   -3.48    101.83   
    30. A(C   1,C   4,C   5)          111.32 -0.001794    2.87    114.19   
    31. A(O   8,C   4,H  12)          114.17  0.000067   -0.03    114.14   
    32. A(C   1,C   4,H  12)          102.25 -0.001180    0.63    102.88   
    33. A(C   5,C   4,O   8)          107.66 -0.000075   -0.13    107.53   
    34. A(C   1,C   4,O   8)          115.67  0.000874   -0.03    115.64   
    35. A(C   6,C   5,H  15)          126.79  0.000312   -0.09    126.70   
    36. A(C   4,C   5,H  15)          124.07 -0.000221    0.35    124.42   
    37. A(C   4,C   5,C   6)          109.12 -0.000068   -0.20    108.91   
    38. A(C   5,C   6,H  17)          116.06 -0.000129    0.16    116.23   
    39. A(C   5,C   6,H  16)           97.59  0.000052   -0.02     97.57   
    40. A(C   5,C   6,C   7)          104.52 -0.000222    0.12    104.64   
    41. A(C   7,C   6,H  17)          120.58  0.000401    0.46    121.04   
    42. A(H  16,C   6,H  17)          103.89 -0.000144   -0.42    103.47   
    43. A(C   7,C   6,H  16)          111.92 -0.000019   -0.45    111.47   
    44. A(H  13,C   7,H  14)          109.96  0.000053    0.33    110.29   
    45. A(O   8,C   7,H  14)          110.51  0.000014   -0.00    110.51   
    46. A(C   6,C   7,H  14)          110.36  0.000252    0.16    110.52   
    47. A(O   8,C   7,H  13)          108.23 -0.000315   -0.14    108.09   
    48. A(C   6,C   7,H  13)          113.37 -0.000296   -0.05    113.32   
    49. A(C   6,C   7,O   8)          104.25  0.000291   -0.36    103.89   
    50. A(C   4,O   8,C   7)          109.30 -0.000063   -0.32    108.98   
    51. D(C   3,O   2,C   1,O   0)     -0.32 -0.000071    0.14     -0.18   
    52. D(C   3,O   2,C   1,C   4)    179.51  0.000469   -1.64    177.87   
    53. D(H  10,C   3,O   2,C   1)    -58.93  0.000079   -0.12    -59.05   
    54. D(H  11,C   3,O   2,C   1)   -178.52 -0.000040   -0.04   -178.56   
    55. D(H   9,C   3,O   2,C   1)     62.04 -0.000026   -0.02     62.02   
    56. D(C   5,C   4,C   1,O   2)    123.36 -0.001039    3.93    127.29   
    57. D(C   5,C   4,C   1,O   0)    -56.80 -0.000546    2.27    -54.53   
    58. D(O   8,C   4,C   1,O   2)      0.06 -0.000129    1.79      1.85   
    59. D(O   8,C   4,C   1,O   0)    179.91  0.000364    0.13    180.04   
    60. D(H  12,C   4,C   1,O   0)     55.21  0.000624   -0.23     54.98   
    61. D(H  15,C   5,C   4,C   1)     46.64  0.000306   -4.15     42.49   
    62. D(C   6,C   5,C   4,O   8)     -4.01 -0.000765   -1.52     -5.53   
    63. D(C   6,C   5,C   4,C   1)   -131.77 -0.000568   -3.39   -135.16   
    64. D(H  15,C   5,C   4,O   8)    174.40  0.000108   -2.29    172.11   
    65. D(C   6,C   5,C   4,H  12)    118.17  0.000462   -3.56    114.61   
    66. D(H  17,C   6,C   5,C   4)   -145.35  0.000281   -0.65   -146.00   
    67. D(H  16,C   6,C   5,H  15)    -73.26 -0.000433    0.54    -72.72   
    68. D(H  16,C   6,C   5,C   4)    105.09  0.000459   -0.25    104.84   
    69. D(C   7,C   6,C   5,H  15)    171.68 -0.000371    1.02    172.70   
    70. D(C   7,C   6,C   5,C   4)     -9.97  0.000521    0.22     -9.74   
    71. D(H  13,C   7,C   6,H  17)    -89.83 -0.000482    1.57    -88.26   
    72. D(H  13,C   7,C   6,H  16)     32.75 -0.000366    0.89     33.64   
    73. D(H  13,C   7,C   6,C   5)    137.31 -0.000421    0.76    138.06   
    74. D(O   8,C   7,C   6,H  17)    152.70 -0.000132    1.97    154.67   
    75. D(O   8,C   7,C   6,H  16)    -84.72 -0.000016    1.29    -83.43   
    76. D(O   8,C   7,C   6,C   5)     19.83 -0.000071    1.16     20.99   
    77. D(C   4,O   8,C   7,C   6)    -23.24 -0.000471   -2.11    -25.35   
    78. D(C   7,O   8,C   4,H  12)    -98.95 -0.001990    6.68    -92.27   
    79. D(C   7,O   8,C   4,C   5)     17.57  0.000684    2.28     19.85   
    80. D(C   4,O   8,C   7,H  13)   -144.20 -0.000128   -1.83   -146.03   
    81. D(C   7,O   8,C   4,C   1)    142.77 -0.001122    5.90    148.67   
    82. D(C   4,O   8,C   7,H  14)     95.34 -0.000003   -2.13     93.21   
    ----------------------------------------------------------------------------

Geometry step timings:
Preparation and reading OPT file:      0.001 s (19.543 %)
Internal coordinates            :      0.000 s ( 0.688 %)
B/P matrices and projection     :      0.001 s (24.155 %)
Hessian update/contruction      :      0.000 s ( 8.699 %)
Making the step                 :      0.001 s (18.369 %)
Converting the step to Cartesian:      0.000 s ( 2.873 %)
Storing new data                :      0.000 s ( 0.789 %)
Checking convergence            :      0.000 s ( 0.324 %)
Final printing                  :      0.001 s (24.479 %)
Total time                      :      0.005 s

Time for energy+gradient        :     44.336 s
Time for complete geometry iter :     44.500 s

         *************************************************************
         *                GEOMETRY OPTIMIZATION CYCLE   8            *
         *************************************************************
---------------------------------
CARTESIAN COORDINATES (ANGSTROEM)
---------------------------------
  O      1.516956    1.566609   -0.314899
  C      1.023971    0.469324   -0.258292
  O      1.603473   -0.661312    0.057409
  C      3.012417   -0.593693    0.376179
  C     -0.468165    0.250566   -0.628708
  C     -1.394046    1.097855    0.105718
  C     -2.495555    0.303756    0.550055
  C     -2.319844   -1.038460   -0.166838
  O     -0.927632   -1.058930   -0.525062
  H      3.157684    0.041432    1.256819
  H      3.564926   -0.188463   -0.478371
  H      3.311538   -1.623429    0.582814
  H     -0.535313    0.680746   -1.667496
  H     -2.518562   -1.902457    0.475408
  H     -2.950585   -1.079767   -1.068371
  H     -1.230317    2.163918    0.309463
  H     -2.198520    0.233516    1.639246
  H     -3.476039    0.805696    0.583194

----------------------------
CARTESIAN COORDINATES (A.U.)
----------------------------
  NO LB      ZA    FRAG     MASS         X           Y           Z
   0 O     8.0000    0    15.999    2.866632    2.960463   -0.595072
   1 C     6.0000    0    12.011    1.935024    0.886894   -0.488100
   2 O     8.0000    0    15.999    3.030125   -1.249699    0.108486
   3 C     6.0000    0    12.011    5.692642   -1.121917    0.710874
   4 C     6.0000    0    12.011   -0.884703    0.473502   -1.188087
   5 C     6.0000    0    12.011   -2.634365    2.074645    0.199778
   6 C     6.0000    0    12.011   -4.715916    0.574015    1.039453
   7 C     6.0000    0    12.011   -4.383871   -1.962406   -0.315279
   8 O     8.0000    0    15.999   -1.752970   -2.001088   -0.992224
   9 H     1.0000    0     1.008    5.967158    0.078295    2.375044
  10 H     1.0000    0     1.008    6.736734   -0.356143   -0.903990
  11 H     1.0000    0     1.008    6.257899   -3.067837    1.101358
  12 H     1.0000    0     1.008   -1.011595    1.286424   -3.151110
  13 H     1.0000    0     1.008   -4.759393   -3.595124    0.898391
  14 H     1.0000    0     1.008   -5.575798   -2.040464   -2.018928
  15 H     1.0000    0     1.008   -2.324963    4.089213    0.584799
  16 H     1.0000    0     1.008   -4.154601    0.441281    3.097725
  17 H     1.0000    0     1.008   -6.568761    1.522545    1.102078

--------------------------------
INTERNAL COORDINATES (ANGSTROEM)
--------------------------------
 O      0   0   0     0.000000000000     0.00000000     0.00000000
 C      1   0   0     1.204273102408     0.00000000     0.00000000
 O      2   1   0     1.309132553453   128.10115030     0.00000000
 C      3   2   1     1.446135511923   116.36262089   359.82959711
 C      2   1   3     1.552910593570   120.69614463   182.13905056
 C      5   2   1     1.454144491278   114.15759628   305.48414702
 C      6   5   2     1.428758785772   108.91139302   224.82116506
 C      7   6   5     1.531781205071   104.65677343   350.23723818
 O      5   2   1     1.391629982157   115.59667108   180.03487935
 H      4   3   2     1.095451469635   109.48213114    62.02301122
 H      4   3   2     1.095323291179   109.68066634   300.95259069
 H      4   3   2     1.092029596737   105.33647116   181.43490158
 H      5   2   1     1.126340290632   102.91295954    54.97630056
 H      8   7   6     1.094741881849   113.33867532   138.06412372
 H      8   7   6     1.101045216127   110.50981934   262.44074252
 H      6   5   2     1.097638668408   124.38029886    42.46352267
 H      7   6   5     1.131150055826    97.55754021   104.84782322
 H      7   6   5     1.101993551082   116.24067027   213.95955024

---------------------------
INTERNAL COORDINATES (A.U.)
---------------------------
 O      0   0   0     0.000000000000     0.00000000     0.00000000
 C      1   0   0     2.275746353999     0.00000000     0.00000000
 O      2   1   0     2.473901999028   128.10115030     0.00000000
 C      3   2   1     2.732800070073   116.36262089   359.82959711
 C      2   1   3     2.934575732312   120.69614463   182.13905056
 C      5   2   1     2.747934847667   114.15759628   305.48414702
 C      6   5   2     2.699962816544   108.91139302   224.82116506
 C      7   6   5     2.894646974671   104.65677343   350.23723818
 O      5   2   1     2.629799546030   115.59667108   180.03487935
 H      4   3   2     2.070103270612   109.48213114    62.02301122
 H      4   3   2     2.069861048434   109.68066634   300.95259069
 H      4   3   2     2.063636867969   105.33647116   181.43490158
 H      5   2   1     2.128474682896   102.91295954    54.97630056
 H      8   7   6     2.068762344027   113.33867532   138.06412372
 H      8   7   6     2.080673919544   110.50981934   262.44074252
 H      6   5   2     2.074236477294   124.38029886    42.46352267
 H      7   6   5     2.137563821881    97.55754021   104.84782322
 H      7   6   5     2.082466012893   116.24067027   213.95955024


           ************************************************************
           *        Program running with 4 parallel MPI-processes     *
           *              working on a common directory               *
           ************************************************************
------------------------------------------------------------------------------
                   ___                                                        
                  /   \      - P O W E R E D   B Y -                         
                 /     \                                                     
                 |  |  |   _    _      __       _____    __    __             
                 |  |  |  | |  | |    /  \     |  _  \  |  |  /  |          
                  \  \/   | |  | |   /    \    | | | |  |  | /  /          
                 / \  \   | |__| |  /  /\  \   | |_| |  |  |/  /          
                |  |  |   |  __  | /  /__\  \  |    /   |      \           
                |  |  |   | |  | | |   __   |  |    \   |  |\   \          
                \     /   | |  | | |  |  |  |  | |\  \  |  | \   \       
                 \___/    |_|  |_| |__|  |__|  |_| \__\ |__|  \__/        
                                                                              
                      - O R C A' S   B I G   F R I E N D -                    
                                      &                                       
                       - I N T E G R A L  F E E D E R -                       
                                                                              
 v1 FN, 2020, v2 2021, v3 2022-2024                                           
------------------------------------------------------------------------------


----------------------
SHARK INTEGRAL PACKAGE
----------------------

Number of atoms                             ...     18
Number of basis functions                   ...    171
Number of shells                            ...     81
Maximum angular momentum                    ...      2
Integral batch strategy                     ... SHARK/LIBINT Hybrid
RI-J (if used) integral strategy            ... SPLIT-RIJ (Revised 2003 algorithm where possible)
Printlevel                                  ...      1
Contraction scheme used                     ... SEGMENTED contraction
Prescreening option                         ... SCHWARTZ
   Thresh                                   ... 1.000e-12
   Tcut                                     ... 1.000e-14
   Tpresel                                  ... 1.000e-14 
Coulomb Range Separation                    ... NOT USED
Exchange Range Separation                   ... NOT USED
Multipole approximations                    ... NOT USED
Finite Nucleus Model                        ... NOT USED
CABS basis                                  ... NOT available
Auxiliary Coulomb fitting basis             ... AVAILABLE
   # of basis functions in Aux-J            ...    540
   # of shells in Aux-J                     ...    180
   Maximum angular momentum in Aux-J        ...      4
Auxiliary J/K fitting basis                 ... NOT available
Auxiliary Correlation fitting basis         ... AVAILABLE
   # of basis functions in Aux-C            ...    558
   # of shells in Aux-C                     ...    198
   Maximum angular momentum in Aux-C        ...      3
Auxiliary 'external' fitting basis          ... NOT available

Checking pre-screening integrals            ... done (  0.0 sec) Dimension = 81
Check shell pair data                       ... done (  0.0 sec)
Shell pair information
Shell pair cut-off parameter TPreSel        ...   1.0e-14
Total number of shell pairs                 ...      3321
Shell pairs after pre-screening             ...      3101
Total number of primitive shell pairs       ...     11925
Primitive shell pairs kept                  ...      8227
          la=0 lb=0:    968 shell pairs
          la=1 lb=0:   1132 shell pairs
          la=1 lb=1:    351 shell pairs
          la=2 lb=0:    381 shell pairs
          la=2 lb=1:    226 shell pairs
          la=2 lb=2:     43 shell pairs

Calculating one electron integrals          ... done (  0.0 sec)
Calculating RI/J V-Matrix + Cholesky decomp.... done (  0.1 sec)
Calculating RI/C V-Matrix + Cholesky decomp.... done (  0.1 sec)
Calculating Nuclear repulsion               ... done (  0.0 sec) ENN=    467.414195792102 Eh

Diagonalization of the overlap matrix:
Smallest eigenvalue                        ... 9.857e-04
Time for diagonalization                   ...    0.005 sec
Threshold for overlap eigenvalues          ... 1.000e-07
Number of eigenvalues below threshold      ... 0
Time for construction of square roots      ...    0.002 sec
Total time needed                          ...    0.008 sec

-------------------
DFT GRID GENERATION
-------------------

General Integration Accuracy     IntAcc      ... 4.388
Radial Grid Type                 RadialGrid  ... OptM3 with GC (2021)
Angular Grid (max. ang.)         AngularGrid ... 4 (Lebedev-302)
Angular grid pruning method      GridPruning ... 4 (adaptive)
Weight generation scheme         WeightScheme... mBecke (2022)
Basis function cutoff            BFCut       ... 1.0000e-12
Integration weight cutoff        WCut        ... 1.0000e-14
Partially contracted basis set               ... off
Rotationally invariant grid construction     ... off
Angular grids for H and He will be reduced by one unit

Total number of grid points                  ...    83289
Total number of batches                      ...     1310
Average number of points per batch           ...       63
Average number of grid points per atom       ...     4627

--------------------
COSX GRID GENERATION
--------------------

GRIDX 1
-------
General Integration Accuracy     IntAcc      ... 3.816
Radial Grid Type                 RadialGrid  ... OptM3 with GC (2021)
Angular Grid (max. ang.)         AngularGrid ... 1 (Lebedev-50)
Angular grid pruning method      GridPruning ... 4 (adaptive)
Weight generation scheme         WeightScheme... mBecke (2022)
Basis function cutoff            BFCut       ... 1.0000e-12
Integration weight cutoff        WCut        ... 1.0000e-14
Partially contracted basis set               ... on
Rotationally invariant grid construction     ... off
Angular grids for H and He will be reduced by one unit

Total number of grid points                  ...    10652
Total number of batches                      ...       95
Average number of points per batch           ...      112
Average number of grid points per atom       ...      592
UseSFitting                                  ... on

GRIDX 2
-------
General Integration Accuracy     IntAcc      ... 4.020
Radial Grid Type                 RadialGrid  ... OptM3 with GC (2021)
Angular Grid (max. ang.)         AngularGrid ... 2 (Lebedev-110)
Angular grid pruning method      GridPruning ... 4 (adaptive)
Weight generation scheme         WeightScheme... mBecke (2022)
Basis function cutoff            BFCut       ... 1.0000e-12
Integration weight cutoff        WCut        ... 1.0000e-14
Partially contracted basis set               ... on
Rotationally invariant grid construction     ... off
Angular grids for H and He will be reduced by one unit

Total number of grid points                  ...    23089
Total number of batches                      ...      191
Average number of points per batch           ...      120
Average number of grid points per atom       ...     1283
UseSFitting                                  ... on

GRIDX 3
-------
General Integration Accuracy     IntAcc      ... 4.338
Radial Grid Type                 RadialGrid  ... OptM3 with GC (2021)
Angular Grid (max. ang.)         AngularGrid ... 3 (Lebedev-194)
Angular grid pruning method      GridPruning ... 4 (adaptive)
Weight generation scheme         WeightScheme... mBecke (2022)
Basis function cutoff            BFCut       ... 1.0000e-12
Integration weight cutoff        WCut        ... 1.0000e-14
Partially contracted basis set               ... on
Rotationally invariant grid construction     ... off
Angular grids for H and He will be reduced by one unit

Total number of grid points                  ...    50675
Total number of batches                      ...      405
Average number of points per batch           ...      125
Average number of grid points per atom       ...     2815
UseSFitting                                  ... on
Initializing property integral containers    ... done (  0.0 sec)

SHARK setup successfully completed in   1.4 seconds

Maximum memory used throughout the entire STARTUP-calculation: 24.3 MB


           ************************************************************
           *        Program running with 4 parallel MPI-processes     *
           *              working on a common directory               *
           ************************************************************
Occupation numbers will be reassigned to an Aufbau configuration
             **** ENERGY FILE WAS UPDATED (calc.en.tmp) ****
Finished Guess after   0.1 sec
Maximum memory used throughout the entire GUESS-calculation: 10.1 MB


           ************************************************************
           *        Program running with 4 parallel MPI-processes     *
           *              working on a common directory               *
           ************************************************************
--------------------
CPCM SOLVATION MODEL
--------------------
CPCM parameters:
  Epsilon                                         ...      16.7000
  Refrac                                          ...       1.2750
  Rsolv                                           ...       1.3000
  Surface type                                    ... GAUSSIAN VDW
  Discretization scheme                           ... Constant charge density
    Threshold for H atoms                         ...       5.0000 (charges/Ang^2)
    Threshold for non-H atoms                     ...       5.0000 (charges/Ang^2)
  Epsilon function type                           ...         CPCM
Solvent:                                          ... CUSTOM
Radii:
  Scheme                                          ... Element-dependent radii
  Radius for O  used is    3.4469 Bohr (=   1.8240 Ang.)
  Radius for C  used is    3.8550 Bohr (=   2.0400 Ang.)
  Radius for H  used is    2.4944 Bohr (=   1.3200 Ang.)
Calculating surface                               ...        done! (  0.0s)
Cavity surface points                             ...         1612
Cavity Volume                                     ...    1068.2884
Cavity Surface-area                               ...     616.7808
Calculating surface distance matrix               ...        done! (  0.0s)
Performing Cholesky decomposition & store         ...        done! (  0.1s)
Overall time for CPCM initialization              ...                 0.2s

----------------------------------------D-I-I-S--------------------------------------------
Iteration    Energy (Eh)           Delta-E    RMSDP     MaxDP     DIISErr   Damp  Time(sec)
-------------------------------------------------------------------------------------------
               ***  Starting incremental Fock matrix formation  ***
    1    -458.2272172332467903     0.00e+00  2.87e-04  5.25e-03  3.72e-02  0.700   1.8
    2    -458.2291074278418250    -1.89e-03  2.64e-04  4.87e-03  3.02e-02  0.700   1.0
                               ***Turning on AO-DIIS***
    3    -458.2306779079029297    -1.57e-03  2.39e-04  4.44e-03  2.35e-02  0.700   1.0
    4    -458.2319132909302084    -1.24e-03  6.37e-04  1.15e-02  1.73e-02  0.000   1.0
                              *** Initializing SOSCF ***
---------------------------------------S-O-S-C-F--------------------------------------
Iteration    Energy (Eh)           Delta-E    RMSDP     MaxDP     MaxGrad    Time(sec)
--------------------------------------------------------------------------------------
    5    -458.2354264917897240    -3.51e-03  6.93e-05  2.19e-03  3.18e-03     1.0
               *** Restarting incremental Fock matrix formation ***
    6    -458.2354590747024190    -3.26e-05  5.56e-05  1.68e-03  7.14e-04     1.8
    7    -458.2354762115001563    -1.71e-05  4.55e-05  1.57e-03  3.07e-04     1.5
    8    -458.2354803903984362    -4.18e-06  9.61e-06  2.90e-04  6.58e-05     1.5
    9    -458.2354804582998327    -6.79e-08  4.70e-06  1.48e-04  6.88e-05     1.4
   10    -458.2354805790434398    -1.21e-07  1.32e-06  4.11e-05  8.80e-06     1.3
   11    -458.2354805791175636    -7.41e-11  6.01e-07  1.94e-05  6.42e-06     1.3
                 **** Energy Check signals convergence ****

               *****************************************************
               *                     SUCCESS                       *
               *           SCF CONVERGED AFTER  11 CYCLES          *
               *****************************************************

Recomputing exchange energy using gridx3       ... done (    2.484 sec)
Old exchange energy                            :    -31.097696467 Eh
New exchange energy                            :    -31.097716500 Eh
Exchange energy change after final integration :     -0.000020033 Eh
Total energy after final integration           :   -458.235500613 Eh
             **** ENERGY FILE WAS UPDATED (calc.en.tmp) ****

----------------
TOTAL SCF ENERGY
----------------

Total Energy       :       -458.23550061258965 Eh          -12469.22189 eV

Components:
Nuclear Repulsion  :        467.41419579210236 Eh           12718.98689 eV
Electronic Energy  :       -925.54617020629144 Eh          -25185.39169 eV
One Electron Energy:      -1538.50824963620835 Eh          -41864.93784 eV
Two Electron Energy:        612.96207942991691 Eh           16679.54615 eV
CPCM Dielectric    :         -0.10350616492845 Eh              -2.81655 eV

Virial components:
Potential Energy   :       -913.03052967564508 Eh          -24844.82380 eV
Kinetic Energy     :        454.79502906305544 Eh           12375.60190 eV
Virial Ratio       :          2.00756488380408

DFT components:
N(Alpha)           :       34.000010586448 electrons
N(Beta)            :       34.000010586448 electrons
N(Total)           :       68.000021172896 electrons
E(X)               :      -27.657321002765 Eh       
E(C)               :       -1.706238467097 Eh       
E(XC)              :      -29.363559469862 Eh       

CPCM Solvation Model Properties:
Surface-charge          :         -1.01174453781992
Corrected charge        :         -1.00000000000000
Outlying charge corr.   :          0.00000951767132 Eh               0.00026 eV
Free-energy (cav+disp)  :  This term is not implemented in the current solvation scheme

---------------
SCF CONVERGENCE
---------------

  Last Energy change         ...    7.4124e-11  Tolerance :   1.0000e-09
  Last MAX-Density change    ...    1.9443e-05  Tolerance :   1.0000e-08
  Last RMS-Density change    ...    6.0090e-07  Tolerance :   1.0000e-09
  Last DIIS Error            ...    3.1835e-03  Tolerance :   1.0000e-08
  Last Orbital Gradient      ...    6.4168e-06  Tolerance :   2.0000e-06
  Last Orbital Rotation      ...    6.8010e-06  Tolerance :   2.0000e-06


Total SCF time: 0 days 0 hours 0 min 17 sec 
Finished LeanSCF after  17.4 sec

Maximum memory used throughout the entire LEANSCF-calculation: 19.6 MB


           ************************************************************
           *        Program running with 4 parallel MPI-processes     *
           *              working on a common directory               *
           ************************************************************

------------------------------------------------------------------------------
                                ORCA  MP2 
------------------------------------------------------------------------------

Freezing NCore=18 chemical core electrons

----------------------
RI-MP2 ENERGY+GRADIENT
----------------------
Dimension of the orbital basis            ...  171
Dimension of the AuxC basis               ...  558
Memory devoted to MP2                     ... 4096 MB   
Data format for matrix containers         ... DOUBLE
Compression type for matrix containers    ... UNCOMPRESSED
Overall scaling of the MP2 energy         ...   2.700e-01

-----------------------
SHARK RI TRANSFORMATION
-----------------------

Number of basis functions                ...    171
Number of aux functions                  ...    558
Number of operators                      ...      1
Generation of IJK                        ... YES
Generation of IAK                        ... YES
Generation of ABK                        ... NO
Orbital Range Operator  0:    0-  33 to   34- 170

Aux basis identifier                     ...   AUXC
Contraction scheme used                  ... SEGMENTED
Do orthogonalization                     ... YES
All operator combinations                ... NO
Transpose (ia|K)                         ... NO
Integral generator used                  ... LIBINT
Starting integral generation + trafo... 
Half trafo (segmented) done. Total time =  0.2 sec. integrals=  0.2 sec trafo=  0.1 sec
Integral generation and half transformation done (  0.2 sec)

Reading or making V^(-1/2)          ... done (  0.0 sec)
Sorting IJK integrals               ... done (  0.0 sec)
Sorting IAK integrals               ... done (  0.1 sec)

SHARK RI integral transformation done. Total time =  0.3 sec.

Opening buffers                              ... done
Frozen core precalculation                   ... done

Starting loop over batches of integrals:

Operator 0  - window                       ... (  9- 33)x( 34-170)
Operator 0  - Memory available             ...  4096 MB
Operator 0  - Memory needed per MO         ...   0.6 MB
Operator 0  - Number of orbitals per batch ... 7
Operator 0  - Number of batches            ... 1

OPERATOR  0   PASS   0:  MOs     9 ...   15 +   16 ...   22 +   23 ...   29 +   30 ...   33
  Reading integrals       ... ok
  Internal MO  11
  Internal MO  14
Closing buffer GIPV ( 0.02 GB; CompressionRatio= 1.00)
Time spent in pair loops =     1.057 sec
Deleting buffers (Ka|jb) ...done

-----------------------------------------------
 RI-MP2 CORRELATION ENERGY:     -0.437056125 Eh
-----------------------------------------------


---------------------
MP2 DENSITY FORMATION
---------------------

Completing the external part of the density      ... done
Storing the unrelaxed density                    ... done

Re-sorting 3-index density container for op 0    ... done
Computing external part of the Lagrangian        ... done
Calculating the xc-kernel                        ... done
Calculating G(D)                                 ... done
Completing the Lagrangian                        ... done
Solving the Z-vector equations                   ... Using XC Grid                  ... (calc.grid_cpscf.tmp) 
Recalculating density on grid  ... (calc.grho_cpscf0.tmp) done
Calculating the xc-kernel      ... (calc.fxc_cpscf0.tmp) done

-------------------
SHARK CP-SCF DRIVER
-------------------

Dimension of the orbital basis          ...    171
Dimension of the CPSCF-problem          ...   4658
Number of operators                     ...      1
Max. number of iterations               ...    128
Convergence Tolerance                   ... 3.0e-05
Number of perturbations                 ...      1
Perturbation type                       ... REAL

----------------------------
POPLE LINEAR EQUATION SOLVER
----------------------------

  ITERATION   0:   ||err||_max =   6.4932e-02 (   0.9 sec)
  ITERATION   1:   ||err||_max =   1.7609e-02 (   0.9 sec)
  ITERATION   2:   ||err||_max =   9.9099e-03 (   0.9 sec)
  ITERATION   3:   ||err||_max =   2.7210e-03 (   1.0 sec)
  ITERATION   4:   ||err||_max =   9.4625e-04 (   0.9 sec)
  ITERATION   5:   ||err||_max =   3.3239e-04 (   0.9 sec)
  ITERATION   6:   ||err||_max =   9.1509e-05 (   0.9 sec)
  ITERATION   7:   ||err||_max =   2.1296e-05 (   0.9 sec)
done
Finalizing the relaxed density                   ... done
Transforming P to the AO basis                   ... done
Storing the relaxed density                      ... done

------------------------------------
ENERGY WEIGHTED DENSITY FINALIZATION
------------------------------------

Gathering the parts of the W-matrix              ... done
Forming the Z-density                            ... done
Transforming Z to the AO basis                   ... done
Calculating G(Z)                                 ... done
Finalizing the W-matrix                          ... done
Transforming W to the AO basis and storing       ... done

----------------------------------
MP2 DERIVATIVE INTEGRAL GENERATION
----------------------------------

Input SCF Electron Density              ... calc.scfp
Input Correlated Electron Density       ... calc.pmp2re
Input Energy Weighted Density           ... calc.wmp2.tmp

Nuclear repulsion gradient              ... done (  0.0 sec)
HCore & Overlap gradient  (SHARK)       ... done (  0.1 sec)
Two-electron RIJ gradient terms         ... done (  0.6 sec)

-----------------------------------------------------------
MP2 COSX Grid Generation
-----------------------------------------------------------

General Integration Accuracy     IntAcc      ... 4.871
Radial Grid Type                 RadialGrid  ... OptM3 with GC (2021)
Angular Grid (max. ang.)         AngularGrid ... 4 (Lebedev-302)
[truncated: 767,155 more chars]
