# Supplementary material for: Bro̷nsted Acid-Catalyzed Reduction of Furans
Source: J Am Chem Soc. 2025 Feb 19;147(9):7932–8. doi: 10.1021/jacs.4c18485 (PMC11887439; doi:10.1021/jacs.4c18485)
Supplement: Supplementary file 2 — ja4c18485_si_002.zip [file ja4c18485_si_002.zip › AllCoordinates/2-Methylester-Furan/3/calc.xyz]

18
Coordinates from ORCA-job calc E -458.684586474695
  O           1.48941597362886      1.56171127420373     -0.16970463009062
  C           1.03096214237682      0.44786658958667     -0.18988002165618
  O           1.65864407310305     -0.68521217547592      0.02046936671624
  C           3.06972709776294     -0.58725810776654      0.31658888233299
  C          -0.45489857326366      0.20211146410165     -0.51822527774056
  C          -1.40919910555141      1.10161643937315      0.10461084376880
  C          -2.54922393738336      0.33833742481719      0.50675509577957
  C          -2.34027228483234     -1.02895617093988     -0.15490856749354
  O          -0.91946443422763     -1.09728115005630     -0.34456924708762
  H           3.21576976177980     -0.00879164132296      1.23534296045700
  H           3.59002639278552     -0.10376010879835     -0.51745554807115
  H           3.41213702475290     -1.61591051069838      0.44586861690996
  H          -0.56715616919120      0.57363859224650     -1.58543675958479
  H          -2.65201471386634     -1.87353419469964      0.46677879321446
  H          -2.86327261385943     -1.05990848763048     -1.12467588109419
  H          -1.24705129609353      2.17761147476623      0.24303085476449
  H          -2.25619262504931      0.29367667286707      1.60207202221209
  H          -3.53155043957169      0.83094949132628      0.49160491116305
