# Supplementary material for: Bro̷nsted Acid-Catalyzed Reduction of Furans
Source: J Am Chem Soc. 2025 Feb 19;147(9):7932–8. doi: 10.1021/jacs.4c18485 (PMC11887439; doi:10.1021/jacs.4c18485)
Supplement: Supplementary file 2 — ja4c18485_si_002.zip [file ja4c18485_si_002.zip › AllCoordinates/2-Methylester-Furan/3/SP/calc.mpi8.out]

! Job execution by suborca V 10.00 !
Job started from head1.mpi-muelheim.mpg.de, running /hsnfs/software/orca/orca_stable_directory/orca_stable_20240817/orca on xe31th20.mpi-muelheim.mpg.de in /usr/scratch/frank/calc__9282460 (/bin/ksh)
Job execution start: Sat Aug 17 15:50:50 CEST 2024
Shared library path: /hsnfs/software/openmpi-4.1.0/lib:/hsnfs/software/orca/orca_stable_directory/orca_stable_20240817:/hsnfs/software/themis/llvm-14.0.1/lib::/hsnfs/software/cfour-2.1/lib:/hsnfs/software/orca/orca_stable:/usr/users/openmpi-2.0.4/lib:/opt/intel/lib/intel64:/opt/intel/mkl/lib/intel64
SLURM Job ID is: 9282460
SLURM_JOB_NODELIST: xe31th20
Maxcore enforced by SLURM: 9600 MB per core
Expanded nodelist (1 nodes):
xe31th20

                                 *****************
                                 * O   R   C   A *
                                 *****************

                                            #,                                       
                                            ###                                      
                                            ####                                     
                                            #####                                    
                                            ######                                   
                                           ########,                                 
                                     ,,################,,,,,                         
                               ,,#################################,,                 
                          ,,##########################################,,             
                       ,#########################################, ''#####,          
                    ,#############################################,,   '####,        
                  ,##################################################,,,,####,       
                ,###########''''           ''''###############################       
              ,#####''   ,,,,##########,,,,          '''####'''          '####       
            ,##' ,,,,###########################,,,                        '##       
           ' ,,###''''                  '''############,,,                           
         ,,##''                                '''############,,,,        ,,,,,,###''
      ,#''                                            '''#######################'''  
     '                                                          ''''####''''         
             ,#######,   #######,   ,#######,      ##                                
            ,#'     '#,  ##    ##  ,#'     '#,    #''#        ,####,   ,####,        
            ##       ##  ##   ,#'  ##            #'  '#       #'       #'  '#        
            ##       ##  #######   ##           ,######,      #####,   #    #        
            '#,     ,#'  ##    ##  '#,     ,#' ,#      #,     #,   #   #,  ,#        
             '#######'   ##     ##  '#######'  #'      '#     '####' # '####'        


                #########################################################
                #                        -***-                          #
                #          Department of theory and spectroscopy        #
                #                                                       #
                #                      Frank Neese                      #
                #                                                       #
                #     Directorship, Architecture, Infrastructure        #
                #                    SHARK, DRIVERS                     #
                #        Core code/Algorithms in most modules           #
                #                                                       #
                #        Max Planck Institute fuer Kohlenforschung      #
                #                Kaiser Wilhelm Platz 1                 #
                #                 D-45470 Muelheim/Ruhr                 #
                #                      Germany                          #
                #                                                       #
                #                  All rights reserved                  #
                #                        -***-                          #
                #########################################################


                         Program Version 6.0.x  -   STABLE   -
                                (GIT: $c601ac21$)
                ($2024-08-14 11:52:48 +0200 $)

                         (BUILD: $Sat 17 Aug 2024 01:11:30 AM CEST$)


 With contributions from (in alphabetic order):
   Daniel Aravena         : Magnetic Suceptibility
   Michael Atanasov       : Ab Initio Ligand Field Theory (pilot matlab implementation)
   Alexander A. Auer      : GIAO ZORA, VPT2 properties, NMR spectrum
   Ute Becker             : All parallelization in ORCA, NUMFREQ, NUMCALC
   Giovanni Bistoni       : ED, misc. LED, open-shell LED, HFLD
   Martin Brehm           : Molecular dynamics
   Dmytro Bykov           : pre 5.0 version of the SCF Hessian
   Marcos Casanova-Páez   : Triplet and SCS-CIS(D). UHF-(DLPNO)-IP/EA/STEOM-CCSD. UHF-CVS-IP/STEOM-CCSD
   Vijay G. Chilkuri      : MRCI spin determinant printing, contributions to CSF-ICE
   Pauline Colinet        : FMM embedding
   Dipayan Datta          : RHF DLPNO-CCSD density
   Achintya Kumar Dutta   : EOM-CC, STEOM-CC
   Nicolas Foglia         : Exact transition moments, OPA infrastructure, MCD improvements
   Dmitry Ganyushin       : Spin-Orbit,Spin-Spin,Magnetic field MRCI
   Miquel Garcia          : C-PCM and meta-GGA Hessian, CCSD/C-PCM, Gaussian charge scheme
   Tiago L. C. Gouveia    : GS-ROHF, GS-ROCIS
   Yang Guo               : DLPNO-NEVPT2, F12-NEVPT2, CIM, IAO-localization
   Andreas Hansen         : Spin unrestricted coupled pair/coupled cluster methods
   Ingolf Harden          : AUTO-CI MPn and infrastructure 
   Benjamin Helmich-Paris : MC-RPA, TRAH-(SCF,CASSCF), AVAS, COSX integrals, SCF dyn. polar.
   Lee Huntington         : MR-EOM, pCC
   Robert Izsak           : Overlap fitted RIJCOSX, COSX-SCS-MP3, EOM
   Riya Kayal             : Wick's Theorem for AUTO-CI, AUTO-CI UHF-CCSDT
   Emily Kempfer          : AUTO-CI, RHF CISDT and CCSDT
   Christian Kollmar      : KDIIS, OOCD, Brueckner-CCSD(T), CCSD density, CASPT2, CASPT2-K, improved NEVPT2
   Axel Koslowski         : Symmetry handling
   Simone Kossmann        : Meta GGA functionals, TD-DFT gradient, OOMP2, (MP2 Hessian; deprecated post 5.0)
   Lucas Lang             : DCDCAS
   Marvin Lechner         : AUTO-CI (C++ implementation), FIC-MRCC
   Spencer Leger          : CASSCF response
   Dagmar Lenk            : GEPOL surface, SMD, ORCA-2-JSON
   Dimitrios Liakos       : Extrapolation schemes; Compound Job, initial MDCI parallelization
   Dimitrios Manganas     : Further ROCIS development; embedding schemes. LFT, Crystal Embedding
   Dimitrios Pantazis     : SARC Basis sets
   Anastasios Papadopoulos: AUTO-CI, single reference methods and gradients
   Taras Petrenko         : pre 6.0 DFT Hessian and TD-DFT gradient, (ASA, deprecated), ECA, 1-Electron XAS/XES, NRVS
   Peter Pinski           : DLPNO-MP2, DLPNO-MP2 Gradient
   Christoph Reimann      : Effective Core Potentials
   Marius Retegan         : Local ZFS, SOC
   Christoph Riplinger    : Optimizer, TS searches, QM/MM, DLPNO-CCSD(T), (RO)-DLPNO pert. Triples
   Michael Roemelt        : Original ROCIS implementation
   Masaaki Saitow         : Open-shell DLPNO-CCSD energy and density
   Barbara Sandhoefer     : DKH picture change effects
   Kantharuban Sivalingam : CASSCF convergence/infrastructure, NEVPT2 and variants, FIC-MRCI
   Bernardo de Souza      : ESD, SOC TD-DFT
   Georgi Stoychev        : AutoAux, RI-MP2 NMR, DLPNO-MP2 response, X2C
   Van Anh Tran           : RI-MP2 g-tensors
   Willem Van den Heuvel  : Paramagnetic NMR
   Zikuan Wang            : NOTCH, Electric field optimization 
   Frank Wennmohs         : Technical directorship and infrastructure
   Hang Xu                : AUTO-CI-Response properties 


 We gratefully acknowledge several colleagues who have allowed us to
 interface, adapt or use parts of their codes:
   Stefan Grimme, W. Hujo, H. Kruse, P. Pracht,  : VdW corrections, initial TS optimization,
                  C. Bannwarth, S. Ehlert,         DFT functionals, gCP, sTDA/sTD-DF
                  L. Wittmann, M. Mueller
   Ed Valeev, F. Pavosevic, A. Kumar             : LibInt (2-el integral package), F12 methods
   Garnet Chan, S. Sharma, J. Yang, R. Olivares  : DMRG
   Ulf Ekstrom                                   : XCFun DFT Library
   Mihaly Kallay                                 : mrcc  (arbitrary order and MRCC methods)
   Frank Weinhold                                : gennbo (NPA and NBO analysis)
   Simon Mueller                                 : openCOSMO-RS
   Christopher J. Cramer and Donald G. Truhlar   : smd solvation model
   Lars Goerigk                                  : TD-DFT with DH, B97 family of functionals
   V. Asgeirsson, H. Jonsson                     : NEB implementation
   FAccTs GmbH                                   : IRC, NEB, NEB-TS, DLPNO-Multilevel, CI-OPT
                                                   MM, QMMM, 2- and 3-layer-ONIOM, Crystal-QMMM,
                                                   LR-CPCM, SF, NACMEs, symmetry and pop. for TD-DFT,
                                                   nearIR, NL-DFT gradient (VV10), updates on ESD,
                                                   ML-optimized integration grids, MBIS, APM,
                                                   GOAT, DOCKER, SOLVATOR, interface openCOSMO-RS
   S Lehtola, MJT Oliveira, MAL Marques          : LibXC Library
   Liviu Ungur et al                             : ANISO software


 Your calculation uses the libint2 library for the computation of 2-el integrals
 For citations please refer to: http://libint.valeyev.net

 Your ORCA version has been built with support for libXC version: 6.2.2
 For citations please refer to: https://libxc.gitlab.io

 This ORCA versions uses:
   CBLAS   interface :  Fast vector & matrix operations
   LAPACKE interface :  Fast linear algebra routines
   SCALAPACK package :  Parallel linear algebra routines
   Shared memory     :  Shared parallel matrices
   BLAS/LAPACK       :  OpenBLAS 0.3.26  USE64BITINT DYNAMIC_ARCH NO_AFFINITY Haswell SINGLE_THREADED
        Core in use  :  Haswell
   Copyright (c) 2011-2014, The OpenBLAS Project


NOTE: MaxCore=8000 MB was set to SCF,MP2,MDCI,CIPSI,MRCI and CIS
      => If you want to overwrite this, your respective input block should be placed after the MaxCore statement


***************************************
The coordinates will be read from file: calc.xyz
***************************************


================================================================================

----- Orbital basis set information -----
Your calculation utilizes the basis: def2-TZVPP
   F. Weigend and R. Ahlrichs, Phys. Chem. Chem. Phys. 7, 3297 (2005).

----- AuxC basis set information -----
Your calculation utilizes the auxiliary basis: def2-TZVPP/C
  H-La, Hf-Rn : A. Hellweg, C. Hattig, S. Hofener and W. Klopper, Theor. Chem. Acc. 117, 587 (2007).
        Ce-Lu : J. Chmela and M. E. Harding, Mol. Phys. (2018).

================================================================================
                                        WARNINGS
                       Please study these warnings very carefully!
================================================================================

WARNING: Old DensityContainer found on disk!
         Will remove this file - 
         If you want to keep old densities, please start your calculation with a different basename. 


WARNING: Post HF methods need fully converged wavefunctions
  ===> : Setting SCFConvForced true
         You can overwrite this default with %scf ConvForced false 


WARNING: MDCI localization with Augmented Hessian Foster-Boys
  ===> : Switching off randomization!

================================================================================
                                       INPUT FILE
================================================================================
NAME = calc.inp
|  1> ! DLPNO-CCSD(T) def2-TZVPP def2-TZVPP/C
|  2> 
|  3> %cpcm
|  4> epsilon 16.7                    # Dielectric constant
|  5> refrac 1.275
|  6> SURFACETYPE VDW_GAUSSIAN
|  7> end
|  8> 
|  9> 
| 10> %PAL NPROCS 8 END
| 11> 
| 12> %maxcore 8000
| 13> 
| 14> * xyzfile 1 1 calc.xyz 
| 15> 
| 16>                          ****END OF INPUT****
================================================================================

                       ****************************
                       * Single Point Calculation *
                       ****************************

---------------------------------
CARTESIAN COORDINATES (ANGSTROEM)
---------------------------------
  O      1.489416    1.561711   -0.169705
  C      1.030962    0.447867   -0.189880
  O      1.658644   -0.685212    0.020469
  C      3.069727   -0.587258    0.316589
  C     -0.454899    0.202111   -0.518225
  C     -1.409199    1.101616    0.104611
  C     -2.549224    0.338337    0.506755
  C     -2.340272   -1.028956   -0.154909
  O     -0.919464   -1.097281   -0.344569
  H      3.215770   -0.008792    1.235343
  H      3.590026   -0.103760   -0.517456
  H      3.412137   -1.615911    0.445869
  H     -0.567156    0.573639   -1.585437
  H     -2.652015   -1.873534    0.466779
  H     -2.863273   -1.059908   -1.124676
  H     -1.247051    2.177611    0.243031
  H     -2.256193    0.293677    1.602072
  H     -3.531550    0.830949    0.491605

----------------------------
CARTESIAN COORDINATES (A.U.)
----------------------------
  NO LB      ZA    FRAG     MASS         X           Y           Z
   0 O     8.0000    0    15.999    2.814588    2.951207   -0.320695
   1 C     6.0000    0    12.011    1.948236    0.846345   -0.358821
   2 O     8.0000    0    15.999    3.134383   -1.294863    0.038681
   3 C     6.0000    0    12.011    5.800944   -1.109757    0.598266
   4 C     6.0000    0    12.011   -0.859634    0.381935   -0.979304
   5 C     6.0000    0    12.011   -2.663000    2.081753    0.197686
   6 C     6.0000    0    12.011   -4.817335    0.639365    0.957628
   7 C     6.0000    0    12.011   -4.422474   -1.944445   -0.292735
   8 O     8.0000    0    15.999   -1.737536   -2.073561   -0.651142
   9 H     1.0000    0     1.008    6.076924   -0.016614    2.334460
  10 H     1.0000    0     1.008    6.784167   -0.196078   -0.977849
  11 H     1.0000    0     1.008    6.448005   -3.053628    0.842570
  12 H     1.0000    0     1.008   -1.071770    1.084020   -2.996041
  13 H     1.0000    0     1.008   -5.011582   -3.540467    0.882084
  14 H     1.0000    0     1.008   -5.410801   -2.002937   -2.125329
  15 H     1.0000    0     1.008   -2.356585    4.115089    0.459262
  16 H     1.0000    0     1.008   -4.263586    0.554968    3.027477
  17 H     1.0000    0     1.008   -6.673663    1.570267    0.928999

--------------------------------
INTERNAL COORDINATES (ANGSTROEM)
--------------------------------
 O      0   0   0     0.000000000000     0.00000000     0.00000000
 C      1   0   0     1.204672961124     0.00000000     0.00000000
 O      2   1   0     1.312287681564   127.85211231     0.00000000
 C      3   2   1     1.445142577531   116.19055901     0.21905563
 C      2   1   3     1.541424099714   121.18649299   181.34411130
 C      5   2   1     1.451800103568   116.32491057   316.86373312
 C      6   5   2     1.429675302536   108.30288986   219.71328582
 C      7   6   5     1.533281244064   104.24301451   349.38608182
 O      5   2   1     1.390826740426   116.38092303   188.09716609
 H      4   3   2     1.095472942880   109.74390876    61.20318119
 H      4   3   2     1.095496135683   109.73450622   300.20859502
 H      4   3   2     1.091825798345   105.46344848   180.68547667
 H      5   2   1     1.135594347367   104.08233808    63.12209590
 H      8   7   6     1.094070635170   113.85020305   142.11900428
 H      8   7   6     1.102241367668   109.87987592   266.08663357
 H      6   5   2     1.096912634510   124.38384075    38.83226441
 H      7   6   5     1.134716309085    94.96846132   101.76042719
 H      7   6   5     1.099027539721   118.00517129   211.87124754

---------------------------
INTERNAL COORDINATES (A.U.)
---------------------------
 O      0   0   0     0.000000000000     0.00000000     0.00000000
 C      1   0   0     2.276501977465     0.00000000     0.00000000
 O      2   1   0     2.479864327074   127.85211231     0.00000000
 C      3   2   1     2.730923696003   116.19055901     0.21905563
 C      2   1   3     2.912869404685   121.18649299   181.34411130
 C      5   2   1     2.743504596942   116.32491057   316.86373312
 C      6   5   2     2.701694782223   108.30288986   219.71328582
 C      7   6   5     2.897481637559   104.24301451   349.38608182
 O      5   2   1     2.628281639139   116.38092303   188.09716609
 H      4   3   2     2.070143849164   109.74390876    61.20318119
 H      4   3   2     2.070187677209   109.73450622   300.20859502
 H      4   3   2     2.063251744821   105.46344848   180.68547667
 H      5   2   1     2.145962315752   104.08233808    63.12209590
 H      8   7   6     2.067493871637   113.85020305   142.11900428
 H      8   7   6     2.082934318372   109.87987592   266.08663357
 H      6   5   2     2.072864472061   124.38384075    38.83226441
 H      7   6   5     2.144303063864    94.96846132   101.76042719
 H      7   6   5     2.076861063710   118.00517129   211.87124754

---------------------
BASIS SET INFORMATION
---------------------
There are 3 groups of distinct atoms

 Group   1 Type O   : 11s6p2d1f contracted to 5s3p2d1f pattern {62111/411/11/1}
 Group   2 Type C   : 11s6p2d1f contracted to 5s3p2d1f pattern {62111/411/11/1}
 Group   3 Type H   : 5s2p1d contracted to 3s2p1d pattern {311/11/1}

Atom   0O    basis set group =>   1
Atom   1C    basis set group =>   2
Atom   2O    basis set group =>   1
Atom   3C    basis set group =>   2
Atom   4C    basis set group =>   2
Atom   5C    basis set group =>   2
Atom   6C    basis set group =>   2
Atom   7C    basis set group =>   2
Atom   8O    basis set group =>   1
Atom   9H    basis set group =>   3
Atom  10H    basis set group =>   3
Atom  11H    basis set group =>   3
Atom  12H    basis set group =>   3
Atom  13H    basis set group =>   3
Atom  14H    basis set group =>   3
Atom  15H    basis set group =>   3
Atom  16H    basis set group =>   3
Atom  17H    basis set group =>   3
---------------------------------
AUXILIARY/C BASIS SET INFORMATION
---------------------------------
There are 3 groups of distinct atoms

 Group   1 Type O   : 8s6p5d3f1g contracted to 8s6p4d3f1g pattern {11111111/111111/2111/111/1}
 Group   2 Type C   : 8s6p5d3f1g contracted to 8s6p4d3f1g pattern {11111111/111111/2111/111/1}
 Group   3 Type H   : 4s3p2d1f contracted to 4s3p2d1f pattern {1111/111/11/1}

Atom   0O    basis set group =>   1
Atom   1C    basis set group =>   2
Atom   2O    basis set group =>   1
Atom   3C    basis set group =>   2
Atom   4C    basis set group =>   2
Atom   5C    basis set group =>   2
Atom   6C    basis set group =>   2
Atom   7C    basis set group =>   2
Atom   8O    basis set group =>   1
Atom   9H    basis set group =>   3
Atom  10H    basis set group =>   3
Atom  11H    basis set group =>   3
Atom  12H    basis set group =>   3
Atom  13H    basis set group =>   3
Atom  14H    basis set group =>   3
Atom  15H    basis set group =>   3
Atom  16H    basis set group =>   3
Atom  17H    basis set group =>   3

Checking for AutoStart:
The File: calc.gbw exists
Trying to determine its content:
     ... Fine, the file contains calculation information
     ... Fine, the calculation information was read
     ... Fine, the file contains a basis set
     ... Fine, the basis set was read
     ... Fine, the file contains a geometry
     ... Fine, the geometry was read
     ... Fine, the file contains a set of orbitals
     ... Fine, the orbitals can be read
     => possible old guess file was deleted
     => GBW file was renamed to GES file
     => GES file is set as startup file
     => Guess is set to MORead
     ... now leaving AutoStart


           ************************************************************
           *        Program running with 8 parallel MPI-processes     *
           *              working on a common directory               *
           ************************************************************
------------------------------------------------------------------------------
                             ORCA STARTUP CALCULATIONS
------------------------------------------------------------------------------
------------------------------------------------------------------------------
                   ___                                                        
                  /   \      - P O W E R E D   B Y -                         
                 /     \                                                     
                 |  |  |   _    _      __       _____    __    __             
                 |  |  |  | |  | |    /  \     |  _  \  |  |  /  |          
                  \  \/   | |  | |   /    \    | | | |  |  | /  /          
                 / \  \   | |__| |  /  /\  \   | |_| |  |  |/  /          
                |  |  |   |  __  | /  /__\  \  |    /   |      \           
                |  |  |   | |  | | |   __   |  |    \   |  |\   \          
                \     /   | |  | | |  |  |  |  | |\  \  |  | \   \       
                 \___/    |_|  |_| |__|  |__|  |_| \__\ |__|  \__/        
                                                                              
                      - O R C A' S   B I G   F R I E N D -                    
                                      &                                       
                       - I N T E G R A L  F E E D E R -                       
                                                                              
 v1 FN, 2020, v2 2021, v3 2022-2024                                           
------------------------------------------------------------------------------


----------------------
SHARK INTEGRAL PACKAGE
----------------------

Number of atoms                             ...     18
Number of basis functions                   ...    405
Number of shells                            ...    153
Maximum angular momentum                    ...      3
Integral batch strategy                     ... SHARK/LIBINT Hybrid
RI-J (if used) integral strategy            ... SPLIT-RIJ (Revised 2003 algorithm where possible)
Printlevel                                  ...      1
Contraction scheme used                     ... SEGMENTED contraction
Prescreening option                         ... SCHWARTZ
   Thresh                                   ... 1.000e-10
   Tcut                                     ... 1.000e-11
   Tpresel                                  ... 1.000e-11 
Coulomb Range Separation                    ... NOT USED
Exchange Range Separation                   ... NOT USED
Multipole approximations                    ... NOT USED
Finite Nucleus Model                        ... NOT USED
CABS basis                                  ... NOT available
Auxiliary Coulomb fitting basis             ... NOT available
Auxiliary J/K fitting basis                 ... NOT available
Auxiliary Correlation fitting basis         ... AVAILABLE
   # of basis functions in Aux-C            ...    954
   # of shells in Aux-C                     ...    288
   Maximum angular momentum in Aux-C        ...      4
Auxiliary 'external' fitting basis          ... NOT available

Checking pre-screening integrals            ... done (  0.0 sec) Dimension = 153
Check shell pair data                       ... done (  0.0 sec)
Shell pair information
Shell pair cut-off parameter TPreSel        ...   1.0e-11
Total number of shell pairs                 ...     11781
Shell pairs after pre-screening             ...      9903
Total number of primitive shell pairs       ...     32103
Primitive shell pairs kept                  ...     20378
          la=0 lb=0:   2185 shell pairs
          la=1 lb=0:   2765 shell pairs
          la=1 lb=1:    902 shell pairs
          la=2 lb=0:   1583 shell pairs
          la=2 lb=1:   1020 shell pairs
          la=2 lb=2:    307 shell pairs
          la=3 lb=0:    549 shell pairs
          la=3 lb=1:    351 shell pairs
          la=3 lb=2:    199 shell pairs
          la=3 lb=3:     42 shell pairs

Calculating one electron integrals          ... done (  0.0 sec)
Calculating RI/C V-Matrix + Cholesky decomp.... done (  0.2 sec)
Calculating Nuclear repulsion               ... done (  0.0 sec) ENN=    467.147379664376 Eh

Diagonalization of the overlap matrix:
Smallest eigenvalue                        ... 7.698e-05
Time for diagonalization                   ...    0.035 sec
Threshold for overlap eigenvalues          ... 1.000e-07
Number of eigenvalues below threshold      ... 0
Time for construction of square roots      ...    0.044 sec
Total time needed                          ...    0.083 sec

-------------------
DFT GRID GENERATION
-------------------

General Integration Accuracy     IntAcc      ... 4.388
Radial Grid Type                 RadialGrid  ... OptM3 with GC (2021)
Angular Grid (max. ang.)         AngularGrid ... 4 (Lebedev-302)
Angular grid pruning method      GridPruning ... 4 (adaptive)
Weight generation scheme         WeightScheme... mBecke (2022)
Basis function cutoff            BFCut       ... 1.0000e-10
Integration weight cutoff        WCut        ... 1.0000e-14
Partially contracted basis set               ... off
Rotationally invariant grid construction     ... off
Angular grids for H and He will be reduced by one unit

Total number of grid points                  ...    83288
Total number of batches                      ...     1310
Average number of points per batch           ...       63
Average number of grid points per atom       ...     4627
Initializing property integral containers    ... done (  0.0 sec)

SHARK setup successfully completed in   1.2 seconds

Maximum memory used throughout the entire STARTUP-calculation: 31.8 MB


           ************************************************************
           *        Program running with 8 parallel MPI-processes     *
           *              working on a common directory               *
           ************************************************************
-------------------------------------------------------------------------------
                                 ORCA GUESS
                   Start orbitals & Density for SCF / CASSCF
-------------------------------------------------------------------------------

------------
SCF SETTINGS
------------
Hamiltonian:
 Ab initio Hamiltonian  Method          .... Hartree-Fock(GTOs)


General Settings:
 Integral files         IntName         .... calc
 Hartree-Fock type      HFTyp           .... RHF
 Total Charge           Charge          ....    1
 Multiplicity           Mult            ....    1
 Number of Electrons    NEL             ....   68
 Basis Dimension        Dim             ....  405
 Nuclear Repulsion      ENuc            ....    467.1473796644 Eh

Convergence Acceleration:
 AO-DIIS                CNVDIIS         .... on
   Start iteration      DIISMaxIt       ....    12
   Startup error        DIISStart       ....  0.200000
   # of expansion vecs  DIISMaxEq       ....     5
   Bias factor          DIISBfac        ....   1.050
   Max. coefficient     DIISMaxC        ....  10.000
 MO-DIIS                CNVKDIIS        .... off
 Trust-Rad. Augm. Hess. CNVTRAH         .... auto
   Auto Start mean grad. ratio tolernc. ....  1.125000
   Auto Start start iteration           ....     1
   Auto Start num. interpolation iter.  ....    10
   Max. Number of Micro iterations      ....    24
   Max. Number of Macro iterations      .... Maxiter - #DIIS iter
   Number of Davidson start vectors     ....     2
   Converg. threshold    (grad. norm)   ....   5.000e-05
   Grad. Scal. Fac. for Micro threshold ....   0.100
   Minimum threshold for Micro iter.    ....   1.000e-02
   NR start threshold (gradient norm)   ....   1.000e-04
   Initial trust radius                 ....   0.400
   Minimum AH scaling param. (alpha)    ....   1.000
   Maximum AH scaling param. (alpha)    .... 1000.000
   Quad. conv. algorithm                .... NR
   White noise on init. David. guess    .... on
   Maximum white noise                  ....   0.010
   Pseudo random numbers                .... off
   Inactive MOs                         .... canonical
   Orbital update algorithm             .... Taylor
   Preconditioner                       .... Diag
   Full preconditioner red. dimension   ....   250
 SOSCF                  CNVSOSCF        .... on
   Start iteration      SOSCFMaxIt      ....   150
   Startup grad/error   SOSCFStart      ....  0.003300
   Hessian update       SOSCFHessUp     .... L-BFGS
 Level Shifting         CNVShift        .... on
   Level shift para.    LevelShift      ....    0.2500
   Turn off err/grad.   ShiftErr        ....    0.0010
 Zerner damping         CNVZerner       .... off
 Static damping         CNVDamp         .... on
   Fraction old density DampFac         ....    0.7000
   Max. Damping (<1)    DampMax         ....    0.9800
   Min. Damping (>=0)   DampMin         ....    0.0000
   Turn off err/grad.   DampErr         ....    0.1000

SCF Procedure:
 Maximum # iterations   MaxIter         ....   125
 SCF integral mode      SCFMode         .... Direct
   Integral package                     .... SHARK and LIBINT hybrid scheme
 Reset frequency        DirectResetFreq ....    20
 Integral Threshold     Thresh          ....  1.000e-10 Eh
 Primitive CutOff       TCut            ....  1.000e-11 Eh

Convergence Tolerance:
 Convergence Check Mode ConvCheckMode   .... Total+1el-Energy
 Convergence forced     ConvForced      .... 1
 Energy Change          TolE            ....  1.000e-06 Eh
 1-El. energy change                    ....  1.000e-03 Eh
 Orbital Gradient       TolG            ....  5.000e-05
 Orbital Rotation angle TolX            ....  5.000e-05
 DIIS Error             TolErr          ....  1.000e-06

---------------------
INITIAL GUESS: MOREAD
---------------------
Guess MOs are being read from file: calc.ges
Input Geometry matches current geometry (good)
Input basis set matches current basis set (good)
Occupation numbers will be reassigned to an Aufbau configuration
MOs were renormalized
MOs were reorthogonalized (Cholesky)
                      ------------------
                      INITIAL GUESS DONE (   0.1 sec)
                      ------------------
             **** ENERGY FILE WAS UPDATED (calc.en.tmp) ****
Finished Guess after   0.4 sec
Maximum memory used throughout the entire GUESS-calculation: 23.1 MB


           ************************************************************
           *        Program running with 8 parallel MPI-processes     *
           *              working on a common directory               *
           ************************************************************

-------------------------------------------------------------------------------------------
                                      ORCA LEAN-SCF
                              memory conserving SCF solver
-------------------------------------------------------------------------------------------

--------------------
CPCM SOLVATION MODEL
--------------------
CPCM parameters:
  Epsilon                                         ...      16.7000
  Refrac                                          ...       1.2750
  Rsolv                                           ...       1.3000
  Surface type                                    ... GAUSSIAN VDW
  Discretization scheme                           ... Constant charge density
    Threshold for H atoms                         ...       5.0000 (charges/Ang^2)
    Threshold for non-H atoms                     ...       5.0000 (charges/Ang^2)
  Epsilon function type                           ...         CPCM
Solvent:                                          ... CUSTOM
Radii:
  Scheme                                          ... Element-dependent radii
  Radius for O  used is    3.4469 Bohr (=   1.8240 Ang.)
  Radius for C  used is    3.8550 Bohr (=   2.0400 Ang.)
  Radius for H  used is    2.4944 Bohr (=   1.3200 Ang.)
Calculating surface                               ...        done! (  0.0s)
Cavity surface points                             ...         1613
Cavity Volume                                     ...    1067.1775
Cavity Surface-area                               ...     614.7058
Calculating surface distance matrix               ...        done! (  0.1s)
Performing Cholesky decomposition & store         ...        done! (  0.2s)
Overall time for CPCM initialization              ...                 0.3s

----------------------------------------D-I-I-S--------------------------------------------
Iteration    Energy (Eh)           Delta-E    RMSDP     MaxDP     DIISErr   Damp  Time(sec)
-------------------------------------------------------------------------------------------
               ***  Starting incremental Fock matrix formation  ***
                              *** Initializing SOSCF ***
---------------------------------------S-O-S-C-F--------------------------------------
Iteration    Energy (Eh)           Delta-E    RMSDP     MaxDP     MaxGrad    Time(sec)
--------------------------------------------------------------------------------------
    1    -457.0008117354963133     0.00e+00  5.22e-05  3.30e-03  1.20e-04     8.2
               *** Restarting incremental Fock matrix formation ***
    2    -457.0008294992647961    -1.78e-05  2.58e-05  1.44e-03  1.68e-04     8.0
    3    -457.0008336713018480    -4.17e-06  1.55e-05  8.11e-04  1.12e-04     5.9
    4    -457.0008345200508302    -8.49e-07  4.12e-06  2.23e-04  3.63e-05     5.8
                 **** Energy Check signals convergence ****

               *****************************************************
               *                     SUCCESS                       *
               *           SCF CONVERGED AFTER   4 CYCLES          *
               *****************************************************

             **** ENERGY FILE WAS UPDATED (calc.en.tmp) ****

----------------
TOTAL SCF ENERGY
----------------

Total Energy       :       -457.00083452005083 Eh          -12435.62492 eV

Components:
Nuclear Repulsion  :        467.14737966437565 Eh           12711.72645 eV
Electronic Energy  :       -924.04203029493669 Eh          -25144.46196 eV
One Electron Energy:      -1538.22569858184625 Eh          -41857.24924 eV
Two Electron Energy:        614.18366828690955 Eh           16712.78728 eV
CPCM Dielectric    :         -0.10618388948974 Eh              -2.88941 eV

Virial components:
Potential Energy   :       -913.25741026844946 Eh          -24850.99753 eV
Kinetic Energy     :        456.25657574839863 Eh           12415.37261 eV
Virial Ratio       :          2.00163122859201

CPCM Solvation Model Properties:
Surface-charge          :         -1.01481344386879
Corrected charge        :         -1.00000000000000
Outlying charge corr.   :          0.00001513498282 Eh               0.00041 eV
Free-energy (cav+disp)  :  This term is not implemented in the current solvation scheme

---------------
SCF CONVERGENCE
---------------

  Last Energy change         ...    8.4875e-07  Tolerance :   1.0000e-06
  Last MAX-Density change    ...    2.2327e-04  Tolerance :   1.0000e-05
  Last RMS-Density change    ...    4.1249e-06  Tolerance :   1.0000e-06
  Last DIIS Error            ...    1.0631e-03  Tolerance :   1.0000e-06
  Last Orbital Gradient      ...    3.6288e-05  Tolerance :   5.0000e-05
  Last Orbital Rotation      ...    2.6170e-05  Tolerance :   5.0000e-05


----------------
ORBITAL ENERGIES
----------------

  NO   OCC          E(Eh)            E(eV) 
   0   2.0000     -20.638447      -561.6007 
   1   2.0000     -20.617481      -561.0302 
   2   2.0000     -20.583590      -560.1080 
   3   2.0000     -11.431478      -311.0663 
   4   2.0000     -11.417017      -310.6728 
   5   2.0000     -11.368279      -309.3466 
   6   2.0000     -11.323226      -308.1207 
   7   2.0000     -11.300562      -307.5039 
   8   2.0000     -11.298261      -307.4413 
   9   2.0000      -1.506051       -40.9817 
  10   2.0000      -1.453665       -39.5562 
  11   2.0000      -1.404360       -38.2146 
  12   2.0000      -1.175603       -31.9898 
  13   2.0000      -1.090026       -29.6611 
  14   2.0000      -0.998073       -27.1589 
  15   2.0000      -0.912216       -24.8227 
  16   2.0000      -0.865483       -23.5510 
  17   2.0000      -0.816055       -22.2060 
  18   2.0000      -0.783824       -21.3289 
  19   2.0000      -0.753461       -20.5027 
  20   2.0000      -0.719250       -19.5718 
  21   2.0000      -0.699918       -19.0457 
  22   2.0000      -0.677098       -18.4248 
  23   2.0000      -0.668796       -18.1989 
  24   2.0000      -0.626321       -17.0431 
  25   2.0000      -0.610382       -16.6093 
  26   2.0000      -0.604518       -16.4498 
  27   2.0000      -0.592420       -16.1206 
  28   2.0000      -0.561227       -15.2718 
  29   2.0000      -0.553863       -15.0714 
  30   2.0000      -0.545439       -14.8421 
  31   2.0000      -0.505692       -13.7606 
  32   2.0000      -0.494317       -13.4510 
  33   2.0000      -0.468852       -12.7581 
  34   0.0000      -0.005447        -0.1482 
  35   0.0000       0.113376         3.0851 
  36   0.0000       0.143303         3.8995 
  37   0.0000       0.154018         4.1910 
  38   0.0000       0.158664         4.3175 
  39   0.0000       0.169286         4.6065 
  40   0.0000       0.181601         4.9416 
  41   0.0000       0.194725         5.2987 
  42   0.0000       0.201131         5.4731 
  43   0.0000       0.211609         5.7582 
  44   0.0000       0.219132         5.9629 
*Only the first 10 virtual orbitals were printed.

                    ********************************
                    * MULLIKEN POPULATION ANALYSIS *
                    ********************************

-----------------------
MULLIKEN ATOMIC CHARGES
-----------------------
   0 O :   -0.513853
   1 C :    0.542324
   2 O :   -0.335614
   3 C :   -0.011146
   4 C :    0.217568
   5 C :    0.210279
   6 C :   -0.051833
   7 C :    0.106856
   8 O :   -0.394927
   9 H :    0.100161
  10 H :    0.101039
  11 H :    0.113028
  12 H :    0.164985
  13 H :    0.109020
  14 H :    0.099357
  15 H :    0.222777
  16 H :    0.159413
  17 H :    0.160564
Sum of atomic charges:    1.0000000

--------------------------------
MULLIKEN REDUCED ORBITAL CHARGES
--------------------------------
  0 O s       :     3.838484  s :     3.838484
      pz      :     1.489884  p :     4.637037
      px      :     1.735098
      py      :     1.412055
      dz2     :     0.003448  d :     0.036085
      dxz     :     0.001989
      dyz     :     0.010672
      dx2y2   :     0.010006
      dxy     :     0.009970
      f0      :     0.000230  f :     0.002248
      f+1     :     0.000056
      f-1     :     0.000250
      f+2     :     0.000262
      f-2     :     0.000252
      f+3     :     0.000620
      f-3     :     0.000578

  1 C s       :     3.022227  s :     3.022227
      pz      :     0.622416  p :     2.110448
      px      :     0.806359
      py      :     0.681673
      dz2     :     0.010907  d :     0.297724
      dxz     :     0.021538
      dyz     :     0.089324
      dx2y2   :     0.097849
      dxy     :     0.078106
      f0      :     0.003186  f :     0.027277
      f+1     :     0.001469
      f-1     :     0.001861
      f+2     :     0.002761
      f-2     :     0.003679
      f+3     :     0.004943
      f-3     :     0.009378

  2 O s       :     3.763694  s :     3.763694
      pz      :     1.718596  p :     4.527374
      px      :     1.326054
      py      :     1.482724
      dz2     :     0.005040  d :     0.042225
      dxz     :     0.004380
      dyz     :     0.006000
      dx2y2   :     0.014374
      dxy     :     0.012430
      f0      :     0.000314  f :     0.002320
      f+1     :     0.000332
      f-1     :     0.000276
      f+2     :     0.000215
      f-2     :     0.000226
      f+3     :     0.000600
      f-3     :     0.000356

  3 C s       :     3.131257  s :     3.131257
      pz      :     1.063533  p :     2.763088
      px      :     0.602192
      py      :     1.097362
      dz2     :     0.016465  d :     0.108202
      dxz     :     0.026720
      dyz     :     0.018658
      dx2y2   :     0.027449
      dxy     :     0.018910
      f0      :     0.000851  f :     0.008599
      f+1     :     0.001513
      f-1     :     0.000755
      f+2     :     0.001642
      f-2     :     0.000394
      f+3     :     0.001895
      f-3     :     0.001548

  4 C s       :     2.982876  s :     2.982876
      pz      :     1.013393  p :     2.599807
      px      :     0.904305
      py      :     0.682110
      dz2     :     0.019866  d :     0.185385
      dxz     :     0.015848
      dyz     :     0.059226
      dx2y2   :     0.045407
      dxy     :     0.045037
      f0      :     0.001804  f :     0.014364
      f+1     :     0.000921
      f-1     :     0.001286
      f+2     :     0.002095
      f-2     :     0.001944
      f+3     :     0.003104
      f-3     :     0.003209

  5 C s       :     3.252042  s :     3.252042
      pz      :     0.335816  p :     2.398355
      px      :     0.992654
      py      :     1.069884
      dz2     :     0.026531  d :     0.131076
      dxz     :     0.017908
      dyz     :     0.014760
      dx2y2   :     0.039419
      dxy     :     0.032459
      f0      :     0.000409  f :     0.008248
      f+1     :     0.001143
      f-1     :     0.001044
      f+2     :     0.000617
      f-2     :     0.001308
      f+3     :     0.002072
      f-3     :     0.001655

  6 C s       :     3.036384  s :     3.036384
      pz      :     0.982089  p :     2.902240
      px      :     0.980239
      py      :     0.939912
      dz2     :     0.019055  d :     0.106760
      dxz     :     0.016903
      dyz     :     0.013826
      dx2y2   :     0.024634
      dxy     :     0.032342
      f0      :     0.000688  f :     0.006448
      f+1     :     0.000487
      f-1     :     0.000671
      f+2     :     0.000974
      f-2     :     0.000755
      f+3     :     0.001397
      f-3     :     0.001476

  7 C s       :     3.113209  s :     3.113209
      pz      :     1.023391  p :     2.627209
      px      :     0.641883
      py      :     0.961935
      dz2     :     0.018646  d :     0.141321
      dxz     :     0.041842
      dyz     :     0.022210
      dx2y2   :     0.034390
      dxy     :     0.024233
      f0      :     0.001488  f :     0.011405
      f+1     :     0.001591
      f-1     :     0.000796
      f+2     :     0.002704
      f-2     :     0.000518
      f+3     :     0.002176
      f-3     :     0.002131

  8 O s       :     3.784684  s :     3.784684
      pz      :     1.841150  p :     4.565849
      px      :     1.323067
      py      :     1.401631
      dz2     :     0.005400  d :     0.042294
      dxz     :     0.003969
      dyz     :     0.005086
      dx2y2   :     0.018991
      dxy     :     0.008848
      f0      :     0.000274  f :     0.002101
      f+1     :     0.000353
      f-1     :     0.000330
      f+2     :     0.000240
      f-2     :     0.000088
      f+3     :     0.000474
      f-3     :     0.000342

  9 H s       :     0.863652  s :     0.863652
      pz      :     0.019277  p :     0.034044
      px      :     0.004119
      py      :     0.010648
      dz2     :     0.000690  d :     0.002143
      dxz     :     0.000470
      dyz     :     0.000580
      dx2y2   :     0.000229
      dxy     :     0.000173

 10 H s       :     0.862689  s :     0.862689
      pz      :     0.017248  p :     0.034127
      px      :     0.007417
      py      :     0.009463
      dz2     :     0.000598  d :     0.002144
      dxz     :     0.000476
      dyz     :     0.000444
      dx2y2   :     0.000369
      dxy     :     0.000256

 11 H s       :     0.850205  s :     0.850205
      pz      :     0.008197  p :     0.034667
      px      :     0.004781
      py      :     0.021689
      dz2     :     0.000224  d :     0.002099
      dxz     :     0.000076
      dyz     :     0.000577
      dx2y2   :     0.000642
      dxy     :     0.000581

 12 H s       :     0.796224  s :     0.796224
      pz      :     0.025512  p :     0.036329
      px      :     0.005749
      py      :     0.005068
      dz2     :     0.000906  d :     0.002462
      dxz     :     0.000625
      dyz     :     0.000687
      dx2y2   :     0.000139
      dxy     :     0.000104

 13 H s       :     0.852057  s :     0.852057
      pz      :     0.011493  p :     0.036659
      px      :     0.005541
      py      :     0.019626
      dz2     :     0.000442  d :     0.002264
      dxz     :     0.000265
      dyz     :     0.000574
      dx2y2   :     0.000543
      dxy     :     0.000440

 14 H s       :     0.862908  s :     0.862908
      pz      :     0.020187  p :     0.035451
      px      :     0.008190
      py      :     0.007074
      dz2     :     0.000670  d :     0.002284
      dxz     :     0.000642
      dyz     :     0.000569
      dx2y2   :     0.000268
      dxy     :     0.000135

 15 H s       :     0.735524  s :     0.735524
      pz      :     0.002993  p :     0.039557
      px      :     0.008689
      py      :     0.027875
      dz2     :     0.000235  d :     0.002142
      dxz     :     0.000016
      dyz     :     0.000283
      dx2y2   :     0.000791
      dxy     :     0.000816

 16 H s       :     0.796520  s :     0.796520
      pz      :     0.026662  p :     0.041630
      px      :     0.007784
      py      :     0.007184
      dz2     :     0.000945  d :     0.002437
      dxz     :     0.000661
      dyz     :     0.000703
      dx2y2   :     0.000072
      dxy     :     0.000056

 17 H s       :     0.791886  s :     0.791886
      pz      :     0.008445  p :     0.045260
      px      :     0.025360
      py      :     0.011455
      dz2     :     0.000222  d :     0.002290
      dxz     :     0.000543
      dyz     :     0.000115
      dx2y2   :     0.000729
      dxy     :     0.000680


                     *******************************
                     * LOEWDIN POPULATION ANALYSIS *
                     *******************************

----------------------
LOEWDIN ATOMIC CHARGES
----------------------
   0 O :    0.044127
   1 C :   -0.356356
   2 O :    0.261327
   3 C :    0.033481
   4 C :   -0.140935
   5 C :    0.425497
   6 C :    0.045214
   7 C :   -0.012931
   8 O :    0.199105
   9 H :    0.014996
  10 H :    0.015154
  11 H :    0.017575
  12 H :    0.114997
  13 H :    0.031744
  14 H :    0.029672
  15 H :    0.086100
  16 H :    0.124296
  17 H :    0.066936

-------------------------------
LOEWDIN REDUCED ORBITAL CHARGES
-------------------------------
  0 O s       :     3.393409  s :     3.393409
      pz      :     1.380601  p :     4.491445
      px      :     1.599280
      py      :     1.511564
      dz2     :     0.008268  d :     0.065230
      dxz     :     0.001989
      dyz     :     0.010957
      dx2y2   :     0.021788
      dxy     :     0.022228
      f0      :     0.000365  f :     0.005789
      f+1     :     0.000216
      f-1     :     0.000874
      f+2     :     0.000412
      f-2     :     0.000320
      f+3     :     0.001847
      f-3     :     0.001756

  1 C s       :     2.731613  s :     2.731613
      pz      :     0.644176  p :     2.494677
      px      :     0.906038
      py      :     0.944464
      dz2     :     0.070807  d :     0.968051
      dxz     :     0.073033
      dyz     :     0.223100
      dx2y2   :     0.327029
      dxy     :     0.274082
      f0      :     0.012079  f :     0.162014
      f+1     :     0.007085
      f-1     :     0.014831
      f+2     :     0.015007
      f-2     :     0.024211
      f+3     :     0.028652
      f-3     :     0.060149

  2 O s       :     3.237564  s :     3.237564
      pz      :     1.565190  p :     4.392144
      px      :     1.321439
      py      :     1.505514
      dz2     :     0.010710  d :     0.102629
      dxz     :     0.015363
      dyz     :     0.009216
      dx2y2   :     0.032419
      dxy     :     0.034920
      f0      :     0.000525  f :     0.006337
      f+1     :     0.000591
      f-1     :     0.000497
      f+2     :     0.000734
      f-2     :     0.000466
      f+3     :     0.001426
      f-3     :     0.002097

  3 C s       :     2.727908  s :     2.727908
      pz      :     1.030640  p :     2.777117
      px      :     0.695498
      py      :     1.050980
      dz2     :     0.063885  d :     0.402511
      dxz     :     0.096622
      dyz     :     0.054958
      dx2y2   :     0.107996
      dxy     :     0.079051
      f0      :     0.005268  f :     0.058982
      f+1     :     0.010259
      f-1     :     0.004615
      f+2     :     0.009595
      f-2     :     0.004011
      f+3     :     0.013122
      f-3     :     0.012113

  4 C s       :     2.686080  s :     2.686080
      pz      :     0.972263  p :     2.735677
      px      :     0.941954
      py      :     0.821460
      dz2     :     0.083020  d :     0.627938
      dxz     :     0.057099
      dyz     :     0.151571
      dx2y2   :     0.190247
      dxy     :     0.146001
      f0      :     0.010069  f :     0.091240
      f+1     :     0.004891
      f-1     :     0.008424
      f+2     :     0.014058
      f-2     :     0.013768
      f+3     :     0.018263
      f-3     :     0.021768

  5 C s       :     2.770311  s :     2.770311
      pz      :     0.383878  p :     2.363383
      px      :     0.954248
      py      :     1.025256
      dz2     :     0.067013  d :     0.396431
      dxz     :     0.064788
      dyz     :     0.043923
      dx2y2   :     0.116939
      dxy     :     0.103768
      f0      :     0.002417  f :     0.044378
      f+1     :     0.005671
      f-1     :     0.005948
      f+2     :     0.003607
      f-2     :     0.007143
      f+3     :     0.012618
      f-3     :     0.006973

  6 C s       :     2.687187  s :     2.687187
      pz      :     0.929914  p :     2.850140
      px      :     0.973281
      py      :     0.946945
      dz2     :     0.074284  d :     0.374969
      dxz     :     0.042426
      dyz     :     0.053526
      dx2y2   :     0.099545
      dxy     :     0.105188
      f0      :     0.003834  f :     0.042490
      f+1     :     0.004037
      f-1     :     0.005115
      f+2     :     0.006594
      f-2     :     0.005763
      f+3     :     0.009764
      f-3     :     0.007383

  7 C s       :     2.710554  s :     2.710554
      pz      :     1.012104  p :     2.706655
      px      :     0.733256
      py      :     0.961294
      dz2     :     0.075370  d :     0.520844
      dxz     :     0.132651
      dyz     :     0.077451
      dx2y2   :     0.141337
      dxy     :     0.094035
      f0      :     0.008551  f :     0.074878
      f+1     :     0.011040
      f-1     :     0.005147
      f+2     :     0.013593
      f-2     :     0.004270
      f+3     :     0.016044
      f-3     :     0.016232

  8 O s       :     3.268783  s :     3.268783
      pz      :     1.693678  p :     4.427598
      px      :     1.320500
      py      :     1.413420
      dz2     :     0.010057  d :     0.098007
      dxz     :     0.013521
      dyz     :     0.012153
      dx2y2   :     0.036173
      dxy     :     0.026103
      f0      :     0.000689  f :     0.006507
      f+1     :     0.000535
      f-1     :     0.000566
      f+2     :     0.000945
      f-2     :     0.000291
      f+3     :     0.001388
      f-3     :     0.002094

  9 H s       :     0.821212  s :     0.821212
      pz      :     0.064951  p :     0.136934
      px      :     0.023066
      py      :     0.048917
      dz2     :     0.009483  d :     0.026858
      dxz     :     0.004828
      dyz     :     0.007709
      dx2y2   :     0.003013
      dxy     :     0.001825

 10 H s       :     0.820981  s :     0.820981
      pz      :     0.058690  p :     0.136994
      px      :     0.032684
      py      :     0.045621
      dz2     :     0.007421  d :     0.026871
      dxz     :     0.006054
      dyz     :     0.006292
      dx2y2   :     0.003928
      dxy     :     0.003175

 11 H s       :     0.819307  s :     0.819307
      pz      :     0.038164  p :     0.136030
      px      :     0.026442
      py      :     0.071424
      dz2     :     0.002648  d :     0.027088
      dxz     :     0.000847
      dyz     :     0.009222
      dx2y2   :     0.007353
      dxy     :     0.007018

 12 H s       :     0.721824  s :     0.721824
      pz      :     0.075086  p :     0.136669
      px      :     0.032870
      py      :     0.028713
      dz2     :     0.009308  d :     0.026509
      dxz     :     0.008087
      dyz     :     0.007242
      dx2y2   :     0.001069
      dxy     :     0.000803

 13 H s       :     0.805820  s :     0.805820
      pz      :     0.050092  p :     0.135439
      px      :     0.026199
      py      :     0.059147
      dz2     :     0.006127  d :     0.026997
      dxz     :     0.002797
      dyz     :     0.007538
      dx2y2   :     0.005645
      dxy     :     0.004890

 14 H s       :     0.807989  s :     0.807989
      pz      :     0.067491  p :     0.135769
      px      :     0.033742
      py      :     0.034536
      dz2     :     0.007717  d :     0.026571
      dxz     :     0.007467
      dyz     :     0.007564
      dx2y2   :     0.002135
      dxy     :     0.001688

 15 H s       :     0.754690  s :     0.754690
      pz      :     0.010105  p :     0.135530
      px      :     0.032014
      py      :     0.093412
      dz2     :     0.002948  d :     0.023680
      dxz     :     0.000143
      dyz     :     0.002785
      dx2y2   :     0.009377
      dxy     :     0.008427

 16 H s       :     0.706583  s :     0.706583
      pz      :     0.071562  p :     0.142062
      px      :     0.037308
      py      :     0.033191
      dz2     :     0.008941  d :     0.027059
      dxz     :     0.008515
      dyz     :     0.008374
      dx2y2   :     0.000662
      dxy     :     0.000567

 17 H s       :     0.764660  s :     0.764660
      pz      :     0.034387  p :     0.141347
      px      :     0.065252
      py      :     0.041708
      dz2     :     0.002593  d :     0.027056
      dxz     :     0.007224
      dyz     :     0.001635
      dx2y2   :     0.007471
      dxy     :     0.008133


                      *****************************
                      * MAYER POPULATION ANALYSIS *
                      *****************************

  NA   - Mulliken gross atomic population
  ZA   - Total nuclear charge
  QA   - Mulliken gross atomic charge
  VA   - Mayer's total valence
  BVA  - Mayer's bonded valence
  FA   - Mayer's free valence

  ATOM       NA         ZA         QA         VA         BVA        FA
  0 O      8.5139     8.0000    -0.5139     1.9794     1.9794     0.0000
  1 C      5.4577     6.0000     0.5423     4.1568     4.1568     0.0000
  2 O      8.3356     8.0000    -0.3356     2.0321     2.0321     0.0000
  3 C      6.0111     6.0000    -0.0111     3.8231     3.8231    -0.0000
  4 C      5.7824     6.0000     0.2176     4.0069     4.0069     0.0000
  5 C      5.7897     6.0000     0.2103     3.4421     3.4421     0.0000
  6 C      6.0518     6.0000    -0.0518     3.9477     3.9477     0.0000
  7 C      5.8931     6.0000     0.1069     3.9319     3.9319    -0.0000
  8 O      8.3949     8.0000    -0.3949     1.9286     1.9286     0.0000
  9 H      0.8998     1.0000     0.1002     0.9964     0.9964    -0.0000
 10 H      0.8990     1.0000     0.1010     0.9968     0.9968     0.0000
 11 H      0.8870     1.0000     0.1130     0.9954     0.9954    -0.0000
 12 H      0.8350     1.0000     0.1650     0.9981     0.9981     0.0000
 13 H      0.8910     1.0000     0.1090     0.9963     0.9963    -0.0000
 14 H      0.9006     1.0000     0.0994     1.0025     1.0025    -0.0000
 15 H      0.7772     1.0000     0.2228     0.9704     0.9704    -0.0000
 16 H      0.8406     1.0000     0.1594     1.0016     1.0016     0.0000
 17 H      0.8394     1.0000     0.1606     1.0025     1.0025     0.0000

  Mayer bond orders larger than 0.100000
B(  0-O ,  1-C ) :   1.9061 B(  1-C ,  2-O ) :   1.2280 B(  1-C ,  4-C ) :   0.9475 
B(  2-O ,  3-C ) :   0.8128 B(  3-C ,  9-H ) :   0.9955 B(  3-C , 10-H ) :   0.9951 
B(  3-C , 11-H ) :   0.9942 B(  4-C ,  5-C ) :   1.0826 B(  4-C ,  8-O ) :   1.0441 
B(  4-C , 12-H ) :   0.8920 B(  5-C ,  6-C ) :   1.1445 B(  5-C , 15-H ) :   0.9340 
B(  5-C , 16-H ) :   0.1106 B(  6-C ,  7-C ) :   0.9713 B(  6-C , 16-H ) :   0.8569 
B(  6-C , 17-H ) :   0.9609 B(  7-C ,  8-O ) :   0.8866 B(  7-C , 13-H ) :   0.9887 
B(  7-C , 14-H ) :   1.0093 

-------
TIMINGS
-------

Total SCF time: 0 days 0 hours 0 min 28 sec 

Total time                  ....      28.641 sec
Sum of individual times     ....      28.592 sec  ( 99.8%)

SCF preparation             ....       0.525 sec  (  1.8%)
Fock matrix formation       ....      27.233 sec  ( 95.1%)
  Startup                   ....       0.057 sec  (  0.2% of F)
  Coulomb+Exchange Fock     ....      25.912 sec  ( 95.2% of F)
  CPCM terms                ....       1.036 sec  (  3.8% of F)
Diagonalization             ....       0.000 sec  (  0.0%)
Density matrix formation    ....       0.159 sec  (  0.6%)
Total Energy calculation    ....       0.017 sec  (  0.1%)
Population analysis         ....       0.105 sec  (  0.4%)
Orbital Transformation      ....       0.119 sec  (  0.4%)
Orbital Orthonormalization  ....       0.000 sec  (  0.0%)
DIIS solution               ....       0.113 sec  (  0.4%)
SOSCF solution              ....       0.317 sec  (  1.1%)
Finished LeanSCF after  28.7 sec

Maximum memory used throughout the entire LEANSCF-calculation: 29.5 MB


           ************************************************************
           *        Program running with 8 parallel MPI-processes     *
           *              working on a common directory               *
           ************************************************************

------------------------------------------------------------------------------
                         ORCA PROPERTY INTEGRAL CALCULATIONS
------------------------------------------------------------------------------

GBWName                                   ... calc.gbw
Number of atoms                           ...     18
Number of basis functions                 ...    405
Max core memory                           ...   8000 MB

Dipole integrals                          ... YES
Quadrupole integrals                      ...  NO
Linear momentum integrals                 ... YES
Angular momentum integrals                ... YES
Higher moments length integrals           ...  NO
Higher moments velocity integrals         ...  NO
Kinetic energy integrals                  ...  NO
GIAO right hand sides                     ...  NO
GIAO dipole derivative integrals          ...  NO
SOC integrals                             ...  NO
EPR diamagnetic integrals (GIAO)          ...  NO
EPR gauge integrals                       ...  NO
Field gradient integrals                  ...  NO (   0 nuclei)
Spin-dipole/Fermi contact integrals       ...  NO (   0 nuclei)
Contact density integrals                 ...  NO (   0 nuclei)
Nucleus-orbit integrals                   ...  NO (   0 nuclei)
Geometric perturbations                   ...  NO (  18 nuclei)

Choice of electric origin   ... Center of mass
Position of electric origin ... (  0.0127,  0.0200, -0.0857) 
Choice of magnetic origin   ... GIAO
Position of magnetic origin ... (  0.0000,  0.0000,  0.0000) 

Calculating integrals                     ... Electric Dipole (Length)     done (  0.0 sec)
Calculating integrals                     ... Linear Momentum              done (  0.0 sec)
Calculating integrals                     ... Angular Momentum  (ElOri)    done (  0.0 sec)

Property integrals calculated in   0.1 sec

Maximum memory used throughout the entire PROPINT-calculation: 24.5 MB


           ************************************************************
           *        Program running with 8 parallel MPI-processes     *
           *              working on a common directory               *
           ************************************************************


--------------------------------------------------------------------------------
                             ORCA-MATRIX DRIVEN CI
--------------------------------------------------------------------------------


Wavefunction type
-----------------
Correlation treatment                      ...      CCSD     
Single excitations                         ... ON
Orbital optimization                       ... OFF
Calculation of Z vector                    ... OFF
Calculation of Brueckner orbitals          ... OFF
Perturbative triple excitations            ... ON
CPCM scheme                                ... PTES
Calculation of F12 correction              ... OFF
Frozen core treatment                      ... chemical core (18 el)
Reference Wavefunction                     ... RHF
  Internal Orbitals:     9 ...   33 ( 25 MO's/ 50 electrons)
  Virtual  Orbitals:    34 ...  404 (371 MO's              )
Number of AO's                             ...    405
Number of electrons                        ...     68
Number of correlated electrons             ...     50

Algorithmic settings
--------------------
Integral transformation                    ... All integrals via the RI transformation
K(C) Formation                             ... RI-DLPNO
   PNO-Integral Storage                    ... ON DISK
   PNO occupation number cut-off           ... 3.330e-07
   Singles PNO occupation number cut-off   ... 9.990e-09
   PNO Mulliken prescreening cut-off       ... 1.000e-03
   Domain cut-off (Mulliken population)    ... 1.000e-03
   PNO Normalization                       ...    1
Maximum number of iterations               ...        50
Convergence tolerance (max. residuum)      ... 2.500e-05
Level shift for amplitude update           ... 2.000e-01
Maximum number of DIIS vectors             ...         7
DIIS turned on at iteration                ...         0
Damping before turning on DIIS             ...     0.500
Damping after turning on DIIS              ...     0.000
Pair specific amplitude update             ... OFF
Natural orbital iterations                 ... OFF
Perturbative natural orbital generation    ... OFF
Printlevel                                 ... 2

Singles Fock matrix elements calculated using PNOs.

Memory handling:
----------------
Maximum memory for working arrays          ...   8000 MB
Data storage in matrix containers          ... UNCOMPRESSED
Data type for integral storage             ... DOUBLE
In-Core Storage of quantities:
   Amplitudes+Sigma Vector      ... NO
   J+K operators                ... NO
   DIIS vectors                 ... NO
   3-external integrals         ... NO
   4-external integrals         ... NO

Localization treatment:
-----------------------
Localization option                        ...    6
Localization threshhold                    ... -1.0e+00
Using relative localization threshhold     ... 1.0e-08
Neglect threshold for strong pairs         ... 1.000e-04 Eh
Prescreening threshold for very weak pairs ... 1.000e-06 Eh

Initializing the integral package          ... done
Localizing the valence orbitals
Localizing the valence orbitals
------------------------------------------------------------------------------
                           ORCA ORBITAL LOCALIZATION
------------------------------------------------------------------------------

Input orbitals are from                  ... calc.gbw
Output orbitals are to                   ... calc.loc
Max. number of iterations                ... 128
Localizations seeded randomly            ... off
Convergence tolerance                    ... 1.000e-06
Using relative localization threshhold   ... 1.000e-08
Threshold for strong local MOs           ... 9.500e-01
Threshold for bond MOs                   ... 8.500e-01
Operator                                 ... 0
Orbital range for localization           ... 9 to 33
Localization criterion                   ... FOSTER-BOYS (AUGMENTED HESSIAN)
Doing the dipole integrals     ... o.k.
Initial value of the localization sum :   423.706556
ITERATION   0 : L=  457.3709720472 DL=  3.37e+01 (AVERGE_DL)=    0.3349846590 
ITERATION   1 : L=  461.0276071407 DL=  3.66e+00 (AVERGE_DL)=    0.1104028244 
ITERATION   2 : L=  461.1007782920 DL=  7.32e-02 (AVERGE_DL)=    0.0156174210 
ITERATION   3 : L=  461.1042758883 DL=  3.50e-03 (AVERGE_DL)=    0.0034144772 
ITERATION   4 : L=  461.1046911962 DL=  4.15e-04 (AVERGE_DL)=    0.0011765882 
ITERATION   5 : L=  461.1048059807 DL=  1.15e-04 (AVERGE_DL)=    0.0006185587 
ITERATION   6 : L=  461.1048806629 DL=  7.47e-05 (AVERGE_DL)=    0.0004989397 
ITERATION   7 : L=  461.1049408255 DL=  6.02e-05 (AVERGE_DL)=    0.0004478191 
ITERATION   8 : L=  461.1049909064 DL=  5.01e-05 (AVERGE_DL)=    0.0004085783 
ITERATION   9 : L=  461.1050330868 DL=  4.22e-05 (AVERGE_DL)=    0.0003749685 
ITERATION  10 : L=  461.1050689168 DL=  3.58e-05 (AVERGE_DL)=    0.0003455912 
ITERATION  11 : L=  461.1050995736 DL=  3.07e-05 (AVERGE_DL)=    0.0003196710 
ITERATION  12 : L=  461.1051259726 DL=  2.64e-05 (AVERGE_DL)=    0.0002966419 
ITERATION  13 : L=  461.1051488417 DL=  2.29e-05 (AVERGE_DL)=    0.0002760985 
ITERATION  14 : L=  461.1051687618 DL=  1.99e-05 (AVERGE_DL)=    0.0002576827 
ITERATION  15 : L=  461.1051862011 DL=  1.74e-05 (AVERGE_DL)=    0.0002411038 
ITERATION  16 : L=  461.1052015400 DL=  1.53e-05 (AVERGE_DL)=    0.0002261187 
ITERATION  17 : L=  461.1052150920 DL=  1.36e-05 (AVERGE_DL)=    0.0002125402 
ITERATION  18 : L=  461.1052271137 DL=  1.20e-05 (AVERGE_DL)=    0.0002001806 
ITERATION  19 : L=  461.1052378180 DL=  1.07e-05 (AVERGE_DL)=    0.0001888944 
ITERATION  20 : L=  461.1052473838 DL=  9.57e-06 (AVERGE_DL)=    0.0001785663 
ITERATION  21 : L=  461.1052559617 DL=  8.58e-06 (AVERGE_DL)=    0.0001690950 
ITERATION  22 : L=  461.1052636775 DL=  7.72e-06 (AVERGE_DL)=    0.0001603717 
ITERATION  23 : L=  461.1052706388 DL=  6.96e-06 (AVERGE_DL)=    0.0001523298 
ITERATION  24 : L=  461.1052769357 DL=  6.30e-06 (AVERGE_DL)=    0.0001448783 
ITERATION  25 : L=  461.1052826473 DL=  5.71e-06 (AVERGE_DL)=    0.0001379812 
ITERATION  26 : L=  461.1052878410 DL=  5.19e-06 (AVERGE_DL)=    0.0001315755 
ITERATION  27 : L=  461.1052925751 DL=  4.73e-06 (AVERGE_DL)=    0.0001256207 
ITERATION  28 : L=  461.1052968992 DL=  4.32e-06 (AVERGE_DL)=    0.0001200566 
ITERATION  29 : L=  461.1053008578 DL=  3.96e-06 (AVERGE_DL)=    0.0001148708 
ITERATION  30 : L=  461.1053044889 DL=  3.63e-06 (AVERGE_DL)=    0.0001100162 
ITERATION  31 : L=  461.1053078261 DL=  3.34e-06 (AVERGE_DL)=    0.0001054717 
ITERATION  32 : L=  461.1053108985 DL=  3.07e-06 (AVERGE_DL)=    0.0001011996 
ITERATION  33 : L=  461.1053137328 DL=  2.83e-06 (AVERGE_DL)=    0.0000971988 
ITERATION  34 : L=  461.1053163510 DL=  2.62e-06 (AVERGE_DL)=    0.0000934194 
ITERATION  35 : L=  461.1053187735 DL=  2.42e-06 (AVERGE_DL)=    0.0000898620 
ITERATION  36 : L=  461.1053210188 DL=  2.25e-06 (AVERGE_DL)=    0.0000865104 
ITERATION  37 : L=  461.1053231020 DL=  2.08e-06 (AVERGE_DL)=    0.0000833315 
ITERATION  38 : L=  461.1053250384 DL=  1.94e-06 (AVERGE_DL)=    0.0000803414 
ITERATION  39 : L=  461.1053268404 DL=  1.80e-06 (AVERGE_DL)=    0.0000775025 
ITERATION  40 : L=  461.1053285196 DL=  1.68e-06 (AVERGE_DL)=    0.0000748162 
ITERATION  41 : L=  461.1053300864 DL=  1.57e-06 (AVERGE_DL)=    0.0000722669 
ITERATION  42 : L=  461.1053315494 DL=  1.46e-06 (AVERGE_DL)=    0.0000698332 
ITERATION  43 : L=  461.1053329169 DL=  1.37e-06 (AVERGE_DL)=    0.0000675147 
ITERATION  44 : L=  461.1053341978 DL=  1.28e-06 (AVERGE_DL)=    0.0000653431 
ITERATION  45 : L=  461.1053353979 DL=  1.20e-06 (AVERGE_DL)=    0.0000632475 
ITERATION  46 : L=  461.1053365231 DL=  1.13e-06 (AVERGE_DL)=    0.0000612440 
ITERATION  47 : L=  461.1053375796 DL=  1.06e-06 (AVERGE_DL)=    0.0000593441 
ITERATION  48 : L=  461.1053385726 DL=  9.93e-07 (AVERGE_DL)=    0.0000575310 
LOCALIZATION SUM CONVERGED

------------------------------------------------------
AUGMENTED HESSIAN OPTIMIZATION OF FOSTER-BOYS ORBITALS
------------------------------------------------------

Spin operator:           0
Orbital window:          9 to 33
Number of iterations:    128
Gradient tolerance:      1.000e-06
Number of pairs:         300
Davidson threshold:      2000
Diagonalization method:  LAPACK
Iter:    0   L: 461.1053385726   Grad. norm: 2.080395e-03
Iter:    1   L: 461.1053565647   Grad. norm: 9.374543e-04
   *** Likely close to a maximum now. ***
       Augmented Hessian eigenvalues:  2.89e-06 -1.69e-02 -1.21e+00 -1.31e+00 ... 
Iter:    2   L: 461.1053581446   Grad. norm: 1.422022e-04
Iter:    3   L: 461.1053581821   Grad. norm: 4.891637e-06
Iter:    4   L: 461.1053581821   Grad. norm: 5.464899e-09
LOCALIZATION HAS CONVERGED.

Eigenvalues of the Hessian:
  0 -1.171e-02
  1 -1.207e+00
  2 -1.307e+00
  3 -1.750e+00
  4 -2.004e+00
  5 -2.622e+00
  6 -3.605e+00
  7 -4.394e+00
  8 -4.786e+00
  9 -5.062e+00
    ...


--------------------------------------------------------------------------------
                    LOCALIZED MOLECULAR ORBITAL COMPOSITIONS
--------------------------------------------------------------------------------

The Mulliken populations for each LMO on each atom are computed
The LMO`s will be ordered according to atom index and type
  (A) Strongly localized MO`s have populations of >=0.950 on one atom
  (B) Two center bond orbitals have populations of >=0.850 on two atoms
  (C) Other MO`s are considered to be `delocalized`

FOUND  -   5 strongly local MO`s
       -  20 two center bond MO`s
       -   0 significantly delocalized MO`s

Rather strongly localized orbitals:
MO  13:   8O  -   0.982517
MO  12:   8O  -   0.978451
MO  11:   2O  -   0.958732
MO  10:   0O  -   0.964387
MO   9:   0O  -   0.959322
Bond-like localized orbitals:
MO  33:  17H  -   0.414712  and   6C  -   0.585515
MO  32:  16H  -   0.416783  and   6C  -   0.518583
MO  31:  15H  -   0.385792  and   5C  -   0.610708
MO  30:  14H  -   0.455173  and   7C  -   0.581896
MO  29:  13H  -   0.452334  and   7C  -   0.563159
MO  28:  12H  -   0.414545  and   4C  -   0.558032
MO  27:  11H  -   0.450947  and   3C  -   0.567392
MO  26:  10H  -   0.457944  and   3C  -   0.565746
MO  25:   9H  -   0.458599  and   3C  -   0.565266
MO  24:   8O  -   0.672605  and   7C  -   0.319370
MO  23:   8O  -   0.629969  and   4C  -   0.373127
MO  22:   7C  -   0.467996  and   6C  -   0.542647
MO  21:   6C  -   0.398540  and   5C  -   0.605771
MO  20:   5C  -   0.564742  and   4C  -   0.445975
MO  19:   4C  -   0.502434  and   1C  -   0.509909
MO  18:   3C  -   0.299071  and   2O  -   0.697734
MO  17:   2O  -   0.642190  and   1C  -   0.377239
MO  16:   2O  -   0.939277  and   1C  -   0.055911
MO  15:   1C  -   0.330918  and   0O  -   0.674603
MO  14:   1C  -   0.342829  and   0O  -   0.677973
Localized MO's were stored in: calc.loc

Localizing the core orbitals
------------------------------------------------------------------------------
                           ORCA ORBITAL LOCALIZATION
------------------------------------------------------------------------------

Input orbitals are from                  ... calc.loc
Output orbitals are to                   ... calc.loc
Max. number of iterations                ... 128
Localizations seeded randomly            ... off
Convergence tolerance                    ... 1.000e-06
Using relative localization threshhold   ... 1.000e-08
Threshold for strong local MOs           ... 9.500e-01
Threshold for bond MOs                   ... 8.500e-01
Operator                                 ... 0
Orbital range for localization           ... 0 to 8
Localization criterion                   ... FOSTER-BOYS (AUGMENTED HESSIAN)
Doing the dipole integrals     ... o.k.
Initial value of the localization sum :   137.049316
ITERATION   0 : L=  137.0493207236 DL=  4.62e-06 (AVERGE_DL)=    0.0003580490 
ITERATION   1 : L=  137.0493207236 DL=  0.00e+00 (AVERGE_DL)=    0.0000000000 
LOCALIZATION SUM CONVERGED

------------------------------------------------------
AUGMENTED HESSIAN OPTIMIZATION OF FOSTER-BOYS ORBITALS
------------------------------------------------------

Spin operator:           0
Orbital window:          0 to 8
Number of iterations:    128
Gradient tolerance:      1.000e-06
Number of pairs:         36
Davidson threshold:      2000
Diagonalization method:  LAPACK
Iter:    0   L: 137.0493207236   Grad. norm: 3.078506e-04
   *** Likely close to a maximum now. ***
       Augmented Hessian eigenvalues:  4.00e-10 -2.07e+01 -2.46e+01 -2.76e+01 ... 
Iter:    1   L: 137.0493207238   Grad. norm: 8.432137e-16
LOCALIZATION HAS CONVERGED.

Eigenvalues of the Hessian:
  0 -2.073e+01
  1 -2.459e+01
  2 -2.762e+01
  3 -2.919e+01
  4 -2.941e+01
  5 -2.982e+01
  6 -3.011e+01
  7 -3.358e+01
  8 -3.394e+01
  9 -7.302e+01
    ...


--------------------------------------------------------------------------------
                    LOCALIZED MOLECULAR ORBITAL COMPOSITIONS
--------------------------------------------------------------------------------

The Mulliken populations for each LMO on each atom are computed
The LMO`s will be ordered according to atom index and type
  (A) Strongly localized MO`s have populations of >=0.950 on one atom
  (B) Two center bond orbitals have populations of >=0.850 on two atoms
  (C) Other MO`s are considered to be `delocalized`

FOUND  -   9 strongly local MO`s
       -   0 two center bond MO`s
       -   0 significantly delocalized MO`s

Rather strongly localized orbitals:
MO   8:   8O  -   0.999083
MO   7:   7C  -   1.000863
MO   6:   6C  -   1.001989
MO   5:   5C  -   1.001114
MO   4:   4C  -   1.001345
MO   3:   3C  -   1.000123
MO   2:   2O  -   0.999140
MO   1:   1C  -   0.999775
MO   0:   0O  -   0.999245
Localized MO's were stored in: calc.loc

Warning: reference  - re-canonicalizations have been set to INT 1 VIRT 1
Warning: internal orbitals are localized - no re-canonicalization of internal orbitals
Warning: UsePNO is turned on - no re-canonicalization of internal and virtual orbitals
Fock densities were made 
Making Fock matrix and reference energy:

--------------------------
CLOSED-SHELL FOCK OPERATOR
--------------------------

MDCI_FockCPCM: ediel   =  -0.106183889000
MDCI_FockCPCM: <VCPCM> =   4.863922151502
Time needed for Fock operator              ...           10.266 sec
Reference energy                           ...   -457.000814983

--------------
DLPNO SETTINGS (2015 fully linear scaling implementation)
--------------

TCutMKN:           1.000e-03
TCutPAO:           1.000e-03
TCutPNO:           3.330e-07
TCutPNOSingles:    9.990e-09
TCutEN:            9.700e-01
TCutPAOExt:        1.000e-01
TCutPairs:         1.000e-04
TCutPre:           1.000e-06
TCutOSV:           1.000e-06
TCutDOij:          1.000e-05
TCutDO:            1.000e-02
TCutC:             1.000e-04
TCutCPAO:          1.000e-03
TCutCMO:           1.000e-03
TScaleDOMP2PreScr: 2.000e+00
TScaleMKNMP2PreScr:1.000e+01
TScalePNOMP2PreScr:1.000e+00
PAO overlap thresh 1.000e-08
Using PNOs for Singles Fock computation
Use new domains
Use fully linear algorithm
TCutTNO:           1.000e-09
TCutMP2Pairs:      1.000e-05
TCutDOStrong:      2.000e-02
TCutDOWeak:        4.000e-02
TCutMKNStrong:     1.000e-02
TCutMKNWeak:       1.000e-01
NTCutTNO:          1

--------------------------
Creating C-PCM containers                  ... ok
Mulliken population of the LMOs            ... ok
Performing proximity check                 ... No problems found
Calculating differential overlap integrals ... ok

--------------------------
ELECTRON PAIR PRESCREENING
--------------------------

Dipole-based pair screening          .... used

   TCutDOij = 1.000000e-05
   TCutPre  = 1.000000e-06
   .... Finished loop over pairs
Total time spent in the prescreening                  ...     0.000 sec
sum of pair energies estimated for screened out pairs ...       0.000000000000 Eh
Thresholds for map construction and integral transformation for crude MP2:
   TCutMKN                    ...     1.0e-02
   TCutDO                     ...     2.0e-02
   TCutPairs                  ...     1.0e-04
   TCutPNO_CrudeMP2           ...     3.3e-07
   TCutPNOSingles_CrudeMP2    ...     1.0e-08
--------------------------------
LOCAL RI TRANSFORMATION (IAVPAO)
--------------------------------

Orbital window:       9 to 33
Number of PAOs:     405
Basis functions:    405 (153 shells)
Aux. functions:     954 (288 shells)
Use SHARK:           on
Have SHARK:         yes

Processing maps (0.0 sec)
Average map sizes:
   Aux shells -> MOs              25.0
   Aux shells -> PAOs            405.0
   MOs        -> AO shells       144.4
   PAOs       -> AO shells       152.0

Calculating integrals (1.0 sec, 73.705 MB)
Sorting integrals (0.1 sec, 73.695 MB)
Total time for the integral transformation: 1.1 sec
--------------------------------
INITIAL GUESS AND PNO GENERATION
--------------------------------

PNO truncation parameters                   .... 
    PAOOverlapThresh   =        1.000e-08

    TCutPairs          =        1.000e-04
    TCutPNO            =        3.330e-07
    TCutPNOSingles     =        9.990e-09
    TCutMP2Pairs       =        1.000e-05
    TCutMKN            =        1.000e-02
    TCutDO             =        2.000e-02

Pair selection                          .... not used
Type of local MP2 treatment                 .... semi-local MP2
Strategy for PNO selection                  .... occupation number selection
Pair density normalization                  .... MP2 norm
Spin component scaling                      .... not used

   .... Finished loop over pairs
Making pair pair interaction lists          ... done

                       ===========================
                        221 OF  325 PAIRS ARE KEPT CCSD PAIRS
                         82 OF  325 PAIRS ARE KEPT MP2 PAIRS FOR (T)
                         22 OF  325 PAIRS ARE SKIPPED
                       ===========================

Total time spent in the initial guess                 ...     3.811 sec
SL-MP2 correlation energy (all non-screened pairs)    ...      -1.574884300408 Eh

Initial PNO correlation energy                        ...      -1.567556361870 Eh
sum of pair energies prescreened and skipped MP2 pairs...      -0.000125705959 Eh
sum of pair energies of crude MP2 skipped pairs only  ...      -0.000125705959 Eh
sum of MP2 pair energies for pairs that were not kept ...      -0.003199775371 Eh
sum of PNO error estimates for the kept pairs         ...      -0.004128163167 Eh
                                                          --------------------
sum of all corrections                                         -0.007327938537
Initial total correlation energy                               -1.574884300408
Thresholds for map construction and integral transformation for fine MP2 and CCSD(T) calculation:
   TCutMKN   ...     1.0e-03
   TCutDO    ...     1.0e-02
   TCutPairs ...     1.0e-04
   TCutCMO   ...     1.0e-03
   TCutCPAO  ...     1.0e-03

Thresholds for map construction and integral transformation for strong Triples:
   TCutMKN   ...     1.0e-02
   TCutDO    ...     2.0e-02
   TCutCMO   ...     1.0e-03
   TCutCPAO  ...     1.0e-03

Thresholds for map construction and integral transformation for weak Triples:
   TCutMKN   ...     1.0e-01
   TCutDO    ...     4.0e-02
   TCutCMO   ...     1.0e-03
   TCutCPAO  ...     1.0e-03

--------------------------------
LOCAL RI TRANSFORMATION (IAVPAO)
--------------------------------

Orbital window:       9 to 33
Number of PAOs:     405
Basis functions:    405 (153 shells)
Aux. functions:     954 (288 shells)
Use SHARK:           on
Have SHARK:         yes

Processing maps (0.0 sec)
Average map sizes:
   Aux shells -> MOs              24.5
   Aux shells -> PAOs            405.0
   MOs        -> AO shells       144.4
   PAOs       -> AO shells       152.0

Calculating integrals (1.0 sec, 72.500 MB)
Sorting integrals (0.1 sec, 72.489 MB)
Total time for the integral transformation: 1.1 sec
--------------------------------
INITIAL GUESS AND PNO GENERATION
--------------------------------

PNO truncation parameters                   .... 
    PAOOverlapThresh   =        1.000e-08

    TCutPairs          =        1.000e-04
    TCutPNO            =        3.330e-07
    TCutPNOSingles     =        9.990e-09
    TCutMP2Pairs       =        1.000e-05
    TCutMKN            =        1.000e-03
    TCutDO             =        1.000e-02

Pair selection                          .... not used
Type of local MP2 treatment                 .... semi-local MP2
Strategy for PNO selection                  .... occupation number selection
Pair density normalization                  .... MP2 norm
Spin component scaling                      .... not used

   .... Finished loop over pairs

 PNO Occupation Number Statistics: 
  | Av. % of trace(Dij) retained        ...  97.608731381939
  | sigma^2 in % of trace(Dij) retained ...   8.02e+00
  | Av. % of trace(Di) retained         ...  99.999126016749
  | sigma^2 in % of trace(Di) retained  ...   7.50e-08
 Distributions of % trace(Dij) recovered:
  |       >= 99.9  ...    67 ( 22.1 % of all pairs)
  |   [80.0, 90.0) ...     9 (  3.0 % of all pairs)
  |   [90.0, 99.0) ...   153 ( 50.5 % of all pairs)
  |   [99.0, 99.9) ...    74 ( 24.4 % of all pairs)
 Distributions of % trace(Di) recovered :
  |       >= 99.9  ...    25 (100.0 % of all I-pairs )

Making pair pair interaction lists          ... done

                       ===========================
                        221 OF  303 PAIRS ARE KEPT
                       ===========================

Total time spent in the initial guess                 ...     4.798 sec
SL-MP2 correlation energy (all non-screened pairs)    ...      -1.575359424022 Eh

Initial PNO correlation energy                        ...      -1.568148629940 Eh
sum of pair energies estimated for screened out pairs ...      -0.000125705959 Eh
sum of MP2 pair energies for pairs that were not kept ...      -0.003075414815 Eh
sum of PNO error estimates for the kept pairs         ...      -0.004135379266 Eh
                                                          --------------------
sum of all corrections                                         -0.007336500041
Initial total correlation energy                               -1.575485129981
Thresholds for map construction and integral transformation for fine MP2 and CCSD(T) calculation:
   TCutMKN   ...     1.0e-03
   TCutDO    ...     1.0e-02
   TCutPairs ...     1.0e-04
   TCutCMO   ...     1.0e-03
   TCutCPAO  ...     1.0e-03

Time for aux screen maps:            0.004
Time for maps after fine MP2:            0.013
-----------------------------
LOCAL RI TRANSFORMATION (IJV)
-----------------------------

Orbital window:       9 to 33
Basis functions:    405 (153 shells)
Aux. functions:     954 (288 shells)
Use SHARK:           on

Processing maps (0.0 sec)
Average map sizes:
   Aux shells -> MOs(i)           23.9
   Aux shells -> MOs(j)           25.0
   MOs        -> AO shells       144.4

Calculating integrals (1.1 sec, 4.383 MB)
Sorting integrals (0.0 sec, 4.372 MB)
Total time for the integral transformation: 1.1 sec
--------------------------------
LOCAL RI TRANSFORMATION (VABPAO)
--------------------------------

Number of PAOs:     405
Basis functions:    405 (153 shells)
Aux. functions:     954 (288 shells)
Use SHARK:           on

Processing maps (0.0 sec)
Average map sizes:
   Aux shells -> PAOs            405.0
   PAOs       -> AO shells       152.0

Calculating integrals (2.0 sec, 1193.857 MB)
Finished


-------------------------------------
Pair Pair Term precalculation with     
RI-(ij|mn) and (im|jn) transformation  
ON THE FLY                             
-------------------------------------

   IBatch   1 (of   1)              ... done (   45.314 sec)
Total EXT                           ...          45.314 sec

IAVPA Available = YES
VABPAO Available= YES
IJV Available   = YES
IJK Available   = NO
PNO3i Available = YES
PNO3j Available = YES
PNO4 Available  = YES
---------------------
RI-PNO TRANSFORMATION
---------------------

Total Number of PNOs                   ...  6964
Average number of PNOs per pair        ...    31
Maximal number of PNOs per pair        ...    58
   #pairs with  1 -  5 PNOs   :    0
   #pairs with  6 - 10 PNOs   :    6
   #pairs with 11 - 15 PNOs   :   21
   #pairs with 16 - 20 PNOs   :   30
   #pairs with 21 - 25 PNOs   :   17
   #pairs with 26 - 30 PNOs   :   25
   #pairs with 31 - 35 PNOs   :   32
   #pairs with 36 - 40 PNOs   :   29
   #pairs with 41 - 45 PNOs   :   25
   #pairs with 46 - 50 PNOs   :   26
   #pairs with 51 - 55 PNOs   :    8
   #pairs with 56 - 60 PNOs   :    2

Generation of (ij|ab)[P] integrals            ... on
Generation of (ia|bc)[P],(ja|bc)[P] integrals ... on
Storage of 3 and 4 external integrals         ... on
Generation of ALL (ka|bc)[P] integrals        ... on
Keep RI integrals in memory                   ... off

Ibatch:  1 (of  1)
Starting 2-4 index PNO integral generation ... done

Timings:
Total PNO integral transformation time     ...         16.766 sec
Size of the 3-external file                ...        79 MB
Size of the 4-external file                ...       427 MB
Size of the IKJL file                      ...         0 MB
Size of the all 3-external file            ...       969 MB
Size of the 1-external file                ...         3 MB

Making pair/pair overlap matrices          ... done (    2.191 sec)
Size of the pair overlap file              ... 288 MB
Redoing the guess amplitudes               ... done (    0.004 sec)

-------------------------
FINAL STARTUP INFORMATION
-------------------------

E(0)                                       ...   -457.000814983
E(SL-MP2)                                  ...     -1.575359424
E(SL-MP2) including corrections            ...     -1.575485130
Initial E(tot)                             ...   -458.576300113
<T|T>                                      ...      0.405774887
Number of pairs included                   ... 221
Total number of pairs                      ... 325

------------------------------------------------
                  RHF COUPLED CLUSTER ITERATIONS
------------------------------------------------

Number of PNO amplitudes to be optimized   ...       253512
Number of non-PNO amplitudes               ...     30418661
Untruncated number of regular amplitudes   ...     44733325

Iter       E(tot)           E(Corr)          Delta-E          Residual     Time
  0   -458.576365315     -1.568213832      0.007145592      0.019025056    4.92
                           *** Turning on DIIS ***
  1   -458.630927825     -1.622776341     -0.054562510      0.011617876    5.11
  2   -458.671671479     -1.663519995     -0.040743654      0.005392742    5.14
  3   -458.679521384     -1.671369901     -0.007849905      0.003125495    5.13
  4   -458.681949834     -1.673798350     -0.002428450      0.001378010    5.15
  5   -458.682683741     -1.674532257     -0.000733907      0.000614890    5.15
  6   -458.682852802     -1.674701319     -0.000169061      0.000220708    5.16
  7   -458.682875692     -1.674724208     -0.000022889      0.000101498    5.14
  8   -458.682884571     -1.674733088     -0.000008880      0.000062548    5.19
  9   -458.682876696     -1.674725213      0.000007875      0.000034311    5.19
 10   -458.682879329     -1.674727846     -0.000002633      0.000014477    5.19
               --- The Coupled-Cluster iterations have converged ---

----------------------
COUPLED CLUSTER ENERGY
----------------------

E(0)                                       ...   -457.000814983
E(CORR)(strong-pairs)                      ...     -1.674793263
E(CORR)(weak-pairs)                        ...     -0.007336500
E(CORR)(corrected)                         ...     -1.682129763
C-PCM corr. term (included in E(CORR))     ...     -0.000065417
E(TOT)                                     ...   -458.682944746
Singles Norm <S|S>**1/2                    ...      0.102611868  
T1 diagnostic                              ...      0.014511510  

------------------
LARGEST AMPLITUDES
------------------
  18-> 34  18-> 34       0.052022
  19-> 37  19-> 37       0.051439
  24-> 34  24-> 34       0.050023
  14-> 34  14-> 34       0.048766
  23-> 34  23-> 34       0.048704
  15-> 34  15-> 34       0.047861
  32-> 34  32-> 34       0.040852
  22-> 37  22-> 37       0.038365
  28-> 35  28-> 35       0.037737
  29-> 37  29-> 37       0.037188
  15-> 34  14-> 34       0.036404
  31-> 38  31-> 38       0.036378
  31-> 35  31-> 35       0.036032
  30-> 37  30-> 37       0.035844
  32-> 34  -1-> -1       0.035290
  31-> 34  31-> 34       0.035144


-------------------------------------------
DLPNO BASED TRIPLES CORRECTION
-------------------------------------------

Singles multiplier          ...  1.000000
TCutTNO                     ... 1.000e-09
TCutMP2Pairs                ... 1.000e-05
TCutDOStrong                ... 2.000e-02
TCutMKNStrong               ... 1.000e-02
TCutDOWeak                  ... 4.000e-02
TCutMKNWeak                 ... 1.000e-01

Fragment selection                          .... not used
Number of Triples that are to be computed   ...      1755

 . . . . . . . . .
10% done  
20% done  
30% done  
40% done  
50% done  
60% done  
70% done  
80% done  
90% done               (    114.015 sec)
Triples timings:
Total time for T0               ...   127.093 sec
Total time for Iterative (T)    ...     0.000 sec
Total time of overall (T)       ...   127.094 sec

Triples List generation         ...     0.000 sec
TNO generation                  ...    13.070 sec
Pair density generation         ...     0.004 sec
Look up tables                  ...     0.000 sec
Generating 3-index integrals    ...    80.131 sec
  Make 4-ind.int. from 3-ind.int...    10.512 sec
  Projecting amplitudes (D + S) ...    12.719 sec
  Downprojecting integrals      ...     0.002 sec
  Energy contr. (sum over a,b,c)...     3.181 sec
Fitting ET(->0)                 ...     0.000 sec

Everything after 3-index        ...    33.884 sec

Timing details:
 TNO integrals                  ...    89.601 sec
   Reading 3-index integrals    ...     0.406 sec
   Sorting integrals            ...    12.952 sec
       Sorting integrals 1      ...     0.001 sec
       Sorting integrals 2      ...     8.966 sec
       Sorting integrals 3      ...     0.460 sec
       Sorting integrals 4      ...     0.041 sec
       Sorting integrals 5      ...     0.110 sec
       Sorting integrals 6      ...     3.373 sec
   Calculating local VM**-1/2   ...     0.601 sec
   Orthogonal. integrals        ...     0.872 sec
   Multipl. 3-index integrals   ...    74.771 sec
   All concerning IRIab (w/TNO) ...     5.223 sec

 Calculate W0/W1                ...     7.458 sec
 W 3-ext contribution           ...     4.055 sec
 W 3-int contribution           ...     1.313 sec
 Sorting W                      ...     1.817 sec

 V exchange contribution        ...     1.251 sec

 Timings for Triples without generation
     of 3-index integrals       ...    33.881 sec
       0 weak pairs             ...    28.011 sec
       1 weak pair              ...     5.870 sec
       2 weak pairs             ...     0.000 sec
       3 weak pairs             ...     0.000 sec
  Extra time for extrapolation  ...     0.000 sec

Number of Triples   (0, 1, 2, 3 weak pairs; overall):   1196     559       0       0  (  1755)
Number of Atoms     (0, 1, 2, 3 weak pairs; overall):   13.0    12.9     0.0     0.0  (    18)
Number of PAOs      (0, 1, 2, 3 weak pairs; overall):  313.6   323.8     0.0     0.0  (   405)
Number of AuxFcns   (0, 1, 2, 3 weak pairs; overall):  364.4   339.7     0.0     0.0  (   954)
Number of TNOs      (0, 1, 2, 3 weak pairs         ):   82.6    56.2     0.0     0.0
Aver. Number of NTNO, Atoms, PAOs, AuxFcns / Triples:   1755    74.2    13.0   316.8   356.6

Triples Correction (T)                     ...     -0.067912111
Final correlation energy                   ...     -1.750041874
E(CCSD)                                    ...   -458.682944746
E(CCSD(T))                                 ...   -458.750856857


--------------------------------------------------------------------------------
                                    TIMINGS
--------------------------------------------------------------------------------


Total execution time                   ...      295.584 sec

Localization of occupied MO's          ...        0.246 sec (  0.1%)
Fock Matrix Formation                  ...       10.266 sec (  3.5%)
Global overlap, Fock, MKN matrices     ...       20.406 sec (  6.9%)
Differential overlap integrals         ...        0.725 sec (  0.2%)
Organizing maps                        ...        0.035 sec (  0.0%)
RI 3-index integral generations        ...        5.427 sec (  1.8%)
RI-PNO integral transformation         ...       65.162 sec ( 22.0%)
Initial Guess                          ...        8.685 sec (  2.9%)
DIIS Solver                            ...        0.236 sec (  0.1%)
State Vector Update                    ...        0.016 sec (  0.0%)
Sigma-vector construction              ...       56.232 sec ( 19.0%)
  <D|H|D>(0-ext)                       ...        2.921 sec (  5.2% of sigma)
  <D|H|D>(2-ext Fock)                  ...        0.014 sec (  0.0% of sigma)
  <D|H|D>(2-ext)                       ...        9.546 sec ( 17.0% of sigma)
  <D|H|D>(4-ext)                       ...        4.773 sec (  8.5% of sigma)
  <D|H|D>(4-ext-corr)                  ...       22.227 sec ( 39.5% of sigma)
  CCSD doubles correction              ...        0.194 sec (  0.3% of sigma)
  <S|H|S>                              ...        0.674 sec (  1.2% of sigma)
  <S|H|D>(1-ext)                       ...        0.367 sec (  0.7% of sigma)
  <D|H|S>(1-ext)                       ...        0.010 sec (  0.0% of sigma)
  <S|H|D>(3-ext)                       ...        0.170 sec (  0.3% of sigma)
  Fock-dressing                        ...        7.393 sec ( 13.1% of sigma)
  Singles amplitudes                   ...        0.627 sec (  1.1% of sigma)
  (ik|jl)-dressing                     ...        2.079 sec (  3.7% of sigma)
  (ij|ab),(ia|jb)-dressing             ...        1.619 sec (  2.9% of sigma)
  C-PCM terms                          ...        2.365 sec (  4.2% of sigma)
  Pair energies                        ...        0.006 sec (  0.0% of sigma)
Total Time for computing (T)           ...      127.099 sec ( 43.0% of ALL)
C-PCM correction to E(CORR)            ...        0.186 sec (  0.1%)


Maximum memory used throughout the entire MDCI-calculation: 4076.4 MB

-------------------------   --------------------
FINAL SINGLE POINT ENERGY      -458.750856857067
-------------------------   --------------------


           ************************************************************
           *        Program running with 8 parallel MPI-processes     *
           *              working on a common directory               *
           ************************************************************

------------------------------------------------------------------------------
                              ORCA PROPERTY CALCULATIONS
------------------------------------------------------------------------------

GBWName                                 ... calc.gbw
Number of atoms                         ...     18
Number of basis functions               ...    405
Max core memory                         ...   8000 MB

Electric properties:
Dipole moment                           ... YES
Quadrupole moment                       ...  NO
Static polarizability (Dipole/Dipole)   ...  NO
Static polarizability (Dipole/Quad.)    ...  NO
Static polarizability (Quad./Quad.)     ...  NO
Static polarizability (Velocity)        ...  NO

Atomic electric properties:
Dipole moment                           ...  NO
Quadrupole moment                       ...  NO
Static polarizability                   ...  NO

Choice of electric origin               ... Center of mass
Position of electric origin             ...     0.012713     0.019978    -0.085654

General magnetic properties:
Magnetizability                         ...  NO

EPR properties:
g-Tensor (aka g-matrix)                 ...  NO
Zero-Field splitting spin-orbit         ...  NO
Zero-field splitting spin-spin          ...  NO
Hyperfine couplings                     ...  NO (   0 nuclei)
Quadrupole couplings                    ...  NO (   0 nuclei)
Contact density                         ...  NO (   0 nuclei)

NMR properties:
Chemical shifts                         ...  NO (   0 nuclei)
Spin-rotation constants                 ...  NO (   0 nuclei)
Spin-spin couplings                     ...  NO (   0 nuclei,    0 pairs)

Choice of magnetic origin               ... GIAO
Position of magnetic origin             ...     0.000000     0.000000     0.000000

Properties with geometric perturbations:
SCF Hessian                             ...  NO
IR spectrum                             ...  NO
VCD spectrum                            ...  NO
X-ray spectroscopy properties:
SCF XES/XAS/RIXS spectra                ...  NO


-------------
DIPOLE MOMENT
-------------

Method             : SCF
Type of density    : Electron Density
Multiplicity       :   1
Irrep              :   0
Energy             :  -457.0008345200508302 Eh
Relativity type    : 
Basis              : AO
                                X                 Y                 Z
Electronic contribution:     -0.440422234       1.765006277      -1.065793523
Nuclear contribution   :     -2.744203189      -0.830433371       1.556832569
                        -----------------------------------------
Total Dipole Moment    :     -3.184625423       0.934572906       0.491039047
                        -----------------------------------------
Magnitude (a.u.)       :      3.355053643
Magnitude (Debye)      :      8.527868639


--------------------
Rotational spectrum 
--------------------
 
Rotational constants in cm-1:             0.126203             0.035187             0.029367 
Rotational constants in MHz :          3783.463809          1054.882794           880.415345 

Dipole components along the rotational axes: 
x,y,z [a.u.] :    -3.144250     1.069721     0.475158 
x,y,z [Debye]:    -7.992048     2.719014     1.207757 

 

Dipole moment calculation done in   0.0 sec 

Maximum memory used throughout the entire PROP-calculation: 21.0 MB

--------------------------------
SUGGESTED CITATIONS FOR THIS RUN
--------------------------------

Below you find a list of papers that are relevant to this ORCA run
We neither can nor want to force you to cite these papers, but we appreciate if you do
You receive ORCA, which is the product of decades of hard work by many enthusiastic individuals, for free
The only thing we kindly ask in return is that you cite our papers,
We deeply appreciate it, if you show your appreciation for ORCA by not just citing the generic ORCA reference.

Please note that relegating all ORCA citations to the supporting information does *not* help us.
SI sections are not indexed - citations you put there will not count into any citation statistics
But we need these citations in order to attract the funding resources that allow us to do what we are doing

Therefore, if you are a happy ORCA user, please consider citing a few of the papers listed below in the main body of your paper

In addition to the list printed below, the program has created the file calc.bibtex that contains the list in bibtex format
You can import this file easily into all common literature databanks and citation aid programs


List of essential papers. We consider these as the minimum necessary citations

  1. Neese,F.
     Software update: the ORCA program system, version 5.0
     WIRES Comput. Molec. Sci., 2022 12(1)e1606
     doi.org/10.1002/wcms.1606

List of papers to cite with high priority. The work reported in these papers was absolutely
necessary for this run to complete.
Our perspective: the developers of density functionals and basis sets usually get cited in chemistry papers
Good! But without the algorithms to do something with them, the functionals or basis sets would not do anything.
Hence, in our opinion, the algorithm design and method developments papers are equally worthy of getting cited

  1. Neese,F.; Hansen,A.; Liakos,D.G.
     Efficient and accurate approximations to the local coupled cluster singles doubles method using a truncated pair natural orbital basis
     J. Chem. Phys., 2009 131 064103
     doi.org/10.1063/1.3173827
  2. Neese,F.; Wennmohs,F.; Hansen,A.
     Efficient and accurate local approximations to coupled-electron pair approaches: An attempt to revive the pair natural orbital method
     J. Chem. Phys., 2009 130 114108
     doi.org/10.1063/1.3086717
  3. Riplinger,C.; Neese,F.
     An efficient and near linear scaling pair natural orbital based local coupled cluster method
     J. Chem. Phys., 2013 138(3)Art. No. 034106
     doi.org/10.1063/1.4773581
  4. Riplinger,C.; Sandhoefer,B.; Hansen,A.; Neese,F.
     Natural triple excitations in local coupled cluster calculations with pair natural orbitals
     J. Chem. Phys., 2013 139(13)Art. No. 134101
     doi.org/10.1063/1.4821834
  5. Riplinger,C.; Pinski,P.; Becker,U.; Valeev,E.F.; Neese,F.
     Sparse maps-A systematic infrastructure for reduced-scaling electronic structure methods. II. Linear scaling domain based pair natural orbital coupled cluster theory
     J. Chem. Phys., 2016 144 
     doi.org/10.1063/1.4939030
  6. Bistoni,G.; Riplinger,C.; Minenkov,Y.; Cavallo,L.; Auer,A.A.; Neese,F.
     Treating Subvalence Correlation Effects in Domain Based Pair Natural Orbital Coupled Cluster Calculations: An Out-of-the-Box Approach
     J. Theo. Comp. Chem., 2017 13 3220-3227
     doi.org/10.1021/acs.jctc.7b00352
  7. Garcia-Rates,M.; Neese,F.
     Effect of the Solute Cavity on the Solvation Energy and its Derivatives within the Framework of the Gaussian Charge Scheme
     J. Comput. Chem., 2020 41 922-939
     doi.org/10.1002/jcc.26139
  8. Garcia-Rates,M.; Becker,U.; Neese,F.
     Implicit solvation in domain based pair natural orbital coupled cluster (DLPNO-CCSD) theory
     J. Comput. Chem., 2021 42 1959-1973
     doi.org/10.1002/jcc.26726
  9. Neese,F.
     The SHARK Integral Generation and Digestion System
     J. Comp. Chem., 2022  1-16
     doi.org/10.1002/jcc.26942

List of suggested additional citations. These are papers that are important in the 'surrounding' of 
of this run, or papers that preceded the highly important papers. If you like your results we are grateful for a citation.

  1. Neese,F.
     The ORCA program system
     WIRES Comput. Molec. Sci., 2012 2(1)73-78
     doi.org/10.1002/wcms.81
  2. Neese,F.
     Software update: the ORCA program system, version 4.0
     WIRES Comput. Molec. Sci., 2018 8(1)1-6
     doi.org/10.1002/wcms.1327
  3. Neese,F.; Wennmohs,F.; Becker,U.; Riplinger,C.
     The ORCA quantum chemistry program package
     J. Chem. Phys., 2020 152 Art. No. L224108
     doi.org/10.1063/5.0004608

List of optional additional citations

  1. Neese,F.
     Approximate second-order SCF convergence for spin unrestricted wavefunctions
     Chem. Phys. Lett., 2000 325(1-3)93-98
     doi.org/10.1016/s0009-2614(00)00662-x

Timings for individual modules:

Sum of individual times          ...      327.810 sec (=   5.463 min)
Startup calculation              ...        1.609 sec (=   0.027 min)   0.5 %
SCF iterations                   ...       29.363 sec (=   0.489 min)   9.0 %
Property integrals               ...        0.349 sec (=   0.006 min)   0.1 %
Property calculations            ...        0.329 sec (=   0.005 min)   0.1 %
MDCI module                      ...      296.160 sec (=   4.936 min)  90.3 %
                             ****ORCA TERMINATED NORMALLY****
TOTAL RUN TIME: 0 days 0 hours 5 minutes 28 seconds 156 msec
'calc.bibtex' -> '/hsnfs/users/frank/ThermodynamicMap/2-EsterFuran/3/SP/calc.bibtex'
'calc.cpcm' -> '/hsnfs/users/frank/ThermodynamicMap/2-EsterFuran/3/SP/calc.cpcm'
'calc.cpcm_corr' -> '/hsnfs/users/frank/ThermodynamicMap/2-EsterFuran/3/SP/calc.cpcm_corr'
'calc.densities' -> '/hsnfs/users/frank/ThermodynamicMap/2-EsterFuran/3/SP/calc.densities'
'calc.densitiesinfo' -> '/hsnfs/users/frank/ThermodynamicMap/2-EsterFuran/3/SP/calc.densitiesinfo'
'calc.err' -> '/hsnfs/users/frank/ThermodynamicMap/2-EsterFuran/3/SP/calc.err'
'calc.gbw' -> '/hsnfs/users/frank/ThermodynamicMap/2-EsterFuran/3/SP/calc.gbw'
'calc.ges' -> '/hsnfs/users/frank/ThermodynamicMap/2-EsterFuran/3/SP/calc.ges'
'calc.job' -> '/hsnfs/users/frank/ThermodynamicMap/2-EsterFuran/3/SP/calc.job'
'calc.loc' -> '/hsnfs/users/frank/ThermodynamicMap/2-EsterFuran/3/SP/calc.loc'
'calc.property.txt' -> '/hsnfs/users/frank/ThermodynamicMap/2-EsterFuran/3/SP/calc.property.txt'
'calc.xyz' -> '/hsnfs/users/frank/ThermodynamicMap/2-EsterFuran/3/SP/calc.xyz'
cp: cannot stat 'calc.asa.inp': No such file or directory
cp: missing destination file operand after '/hsnfs/users/frank/ThermodynamicMap/2-EsterFuran/3/SP/'
Try 'cp --help' for more information.
cp: cannot stat 'calc.pc.tmp': No such file or directory
cp: cannot stat 'calc.QM2.pc.tmp': No such file or directory
