# Supplementary material for: Bro̷nsted Acid-Catalyzed Reduction of Furans
Source: J Am Chem Soc. 2025 Feb 19;147(9):7932–8. doi: 10.1021/jacs.4c18485 (PMC11887439; doi:10.1021/jacs.4c18485)
Supplement: Supplementary file 2 — ja4c18485_si_002.zip [file ja4c18485_si_002.zip › AllCoordinates/2-Methylester-Furan/IM/calc.mpi8.out]

! Job execution by suborca V 10.00 !
Job started from head1.mpi-muelheim.mpg.de, running /hsnfs/software/orca/orca_stable_directory/orca_stable_20240711/orca on xe30th135.mpi-muelheim.mpg.de in /usr/scratch/frank/calc__8514481 (/bin/ksh)
Job execution start: Thu Jul 11 23:26:33 CEST 2024
Shared library path: /hsnfs/software/openmpi-4.1.0/lib:/hsnfs/software/orca/orca_stable_directory/orca_stable_20240711:/hsnfs/software/themis/llvm-14.0.1/lib::/hsnfs/software/cfour-2.1/lib:/hsnfs/software/orca/orca_stable:/usr/users/openmpi-2.0.4/lib:/opt/intel/lib/intel64:/opt/intel/mkl/lib/intel64
SLURM Job ID is: 8514481
SLURM_JOB_NODELIST: xe30th135
Maxcore enforced by SLURM: 9600 MB per core
Expanded nodelist (1 nodes):
xe30th135

                                 *****************
                                 * O   R   C   A *
                                 *****************

                                            #,                                       
                                            ###                                      
                                            ####                                     
                                            #####                                    
                                            ######                                   
                                           ########,                                 
                                     ,,################,,,,,                         
                               ,,#################################,,                 
                          ,,##########################################,,             
                       ,#########################################, ''#####,          
                    ,#############################################,,   '####,        
                  ,##################################################,,,,####,       
                ,###########''''           ''''###############################       
              ,#####''   ,,,,##########,,,,          '''####'''          '####       
            ,##' ,,,,###########################,,,                        '##       
           ' ,,###''''                  '''############,,,                           
         ,,##''                                '''############,,,,        ,,,,,,###''
      ,#''                                            '''#######################'''  
     '                                                          ''''####''''         
             ,#######,   #######,   ,#######,      ##                                
            ,#'     '#,  ##    ##  ,#'     '#,    #''#        ,####,   ,####,        
            ##       ##  ##   ,#'  ##            #'  '#       #'       #'  '#        
            ##       ##  #######   ##           ,######,      #####,   #    #        
            '#,     ,#'  ##    ##  '#,     ,#' ,#      #,     #,   #   #,  ,#        
             '#######'   ##     ##  '#######'  #'      '#     '####' # '####'        


                #########################################################
                #                        -***-                          #
                #          Department of theory and spectroscopy        #
                #                                                       #
                #                      Frank Neese                      #
                #                                                       #
                #     Directorship, Architecture, Infrastructure        #
                #                    SHARK, DRIVERS                     #
                #        Core code/Algorithms in most modules           #
                #                                                       #
                #        Max Planck Institute fuer Kohlenforschung      #
                #                Kaiser Wilhelm Platz 1                 #
                #                 D-45470 Muelheim/Ruhr                 #
                #                      Germany                          #
                #                                                       #
                #                  All rights reserved                  #
                #                        -***-                          #
                #########################################################


                         Program Version 6.0  -   STABLE   -
                                (GIT: $4a5a57e3$)
                ($2024-07-09 13:34:12 +0200 $)

                         (BUILD: $Thu 11 Jul 2024 01:06:13 AM CEST$)


 With contributions from (in alphabetic order):
   Daniel Aravena         : Magnetic Suceptibility
   Michael Atanasov       : Ab Initio Ligand Field Theory (pilot matlab implementation)
   Alexander A. Auer      : GIAO ZORA, VPT2 properties, NMR spectrum
   Ute Becker             : All parallelization in ORCA, NUMFREQ, NUMCALC
   Giovanni Bistoni       : ED, misc. LED, open-shell LED, HFLD
   Martin Brehm           : Molecular dynamics
   Dmytro Bykov           : pre 5.0 version of the SCF Hessian
   Marcos Casanova-Páez   : riplet and SCS-CIS(D). UHF-(DLPNO)-IP/EA/STEOM-CCSD. CVS
   Vijay G. Chilkuri      : MRCI spin determinant printing, contributions to CSF-ICE
   Dipayan Datta          : RHF DLPNO-CCSD density
   Achintya Kumar Dutta   : EOM-CC, STEOM-CC
   Dmitry Ganyushin       : Spin-Orbit,Spin-Spin,Magnetic field MRCI
   Miquel Garcia          : C-PCM and meta-GGA Hessian, CCSD/C-PCM, Gaussian charge scheme
   Yang Guo               : DLPNO-NEVPT2, F12-NEVPT2, CIM, IAO-localization
   Andreas Hansen         : Spin unrestricted coupled pair/coupled cluster methods
   Benjamin Helmich-Paris : MC-RPA, TRAH-(SCF,CASSCF), AVAS, COSX integrals, SCF dyn. polar.
   Lee Huntington         : MR-EOM, pCC
   Robert Izsak           : Overlap fitted RIJCOSX, COSX-SCS-MP3, EOM
   Marcus Kettner         : Initial VPT2
   Christian Kollmar      : KDIIS, OOCD, Brueckner-CCSD(T), CCSD density, CASPT2, CASPT2-K, improved NEVPT2
   Axel Koslowski         : Symmetry handling, petite lists
   Simone Kossmann        : Meta GGA functionals, TD-DFT gradient, OOMP2, (MP2 Hessian; deprecated post 5.0)
   Martin Krupicka        : Initial ORCA-AGE/AUTOCI
   Lucas Lang             : DCDCAS
   Marvin Lechner         : AUTO-CI (C++ implementation), FIC-MRCC
   Dagmar Lenk            : GEPOL surface, SMD, ORCA-2-JSON
   Dimitrios Liakos       : Extrapolation schemes; Compound Job, initial MDCI parallelization
   Dimitrios Manganas     : Further ROCIS development; embedding schemes. LFT, Crystal Embedding
   Dimitrios Pantazis     : SARC Basis sets
   Anastasios Papadopoulos: AUTO-CI, single reference methods and gradients
   Taras Petrenko         : pre 6.0 DFT Hessian and TD-DFT gradient, (ASA, deprecated), ECA, 1-Electron XAS/XES, NRVS
   Peter Pinski           : DLPNO-MP2, DLPNO-MP2 Gradient
   Christoph Reimann      : Effective Core Potentials
   Marius Retegan         : Local ZFS, SOC
   Christoph Riplinger    : Optimizer, TS searches, QM/MM, DLPNO-CCSD(T), (RO)-DLPNO pert. Triples
   Tobias Risthaus        : Range-separated hybrids, TD-DFT gradient, RPA, STAB
   Michael Roemelt        : Original ROCIS implementation
   Masaaki Saitow         : Open-shell DLPNO-CCSD energy and density
   Barbara Sandhoefer     : DKH picture change effects
   Avijit Sen             : IP-ROCIS (deprecated post 5.0)
   Kantharuban Sivalingam : CASSCF convergence/infrastructure, NEVPT2 and variants, FIC-MRCI
   Bernardo de Souza      : ESD, SOC TD-DFT
   Georgi Stoychev        : AutoAux, RI-MP2 NMR, DLPNO-MP2 response, X2C
   Willem Van den Heuvel  : Paramagnetic NMR
   Boris Wezisla          : Elementary symmetry handling
   Frank Wennmohs         : Technical directorship and infrastructure


 We gratefully acknowledge several colleagues who have allowed us to
 interface, adapt or use parts of their codes:
   Stefan Grimme, W. Hujo, H. Kruse, P. Pracht,  : VdW corrections, initial TS optimization,
                  C. Bannwarth, S. Ehlert          DFT functionals, gCP, sTDA/sTD-DF
   Ed Valeev, F. Pavosevic, A. Kumar             : LibInt (2-el integral package), F12 methods
   Garnet Chan, S. Sharma, J. Yang, R. Olivares  : DMRG
   Ulf Ekstrom                                   : XCFun DFT Library
   Mihaly Kallay                                 : mrcc  (arbitrary order and MRCC methods)
   Frank Weinhold                                : gennbo (NPA and NBO analysis)
   Simon Mueller                                 : openCOSMO-RS
   Christopher J. Cramer and Donald G. Truhlar   : smd solvation model
   Lars Goerigk                                  : TD-DFT with DH, B97 family of functionals
   V. Asgeirsson, H. Jonsson                     : NEB implementation
   FAccTs GmbH                                   : IRC, NEB, NEB-TS, DLPNO-Multilevel, CI-OPT
                                                   MM, QMMM, 2- and 3-layer-ONIOM, Crystal-QMMM,
                                                   LR-CPCM, SF, NACMEs, symmetry and pop. for TD-DFT,
                                                   nearIR, NL-DFT gradient (VV10), updates on ESD,
                                                   ML-optimized integration grids
   S Lehtola, MJT Oliveira, MAL Marques          : LibXC Library
   Liviu Ungur et al                             : ANISO software


 Your calculation uses the libint2 library for the computation of 2-el integrals
 For citations please refer to: http://libint.valeyev.net

 Your ORCA version has been built with support for libXC version: 6.2.2
 For citations please refer to: https://libxc.gitlab.io

 This ORCA versions uses:
   CBLAS   interface :  Fast vector & matrix operations
   LAPACKE interface :  Fast linear algebra routines
   SCALAPACK package :  Parallel linear algebra routines
   Shared memory     :  Shared parallel matrices
   BLAS/LAPACK       :  OpenBLAS 0.3.26  USE64BITINT DYNAMIC_ARCH NO_AFFINITY Haswell SINGLE_THREADED
        Core in use  :  Haswell
   Copyright (c) 2011-2014, The OpenBLAS Project


NOTE: MaxCore=8000 MB was set to SCF,MP2,MDCI,CIPSI,MRCI and CIS
      => If you want to overwrite this, your respective input block should be placed after the MaxCore statement
Your calculation utilizes the atom-pairwise dispersion correction
with the Becke-Johnson damping scheme (D3BJ)


================================================================================

----- Orbital basis set information -----
Your calculation utilizes the basis: def2-SVP
   F. Weigend and R. Ahlrichs, Phys. Chem. Chem. Phys. 7, 3297 (2005).

----- AuxJ basis set information -----
Your calculation utilizes the auxiliary basis: def2/J
   F. Weigend, Phys. Chem. Chem. Phys. 8, 1057 (2006).

----- AuxC basis set information -----
Your calculation utilizes the auxiliary basis: def2-SVP/C
  H-La, Hf-Rn : A. Hellweg, C. Hattig, S. Hofener and W. Klopper, Theor. Chem. Acc. 117, 587 (2007).
        Ce-Lu : J. Chmela and M. E. Harding, Mol. Phys. (2018).

================================================================================
                                        WARNINGS
                       Please study these warnings very carefully!
================================================================================

WARNING: Old DensityContainer found on disk!
         Will remove this file - 
         If you want to keep old densities, please start your calculation with a different basename. 


WARNING: The frozen-core approximation for MP2-gradient calculations is turned on by default.

WARNING: Geometry Optimization
  ===> : Switching off AutoStart
         For restart on a previous wavefunction, please use MOREAD

WARNING: The frozen-core approximation is turned on by default for 
         the MP2 part of double-hybrid DFT.

================================================================================
                                       INPUT FILE
================================================================================
NAME = calc.inp
|  1> ! RI-B2PLYP D3BJ  def2-SVP def2-SVP/C RIJCOSX def2/J  TightOpt NumFreq
|  2> 
|  3> %cpcm
|  4> epsilon 16.7                    # Dielectric constant
|  5> refrac 1.275   
|  6> SURFACETYPE VDW_GAUSSIAN
|  7> end
|  8> 
|  9> 
| 10> %maxcore 8000
| 11> 
| 12> %PAL NPROCS 8 END
| 13> 
| 14> * xyz 0 1
| 15> O        1.5383705210      1.5319935304     -0.2343336958                 
| 16> C        0.9664548036      0.4540843466     -0.3321968712                 
| 17> O        1.6085757387     -0.7003894144     -0.0166650668                 
| 18> C        2.9216180638     -0.7593464254      0.4005448885                 
| 19> C       -0.4528522578      0.4126065928     -0.8301249638                 
| 20> C       -1.3479758435      1.1685867835      0.0722990011                 
| 21> C       -2.3038187734      0.3335600093      0.5300804037                 
| 22> C       -2.0772385266     -1.0029405002     -0.0494164000                 
| 23> O       -0.9287227803     -0.9237150832     -0.8761535590                 
| 24> H        3.0541075212     -0.1778996083      1.3379506030                 
| 25> H        3.5911050620     -0.3550828450     -0.3889539574                 
| 26> H        3.1962397609     -1.8167486110      0.5929302978                 
| 27> H       -0.5045085951      0.8570351517     -1.8468816043                 
| 28> H       -1.9055437075     -1.7352922219      0.7671103420                 
| 29> H       -2.9592140166     -1.2965698652     -0.6567830083                 
| 30> H       -1.2692637329      2.2179608368      0.3256458821                 
| 31> H       -3.1016868093      0.6123766657      1.2056213004                 
| 32> *
| 33> 
| 34>                          ****END OF INPUT****
================================================================================

                       *****************************
                       * Geometry Optimization Run *
                       *****************************

Geometry optimization settings:
Update method            Update   .... BFGS
Choice of coordinates    CoordSys .... (2022) Redundant Internals
Initial Hessian          InHess   .... Almloef's Model
Max. no of cycles        MaxIter  .... 51

Convergence Tolerances:
Energy Change            TolE     ....  1.0000e-06 Eh
Max. Gradient            TolMAXG  ....  1.0000e-04 Eh/bohr
RMS Gradient             TolRMSG  ....  3.0000e-05 Eh/bohr
Max. Displacement        TolMAXD  ....  1.0000e-03 bohr
RMS Displacement         TolRMSD  ....  6.0000e-04 bohr
Strict Convergence                .... False

------------------------------------------------------------------------------
                        ORCA OPTIMIZATION COORDINATE SETUP
------------------------------------------------------------------------------

The optimization will be done in redundant internal coordinates (2022)
Making redundant internal coordinates   ...  (2022 redundants) done
Evaluating the initial hessian          ...  (Almloef) done
Evaluating the coordinates              ...  done
Calculating the B-matrix                .... done
Calculating the G-matrix                .... done
Diagonalizing the G-matrix              .... done
Small eigenvalue found = 2.162e-02
The first mode is                       ....   31
The number of degrees of freedom        ....   45

    -----------------------------------------------------------------
                    Redundant Internal Coordinates


    -----------------------------------------------------------------
         Definition                    Initial Value    Approx d2E/dq
    -----------------------------------------------------------------
      1. B(C   1,O   0)                  1.2242         1.029135   
      2. B(O   2,C   1)                  1.3582         0.628957   
      3. B(C   3,O   2)                  1.3790         0.582690   
      4. B(C   4,C   1)                  1.5047         0.409979   
      5. B(C   5,C   4)                  1.4789         0.450731   
      6. B(C   6,C   5)                  1.3492         0.725699   
      7. B(C   7,C   6)                  1.4742         0.458497   
      8. B(O   8,C   7)                  1.4173         0.506119   
      9. B(O   8,C   4)                  1.4193         0.502548   
     10. B(H   9,C   3)                  1.1110         0.333341   
     11. B(H  10,C   3)                  1.1113         0.333018   
     12. B(H  11,C   3)                  1.1093         0.335463   
     13. B(H  12,C   4)                  1.1108         0.333553   
     14. B(H  13,C   7)                  1.1102         0.334351   
     15. B(H  14,C   7)                  1.1104         0.334097   
     16. B(H  15,C   5)                  1.0824         0.370310   
     17. B(H  16,C   6)                  1.0820         0.370863   
     18. A(O   0,C   1,C   4)          119.4333         0.438518   
     19. A(O   0,C   1,O   2)          120.5979         0.470898   
     20. A(O   2,C   1,C   4)          119.9600         0.401656   
     21. A(C   1,O   2,C   3)          123.8343         0.424764   
     22. A(O   2,C   3,H   9)          110.2698         0.342615   
     23. A(O   2,C   3,H  10)          110.0682         0.342559   
     24. A(H   9,C   3,H  10)          109.7062         0.283863   
     25. A(H  10,C   3,H  11)          108.7132         0.284143   
     26. A(H   9,C   3,H  11)          108.8452         0.284186   
     27. A(O   2,C   3,H  11)          109.2050         0.342979   
     28. A(C   5,C   4,H  12)          109.0176         0.330315   
     29. A(C   1,C   4,C   5)          110.7875         0.381350   
     30. A(O   8,C   4,H  12)          109.3552         0.334297   
     31. A(C   1,C   4,H  12)          109.6165         0.325194   
     32. A(C   5,C   4,O   8)          107.3467         0.392617   
     33. A(C   1,C   4,O   8)          110.6681         0.386174   
     34. A(C   4,C   5,H  15)          126.4698         0.336093   
     35. A(C   4,C   5,C   6)          108.6302         0.421685   
     36. A(C   6,C   5,H  15)          124.8974         0.364217   
     37. A(C   5,C   6,H  16)          125.0826         0.364310   
     38. A(C   5,C   6,C   7)          108.5911         0.422974   
     39. A(C   7,C   6,H  16)          126.3254         0.337134   
     40. A(H  13,C   7,H  14)          110.5297         0.284140   
     41. A(O   8,C   7,H  14)          109.8379         0.334781   
     42. A(C   6,C   7,H  14)          109.4303         0.331339   
     43. A(O   8,C   7,H  13)          109.9110         0.334824   
     44. A(C   6,C   7,H  13)          109.4323         0.331381   
     45. A(C   6,C   7,O   8)          107.6470         0.394282   
     46. A(C   4,O   8,C   7)          107.7829         0.398123   
     47. D(C   3,O   2,C   1,O   0)     -1.3153         0.029085   
     48. D(C   3,O   2,C   1,C   4)    177.6036         0.029085   
     49. D(H   9,C   3,O   2,C   1)     60.3606         0.027249   
     50. D(H  10,C   3,O   2,C   1)    -60.8115         0.027249   
     51. D(H  11,C   3,O   2,C   1)    179.9166         0.027249   
     52. D(C   5,C   4,C   1,O   2)    119.7289         0.012449   
     53. D(H  12,C   4,C   1,O   0)     59.0132         0.012449   
     54. D(O   8,C   4,C   1,O   2)      0.7784         0.012449   
     55. D(O   8,C   4,C   1,O   0)    179.7099         0.012449   
     56. D(C   5,C   4,C   1,O   0)    -61.3396         0.012449   
     57. D(H  15,C   5,C   4,C   1)     59.3096         0.014982   
     58. D(C   6,C   5,C   4,H  12)    118.0377         0.014982   
     59. D(C   6,C   5,C   4,O   8)     -0.3165         0.014982   
     60. D(H  15,C   5,C   4,O   8)   -179.7534         0.014982   
     61. D(C   6,C   5,C   4,C   1)   -121.2535         0.014982   
     62. D(H  16,C   6,C   5,H  15)     -0.1920         0.037326   
     63. D(H  16,C   6,C   5,C   4)   -179.6399         0.037326   
     64. D(C   7,C   6,C   5,H  15)    179.5007         0.037326   
     65. D(C   7,C   6,C   5,C   4)      0.0528         0.037326   
     66. D(H  14,C   7,C   6,C   5)   -119.1003         0.015499   
     67. D(H  13,C   7,C   6,H  16)    -60.6630         0.015499   
     68. D(H  13,C   7,C   6,C   5)    119.6491         0.015499   
     69. D(O   8,C   7,C   6,H  16)    179.9179         0.015499   
     70. D(O   8,C   7,C   6,C   5)      0.2300         0.015499   
     71. D(C   4,O   8,C   7,H  14)    118.6454         0.020267   
     72. D(C   4,O   8,C   7,H  13)   -119.5385         0.020267   
     73. D(C   4,O   8,C   7,C   6)     -0.4247         0.020267   
     74. D(C   7,O   8,C   4,H  12)   -117.6813         0.019973   
     75. D(C   7,O   8,C   4,C   5)      0.4543         0.019973   
     76. D(C   7,O   8,C   4,C   1)    121.4666         0.019973   
    -----------------------------------------------------------------

Number of atoms                         .... 17
Number of degrees of freedom            .... 76


         *************************************************************
         *                GEOMETRY OPTIMIZATION CYCLE   1            *
         *************************************************************
---------------------------------
CARTESIAN COORDINATES (ANGSTROEM)
---------------------------------
  O      1.538371    1.531994   -0.234334
  C      0.966455    0.454084   -0.332197
  O      1.608576   -0.700389   -0.016665
  C      2.921618   -0.759346    0.400545
  C     -0.452852    0.412607   -0.830125
  C     -1.347976    1.168587    0.072299
  C     -2.303819    0.333560    0.530080
  C     -2.077239   -1.002941   -0.049416
  O     -0.928723   -0.923715   -0.876154
  H      3.054108   -0.177900    1.337951
  H      3.591105   -0.355083   -0.388954
  H      3.196240   -1.816749    0.592930
  H     -0.504509    0.857035   -1.846882
  H     -1.905544   -1.735292    0.767110
  H     -2.959214   -1.296570   -0.656783
  H     -1.269264    2.217961    0.325646
  H     -3.101687    0.612377    1.205621

----------------------------
CARTESIAN COORDINATES (A.U.)
----------------------------
  NO LB      ZA    FRAG     MASS         X           Y           Z
   0 O     8.0000    0    15.999    2.907099    2.895048   -0.442827
   1 C     6.0000    0    12.011    1.826335    0.858095   -0.627761
   2 O     8.0000    0    15.999    3.039768   -1.323544   -0.031492
   3 C     6.0000    0    12.011    5.521058   -1.434957    0.756920
   4 C     6.0000    0    12.011   -0.855767    0.779713   -1.568709
   5 C     6.0000    0    12.011   -2.547305    2.208309    0.136625
   6 C     6.0000    0    12.011   -4.353587    0.630337    1.001707
   7 C     6.0000    0    12.011   -3.925412   -1.895283   -0.093383
   8 O     8.0000    0    15.999   -1.755032   -1.745569   -1.655690
   9 H     1.0000    0     1.008    5.771427   -0.336182    2.528360
  10 H     1.0000    0     1.008    6.786205   -0.671009   -0.735016
  11 H     1.0000    0     1.008    6.040018   -3.433157    1.120476
  12 H     1.0000    0     1.008   -0.953383    1.619562   -3.490100
  13 H     1.0000    0     1.008   -3.600956   -3.279227    1.449628
  14 H     1.0000    0     1.008   -5.592104   -2.450162   -1.241140
  15 H     1.0000    0     1.008   -2.398561    4.191339    0.615382
  16 H     1.0000    0     1.008   -5.861339    1.157224    2.278294

--------------------------------
INTERNAL COORDINATES (ANGSTROEM)
--------------------------------
 O      0   0   0     0.000000000000     0.00000000     0.00000000
 C      1   0   0     1.224153992531     0.00000000     0.00000000
 O      2   1   0     1.358193388189   120.59793177     0.00000000
 C      3   2   1     1.378992466786   123.83431145   358.68471919
 C      2   1   3     1.504687782897   119.43329299   181.07543713
 C      5   2   1     1.478891914520   110.78753848   298.66040575
 C      6   5   2     1.349247654375   108.63024105   238.74648511
 C      7   6   5     1.474241759561   108.59113374     0.05284101
 O      8   7   6     1.417342377928   107.64701815     0.23002682
 H      4   3   2     1.111019050699   110.26983152    60.36056535
 H      4   3   2     1.111283182125   110.06823727   299.18845407
 H      4   3   2     1.109291938284   109.20504755   179.91660449
 H      5   2   1     1.110846158183   109.61654004    59.01317606
 H      8   7   6     1.110195512324   109.43227312   119.64914201
 H      8   7   6     1.110402254063   109.43029540   240.89971857
 H      6   5   2     1.082389090026   126.46975854    59.30959591
 H      7   6   5     1.081983194745   125.08264356   180.36014859

---------------------------
INTERNAL COORDINATES (A.U.)
---------------------------
 O      0   0   0     0.000000000000     0.00000000     0.00000000
 C      1   0   0     2.313315791629     0.00000000     0.00000000
 O      2   1   0     2.566613540579   120.59793177     0.00000000
 C      3   2   1     2.605918102965   123.83431145   358.68471919
 C      2   1   3     2.843447826733   119.43329299   181.07543713
 C      5   2   1     2.794700700114   110.78753848   298.66040575
 C      6   5   2     2.549708553605   108.63024105   238.74648511
 C      7   6   5     2.785913180760   108.59113374     0.05284101
 O      8   7   6     2.678388932284   107.64701815     0.23002682
 H      4   3   2     2.099521735389   110.26983152    60.36056535
 H      4   3   2     2.100020871449   110.06823727   299.18845407
 H      4   3   2     2.096257965923   109.20504755   179.91660449
 H      5   2   1     2.099195015885   109.61654004    59.01317606
 H      8   7   6     2.097965473400   109.43227312   119.64914201
 H      8   7   6     2.098356158669   109.43029540   240.89971857
 H      6   5   2     2.045418950493   126.46975854    59.30959591
 H      7   6   5     2.044651919574   125.08264356   180.36014859

---------------------
BASIS SET INFORMATION
---------------------
There are 3 groups of distinct atoms

 Group   1 Type O   : 7s4p1d contracted to 3s2p1d pattern {511/31/1}
 Group   2 Type C   : 7s4p1d contracted to 3s2p1d pattern {511/31/1}
 Group   3 Type H   : 4s1p contracted to 2s1p pattern {31/1}

Atom   0O    basis set group =>   1
Atom   1C    basis set group =>   2
Atom   2O    basis set group =>   1
Atom   3C    basis set group =>   2
Atom   4C    basis set group =>   2
Atom   5C    basis set group =>   2
Atom   6C    basis set group =>   2
Atom   7C    basis set group =>   2
Atom   8O    basis set group =>   1
Atom   9H    basis set group =>   3
Atom  10H    basis set group =>   3
Atom  11H    basis set group =>   3
Atom  12H    basis set group =>   3
Atom  13H    basis set group =>   3
Atom  14H    basis set group =>   3
Atom  15H    basis set group =>   3
Atom  16H    basis set group =>   3
---------------------------------
AUXILIARY/J BASIS SET INFORMATION
---------------------------------
There are 3 groups of distinct atoms

 Group   1 Type O   : 12s5p4d2f1g contracted to 6s4p3d1f1g pattern {711111/2111/211/2/1}
 Group   2 Type C   : 12s5p4d2f1g contracted to 6s4p3d1f1g pattern {711111/2111/211/2/1}
 Group   3 Type H   : 5s2p1d contracted to 3s1p1d pattern {311/2/1}

Atom   0O    basis set group =>   1
Atom   1C    basis set group =>   2
Atom   2O    basis set group =>   1
Atom   3C    basis set group =>   2
Atom   4C    basis set group =>   2
Atom   5C    basis set group =>   2
Atom   6C    basis set group =>   2
Atom   7C    basis set group =>   2
Atom   8O    basis set group =>   1
Atom   9H    basis set group =>   3
Atom  10H    basis set group =>   3
Atom  11H    basis set group =>   3
Atom  12H    basis set group =>   3
Atom  13H    basis set group =>   3
Atom  14H    basis set group =>   3
Atom  15H    basis set group =>   3
Atom  16H    basis set group =>   3
---------------------------------
AUXILIARY/C BASIS SET INFORMATION
---------------------------------
There are 3 groups of distinct atoms

 Group   1 Type O   : 8s6p5d3f contracted to 6s5p4d1f pattern {311111/21111/2111/3}
 Group   2 Type C   : 8s6p5d3f contracted to 6s5p4d1f pattern {311111/21111/2111/3}
 Group   3 Type H   : 4s3p2d contracted to 3s2p1d pattern {211/21/2}

Atom   0O    basis set group =>   1
Atom   1C    basis set group =>   2
Atom   2O    basis set group =>   1
Atom   3C    basis set group =>   2
Atom   4C    basis set group =>   2
Atom   5C    basis set group =>   2
Atom   6C    basis set group =>   2
Atom   7C    basis set group =>   2
Atom   8O    basis set group =>   1
Atom   9H    basis set group =>   3
Atom  10H    basis set group =>   3
Atom  11H    basis set group =>   3
Atom  12H    basis set group =>   3
Atom  13H    basis set group =>   3
Atom  14H    basis set group =>   3
Atom  15H    basis set group =>   3
Atom  16H    basis set group =>   3


           ************************************************************
           *        Program running with 8 parallel MPI-processes     *
           *              working on a common directory               *
           ************************************************************
------------------------------------------------------------------------------
                             ORCA STARTUP CALCULATIONS
                           -- RI-GTO INTEGRALS CHOSEN --
------------------------------------------------------------------------------
------------------------------------------------------------------------------
                   ___                                                        
                  /   \      - P O W E R E D   B Y -                         
                 /     \                                                     
                 |  |  |   _    _      __       _____    __    __             
                 |  |  |  | |  | |    /  \     |  _  \  |  |  /  |          
                  \  \/   | |  | |   /    \    | | | |  |  | /  /          
                 / \  \   | |__| |  /  /\  \   | |_| |  |  |/  /          
                |  |  |   |  __  | /  /__\  \  |    /   |      \           
                |  |  |   | |  | | |   __   |  |    \   |  |\   \          
                \     /   | |  | | |  |  |  |  | |\  \  |  | \   \       
                 \___/    |_|  |_| |__|  |__|  |_| \__\ |__|  \__/        
                                                                              
                      - O R C A' S   B I G   F R I E N D -                    
                                      &                                       
                       - I N T E G R A L  F E E D E R -                       
                                                                              
 v1 FN, 2020, v2 2021, v3 2022-2024                                           
------------------------------------------------------------------------------


----------------------
SHARK INTEGRAL PACKAGE
----------------------

Number of atoms                             ...     17
Number of basis functions                   ...    166
Number of shells                            ...     78
Maximum angular momentum                    ...      2
Integral batch strategy                     ... SHARK/LIBINT Hybrid
RI-J (if used) integral strategy            ... SPLIT-RIJ (Revised 2003 algorithm where possible)
Printlevel                                  ...      1
Contraction scheme used                     ... SEGMENTED contraction
Prescreening option                         ... SCHWARTZ
   Thresh                                   ... 1.000e-12
   Tcut                                     ... 1.000e-14
   Tpresel                                  ... 1.000e-14 
Coulomb Range Separation                    ... NOT USED
Exchange Range Separation                   ... NOT USED
Multipole approximations                    ... NOT USED
Finite Nucleus Model                        ... NOT USED
CABS basis                                  ... NOT available
Auxiliary Coulomb fitting basis             ... AVAILABLE
   # of basis functions in Aux-J            ...    529
   # of shells in Aux-J                     ...    175
   Maximum angular momentum in Aux-J        ...      4
Auxiliary J/K fitting basis                 ... NOT available
Auxiliary Correlation fitting basis         ... AVAILABLE
   # of basis functions in Aux-C            ...    544
   # of shells in Aux-C                     ...    192
   Maximum angular momentum in Aux-C        ...      3
Auxiliary 'external' fitting basis          ... NOT available

Checking pre-screening integrals            ... done (  0.0 sec) Dimension = 78
Check shell pair data                       ... done (  0.0 sec)
Shell pair information
Shell pair cut-off parameter TPreSel        ...   1.0e-14
Total number of shell pairs                 ...      3081
Shell pairs after pre-screening             ...      2892
Total number of primitive shell pairs       ...     11167
Primitive shell pairs kept                  ...      7736
          la=0 lb=0:    884 shell pairs
          la=1 lb=0:   1050 shell pairs
          la=1 lb=1:    329 shell pairs
          la=2 lb=0:    365 shell pairs
          la=2 lb=1:    220 shell pairs
          la=2 lb=2:     44 shell pairs

Calculating one electron integrals          ... done (  0.0 sec)
Calculating RI/J V-Matrix + Cholesky decomp.... done (  0.0 sec)
Calculating RI/C V-Matrix + Cholesky decomp.... done (  0.0 sec)
Calculating Nuclear repulsion               ... done (  0.0 sec) ENN=    458.218167887267 Eh

Diagonalization of the overlap matrix:
Smallest eigenvalue                        ... 8.733e-04
Time for diagonalization                   ...    0.003 sec
Threshold for overlap eigenvalues          ... 1.000e-07
Number of eigenvalues below threshold      ... 0
Time for construction of square roots      ...    0.002 sec
Total time needed                          ...    0.006 sec

-------------------
DFT GRID GENERATION
-------------------

General Integration Accuracy     IntAcc      ... 4.388
Radial Grid Type                 RadialGrid  ... OptM3 with GC (2021)
Angular Grid (max. ang.)         AngularGrid ... 4 (Lebedev-302)
Angular grid pruning method      GridPruning ... 4 (adaptive)
Weight generation scheme         WeightScheme... mBecke (2022)
Basis function cutoff            BFCut       ... 1.0000e-12
Integration weight cutoff        WCut        ... 1.0000e-14
Partially contracted basis set               ... off
Rotationally invariant grid construction     ... off
Angular grids for H and He will be reduced by one unit

Total number of grid points                  ...    80180
Total number of batches                      ...     1263
Average number of points per batch           ...       63
Average number of grid points per atom       ...     4716

--------------------
COSX GRID GENERATION
--------------------

GRIDX 1
-------
General Integration Accuracy     IntAcc      ... 3.816
Radial Grid Type                 RadialGrid  ... OptM3 with GC (2021)
Angular Grid (max. ang.)         AngularGrid ... 1 (Lebedev-50)
Angular grid pruning method      GridPruning ... 4 (adaptive)
Weight generation scheme         WeightScheme... mBecke (2022)
Basis function cutoff            BFCut       ... 1.0000e-12
Integration weight cutoff        WCut        ... 1.0000e-14
Partially contracted basis set               ... on
Rotationally invariant grid construction     ... off
Angular grids for H and He will be reduced by one unit

Total number of grid points                  ...    10255
Total number of batches                      ...       91
Average number of points per batch           ...      112
Average number of grid points per atom       ...      603
UseSFitting                                  ... on

GRIDX 2
-------
General Integration Accuracy     IntAcc      ... 4.020
Radial Grid Type                 RadialGrid  ... OptM3 with GC (2021)
Angular Grid (max. ang.)         AngularGrid ... 2 (Lebedev-110)
Angular grid pruning method      GridPruning ... 4 (adaptive)
Weight generation scheme         WeightScheme... mBecke (2022)
Basis function cutoff            BFCut       ... 1.0000e-12
Integration weight cutoff        WCut        ... 1.0000e-14
Partially contracted basis set               ... on
Rotationally invariant grid construction     ... off
Angular grids for H and He will be reduced by one unit

Total number of grid points                  ...    22397
Total number of batches                      ...      184
Average number of points per batch           ...      121
Average number of grid points per atom       ...     1317
UseSFitting                                  ... on

GRIDX 3
-------
General Integration Accuracy     IntAcc      ... 4.338
Radial Grid Type                 RadialGrid  ... OptM3 with GC (2021)
Angular Grid (max. ang.)         AngularGrid ... 3 (Lebedev-194)
Angular grid pruning method      GridPruning ... 4 (adaptive)
Weight generation scheme         WeightScheme... mBecke (2022)
Basis function cutoff            BFCut       ... 1.0000e-12
Integration weight cutoff        WCut        ... 1.0000e-14
Partially contracted basis set               ... on
Rotationally invariant grid construction     ... off
Angular grids for H and He will be reduced by one unit

Total number of grid points                  ...    49162
Total number of batches                      ...      394
Average number of points per batch           ...      124
Average number of grid points per atom       ...     2892
UseSFitting                                  ... on
Initializing property integral containers    ... done (  0.0 sec)

SHARK setup successfully completed in   0.9 seconds

Maximum memory used throughout the entire STARTUP-calculation: 22.0 MB


           ************************************************************
           *        Program running with 8 parallel MPI-processes     *
           *              working on a common directory               *
           ************************************************************
-------------------------------------------------------------------------------
                                 ORCA GUESS
                   Start orbitals & Density for SCF / CASSCF
-------------------------------------------------------------------------------

------------
SCF SETTINGS
------------
Hamiltonian:
 Density Functional     Method          .... DFT(GTOs)
 Exchange Functional    Exchange        .... B88
   X-Alpha parameter    XAlpha          ....  0.666667
   Becke's b parameter  XBeta           ....  0.004200
 Correlation Functional Correlation     .... LYP
 LDA part of GGA corr.  LDAOpt          .... VWN-3
 Gradients option       PostSCFGGA      .... off
 Hybrid DFT is turned on
   Fraction HF Exchange ScalHFX         ....  0.530000
   Scaling of DF-GGA-X  ScalDFX         ....  0.470000
   Scaling of DF-GGA-C  ScalDFC         ....  0.730000
   Scaling of DF-LDA-C  ScalLDAC        ....  0.730000
   Perturbative correction              ....  0.270000
   NL short-range parameter             ....  7.800000
 RI-approximation to the Coulomb term is turned on
   Number of AuxJ basis functions       .... 529
   RIJ-COSX (HFX calculated with COS-X)).... on


General Settings:
 Integral files         IntName         .... calc
 Hartree-Fock type      HFTyp           .... RHF
 Total Charge           Charge          ....    0
 Multiplicity           Mult            ....    1
 Number of Electrons    NEL             ....   68
 Basis Dimension        Dim             ....  166
 Nuclear Repulsion      ENuc            ....    458.2181678873 Eh

Convergence Acceleration:
 AO-DIIS                CNVDIIS         .... on
   Start iteration      DIISMaxIt       ....    12
   Startup error        DIISStart       ....  0.200000
   # of expansion vecs  DIISMaxEq       ....     5
   Bias factor          DIISBfac        ....   1.050
   Max. coefficient     DIISMaxC        ....  10.000
 MO-DIIS                CNVKDIIS        .... off
 Trust-Rad. Augm. Hess. CNVTRAH         .... auto
   Auto Start mean grad. ratio tolernc. ....  1.125000
   Auto Start start iteration           ....    50
   Auto Start num. interpolation iter.  ....    10
   Max. Number of Micro iterations      ....    24
   Max. Number of Macro iterations      .... Maxiter - #DIIS iter
   Number of Davidson start vectors     ....     2
   Converg. threshold    (grad. norm)   ....   2.000e-06
   Grad. Scal. Fac. for Micro threshold ....   0.100
   Minimum threshold for Micro iter.    ....   1.000e-02
   NR start threshold (gradient norm)   ....   1.000e-04
   Initial trust radius                 ....   0.400
   Minimum AH scaling param. (alpha)    ....   1.000
   Maximum AH scaling param. (alpha)    .... 1000.000
   Quad. conv. algorithm                .... NR
   White noise on init. David. guess    .... on
   Maximum white noise                  ....   0.010
   Pseudo random numbers                .... off
   Inactive MOs                         .... canonical
   Orbital update algorithm             .... Taylor
   Preconditioner                       .... Diag
   Full preconditioner red. dimension   ....   250
 SOSCF                  CNVSOSCF        .... on
   Start iteration      SOSCFMaxIt      ....   150
   Startup grad/error   SOSCFStart      ....  0.003300
   Hessian update       SOSCFHessUp     .... L-BFGS
 Level Shifting         CNVShift        .... on
   Level shift para.    LevelShift      ....    0.2500
   Turn off err/grad.   ShiftErr        ....    0.0010
 Zerner damping         CNVZerner       .... off
 Static damping         CNVDamp         .... on
   Fraction old density DampFac         ....    0.7000
   Max. Damping (<1)    DampMax         ....    0.9800
   Min. Damping (>=0)   DampMin         ....    0.0000
   Turn off err/grad.   DampErr         ....    0.1000

SCF Procedure:
 Maximum # iterations   MaxIter         ....   125
 SCF integral mode      SCFMode         .... Direct
   Integral package                     .... SHARK and LIBINT hybrid scheme
 Reset frequency        DirectResetFreq ....    20
 Integral Threshold     Thresh          ....  1.000e-12 Eh
 Primitive CutOff       TCut            ....  1.000e-14 Eh

Convergence Tolerance:
 Convergence Check Mode ConvCheckMode   .... Total+1el-Energy
 Convergence forced     ConvForced      .... 0
 Energy Change          TolE            ....  1.000e-09 Eh
 1-El. energy change                    ....  1.000e-06 Eh
 Orbital Gradient       TolG            ....  2.000e-06
 Orbital Rotation angle TolX            ....  2.000e-06
 DIIS Error             TolErr          ....  1.000e-08

------------------------------
INITIAL GUESS: MODEL POTENTIAL
------------------------------
Loading Hartree-Fock densities                     ... done
Calculating cut-offs                               ... done
Initializing the effective Hamiltonian             ... done
Setting up the integral package (SHARK)            ... done
Starting the Coulomb interaction                   ... done (   0.0 sec)
Making the grid                                    ... done (   0.1 sec)
Mapping shells                                     ... done
Starting the XC term evaluation                    ... done (   0.0 sec)
  promolecular density results
     # of electrons  =     67.998344238
     EX              =    -57.820972604
     EC              =     -0.781828379
     EX+EC           =    -58.602800982
Transforming the Hamiltonian                       ... done (   0.0 sec)
Diagonalizing the Hamiltonian                      ... done (   0.0 sec)
Back transforming the eigenvectors                 ... done (   0.0 sec)
Now organizing SCF variables                       ... done
                      ------------------
                      INITIAL GUESS DONE (   0.2 sec)
                      ------------------
             **** ENERGY FILE WAS UPDATED (calc.en.tmp) ****
Finished Guess after   0.3 sec
Maximum memory used throughout the entire GUESS-calculation: 12.3 MB


           ************************************************************
           *        Program running with 8 parallel MPI-processes     *
           *              working on a common directory               *
           ************************************************************

-------------------------------------------------------------------------------------------
                                      ORCA LEAN-SCF
                              memory conserving SCF solver
-------------------------------------------------------------------------------------------

--------------------
CPCM SOLVATION MODEL
--------------------
CPCM parameters:
  Epsilon                                         ...      16.7000
  Refrac                                          ...       1.2750
  Rsolv                                           ...       1.3000
  Surface type                                    ... GAUSSIAN VDW
  Discretization scheme                           ... Constant charge density
    Threshold for H atoms                         ...       5.0000 (charges/Ang^2)
    Threshold for non-H atoms                     ...       5.0000 (charges/Ang^2)
  Epsilon function type                           ...         CPCM
Solvent:                                          ... CUSTOM
Radii:
  Scheme                                          ... Element-dependent radii
  Radius for O  used is    3.4469 Bohr (=   1.8240 Ang.)
  Radius for C  used is    3.8550 Bohr (=   2.0400 Ang.)
  Radius for H  used is    2.4944 Bohr (=   1.3200 Ang.)
Calculating surface                               ...        done! (  0.0s)
Cavity surface points                             ...         1584
Cavity Volume                                     ...    1052.6769
Cavity Surface-area                               ...     607.6015
Calculating surface distance matrix               ...        done! (  0.0s)
Performing Cholesky decomposition & store         ...        done! (  0.1s)
Overall time for CPCM initialization              ...                 0.1s

----------------------------------------D-I-I-S--------------------------------------------
Iteration    Energy (Eh)           Delta-E    RMSDP     MaxDP     DIISErr   Damp  Time(sec)
-------------------------------------------------------------------------------------------
               ***  Starting incremental Fock matrix formation  ***
    1    -457.6281349389913089     0.00e+00  3.00e-03  8.19e-02  2.71e-01  0.700   0.8
    2    -457.7220414879998884    -9.39e-02  2.05e-03  5.24e-02  1.35e-01  0.700   0.6
                               ***Turning on AO-DIIS***
    3    -457.7659604934700042    -4.39e-02  1.00e-03  1.76e-02  5.50e-02  0.700   0.5
    4    -457.7928318903644254    -2.69e-02  2.12e-03  3.03e-02  3.75e-02  0.000   0.5
    5    -457.8517480239456177    -5.89e-02  2.13e-04  5.85e-03  4.45e-03  0.000   0.5
                              *** Initializing SOSCF ***
---------------------------------------S-O-S-C-F--------------------------------------
Iteration    Energy (Eh)           Delta-E    RMSDP     MaxDP     MaxGrad    Time(sec)
--------------------------------------------------------------------------------------
    6    -457.8518949217622662    -1.47e-04  8.61e-05  1.52e-03  1.92e-03     0.5
               *** Restarting incremental Fock matrix formation ***
    7    -457.8519189283979927    -2.40e-05  5.49e-05  1.20e-03  4.40e-04     0.7
    8    -457.8519230972162291    -4.17e-06  3.88e-05  7.77e-04  1.55e-04     0.6
    9    -457.8519241014062686    -1.00e-06  1.61e-05  2.86e-04  7.56e-05     0.6
   10    -457.8519244141686499    -3.13e-07  3.58e-06  7.95e-05  1.40e-05     0.6
   11    -457.8519244253647571    -1.12e-08  1.47e-06  3.55e-05  7.53e-06     0.6
   12    -457.8519244301039066    -4.74e-09  3.21e-07  9.31e-06  1.76e-06     0.6
   13    -457.8519244305641109    -4.60e-10  1.51e-07  5.12e-06  1.58e-06     0.5
                 **** Energy Check signals convergence ****

               *****************************************************
               *                     SUCCESS                       *
               *           SCF CONVERGED AFTER  13 CYCLES          *
               *****************************************************

Recomputing exchange energy using gridx3       ... done (    0.991 sec)
Old exchange energy                            :    -31.069309996 Eh
New exchange energy                            :    -31.069274004 Eh
Exchange energy change after final integration :      0.000035992 Eh
Total energy after final integration           :   -457.851888439 Eh
             **** ENERGY FILE WAS UPDATED (calc.en.tmp) ****

----------------
TOTAL SCF ENERGY
----------------

Total Energy       :       -457.85188843864017 Eh          -12458.78328 eV

Components:
Nuclear Repulsion  :        458.21816788726738 Eh           12468.75025 eV
Electronic Energy  :       -916.05646574749755 Eh          -24927.16371 eV
One Electron Energy:      -1533.27852562407384 Eh          -41722.62982 eV
Two Electron Energy:        617.22205987657628 Eh           16795.46611 eV
CPCM Dielectric    :         -0.01362657033398 Eh              -0.37080 eV

Virial components:
Potential Energy   :       -912.33944727395033 Eh          -24826.01849 eV
Kinetic Energy     :        454.48755883531021 Eh           12367.23521 eV
Virial Ratio       :          2.00740246798384

DFT components:
N(Alpha)           :       33.999985806444 electrons
N(Beta)            :       33.999985806444 electrons
N(Total)           :       67.999971612888 electrons
E(X)               :      -27.631849800447 Eh       
E(C)               :       -1.710010493897 Eh       
E(XC)              :      -29.341860294344 Eh       

CPCM Solvation Model Properties:
Surface-charge          :         -0.01664166466839
Corrected charge        :         -0.00000000000000
Outlying charge corr.   :          0.00001927103236 Eh               0.00052 eV
Free-energy (cav+disp)  :  This term is not implemented in the current solvation scheme

---------------
SCF CONVERGENCE
---------------

  Last Energy change         ...    4.6020e-10  Tolerance :   1.0000e-09
  Last MAX-Density change    ...    5.1238e-06  Tolerance :   1.0000e-08
  Last RMS-Density change    ...    1.5050e-07  Tolerance :   1.0000e-09
  Last DIIS Error            ...    1.9151e-03  Tolerance :   1.0000e-08
  Last Orbital Gradient      ...    1.5766e-06  Tolerance :   2.0000e-06
  Last Orbital Rotation      ...    2.1755e-06  Tolerance :   2.0000e-06


----------------
ORBITAL ENERGIES
----------------

  NO   OCC          E(Eh)            E(eV) 
   0   2.0000     -19.774194      -538.0832 
   1   2.0000     -19.739263      -537.1327 
   2   2.0000     -19.722556      -536.6780 
   3   2.0000     -10.774200      -293.1809 
   4   2.0000     -10.699670      -291.1528 
   5   2.0000     -10.682435      -290.6838 
   6   2.0000     -10.677661      -290.5539 
   7   2.0000     -10.636312      -289.4288 
   8   2.0000     -10.635290      -289.4010 
   9   2.0000      -1.247162       -33.9370 
  10   2.0000      -1.189028       -32.3551 
  11   2.0000      -1.150133       -31.2967 
  12   2.0000      -0.915696       -24.9173 
  13   2.0000      -0.881188       -23.9784 
  14   2.0000      -0.821773       -22.3616 
  15   2.0000      -0.721072       -19.6214 
  16   2.0000      -0.663976       -18.0677 
  17   2.0000      -0.646597       -17.5948 
  18   2.0000      -0.615709       -16.7543 
  19   2.0000      -0.598506       -16.2862 
  20   2.0000      -0.563803       -15.3418 
  21   2.0000      -0.561908       -15.2903 
  22   2.0000      -0.537896       -14.6369 
  23   2.0000      -0.505654       -13.7595 
  24   2.0000      -0.498120       -13.5545 
  25   2.0000      -0.481951       -13.1146 
  26   2.0000      -0.456659       -12.4263 
  27   2.0000      -0.433063       -11.7842 
  28   2.0000      -0.419642       -11.4190 
  29   2.0000      -0.411231       -11.1902 
  30   2.0000      -0.375320       -10.2130 
  31   2.0000      -0.366341        -9.9687 
  32   2.0000      -0.350818        -9.5463 
  33   2.0000      -0.294006        -8.0003 
  34   0.0000       0.048996         1.3333 
  35   0.0000       0.076377         2.0783 
  36   0.0000       0.121485         3.3058 
  37   0.0000       0.131806         3.5866 
  38   0.0000       0.153770         4.1843 
  39   0.0000       0.160003         4.3539 
  40   0.0000       0.180687         4.9168 
  41   0.0000       0.186066         5.0631 
  42   0.0000       0.191541         5.2121 
  43   0.0000       0.194408         5.2901 
  44   0.0000       0.198771         5.4088 
*Only the first 10 virtual orbitals were printed.

                    ********************************
                    * MULLIKEN POPULATION ANALYSIS *
                    ********************************

-----------------------
MULLIKEN ATOMIC CHARGES
-----------------------
   0 O :   -0.375822
   1 C :    0.350123
   2 O :   -0.393452
   3 C :    0.175812
   4 C :    0.252625
   5 C :   -0.116312
   6 C :   -0.132855
   7 C :    0.321681
   8 O :   -0.493502
   9 H :    0.041495
  10 H :    0.041350
  11 H :    0.058636
  12 H :    0.078556
  13 H :    0.041208
  14 H :    0.041728
  15 H :    0.052934
  16 H :    0.055794
Sum of atomic charges:    0.0000000

--------------------------------
MULLIKEN REDUCED ORBITAL CHARGES
--------------------------------
  0 O s       :     3.762727  s :     3.762727
      pz      :     1.487155  p :     4.595028
      px      :     1.670002
      py      :     1.437871
      dz2     :     0.002093  d :     0.018067
      dxz     :     0.001216
      dyz     :     0.004416
      dx2y2   :     0.004666
      dxy     :     0.005676

  1 C s       :     3.056295  s :     3.056295
      pz      :     0.758884  p :     2.458747
      px      :     0.916941
      py      :     0.782922
      dz2     :     0.009669  d :     0.134836
      dxz     :     0.010954
      dyz     :     0.030334
      dx2y2   :     0.043531
      dxy     :     0.040348

  2 O s       :     3.731057  s :     3.731057
      pz      :     1.721576  p :     4.646062
      px      :     1.375185
      py      :     1.549300
      dz2     :     0.002183  d :     0.016333
      dxz     :     0.002336
      dyz     :     0.002467
      dx2y2   :     0.005417
      dxy     :     0.003928

  3 C s       :     3.026035  s :     3.026035
      pz      :     1.000241  p :     2.738918
      px      :     0.697234
      py      :     1.041443
      dz2     :     0.009251  d :     0.059235
      dxz     :     0.015934
      dyz     :     0.006430
      dx2y2   :     0.018603
      dxy     :     0.009018

  4 C s       :     2.945913  s :     2.945913
      pz      :     1.078481  p :     2.726417
      px      :     0.903074
      py      :     0.744862
      dz2     :     0.013420  d :     0.075045
      dxz     :     0.009084
      dyz     :     0.015763
      dx2y2   :     0.021858
      dxy     :     0.014920

  5 C s       :     3.231553  s :     3.231553
      pz      :     0.988545  p :     2.846889
      px      :     0.960273
      py      :     0.898071
      dz2     :     0.005635  d :     0.037869
      dxz     :     0.005979
      dyz     :     0.007332
      dx2y2   :     0.009448
      dxy     :     0.009476

  6 C s       :     3.242073  s :     3.242073
      pz      :     0.950540  p :     2.851942
      px      :     0.926502
      py      :     0.974900
      dz2     :     0.004108  d :     0.038840
      dxz     :     0.006270
      dyz     :     0.009213
      dx2y2   :     0.010922
      dxy     :     0.008327

  7 C s       :     2.923971  s :     2.923971
      pz      :     0.895723  p :     2.686126
      px      :     0.803807
      py      :     0.986596
      dz2     :     0.009460  d :     0.068222
      dxz     :     0.019252
      dyz     :     0.013710
      dx2y2   :     0.017068
      dxy     :     0.008732

  8 O s       :     3.791005  s :     3.791005
      pz      :     1.733199  p :     4.685891
      px      :     1.507133
      py      :     1.445560
      dz2     :     0.002496  d :     0.016606
      dxz     :     0.003730
      dyz     :     0.002316
      dx2y2   :     0.005537
      dxy     :     0.002527

  9 H s       :     0.935475  s :     0.935475
      pz      :     0.012996  p :     0.023029
      px      :     0.002225
      py      :     0.007809

 10 H s       :     0.935647  s :     0.935647
      pz      :     0.010018  p :     0.023003
      px      :     0.006900
      py      :     0.006085

 11 H s       :     0.918445  s :     0.918445
      pz      :     0.004732  p :     0.022919
      px      :     0.002659
      py      :     0.015527

 12 H s       :     0.899333  s :     0.899333
      pz      :     0.014908  p :     0.022111
      px      :     0.002978
      py      :     0.004225

 13 H s       :     0.936348  s :     0.936348
      pz      :     0.010383  p :     0.022444
      px      :     0.002664
      py      :     0.009398

 14 H s       :     0.935841  s :     0.935841
      pz      :     0.006775  p :     0.022431
      px      :     0.010795
      py      :     0.004861

 15 H s       :     0.922085  s :     0.922085
      pz      :     0.004558  p :     0.024981
      px      :     0.003373
      py      :     0.017049

 16 H s       :     0.919277  s :     0.919277
      pz      :     0.009496  p :     0.024928
      px      :     0.011525
      py      :     0.003907


                     *******************************
                     * LOEWDIN POPULATION ANALYSIS *
                     *******************************

----------------------
LOEWDIN ATOMIC CHARGES
----------------------
   0 O :   -0.270075
   1 C :    0.160913
   2 O :   -0.128199
   3 C :    0.088212
   4 C :    0.066563
   5 C :   -0.040514
   6 C :   -0.021719
   7 C :    0.102352
   8 O :   -0.215128
   9 H :    0.021216
  10 H :    0.021703
  11 H :    0.033342
  12 H :    0.048785
  13 H :    0.024381
  14 H :    0.024200
  15 H :    0.041069
  16 H :    0.042898

-------------------------------
LOEWDIN REDUCED ORBITAL CHARGES
-------------------------------
  0 O s       :     3.553773  s :     3.553773
      pz      :     1.474961  p :     4.686690
      px      :     1.677687
      py      :     1.534043
      dz2     :     0.004203  d :     0.029612
      dxz     :     0.001449
      dyz     :     0.005230
      dx2y2   :     0.007956
      dxy     :     0.010774

  1 C s       :     2.862761  s :     2.862761
      pz      :     0.765000  p :     2.689597
      px      :     0.985729
      py      :     0.938868
      dz2     :     0.021040  d :     0.286730
      dxz     :     0.020101
      dyz     :     0.058555
      dx2y2   :     0.098854
      dxy     :     0.088178

  2 O s       :     3.419647  s :     3.419647
      pz      :     1.693266  p :     4.677382
      px      :     1.406381
      py      :     1.577734
      dz2     :     0.003774  d :     0.031170
      dxz     :     0.004609
      dyz     :     0.003647
      dx2y2   :     0.010469
      dxy     :     0.008670

  3 C s       :     2.844040  s :     2.844040
      pz      :     1.049919  p :     2.933796
      px      :     0.800863
      py      :     1.083015
      dz2     :     0.020416  d :     0.133952
      dxz     :     0.036768
      dyz     :     0.015202
      dx2y2   :     0.040854
      dxy     :     0.020713

  4 C s       :     2.840150  s :     2.840150
      pz      :     1.073825  p :     2.924732
      px      :     0.992908
      py      :     0.857999
      dz2     :     0.030425  d :     0.168555
      dxz     :     0.020709
      dyz     :     0.034333
      dx2y2   :     0.051023
      dxy     :     0.032065

  5 C s       :     2.874711  s :     2.874711
      pz      :     1.003253  p :     3.074625
      px      :     1.020590
      py      :     1.050782
      dz2     :     0.012554  d :     0.091179
      dxz     :     0.013979
      dyz     :     0.016570
      dx2y2   :     0.022485
      dxy     :     0.025590

  6 C s       :     2.879411  s :     2.879411
      pz      :     0.983133  p :     3.050938
      px      :     1.026288
      py      :     1.041517
      dz2     :     0.008035  d :     0.091370
      dxz     :     0.014465
      dyz     :     0.020789
      dx2y2   :     0.026296
      dxy     :     0.021785

  7 C s       :     2.835831  s :     2.835831
      pz      :     0.971962  p :     2.909908
      px      :     0.888229
      py      :     1.049716
      dz2     :     0.019185  d :     0.151909
      dxz     :     0.041980
      dyz     :     0.033435
      dx2y2   :     0.039473
      dxy     :     0.017836

  8 O s       :     3.473960  s :     3.473960
      pz      :     1.729564  p :     4.712807
      px      :     1.512148
      py      :     1.471095
      dz2     :     0.003945  d :     0.028360
      dxz     :     0.006280
      dyz     :     0.003389
      dx2y2   :     0.009812
      dxy     :     0.004934

  9 H s       :     0.915722  s :     0.915722
      pz      :     0.034717  p :     0.063061
      px      :     0.007757
      py      :     0.020588

 10 H s       :     0.915373  s :     0.915373
      pz      :     0.026725  p :     0.062924
      px      :     0.020321
      py      :     0.015877

 11 H s       :     0.904487  s :     0.904487
      pz      :     0.012207  p :     0.062171
      px      :     0.008753
      py      :     0.041212

 12 H s       :     0.885123  s :     0.885123
      pz      :     0.040227  p :     0.066092
      px      :     0.011228
      py      :     0.014636

 13 H s       :     0.912011  s :     0.912011
      pz      :     0.028755  p :     0.063607
      px      :     0.008838
      py      :     0.026015

 14 H s       :     0.912257  s :     0.912257
      pz      :     0.018745  p :     0.063543
      px      :     0.030234
      py      :     0.014564

 15 H s       :     0.885681  s :     0.885681
      pz      :     0.016029  p :     0.073250
      px      :     0.012666
      py      :     0.044555

 16 H s       :     0.884879  s :     0.884879
      pz      :     0.026696  p :     0.072223
      px      :     0.030744
      py      :     0.014783


                      *****************************
                      * MAYER POPULATION ANALYSIS *
                      *****************************

  NA   - Mulliken gross atomic population
  ZA   - Total nuclear charge
  QA   - Mulliken gross atomic charge
  VA   - Mayer's total valence
  BVA  - Mayer's bonded valence
  FA   - Mayer's free valence

  ATOM       NA         ZA         QA         VA         BVA        FA
  0 O      8.3758     8.0000    -0.3758     2.0915     2.0915    -0.0000
  1 C      5.6499     6.0000     0.3501     4.0882     4.0882    -0.0000
  2 O      8.3935     8.0000    -0.3935     2.1078     2.1078    -0.0000
  3 C      5.8242     6.0000     0.1758     3.8798     3.8798     0.0000
  4 C      5.7474     6.0000     0.2526     3.7996     3.7996    -0.0000
  5 C      6.1163     6.0000    -0.1163     3.9420     3.9420     0.0000
  6 C      6.1329     6.0000    -0.1329     3.9583     3.9583     0.0000
  7 C      5.6783     6.0000     0.3217     3.8234     3.8234    -0.0000
  8 O      8.4935     8.0000    -0.4935     1.9604     1.9604    -0.0000
  9 H      0.9585     1.0000     0.0415     0.9908     0.9908     0.0000
 10 H      0.9586     1.0000     0.0414     0.9905     0.9905     0.0000
 11 H      0.9414     1.0000     0.0586     0.9854     0.9854     0.0000
 12 H      0.9214     1.0000     0.0786     0.9823     0.9823    -0.0000
 13 H      0.9588     1.0000     0.0412     0.9762     0.9762     0.0000
 14 H      0.9583     1.0000     0.0417     0.9749     0.9749    -0.0000
 15 H      0.9471     1.0000     0.0529     0.9980     0.9980     0.0000
 16 H      0.9442     1.0000     0.0558     0.9906     0.9906     0.0000

  Mayer bond orders larger than 0.100000
B(  0-O ,  1-C ) :   1.9657 B(  1-C ,  2-O ) :   1.1760 B(  1-C ,  4-C ) :   0.9182 
B(  2-O ,  3-C ) :   0.8881 B(  3-C ,  9-H ) :   0.9807 B(  3-C , 10-H ) :   0.9804 
B(  3-C , 11-H ) :   0.9830 B(  4-C ,  5-C ) :   1.0233 B(  4-C ,  8-O ) :   0.9786 
B(  4-C , 12-H ) :   0.9102 B(  5-C ,  6-C ) :   1.8897 B(  5-C , 15-H ) :   0.9982 
B(  6-C ,  7-C ) :   1.0255 B(  6-C , 16-H ) :   0.9939 B(  7-C ,  8-O ) :   0.9338 
B(  7-C , 13-H ) :   0.9410 B(  7-C , 14-H ) :   0.9444 

-------
TIMINGS
-------

Total SCF time: 0 days 0 hours 0 min 8 sec 

Total time                  ....       8.971 sec
Sum of individual times     ....       9.021 sec  (100.6%)

SCF preparation             ....       0.285 sec  (  3.2%)
Fock matrix formation       ....       8.348 sec  ( 93.1%)
  Startup                   ....       0.011 sec  (  0.1% of F)
  Split-RI-J                ....       0.619 sec  (  7.4% of F)
  Chain of spheres X        ....       5.384 sec  ( 64.5% of F)
  XC integration            ....       1.177 sec  ( 14.1% of F)
    XC Preparation          ....       0.000 sec  (  0.0% of XC)
    Basis function eval.    ....       0.451 sec  ( 38.3% of XC)
    Density eval.           ....       0.252 sec  ( 21.4% of XC)
    XC-Functional eval.     ....       0.055 sec  (  4.7% of XC)
    XC-Potential eval.      ....       0.278 sec  ( 23.6% of XC)
  CPCM terms                ....       1.093 sec  ( 13.1% of F)
Diagonalization             ....       0.000 sec  (  0.0%)
Density matrix formation    ....       0.027 sec  (  0.3%)
Total Energy calculation    ....       0.021 sec  (  0.2%)
Population analysis         ....       0.014 sec  (  0.2%)
Orbital Transformation      ....       0.091 sec  (  1.0%)
Orbital Orthonormalization  ....       0.000 sec  (  0.0%)
DIIS solution               ....       0.171 sec  (  1.9%)
SOSCF solution              ....       0.061 sec  (  0.7%)
Finished LeanSCF after   9.0 sec

Maximum memory used throughout the entire LEANSCF-calculation: 17.6 MB


           ************************************************************
           *        Program running with 8 parallel MPI-processes     *
           *              working on a common directory               *
           ************************************************************

------------------------------------------------------------------------------
                                ORCA  MP2 
------------------------------------------------------------------------------

Freezing NCore=18 chemical core electrons

----------------------
RI-MP2 ENERGY+GRADIENT
----------------------
Dimension of the orbital basis            ...  166
Dimension of the AuxC basis               ...  544
Memory devoted to MP2                     ... 8000 MB   
Data format for matrix containers         ... DOUBLE
Compression type for matrix containers    ... UNCOMPRESSED
Overall scaling of the MP2 energy         ...   2.700e-01

-----------------------
SHARK RI TRANSFORMATION
-----------------------

Number of basis functions                ...    166
Number of aux functions                  ...    544
Number of operators                      ...      1
Generation of IJK                        ... YES
Generation of IAK                        ... YES
Generation of ABK                        ... NO
Orbital Range Operator  0:    0-  33 to   34- 165

Aux basis identifier                     ...   AUXC
Contraction scheme used                  ... SEGMENTED
Do orthogonalization                     ... YES
All operator combinations                ... NO
Transpose (ia|K)                         ... NO
Integral generator used                  ... LIBINT
Starting integral generation + trafo... 
Half trafo (segmented) done. Total time =  0.1 sec. integrals=  0.1 sec trafo=  0.0 sec
Integral generation and half transformation done (  0.1 sec)

Reading or making V^(-1/2)          ... done (  0.0 sec)
Sorting IJK integrals               ... done (  0.0 sec)
Sorting IAK integrals               ... done (  0.1 sec)

SHARK RI integral transformation done. Total time =  0.1 sec.

Opening buffers                              ... done
Frozen core precalculation                   ... done

Starting loop over batches of integrals:

Operator 0  - window                       ... (  9- 33)x( 34-165)
Operator 0  - Memory available             ...  8000 MB
Operator 0  - Memory needed per MO         ...   0.5 MB
Operator 0  - Number of orbitals per batch ... 4
Operator 0  - Number of batches            ... 1

OPERATOR  0   PASS   0:  MOs     9 ...   12 +   13 ...   16 +   17 ...   20 +   21 ...   24
                            +   25 ...   28 +   29 ...   32 +   33 ...   33
  Reading integrals       ... ok
  Internal MO  11
Closing buffer GIPV ( 0.02 GB; CompressionRatio= 1.00)
Time spent in pair loops =     0.412 sec
Deleting buffers (Ka|jb) ...done

-----------------------------------------------
 RI-MP2 CORRELATION ENERGY:     -0.441439056 Eh
-----------------------------------------------


---------------------
MP2 DENSITY FORMATION
---------------------

Completing the external part of the density      ... done
Storing the unrelaxed density                    ... done

Re-sorting 3-index density container for op 0    ... done
Computing external part of the Lagrangian        ... done
Calculating the xc-kernel                        ... done
Calculating G(D)                                 ... done
Completing the Lagrangian                        ... done
Solving the Z-vector equations                   ... Using XC Grid                  ... (calc.grid_cpscf.tmp) 
Recalculating density on grid  ... (calc.grho_cpscf0.tmp) done
Calculating the xc-kernel      ... (calc.fxc_cpscf0.tmp) done

-------------------
SHARK CP-SCF DRIVER
-------------------

Dimension of the orbital basis          ...    166
Dimension of the CPSCF-problem          ...   4488
Number of operators                     ...      1
Max. number of iterations               ...    128
Convergence Tolerance                   ... 3.0e-05
Number of perturbations                 ...      1
Perturbation type                       ... REAL

----------------------------
POPLE LINEAR EQUATION SOLVER
----------------------------

  ITERATION   0:   ||err||_max =   5.6103e-02 (   0.5 sec)
  ITERATION   1:   ||err||_max =   1.2046e-02 (   0.5 sec)
  ITERATION   2:   ||err||_max =   5.5881e-03 (   0.5 sec)
  ITERATION   3:   ||err||_max =   1.8373e-03 (   0.5 sec)
  ITERATION   4:   ||err||_max =   4.4706e-04 (   0.5 sec)
  ITERATION   5:   ||err||_max =   1.6615e-04 (   0.5 sec)
  ITERATION   6:   ||err||_max =   5.0457e-05 (   0.5 sec)
  ITERATION   7:   ||err||_max =   1.5054e-05 (   0.5 sec)
done
Finalizing the relaxed density                   ... done
Transforming P to the AO basis                   ... done
Storing the relaxed density                      ... done

------------------------------------
ENERGY WEIGHTED DENSITY FINALIZATION
------------------------------------

Gathering the parts of the W-matrix              ... done
Forming the Z-density                            ... done
Transforming Z to the AO basis                   ... done
Calculating G(Z)                                 ... done
Finalizing the W-matrix                          ... done
Transforming W to the AO basis and storing       ... done

----------------------------------
MP2 DERIVATIVE INTEGRAL GENERATION
----------------------------------

Input SCF Electron Density              ... calc.scfp
Input Correlated Electron Density       ... calc.pmp2re
Input Energy Weighted Density           ... calc.wmp2.tmp

Nuclear repulsion gradient              ... done (  0.0 sec)
HCore & Overlap gradient  (SHARK)       ... done (  0.0 sec)
Two-electron RIJ gradient terms         ... done (  0.3 sec)

-----------------------------------------------------------
MP2 COSX Grid Generation
-----------------------------------------------------------

General Integration Accuracy     IntAcc      ... 4.871
Radial Grid Type                 RadialGrid  ... OptM3 with GC (2021)
Angular Grid (max. ang.)         AngularGrid ... 4 (Lebedev-302)
Angular grid pruning method      GridPruning ... 4 (adaptive)
Weight generation scheme         WeightScheme... mBecke (2022)
Basis function cutoff            BFCut       ... 1.0000e-12
Integration weight cutoff        WCut        ... 1.0000e-14
Partially contracted basis set               ... on
Rotationally invariant grid construction     ... off
Angular grids for H and He will be reduced by one unit

Total number of grid points                  ...    93377
Total number of batches                      ...      737
Average number of points per batch           ...      126
Average number of grid points per atom       ...     5493
UseSFitting                                  ... on
Two-electron COSX gradient terms        ... 
Integration Timings:
Total Time                  =     2.8 sec
Basis fcn evaluation        =     0.0 sec
Density evaluation          =     0.1 sec
A evaluation                =     2.3 sec
A derivative evaluation     =     0.0 sec
S-fit derivative evaluation =     0.0 sec
anal. over. der. evaluation =     0.0 sec
num. over. der. evaluation  =     0.2 sec
K(P) evaluation             =     0.0 sec
finalize                    =     0.0 sec

done (  3.3 sec)
CPCM gradient                           ... done (  0.3 sec)
DFT XC gradient                         ... Exchange-correlation gradient    ... done
done (  0.4 sec)
Empirical dispersion gradient           ... 
-------------------
DISPERSION GRADIENT
-------------------

   1   O   :    0.000148184    0.000164546   -0.000022593
   2   C   :    0.000152783    0.000083264   -0.000063267
   3   O   :    0.000212275   -0.000066932    0.000015833
   4   C   :    0.000168278   -0.000062251    0.000046038
   5   C   :   -0.000069653    0.000069142   -0.000070517
   6   C   :   -0.000105827    0.000050463   -0.000002458
   7   C   :   -0.000185533    0.000000234    0.000056279
   8   C   :   -0.000164575   -0.000056780    0.000022341
   9   O   :   -0.000090603   -0.000074349   -0.000062599
  10   H   :    0.000073410   -0.000024590    0.000047593
  11   H   :    0.000081723   -0.000028606    0.000000977
  12   H   :    0.000061858   -0.000053825    0.000022362
  13   H   :    0.000008582    0.000048388   -0.000112548
  14   H   :   -0.000071990   -0.000109946    0.000044506
  15   H   :   -0.000084113   -0.000081345   -0.000016750
  16   H   :   -0.000052558    0.000114315    0.000032482
  17   H   :   -0.000082239    0.000028273    0.000062322

Difference to translation invariance:
           :   -0.0000000000    0.0000000000    0.0000000000

Difference to rotation invariance:
           :    0.0000000000    0.0000000000   -0.0000000000

Norm of the Dispersion gradient    ...    0.0006180245
RMS gradient                       ...    0.0000865407
MAX gradient                       ...    0.0002122748
done (  0.0 sec)

                *********************************************
                * UNRELAXED MP2 DENSITY POPULATION ANALYSIS *
                *********************************************

------------------------------------------------------------------------------
                           ORCA POPULATION ANALYSIS
------------------------------------------------------------------------------
Input electron density              ... calc.pmp2ur
BaseName (.gbw .S,...)              ... calc

                    ********************************
                    * MULLIKEN POPULATION ANALYSIS *
                    ********************************

-----------------------
MULLIKEN ATOMIC CHARGES
-----------------------
   0 O :   -0.364120
   1 C :    0.332861
   2 O :   -0.384261
   3 C :    0.170819
   4 C :    0.247653
   5 C :   -0.117262
   6 C :   -0.134396
   7 C :    0.316604
   8 O :   -0.485373
   9 H :    0.042067
  10 H :    0.041947
  11 H :    0.059352
  12 H :    0.079127
  13 H :    0.041924
  14 H :    0.042442
  15 H :    0.053850
  16 H :    0.056765
Sum of atomic charges:    0.0000000

--------------------------------
MULLIKEN REDUCED ORBITAL CHARGES
--------------------------------
  0 O s       :     3.761958  s :     3.761958
      pz      :     1.479996  p :     4.578199
      px      :     1.664185
      py      :     1.434018
      dz2     :     0.003211  d :     0.023963
      dxz     :     0.002387
      dyz     :     0.005584
      dx2y2   :     0.005916
      dxy     :     0.006865
  1 C s       :     3.057068  s :     3.057068
      pz      :     0.767639  p :     2.471046
      px      :     0.918350
      py      :     0.785057
      dz2     :     0.010463  d :     0.139024
      dxz     :     0.011830
      dyz     :     0.031037
      dx2y2   :     0.044444
      dxy     :     0.041250
  2 O s       :     3.730045  s :     3.730045
      pz      :     1.715179  p :     4.631413
      px      :     1.371160
      py      :     1.545075
      dz2     :     0.003465  d :     0.022803
      dxz     :     0.003657
      dyz     :     0.003762
      dx2y2   :     0.006689
      dxy     :     0.005229
  3 C s       :     3.026505  s :     3.026505
      pz      :     0.999508  p :     2.738729
      px      :     0.698716
      py      :     1.040505
      dz2     :     0.010223  d :     0.063946
      dxz     :     0.016830
      dyz     :     0.007440
      dx2y2   :     0.019407
      dxy     :     0.010047
  4 C s       :     2.946173  s :     2.946173
      pz      :     1.076584  p :     2.725497
      px      :     0.902398
      py      :     0.746515
      dz2     :     0.014580  d :     0.080676
      dxz     :     0.010302
      dyz     :     0.016884
      dx2y2   :     0.022853
      dxy     :     0.016058
  5 C s       :     3.231568  s :     3.231568
      pz      :     0.986490  p :     2.841882
      px      :     0.958608
      py      :     0.896784
      dz2     :     0.006821  d :     0.043812
      dxz     :     0.007098
      dyz     :     0.008478
      dx2y2   :     0.010788
      dxy     :     0.010627
  6 C s       :     3.241684  s :     3.241684
      pz      :     0.949509  p :     2.848071
      px      :     0.925418
      py      :     0.973144
      dz2     :     0.005248  d :     0.044641
      dxz     :     0.007395
      dyz     :     0.010328
      dx2y2   :     0.012129
      dxy     :     0.009541
  7 C s       :     2.924541  s :     2.924541
      pz      :     0.895735  p :     2.685431
      px      :     0.804684
      py      :     0.985013
      dz2     :     0.010616  d :     0.073424
      dxz     :     0.020103
      dyz     :     0.014767
      dx2y2   :     0.018030
      dxy     :     0.009907
  8 O s       :     3.790126  s :     3.790126
      pz      :     1.728348  p :     4.672250
      px      :     1.502876
      py      :     1.441027
      dz2     :     0.003787  d :     0.022997
      dxz     :     0.004993
      dyz     :     0.003618
      dx2y2   :     0.006779
      dxy     :     0.003819
  9 H s       :     0.933660  s :     0.933660
      pz      :     0.013269  p :     0.024272
      px      :     0.002782
      py      :     0.008222
 10 H s       :     0.933808  s :     0.933808
      pz      :     0.010355  p :     0.024245
      px      :     0.007344
      py      :     0.006546
 11 H s       :     0.916539  s :     0.916539
      pz      :     0.005218  p :     0.024109
      px      :     0.003183
      py      :     0.015708
 12 H s       :     0.897575  s :     0.897575
      pz      :     0.015128  p :     0.023298
      px      :     0.003476
      py      :     0.004694
 13 H s       :     0.934365  s :     0.934365
      pz      :     0.010737  p :     0.023711
      px      :     0.003190
      py      :     0.009783
 14 H s       :     0.933858  s :     0.933858
      pz      :     0.007203  p :     0.023700
      px      :     0.011141
      py      :     0.005356
 15 H s       :     0.920040  s :     0.920040
      pz      :     0.005052  p :     0.026110
      px      :     0.003866
      py      :     0.017192
 16 H s       :     0.917175  s :     0.917175
      pz      :     0.009867  p :     0.026060
      px      :     0.011822
      py      :     0.004371


                     *******************************
                     * LOEWDIN POPULATION ANALYSIS *
                     *******************************

----------------------
LOEWDIN ATOMIC CHARGES
----------------------
   0 O :   -0.258888
   1 C :    0.145647
   2 O :   -0.120732
   3 C :    0.086047
   4 C :    0.062896
   5 C :   -0.040314
   6 C :   -0.022352
   7 C :    0.099633
   8 O :   -0.208027
   9 H :    0.020974
  10 H :    0.021480
  11 H :    0.033272
  12 H :    0.048398
  13 H :    0.024203
  14 H :    0.024020
  15 H :    0.040942
  16 H :    0.042801

-------------------------------
LOEWDIN REDUCED ORBITAL CHARGES
-------------------------------
  0 O s       :     3.552825  s :     3.552825
      pz      :     1.468047  p :     4.669776
      px      :     1.671907
      py      :     1.529822
      dz2     :     0.005458  d :     0.036287
      dxz     :     0.002656
      dyz     :     0.006507
      dx2y2   :     0.009399
      dxy     :     0.012267
  1 C s       :     2.863846  s :     2.863846
      pz      :     0.773123  p :     2.699015
      px      :     0.985916
      py      :     0.939976
      dz2     :     0.022262  d :     0.291492
      dxz     :     0.021138
      dyz     :     0.059076
      dx2y2   :     0.099737
      dxy     :     0.089279
  2 O s       :     3.419329  s :     3.419329
      pz      :     1.687077  p :     4.663126
      px      :     1.402366
      py      :     1.573683
      dz2     :     0.005176  d :     0.038277
      dxz     :     0.006013
      dyz     :     0.005011
      dx2y2   :     0.011954
      dxy     :     0.010124
  3 C s       :     2.844123  s :     2.844123
      pz      :     1.048186  p :     2.930551
      px      :     0.801306
      py      :     1.081058
      dz2     :     0.021496  d :     0.139279
      dxz     :     0.037741
      dyz     :     0.016392
      dx2y2   :     0.041857
      dxy     :     0.021794
  4 C s       :     2.840766  s :     2.840766
      pz      :     1.071272  p :     2.921025
      px      :     0.991263
      py      :     0.858490
      dz2     :     0.031886  d :     0.175313
      dxz     :     0.022193
      dyz     :     0.035643
      dx2y2   :     0.052218
      dxy     :     0.033373
  5 C s       :     2.874843  s :     2.874843
      pz      :     1.000910  p :     3.066861
      px      :     1.017997
      py      :     1.047953
      dz2     :     0.013957  d :     0.098611
      dxz     :     0.015517
      dyz     :     0.017960
      dx2y2   :     0.024029
      dxy     :     0.027147
  6 C s       :     2.879388  s :     2.879388
      pz      :     0.981604  p :     3.044399
      px      :     1.023997
      py      :     1.038797
      dz2     :     0.009352  d :     0.098565
      dxz     :     0.015987
      dyz     :     0.022134
      dx2y2   :     0.027689
      dxy     :     0.023403
  7 C s       :     2.836176  s :     2.836176
      pz      :     0.970862  p :     2.906229
      px      :     0.888062
      py      :     1.047304
      dz2     :     0.020381  d :     0.157962
      dxz     :     0.043064
      dyz     :     0.034771
      dx2y2   :     0.040661
      dxy     :     0.019085
  8 O s       :     3.473421  s :     3.473421
      pz      :     1.724708  p :     4.699272
      px      :     1.507872
      py      :     1.466692
      dz2     :     0.005318  d :     0.035334
      dxz     :     0.007719
      dyz     :     0.004729
      dx2y2   :     0.011243
      dxy     :     0.006324
  9 H s       :     0.913661  s :     0.913661
      pz      :     0.035634  p :     0.065364
      px      :     0.008425
      py      :     0.021305
 10 H s       :     0.913298  s :     0.913298
      pz      :     0.027515  p :     0.065222
      px      :     0.021177
      py      :     0.016530
 11 H s       :     0.902368  s :     0.902368
      pz      :     0.012794  p :     0.064361
      px      :     0.009420
      py      :     0.042146
 12 H s       :     0.883036  s :     0.883036
      pz      :     0.041190  p :     0.068566
      px      :     0.011915
      py      :     0.015461
 13 H s       :     0.909761  s :     0.909761
      pz      :     0.029649  p :     0.066036
      px      :     0.009515
      py      :     0.026872
 14 H s       :     0.910010  s :     0.910010
      pz      :     0.019504  p :     0.065970
      px      :     0.031219
      py      :     0.015247
 15 H s       :     0.883467  s :     0.883467
      pz      :     0.016697  p :     0.075591
      px      :     0.013336
      py      :     0.045559
 16 H s       :     0.882634  s :     0.882634
      pz      :     0.027496  p :     0.074566
      px      :     0.031593
      py      :     0.015477


                      *****************************
                      * MAYER POPULATION ANALYSIS *
                      *****************************

  NA   - Mulliken gross atomic population
  ZA   - Total nuclear charge
  QA   - Mulliken gross atomic charge
  VA   - Mayer's total valence
  BVA  - Mayer's bonded valence
  FA   - Mayer's free valence

  ATOM       NA         ZA         QA         VA         BVA        FA
  0 O      8.3641     8.0000    -0.3641     2.1905     2.0211     0.1695
  1 C      5.6671     6.0000     0.3329     4.1129     3.9736     0.1393
  2 O      8.3843     8.0000    -0.3843     2.2031     2.0509     0.1522
  3 C      5.8292     6.0000     0.1708     3.9095     3.8135     0.0960
  4 C      5.7523     6.0000     0.2477     3.8273     3.7123     0.1150
  5 C      6.1173     6.0000    -0.1173     3.9725     3.8288     0.1437
  6 C      6.1344     6.0000    -0.1344     3.9877     3.8467     0.1410
  7 C      5.6834     6.0000     0.3166     3.8505     3.7460     0.1046
  8 O      8.4854     8.0000    -0.4854     2.0564     1.9093     0.1471
  9 H      0.9579     1.0000     0.0421     0.9947     0.9744     0.0203
 10 H      0.9581     1.0000     0.0419     0.9944     0.9741     0.0203
 11 H      0.9406     1.0000     0.0594     0.9888     0.9696     0.0192
 12 H      0.9209     1.0000     0.0791     0.9857     0.9636     0.0221
 13 H      0.9581     1.0000     0.0419     0.9802     0.9587     0.0215
 14 H      0.9576     1.0000     0.0424     0.9788     0.9572     0.0216
 15 H      0.9461     1.0000     0.0539     1.0016     0.9812     0.0204
 16 H      0.9432     1.0000     0.0568     0.9941     0.9741     0.0199

  Mayer bond orders larger than 0.100000
B(  0-O ,  1-C ) :   1.9052 B(  1-C ,  2-O ) :   1.1460 B(  1-C ,  4-C ) :   0.8977 
B(  2-O ,  3-C ) :   0.8693 B(  3-C ,  9-H ) :   0.9654 B(  3-C , 10-H ) :   0.9651 
B(  3-C , 11-H ) :   0.9680 B(  4-C ,  5-C ) :   1.0007 B(  4-C ,  8-O ) :   0.9542 
B(  4-C , 12-H ) :   0.8948 B(  5-C ,  6-C ) :   1.8198 B(  5-C , 15-H ) :   0.9829 
B(  6-C ,  7-C ) :   1.0040 B(  6-C , 16-H ) :   0.9789 B(  7-C ,  8-O ) :   0.9114 
B(  7-C , 13-H ) :   0.9253 B(  7-C , 14-H ) :   0.9287 


                *******************************************
                * RELAXED MP2 DENSITY POPULATION ANALYSIS *
                *******************************************

------------------------------------------------------------------------------
                           ORCA POPULATION ANALYSIS
------------------------------------------------------------------------------
Input electron density              ... calc.pmp2re
BaseName (.gbw .S,...)              ... calc

                    ********************************
                    * MULLIKEN POPULATION ANALYSIS *
                    ********************************

-----------------------
MULLIKEN ATOMIC CHARGES
-----------------------
   0 O :   -0.314538
   1 C :    0.259335
   2 O :   -0.331694
   3 C :    0.154196
   4 C :    0.221832
   5 C :   -0.097664
   6 C :   -0.127412
   7 C :    0.294939
   8 O :   -0.438352
   9 H :    0.040835
  10 H :    0.040850
  11 H :    0.058658
  12 H :    0.071216
  13 H :    0.038440
  14 H :    0.039016
  15 H :    0.043497
  16 H :    0.046848
Sum of atomic charges:    0.0000000

--------------------------------
MULLIKEN REDUCED ORBITAL CHARGES
--------------------------------
  0 O s       :     3.754878  s :     3.754878
      pz      :     1.457648  p :     4.536230
      px      :     1.647763
      py      :     1.430819
      dz2     :     0.003137  d :     0.023430
      dxz     :     0.002349
      dyz     :     0.005425
      dx2y2   :     0.005853
      dxy     :     0.006667
  1 C s       :     3.062132  s :     3.062132
      pz      :     0.812958  p :     2.543550
      px      :     0.929999
      py      :     0.800593
      dz2     :     0.010192  d :     0.134982
      dxz     :     0.011259
      dyz     :     0.029828
      dx2y2   :     0.043386
      dxy     :     0.040317
  2 O s       :     3.722310  s :     3.722310
      pz      :     1.689880  p :     4.586796
      px      :     1.355989
      py      :     1.540926
      dz2     :     0.003440  d :     0.022589
      dxz     :     0.003694
      dyz     :     0.003768
      dx2y2   :     0.006519
      dxy     :     0.005168
  3 C s       :     3.025368  s :     3.025368
      pz      :     1.004567  p :     2.758130
      px      :     0.711268
      py      :     1.042295
      dz2     :     0.009938  d :     0.062306
      dxz     :     0.016376
      dyz     :     0.007229
      dx2y2   :     0.018660
      dxy     :     0.010103
  4 C s       :     2.948121  s :     2.948121
      pz      :     1.074200  p :     2.751241
      px      :     0.919315
      py      :     0.757726
      dz2     :     0.014273  d :     0.078806
      dxz     :     0.010081
      dyz     :     0.016670
      dx2y2   :     0.022021
      dxy     :     0.015760
  5 C s       :     3.230332  s :     3.230332
      pz      :     0.984012  p :     2.825224
      px      :     0.958663
      py      :     0.882549
      dz2     :     0.006690  d :     0.042109
      dxz     :     0.006764
      dyz     :     0.007975
      dx2y2   :     0.010557
      dxy     :     0.010122
  6 C s       :     3.242328  s :     3.242328
      pz      :     0.948769  p :     2.842322
      px      :     0.920975
      py      :     0.972577
      dz2     :     0.005031  d :     0.042762
      dxz     :     0.007218
      dyz     :     0.009728
      dx2y2   :     0.011615
      dxy     :     0.009170
  7 C s       :     2.923514  s :     2.923514
      pz      :     0.902076  p :     2.709742
      px      :     0.814051
      py      :     0.993615
      dz2     :     0.010705  d :     0.071805
      dxz     :     0.019364
      dyz     :     0.014379
      dx2y2   :     0.017434
      dxy     :     0.009924
  8 O s       :     3.782398  s :     3.782398
      pz      :     1.714985  p :     4.633258
      px      :     1.490082
      py      :     1.428191
      dz2     :     0.003756  d :     0.022696
      dxz     :     0.004846
      dyz     :     0.003681
      dx2y2   :     0.006572
      dxy     :     0.003841
  9 H s       :     0.935412  s :     0.935412
      pz      :     0.012763  p :     0.023753
      px      :     0.002898
      py      :     0.008092
 10 H s       :     0.935425  s :     0.935425
      pz      :     0.010018  p :     0.023726
      px      :     0.007169
      py      :     0.006539
 11 H s       :     0.917849  s :     0.917849
      pz      :     0.005265  p :     0.023493
      px      :     0.003189
      py      :     0.015039
 12 H s       :     0.906136  s :     0.906136
      pz      :     0.014424  p :     0.022648
      px      :     0.003609
      py      :     0.004615
 13 H s       :     0.938387  s :     0.938387
      pz      :     0.010347  p :     0.023173
      px      :     0.003277
      py      :     0.009550
 14 H s       :     0.937821  s :     0.937821
      pz      :     0.007040  p :     0.023163
      px      :     0.010691
      py      :     0.005432
 15 H s       :     0.930942  s :     0.930942
      pz      :     0.005120  p :     0.025561
      px      :     0.004045
      py      :     0.016396
 16 H s       :     0.927627  s :     0.927627
      pz      :     0.009619  p :     0.025525
      px      :     0.011450
      py      :     0.004456


                     *******************************
                     * LOEWDIN POPULATION ANALYSIS *
                     *******************************

----------------------
LOEWDIN ATOMIC CHARGES
----------------------
   0 O :   -0.229244
   1 C :    0.111020
   2 O :   -0.098458
   3 C :    0.075296
   4 C :    0.051915
   5 C :   -0.037306
   6 C :   -0.025847
   7 C :    0.089404
   8 O :   -0.191467
   9 H :    0.021727
  10 H :    0.022343
  11 H :    0.034315
  12 H :    0.046540
  13 H :    0.024398
  14 H :    0.024087
  15 H :    0.039762
  16 H :    0.041516

-------------------------------
LOEWDIN REDUCED ORBITAL CHARGES
-------------------------------
  0 O s       :     3.554004  s :     3.554004
      pz      :     1.450314  p :     4.639183
      px      :     1.660048
      py      :     1.528820
      dz2     :     0.005382  d :     0.036057
      dxz     :     0.002669
      dyz     :     0.006559
      dx2y2   :     0.009383
      dxy     :     0.012064
  1 C s       :     2.864785  s :     2.864785
      pz      :     0.808851  p :     2.735051
      px      :     0.985897
      py      :     0.940304
      dz2     :     0.022127  d :     0.289144
      dxz     :     0.020319
      dyz     :     0.057822
      dx2y2   :     0.099469
      dxy     :     0.089407
  2 O s       :     3.421856  s :     3.421856
      pz      :     1.667762  p :     4.638033
      px      :     1.395893
      py      :     1.574378
      dz2     :     0.005250  d :     0.038569
      dxz     :     0.006127
      dyz     :     0.005117
      dx2y2   :     0.011933
      dxy     :     0.010142
  3 C s       :     2.845673  s :     2.845673
      pz      :     1.051454  p :     2.942322
      px      :     0.807028
      py      :     1.083839
      dz2     :     0.021010  d :     0.136709
      dxz     :     0.036957
      dyz     :     0.016086
      dx2y2   :     0.040837
      dxy     :     0.021818
  4 C s       :     2.843702  s :     2.843702
      pz      :     1.070893  p :     2.930752
      px      :     0.997870
      py      :     0.861989
      dz2     :     0.031627  d :     0.173631
      dxz     :     0.022058
      dyz     :     0.035590
      dx2y2   :     0.051269
      dxy     :     0.033087
  5 C s       :     2.876641  s :     2.876641
      pz      :     1.000025  p :     3.063659
      px      :     1.017153
      py      :     1.046481
      dz2     :     0.013821  d :     0.097006
      dxz     :     0.015229
      dyz     :     0.017512
      dx2y2   :     0.023784
      dxy     :     0.026660
  6 C s       :     2.880158  s :     2.880158
      pz      :     0.985688  p :     3.048862
      px      :     1.025142
      py      :     1.038032
      dz2     :     0.009171  d :     0.096827
      dxz     :     0.015775
      dyz     :     0.021559
      dx2y2   :     0.027201
      dxy     :     0.023121
  7 C s       :     2.838335  s :     2.838335
      pz      :     0.973954  p :     2.916345
      px      :     0.892214
      py      :     1.050177
      dz2     :     0.020479  d :     0.155915
      dxz     :     0.042104
      dyz     :     0.034340
      dx2y2   :     0.039981
      dxy     :     0.019012
  8 O s       :     3.475430  s :     3.475430
      pz      :     1.717445  p :     4.680598
      px      :     1.502024
      py      :     1.461129
      dz2     :     0.005335  d :     0.035439
      dxz     :     0.007702
      dyz     :     0.004790
      dx2y2   :     0.011192
      dxy     :     0.006419
  9 H s       :     0.912867  s :     0.912867
      pz      :     0.035398  p :     0.065406
      px      :     0.008720
      py      :     0.021288
 10 H s       :     0.912405  s :     0.912405
      pz      :     0.027368  p :     0.065253
      px      :     0.021325
      py      :     0.016560
 11 H s       :     0.901487  s :     0.901487
      pz      :     0.012844  p :     0.064198
      px      :     0.009598
      py      :     0.041756
 12 H s       :     0.884927  s :     0.884927
      pz      :     0.040607  p :     0.068533
      px      :     0.012226
      py      :     0.015700
 13 H s       :     0.909534  s :     0.909534
      pz      :     0.029530  p :     0.066069
      px      :     0.009707
      py      :     0.026831
 14 H s       :     0.909898  s :     0.909898
      pz      :     0.019477  p :     0.066015
      px      :     0.031145
      py      :     0.015393
 15 H s       :     0.885098  s :     0.885098
      pz      :     0.016702  p :     0.075139
      px      :     0.013552
      py      :     0.044886
 16 H s       :     0.884200  s :     0.884200
      pz      :     0.027352  p :     0.074283
      px      :     0.031325
      py      :     0.015607


                      *****************************
                      * MAYER POPULATION ANALYSIS *
                      *****************************

  NA   - Mulliken gross atomic population
  ZA   - Total nuclear charge
  QA   - Mulliken gross atomic charge
  VA   - Mayer's total valence
  BVA  - Mayer's bonded valence
  FA   - Mayer's free valence

  ATOM       NA         ZA         QA         VA         BVA        FA
  0 O      8.3145     8.0000    -0.3145     2.2533     2.0866     0.1667
  1 C      5.7407     6.0000     0.2593     4.1788     4.0433     0.1355
  2 O      8.3317     8.0000    -0.3317     2.2711     2.1211     0.1500
  3 C      5.8458     6.0000     0.1542     3.9269     3.8312     0.0957
  4 C      5.7782     6.0000     0.2218     3.8540     3.7400     0.1140
  5 C      6.0977     6.0000    -0.0977     3.9733     3.8307     0.1427
  6 C      6.1274     6.0000    -0.1274     3.9935     3.8535     0.1401
  7 C      5.7051     6.0000     0.2949     3.8735     3.7693     0.1042
  8 O      8.4384     8.0000    -0.4384     2.1172     1.9715     0.1457
  9 H      0.9592     1.0000     0.0408     0.9951     0.9749     0.0202
 10 H      0.9592     1.0000     0.0408     0.9947     0.9745     0.0202
 11 H      0.9413     1.0000     0.0587     0.9887     0.9695     0.0192
 12 H      0.9288     1.0000     0.0712     0.9853     0.9634     0.0219
 13 H      0.9616     1.0000     0.0384     0.9795     0.9580     0.0215
 14 H      0.9610     1.0000     0.0390     0.9779     0.9564     0.0215
 15 H      0.9565     1.0000     0.0435     1.0019     0.9816     0.0204
 16 H      0.9532     1.0000     0.0468     0.9937     0.9738     0.0199

  Mayer bond orders larger than 0.100000
B(  0-O ,  1-C ) :   1.9364 B(  1-C ,  2-O ) :   1.1721 B(  1-C ,  4-C ) :   0.8924 
B(  2-O ,  3-C ) :   0.8903 B(  3-C ,  9-H ) :   0.9613 B(  3-C , 10-H ) :   0.9610 
B(  3-C , 11-H ) :   0.9655 B(  4-C ,  5-C ) :   0.9969 B(  4-C ,  8-O ) :   0.9797 
B(  4-C , 12-H ) :   0.8881 B(  5-C ,  6-C ) :   1.8125 B(  5-C , 15-H ) :   0.9806 
B(  6-C ,  7-C ) :   1.0064 B(  6-C , 16-H ) :   0.9765 B(  7-C ,  8-O ) :   0.9359 
B(  7-C , 13-H ) :   0.9190 B(  7-C , 14-H ) :   0.9225 


-------
TIMINGS
-------

Total time                :   11.518 sec
Integral trafo            :    0.142 sec (  1.2%)
FC preparation            :    0.029 sec (  0.3%)
I/O of integrals          :    0.048 sec (  0.4%)
K(i,j) operators          :    0.055 sec (  0.5%)
T(i,j) pair energies      :    0.010 sec (  0.1%)
V**(-1/2)                 :    0.081 sec (  0.7%)
Gamma(ia|P)               :    0.052 sec (  0.5%)
Gamma-Trafo               :    0.023 sec (  0.2%)
D(virtual)                :    0.003 sec (  0.0%)
D(internal)               :    0.068 sec (  0.6%)
W(virtual)                :    0.005 sec (  0.0%)
W(internal)               :    0.073 sec (  0.6%)
L(virtual)                :    0.070 sec (  0.6%)
L(internal)               :    0.010 sec (  0.1%)
XC kernel                 :    0.016 sec (  0.1%)
G(D)                      :    1.110 sec (  9.6%)
G(Z)                      :    0.857 sec (  7.4%)
Z-vector solution         :    3.931 sec ( 34.1%)
3-index derivative        :    0.154 sec (  1.3%)
2-index derivative        :    0.025 sec (  0.2%)
Fock matrix gradient      :    4.461 sec ( 38.7%)


---------------------------------------
MP2 TOTAL ENERGY:     -458.293327494 Eh
---------------------------------------

The final MP2 gradient
  0:   0.00736775   0.00925519   0.00053563
  1:  -0.05517680  -0.01893829  -0.00852837
  2:   0.06550578   0.00671168   0.02023462
  3:  -0.03291261  -0.01319417  -0.00948893
  4:  -0.01024176   0.01804091   0.01590574
  5:   0.02651077   0.00680975  -0.01995263
  6:  -0.02036778  -0.02383257   0.00792264
  7:   0.01466196   0.02260612  -0.00500950
  8:   0.00677957  -0.01115375  -0.00311602
  9:  -0.00263729   0.00283861   0.00667411
 10:   0.00187899   0.00124353  -0.00751906
 11:   0.00686132  -0.00776057   0.00278346
 12:  -0.00928389   0.00121316  -0.00160679
 13:   0.00367154   0.00324020   0.00585057
 14:  -0.00309883   0.00588471  -0.00351051
 15:  -0.00515586  -0.00476710   0.00219005
 16:   0.00564622   0.00186025  -0.00340166

-----------------------------------
NORM OF THE MP2 GRADIENT:  0.118569
-----------------------------------

Maximum memory used throughout the entire MP2-calculation: 30.8 MB


-------------------------------------------------------------------------------
                          DFT DISPERSION CORRECTION                            
                                                                               
                              DFTD3 V3.1  Rev 1                                
                          USING Becke-Johnson damping                          
-------------------------------------------------------------------------------
The B2PLYP functional is recognized
Active option DFTDOPT                   ...         4   

molecular C6(AA) [au] = 2673.193511 


            DFT-D V3
 parameters
 s6 scaling factor         :     0.6400 
 a1 scaling factor         :     0.3065 
 s8 scaling factor         :     0.9147 
 a2 scaling factor         :     5.0570 
 ad hoc parameters k1-k3   :    16.0000     1.3333    -4.0000 

 Edisp/kcal,au: -6.995339631357  -0.011147782104 
 E6   /kcal   :  -4.013434100 
 E8   /kcal   :  -2.981905532 
 % E8         :  42.627030119 

-------------------------   ----------------
Dispersion correction           -0.011147782
-------------------------   ----------------


-------------------------   --------------------
FINAL SINGLE POINT ENERGY      -458.304475276311
-------------------------   --------------------

------------------------------------------------------------------------------
                         ORCA GEOMETRY RELAXATION STEP
------------------------------------------------------------------------------

Reading the OPT-File                    .... done
Getting information on internals        .... done
Copying old internal coords+grads       .... done
Making the new internal coordinates     .... (2022 redundants) done
Validating the new internal coordinates .... (2022 redundants) done
Calculating the B-matrix                .... done
Calculating the G,G- and P matrices     .... done
Transforming gradient to internals      .... done
Projecting the internal gradient        .... done
Number of atoms                         ....  17
Number of internal coordinates          ....  76
Current Energy                          ....  -458.304475276 Eh
Current gradient norm                   ....     0.118569207 Eh/bohr
Maximum allowed component of the step   ....  0.300
Current trust radius                    ....  0.300
Evaluating the initial hessian          ....  (Almloef) done
Projecting the Hessian                  .... done
Forming the augmented Hessian           .... done
Diagonalizing the augmented Hessian     .... done
Last element of RFO vector              ....  0.980381154
Lowest eigenvalues of augmented Hessian:
 -0.014491263  0.012449502  0.017597893  0.018013552  0.020439052
Length of the computed step             ....  0.201055597
The final length of the internal step   ....  0.201055597
Converting the step to Cartesian space:
 Initial RMS(Int)=    0.0230626586
Transforming coordinates:
 Iter   0:  RMS(Cart)=    0.0445829196 RMS(Int)=    1.2434946146
 Iter   5:  RMS(Cart)=    0.0000000131 RMS(Int)=    0.0000000060
done
Storing new coordinates                 .... done

                                .--------------------.
          ----------------------|Geometry convergence|-------------------------
          Item                value                   Tolerance       Converged
          ---------------------------------------------------------------------
          RMS gradient        0.0091929856            0.0000300000      NO
          MAX gradient        0.0329895633            0.0001000000      NO
          RMS step            0.0230626586            0.0006000000      NO
          MAX step            0.0751033467            0.0010000000      NO
          ........................................................
          Max(Bonds)      0.0246      Max(Angles)    4.30
          Max(Dihed)        2.82      Max(Improp)    0.00
          ---------------------------------------------------------------------

The optimization has not yet converged - more geometry cycles are needed


    ---------------------------------------------------------------------------
                         Redundant Internal Coordinates
                            (Angstroem and degrees)

        Definition                    Value    dE/dq     Step     New-Value
    ----------------------------------------------------------------------------
     1. B(C   1,O   0)                1.2242  0.011631 -0.0059    1.2183   
     2. B(O   2,C   1)                1.3582  0.029911 -0.0246    1.3336   
     3. B(C   3,O   2)                1.3790 -0.027094  0.0240    1.4030   
     4. B(C   4,C   1)                1.5047 -0.007594  0.0095    1.5142   
     5. B(C   5,C   4)                1.4789 -0.017120  0.0197    1.4986   
     6. B(C   6,C   5)                1.3492  0.007144 -0.0054    1.3438   
     7. B(C   7,C   6)                1.4742 -0.016916  0.0184    1.4926   
     8. B(O   8,C   7)                1.4173 -0.007696  0.0080    1.4253   
     9. B(O   8,C   4)                1.4193 -0.004819  0.0055    1.4248   
    10. B(H   9,C   3)                1.1110  0.006798 -0.0103    1.1007   
    11. B(H  10,C   3)                1.1113  0.006922 -0.0105    1.1007   
    12. B(H  11,C   3)                1.1093  0.009587 -0.0145    1.0948   
    13. B(H  12,C   4)                1.1108  0.002384 -0.0036    1.1072   
    14. B(H  13,C   7)                1.1102  0.002734 -0.0041    1.1060   
    15. B(H  14,C   7)                1.1104  0.002826 -0.0043    1.1061   
    16. B(H  15,C   5)                1.0824 -0.004484  0.0062    1.0886   
    17. B(H  16,C   6)                1.0820 -0.005806  0.0080    1.0900   
    18. A(O   0,C   1,C   4)          119.43 -0.011204    1.58    121.01   
    19. A(O   0,C   1,O   2)          120.60 -0.015642    2.00    122.59   
    20. A(O   2,C   1,C   4)          119.96  0.026818   -3.52    116.44   
    21. A(C   1,O   2,C   3)          123.83  0.032990   -4.30    119.53   
    22. A(O   2,C   3,H   9)          110.27 -0.005069    0.84    111.11   
    23. A(O   2,C   3,H  10)          110.07 -0.005053    0.84    110.91   
    24. A(H   9,C   3,H  10)          109.71  0.004187   -0.70    109.01   
    25. A(H  10,C   3,H  11)          108.71 -0.001469    0.25    108.97   
    26. A(H   9,C   3,H  11)          108.85 -0.001223    0.18    109.03   
    27. A(O   2,C   3,H  11)          109.21  0.008745   -1.44    107.77   
    28. A(C   5,C   4,H  12)          109.02 -0.006135    1.22    110.24   
    29. A(C   1,C   4,C   5)          110.79 -0.002255    0.17    110.96   
    30. A(O   8,C   4,H  12)          109.36 -0.002949    0.54    109.89   
    31. A(C   1,C   4,H  12)          109.62  0.009582   -2.09    107.53   
    32. A(C   5,C   4,O   8)          107.35  0.011172   -1.70    105.65   
    33. A(C   1,C   4,O   8)          110.67 -0.009521    1.89    112.56   
    34. A(C   4,C   5,H  15)          126.47  0.007619   -1.19    125.28   
    35. A(C   4,C   5,C   6)          108.63 -0.003343    0.49    109.12   
    36. A(C   6,C   5,H  15)          124.90 -0.004269    0.70    125.60   
    37. A(C   5,C   6,H  16)          125.08  0.000186    0.10    125.18   
    38. A(C   5,C   6,C   7)          108.59 -0.007792    1.01    109.60   
    39. A(C   7,C   6,H  16)          126.33  0.007609   -1.10    125.22   
    40. A(H  13,C   7,H  14)          110.53  0.006808   -1.47    109.06   
    41. A(O   8,C   7,H  14)          109.84 -0.002785    0.28    110.12   
    42. A(C   6,C   7,H  14)          109.43 -0.007492    1.38    110.81   
    43. A(O   8,C   7,H  13)          109.91 -0.002882    0.32    110.23   
    44. A(C   6,C   7,H  13)          109.43 -0.008105    1.52    110.95   
    45. A(C   6,C   7,O   8)          107.65  0.014545   -2.02    105.63   
    46. A(C   4,O   8,C   7)          107.78 -0.014589    2.22    110.00   
    47. D(C   3,O   2,C   1,O   0)     -1.32  0.000015   -0.43     -1.74   
    48. D(C   3,O   2,C   1,C   4)    177.60 -0.001834    2.82    180.42   
    49. D(H   9,C   3,O   2,C   1)     60.36 -0.000774    0.18     60.54   
    50. D(H  10,C   3,O   2,C   1)    -60.81  0.000592   -0.04    -60.86   
    51. D(H  11,C   3,O   2,C   1)    179.92  0.000073    0.02    179.94   
    52. D(C   5,C   4,C   1,O   2)    119.73  0.004307   -2.43    117.30   
    53. D(H  12,C   4,C   1,O   0)     59.01 -0.000425    1.06     60.07   
    54. D(O   8,C   4,C   1,O   2)      0.78 -0.002062   -1.64     -0.86   
    55. D(O   8,C   4,C   1,O   0)    179.71 -0.003944    1.58    181.29   
    56. D(C   5,C   4,C   1,O   0)    -61.34  0.002425    0.79    -60.55   
    57. D(H  15,C   5,C   4,C   1)     59.31  0.004259   -1.05     58.26   
    58. D(C   6,C   5,C   4,H  12)    118.04 -0.001573    0.66    118.70   
    59. D(C   6,C   5,C   4,O   8)     -0.32 -0.001009    0.32      0.00   
    60. D(H  15,C   5,C   4,O   8)   -179.75 -0.001678    0.30   -179.46   
    61. D(C   6,C   5,C   4,C   1)   -121.25  0.004927   -1.03   -122.28   
    62. D(H  16,C   6,C   5,H  15)     -0.19  0.000879    0.02     -0.17   
    63. D(H  16,C   6,C   5,C   4)   -179.64  0.000141    0.01   -179.63   
    64. D(C   7,C   6,C   5,H  15)    179.50  0.001430   -0.10    179.40   
    65. D(C   7,C   6,C   5,C   4)      0.05  0.000692   -0.11     -0.06   
    66. D(H  14,C   7,C   6,C   5)   -119.10 -0.001055   -0.07   -119.17   
    67. D(H  13,C   7,C   6,H  16)    -60.66  0.000864   -0.20    -60.86   
    68. D(H  13,C   7,C   6,C   5)    119.65  0.000334   -0.08    119.57   
    69. D(O   8,C   7,C   6,H  16)    179.92  0.000398   -0.26    179.66   
    70. D(O   8,C   7,C   6,C   5)      0.23 -0.000132   -0.14      0.09   
    71. D(C   4,O   8,C   7,H  14)    118.65 -0.002458    0.95    119.60   
    72. D(C   4,O   8,C   7,H  13)   -119.54  0.002344   -0.49   -120.03   
    73. D(C   4,O   8,C   7,C   6)     -0.42 -0.000444    0.33     -0.10   
    74. D(C   7,O   8,C   4,H  12)   -117.68  0.003427   -1.17   -118.85   
    75. D(C   7,O   8,C   4,C   5)      0.45  0.000841   -0.39      0.06   
    76. D(C   7,O   8,C   4,C   1)    121.47 -0.000527   -0.13    121.34   
    ----------------------------------------------------------------------------

Geometry step timings:
Preparation and reading OPT file:      0.000 s (10.389 %)
Internal coordinates            :      0.000 s ( 1.247 %)
B/P matrices and projection     :      0.001 s (29.354 %)
Hessian update/contruction      :      0.000 s (11.069 %)
Making the step                 :      0.001 s (21.005 %)
Converting the step to Cartesian:      0.000 s ( 3.816 %)
Storing new data                :      0.000 s ( 1.209 %)
Checking convergence            :      0.000 s ( 0.113 %)
Final printing                  :      0.001 s (21.685 %)
Total time                      :      0.003 s

Time for energy+gradient        :     22.481 s
Time for complete geometry iter :     22.696 s

         *************************************************************
         *                GEOMETRY OPTIMIZATION CYCLE   2            *
         *************************************************************
---------------------------------
CARTESIAN COORDINATES (ANGSTROEM)
---------------------------------
  O      1.590741    1.521267   -0.254217
  C      1.005342    0.459159   -0.369906
  O      1.565846   -0.707968   -0.050333
  C      2.892645   -0.736312    0.404874
  C     -0.431997    0.408903   -0.843397
  C     -1.330697    1.162376    0.089566
  C     -2.285076    0.333824    0.546079
  C     -2.094898   -1.023053   -0.045994
  O     -0.947631   -0.918688   -0.885328
  H      3.007262   -0.149427    1.328951
  H      3.578659   -0.339559   -0.359067
  H      3.153383   -1.779649    0.609911
  H     -0.465983    0.858682   -1.854576
  H     -1.923999   -1.778582    0.743506
  H     -2.977839   -1.318381   -0.643222
  H     -1.229466    2.215260    0.346744
  H     -3.080646    0.612368    1.237083

----------------------------
CARTESIAN COORDINATES (A.U.)
----------------------------
  NO LB      ZA    FRAG     MASS         X           Y           Z
   0 O     8.0000    0    15.999    3.006064    2.874777   -0.480400
   1 C     6.0000    0    12.011    1.899822    0.867684   -0.699022
   2 O     8.0000    0    15.999    2.959019   -1.337865   -0.095116
   3 C     6.0000    0    12.011    5.466306   -1.391428    0.765100
   4 C     6.0000    0    12.011   -0.816356    0.772714   -1.593790
   5 C     6.0000    0    12.011   -2.514653    2.196573    0.169255
   6 C     6.0000    0    12.011   -4.318167    0.630836    1.031941
   7 C     6.0000    0    12.011   -3.958784   -1.933290   -0.086917
   8 O     8.0000    0    15.999   -1.790763   -1.736068   -1.673027
   9 H     1.0000    0     1.008    5.682902   -0.282377    2.511353
  10 H     1.0000    0     1.008    6.762685   -0.641673   -0.678539
  11 H     1.0000    0     1.008    5.959030   -3.363050    1.152566
  12 H     1.0000    0     1.008   -0.880579    1.622673   -3.504640
  13 H     1.0000    0     1.008   -3.635830   -3.361034    1.405023
  14 H     1.0000    0     1.008   -5.627299   -2.491378   -1.215514
  15 H     1.0000    0     1.008   -2.323353    4.186235    0.655252
  16 H     1.0000    0     1.008   -5.821578    1.157207    2.337748

--------------------------------
INTERNAL COORDINATES (ANGSTROEM)
--------------------------------
 O      0   0   0     0.000000000000     0.00000000     0.00000000
 C      1   0   0     1.218256434038     0.00000000     0.00000000
 O      2   1   0     1.333594436127   122.56675942     0.00000000
 C      3   2   1     1.403001336659   119.53120661   358.25302631
 C      2   1   3     1.514154818298   120.98251435   177.72949950
 C      5   2   1     1.498600506895   110.97141852   299.44520998
 C      6   5   2     1.343779121858   109.11116063   237.71651157
 C      7   6   5     1.492592872225   109.58884821   359.94161572
 O      5   2   1     1.424827046163   112.56064521   181.27530886
 H      4   3   2     1.100676872761   111.10636391    60.54229695
 H      4   3   2     1.100742713813   110.91111351   299.13721904
 H      4   3   2     1.094795538610   107.77285214   179.93568296
 H      5   2   1     1.107220758267   107.53203827    60.08078502
 H      8   7   6     1.106048203743   110.94785091   119.56085843
 H      8   7   6     1.106111635523   110.80515362   240.84593146
 H      6   5   2     1.088555856071   125.28351899    58.25910655
 H      7   6   5     1.089956590399   125.18384583   180.36976634

---------------------------
INTERNAL COORDINATES (A.U.)
---------------------------
 O      0   0   0     0.000000000000     0.00000000     0.00000000
 C      1   0   0     2.302171021219     0.00000000     0.00000000
 O      2   1   0     2.520128258000   122.56675942     0.00000000
 C      3   2   1     2.651288291812   119.53120661   358.25302631
 C      2   1   3     2.861337930940   120.98251435   177.72949950
 C      5   2   1     2.831944542188   110.97141852   299.44520998
 C      6   5   2     2.539374524792   109.11116063   237.71651157
 C      7   6   5     2.820591757949   109.58884821   359.94161572
 O      5   2   1     2.692532905452   112.56064521   181.27530886
 H      4   3   2     2.079977851459   111.10636391    60.54229695
 H      4   3   2     2.080102273015   110.91111351   299.13721904
 H      4   3   2     2.068863740612   107.77285214   179.93568296
 H      5   2   1     2.092344002918   107.53203827    60.08078502
 H      8   7   6     2.090128195990   110.94785091   119.56085843
 H      8   7   6     2.090248064681   110.80515362   240.84593146
 H      6   5   2     2.057072449449   125.28351899    58.25910655
 H      7   6   5     2.059719453717   125.18384583   180.36976634


           ************************************************************
           *        Program running with 8 parallel MPI-processes     *
           *              working on a common directory               *
           ************************************************************
------------------------------------------------------------------------------
                   ___                                                        
                  /   \      - P O W E R E D   B Y -                         
                 /     \                                                     
                 |  |  |   _    _      __       _____    __    __             
                 |  |  |  | |  | |    /  \     |  _  \  |  |  /  |          
                  \  \/   | |  | |   /    \    | | | |  |  | /  /          
                 / \  \   | |__| |  /  /\  \   | |_| |  |  |/  /          
                |  |  |   |  __  | /  /__\  \  |    /   |      \           
                |  |  |   | |  | | |   __   |  |    \   |  |\   \          
                \     /   | |  | | |  |  |  |  | |\  \  |  | \   \       
                 \___/    |_|  |_| |__|  |__|  |_| \__\ |__|  \__/        
                                                                              
                      - O R C A' S   B I G   F R I E N D -                    
                                      &                                       
                       - I N T E G R A L  F E E D E R -                       
                                                                              
 v1 FN, 2020, v2 2021, v3 2022-2024                                           
------------------------------------------------------------------------------


----------------------
SHARK INTEGRAL PACKAGE
----------------------

Number of atoms                             ...     17
Number of basis functions                   ...    166
Number of shells                            ...     78
Maximum angular momentum                    ...      2
Integral batch strategy                     ... SHARK/LIBINT Hybrid
RI-J (if used) integral strategy            ... SPLIT-RIJ (Revised 2003 algorithm where possible)
Printlevel                                  ...      1
Contraction scheme used                     ... SEGMENTED contraction
Prescreening option                         ... SCHWARTZ
   Thresh                                   ... 1.000e-12
   Tcut                                     ... 1.000e-14
   Tpresel                                  ... 1.000e-14 
Coulomb Range Separation                    ... NOT USED
Exchange Range Separation                   ... NOT USED
Multipole approximations                    ... NOT USED
Finite Nucleus Model                        ... NOT USED
CABS basis                                  ... NOT available
Auxiliary Coulomb fitting basis             ... AVAILABLE
   # of basis functions in Aux-J            ...    529
   # of shells in Aux-J                     ...    175
   Maximum angular momentum in Aux-J        ...      4
Auxiliary J/K fitting basis                 ... NOT available
Auxiliary Correlation fitting basis         ... AVAILABLE
   # of basis functions in Aux-C            ...    544
   # of shells in Aux-C                     ...    192
   Maximum angular momentum in Aux-C        ...      3
Auxiliary 'external' fitting basis          ... NOT available

Checking pre-screening integrals            ... done (  0.0 sec) Dimension = 78
Check shell pair data                       ... done (  0.0 sec)
Shell pair information
Shell pair cut-off parameter TPreSel        ...   1.0e-14
Total number of shell pairs                 ...      3081
Shell pairs after pre-screening             ...      2893
Total number of primitive shell pairs       ...     11167
Primitive shell pairs kept                  ...      7740
          la=0 lb=0:    884 shell pairs
          la=1 lb=0:   1049 shell pairs
          la=1 lb=1:    330 shell pairs
          la=2 lb=0:    366 shell pairs
          la=2 lb=1:    220 shell pairs
          la=2 lb=2:     44 shell pairs

Calculating one electron integrals          ... done (  0.0 sec)
Calculating RI/J V-Matrix + Cholesky decomp.... done (  0.0 sec)
Calculating RI/C V-Matrix + Cholesky decomp.... done (  0.0 sec)
Calculating Nuclear repulsion               ... done (  0.0 sec) ENN=    458.026691449382 Eh

Diagonalization of the overlap matrix:
Smallest eigenvalue                        ... 9.303e-04
Time for diagonalization                   ...    0.003 sec
Threshold for overlap eigenvalues          ... 1.000e-07
Number of eigenvalues below threshold      ... 0
Time for construction of square roots      ...    0.002 sec
Total time needed                          ...    0.006 sec

-------------------
DFT GRID GENERATION
-------------------

General Integration Accuracy     IntAcc      ... 4.388
Radial Grid Type                 RadialGrid  ... OptM3 with GC (2021)
Angular Grid (max. ang.)         AngularGrid ... 4 (Lebedev-302)
Angular grid pruning method      GridPruning ... 4 (adaptive)
Weight generation scheme         WeightScheme... mBecke (2022)
Basis function cutoff            BFCut       ... 1.0000e-12
Integration weight cutoff        WCut        ... 1.0000e-14
Partially contracted basis set               ... off
Rotationally invariant grid construction     ... off
Angular grids for H and He will be reduced by one unit

Total number of grid points                  ...    80185
Total number of batches                      ...     1263
Average number of points per batch           ...       63
Average number of grid points per atom       ...     4717

--------------------
COSX GRID GENERATION
--------------------

GRIDX 1
-------
General Integration Accuracy     IntAcc      ... 3.816
Radial Grid Type                 RadialGrid  ... OptM3 with GC (2021)
Angular Grid (max. ang.)         AngularGrid ... 1 (Lebedev-50)
Angular grid pruning method      GridPruning ... 4 (adaptive)
Weight generation scheme         WeightScheme... mBecke (2022)
Basis function cutoff            BFCut       ... 1.0000e-12
Integration weight cutoff        WCut        ... 1.0000e-14
Partially contracted basis set               ... on
Rotationally invariant grid construction     ... off
Angular grids for H and He will be reduced by one unit

Total number of grid points                  ...    10254
Total number of batches                      ...       91
Average number of points per batch           ...      112
Average number of grid points per atom       ...      603
UseSFitting                                  ... on

GRIDX 2
-------
General Integration Accuracy     IntAcc      ... 4.020
Radial Grid Type                 RadialGrid  ... OptM3 with GC (2021)
Angular Grid (max. ang.)         AngularGrid ... 2 (Lebedev-110)
Angular grid pruning method      GridPruning ... 4 (adaptive)
Weight generation scheme         WeightScheme... mBecke (2022)
Basis function cutoff            BFCut       ... 1.0000e-12
Integration weight cutoff        WCut        ... 1.0000e-14
Partially contracted basis set               ... on
Rotationally invariant grid construction     ... off
Angular grids for H and He will be reduced by one unit

Total number of grid points                  ...    22389
Total number of batches                      ...      184
Average number of points per batch           ...      121
Average number of grid points per atom       ...     1317
UseSFitting                                  ... on

GRIDX 3
-------
General Integration Accuracy     IntAcc      ... 4.338
Radial Grid Type                 RadialGrid  ... OptM3 with GC (2021)
Angular Grid (max. ang.)         AngularGrid ... 3 (Lebedev-194)
Angular grid pruning method      GridPruning ... 4 (adaptive)
Weight generation scheme         WeightScheme... mBecke (2022)
Basis function cutoff            BFCut       ... 1.0000e-12
Integration weight cutoff        WCut        ... 1.0000e-14
Partially contracted basis set               ... on
Rotationally invariant grid construction     ... off
Angular grids for H and He will be reduced by one unit

Total number of grid points                  ...    49161
Total number of batches                      ...      393
Average number of points per batch           ...      125
Average number of grid points per atom       ...     2892
UseSFitting                                  ... on
Initializing property integral containers    ... done (  0.0 sec)

SHARK setup successfully completed in   0.9 seconds

Maximum memory used throughout the entire STARTUP-calculation: 22.2 MB


           ************************************************************
           *        Program running with 8 parallel MPI-processes     *
           *              working on a common directory               *
           ************************************************************
Occupation numbers will be reassigned to an Aufbau configuration
             **** ENERGY FILE WAS UPDATED (calc.en.tmp) ****
Finished Guess after   0.1 sec
Maximum memory used throughout the entire GUESS-calculation: 9.6 MB


           ************************************************************
           *        Program running with 8 parallel MPI-processes     *
           *              working on a common directory               *
           ************************************************************
--------------------
CPCM SOLVATION MODEL
--------------------
CPCM parameters:
  Epsilon                                         ...      16.7000
  Refrac                                          ...       1.2750
  Rsolv                                           ...       1.3000
  Surface type                                    ... GAUSSIAN VDW
  Discretization scheme                           ... Constant charge density
    Threshold for H atoms                         ...       5.0000 (charges/Ang^2)
    Threshold for non-H atoms                     ...       5.0000 (charges/Ang^2)
  Epsilon function type                           ...         CPCM
Solvent:                                          ... CUSTOM
Radii:
  Scheme                                          ... Element-dependent radii
  Radius for O  used is    3.4469 Bohr (=   1.8240 Ang.)
  Radius for C  used is    3.8550 Bohr (=   2.0400 Ang.)
  Radius for H  used is    2.4944 Bohr (=   1.3200 Ang.)
Calculating surface                               ...        done! (  0.0s)
Cavity surface points                             ...         1583
Cavity Volume                                     ...    1054.8427
Cavity Surface-area                               ...     608.5363
Calculating surface distance matrix               ...        done! (  0.0s)
Performing Cholesky decomposition & store         ...        done! (  0.1s)
Overall time for CPCM initialization              ...                 0.1s

----------------------------------------D-I-I-S--------------------------------------------
Iteration    Energy (Eh)           Delta-E    RMSDP     MaxDP     DIISErr   Damp  Time(sec)
-------------------------------------------------------------------------------------------
               ***  Starting incremental Fock matrix formation  ***
    1    -457.8586437486163732     0.00e+00  2.82e-04  3.92e-03  1.98e-02  0.700   0.8
    2    -457.8595601872893894    -9.16e-04  2.47e-04  3.51e-03  1.57e-02  0.700   0.5
                               ***Turning on AO-DIIS***
    3    -457.8602797199680481    -7.20e-04  2.05e-04  3.04e-03  1.20e-02  0.700   0.5
    4    -457.8608214011694599    -5.42e-04  5.20e-04  7.82e-03  8.75e-03  0.000   0.5
                              *** Initializing SOSCF ***
---------------------------------------S-O-S-C-F--------------------------------------
Iteration    Energy (Eh)           Delta-E    RMSDP     MaxDP     MaxGrad    Time(sec)
--------------------------------------------------------------------------------------
    5    -457.8622644389162133    -1.44e-03  4.16e-05  5.99e-04  4.40e-04     0.7
               *** Restarting incremental Fock matrix formation ***
    6    -457.8622728882720594    -8.45e-06  2.52e-05  3.54e-04  9.91e-05     1.4
    7    -457.8622739660077059    -1.08e-06  1.43e-05  2.48e-04  6.51e-05     0.6
    8    -457.8622741039234825    -1.38e-07  4.08e-06  7.74e-05  3.21e-05     0.8
    9    -457.8622741391283171    -3.52e-08  1.92e-06  4.56e-05  1.08e-05     1.7
   10    -457.8622741430779115    -3.95e-09  9.08e-07  2.36e-05  5.87e-06     0.6
   11    -457.8622741453525578    -2.27e-09  1.36e-07  4.65e-06  1.02e-06     0.6
   12    -457.8622741451951015     1.57e-10  7.69e-08  1.80e-06  7.51e-07     0.5
                 **** Energy Check signals convergence ****

               *****************************************************
               *                     SUCCESS                       *
               *           SCF CONVERGED AFTER  12 CYCLES          *
               *****************************************************

Recomputing exchange energy using gridx3       ... done (    0.985 sec)
Old exchange energy                            :    -31.067852748 Eh
New exchange energy                            :    -31.067808096 Eh
Exchange energy change after final integration :      0.000044652 Eh
Total energy after final integration           :   -457.862229493 Eh
             **** ENERGY FILE WAS UPDATED (calc.en.tmp) ****

----------------
TOTAL SCF ENERGY
----------------

Total Energy       :       -457.86222949286474 Eh          -12459.06467 eV

Components:
Nuclear Repulsion  :        458.02669144938238 Eh           12463.53991 eV
Electronic Energy  :       -915.87537917371435 Eh          -24922.23609 eV
One Electron Energy:      -1532.95766518168466 Eh          -41713.89876 eV
Two Electron Energy:        617.08228600797031 Eh           16791.66267 eV
CPCM Dielectric    :         -0.01358642086310 Eh              -0.36971 eV

Virial components:
Potential Energy   :       -912.32520125133215 Eh          -24825.63084 eV
Kinetic Energy     :        454.46297175846740 Eh           12366.56617 eV
Virial Ratio       :          2.00747972430239

DFT components:
N(Alpha)           :       33.999993841034 electrons
N(Beta)            :       33.999993841034 electrons
N(Total)           :       67.999987682068 electrons
E(X)               :      -27.629877489480 Eh       
E(C)               :       -1.709642881666 Eh       
E(XC)              :      -29.339520371147 Eh       

CPCM Solvation Model Properties:
Surface-charge          :         -0.01642332717223
Corrected charge        :          0.00000000000000
Outlying charge corr.   :          0.00001878011209 Eh               0.00051 eV
Free-energy (cav+disp)  :  This term is not implemented in the current solvation scheme

---------------
SCF CONVERGENCE
---------------

  Last Energy change         ...   -1.5746e-10  Tolerance :   1.0000e-09
  Last MAX-Density change    ...    1.7972e-06  Tolerance :   1.0000e-08
  Last RMS-Density change    ...    7.6943e-08  Tolerance :   1.0000e-09
  Last DIIS Error            ...    4.4039e-04  Tolerance :   1.0000e-08
  Last Orbital Gradient      ...    7.5071e-07  Tolerance :   2.0000e-06
  Last Orbital Rotation      ...    1.0672e-06  Tolerance :   2.0000e-06


Total SCF time: 0 days 0 hours 0 min 10 sec 
Finished LeanSCF after  10.4 sec

Maximum memory used throughout the entire LEANSCF-calculation: 17.8 MB


           ************************************************************
           *        Program running with 8 parallel MPI-processes     *
           *              working on a common directory               *
           ************************************************************

------------------------------------------------------------------------------
                                ORCA  MP2 
------------------------------------------------------------------------------

Freezing NCore=18 chemical core electrons

----------------------
RI-MP2 ENERGY+GRADIENT
----------------------
Dimension of the orbital basis            ...  166
Dimension of the AuxC basis               ...  544
Memory devoted to MP2                     ... 8000 MB   
Data format for matrix containers         ... DOUBLE
Compression type for matrix containers    ... UNCOMPRESSED
Overall scaling of the MP2 energy         ...   2.700e-01

-----------------------
SHARK RI TRANSFORMATION
-----------------------

Number of basis functions                ...    166
Number of aux functions                  ...    544
Number of operators                      ...      1
Generation of IJK                        ... YES
Generation of IAK                        ... YES
Generation of ABK                        ... NO
Orbital Range Operator  0:    0-  33 to   34- 165

Aux basis identifier                     ...   AUXC
Contraction scheme used                  ... SEGMENTED
Do orthogonalization                     ... YES
All operator combinations                ... NO
Transpose (ia|K)                         ... NO
Integral generator used                  ... LIBINT
Starting integral generation + trafo... 
Half trafo (segmented) done. Total time =  0.1 sec. integrals=  0.1 sec trafo=  0.0 sec
Integral generation and half transformation done (  0.1 sec)

Reading or making V^(-1/2)          ... done (  0.0 sec)
Sorting IJK integrals               ... done (  0.0 sec)
Sorting IAK integrals               ... done (  0.1 sec)

SHARK RI integral transformation done. Total time =  0.1 sec.

Opening buffers                              ... done
Frozen core precalculation                   ... done

Starting loop over batches of integrals:

Operator 0  - window                       ... (  9- 33)x( 34-165)
Operator 0  - Memory available             ...  8000 MB
Operator 0  - Memory needed per MO         ...   0.5 MB
Operator 0  - Number of orbitals per batch ... 4
Operator 0  - Number of batches            ... 1

OPERATOR  0   PASS   0:  MOs     9 ...   12 +   13 ...   16 +   17 ...   20 +   21 ...   24
                            +   25 ...   28 +   29 ...   32 +   33 ...   33
  Reading integrals       ... ok
  Internal MO  11
Closing buffer GIPV ( 0.02 GB; CompressionRatio= 1.00)
Time spent in pair loops =     0.403 sec
Deleting buffers (Ka|jb) ...done

-----------------------------------------------
 RI-MP2 CORRELATION ENERGY:     -0.440894960 Eh
-----------------------------------------------


---------------------
MP2 DENSITY FORMATION
---------------------

Completing the external part of the density      ... done
Storing the unrelaxed density                    ... done

Re-sorting 3-index density container for op 0    ... done
Computing external part of the Lagrangian        ... done
Calculating the xc-kernel                        ... done
Calculating G(D)                                 ... done
Completing the Lagrangian                        ... done
Solving the Z-vector equations                   ... Using XC Grid                  ... (calc.grid_cpscf.tmp) 
Recalculating density on grid  ... (calc.grho_cpscf0.tmp) done
Calculating the xc-kernel      ... (calc.fxc_cpscf0.tmp) done

-------------------
SHARK CP-SCF DRIVER
-------------------

Dimension of the orbital basis          ...    166
Dimension of the CPSCF-problem          ...   4488
Number of operators                     ...      1
Max. number of iterations               ...    128
Convergence Tolerance                   ... 3.0e-05
Number of perturbations                 ...      1
Perturbation type                       ... REAL

----------------------------
POPLE LINEAR EQUATION SOLVER
----------------------------

  ITERATION   0:   ||err||_max =   5.4731e-02 (   0.5 sec)
  ITERATION   1:   ||err||_max =   1.1489e-02 (   0.5 sec)
  ITERATION   2:   ||err||_max =   5.2008e-03 (   0.5 sec)
  ITERATION   3:   ||err||_max =   1.7079e-03 (   0.5 sec)
  ITERATION   4:   ||err||_max =   4.1176e-04 (   0.5 sec)
  ITERATION   5:   ||err||_max =   1.5180e-04 (   0.5 sec)
  ITERATION   6:   ||err||_max =   4.5641e-05 (   0.5 sec)
  ITERATION   7:   ||err||_max =   1.4121e-05 (   0.5 sec)
done
Finalizing the relaxed density                   ... done
Transforming P to the AO basis                   ... done
Storing the relaxed density                      ... done

------------------------------------
ENERGY WEIGHTED DENSITY FINALIZATION
------------------------------------

Gathering the parts of the W-matrix              ... done
Forming the Z-density                            ... done
Transforming Z to the AO basis                   ... done
Calculating G(Z)                                 ... done
Finalizing the W-matrix                          ... done
Transforming W to the AO basis and storing       ... done

----------------------------------
MP2 DERIVATIVE INTEGRAL GENERATION
----------------------------------

Input SCF Electron Density              ... calc.scfp
Input Correlated Electron Density       ... calc.pmp2re
Input Energy Weighted Density           ... calc.wmp2.tmp

Nuclear repulsion gradient              ... done (  0.0 sec)
HCore & Overlap gradient  (SHARK)       ... done (  0.0 sec)
Two-electron RIJ gradient terms         ... done (  0.3 sec)

-----------------------------------------------------------
MP2 COSX Grid Generation
-----------------------------------------------------------

General Integration Accuracy     IntAcc      ... 4.871
Radial Grid Type                 RadialGrid  ... OptM3 with GC (2021)
Angular Grid (max. ang.)         AngularGrid ... 4 (Lebedev-302)
Angular grid pruning method      GridPruning ... 4 (adaptive)
Weight generation scheme         WeightScheme... mBecke (2022)
Basis function cutoff            BFCut       ... 1.0000e-12
Integration weight cutoff        WCut        ... 1.0000e-14
Partially contracted basis set               ... on
Rotationally invariant grid construction     ... off
Angular grids for H and He will be reduced by one unit

Total number of grid points                  ...    93389
Total number of batches                      ...      737
Average number of points per batch           ...      126
Average number of grid points per atom       ...     5493
UseSFitting                                  ... on
Two-electron COSX gradient terms        ... 
Integration Timings:
Total Time                  =     2.8 sec
Basis fcn evaluation        =     0.0 sec
Density evaluation          =     0.1 sec
A evaluation                =     2.4 sec
A derivative evaluation     =     0.0 sec
S-fit derivative evaluation =     0.0 sec
anal. over. der. evaluation =     0.0 sec
num. over. der. evaluation  =     0.2 sec
K(P) evaluation             =     0.0 sec
finalize                    =     0.0 sec

done (  3.3 sec)
CPCM gradient                           ... done (  0.3 sec)
DFT XC gradient                         ... Exchange-correlation gradient    ... done
done (  0.4 sec)
Empirical dispersion gradient           ... 
-------------------
DISPERSION GRADIENT
-------------------

   1   O   :    0.000153526    0.000158094   -0.000024109
   2   C   :    0.000176453    0.000073109   -0.000064261
   3   O   :    0.000212406   -0.000069583    0.000011535
   4   C   :    0.000157703   -0.000053366    0.000042271
   5   C   :   -0.000061770    0.000070347   -0.000077754
   6   C   :   -0.000115803    0.000078869    0.000003721
   7   C   :   -0.000195788    0.000002772    0.000065475
   8   C   :   -0.000172062   -0.000076126    0.000022957
   9   O   :   -0.000093268   -0.000076553   -0.000063907
  10   H   :    0.000073378   -0.000022677    0.000049134
  11   H   :    0.000080879   -0.000026892    0.000001770
  12   H   :    0.000063754   -0.000057266    0.000024830
  13   H   :    0.000009619    0.000048582   -0.000114633
  14   H   :   -0.000071180   -0.000111316    0.000042695
  15   H   :   -0.000084517   -0.000082047   -0.000017196
  16   H   :   -0.000053085    0.000115143    0.000034552
  17   H   :   -0.000080245    0.000028909    0.000062917

Difference to translation invariance:
           :   -0.0000000000    0.0000000000    0.0000000000

Difference to rotation invariance:
           :   -0.0000000000   -0.0000000000   -0.0000000000

Norm of the Dispersion gradient    ...    0.0006341085
RMS gradient                       ...    0.0000887929
MAX gradient                       ...    0.0002124058
done (  0.0 sec)

-------
TIMINGS
-------

Total time                :   11.097 sec
Integral trafo            :    0.151 sec (  1.4%)
FC preparation            :    0.029 sec (  0.3%)
I/O of integrals          :    0.048 sec (  0.4%)
K(i,j) operators          :    0.055 sec (  0.5%)
T(i,j) pair energies      :    0.010 sec (  0.1%)
V**(-1/2)                 :    0.077 sec (  0.7%)
Gamma(ia|P)               :    0.053 sec (  0.5%)
Gamma-Trafo               :    0.023 sec (  0.2%)
D(virtual)                :    0.003 sec (  0.0%)
D(internal)               :    0.070 sec (  0.6%)
W(virtual)                :    0.005 sec (  0.0%)
W(internal)               :    0.076 sec (  0.7%)
L(virtual)                :    0.078 sec (  0.7%)
L(internal)               :    0.010 sec (  0.1%)
XC kernel                 :    0.015 sec (  0.1%)
G(D)                      :    0.861 sec (  7.8%)
G(Z)                      :    0.860 sec (  7.8%)
Z-vector solution         :    3.858 sec ( 34.8%)
3-index derivative        :    0.150 sec (  1.3%)
2-index derivative        :    0.025 sec (  0.2%)
Fock matrix gradient      :    4.446 sec ( 40.1%)


---------------------------------------
MP2 TOTAL ENERGY:     -458.303124453 Eh
---------------------------------------

The final MP2 gradient
  0:   0.00343257   0.00318428   0.00317922
  1:  -0.02126541  -0.01172660  -0.00936229
  2:   0.02784680   0.00816404   0.01000155
  3:  -0.01790353  -0.00665356  -0.00537982
  4:   0.00125387   0.01088404   0.00588965
  5:   0.01286670   0.00352929  -0.00963517
  6:  -0.00889459  -0.01083042   0.00340174
  7:   0.00416252   0.00354144  -0.00335408
  8:   0.00040250  -0.00674834   0.00024177
  9:   0.00020399  -0.00032000   0.00176728
 10:   0.00106619  -0.00070894  -0.00138421
 11:   0.00313098   0.00056545   0.00096440
 12:  -0.00387279   0.00063553   0.00010634
 13:   0.00125256   0.00184728   0.00255984
 14:  -0.00144035   0.00299682  -0.00082854
 15:  -0.00337319  -0.00044261   0.00200417
 16:   0.00115188   0.00215398  -0.00019899

-----------------------------------
NORM OF THE MP2 GRADIENT:  0.053328
-----------------------------------

Maximum memory used throughout the entire MP2-calculation: 31.0 MB


-------------------------------------------------------------------------------
                          DFT DISPERSION CORRECTION                            
                                                                               
                              DFTD3 V3.1  Rev 1                                
                          USING Becke-Johnson damping                          
-------------------------------------------------------------------------------
-------------------------   ----------------
Dispersion correction           -0.011148721
-------------------------   ----------------


-------------------------   --------------------
FINAL SINGLE POINT ENERGY      -458.314273173905
-------------------------   --------------------

------------------------------------------------------------------------------
                         ORCA GEOMETRY RELAXATION STEP
------------------------------------------------------------------------------

Reading the OPT-File                    .... done
Getting information on internals        .... done
Copying old internal coords+grads       .... done
Making the new internal coordinates     .... (2022 redundants) done
Validating the new internal coordinates .... (2022 redundants) done
Calculating the B-matrix                .... done
Calculating the G,G- and P matrices     .... done
Transforming gradient to internals      .... done
Projecting the internal gradient        .... done
Number of atoms                         ....  17
Number of internal coordinates          ....  76
Current Energy                          ....  -458.314273174 Eh
Current gradient norm                   ....     0.053328043 Eh/bohr
Maximum allowed component of the step   ....  0.300
Current trust radius                    ....  0.300
Updating the Hessian (BFGS)             .... done
Forming the augmented Hessian           .... done
Diagonalizing the augmented Hessian     .... done
Last element of RFO vector              ....  0.976024290
Lowest eigenvalues of augmented Hessian:
 -0.004625543  0.012487840  0.018008026  0.018892260  0.020444240
Length of the computed step             ....  0.223008415
The final length of the internal step   ....  0.223008415
Converting the step to Cartesian space:
 Initial RMS(Int)=    0.0255808196
Transforming coordinates:
 Iter   0:  RMS(Cart)=    0.0371105559 RMS(Int)=    1.2405454307
 Iter   5:  RMS(Cart)=    0.0000000313 RMS(Int)=    0.0000000174
done
Storing new coordinates                 .... done
The predicted energy change is          ....    -0.002427792
Previously predicted energy change      ....    -0.007538524
Actually observed energy change         ....    -0.009797898
Ratio of predicted to observed change   ....     1.299710309
New trust radius                        ....     0.300000000

                                .--------------------.
          ----------------------|Geometry convergence|-------------------------
          Item                value                   Tolerance       Converged
          ---------------------------------------------------------------------
          Energy change      -0.0097978976            0.0000010000      NO
          RMS gradient        0.0036777965            0.0000300000      NO
          MAX gradient        0.0149766613            0.0001000000      NO
          RMS step            0.0255808196            0.0006000000      NO
          MAX step            0.0801155553            0.0010000000      NO
          ........................................................
          Max(Bonds)      0.0224      Max(Angles)    3.60
          Max(Dihed)        4.59      Max(Improp)    0.00
          ---------------------------------------------------------------------

The optimization has not yet converged - more geometry cycles are needed


    ---------------------------------------------------------------------------
                         Redundant Internal Coordinates
                            (Angstroem and degrees)

        Definition                    Value    dE/dq     Step     New-Value
    ----------------------------------------------------------------------------
     1. B(C   1,O   0)                1.2183  0.004723 -0.0045    1.2137   
     2. B(O   2,C   1)                1.3336  0.006577 -0.0116    1.3219   
     3. B(C   3,O   2)                1.4030 -0.013938  0.0224    1.4254   
     4. B(C   4,C   1)                1.5142 -0.003634  0.0083    1.5224   
     5. B(C   5,C   4)                1.4986 -0.005725  0.0127    1.5113   
     6. B(C   6,C   5)                1.3438  0.006203 -0.0078    1.3359   
     7. B(C   7,C   6)                1.4926 -0.004686  0.0104    1.5030   
     8. B(O   8,C   7)                1.4253 -0.001767  0.0040    1.4294   
     9. B(O   8,C   4)                1.4248  0.003325 -0.0044    1.4205   
    10. B(H   9,C   3)                1.1007  0.001332 -0.0044    1.0962   
    11. B(H  10,C   3)                1.1007  0.001363 -0.0045    1.0962   
    12. B(H  11,C   3)                1.0948  0.000395 -0.0027    1.0921   
    13. B(H  12,C   4)                1.1072  0.000277 -0.0011    1.1061   
    14. B(H  13,C   7)                1.1060  0.000760 -0.0023    1.1037   
    15. B(H  14,C   7)                1.1061  0.000799 -0.0024    1.1037   
    16. B(H  15,C   5)                1.0886 -0.000270  0.0013    1.0899   
    17. B(H  16,C   6)                1.0900 -0.000416  0.0019    1.0918   
    18. A(O   0,C   1,C   4)          120.98 -0.003345    0.91    121.89   
    19. A(O   0,C   1,O   2)          122.57 -0.008591    1.88    124.45   
    20. A(O   2,C   1,C   4)          116.41  0.011883   -2.96    113.46   
    21. A(C   1,O   2,C   3)          119.53  0.014977   -3.60    115.93   
    22. A(O   2,C   3,H   9)          111.11 -0.000115    0.08    111.19   
    23. A(O   2,C   3,H  10)          110.91 -0.000574    0.21    111.13   
    24. A(H   9,C   3,H  10)          109.00  0.000569   -0.32    108.68   
    25. A(H  10,C   3,H  11)          108.97 -0.002253    0.71    109.68   
    26. A(H   9,C   3,H  11)          109.03 -0.002239    0.66    109.70   
    27. A(O   2,C   3,H  11)          107.77  0.004536   -1.34    106.43   
    28. A(C   5,C   4,H  12)          110.24 -0.002832    1.22    111.45   
    29. A(C   1,C   4,C   5)          110.97  0.000016   -0.11    110.86   
    30. A(O   8,C   4,H  12)          109.91 -0.000429    0.19    110.10   
    31. A(C   1,C   4,H  12)          107.53  0.003220   -1.47    106.06   
    32. A(C   5,C   4,O   8)          105.65  0.002333   -0.72    104.93   
    33. A(C   1,C   4,O   8)          112.56 -0.002494    0.96    113.52   
    34. A(C   4,C   5,H  15)          125.28  0.004429   -1.21    124.07   
    35. A(C   4,C   5,C   6)          109.11 -0.000794    0.19    109.30   
    36. A(C   6,C   5,H  15)          125.60 -0.003635    1.02    126.63   
    37. A(C   5,C   6,H  16)          125.18 -0.001588    0.47    125.65   
    38. A(C   5,C   6,C   7)          109.59 -0.001801    0.45    110.04   
    39. A(C   7,C   6,H  16)          125.23  0.003389   -0.92    124.31   
    40. A(H  13,C   7,H  14)          109.05  0.002872   -1.27    107.77   
    41. A(O   8,C   7,H  14)          110.13 -0.000015   -0.12    110.00   
    42. A(C   6,C   7,H  14)          110.81 -0.003213    1.14    111.95   
    43. A(O   8,C   7,H  13)          110.24 -0.000229    0.02    110.26   
    44. A(C   6,C   7,H  13)          110.95 -0.003252    1.28    112.23   
    45. A(C   6,C   7,O   8)          105.64  0.003781   -1.01    104.63   
    46. A(C   4,O   8,C   7)          110.01 -0.003519    1.09    111.10   
    47. D(C   3,O   2,C   1,O   0)     -1.75 -0.001283    4.59      2.84   
    48. D(C   3,O   2,C   1,C   4)   -179.57  0.000360   -2.43   -182.01   
    49. D(H   9,C   3,O   2,C   1)     60.54  0.000023    0.06     60.61   
    50. D(H  10,C   3,O   2,C   1)    -60.86 -0.000228    0.26    -60.61   
    51. D(H  11,C   3,O   2,C   1)    179.94  0.000050    0.09    180.03   
    52. D(C   5,C   4,C   1,O   2)    117.31  0.000057    2.48    119.79   
    53. D(H  12,C   4,C   1,O   0)     60.08  0.000380   -3.97     56.11   
    54. D(O   8,C   4,C   1,O   2)     -0.86 -0.001269    2.83      1.97   
    55. D(O   8,C   4,C   1,O   0)   -178.72  0.000476   -4.11   -182.84   
    56. D(C   5,C   4,C   1,O   0)    -60.55  0.001802   -4.46    -65.02   
    57. D(H  15,C   5,C   4,C   1)     58.26  0.001295   -0.70     57.56   
    58. D(C   6,C   5,C   4,H  12)    118.69 -0.000777    1.12    119.81   
    59. D(C   6,C   5,C   4,O   8)     -0.00 -0.000130    0.65      0.65   
    60. D(H  15,C   5,C   4,O   8)   -179.46 -0.000255   -0.05   -179.51   
    61. D(C   6,C   5,C   4,C   1)   -122.28  0.001421    0.01   -122.28   
    62. D(H  16,C   6,C   5,H  15)     -0.17  0.000239    0.25      0.07   
    63. D(H  16,C   6,C   5,C   4)   -179.63  0.000058   -0.43   -180.06   
    64. D(C   7,C   6,C   5,H  15)    179.40  0.000248    0.49    179.89   
    65. D(C   7,C   6,C   5,C   4)     -0.06  0.000067   -0.19     -0.25   
    66. D(H  14,C   7,C   6,C   5)   -119.15 -0.000484   -0.23   -119.39   
    67. D(H  13,C   7,C   6,H  16)    -60.87  0.000244    0.03    -60.83   
    68. D(H  13,C   7,C   6,C   5)    119.56  0.000261   -0.21    119.35   
    69. D(O   8,C   7,C   6,H  16)    179.67  0.000006   -0.10    179.57   
    70. D(O   8,C   7,C   6,C   5)      0.10  0.000024   -0.34     -0.25   
    71. D(C   4,O   8,C   7,H  14)    119.60 -0.001739    1.46    121.06   
    72. D(C   4,O   8,C   7,H  13)   -120.03  0.001676   -0.20   -120.23   
    73. D(C   4,O   8,C   7,C   6)     -0.10 -0.000106    0.75      0.65   
    74. D(C   7,O   8,C   4,H  12)   -118.85  0.002391   -1.99   -120.84   
    75. D(C   7,O   8,C   4,C   5)      0.06  0.000141   -0.86     -0.79   
    76. D(C   7,O   8,C   4,C   1)    121.32  0.000245   -0.90    120.42   
    ----------------------------------------------------------------------------

Geometry step timings:
Preparation and reading OPT file:      0.000 s (11.206 %)
Internal coordinates            :      0.000 s ( 0.915 %)
B/P matrices and projection     :      0.001 s (23.927 %)
Hessian update/contruction      :      0.001 s (19.697 %)
Making the step                 :      0.001 s (18.371 %)
Converting the step to Cartesian:      0.000 s ( 2.715 %)
Storing new data                :      0.000 s ( 1.042 %)
Checking convergence            :      0.000 s ( 0.379 %)
Final printing                  :      0.001 s (21.686 %)
Total time                      :      0.003 s

Time for energy+gradient        :     23.298 s
Time for complete geometry iter :     23.509 s

         *************************************************************
         *                GEOMETRY OPTIMIZATION CYCLE   3            *
         *************************************************************
---------------------------------
CARTESIAN COORDINATES (ANGSTROEM)
---------------------------------
  O      1.636044    1.509665   -0.267349
  C      1.018426    0.465980   -0.316747
  O      1.532600   -0.720953   -0.044061
  C      2.890077   -0.727137    0.390666
  C     -0.416255    0.403457   -0.822347
  C     -1.343863    1.167270    0.094131
  C     -2.299597    0.346476    0.538605
  C     -2.106746   -1.028136   -0.037751
  O     -0.945818   -0.913958   -0.863818
  H      3.012537   -0.152002    1.315855
  H      3.552073   -0.305978   -0.374879
  H      3.152532   -1.772090    0.569364
  H     -0.401904    0.839986   -1.838588
  H     -1.945929   -1.790068    0.744440
  H     -2.972280   -1.346024   -0.644313
  H     -1.227124    2.222716    0.339622
  H     -3.109128    0.621016    1.217844

----------------------------
CARTESIAN COORDINATES (A.U.)
----------------------------
  NO LB      ZA    FRAG     MASS         X           Y           Z
   0 O     8.0000    0    15.999    3.091675    2.852854   -0.505216
   1 C     6.0000    0    12.011    1.924546    0.880575   -0.598564
   2 O     8.0000    0    15.999    2.896194   -1.362403   -0.083263
   3 C     6.0000    0    12.011    5.461455   -1.374091    0.738251
   4 C     6.0000    0    12.011   -0.786607    0.762423   -1.554010
   5 C     6.0000    0    12.011   -2.539533    2.205821    0.177882
   6 C     6.0000    0    12.011   -4.345608    0.654745    1.017815
   7 C     6.0000    0    12.011   -3.981173   -1.942896   -0.071339
   8 O     8.0000    0    15.999   -1.787336   -1.727131   -1.632379
   9 H     1.0000    0     1.008    5.692870   -0.287243    2.486605
  10 H     1.0000    0     1.008    6.712445   -0.578214   -0.708419
  11 H     1.0000    0     1.008    5.957421   -3.348764    1.075941
  12 H     1.0000    0     1.008   -0.759488    1.587343   -3.474428
  13 H     1.0000    0     1.008   -3.677273   -3.382739    1.406787
  14 H     1.0000    0     1.008   -5.616795   -2.543617   -1.217575
  15 H     1.0000    0     1.008   -2.318928    4.200324    0.641793
  16 H     1.0000    0     1.008   -5.875400    1.173551    2.301392

--------------------------------
INTERNAL COORDINATES (ANGSTROEM)
--------------------------------
 O      0   0   0     0.000000000000     0.00000000     0.00000000
 C      1   0   0     1.213742693412     0.00000000     0.00000000
 O      2   1   0     1.321946402895   124.45454758     0.00000000
 C      3   2   1     1.425401867647   115.92692025     2.87821699
 C      2   1   3     1.522448182322   121.89396354   185.31725271
 C      5   2   1     1.511224668406   110.87134405   294.99341349
 C      6   5   2     1.335921804830   109.29084307   237.70353984
 C      7   6   5     1.502975969424   110.03208626   359.75009977
 O      5   2   1     1.420471767082   113.52189752   177.17503798
 H      4   3   2     1.096244343040   111.19266382    60.60455048
 H      4   3   2     1.096208191763   111.12862350   299.39319412
 H      4   3   2     1.092126645862   106.43441353   180.02764514
 H      5   2   1     1.106123790548   106.06201638    56.12617648
 H      8   7   6     1.103732609792   112.22839951   119.33712197
 H      8   7   6     1.103684218014   111.93475091   240.64686473
 H      6   5   2     1.089889552487   124.07698201    57.56196296
 H      7   6   5     1.091823447282   125.65703762   179.93457245

---------------------------
INTERNAL COORDINATES (A.U.)
---------------------------
 O      0   0   0     0.000000000000     0.00000000     0.00000000
 C      1   0   0     2.293641287596     0.00000000     0.00000000
 O      2   1   0     2.498116665194   124.45454758     0.00000000
 C      3   2   1     2.693619160633   115.92692025     2.87821699
 C      2   1   3     2.877010117674   121.89396354   185.31725271
 C      5   2   1     2.855800750113   110.87134405   294.99341349
 C      6   5   2     2.524526347462   109.29084307   237.70353984
 C      7   6   5     2.840212968075   110.03208626   359.75009977
 O      5   2   1     2.684302620752   113.52189752   177.17503798
 H      4   3   2     2.071601584206   111.19266382    60.60455048
 H      4   3   2     2.071533268193   111.12862350   299.39319412
 H      4   3   2     2.063820264236   106.43441353   180.02764514
 H      5   2   1     2.090271034350   106.06201638    56.12617648
 H      8   7   6     2.085752357585   112.22839951   119.33712197
 H      8   7   6     2.085660910378   111.93475091   240.64686473
 H      6   5   2     2.059592770422   124.07698201    57.56196296
 H      7   6   5     2.063247301957   125.65703762   179.93457245


           ************************************************************
           *        Program running with 8 parallel MPI-processes     *
           *              working on a common directory               *
           ************************************************************
------------------------------------------------------------------------------
                   ___                                                        
                  /   \      - P O W E R E D   B Y -                         
                 /     \                                                     
                 |  |  |   _    _      __       _____    __    __             
                 |  |  |  | |  | |    /  \     |  _  \  |  |  /  |          
                  \  \/   | |  | |   /    \    | | | |  |  | /  /          
                 / \  \   | |__| |  /  /\  \   | |_| |  |  |/  /          
                |  |  |   |  __  | /  /__\  \  |    /   |      \           
                |  |  |   | |  | | |   __   |  |    \   |  |\   \          
                \     /   | |  | | |  |  |  |  | |\  \  |  | \   \       
                 \___/    |_|  |_| |__|  |__|  |_| \__\ |__|  \__/        
                                                                              
                      - O R C A' S   B I G   F R I E N D -                    
                                      &                                       
                       - I N T E G R A L  F E E D E R -                       
                                                                              
 v1 FN, 2020, v2 2021, v3 2022-2024                                           
------------------------------------------------------------------------------


----------------------
SHARK INTEGRAL PACKAGE
----------------------

Number of atoms                             ...     17
Number of basis functions                   ...    166
Number of shells                            ...     78
Maximum angular momentum                    ...      2
Integral batch strategy                     ... SHARK/LIBINT Hybrid
RI-J (if used) integral strategy            ... SPLIT-RIJ (Revised 2003 algorithm where possible)
Printlevel                                  ...      1
Contraction scheme used                     ... SEGMENTED contraction
Prescreening option                         ... SCHWARTZ
   Thresh                                   ... 1.000e-12
   Tcut                                     ... 1.000e-14
   Tpresel                                  ... 1.000e-14 
Coulomb Range Separation                    ... NOT USED
Exchange Range Separation                   ... NOT USED
Multipole approximations                    ... NOT USED
Finite Nucleus Model                        ... NOT USED
CABS basis                                  ... NOT available
Auxiliary Coulomb fitting basis             ... AVAILABLE
   # of basis functions in Aux-J            ...    529
   # of shells in Aux-J                     ...    175
   Maximum angular momentum in Aux-J        ...      4
Auxiliary J/K fitting basis                 ... NOT available
Auxiliary Correlation fitting basis         ... AVAILABLE
   # of basis functions in Aux-C            ...    544
   # of shells in Aux-C                     ...    192
   Maximum angular momentum in Aux-C        ...      3
Auxiliary 'external' fitting basis          ... NOT available

Checking pre-screening integrals            ... done (  0.0 sec) Dimension = 78
Check shell pair data                       ... done (  0.0 sec)
Shell pair information
Shell pair cut-off parameter TPreSel        ...   1.0e-14
Total number of shell pairs                 ...      3081
Shell pairs after pre-screening             ...      2893
Total number of primitive shell pairs       ...     11167
Primitive shell pairs kept                  ...      7738
          la=0 lb=0:    884 shell pairs
          la=1 lb=0:   1049 shell pairs
          la=1 lb=1:    330 shell pairs
          la=2 lb=0:    365 shell pairs
          la=2 lb=1:    221 shell pairs
          la=2 lb=2:     44 shell pairs

Calculating one electron integrals          ... done (  0.0 sec)
Calculating RI/J V-Matrix + Cholesky decomp.... done (  0.0 sec)
Calculating RI/C V-Matrix + Cholesky decomp.... done (  0.0 sec)
Calculating Nuclear repulsion               ... done (  0.0 sec) ENN=    457.997425418228 Eh

Diagonalization of the overlap matrix:
Smallest eigenvalue                        ... 9.481e-04
Time for diagonalization                   ...    0.003 sec
Threshold for overlap eigenvalues          ... 1.000e-07
Number of eigenvalues below threshold      ... 0
Time for construction of square roots      ...    0.002 sec
Total time needed                          ...    0.006 sec

-------------------
DFT GRID GENERATION
-------------------

General Integration Accuracy     IntAcc      ... 4.388
Radial Grid Type                 RadialGrid  ... OptM3 with GC (2021)
Angular Grid (max. ang.)         AngularGrid ... 4 (Lebedev-302)
Angular grid pruning method      GridPruning ... 4 (adaptive)
Weight generation scheme         WeightScheme... mBecke (2022)
Basis function cutoff            BFCut       ... 1.0000e-12
Integration weight cutoff        WCut        ... 1.0000e-14
Partially contracted basis set               ... off
Rotationally invariant grid construction     ... off
Angular grids for H and He will be reduced by one unit

Total number of grid points                  ...    80198
Total number of batches                      ...     1262
Average number of points per batch           ...       63
Average number of grid points per atom       ...     4718

--------------------
COSX GRID GENERATION
--------------------

GRIDX 1
-------
General Integration Accuracy     IntAcc      ... 3.816
Radial Grid Type                 RadialGrid  ... OptM3 with GC (2021)
Angular Grid (max. ang.)         AngularGrid ... 1 (Lebedev-50)
Angular grid pruning method      GridPruning ... 4 (adaptive)
Weight generation scheme         WeightScheme... mBecke (2022)
Basis function cutoff            BFCut       ... 1.0000e-12
Integration weight cutoff        WCut        ... 1.0000e-14
Partially contracted basis set               ... on
Rotationally invariant grid construction     ... off
Angular grids for H and He will be reduced by one unit

Total number of grid points                  ...    10256
Total number of batches                      ...       91
Average number of points per batch           ...      112
Average number of grid points per atom       ...      603
UseSFitting                                  ... on

GRIDX 2
-------
General Integration Accuracy     IntAcc      ... 4.020
Radial Grid Type                 RadialGrid  ... OptM3 with GC (2021)
Angular Grid (max. ang.)         AngularGrid ... 2 (Lebedev-110)
Angular grid pruning method      GridPruning ... 4 (adaptive)
Weight generation scheme         WeightScheme... mBecke (2022)
Basis function cutoff            BFCut       ... 1.0000e-12
Integration weight cutoff        WCut        ... 1.0000e-14
Partially contracted basis set               ... on
Rotationally invariant grid construction     ... off
Angular grids for H and He will be reduced by one unit

Total number of grid points                  ...    22387
Total number of batches                      ...      184
Average number of points per batch           ...      121
Average number of grid points per atom       ...     1317
UseSFitting                                  ... on

GRIDX 3
-------
General Integration Accuracy     IntAcc      ... 4.338
Radial Grid Type                 RadialGrid  ... OptM3 with GC (2021)
Angular Grid (max. ang.)         AngularGrid ... 3 (Lebedev-194)
Angular grid pruning method      GridPruning ... 4 (adaptive)
Weight generation scheme         WeightScheme... mBecke (2022)
Basis function cutoff            BFCut       ... 1.0000e-12
Integration weight cutoff        WCut        ... 1.0000e-14
Partially contracted basis set               ... on
Rotationally invariant grid construction     ... off
Angular grids for H and He will be reduced by one unit

Total number of grid points                  ...    49165
Total number of batches                      ...      394
Average number of points per batch           ...      124
Average number of grid points per atom       ...     2892
UseSFitting                                  ... on
Initializing property integral containers    ... done (  0.0 sec)

SHARK setup successfully completed in   0.9 seconds

Maximum memory used throughout the entire STARTUP-calculation: 22.2 MB


           ************************************************************
           *        Program running with 8 parallel MPI-processes     *
           *              working on a common directory               *
           ************************************************************
Occupation numbers will be reassigned to an Aufbau configuration
             **** ENERGY FILE WAS UPDATED (calc.en.tmp) ****
Finished Guess after   0.1 sec
Maximum memory used throughout the entire GUESS-calculation: 9.6 MB


           ************************************************************
           *        Program running with 8 parallel MPI-processes     *
           *              working on a common directory               *
           ************************************************************
--------------------
CPCM SOLVATION MODEL
--------------------
CPCM parameters:
  Epsilon                                         ...      16.7000
  Refrac                                          ...       1.2750
  Rsolv                                           ...       1.3000
  Surface type                                    ... GAUSSIAN VDW
  Discretization scheme                           ... Constant charge density
    Threshold for H atoms                         ...       5.0000 (charges/Ang^2)
    Threshold for non-H atoms                     ...       5.0000 (charges/Ang^2)
  Epsilon function type                           ...         CPCM
Solvent:                                          ... CUSTOM
Radii:
  Scheme                                          ... Element-dependent radii
  Radius for O  used is    3.4469 Bohr (=   1.8240 Ang.)
  Radius for C  used is    3.8550 Bohr (=   2.0400 Ang.)
  Radius for H  used is    2.4944 Bohr (=   1.3200 Ang.)
Calculating surface                               ...        done! (  0.0s)
Cavity surface points                             ...         1587
Cavity Volume                                     ...    1054.4096
Cavity Surface-area                               ...     607.3996
Calculating surface distance matrix               ...        done! (  0.0s)
Performing Cholesky decomposition & store         ...        done! (  0.1s)
Overall time for CPCM initialization              ...                 0.1s

----------------------------------------D-I-I-S--------------------------------------------
Iteration    Energy (Eh)           Delta-E    RMSDP     MaxDP     DIISErr   Damp  Time(sec)
-------------------------------------------------------------------------------------------
               ***  Starting incremental Fock matrix formation  ***
    1    -457.8589134561111678     0.00e+00  3.27e-04  7.73e-03  2.46e-02  0.700   0.7
    2    -457.8601774658714021    -1.26e-03  2.93e-04  7.04e-03  1.98e-02  0.700   1.2
                               ***Turning on AO-DIIS***
    3    -457.8611924454717155    -1.01e-03  2.48e-04  5.68e-03  1.53e-02  0.700   0.5
    4    -457.8619694470166905    -7.77e-04  6.36e-04  1.39e-02  1.13e-02  0.000   0.5
                              *** Initializing SOSCF ***
---------------------------------------S-O-S-C-F--------------------------------------
Iteration    Energy (Eh)           Delta-E    RMSDP     MaxDP     MaxGrad    Time(sec)
--------------------------------------------------------------------------------------
    5    -457.8640906997820821    -2.12e-03  4.67e-05  8.79e-04  1.03e-03     0.5
               *** Restarting incremental Fock matrix formation ***
    6    -457.8641027018652494    -1.20e-05  2.97e-05  6.05e-04  2.31e-04     0.7
    7    -457.8641056347378253    -2.93e-06  2.03e-05  4.52e-04  8.33e-05     0.6
    8    -457.8641060529954530    -4.18e-07  5.79e-06  1.89e-04  5.58e-05     0.6
    9    -457.8641061866952668    -1.34e-07  2.59e-06  5.67e-05  1.74e-05     0.6
   10    -457.8641061962644017    -9.57e-09  1.03e-06  4.17e-05  9.49e-06     0.6
   11    -457.8641062012554812    -4.99e-09  3.67e-07  1.02e-05  2.34e-06     0.5
   12    -457.8641062013597320    -1.04e-10  1.53e-07  4.01e-06  1.54e-06     0.5
                 **** Energy Check signals convergence ****

               *****************************************************
               *                     SUCCESS                       *
               *           SCF CONVERGED AFTER  12 CYCLES          *
               *****************************************************

Recomputing exchange energy using gridx3       ... done (    0.975 sec)
Old exchange energy                            :    -31.067735451 Eh
New exchange energy                            :    -31.067725711 Eh
Exchange energy change after final integration :      0.000009739 Eh
Total energy after final integration           :   -457.864096462 Eh
             **** ENERGY FILE WAS UPDATED (calc.en.tmp) ****

----------------
TOTAL SCF ENERGY
----------------

Total Energy       :       -457.86409646190276 Eh          -12459.11547 eV

Components:
Nuclear Repulsion  :        457.99742541822832 Eh           12462.74354 eV
Electronic Energy  :       -915.84806170241370 Eh          -24921.49274 eV
One Electron Energy:      -1532.92515691853873 Eh          -41713.01417 eV
Two Electron Energy:        617.07709521612503 Eh           16791.52143 eV
CPCM Dielectric    :         -0.01346991717436 Eh              -0.36654 eV

Virial components:
Potential Energy   :       -912.33645963669665 Eh          -24825.93719 eV
Kinetic Energy     :        454.47236317479383 Eh           12366.82172 eV
Virial Ratio       :          2.00746301329176

DFT components:
N(Alpha)           :       33.999990521835 electrons
N(Beta)            :       33.999990521835 electrons
N(Total)           :       67.999981043669 electrons
E(X)               :      -27.629661378942 Eh       
E(C)               :       -1.709581530546 Eh       
E(XC)              :      -29.339242909488 Eh       

CPCM Solvation Model Properties:
Surface-charge          :         -0.01635759171073
Corrected charge        :         -0.00000000000000
Outlying charge corr.   :          0.00001863228244 Eh               0.00051 eV
Free-energy (cav+disp)  :  This term is not implemented in the current solvation scheme

---------------
SCF CONVERGENCE
---------------

  Last Energy change         ...    1.0425e-10  Tolerance :   1.0000e-09
  Last MAX-Density change    ...    4.0055e-06  Tolerance :   1.0000e-08
  Last RMS-Density change    ...    1.5326e-07  Tolerance :   1.0000e-09
  Last DIIS Error            ...    1.0258e-03  Tolerance :   1.0000e-08
  Last Orbital Gradient      ...    1.5365e-06  Tolerance :   2.0000e-06
  Last Orbital Rotation      ...    1.4524e-06  Tolerance :   2.0000e-06


Total SCF time: 0 days 0 hours 0 min 8 sec 
Finished LeanSCF after   9.0 sec

Maximum memory used throughout the entire LEANSCF-calculation: 18.0 MB


           ************************************************************
           *        Program running with 8 parallel MPI-processes     *
           *              working on a common directory               *
           ************************************************************

------------------------------------------------------------------------------
                                ORCA  MP2 
------------------------------------------------------------------------------

Freezing NCore=18 chemical core electrons

----------------------
RI-MP2 ENERGY+GRADIENT
----------------------
Dimension of the orbital basis            ...  166
Dimension of the AuxC basis               ...  544
Memory devoted to MP2                     ... 8000 MB   
Data format for matrix containers         ... DOUBLE
Compression type for matrix containers    ... UNCOMPRESSED
Overall scaling of the MP2 energy         ...   2.700e-01

-----------------------
SHARK RI TRANSFORMATION
-----------------------

Number of basis functions                ...    166
Number of aux functions                  ...    544
Number of operators                      ...      1
Generation of IJK                        ... YES
Generation of IAK                        ... YES
Generation of ABK                        ... NO
Orbital Range Operator  0:    0-  33 to   34- 165

Aux basis identifier                     ...   AUXC
Contraction scheme used                  ... SEGMENTED
Do orthogonalization                     ... YES
All operator combinations                ... NO
Transpose (ia|K)                         ... NO
Integral generator used                  ... LIBINT
Starting integral generation + trafo... 
Half trafo (segmented) done. Total time =  0.1 sec. integrals=  0.1 sec trafo=  0.0 sec
Integral generation and half transformation done (  0.1 sec)

Reading or making V^(-1/2)          ... done (  0.0 sec)
Sorting IJK integrals               ... done (  0.0 sec)
Sorting IAK integrals               ... done (  0.1 sec)

SHARK RI integral transformation done. Total time =  0.1 sec.

Opening buffers                              ... done
Frozen core precalculation                   ... done

Starting loop over batches of integrals:

Operator 0  - window                       ... (  9- 33)x( 34-165)
Operator 0  - Memory available             ...  8000 MB
Operator 0  - Memory needed per MO         ...   0.5 MB
Operator 0  - Number of orbitals per batch ... 4
Operator 0  - Number of batches            ... 1

OPERATOR  0   PASS   0:  MOs     9 ...   12 +   13 ...   16 +   17 ...   20 +   21 ...   24
                            +   25 ...   28 +   29 ...   32 +   33 ...   33
  Reading integrals       ... ok
  Internal MO  11
Closing buffer GIPV ( 0.02 GB; CompressionRatio= 1.00)
Time spent in pair loops =     0.404 sec
Deleting buffers (Ka|jb) ...done

-----------------------------------------------
 RI-MP2 CORRELATION ENERGY:     -0.440822114 Eh
-----------------------------------------------


---------------------
MP2 DENSITY FORMATION
---------------------

Completing the external part of the density      ... done
Storing the unrelaxed density                    ... done

Re-sorting 3-index density container for op 0    ... done
Computing external part of the Lagrangian        ... done
Calculating the xc-kernel                        ... done
Calculating G(D)                                 ... done
Completing the Lagrangian                        ... done
Solving the Z-vector equations                   ... Using XC Grid                  ... (calc.grid_cpscf.tmp) 
Recalculating density on grid  ... (calc.grho_cpscf0.tmp) done
Calculating the xc-kernel      ... (calc.fxc_cpscf0.tmp) done

-------------------
SHARK CP-SCF DRIVER
-------------------

Dimension of the orbital basis          ...    166
Dimension of the CPSCF-problem          ...   4488
Number of operators                     ...      1
Max. number of iterations               ...    128
Convergence Tolerance                   ... 3.0e-05
Number of perturbations                 ...      1
Perturbation type                       ... REAL

----------------------------
POPLE LINEAR EQUATION SOLVER
----------------------------

  ITERATION   0:   ||err||_max =   5.4330e-02 (   0.5 sec)
  ITERATION   1:   ||err||_max =   1.1206e-02 (   0.5 sec)
  ITERATION   2:   ||err||_max =   5.0320e-03 (   0.5 sec)
  ITERATION   3:   ||err||_max =   1.6496e-03 (   0.5 sec)
  ITERATION   4:   ||err||_max =   3.9868e-04 (   0.5 sec)
  ITERATION   5:   ||err||_max =   1.4636e-04 (   0.5 sec)
  ITERATION   6:   ||err||_max =   4.4912e-05 (   0.5 sec)
  ITERATION   7:   ||err||_max =   1.4033e-05 (   0.5 sec)
done
Finalizing the relaxed density                   ... done
Transforming P to the AO basis                   ... done
Storing the relaxed density                      ... done

------------------------------------
ENERGY WEIGHTED DENSITY FINALIZATION
------------------------------------

Gathering the parts of the W-matrix              ... done
Forming the Z-density                            ... done
Transforming Z to the AO basis                   ... done
Calculating G(Z)                                 ... done
Finalizing the W-matrix                          ... done
Transforming W to the AO basis and storing       ... done

----------------------------------
MP2 DERIVATIVE INTEGRAL GENERATION
----------------------------------

Input SCF Electron Density              ... calc.scfp
Input Correlated Electron Density       ... calc.pmp2re
Input Energy Weighted Density           ... calc.wmp2.tmp

Nuclear repulsion gradient              ... done (  0.0 sec)
HCore & Overlap gradient  (SHARK)       ... done (  0.0 sec)
Two-electron RIJ gradient terms         ... done (  0.3 sec)

-----------------------------------------------------------
MP2 COSX Grid Generation
-----------------------------------------------------------

General Integration Accuracy     IntAcc      ... 4.871
Radial Grid Type                 RadialGrid  ... OptM3 with GC (2021)
Angular Grid (max. ang.)         AngularGrid ... 4 (Lebedev-302)
Angular grid pruning method      GridPruning ... 4 (adaptive)
Weight generation scheme         WeightScheme... mBecke (2022)
Basis function cutoff            BFCut       ... 1.0000e-12
Integration weight cutoff        WCut        ... 1.0000e-14
Partially contracted basis set               ... on
Rotationally invariant grid construction     ... off
Angular grids for H and He will be reduced by one unit

Total number of grid points                  ...    93402
Total number of batches                      ...      739
Average number of points per batch           ...      126
Average number of grid points per atom       ...     5494
UseSFitting                                  ... on
Two-electron COSX gradient terms        ... 
Integration Timings:
Total Time                  =     2.8 sec
Basis fcn evaluation        =     0.0 sec
Density evaluation          =     0.1 sec
A evaluation                =     2.3 sec
A derivative evaluation     =     0.0 sec
S-fit derivative evaluation =     0.0 sec
anal. over. der. evaluation =     0.0 sec
num. over. der. evaluation  =     0.2 sec
K(P) evaluation             =     0.0 sec
finalize                    =     0.0 sec

done (  3.4 sec)
CPCM gradient                           ... done (  0.3 sec)
DFT XC gradient                         ... Exchange-correlation gradient    ... done
done (  0.4 sec)
Empirical dispersion gradient           ... 
-------------------
DISPERSION GRADIENT
-------------------

   1   O   :    0.000157848    0.000153029   -0.000024790
   2   C   :    0.000192847    0.000063934   -0.000054649
   3   O   :    0.000209699   -0.000071042    0.000010997
   4   C   :    0.000145613   -0.000044679    0.000037932
   5   C   :   -0.000059267    0.000071159   -0.000077581
   6   C   :   -0.000120430    0.000087516    0.000006491
   7   C   :   -0.000198160    0.000005217    0.000065403
   8   C   :   -0.000174861   -0.000081183    0.000021963
   9   O   :   -0.000093880   -0.000076810   -0.000062755
  10   H   :    0.000072702   -0.000021860    0.000048308
  11   H   :    0.000080560   -0.000024787    0.000000893
  12   H   :    0.000065018   -0.000059074    0.000023972
  13   H   :    0.000012015    0.000047880   -0.000114839
  14   H   :   -0.000071033   -0.000111931    0.000041924
  15   H   :   -0.000083938   -0.000083146   -0.000018247
  16   H   :   -0.000054007    0.000116058    0.000033670
  17   H   :   -0.000080727    0.000029721    0.000061309

Difference to translation invariance:
           :   -0.0000000000    0.0000000000    0.0000000000

Difference to rotation invariance:
           :    0.0000000000   -0.0000000000    0.0000000000

Norm of the Dispersion gradient    ...    0.0006364634
RMS gradient                       ...    0.0000891227
MAX gradient                       ...    0.0002096995
done (  0.0 sec)

-------
TIMINGS
-------

Total time                :   11.065 sec
Integral trafo            :    0.139 sec (  1.3%)
FC preparation            :    0.029 sec (  0.3%)
I/O of integrals          :    0.047 sec (  0.4%)
K(i,j) operators          :    0.055 sec (  0.5%)
T(i,j) pair energies      :    0.010 sec (  0.1%)
V**(-1/2)                 :    0.072 sec (  0.7%)
Gamma(ia|P)               :    0.052 sec (  0.5%)
Gamma-Trafo               :    0.023 sec (  0.2%)
D(virtual)                :    0.003 sec (  0.0%)
D(internal)               :    0.069 sec (  0.6%)
W(virtual)                :    0.005 sec (  0.0%)
W(internal)               :    0.074 sec (  0.7%)
L(virtual)                :    0.073 sec (  0.7%)
L(internal)               :    0.010 sec (  0.1%)
XC kernel                 :    0.016 sec (  0.1%)
G(D)                      :    0.846 sec (  7.6%)
G(Z)                      :    0.853 sec (  7.7%)
Z-vector solution         :    3.844 sec ( 34.7%)
3-index derivative        :    0.150 sec (  1.4%)
2-index derivative        :    0.025 sec (  0.2%)
Fock matrix gradient      :    4.474 sec ( 40.4%)


---------------------------------------
MP2 TOTAL ENERGY:     -458.304918576 Eh
---------------------------------------

The final MP2 gradient
  0:   0.00182063  -0.00072451  -0.00400923
  1:  -0.00225963  -0.00427961   0.01234367
  2:   0.00128248   0.00475487  -0.00417680
  3:  -0.00715362   0.00145077  -0.00234884
  4:   0.00647695   0.00221412  -0.00459366
  5:   0.00140590  -0.00039694  -0.00017770
  6:   0.00033703   0.00023213  -0.00031138
  7:  -0.00071725  -0.00415646  -0.00149403
  8:  -0.00104024  -0.00193153   0.00192100
  9:   0.00131504  -0.00090569  -0.00048857
 10:   0.00085082  -0.00083626   0.00132914
 11:   0.00076856   0.00147650   0.00004161
 12:  -0.00120833  -0.00005831   0.00012443
 13:  -0.00021144   0.00060446  -0.00020292
 14:   0.00001462   0.00078324   0.00057443
 15:  -0.00160212   0.00034882   0.00112110
 16:  -0.00012744   0.00149234   0.00036793

-----------------------------------
NORM OF THE MP2 GRADIENT:  0.020324
-----------------------------------

Maximum memory used throughout the entire MP2-calculation: 31.1 MB


-------------------------------------------------------------------------------
                          DFT DISPERSION CORRECTION                            
                                                                               
                              DFTD3 V3.1  Rev 1                                
                          USING Becke-Johnson damping                          
-------------------------------------------------------------------------------
-------------------------   ----------------
Dispersion correction           -0.011149045
-------------------------   ----------------


-------------------------   --------------------
FINAL SINGLE POINT ENERGY      -458.316067621200
-------------------------   --------------------

------------------------------------------------------------------------------
                         ORCA GEOMETRY RELAXATION STEP
------------------------------------------------------------------------------

Reading the OPT-File                    .... done
Getting information on internals        .... done
Copying old internal coords+grads       .... done
Making the new internal coordinates     .... (2022 redundants) done
Validating the new internal coordinates .... (2022 redundants) done
Calculating the B-matrix                .... done
Calculating the G,G- and P matrices     .... done
Transforming gradient to internals      .... done
Projecting the internal gradient        .... done
Number of atoms                         ....  17
Number of internal coordinates          ....  76
Current Energy                          ....  -458.316067621 Eh
Current gradient norm                   ....     0.020323767 Eh/bohr
Maximum allowed component of the step   ....  0.300
Current trust radius                    ....  0.300
Updating the Hessian (BFGS)             .... done
Forming the augmented Hessian           .... done
Diagonalizing the augmented Hessian     .... done
Last element of RFO vector              ....  0.973912749
Lowest eigenvalues of augmented Hessian:
 -0.001818115  0.012385061  0.017850759  0.020422823  0.023535058
Length of the computed step             ....  0.233001160
The final length of the internal step   ....  0.233001160
Converting the step to Cartesian space:
 Initial RMS(Int)=    0.0267270661
Transforming coordinates:
 Iter   0:  RMS(Cart)=    0.0791038572 RMS(Int)=    1.2386028210
 Iter   5:  RMS(Cart)=    0.0000000910 RMS(Int)=    0.0000000314
done
Storing new coordinates                 .... done
The predicted energy change is          ....    -0.000958410
Previously predicted energy change      ....    -0.002427792
Actually observed energy change         ....    -0.001794447
Ratio of predicted to observed change   ....     0.739127282
New trust radius                        ....     0.300000000

                                .--------------------.
          ----------------------|Geometry convergence|-------------------------
          Item                value                   Tolerance       Converged
          ---------------------------------------------------------------------
          Energy change      -0.0017944473            0.0000010000      NO
          RMS gradient        0.0015877884            0.0000300000      NO
          MAX gradient        0.0076104557            0.0001000000      NO
          RMS step            0.0267270661            0.0006000000      NO
          MAX step            0.1155838142            0.0010000000      NO
          ........................................................
          Max(Bonds)      0.0098      Max(Angles)    0.80
          Max(Dihed)        6.62      Max(Improp)    0.00
          ---------------------------------------------------------------------

The optimization has not yet converged - more geometry cycles are needed


    ---------------------------------------------------------------------------
                         Redundant Internal Coordinates
                            (Angstroem and degrees)

        Definition                    Value    dE/dq     Step     New-Value
    ----------------------------------------------------------------------------
     1. B(C   1,O   0)                1.2137  0.000137 -0.0013    1.2125   
     2. B(O   2,C   1)                1.3219 -0.007610  0.0029    1.3248   
     3. B(C   3,O   2)                1.4254 -0.004462  0.0098    1.4352   
     4. B(C   4,C   1)                1.5224 -0.002236  0.0047    1.5272   
     5. B(C   5,C   4)                1.5112  0.000363  0.0026    1.5139   
     6. B(C   6,C   5)                1.3359 -0.000146 -0.0024    1.3335   
     7. B(C   7,C   6)                1.5030  0.001764  0.0009    1.5039   
     8. B(O   8,C   7)                1.4294  0.000302  0.0006    1.4300   
     9. B(O   8,C   4)                1.4205  0.003360 -0.0052    1.4153   
    10. B(H   9,C   3)                1.0962 -0.000744  0.0001    1.0964   
    11. B(H  10,C   3)                1.0962 -0.000736  0.0001    1.0963   
    12. B(H  11,C   3)                1.0921 -0.001215  0.0018    1.0939   
    13. B(H  12,C   4)                1.1061 -0.000153  0.0001    1.1062   
    14. B(H  13,C   7)                1.1037 -0.000588  0.0002    1.1040   
    15. B(H  14,C   7)                1.1037 -0.000555  0.0002    1.1038   
    16. B(H  15,C   5)                1.0899  0.000416 -0.0005    1.0894   
    17. B(H  16,C   6)                1.0918  0.000695 -0.0008    1.0911   
    18. A(O   0,C   1,C   4)          121.89  0.001118    0.14    122.04   
    19. A(O   0,C   1,O   2)          124.45  0.000045    0.59    125.05   
    20. A(O   2,C   1,C   4)          113.46 -0.001581   -0.59    112.88   
    21. A(C   1,O   2,C   3)          115.93 -0.001911   -0.80    115.13   
    22. A(O   2,C   3,H   9)          111.19  0.001679   -0.29    110.90   
    23. A(O   2,C   3,H  10)          111.13  0.001852   -0.27    110.86   
    24. A(H   9,C   3,H  10)          108.68 -0.001327    0.09    108.78   
    25. A(H  10,C   3,H  11)          109.68 -0.001592    0.51    110.19   
    26. A(H   9,C   3,H  11)          109.70 -0.001449    0.47    110.17   
    27. A(O   2,C   3,H  11)          106.43  0.000797   -0.50    105.94   
    28. A(C   5,C   4,H  12)          111.45  0.000412    0.28    111.72   
    29. A(C   1,C   4,C   5)          110.87  0.000472   -0.08    110.79   
    30. A(O   8,C   4,H  12)          110.12 -0.000557    0.14    110.26   
    31. A(C   1,C   4,H  12)          106.06  0.000742   -0.64    105.42   
    32. A(C   5,C   4,O   8)          104.93 -0.000998    0.05    104.98   
    33. A(C   1,C   4,O   8)          113.52 -0.000074    0.29    113.81   
    34. A(C   4,C   5,H  15)          124.08  0.001839   -0.59    123.49   
    35. A(C   4,C   5,C   6)          109.29  0.000296   -0.03    109.26   
    36. A(C   6,C   5,H  15)          126.63 -0.002135    0.63    127.26   
    37. A(C   5,C   6,H  16)          125.66 -0.001969    0.42    126.08   
    38. A(C   5,C   6,C   7)          110.03  0.001109   -0.04    109.99   
    39. A(C   7,C   6,H  16)          124.31  0.000859   -0.38    123.93   
    40. A(H  13,C   7,H  14)          107.75  0.000157   -0.45    107.31   
    41. A(O   8,C   7,H  14)          110.02  0.000913   -0.21    109.81   
    42. A(C   6,C   7,H  14)          111.93 -0.000318    0.40    112.33   
    43. A(O   8,C   7,H  13)          110.26  0.000585   -0.09    110.17   
    44. A(C   6,C   7,H  13)          112.23 -0.000042    0.41    112.64   
    45. A(C   6,C   7,O   8)          104.64 -0.001269   -0.03    104.61   
    46. A(C   4,O   8,C   7)          111.10  0.000865    0.06    111.16   
    47. D(C   3,O   2,C   1,O   0)      2.88  0.002726   -4.60     -1.72   
    48. D(C   3,O   2,C   1,C   4)    177.96 -0.002663    5.15    183.11   
    49. D(H   9,C   3,O   2,C   1)     60.60  0.000337   -0.04     60.57   
    50. D(H  10,C   3,O   2,C   1)    -60.61 -0.000399    0.21    -60.39   
    51. D(H  11,C   3,O   2,C   1)   -179.97  0.000009    0.05   -179.92   
    52. D(C   5,C   4,C   1,O   2)    119.77  0.002587   -6.43    113.35   
    53. D(H  12,C   4,C   1,O   0)     56.13 -0.001476    3.11     59.24   
    54. D(O   8,C   4,C   1,O   2)      1.95  0.003581   -6.62     -4.67   
    55. D(O   8,C   4,C   1,O   0)    177.18 -0.001708    3.03    180.21   
    56. D(C   5,C   4,C   1,O   0)    -65.01 -0.002702    3.23    -61.78   
    57. D(H  15,C   5,C   4,C   1)     57.56  0.000342   -0.25     57.31   
    58. D(C   6,C   5,C   4,H  12)    119.80 -0.001196    1.18    120.98   
    59. D(C   6,C   5,C   4,O   8)      0.64 -0.000148    0.85      1.49   
    60. D(H  15,C   5,C   4,O   8)   -179.50 -0.000107    0.08   -179.42   
    61. D(C   6,C   5,C   4,C   1)   -122.30  0.000301    0.51   -121.79   
    62. D(H  16,C   6,C   5,H  15)      0.08  0.000065    0.18      0.26   
    63. D(H  16,C   6,C   5,C   4)    179.93  0.000115   -0.57    179.36   
    64. D(C   7,C   6,C   5,H  15)    179.90 -0.000051    0.41    180.31   
    65. D(C   7,C   6,C   5,C   4)     -0.25 -0.000001   -0.33     -0.58   
    66. D(H  14,C   7,C   6,C   5)   -119.35 -0.000024   -0.24   -119.59   
    67. D(H  13,C   7,C   6,H  16)    -60.84 -0.000088    0.03    -60.82   
    68. D(H  13,C   7,C   6,C   5)    119.34  0.000032   -0.22    119.12   
    69. D(O   8,C   7,C   6,H  16)    179.59  0.000014   -0.06    179.53   
    70. D(O   8,C   7,C   6,C   5)     -0.23  0.000134   -0.30     -0.53   
    71. D(C   4,O   8,C   7,H  14)    121.06 -0.000865    1.17    122.24   
    72. D(C   4,O   8,C   7,H  13)   -120.22  0.000257    0.42   -119.80   
    73. D(C   4,O   8,C   7,C   6)      0.66 -0.000230    0.83      1.49   
    74. D(C   7,O   8,C   4,H  12)   -120.85  0.000606   -1.45   -122.30   
    75. D(C   7,O   8,C   4,C   5)     -0.80  0.000228   -1.03     -1.82   
    76. D(C   7,O   8,C   4,C   1)    120.41  0.000099   -0.93    119.48   
    ----------------------------------------------------------------------------

Geometry step timings:
Preparation and reading OPT file:      0.000 s (10.252 %)
Internal coordinates            :      0.000 s ( 0.598 %)
B/P matrices and projection     :      0.003 s (51.898 %)
Hessian update/contruction      :      0.000 s ( 6.786 %)
Making the step                 :      0.001 s (11.592 %)
Converting the step to Cartesian:      0.000 s ( 1.918 %)
Storing new data                :      0.000 s ( 0.763 %)
Checking convergence            :      0.000 s ( 0.248 %)
Final printing                  :      0.001 s (15.903 %)
Total time                      :      0.005 s

Time for energy+gradient        :     21.858 s
Time for complete geometry iter :     22.084 s

         *************************************************************
         *                GEOMETRY OPTIMIZATION CYCLE   4            *
         *************************************************************
---------------------------------
CARTESIAN COORDINATES (ANGSTROEM)
---------------------------------
  O      1.634837    1.511924   -0.313873
  C      1.029712    0.466595   -0.419682
  O      1.499713   -0.722112   -0.071480
  C      2.844973   -0.723048    0.428565
  C     -0.428609    0.418236   -0.870421
  C     -1.317212    1.161643    0.104008
  C     -2.247637    0.329547    0.573398
  C     -2.080789   -1.030626   -0.046193
  O     -0.965257   -0.890013   -0.929826
  H      2.927784   -0.103586    1.329386
  H      3.542516   -0.342539   -0.326795
  H      3.076667   -1.765590    0.665230
  H     -0.441926    0.883628   -1.873879
  H     -1.876857   -1.816276    0.702068
  H     -2.972538   -1.343952   -0.616342
  H     -1.176450    2.209464    0.366760
  H     -3.023280    0.576924    1.299750

----------------------------
CARTESIAN COORDINATES (A.U.)
----------------------------
  NO LB      ZA    FRAG     MASS         X           Y           Z
   0 O     8.0000    0    15.999    3.089394    2.857123   -0.593135
   1 C     6.0000    0    12.011    1.945874    0.881737   -0.793084
   2 O     8.0000    0    15.999    2.834047   -1.364594   -0.135078
   3 C     6.0000    0    12.011    5.376219   -1.366362    0.809871
   4 C     6.0000    0    12.011   -0.809954    0.790351   -1.644857
   5 C     6.0000    0    12.011   -2.489170    2.195186    0.196546
   6 C     6.0000    0    12.011   -4.247418    0.622753    1.083565
   7 C     6.0000    0    12.011   -3.932121   -1.947601   -0.087292
   8 O     8.0000    0    15.999   -1.824072   -1.681881   -1.757116
   9 H     1.0000    0     1.008    5.532710   -0.195748    2.512176
  10 H     1.0000    0     1.008    6.694385   -0.647305   -0.617553
  11 H     1.0000    0     1.008    5.814058   -3.336482    1.257103
  12 H     1.0000    0     1.008   -0.835119    1.669816   -3.541119
  13 H     1.0000    0     1.008   -3.546747   -3.432265    1.326716
  14 H     1.0000    0     1.008   -5.617283   -2.539700   -1.164717
  15 H     1.0000    0     1.008   -2.223168    4.175282    0.693077
  16 H     1.0000    0     1.008   -5.713172    1.090228    2.456171

--------------------------------
INTERNAL COORDINATES (ANGSTROEM)
--------------------------------
 O      0   0   0     0.000000000000     0.00000000     0.00000000
 C      1   0   0     1.212470454023     0.00000000     0.00000000
 O      2   1   0     1.324828179966   124.99973731     0.00000000
 C      3   2   1     1.435189878988   115.13119984   358.20210329
 C      2   1   3     1.527156247681   121.98155662   174.58764065
 C      5   2   1     1.513862094935   110.79289794   298.19109753
 C      6   5   2     1.333566943264   109.24964499   238.20054340
 C      7   6   5     1.503928438505   109.99307989   359.41853997
 O      5   2   1     1.415285962148   113.81272521   180.17817694
 H      4   3   2     1.096389059458   110.89758494    60.56132148
 H      4   3   2     1.096322062255   110.86115802   299.61151786
 H      4   3   2     1.093886425643   105.93450454   180.08300376
 H      5   2   1     1.106208253011   105.42088550    59.22498112
 H      8   7   6     1.103960176559   112.63716026   119.12464060
 H      8   7   6     1.103838822414   112.32672183   240.42354751
 H      6   5   2     1.089395834387   123.48575299    57.32928637
 H      7   6   5     1.091056661081   126.07565250   179.35878911

---------------------------
INTERNAL COORDINATES (A.U.)
---------------------------
 O      0   0   0     0.000000000000     0.00000000     0.00000000
 C      1   0   0     2.291237103574     0.00000000     0.00000000
 O      2   1   0     2.503562434636   124.99973731     0.00000000
 C      3   2   1     2.712115821463   115.13119984   358.20210329
 C      2   1   3     2.885907071824   121.98155662   174.58764065
 C      5   2   1     2.860784763952   110.79289794   298.19109753
 C      6   5   2     2.520076304019   109.24964499   238.20054340
 C      7   6   5     2.842012873789   109.99307989   359.41853997
 O      5   2   1     2.674502869642   113.81272521   180.17817694
 H      4   3   2     2.071875058603   110.89758494    60.56132148
 H      4   3   2     2.071748452237   110.86115802   299.61151786
 H      4   3   2     2.067145766080   105.93450454   180.08300376
 H      5   2   1     2.090430645274   105.42088550    59.22498112
 H      8   7   6     2.086182396451   112.63716026   119.12464060
 H      8   7   6     2.085953070353   112.32672183   240.42354751
 H      6   5   2     2.058659778426   123.48575299    57.32928637
 H      7   6   5     2.061798286034   126.07565250   179.35878911


           ************************************************************
           *        Program running with 8 parallel MPI-processes     *
           *              working on a common directory               *
           ************************************************************
------------------------------------------------------------------------------
                   ___                                                        
                  /   \      - P O W E R E D   B Y -                         
                 /     \                                                     
                 |  |  |   _    _      __       _____    __    __             
                 |  |  |  | |  | |    /  \     |  _  \  |  |  /  |          
                  \  \/   | |  | |   /    \    | | | |  |  | /  /          
                 / \  \   | |__| |  /  /\  \   | |_| |  |  |/  /          
                |  |  |   |  __  | /  /__\  \  |    /   |      \           
                |  |  |   | |  | | |   __   |  |    \   |  |\   \          
                \     /   | |  | | |  |  |  |  | |\  \  |  | \   \       
                 \___/    |_|  |_| |__|  |__|  |_| \__\ |__|  \__/        
                                                                              
                      - O R C A' S   B I G   F R I E N D -                    
                                      &                                       
                       - I N T E G R A L  F E E D E R -                       
                                                                              
 v1 FN, 2020, v2 2021, v3 2022-2024                                           
------------------------------------------------------------------------------


----------------------
SHARK INTEGRAL PACKAGE
----------------------

Number of atoms                             ...     17
Number of basis functions                   ...    166
Number of shells                            ...     78
Maximum angular momentum                    ...      2
Integral batch strategy                     ... SHARK/LIBINT Hybrid
RI-J (if used) integral strategy            ... SPLIT-RIJ (Revised 2003 algorithm where possible)
Printlevel                                  ...      1
Contraction scheme used                     ... SEGMENTED contraction
Prescreening option                         ... SCHWARTZ
   Thresh                                   ... 1.000e-12
   Tcut                                     ... 1.000e-14
   Tpresel                                  ... 1.000e-14 
Coulomb Range Separation                    ... NOT USED
Exchange Range Separation                   ... NOT USED
Multipole approximations                    ... NOT USED
Finite Nucleus Model                        ... NOT USED
CABS basis                                  ... NOT available
Auxiliary Coulomb fitting basis             ... AVAILABLE
   # of basis functions in Aux-J            ...    529
   # of shells in Aux-J                     ...    175
   Maximum angular momentum in Aux-J        ...      4
Auxiliary J/K fitting basis                 ... NOT available
Auxiliary Correlation fitting basis         ... AVAILABLE
   # of basis functions in Aux-C            ...    544
   # of shells in Aux-C                     ...    192
   Maximum angular momentum in Aux-C        ...      3
Auxiliary 'external' fitting basis          ... NOT available

Checking pre-screening integrals            ... done (  0.0 sec) Dimension = 78
Check shell pair data                       ... done (  0.0 sec)
Shell pair information
Shell pair cut-off parameter TPreSel        ...   1.0e-14
Total number of shell pairs                 ...      3081
Shell pairs after pre-screening             ...      2902
Total number of primitive shell pairs       ...     11167
Primitive shell pairs kept                  ...      7765
          la=0 lb=0:    886 shell pairs
          la=1 lb=0:   1053 shell pairs
          la=1 lb=1:    331 shell pairs
          la=2 lb=0:    366 shell pairs
          la=2 lb=1:    221 shell pairs
          la=2 lb=2:     45 shell pairs

Calculating one electron integrals          ... done (  0.0 sec)
Calculating RI/J V-Matrix + Cholesky decomp.... done (  0.0 sec)
Calculating RI/C V-Matrix + Cholesky decomp.... done (  0.0 sec)
Calculating Nuclear repulsion               ... done (  0.0 sec) ENN=    458.637574645402 Eh

Diagonalization of the overlap matrix:
Smallest eigenvalue                        ... 9.468e-04
Time for diagonalization                   ...    0.003 sec
Threshold for overlap eigenvalues          ... 1.000e-07
Number of eigenvalues below threshold      ... 0
Time for construction of square roots      ...    0.002 sec
Total time needed                          ...    0.006 sec

-------------------
DFT GRID GENERATION
-------------------

General Integration Accuracy     IntAcc      ... 4.388
Radial Grid Type                 RadialGrid  ... OptM3 with GC (2021)
Angular Grid (max. ang.)         AngularGrid ... 4 (Lebedev-302)
Angular grid pruning method      GridPruning ... 4 (adaptive)
Weight generation scheme         WeightScheme... mBecke (2022)
Basis function cutoff            BFCut       ... 1.0000e-12
Integration weight cutoff        WCut        ... 1.0000e-14
Partially contracted basis set               ... off
Rotationally invariant grid construction     ... off
Angular grids for H and He will be reduced by one unit

Total number of grid points                  ...    80174
Total number of batches                      ...     1262
Average number of points per batch           ...       63
Average number of grid points per atom       ...     4716

--------------------
COSX GRID GENERATION
--------------------

GRIDX 1
-------
General Integration Accuracy     IntAcc      ... 3.816
Radial Grid Type                 RadialGrid  ... OptM3 with GC (2021)
Angular Grid (max. ang.)         AngularGrid ... 1 (Lebedev-50)
Angular grid pruning method      GridPruning ... 4 (adaptive)
Weight generation scheme         WeightScheme... mBecke (2022)
Basis function cutoff            BFCut       ... 1.0000e-12
Integration weight cutoff        WCut        ... 1.0000e-14
Partially contracted basis set               ... on
Rotationally invariant grid construction     ... off
Angular grids for H and He will be reduced by one unit

Total number of grid points                  ...    10251
Total number of batches                      ...       90
Average number of points per batch           ...      113
Average number of grid points per atom       ...      603
UseSFitting                                  ... on

GRIDX 2
-------
General Integration Accuracy     IntAcc      ... 4.020
Radial Grid Type                 RadialGrid  ... OptM3 with GC (2021)
Angular Grid (max. ang.)         AngularGrid ... 2 (Lebedev-110)
Angular grid pruning method      GridPruning ... 4 (adaptive)
Weight generation scheme         WeightScheme... mBecke (2022)
Basis function cutoff            BFCut       ... 1.0000e-12
Integration weight cutoff        WCut        ... 1.0000e-14
Partially contracted basis set               ... on
Rotationally invariant grid construction     ... off
Angular grids for H and He will be reduced by one unit

Total number of grid points                  ...    22380
Total number of batches                      ...      184
Average number of points per batch           ...      121
Average number of grid points per atom       ...     1316
UseSFitting                                  ... on

GRIDX 3
-------
General Integration Accuracy     IntAcc      ... 4.338
Radial Grid Type                 RadialGrid  ... OptM3 with GC (2021)
Angular Grid (max. ang.)         AngularGrid ... 3 (Lebedev-194)
Angular grid pruning method      GridPruning ... 4 (adaptive)
Weight generation scheme         WeightScheme... mBecke (2022)
Basis function cutoff            BFCut       ... 1.0000e-12
Integration weight cutoff        WCut        ... 1.0000e-14
Partially contracted basis set               ... on
Rotationally invariant grid construction     ... off
Angular grids for H and He will be reduced by one unit

Total number of grid points                  ...    49142
Total number of batches                      ...      394
Average number of points per batch           ...      124
Average number of grid points per atom       ...     2891
UseSFitting                                  ... on
Initializing property integral containers    ... done (  0.0 sec)

SHARK setup successfully completed in   0.9 seconds

Maximum memory used throughout the entire STARTUP-calculation: 22.2 MB


           ************************************************************
           *        Program running with 8 parallel MPI-processes     *
           *              working on a common directory               *
           ************************************************************
Occupation numbers will be reassigned to an Aufbau configuration
             **** ENERGY FILE WAS UPDATED (calc.en.tmp) ****
Finished Guess after   0.2 sec
Maximum memory used throughout the entire GUESS-calculation: 9.6 MB


           ************************************************************
           *        Program running with 8 parallel MPI-processes     *
           *              working on a common directory               *
           ************************************************************
--------------------
CPCM SOLVATION MODEL
--------------------
CPCM parameters:
  Epsilon                                         ...      16.7000
  Refrac                                          ...       1.2750
  Rsolv                                           ...       1.3000
  Surface type                                    ... GAUSSIAN VDW
  Discretization scheme                           ... Constant charge density
    Threshold for H atoms                         ...       5.0000 (charges/Ang^2)
    Threshold for non-H atoms                     ...       5.0000 (charges/Ang^2)
  Epsilon function type                           ...         CPCM
Solvent:                                          ... CUSTOM
Radii:
  Scheme                                          ... Element-dependent radii
  Radius for O  used is    3.4469 Bohr (=   1.8240 Ang.)
  Radius for C  used is    3.8550 Bohr (=   2.0400 Ang.)
  Radius for H  used is    2.4944 Bohr (=   1.3200 Ang.)
Calculating surface                               ...        done! (  0.0s)
Cavity surface points                             ...         1579
Cavity Volume                                     ...    1054.8910
Cavity Surface-area                               ...     607.9221
Calculating surface distance matrix               ...        done! (  0.0s)
Performing Cholesky decomposition & store         ...        done! (  0.1s)
Overall time for CPCM initialization              ...                 0.1s

----------------------------------------D-I-I-S--------------------------------------------
Iteration    Energy (Eh)           Delta-E    RMSDP     MaxDP     DIISErr   Damp  Time(sec)
-------------------------------------------------------------------------------------------
               ***  Starting incremental Fock matrix formation  ***
    1    -457.8549381425240199     0.00e+00  3.78e-04  7.07e-03  2.96e-02  0.700   0.8
    2    -457.8571439275010562    -2.21e-03  3.42e-04  6.39e-03  2.32e-02  0.700   0.5
                               ***Turning on AO-DIIS***
    3    -457.8589419799951656    -1.80e-03  2.99e-04  5.37e-03  1.76e-02  0.700   0.5
    4    -457.8603323346857223    -1.39e-03  7.75e-04  1.36e-02  1.28e-02  0.000   0.8
                              *** Initializing SOSCF ***
---------------------------------------S-O-S-C-F--------------------------------------
Iteration    Energy (Eh)           Delta-E    RMSDP     MaxDP     MaxGrad    Time(sec)
--------------------------------------------------------------------------------------
    5    -457.8641718570682997    -3.84e-03  6.18e-05  1.10e-03  1.07e-03     0.5
               *** Restarting incremental Fock matrix formation ***
    6    -457.8641952691707502    -2.34e-05  3.93e-05  6.97e-04  2.52e-04     0.8
    7    -457.8641999925151822    -4.72e-06  2.40e-05  5.30e-04  1.17e-04     0.6
    8    -457.8642007406103858    -7.48e-07  6.40e-06  2.43e-04  4.92e-05     0.6
    9    -457.8642007985108648    -5.79e-08  3.34e-06  8.56e-05  3.31e-05     0.6
   10    -457.8642008490620583    -5.06e-08  9.75e-07  2.48e-05  5.62e-06     0.6
   11    -457.8642008493239928    -2.62e-10  4.49e-07  1.67e-05  5.28e-06     0.5
                 **** Energy Check signals convergence ****

               *****************************************************
               *                     SUCCESS                       *
               *           SCF CONVERGED AFTER  11 CYCLES          *
               *****************************************************

Recomputing exchange energy using gridx3       ... done (    0.997 sec)
Old exchange energy                            :    -31.064932321 Eh
New exchange energy                            :    -31.064883874 Eh
Exchange energy change after final integration :      0.000048447 Eh
Total energy after final integration           :   -457.864152403 Eh
             **** ENERGY FILE WAS UPDATED (calc.en.tmp) ****

----------------
TOTAL SCF ENERGY
----------------

Total Energy       :       -457.86415240279246 Eh          -12459.11700 eV

Components:
Nuclear Repulsion  :        458.63757464540242 Eh           12480.16289 eV
Electronic Energy  :       -916.48844163356011 Eh          -24938.91837 eV
One Electron Energy:      -1534.22384802149372 Eh          -41748.35335 eV
Two Electron Energy:        617.73540638793361 Eh           16809.43498 eV
CPCM Dielectric    :         -0.01333386116634 Eh              -0.36283 eV

Virial components:
Potential Energy   :       -912.32269699023050 Eh          -24825.56269 eV
Kinetic Energy     :        454.45854458743804 Eh           12366.44570 eV
Virial Ratio       :          2.00749377001690

DFT components:
N(Alpha)           :       34.000003678095 electrons
N(Beta)            :       34.000003678095 electrons
N(Total)           :       68.000007356190 electrons
E(X)               :      -27.627522681305 Eh       
E(C)               :       -1.709393889973 Eh       
E(XC)              :      -29.336916571279 Eh       

CPCM Solvation Model Properties:
Surface-charge          :         -0.01626442897615
Corrected charge        :         -0.00000000000000
Outlying charge corr.   :          0.00001844283084 Eh               0.00050 eV
Free-energy (cav+disp)  :  This term is not implemented in the current solvation scheme

---------------
SCF CONVERGENCE
---------------

  Last Energy change         ...    2.6193e-10  Tolerance :   1.0000e-09
  Last MAX-Density change    ...    1.6671e-05  Tolerance :   1.0000e-08
  Last RMS-Density change    ...    4.4871e-07  Tolerance :   1.0000e-09
  Last DIIS Error            ...    1.0720e-03  Tolerance :   1.0000e-08
  Last Orbital Gradient      ...    5.2848e-06  Tolerance :   2.0000e-06
  Last Orbital Rotation      ...    5.7048e-06  Tolerance :   2.0000e-06


Total SCF time: 0 days 0 hours 0 min 8 sec 
Finished LeanSCF after   8.1 sec

Maximum memory used throughout the entire LEANSCF-calculation: 18.1 MB


           ************************************************************
           *        Program running with 8 parallel MPI-processes     *
           *              working on a common directory               *
           ************************************************************

------------------------------------------------------------------------------
                                ORCA  MP2 
------------------------------------------------------------------------------

Freezing NCore=18 chemical core electrons

----------------------
RI-MP2 ENERGY+GRADIENT
----------------------
Dimension of the orbital basis            ...  166
Dimension of the AuxC basis               ...  544
Memory devoted to MP2                     ... 8000 MB   
Data format for matrix containers         ... DOUBLE
Compression type for matrix containers    ... UNCOMPRESSED
Overall scaling of the MP2 energy         ...   2.700e-01

-----------------------
SHARK RI TRANSFORMATION
-----------------------

Number of basis functions                ...    166
Number of aux functions                  ...    544
Number of operators                      ...      1
Generation of IJK                        ... YES
Generation of IAK                        ... YES
Generation of ABK                        ... NO
Orbital Range Operator  0:    0-  33 to   34- 165

Aux basis identifier                     ...   AUXC
Contraction scheme used                  ... SEGMENTED
Do orthogonalization                     ... YES
All operator combinations                ... NO
Transpose (ia|K)                         ... NO
Integral generator used                  ... LIBINT
Starting integral generation + trafo... 
Half trafo (segmented) done. Total time =  0.1 sec. integrals=  0.1 sec trafo=  0.0 sec
Integral generation and half transformation done (  0.1 sec)

Reading or making V^(-1/2)          ... done (  0.0 sec)
Sorting IJK integrals               ... done (  0.0 sec)
Sorting IAK integrals               ... done (  0.1 sec)

SHARK RI integral transformation done. Total time =  0.1 sec.

Opening buffers                              ... done
Frozen core precalculation                   ... done

Starting loop over batches of integrals:

Operator 0  - window                       ... (  9- 33)x( 34-165)
Operator 0  - Memory available             ...  8000 MB
Operator 0  - Memory needed per MO         ...   0.5 MB
Operator 0  - Number of orbitals per batch ... 4
Operator 0  - Number of batches            ... 1

OPERATOR  0   PASS   0:  MOs     9 ...   12 +   13 ...   16 +   17 ...   20 +   21 ...   24
                            +   25 ...   28 +   29 ...   32 +   33 ...   33
  Reading integrals       ... ok
  Internal MO  11
Closing buffer GIPV ( 0.02 GB; CompressionRatio= 1.00)
Time spent in pair loops =     0.408 sec
Deleting buffers (Ka|jb) ...done

-----------------------------------------------
 RI-MP2 CORRELATION ENERGY:     -0.440996288 Eh
-----------------------------------------------


---------------------
MP2 DENSITY FORMATION
---------------------

Completing the external part of the density      ... done
Storing the unrelaxed density                    ... done

Re-sorting 3-index density container for op 0    ... done
Computing external part of the Lagrangian        ... done
Calculating the xc-kernel                        ... done
Calculating G(D)                                 ... done
Completing the Lagrangian                        ... done
Solving the Z-vector equations                   ... Using XC Grid                  ... (calc.grid_cpscf.tmp) 
Recalculating density on grid  ... (calc.grho_cpscf0.tmp) done
Calculating the xc-kernel      ... (calc.fxc_cpscf0.tmp) done

-------------------
SHARK CP-SCF DRIVER
-------------------

Dimension of the orbital basis          ...    166
Dimension of the CPSCF-problem          ...   4488
Number of operators                     ...      1
Max. number of iterations               ...    128
Convergence Tolerance                   ... 3.0e-05
Number of perturbations                 ...      1
Perturbation type                       ... REAL

----------------------------
POPLE LINEAR EQUATION SOLVER
----------------------------

  ITERATION   0:   ||err||_max =   5.4410e-02 (   0.5 sec)
  ITERATION   1:   ||err||_max =   1.1205e-02 (   0.5 sec)
  ITERATION   2:   ||err||_max =   5.0369e-03 (   0.5 sec)
  ITERATION   3:   ||err||_max =   1.6524e-03 (   0.5 sec)
  ITERATION   4:   ||err||_max =   4.0554e-04 (   0.5 sec)
  ITERATION   5:   ||err||_max =   1.4540e-04 (   0.5 sec)
  ITERATION   6:   ||err||_max =   4.5282e-05 (   0.5 sec)
  ITERATION   7:   ||err||_max =   1.4089e-05 (   0.5 sec)
done
Finalizing the relaxed density                   ... done
Transforming P to the AO basis                   ... done
Storing the relaxed density                      ... done

------------------------------------
ENERGY WEIGHTED DENSITY FINALIZATION
------------------------------------

Gathering the parts of the W-matrix              ... done
Forming the Z-density                            ... done
Transforming Z to the AO basis                   ... done
Calculating G(Z)                                 ... done
Finalizing the W-matrix                          ... done
Transforming W to the AO basis and storing       ... done

----------------------------------
MP2 DERIVATIVE INTEGRAL GENERATION
----------------------------------

Input SCF Electron Density              ... calc.scfp
Input Correlated Electron Density       ... calc.pmp2re
Input Energy Weighted Density           ... calc.wmp2.tmp

Nuclear repulsion gradient              ... done (  0.0 sec)
HCore & Overlap gradient  (SHARK)       ... done (  0.0 sec)
Two-electron RIJ gradient terms         ... done (  0.3 sec)

-----------------------------------------------------------
MP2 COSX Grid Generation
-----------------------------------------------------------

General Integration Accuracy     IntAcc      ... 4.871
Radial Grid Type                 RadialGrid  ... OptM3 with GC (2021)
Angular Grid (max. ang.)         AngularGrid ... 4 (Lebedev-302)
Angular grid pruning method      GridPruning ... 4 (adaptive)
Weight generation scheme         WeightScheme... mBecke (2022)
Basis function cutoff            BFCut       ... 1.0000e-12
Integration weight cutoff        WCut        ... 1.0000e-14
Partially contracted basis set               ... on
Rotationally invariant grid construction     ... off
Angular grids for H and He will be reduced by one unit

Total number of grid points                  ...    93357
Total number of batches                      ...      738
Average number of points per batch           ...      126
Average number of grid points per atom       ...     5492
UseSFitting                                  ... on
Two-electron COSX gradient terms        ... 
Integration Timings:
Total Time                  =     2.9 sec
Basis fcn evaluation        =     0.0 sec
Density evaluation          =     0.1 sec
A evaluation                =     2.4 sec
A derivative evaluation     =     0.0 sec
S-fit derivative evaluation =     0.0 sec
anal. over. der. evaluation =     0.0 sec
num. over. der. evaluation  =     0.2 sec
K(P) evaluation             =     0.0 sec
finalize                    =     0.0 sec

done (  3.4 sec)
CPCM gradient                           ... done (  0.3 sec)
DFT XC gradient                         ... Exchange-correlation gradient    ... done
done (  0.6 sec)
Empirical dispersion gradient           ... 
-------------------
DISPERSION GRADIENT
-------------------

   1   O   :    0.000160516    0.000153991   -0.000030369
   2   C   :    0.000193330    0.000064888   -0.000066364
   3   O   :    0.000216807   -0.000073454    0.000007772
   4   C   :    0.000150367   -0.000046635    0.000039536
   5   C   :   -0.000059958    0.000072653   -0.000081705
   6   C   :   -0.000124977    0.000089199    0.000007182
   7   C   :   -0.000202364    0.000004830    0.000072279
   8   C   :   -0.000177727   -0.000081382    0.000024184
   9   O   :   -0.000095166   -0.000075073   -0.000066659
  10   H   :    0.000074292   -0.000020882    0.000051211
  11   H   :    0.000079898   -0.000025930    0.000003521
  12   H   :    0.000064518   -0.000059327    0.000028247
  13   H   :    0.000009830    0.000049854   -0.000116142
  14   H   :   -0.000072195   -0.000114529    0.000041250
  15   H   :   -0.000084873   -0.000083022   -0.000016901
  16   H   :   -0.000053323    0.000116772    0.000037027
  17   H   :   -0.000078974    0.000028046    0.000065930

Difference to translation invariance:
           :   -0.0000000000   -0.0000000000    0.0000000000

Difference to rotation invariance:
           :   -0.0000000000    0.0000000000   -0.0000000000

Norm of the Dispersion gradient    ...    0.0006498749
RMS gradient                       ...    0.0000910007
MAX gradient                       ...    0.0002168065
done (  0.0 sec)

-------
TIMINGS
-------

Total time                :   11.435 sec
Integral trafo            :    0.137 sec (  1.2%)
FC preparation            :    0.029 sec (  0.3%)
I/O of integrals          :    0.048 sec (  0.4%)
K(i,j) operators          :    0.055 sec (  0.5%)
T(i,j) pair energies      :    0.010 sec (  0.1%)
V**(-1/2)                 :    0.073 sec (  0.6%)
Gamma(ia|P)               :    0.053 sec (  0.5%)
Gamma-Trafo               :    0.023 sec (  0.2%)
D(virtual)                :    0.003 sec (  0.0%)
D(internal)               :    0.071 sec (  0.6%)
W(virtual)                :    0.005 sec (  0.0%)
W(internal)               :    0.076 sec (  0.7%)
L(virtual)                :    0.079 sec (  0.7%)
L(internal)               :    0.010 sec (  0.1%)
XC kernel                 :    0.015 sec (  0.1%)
G(D)                      :    0.860 sec (  7.5%)
G(Z)                      :    0.861 sec (  7.5%)
Z-vector solution         :    3.933 sec ( 34.4%)
3-index derivative        :    0.152 sec (  1.3%)
2-index derivative        :    0.024 sec (  0.2%)
Fock matrix gradient      :    4.718 sec ( 41.3%)


---------------------------------------
MP2 TOTAL ENERGY:     -458.305148691 Eh
---------------------------------------

The final MP2 gradient
  0:  -0.00228975   0.00026255   0.00386731
  1:   0.00987655  -0.00230353  -0.00873846
  2:  -0.00669053   0.00104068   0.00002319
  3:  -0.00226414   0.00318038  -0.00096290
  4:   0.00222456  -0.00067266   0.00225460
  5:  -0.00341210  -0.00125671   0.00103331
  6:   0.00194995   0.00322463  -0.00068879
  7:  -0.00143410  -0.00311343  -0.00070947
  8:  -0.00030616   0.00025081   0.00194475
  9:   0.00131939  -0.00043002  -0.00032833
 10:   0.00056205  -0.00013709   0.00097799
 11:   0.00018133  -0.00010404   0.00016712
 12:   0.00101116  -0.00047028   0.00042640
 13:  -0.00038372  -0.00015529  -0.00080926
 14:   0.00020987  -0.00010179   0.00052661
 15:  -0.00073942   0.00006608   0.00073012
 16:   0.00019918   0.00072126   0.00026600

-----------------------------------
NORM OF THE MP2 GRADIENT:  0.018023
-----------------------------------

Maximum memory used throughout the entire MP2-calculation: 31.3 MB


-------------------------------------------------------------------------------
                          DFT DISPERSION CORRECTION                            
                                                                               
                              DFTD3 V3.1  Rev 1                                
                          USING Becke-Johnson damping                          
-------------------------------------------------------------------------------
-------------------------   ----------------
Dispersion correction           -0.011192675
-------------------------   ----------------


-------------------------   --------------------
FINAL SINGLE POINT ENERGY      -458.316341366026
-------------------------   --------------------

------------------------------------------------------------------------------
                         ORCA GEOMETRY RELAXATION STEP
------------------------------------------------------------------------------

Reading the OPT-File                    .... done
Getting information on internals        .... done
Copying old internal coords+grads       .... done
Making the new internal coordinates     .... (2022 redundants) done
Validating the new internal coordinates .... (2022 redundants) done
Calculating the B-matrix                .... done
Calculating the G,G- and P matrices     .... done
Transforming gradient to internals      .... done
Projecting the internal gradient        .... done
Number of atoms                         ....  17
Number of internal coordinates          ....  76
Current Energy                          ....  -458.316341366 Eh
Current gradient norm                   ....     0.018023089 Eh/bohr
Maximum allowed component of the step   ....  0.300
Current trust radius                    ....  0.300
Updating the Hessian (BFGS)             .... done
Forming the augmented Hessian           .... done
Diagonalizing the augmented Hessian     .... done
Last element of RFO vector              ....  0.994977759
Lowest eigenvalues of augmented Hessian:
 -0.000858303  0.012081564  0.017458907  0.020419259  0.023500928
Length of the computed step             ....  0.100601489
The final length of the internal step   ....  0.100601489
Converting the step to Cartesian space:
 Initial RMS(Int)=    0.0115397822
Transforming coordinates:
 Iter   0:  RMS(Cart)=    0.0212639896 RMS(Int)=    0.7159827173
done
Storing new coordinates                 .... done
The predicted energy change is          ....    -0.000433495
Previously predicted energy change      ....    -0.000958410
Actually observed energy change         ....    -0.000273745
Ratio of predicted to observed change   ....     0.285624003
New trust radius                        ....     0.200000000

                                .--------------------.
          ----------------------|Geometry convergence|-------------------------
          Item                value                   Tolerance       Converged
          ---------------------------------------------------------------------
          Energy change      -0.0002737448            0.0000010000      NO
          RMS gradient        0.0014894666            0.0000300000      NO
          MAX gradient        0.0056659274            0.0001000000      NO
          RMS step            0.0115397822            0.0006000000      NO
          MAX step            0.0436603880            0.0010000000      NO
          ........................................................
          Max(Bonds)      0.0047      Max(Angles)    0.90
          Max(Dihed)        2.50      Max(Improp)    0.00
          ---------------------------------------------------------------------

The optimization has not yet converged - more geometry cycles are needed


    ---------------------------------------------------------------------------
                         Redundant Internal Coordinates
                            (Angstroem and degrees)

        Definition                    Value    dE/dq     Step     New-Value
    ----------------------------------------------------------------------------
     1. B(C   1,O   0)                1.2125 -0.000580  0.0007    1.2132   
     2. B(O   2,C   1)                1.3248 -0.005666  0.0047    1.3295   
     3. B(C   3,O   2)                1.4352 -0.000238 -0.0024    1.4328   
     4. B(C   4,C   1)                1.5272 -0.000761 -0.0001    1.5271   
     5. B(C   5,C   4)                1.5139  0.002316 -0.0031    1.5108   
     6. B(C   6,C   5)                1.3336 -0.002460  0.0024    1.3359   
     7. B(C   7,C   6)                1.5039  0.002173 -0.0028    1.5012   
     8. B(O   8,C   7)                1.4300  0.000591 -0.0008    1.4292   
     9. B(O   8,C   4)                1.4153  0.001247 -0.0002    1.4151   
    10. B(H   9,C   3)                1.0964 -0.000408  0.0008    1.0972   
    11. B(H  10,C   3)                1.0963 -0.000367  0.0008    1.0971   
    12. B(H  11,C   3)                1.0939  0.000173 -0.0002    1.0937   
    13. B(H  12,C   4)                1.1062 -0.000597  0.0006    1.1068   
    14. B(H  13,C   7)                1.1040 -0.000507  0.0008    1.1048   
    15. B(H  14,C   7)                1.1038 -0.000413  0.0007    1.1046   
    16. B(H  15,C   5)                1.0894  0.000143 -0.0001    1.0893   
    17. B(H  16,C   6)                1.0911  0.000199 -0.0002    1.0908   
    18. A(O   0,C   1,C   4)          121.98  0.000963   -0.23    121.75   
    19. A(O   0,C   1,O   2)          125.00  0.002700   -0.50    124.50   
    20. A(O   2,C   1,C   4)          112.83 -0.004019    0.71    113.53   
    21. A(C   1,O   2,C   3)          115.13 -0.004871    0.90    116.03   
    22. A(O   2,C   3,H   9)          110.90  0.001764   -0.20    110.70   
    23. A(O   2,C   3,H  10)          110.86  0.001250   -0.18    110.68   
    24. A(H   9,C   3,H  10)          108.78 -0.001300    0.18    108.96   
    25. A(H  10,C   3,H  11)          110.19 -0.000604   -0.00    110.18   
    26. A(H   9,C   3,H  11)          110.16 -0.000783    0.02    110.18   
    27. A(O   2,C   3,H  11)          105.93 -0.000300    0.19    106.13   
    28. A(C   5,C   4,H  12)          111.73 -0.000035   -0.15    111.58   
    29. A(C   1,C   4,C   5)          110.79  0.001986   -0.23    110.56   
    30. A(O   8,C   4,H  12)          110.26  0.000983   -0.06    110.20   
    31. A(C   1,C   4,H  12)          105.42 -0.001622    0.35    105.77   
    32. A(C   5,C   4,O   8)          104.97 -0.001836    0.23    105.21   
    33. A(C   1,C   4,O   8)          113.81  0.000620   -0.16    113.65   
    34. A(C   4,C   5,H  15)          123.49  0.000582    0.06    123.55   
    35. A(C   4,C   5,C   6)          109.25  0.000940   -0.09    109.16   
    36. A(C   6,C   5,H  15)          127.26 -0.001523    0.03    127.29   
    37. A(C   5,C   6,H  16)          126.08 -0.001216    0.06    126.14   
    38. A(C   5,C   6,C   7)          109.99  0.000866   -0.12    109.88   
    39. A(C   7,C   6,H  16)          123.93  0.000349    0.05    123.98   
    40. A(H  13,C   7,H  14)          107.30 -0.000553    0.21    107.51   
    41. A(O   8,C   7,H  14)          109.81  0.000657   -0.07    109.75   
    42. A(C   6,C   7,H  14)          112.33  0.000265   -0.17    112.16   
    43. A(O   8,C   7,H  13)          110.16  0.000265    0.01    110.17   
    44. A(C   6,C   7,H  13)          112.64  0.000944   -0.24    112.40   
    45. A(C   6,C   7,O   8)          104.61 -0.001546    0.25    104.86   
    46. A(C   4,O   8,C   7)          111.15  0.001571   -0.27    110.88   
    47. D(C   3,O   2,C   1,O   0)     -1.80 -0.002170    1.62     -0.18   
    48. D(C   3,O   2,C   1,C   4)   -176.82  0.002422   -2.12   -178.94   
    49. D(H   9,C   3,O   2,C   1)     60.56  0.000137    0.03     60.59   
    50. D(H  10,C   3,O   2,C   1)    -60.39 -0.000248    0.05    -60.34   
    51. D(H  11,C   3,O   2,C   1)   -179.92 -0.000023    0.04   -179.88   
    52. D(C   5,C   4,C   1,O   2)    113.38 -0.002364    1.27    114.66   
    53. D(H  12,C   4,C   1,O   0)     59.22  0.002024   -2.50     56.72   
    54. D(O   8,C   4,C   1,O   2)     -4.63 -0.001821    1.23     -3.40   
    55. D(O   8,C   4,C   1,O   0)   -179.82  0.002505   -2.43   -182.25   
    56. D(C   5,C   4,C   1,O   0)    -61.81  0.001962   -2.39    -64.20   
    57. D(H  15,C   5,C   4,C   1)     57.33 -0.000570    0.41     57.74   
    58. D(C   6,C   5,C   4,H  12)    120.97  0.000254    0.25    121.22   
    59. D(C   6,C   5,C   4,O   8)      1.47  0.000210    0.26      1.73   
    60. D(H  15,C   5,C   4,O   8)   -179.40  0.000155    0.23   -179.17   
    61. D(C   6,C   5,C   4,C   1)   -121.80 -0.000515    0.45   -121.35   
    62. D(H  16,C   6,C   5,H  15)      0.27 -0.000112    0.00      0.27   
    63. D(H  16,C   6,C   5,C   4)    179.36 -0.000146   -0.02    179.34   
    64. D(C   7,C   6,C   5,H  15)   -179.67 -0.000171    0.02   -179.65   
    65. D(C   7,C   6,C   5,C   4)     -0.58 -0.000204    0.00     -0.58   
    66. D(H  14,C   7,C   6,C   5)   -119.58  0.000124   -0.25   -119.82   
    67. D(H  13,C   7,C   6,H  16)    -60.82 -0.000097   -0.21    -61.03   
    68. D(H  13,C   7,C   6,C   5)    119.12 -0.000041   -0.23    118.89   
    69. D(O   8,C   7,C   6,H  16)    179.54  0.000046   -0.24    179.30   
    70. D(O   8,C   7,C   6,C   5)     -0.52  0.000103   -0.26     -0.78   
    71. D(C   4,O   8,C   7,H  14)    122.24 -0.000168    0.32    122.56   
    72. D(C   4,O   8,C   7,H  13)   -119.79 -0.000286    0.55   -119.25   
    73. D(C   4,O   8,C   7,C   6)      1.50  0.000067    0.41      1.91   
    74. D(C   7,O   8,C   4,H  12)   -122.30  0.000436   -0.34   -122.64   
    75. D(C   7,O   8,C   4,C   5)     -1.82 -0.000162   -0.41     -2.24   
    76. D(C   7,O   8,C   4,C   1)    119.49  0.001410   -0.63    118.85   
    ----------------------------------------------------------------------------

Geometry step timings:
Preparation and reading OPT file:      0.001 s (18.919 %)
Internal coordinates            :      0.000 s ( 1.081 %)
B/P matrices and projection     :      0.001 s (22.462 %)
Hessian update/contruction      :      0.000 s (10.450 %)
Making the step                 :      0.001 s (16.937 %)
Converting the step to Cartesian:      0.000 s ( 2.372 %)
Storing new data                :      0.000 s ( 1.141 %)
Checking convergence            :      0.000 s ( 0.360 %)
Final printing                  :      0.001 s (26.216 %)
Total time                      :      0.003 s

Time for energy+gradient        :     21.342 s
Time for complete geometry iter :     21.849 s

         *************************************************************
         *                GEOMETRY OPTIMIZATION CYCLE   5            *
         *************************************************************
---------------------------------
CARTESIAN COORDINATES (ANGSTROEM)
---------------------------------
  O      1.633532    1.512911   -0.316893
  C      1.018886    0.469359   -0.388109
  O      1.508851   -0.719364   -0.049721
  C      2.860884   -0.730263    0.424531
  C     -0.432157    0.420311   -0.861401
  C     -1.329110    1.165969    0.098800
  C     -2.262258    0.331331    0.565063
  C     -2.082633   -1.027925   -0.046298
  O     -0.964389   -0.889292   -0.925510
  H      2.959787   -0.115882    1.328221
  H      3.544054   -0.346986   -0.343626
  H      3.095034   -1.774381    0.650721
  H     -0.436550    0.884378   -1.866216
  H     -1.877861   -1.806248    0.710568
  H     -2.970980   -1.347503   -0.619731
  H     -1.194028    2.215508    0.357163
  H     -3.045415    0.578297    1.283109

----------------------------
CARTESIAN COORDINATES (A.U.)
----------------------------
  NO LB      ZA    FRAG     MASS         X           Y           Z
   0 O     8.0000    0    15.999    3.086929    2.858987   -0.598841
   1 C     6.0000    0    12.011    1.925416    0.886960   -0.733419
   2 O     8.0000    0    15.999    2.851316   -1.359402   -0.093959
   3 C     6.0000    0    12.011    5.406287   -1.379998    0.802247
   4 C     6.0000    0    12.011   -0.816659    0.794272   -1.627812
   5 C     6.0000    0    12.011   -2.511654    2.203362    0.186705
   6 C     6.0000    0    12.011   -4.275049    0.626126    1.067814
   7 C     6.0000    0    12.011   -3.935606   -1.942496   -0.087490
   8 O     8.0000    0    15.999   -1.822432   -1.680519   -1.748960
   9 H     1.0000    0     1.008    5.593186   -0.218985    2.509974
  10 H     1.0000    0     1.008    6.697292   -0.655709   -0.649358
  11 H     1.0000    0     1.008    5.848766   -3.353094    1.229685
  12 H     1.0000    0     1.008   -0.824960    1.671233   -3.526636
  13 H     1.0000    0     1.008   -3.548642   -3.413314    1.342779
  14 H     1.0000    0     1.008   -5.614339   -2.546411   -1.171121
  15 H     1.0000    0     1.008   -2.256386    4.186703    0.674940
  16 H     1.0000    0     1.008   -5.755000    1.092822    2.424725

--------------------------------
INTERNAL COORDINATES (ANGSTROEM)
--------------------------------
 O      0   0   0     0.000000000000     0.00000000     0.00000000
 C      1   0   0     1.213203142277     0.00000000     0.00000000
 O      2   1   0     1.329524509690   124.57057030     0.00000000
 C      3   2   1     1.432838274177   116.02649660   359.83968513
 C      2   1   3     1.527068686230   121.81845485   178.70515816
 C      5   2   1     1.510800094803   110.56700020   295.80176759
 C      6   5   2     1.335959172577   109.15694650   238.63517461
 C      7   6   5     1.501201146304   109.87473155   359.42051075
 O      5   2   1     1.415075932549   113.65054072   177.75953471
 H      4   3   2     1.097224613927   110.69556446    60.58357285
 H      4   3   2     1.097127056085   110.68158492   299.66210295
 H      4   3   2     1.093695397581   106.12483040   180.12402509
 H      5   2   1     1.106810952597   105.76411494    56.73219637
 H      8   7   6     1.104791831725   112.39976711   118.90109650
 H      8   7   6     1.104588787091   112.15720127   240.18208023
 H      6   5   2     1.089279616913   123.55019515    57.74306931
 H      7   6   5     1.090832775917   126.14050530   179.34305714

---------------------------
INTERNAL COORDINATES (A.U.)
---------------------------
 O      0   0   0     0.000000000000     0.00000000     0.00000000
 C      1   0   0     2.292621683717     0.00000000     0.00000000
 O      2   1   0     2.512437211650   124.57057030     0.00000000
 C      3   2   1     2.707671932394   116.02649660   359.83968513
 C      2   1   3     2.885741604661   121.81845485   178.70515816
 C      5   2   1     2.854998422280   110.56700020   295.80176759
 C      6   5   2     2.524596962271   109.15694650   238.63517461
 C      7   6   5     2.836859038442   109.87473155   359.42051075
 O      5   2   1     2.674105971221   113.65054072   177.75953471
 H      4   3   2     2.073454027719   110.69556446    60.58357285
 H      4   3   2     2.073269670115   110.68158492   299.66210295
 H      4   3   2     2.066784775359   106.12483040   180.12402509
 H      5   2   1     2.091569582434   105.76411494    56.73219637
 H      8   7   6     2.087753996954   112.39976711   118.90109650
 H      8   7   6     2.087370298202   112.15720127   240.18208023
 H      6   5   2     2.058440159228   123.55019515    57.74306931
 H      7   6   5     2.061375204387   126.14050530   179.34305714


           ************************************************************
           *        Program running with 8 parallel MPI-processes     *
           *              working on a common directory               *
           ************************************************************
------------------------------------------------------------------------------
                   ___                                                        
                  /   \      - P O W E R E D   B Y -                         
                 /     \                                                     
                 |  |  |   _    _      __       _____    __    __             
                 |  |  |  | |  | |    /  \     |  _  \  |  |  /  |          
                  \  \/   | |  | |   /    \    | | | |  |  | /  /          
                 / \  \   | |__| |  /  /\  \   | |_| |  |  |/  /          
                |  |  |   |  __  | /  /__\  \  |    /   |      \           
                |  |  |   | |  | | |   __   |  |    \   |  |\   \          
                \     /   | |  | | |  |  |  |  | |\  \  |  | \   \       
                 \___/    |_|  |_| |__|  |__|  |_| \__\ |__|  \__/        
                                                                              
                      - O R C A' S   B I G   F R I E N D -                    
                                      &                                       
                       - I N T E G R A L  F E E D E R -                       
                                                                              
 v1 FN, 2020, v2 2021, v3 2022-2024                                           
------------------------------------------------------------------------------


----------------------
SHARK INTEGRAL PACKAGE
----------------------

Number of atoms                             ...     17
Number of basis functions                   ...    166
Number of shells                            ...     78
Maximum angular momentum                    ...      2
Integral batch strategy                     ... SHARK/LIBINT Hybrid
RI-J (if used) integral strategy            ... SPLIT-RIJ (Revised 2003 algorithm where possible)
Printlevel                                  ...      1
Contraction scheme used                     ... SEGMENTED contraction
Prescreening option                         ... SCHWARTZ
   Thresh                                   ... 1.000e-12
   Tcut                                     ... 1.000e-14
   Tpresel                                  ... 1.000e-14 
Coulomb Range Separation                    ... NOT USED
Exchange Range Separation                   ... NOT USED
Multipole approximations                    ... NOT USED
Finite Nucleus Model                        ... NOT USED
CABS basis                                  ... NOT available
Auxiliary Coulomb fitting basis             ... AVAILABLE
   # of basis functions in Aux-J            ...    529
   # of shells in Aux-J                     ...    175
   Maximum angular momentum in Aux-J        ...      4
Auxiliary J/K fitting basis                 ... NOT available
Auxiliary Correlation fitting basis         ... AVAILABLE
   # of basis functions in Aux-C            ...    544
   # of shells in Aux-C                     ...    192
   Maximum angular momentum in Aux-C        ...      3
Auxiliary 'external' fitting basis          ... NOT available

Checking pre-screening integrals            ... done (  0.0 sec) Dimension = 78
Check shell pair data                       ... done (  0.0 sec)
Shell pair information
Shell pair cut-off parameter TPreSel        ...   1.0e-14
Total number of shell pairs                 ...      3081
Shell pairs after pre-screening             ...      2902
Total number of primitive shell pairs       ...     11167
Primitive shell pairs kept                  ...      7758
          la=0 lb=0:    886 shell pairs
          la=1 lb=0:   1053 shell pairs
          la=1 lb=1:    331 shell pairs
          la=2 lb=0:    366 shell pairs
          la=2 lb=1:    221 shell pairs
          la=2 lb=2:     45 shell pairs

Calculating one electron integrals          ... done (  0.0 sec)
Calculating RI/J V-Matrix + Cholesky decomp.... done (  0.0 sec)
Calculating RI/C V-Matrix + Cholesky decomp.... done (  0.0 sec)
Calculating Nuclear repulsion               ... done (  0.0 sec) ENN=    458.154433279999 Eh

Diagonalization of the overlap matrix:
Smallest eigenvalue                        ... 9.418e-04
Time for diagonalization                   ...    0.003 sec
Threshold for overlap eigenvalues          ... 1.000e-07
Number of eigenvalues below threshold      ... 0
Time for construction of square roots      ...    0.002 sec
Total time needed                          ...    0.006 sec

-------------------
DFT GRID GENERATION
-------------------

General Integration Accuracy     IntAcc      ... 4.388
Radial Grid Type                 RadialGrid  ... OptM3 with GC (2021)
Angular Grid (max. ang.)         AngularGrid ... 4 (Lebedev-302)
Angular grid pruning method      GridPruning ... 4 (adaptive)
Weight generation scheme         WeightScheme... mBecke (2022)
Basis function cutoff            BFCut       ... 1.0000e-12
Integration weight cutoff        WCut        ... 1.0000e-14
Partially contracted basis set               ... off
Rotationally invariant grid construction     ... off
Angular grids for H and He will be reduced by one unit

Total number of grid points                  ...    80191
Total number of batches                      ...     1261
Average number of points per batch           ...       63
Average number of grid points per atom       ...     4717

--------------------
COSX GRID GENERATION
--------------------

GRIDX 1
-------
General Integration Accuracy     IntAcc      ... 3.816
Radial Grid Type                 RadialGrid  ... OptM3 with GC (2021)
Angular Grid (max. ang.)         AngularGrid ... 1 (Lebedev-50)
Angular grid pruning method      GridPruning ... 4 (adaptive)
Weight generation scheme         WeightScheme... mBecke (2022)
Basis function cutoff            BFCut       ... 1.0000e-12
Integration weight cutoff        WCut        ... 1.0000e-14
Partially contracted basis set               ... on
Rotationally invariant grid construction     ... off
Angular grids for H and He will be reduced by one unit

Total number of grid points                  ...    10252
Total number of batches                      ...       90
Average number of points per batch           ...      113
Average number of grid points per atom       ...      603
UseSFitting                                  ... on

GRIDX 2
-------
General Integration Accuracy     IntAcc      ... 4.020
Radial Grid Type                 RadialGrid  ... OptM3 with GC (2021)
Angular Grid (max. ang.)         AngularGrid ... 2 (Lebedev-110)
Angular grid pruning method      GridPruning ... 4 (adaptive)
Weight generation scheme         WeightScheme... mBecke (2022)
Basis function cutoff            BFCut       ... 1.0000e-12
Integration weight cutoff        WCut        ... 1.0000e-14
Partially contracted basis set               ... on
Rotationally invariant grid construction     ... off
Angular grids for H and He will be reduced by one unit

Total number of grid points                  ...    22386
Total number of batches                      ...      184
Average number of points per batch           ...      121
Average number of grid points per atom       ...     1317
UseSFitting                                  ... on

GRIDX 3
-------
General Integration Accuracy     IntAcc      ... 4.338
Radial Grid Type                 RadialGrid  ... OptM3 with GC (2021)
Angular Grid (max. ang.)         AngularGrid ... 3 (Lebedev-194)
Angular grid pruning method      GridPruning ... 4 (adaptive)
Weight generation scheme         WeightScheme... mBecke (2022)
Basis function cutoff            BFCut       ... 1.0000e-12
Integration weight cutoff        WCut        ... 1.0000e-14
Partially contracted basis set               ... on
Rotationally invariant grid construction     ... off
Angular grids for H and He will be reduced by one unit

Total number of grid points                  ...    49158
Total number of batches                      ...      394
Average number of points per batch           ...      124
Average number of grid points per atom       ...     2892
UseSFitting                                  ... on
Initializing property integral containers    ... done (  0.0 sec)

SHARK setup successfully completed in   1.0 seconds

Maximum memory used throughout the entire STARTUP-calculation: 22.2 MB


           ************************************************************
           *        Program running with 8 parallel MPI-processes     *
           *              working on a common directory               *
           ************************************************************
Occupation numbers will be reassigned to an Aufbau configuration
             **** ENERGY FILE WAS UPDATED (calc.en.tmp) ****
Finished Guess after   0.2 sec
Maximum memory used throughout the entire GUESS-calculation: 9.6 MB


           ************************************************************
           *        Program running with 8 parallel MPI-processes     *
           *              working on a common directory               *
           ************************************************************
--------------------
CPCM SOLVATION MODEL
--------------------
CPCM parameters:
  Epsilon                                         ...      16.7000
  Refrac                                          ...       1.2750
  Rsolv                                           ...       1.3000
  Surface type                                    ... GAUSSIAN VDW
  Discretization scheme                           ... Constant charge density
    Threshold for H atoms                         ...       5.0000 (charges/Ang^2)
    Threshold for non-H atoms                     ...       5.0000 (charges/Ang^2)
  Epsilon function type                           ...         CPCM
Solvent:                                          ... CUSTOM
Radii:
  Scheme                                          ... Element-dependent radii
  Radius for O  used is    3.4469 Bohr (=   1.8240 Ang.)
  Radius for C  used is    3.8550 Bohr (=   2.0400 Ang.)
  Radius for H  used is    2.4944 Bohr (=   1.3200 Ang.)
Calculating surface                               ...        done! (  0.0s)
Cavity surface points                             ...         1581
Cavity Volume                                     ...    1055.7094
Cavity Surface-area                               ...     608.8010
Calculating surface distance matrix               ...        done! (  0.0s)
Performing Cholesky decomposition & store         ...        done! (  0.1s)
Overall time for CPCM initialization              ...                 0.1s

----------------------------------------D-I-I-S--------------------------------------------
Iteration    Energy (Eh)           Delta-E    RMSDP     MaxDP     DIISErr   Damp  Time(sec)
-------------------------------------------------------------------------------------------
               ***  Starting incremental Fock matrix formation  ***
    1    -457.8635692419732663     0.00e+00  1.44e-04  3.33e-03  1.28e-02  0.700   0.7
    2    -457.8638310102971332    -2.62e-04  1.31e-04  2.95e-03  1.02e-02  0.700   0.6
                               ***Turning on AO-DIIS***
    3    -457.8640428871349854    -2.12e-04  1.13e-04  2.55e-03  7.91e-03  0.700   0.5
    4    -457.8642060060691961    -1.63e-04  2.90e-04  6.56e-03  5.81e-03  0.000   0.5
                              *** Initializing SOSCF ***
---------------------------------------S-O-S-C-F--------------------------------------
Iteration    Energy (Eh)           Delta-E    RMSDP     MaxDP     MaxGrad    Time(sec)
--------------------------------------------------------------------------------------
    5    -457.8646531431131166    -4.47e-04  2.06e-05  4.24e-04  4.48e-04     0.5
               *** Restarting incremental Fock matrix formation ***
    6    -457.8646546855372321    -1.54e-06  1.24e-05  2.02e-04  1.03e-04     0.8
    7    -457.8646551842891199    -4.99e-07  6.73e-06  1.40e-04  3.49e-05     0.6
    8    -457.8646552633688884    -7.91e-08  1.55e-06  4.72e-05  1.11e-05     0.6
    9    -457.8646552665904323    -3.22e-09  6.62e-07  1.92e-05  7.96e-06     0.6
   10    -457.8646552675714361    -9.81e-10  2.81e-07  1.10e-05  1.85e-06     0.5
                 **** Energy Check signals convergence ****

               *****************************************************
               *                     SUCCESS                       *
               *           SCF CONVERGED AFTER  10 CYCLES          *
               *****************************************************

Recomputing exchange energy using gridx3       ... done (    0.991 sec)
Old exchange energy                            :    -31.063498355 Eh
New exchange energy                            :    -31.063457716 Eh
Exchange energy change after final integration :      0.000040639 Eh
Total energy after final integration           :   -457.864614628 Eh
             **** ENERGY FILE WAS UPDATED (calc.en.tmp) ****

----------------
TOTAL SCF ENERGY
----------------

Total Energy       :       -457.86461462843744 Eh          -12459.12957 eV

Components:
Nuclear Repulsion  :        458.15443327999918 Eh           12467.01594 eV
Electronic Energy  :       -916.00568538303446 Eh          -24925.78190 eV
One Electron Energy:      -1533.26012861513141 Eh          -41722.12921 eV
Two Electron Energy:        617.25444323209695 Eh           16796.34731 eV
CPCM Dielectric    :         -0.01340316453619 Eh              -0.36472 eV

Virial components:
Potential Energy   :       -912.30819038390791 Eh          -24825.16795 eV
Kinetic Energy     :        454.44357575547053 Eh           12366.03837 eV
Virial Ratio       :          2.00752797279020

DFT components:
N(Alpha)           :       34.000004342066 electrons
N(Beta)            :       34.000004342066 electrons
N(Total)           :       68.000008684131 electrons
E(X)               :      -27.626432283875 Eh       
E(C)               :       -1.709239006571 Eh       
E(XC)              :      -29.335671290446 Eh       

CPCM Solvation Model Properties:
Surface-charge          :         -0.01627850884804
Corrected charge        :         -0.00000000000000
Outlying charge corr.   :          0.00001846146334 Eh               0.00050 eV
Free-energy (cav+disp)  :  This term is not implemented in the current solvation scheme

---------------
SCF CONVERGENCE
---------------

  Last Energy change         ...    9.8100e-10  Tolerance :   1.0000e-09
  Last MAX-Density change    ...    1.0959e-05  Tolerance :   1.0000e-08
  Last RMS-Density change    ...    2.8075e-07  Tolerance :   1.0000e-09
  Last DIIS Error            ...    4.4772e-04  Tolerance :   1.0000e-08
  Last Orbital Gradient      ...    1.8507e-06  Tolerance :   2.0000e-06
  Last Orbital Rotation      ...    2.6541e-06  Tolerance :   2.0000e-06


Total SCF time: 0 days 0 hours 0 min 7 sec 
Finished LeanSCF after   7.4 sec

Maximum memory used throughout the entire LEANSCF-calculation: 18.2 MB


           ************************************************************
           *        Program running with 8 parallel MPI-processes     *
           *              working on a common directory               *
           ************************************************************

------------------------------------------------------------------------------
                                ORCA  MP2 
------------------------------------------------------------------------------

Freezing NCore=18 chemical core electrons

----------------------
RI-MP2 ENERGY+GRADIENT
----------------------
Dimension of the orbital basis            ...  166
Dimension of the AuxC basis               ...  544
Memory devoted to MP2                     ... 8000 MB   
Data format for matrix containers         ... DOUBLE
Compression type for matrix containers    ... UNCOMPRESSED
Overall scaling of the MP2 energy         ...   2.700e-01

-----------------------
SHARK RI TRANSFORMATION
-----------------------

Number of basis functions                ...    166
Number of aux functions                  ...    544
Number of operators                      ...      1
Generation of IJK                        ... YES
Generation of IAK                        ... YES
Generation of ABK                        ... NO
Orbital Range Operator  0:    0-  33 to   34- 165

Aux basis identifier                     ...   AUXC
Contraction scheme used                  ... SEGMENTED
Do orthogonalization                     ... YES
All operator combinations                ... NO
Transpose (ia|K)                         ... NO
Integral generator used                  ... LIBINT
Starting integral generation + trafo... 
Half trafo (segmented) done. Total time =  0.1 sec. integrals=  0.1 sec trafo=  0.0 sec
Integral generation and half transformation done (  0.1 sec)

Reading or making V^(-1/2)          ... done (  0.0 sec)
Sorting IJK integrals               ... done (  0.0 sec)
Sorting IAK integrals               ... done (  0.1 sec)

SHARK RI integral transformation done. Total time =  0.1 sec.

Opening buffers                              ... done
Frozen core precalculation                   ... done

Starting loop over batches of integrals:

Operator 0  - window                       ... (  9- 33)x( 34-165)
Operator 0  - Memory available             ...  8000 MB
Operator 0  - Memory needed per MO         ...   0.5 MB
Operator 0  - Number of orbitals per batch ... 4
Operator 0  - Number of batches            ... 1

OPERATOR  0   PASS   0:  MOs     9 ...   12 +   13 ...   16 +   17 ...   20 +   21 ...   24
                            +   25 ...   28 +   29 ...   32 +   33 ...   33
  Reading integrals       ... ok
  Internal MO  11
Closing buffer GIPV ( 0.02 GB; CompressionRatio= 1.00)
Time spent in pair loops =     0.407 sec
Deleting buffers (Ka|jb) ...done

-----------------------------------------------
 RI-MP2 CORRELATION ENERGY:     -0.441041541 Eh
-----------------------------------------------


---------------------
MP2 DENSITY FORMATION
---------------------

Completing the external part of the density      ... done
Storing the unrelaxed density                    ... done

Re-sorting 3-index density container for op 0    ... done
Computing external part of the Lagrangian        ... done
Calculating the xc-kernel                        ... done
Calculating G(D)                                 ... done
Completing the Lagrangian                        ... done
Solving the Z-vector equations                   ... Using XC Grid                  ... (calc.grid_cpscf.tmp) 
Recalculating density on grid  ... (calc.grho_cpscf0.tmp) done
Calculating the xc-kernel      ... (calc.fxc_cpscf0.tmp) done

-------------------
SHARK CP-SCF DRIVER
-------------------

Dimension of the orbital basis          ...    166
Dimension of the CPSCF-problem          ...   4488
Number of operators                     ...      1
Max. number of iterations               ...    128
Convergence Tolerance                   ... 3.0e-05
Number of perturbations                 ...      1
Perturbation type                       ... REAL

----------------------------
POPLE LINEAR EQUATION SOLVER
----------------------------

  ITERATION   0:   ||err||_max =   5.4635e-02 (   0.5 sec)
  ITERATION   1:   ||err||_max =   1.1281e-02 (   0.5 sec)
  ITERATION   2:   ||err||_max =   5.0899e-03 (   0.5 sec)
  ITERATION   3:   ||err||_max =   1.6662e-03 (   0.5 sec)
  ITERATION   4:   ||err||_max =   4.0759e-04 (   0.5 sec)
  ITERATION   5:   ||err||_max =   1.4746e-04 (   0.5 sec)
  ITERATION   6:   ||err||_max =   4.5177e-05 (   0.5 sec)
  ITERATION   7:   ||err||_max =   1.3766e-05 (   0.5 sec)
done
Finalizing the relaxed density                   ... done
Transforming P to the AO basis                   ... done
Storing the relaxed density                      ... done

------------------------------------
ENERGY WEIGHTED DENSITY FINALIZATION
------------------------------------

Gathering the parts of the W-matrix              ... done
Forming the Z-density                            ... done
Transforming Z to the AO basis                   ... done
Calculating G(Z)                                 ... done
Finalizing the W-matrix                          ... done
Transforming W to the AO basis and storing       ... done

----------------------------------
MP2 DERIVATIVE INTEGRAL GENERATION
----------------------------------

Input SCF Electron Density              ... calc.scfp
Input Correlated Electron Density       ... calc.pmp2re
Input Energy Weighted Density           ... calc.wmp2.tmp

Nuclear repulsion gradient              ... done (  0.0 sec)
HCore & Overlap gradient  (SHARK)       ... done (  0.0 sec)
Two-electron RIJ gradient terms         ... done (  0.3 sec)

-----------------------------------------------------------
MP2 COSX Grid Generation
-----------------------------------------------------------

General Integration Accuracy     IntAcc      ... 4.871
Radial Grid Type                 RadialGrid  ... OptM3 with GC (2021)
Angular Grid (max. ang.)         AngularGrid ... 4 (Lebedev-302)
Angular grid pruning method      GridPruning ... 4 (adaptive)
Weight generation scheme         WeightScheme... mBecke (2022)
Basis function cutoff            BFCut       ... 1.0000e-12
Integration weight cutoff        WCut        ... 1.0000e-14
Partially contracted basis set               ... on
Rotationally invariant grid construction     ... off
Angular grids for H and He will be reduced by one unit

Total number of grid points                  ...    93368
Total number of batches                      ...      737
Average number of points per batch           ...      126
Average number of grid points per atom       ...     5492
UseSFitting                                  ... on
Two-electron COSX gradient terms        ... 
Integration Timings:
Total Time                  =     2.9 sec
Basis fcn evaluation        =     0.0 sec
Density evaluation          =     0.1 sec
A evaluation                =     2.4 sec
A derivative evaluation     =     0.0 sec
S-fit derivative evaluation =     0.0 sec
anal. over. der. evaluation =     0.0 sec
num. over. der. evaluation  =     0.2 sec
K(P) evaluation             =     0.0 sec
finalize                    =     0.0 sec

done (  3.5 sec)
CPCM gradient                           ... done (  0.3 sec)
DFT XC gradient                         ... Exchange-correlation gradient    ... done
done (  0.4 sec)
Empirical dispersion gradient           ... 
-------------------
DISPERSION GRADIENT
-------------------

   1   O   :    0.000159424    0.000154624   -0.000030833
   2   C   :    0.000187920    0.000069267   -0.000065008
   3   O   :    0.000216591   -0.000072818    0.000010456
   4   C   :    0.000152630   -0.000049676    0.000041475
   5   C   :   -0.000060509    0.000072521   -0.000080065
   6   C   :   -0.000123039    0.000086690    0.000006506
   7   C   :   -0.000200464    0.000004454    0.000069954
   8   C   :   -0.000176513   -0.000080119    0.000023349
   9   O   :   -0.000094782   -0.000075091   -0.000066388
  10   H   :    0.000073644   -0.000021400    0.000050386
  11   H   :    0.000080136   -0.000026290    0.000002835
  12   H   :    0.000064138   -0.000058874    0.000027141
  13   H   :    0.000010294    0.000049889   -0.000115464
  14   H   :   -0.000072133   -0.000114301    0.000041573
  15   H   :   -0.000084351   -0.000083156   -0.000016999
  16   H   :   -0.000053361    0.000116447    0.000035993
  17   H   :   -0.000079626    0.000027833    0.000065088

Difference to translation invariance:
           :    0.0000000000   -0.0000000000    0.0000000000

Difference to rotation invariance:
           :   -0.0000000000    0.0000000000    0.0000000000

Norm of the Dispersion gradient    ...    0.0006464143
RMS gradient                       ...    0.0000905161
MAX gradient                       ...    0.0002165910
done (  0.0 sec)

-------
TIMINGS
-------

Total time                :   11.204 sec
Integral trafo            :    0.138 sec (  1.2%)
FC preparation            :    0.029 sec (  0.3%)
I/O of integrals          :    0.049 sec (  0.4%)
K(i,j) operators          :    0.056 sec (  0.5%)
T(i,j) pair energies      :    0.010 sec (  0.1%)
V**(-1/2)                 :    0.074 sec (  0.7%)
Gamma(ia|P)               :    0.054 sec (  0.5%)
Gamma-Trafo               :    0.023 sec (  0.2%)
D(virtual)                :    0.003 sec (  0.0%)
D(internal)               :    0.071 sec (  0.6%)
W(virtual)                :    0.005 sec (  0.0%)
W(internal)               :    0.076 sec (  0.7%)
L(virtual)                :    0.097 sec (  0.9%)
L(internal)               :    0.010 sec (  0.1%)
XC kernel                 :    0.016 sec (  0.1%)
G(D)                      :    0.862 sec (  7.7%)
G(Z)                      :    0.861 sec (  7.7%)
Z-vector solution         :    3.811 sec ( 34.0%)
3-index derivative        :    0.149 sec (  1.3%)
2-index derivative        :    0.025 sec (  0.2%)
Fock matrix gradient      :    4.592 sec ( 41.0%)


---------------------------------------
MP2 TOTAL ENERGY:     -458.305656169 Eh
---------------------------------------

The final MP2 gradient
  0:  -0.00023943   0.00070836   0.00079159
  1:   0.00086286  -0.00101979  -0.00169924
  2:   0.00031780   0.00007242   0.00016027
  3:  -0.00219556   0.00025448  -0.00077777
  4:   0.00085773   0.00074048   0.00056520
  5:   0.00003125   0.00002983  -0.00083516
  6:  -0.00027614   0.00018795   0.00009838
  7:  -0.00006827  -0.00078873  -0.00078071
  8:   0.00010690  -0.00073901   0.00130193
  9:   0.00064820  -0.00013806   0.00006130
 10:   0.00051678  -0.00011356   0.00034129
 11:   0.00048043   0.00005069   0.00018279
 12:  -0.00029883  -0.00003369  -0.00012838
 13:  -0.00002787  -0.00012300  -0.00023004
 14:  -0.00022612   0.00026562   0.00009483
 15:  -0.00077125  -0.00002472   0.00069883
 16:   0.00026513   0.00069865   0.00014574

-----------------------------------
NORM OF THE MP2 GRADIENT:  0.004524
-----------------------------------

Maximum memory used throughout the entire MP2-calculation: 31.4 MB


-------------------------------------------------------------------------------
                          DFT DISPERSION CORRECTION                            
                                                                               
                              DFTD3 V3.1  Rev 1                                
                          USING Becke-Johnson damping                          
-------------------------------------------------------------------------------
-------------------------   ----------------
Dispersion correction           -0.011175850
-------------------------   ----------------


-------------------------   --------------------
FINAL SINGLE POINT ENERGY      -458.316832019525
-------------------------   --------------------

------------------------------------------------------------------------------
                         ORCA GEOMETRY RELAXATION STEP
------------------------------------------------------------------------------

Reading the OPT-File                    .... done
Getting information on internals        .... done
Copying old internal coords+grads       .... done
Making the new internal coordinates     .... (2022 redundants) done
Validating the new internal coordinates .... (2022 redundants) done
Calculating the B-matrix                .... done
Calculating the G,G- and P matrices     .... done
Transforming gradient to internals      .... done
Projecting the internal gradient        .... done
Number of atoms                         ....  17
Number of internal coordinates          ....  76
Current Energy                          ....  -458.316832020 Eh
Current gradient norm                   ....     0.004524242 Eh/bohr
Maximum allowed component of the step   ....  0.300
Current trust radius                    ....  0.200
Updating the Hessian (BFGS)             .... done
Forming the augmented Hessian           .... done
Diagonalizing the augmented Hessian     .... done
Last element of RFO vector              ....  0.996137917
Lowest eigenvalues of augmented Hessian:
 -0.000140119  0.011386306  0.016961936  0.020419196  0.023477919
Length of the computed step             ....  0.088142751
The final length of the internal step   ....  0.088142751
Converting the step to Cartesian space:
 Initial RMS(Int)=    0.0101106670
Transforming coordinates:
 Iter   0:  RMS(Cart)=    0.0208728313 RMS(Int)=    0.0101058624
done
Storing new coordinates                 .... done
The predicted energy change is          ....    -0.000070604
Previously predicted energy change      ....    -0.000433495
Actually observed energy change         ....    -0.000490653
Ratio of predicted to observed change   ....     1.131855608
New trust radius                        ....     0.300000000

                                .--------------------.
          ----------------------|Geometry convergence|-------------------------
          Item                value                   Tolerance       Converged
          ---------------------------------------------------------------------
          Energy change      -0.0004906535            0.0000010000      NO
          RMS gradient        0.0004026945            0.0000300000      NO
          MAX gradient        0.0012113715            0.0001000000      NO
          RMS step            0.0101106670            0.0006000000      NO
          MAX step            0.0344586199            0.0010000000      NO
          ........................................................
          Max(Bonds)      0.0017      Max(Angles)    0.31
          Max(Dihed)        1.97      Max(Improp)    0.00
          ---------------------------------------------------------------------

The optimization has not yet converged - more geometry cycles are needed


    ---------------------------------------------------------------------------
                         Redundant Internal Coordinates
                            (Angstroem and degrees)

        Definition                    Value    dE/dq     Step     New-Value
    ----------------------------------------------------------------------------
     1. B(C   1,O   0)                1.2132  0.000532 -0.0004    1.2128   
     2. B(O   2,C   1)                1.3295 -0.000186  0.0008    1.3304   
     3. B(C   3,O   2)                1.4328 -0.000578  0.0017    1.4345   
     4. B(C   4,C   1)                1.5271  0.000083  0.0005    1.5276   
     5. B(C   5,C   4)                1.5108  0.000418 -0.0004    1.5104   
     6. B(C   6,C   5)                1.3360 -0.000326  0.0003    1.3363   
     7. B(C   7,C   6)                1.5012  0.000619 -0.0008    1.5004   
     8. B(O   8,C   7)                1.4292 -0.000015  0.0001    1.4293   
     9. B(O   8,C   4)                1.4151  0.000887 -0.0016    1.4135   
    10. B(H   9,C   3)                1.0972  0.000033 -0.0001    1.0971   
    11. B(H  10,C   3)                1.0971  0.000039 -0.0001    1.0970   
    12. B(H  11,C   3)                1.0937  0.000096 -0.0003    1.0934   
    13. B(H  12,C   4)                1.1068  0.000103 -0.0002    1.1066   
    14. B(H  13,C   7)                1.1048 -0.000075  0.0002    1.1050   
    15. B(H  14,C   7)                1.1046  0.000055 -0.0000    1.1046   
    16. B(H  15,C   5)                1.0893  0.000046 -0.0000    1.0893   
    17. B(H  16,C   6)                1.0908  0.000062 -0.0001    1.0908   
    18. A(O   0,C   1,C   4)          121.82 -0.000218    0.04    121.86   
    19. A(O   0,C   1,O   2)          124.57  0.000417   -0.03    124.54   
    20. A(O   2,C   1,C   4)          113.60 -0.000208    0.03    113.63   
    21. A(C   1,O   2,C   3)          116.03  0.000226   -0.05    115.98   
    22. A(O   2,C   3,H   9)          110.70  0.000753   -0.21    110.49   
    23. A(O   2,C   3,H  10)          110.68  0.000690   -0.19    110.49   
    24. A(H   9,C   3,H  10)          108.96 -0.000651    0.15    109.12   
    25. A(H  10,C   3,H  11)          110.18 -0.000598    0.19    110.37   
    26. A(H   9,C   3,H  11)          110.18 -0.000619    0.19    110.37   
    27. A(O   2,C   3,H  11)          106.12  0.000444   -0.14    105.99   
    28. A(C   5,C   4,H  12)          111.57 -0.000249    0.12    111.69   
    29. A(C   1,C   4,C   5)          110.57  0.000937   -0.28    110.29   
    30. A(O   8,C   4,H  12)          110.21  0.000102    0.06    110.27   
    31. A(C   1,C   4,H  12)          105.76 -0.000162   -0.04    105.73   
    32. A(C   5,C   4,O   8)          105.20 -0.000532    0.10    105.31   
    33. A(C   1,C   4,O   8)          113.65 -0.000089    0.04    113.69   
    34. A(C   4,C   5,H  15)          123.55  0.000909   -0.25    123.30   
    35. A(C   4,C   5,C   6)          109.16  0.000301   -0.06    109.10   
    36. A(C   6,C   5,H  15)          127.29 -0.001211    0.31    127.59   
    37. A(C   5,C   6,H  16)          126.14 -0.000865    0.22    126.36   
    38. A(C   5,C   6,C   7)          109.87  0.000166   -0.03    109.84   
    39. A(C   7,C   6,H  16)          123.98  0.000699   -0.18    123.80   
    40. A(H  13,C   7,H  14)          107.51 -0.000012   -0.06    107.46   
    41. A(O   8,C   7,H  14)          109.75  0.000339   -0.11    109.64   
    42. A(C   6,C   7,H  14)          112.16 -0.000253    0.09    112.24   
    43. A(O   8,C   7,H  13)          110.17 -0.000053    0.04    110.20   
    44. A(C   6,C   7,H  13)          112.40  0.000290   -0.01    112.39   
    45. A(C   6,C   7,O   8)          104.85 -0.000304    0.06    104.91   
    46. A(C   4,O   8,C   7)          110.87  0.000369   -0.07    110.79   
    47. D(C   3,O   2,C   1,O   0)     -0.16 -0.000277    0.36      0.20   
    48. D(C   3,O   2,C   1,C   4)   -178.96  0.000221   -0.22   -179.18   
    49. D(H   9,C   3,O   2,C   1)     60.58  0.000029    0.08     60.66   
    50. D(H  10,C   3,O   2,C   1)    -60.34 -0.000113    0.15    -60.19   
    51. D(H  11,C   3,O   2,C   1)   -179.88 -0.000037    0.11   -179.77   
    52. D(C   5,C   4,C   1,O   2)    114.64 -0.000051   -1.36    113.27   
    53. D(H  12,C   4,C   1,O   0)     56.73  0.000545   -1.97     54.76   
    54. D(O   8,C   4,C   1,O   2)     -3.40  0.000034   -1.34     -4.74   
    55. D(O   8,C   4,C   1,O   0)    177.76  0.000508   -1.90    175.86   
    56. D(C   5,C   4,C   1,O   0)    -64.20  0.000423   -1.92    -66.12   
    57. D(H  15,C   5,C   4,C   1)     57.74 -0.000123    0.48     58.22   
    58. D(C   6,C   5,C   4,H  12)    121.22 -0.000261    0.81    122.03   
    59. D(C   6,C   5,C   4,O   8)      1.73  0.000074    0.62      2.34   
    60. D(H  15,C   5,C   4,O   8)   -179.17 -0.000031    0.43   -178.74   
    61. D(C   6,C   5,C   4,C   1)   -121.36 -0.000018    0.66   -120.70   
    62. D(H  16,C   6,C   5,H  15)      0.28 -0.000000    0.04      0.32   
    63. D(H  16,C   6,C   5,C   4)    179.34 -0.000085   -0.15    179.20   
    64. D(C   7,C   6,C   5,H  15)   -179.65 -0.000041    0.16   -179.49   
    65. D(C   7,C   6,C   5,C   4)     -0.58 -0.000127   -0.03     -0.61   
    66. D(H  14,C   7,C   6,C   5)   -119.82  0.000030   -0.51   -120.33   
    67. D(H  13,C   7,C   6,H  16)    -61.02 -0.000018   -0.38    -61.40   
    68. D(H  13,C   7,C   6,C   5)    118.90  0.000020   -0.49    118.41   
    69. D(O   8,C   7,C   6,H  16)    179.30  0.000079   -0.45    178.85   
    70. D(O   8,C   7,C   6,C   5)     -0.77  0.000118   -0.57     -1.34   
    71. D(C   4,O   8,C   7,H  14)    122.57 -0.000359    1.03    123.60   
    72. D(C   4,O   8,C   7,H  13)   -119.24 -0.000199    0.91   -118.33   
    73. D(C   4,O   8,C   7,C   6)      1.92 -0.000062    0.95      2.87   
    74. D(C   7,O   8,C   4,H  12)   -122.64  0.000551   -1.20   -123.84   
    75. D(C   7,O   8,C   4,C   5)     -2.24 -0.000003   -0.97     -3.21   
    76. D(C   7,O   8,C   4,C   1)    118.85  0.000745   -1.22    117.63   
    ----------------------------------------------------------------------------

Geometry step timings:
Preparation and reading OPT file:      0.001 s (21.186 %)
Internal coordinates            :      0.000 s ( 0.835 %)
B/P matrices and projection     :      0.001 s (21.409 %)
Hessian update/contruction      :      0.000 s ( 9.549 %)
Making the step                 :      0.001 s (15.924 %)
Converting the step to Cartesian:      0.000 s ( 2.478 %)
Storing new data                :      0.000 s ( 0.891 %)
Checking convergence            :      0.000 s ( 0.334 %)
Final printing                  :      0.001 s (27.366 %)
Total time                      :      0.004 s

Time for energy+gradient        :     20.648 s
Time for complete geometry iter :     20.863 s

         *************************************************************
         *                GEOMETRY OPTIMIZATION CYCLE   6            *
         *************************************************************
---------------------------------
CARTESIAN COORDINATES (ANGSTROEM)
---------------------------------
  O      1.641817    1.508893   -0.344078
  C      1.015057    0.471832   -0.393931
  O      1.495063   -0.717045   -0.038954
  C      2.849327   -0.732280    0.433883
  C     -0.435896    0.428891   -0.869810
  C     -1.327428    1.167215    0.100369
  C     -2.253131    0.325844    0.570411
  C     -2.071826   -1.028573   -0.049185
  O     -0.969937   -0.877542   -0.946958
  H      2.950669   -0.105838    1.328868
  H      3.531190   -0.363065   -0.342119
  H      3.073305   -1.775603    0.672328
  H     -0.437863    0.903558   -1.869481
  H     -1.848452   -1.808306    0.701273
  H     -2.965721   -1.354878   -0.610006
  H     -1.188891    2.215749    0.360861
  H     -3.031636    0.561367    1.297201

----------------------------
CARTESIAN COORDINATES (A.U.)
----------------------------
  NO LB      ZA    FRAG     MASS         X           Y           Z
   0 O     8.0000    0    15.999    3.102584    2.851395   -0.650214
   1 C     6.0000    0    12.011    1.918180    0.891634   -0.744422
   2 O     8.0000    0    15.999    2.825260   -1.355020   -0.073612
   3 C     6.0000    0    12.011    5.384448   -1.383809    0.819920
   4 C     6.0000    0    12.011   -0.823725    0.810487   -1.643702
   5 C     6.0000    0    12.011   -2.508475    2.205716    0.189671
   6 C     6.0000    0    12.011   -4.257801    0.615756    1.077921
   7 C     6.0000    0    12.011   -3.915183   -1.943721   -0.092946
   8 O     8.0000    0    15.999   -1.832914   -1.658313   -1.789492
   9 H     1.0000    0     1.008    5.575956   -0.200005    2.511196
  10 H     1.0000    0     1.008    6.672981   -0.686093   -0.646510
  11 H     1.0000    0     1.008    5.807704   -3.355404    1.270517
  12 H     1.0000    0     1.008   -0.827442    1.707478   -3.532807
  13 H     1.0000    0     1.008   -3.493068   -3.417203    1.325215
  14 H     1.0000    0     1.008   -5.604401   -2.560349   -1.152744
  15 H     1.0000    0     1.008   -2.246678    4.187158    0.681929
  16 H     1.0000    0     1.008   -5.728961    1.060830    2.451354

--------------------------------
INTERNAL COORDINATES (ANGSTROEM)
--------------------------------
 O      0   0   0     0.000000000000     0.00000000     0.00000000
 C      1   0   0     1.212768782616     0.00000000     0.00000000
 O      2   1   0     1.330355271061   124.52352689     0.00000000
 C      3   2   1     1.434516949318   115.98058004     0.19612527
 C      2   1   3     1.527602751698   121.85104838   179.33144194
 C      5   2   1     1.510363303697   110.29249736   293.86886246
 C      6   5   2     1.336327347707   109.09031644   239.28952421
 C      7   6   5     1.500405392595   109.83992527   359.39336435
 O      5   2   1     1.413477026599   113.69369246   175.86817138
 H      4   3   2     1.097131150824   110.48859460    60.66084671
 H      4   3   2     1.097011734838   110.49064064   299.80917038
 H      4   3   2     1.093410102765   105.98569817   180.23169796
 H      5   2   1     1.106641560233   105.72608343    54.76102917
 H      8   7   6     1.105019336845   112.39236817   118.41308620
 H      8   7   6     1.104556223215   112.24401111   239.67914798
 H      6   5   2     1.089253061811   123.30568231    58.22335427
 H      7   6   5     1.090762460638   126.35835034   179.19866534

---------------------------
INTERNAL COORDINATES (A.U.)
---------------------------
 O      0   0   0     0.000000000000     0.00000000     0.00000000
 C      1   0   0     2.291800862914     0.00000000     0.00000000
 O      2   1   0     2.514007123124   124.52352689     0.00000000
 C      3   2   1     2.710844168679   115.98058004     0.19612527
 C      2   1   3     2.886750842134   121.85104838   179.33144194
 C      5   2   1     2.854173006712   110.29249736   293.86886246
 C      6   5   2     2.525292712437   109.09031644   239.28952421
 C      7   6   5     2.835355281864   109.83992527   359.39336435
 O      5   2   1     2.671084476862   113.69369246   175.86817138
 H      4   3   2     2.073277408051   110.48859460    60.66084671
 H      4   3   2     2.073051744542   110.49064064   299.80917038
 H      4   3   2     2.066245646289   105.98569817   180.23169796
 H      5   2   1     2.091249477255   105.72608343    54.76102917
 H      8   7   6     2.088183919325   112.39236817   118.41308620
 H      8   7   6     2.087308761395   112.24401111   239.67914798
 H      6   5   2     2.058389977357   123.30568231    58.22335427
 H      7   6   5     2.061242327769   126.35835034   179.19866534


           ************************************************************
           *        Program running with 8 parallel MPI-processes     *
           *              working on a common directory               *
           ************************************************************
------------------------------------------------------------------------------
                   ___                                                        
                  /   \      - P O W E R E D   B Y -                         
                 /     \                                                     
                 |  |  |   _    _      __       _____    __    __             
                 |  |  |  | |  | |    /  \     |  _  \  |  |  /  |          
                  \  \/   | |  | |   /    \    | | | |  |  | /  /          
                 / \  \   | |__| |  /  /\  \   | |_| |  |  |/  /          
                |  |  |   |  __  | /  /__\  \  |    /   |      \           
                |  |  |   | |  | | |   __   |  |    \   |  |\   \          
                \     /   | |  | | |  |  |  |  | |\  \  |  | \   \       
                 \___/    |_|  |_| |__|  |__|  |_| \__\ |__|  \__/        
                                                                              
                      - O R C A' S   B I G   F R I E N D -                    
                                      &                                       
                       - I N T E G R A L  F E E D E R -                       
                                                                              
 v1 FN, 2020, v2 2021, v3 2022-2024                                           
------------------------------------------------------------------------------


----------------------
SHARK INTEGRAL PACKAGE
----------------------

Number of atoms                             ...     17
Number of basis functions                   ...    166
Number of shells                            ...     78
Maximum angular momentum                    ...      2
Integral batch strategy                     ... SHARK/LIBINT Hybrid
RI-J (if used) integral strategy            ... SPLIT-RIJ (Revised 2003 algorithm where possible)
Printlevel                                  ...      1
Contraction scheme used                     ... SEGMENTED contraction
Prescreening option                         ... SCHWARTZ
   Thresh                                   ... 1.000e-12
   Tcut                                     ... 1.000e-14
   Tpresel                                  ... 1.000e-14 
Coulomb Range Separation                    ... NOT USED
Exchange Range Separation                   ... NOT USED
Multipole approximations                    ... NOT USED
Finite Nucleus Model                        ... NOT USED
CABS basis                                  ... NOT available
Auxiliary Coulomb fitting basis             ... AVAILABLE
   # of basis functions in Aux-J            ...    529
   # of shells in Aux-J                     ...    175
   Maximum angular momentum in Aux-J        ...      4
Auxiliary J/K fitting basis                 ... NOT available
Auxiliary Correlation fitting basis         ... AVAILABLE
   # of basis functions in Aux-C            ...    544
   # of shells in Aux-C                     ...    192
   Maximum angular momentum in Aux-C        ...      3
Auxiliary 'external' fitting basis          ... NOT available

Checking pre-screening integrals            ... done (  0.0 sec) Dimension = 78
Check shell pair data                       ... done (  0.0 sec)
Shell pair information
Shell pair cut-off parameter TPreSel        ...   1.0e-14
Total number of shell pairs                 ...      3081
Shell pairs after pre-screening             ...      2903
Total number of primitive shell pairs       ...     11167
Primitive shell pairs kept                  ...      7769
          la=0 lb=0:    886 shell pairs
          la=1 lb=0:   1054 shell pairs
          la=1 lb=1:    331 shell pairs
          la=2 lb=0:    366 shell pairs
          la=2 lb=1:    221 shell pairs
          la=2 lb=2:     45 shell pairs

Calculating one electron integrals          ... done (  0.0 sec)
Calculating RI/J V-Matrix + Cholesky decomp.... done (  0.0 sec)
Calculating RI/C V-Matrix + Cholesky decomp.... done (  0.0 sec)
Calculating Nuclear repulsion               ... done (  0.0 sec) ENN=    458.381215631327 Eh

Diagonalization of the overlap matrix:
Smallest eigenvalue                        ... 9.370e-04
Time for diagonalization                   ...    0.003 sec
Threshold for overlap eigenvalues          ... 1.000e-07
Number of eigenvalues below threshold      ... 0
Time for construction of square roots      ...    0.002 sec
Total time needed                          ...    0.006 sec

-------------------
DFT GRID GENERATION
-------------------

General Integration Accuracy     IntAcc      ... 4.388
Radial Grid Type                 RadialGrid  ... OptM3 with GC (2021)
Angular Grid (max. ang.)         AngularGrid ... 4 (Lebedev-302)
Angular grid pruning method      GridPruning ... 4 (adaptive)
Weight generation scheme         WeightScheme... mBecke (2022)
Basis function cutoff            BFCut       ... 1.0000e-12
Integration weight cutoff        WCut        ... 1.0000e-14
Partially contracted basis set               ... off
Rotationally invariant grid construction     ... off
Angular grids for H and He will be reduced by one unit

Total number of grid points                  ...    80184
Total number of batches                      ...     1262
Average number of points per batch           ...       63
Average number of grid points per atom       ...     4717

--------------------
COSX GRID GENERATION
--------------------

GRIDX 1
-------
General Integration Accuracy     IntAcc      ... 3.816
Radial Grid Type                 RadialGrid  ... OptM3 with GC (2021)
Angular Grid (max. ang.)         AngularGrid ... 1 (Lebedev-50)
Angular grid pruning method      GridPruning ... 4 (adaptive)
Weight generation scheme         WeightScheme... mBecke (2022)
Basis function cutoff            BFCut       ... 1.0000e-12
Integration weight cutoff        WCut        ... 1.0000e-14
Partially contracted basis set               ... on
Rotationally invariant grid construction     ... off
Angular grids for H and He will be reduced by one unit

Total number of grid points                  ...    10252
Total number of batches                      ...       91
Average number of points per batch           ...      112
Average number of grid points per atom       ...      603
UseSFitting                                  ... on

GRIDX 2
-------
General Integration Accuracy     IntAcc      ... 4.020
Radial Grid Type                 RadialGrid  ... OptM3 with GC (2021)
Angular Grid (max. ang.)         AngularGrid ... 2 (Lebedev-110)
Angular grid pruning method      GridPruning ... 4 (adaptive)
Weight generation scheme         WeightScheme... mBecke (2022)
Basis function cutoff            BFCut       ... 1.0000e-12
Integration weight cutoff        WCut        ... 1.0000e-14
Partially contracted basis set               ... on
Rotationally invariant grid construction     ... off
Angular grids for H and He will be reduced by one unit

Total number of grid points                  ...    22378
Total number of batches                      ...      184
Average number of points per batch           ...      121
Average number of grid points per atom       ...     1316
UseSFitting                                  ... on

GRIDX 3
-------
General Integration Accuracy     IntAcc      ... 4.338
Radial Grid Type                 RadialGrid  ... OptM3 with GC (2021)
Angular Grid (max. ang.)         AngularGrid ... 3 (Lebedev-194)
Angular grid pruning method      GridPruning ... 4 (adaptive)
Weight generation scheme         WeightScheme... mBecke (2022)
Basis function cutoff            BFCut       ... 1.0000e-12
Integration weight cutoff        WCut        ... 1.0000e-14
Partially contracted basis set               ... on
Rotationally invariant grid construction     ... off
Angular grids for H and He will be reduced by one unit

Total number of grid points                  ...    49152
Total number of batches                      ...      394
Average number of points per batch           ...      124
Average number of grid points per atom       ...     2891
UseSFitting                                  ... on
Initializing property integral containers    ... done (  0.0 sec)

SHARK setup successfully completed in   1.4 seconds

Maximum memory used throughout the entire STARTUP-calculation: 22.2 MB


           ************************************************************
           *        Program running with 8 parallel MPI-processes     *
           *              working on a common directory               *
           ************************************************************
Occupation numbers will be reassigned to an Aufbau configuration
             **** ENERGY FILE WAS UPDATED (calc.en.tmp) ****
Finished Guess after   0.1 sec
Maximum memory used throughout the entire GUESS-calculation: 9.6 MB


           ************************************************************
           *        Program running with 8 parallel MPI-processes     *
           *              working on a common directory               *
           ************************************************************
--------------------
CPCM SOLVATION MODEL
--------------------
CPCM parameters:
  Epsilon                                         ...      16.7000
  Refrac                                          ...       1.2750
  Rsolv                                           ...       1.3000
  Surface type                                    ... GAUSSIAN VDW
  Discretization scheme                           ... Constant charge density
    Threshold for H atoms                         ...       5.0000 (charges/Ang^2)
    Threshold for non-H atoms                     ...       5.0000 (charges/Ang^2)
  Epsilon function type                           ...         CPCM
Solvent:                                          ... CUSTOM
Radii:
  Scheme                                          ... Element-dependent radii
  Radius for O  used is    3.4469 Bohr (=   1.8240 Ang.)
  Radius for C  used is    3.8550 Bohr (=   2.0400 Ang.)
  Radius for H  used is    2.4944 Bohr (=   1.3200 Ang.)
Calculating surface                               ...        done! (  0.0s)
Cavity surface points                             ...         1579
Cavity Volume                                     ...    1055.1151
Cavity Surface-area                               ...     608.3941
Calculating surface distance matrix               ...        done! (  0.0s)
Performing Cholesky decomposition & store         ...        done! (  0.1s)
Overall time for CPCM initialization              ...                 0.1s

----------------------------------------D-I-I-S--------------------------------------------
Iteration    Energy (Eh)           Delta-E    RMSDP     MaxDP     DIISErr   Damp  Time(sec)
-------------------------------------------------------------------------------------------
               ***  Starting incremental Fock matrix formation  ***
    1    -457.8639286829304638     0.00e+00  1.02e-04  2.10e-03  1.23e-02  0.700   0.8
    2    -457.8641183405512720    -1.90e-04  9.44e-05  1.95e-03  9.95e-03  0.700   0.5
                               ***Turning on AO-DIIS***
    3    -457.8642733926773190    -1.55e-04  8.37e-05  1.83e-03  7.78e-03  0.700   0.5
    4    -457.8643934905586548    -1.20e-04  2.18e-04  4.96e-03  5.76e-03  0.000   0.5
                              *** Initializing SOSCF ***
---------------------------------------S-O-S-C-F--------------------------------------
Iteration    Energy (Eh)           Delta-E    RMSDP     MaxDP     MaxGrad    Time(sec)
--------------------------------------------------------------------------------------
    5    -457.8647255537093770    -3.32e-04  1.65e-05  4.26e-04  5.05e-04     0.5
               *** Restarting incremental Fock matrix formation ***
    6    -457.8647282198340918    -2.67e-06  1.06e-05  2.39e-04  1.15e-04     0.8
    7    -457.8647286641238452    -4.44e-07  5.94e-06  1.48e-04  4.01e-05     0.6
    8    -457.8647287380670150    -7.39e-08  1.26e-06  3.15e-05  7.54e-06     0.6
    9    -457.8647287373486279     7.18e-10  5.89e-07  1.39e-05  6.00e-06     0.6
                 **** Energy Check signals convergence ****

               *****************************************************
               *                     SUCCESS                       *
               *           SCF CONVERGED AFTER   9 CYCLES          *
               *****************************************************

Recomputing exchange energy using gridx3       ... done (    0.988 sec)
Old exchange energy                            :    -31.063765132 Eh
New exchange energy                            :    -31.063722749 Eh
Exchange energy change after final integration :      0.000042383 Eh
Total energy after final integration           :   -457.864686354 Eh
             **** ENERGY FILE WAS UPDATED (calc.en.tmp) ****

----------------
TOTAL SCF ENERGY
----------------

Total Energy       :       -457.86468635441332 Eh          -12459.13153 eV

Components:
Nuclear Repulsion  :        458.38121563132688 Eh           12473.18700 eV
Electronic Energy  :       -916.23256239258774 Eh          -24931.95554 eV
One Electron Energy:      -1533.71264917769099 Eh          -41734.44292 eV
Two Electron Energy:        617.48008678510325 Eh           16802.48738 eV
CPCM Dielectric    :         -0.01338197608772 Eh              -0.36414 eV

Virial components:
Potential Energy   :       -912.31065687718592 Eh          -24825.23506 eV
Kinetic Energy     :        454.44597052277260 Eh           12366.10354 eV
Virial Ratio       :          2.00752282131077

DFT components:
N(Alpha)           :       34.000007051994 electrons
N(Beta)            :       34.000007051994 electrons
N(Total)           :       68.000014103989 electrons
E(X)               :      -27.626652877709 Eh       
E(C)               :       -1.709260903768 Eh       
E(XC)              :      -29.335913781477 Eh       

CPCM Solvation Model Properties:
Surface-charge          :         -0.01624487033953
Corrected charge        :         -0.00000000000000
Outlying charge corr.   :          0.00001839099023 Eh               0.00050 eV
Free-energy (cav+disp)  :  This term is not implemented in the current solvation scheme

---------------
SCF CONVERGENCE
---------------

  Last Energy change         ...   -7.1839e-10  Tolerance :   1.0000e-09
  Last MAX-Density change    ...    1.3942e-05  Tolerance :   1.0000e-08
  Last RMS-Density change    ...    5.8928e-07  Tolerance :   1.0000e-09
  Last DIIS Error            ...    5.0503e-04  Tolerance :   1.0000e-08
  Last Orbital Gradient      ...    5.9975e-06  Tolerance :   2.0000e-06
  Last Orbital Rotation      ...    6.5107e-06  Tolerance :   2.0000e-06


Total SCF time: 0 days 0 hours 0 min 6 sec 
Finished LeanSCF after   6.6 sec

Maximum memory used throughout the entire LEANSCF-calculation: 18.4 MB


           ************************************************************
           *        Program running with 8 parallel MPI-processes     *
           *              working on a common directory               *
           ************************************************************

------------------------------------------------------------------------------
                                ORCA  MP2 
------------------------------------------------------------------------------

Freezing NCore=18 chemical core electrons

----------------------
RI-MP2 ENERGY+GRADIENT
----------------------
Dimension of the orbital basis            ...  166
Dimension of the AuxC basis               ...  544
Memory devoted to MP2                     ... 8000 MB   
Data format for matrix containers         ... DOUBLE
Compression type for matrix containers    ... UNCOMPRESSED
Overall scaling of the MP2 energy         ...   2.700e-01

-----------------------
SHARK RI TRANSFORMATION
-----------------------

Number of basis functions                ...    166
Number of aux functions                  ...    544
Number of operators                      ...      1
Generation of IJK                        ... YES
Generation of IAK                        ... YES
Generation of ABK                        ... NO
Orbital Range Operator  0:    0-  33 to   34- 165

Aux basis identifier                     ...   AUXC
Contraction scheme used                  ... SEGMENTED
Do orthogonalization                     ... YES
All operator combinations                ... NO
Transpose (ia|K)                         ... NO
Integral generator used                  ... LIBINT
Starting integral generation + trafo... 
Half trafo (segmented) done. Total time =  0.1 sec. integrals=  0.1 sec trafo=  0.0 sec
Integral generation and half transformation done (  0.1 sec)

Reading or making V^(-1/2)          ... done (  0.0 sec)
Sorting IJK integrals               ... done (  0.0 sec)
Sorting IAK integrals               ... done (  0.1 sec)

SHARK RI integral transformation done. Total time =  0.1 sec.

Opening buffers                              ... done
Frozen core precalculation                   ... done

Starting loop over batches of integrals:

Operator 0  - window                       ... (  9- 33)x( 34-165)
Operator 0  - Memory available             ...  8000 MB
Operator 0  - Memory needed per MO         ...   0.5 MB
Operator 0  - Number of orbitals per batch ... 4
Operator 0  - Number of batches            ... 1

OPERATOR  0   PASS   0:  MOs     9 ...   12 +   13 ...   16 +   17 ...   20 +   21 ...   24
                            +   25 ...   28 +   29 ...   32 +   33 ...   33
  Reading integrals       ... ok
  Internal MO  11
Closing buffer GIPV ( 0.02 GB; CompressionRatio= 1.00)
Time spent in pair loops =     0.408 sec
Deleting buffers (Ka|jb) ...done

-----------------------------------------------
 RI-MP2 CORRELATION ENERGY:     -0.441070875 Eh
-----------------------------------------------


---------------------
MP2 DENSITY FORMATION
---------------------

Completing the external part of the density      ... done
Storing the unrelaxed density                    ... done

Re-sorting 3-index density container for op 0    ... done
Computing external part of the Lagrangian        ... done
Calculating the xc-kernel                        ... done
Calculating G(D)                                 ... done
Completing the Lagrangian                        ... done
Solving the Z-vector equations                   ... Using XC Grid                  ... (calc.grid_cpscf.tmp) 
Recalculating density on grid  ... (calc.grho_cpscf0.tmp) done
Calculating the xc-kernel      ... (calc.fxc_cpscf0.tmp) done

-------------------
SHARK CP-SCF DRIVER
-------------------

Dimension of the orbital basis          ...    166
Dimension of the CPSCF-problem          ...   4488
Number of operators                     ...      1
Max. number of iterations               ...    128
Convergence Tolerance                   ... 3.0e-05
Number of perturbations                 ...      1
Perturbation type                       ... REAL

----------------------------
POPLE LINEAR EQUATION SOLVER
----------------------------

  ITERATION   0:   ||err||_max =   5.4688e-02 (   0.5 sec)
  ITERATION   1:   ||err||_max =   1.1276e-02 (   0.5 sec)
  ITERATION   2:   ||err||_max =   5.1028e-03 (   0.5 sec)
  ITERATION   3:   ||err||_max =   1.6661e-03 (   0.5 sec)
  ITERATION   4:   ||err||_max =   4.0967e-04 (   0.5 sec)
  ITERATION   5:   ||err||_max =   1.4863e-04 (   0.5 sec)
  ITERATION   6:   ||err||_max =   4.5533e-05 (   0.5 sec)
  ITERATION   7:   ||err||_max =   1.3832e-05 (   0.5 sec)
done
Finalizing the relaxed density                   ... done
Transforming P to the AO basis                   ... done
Storing the relaxed density                      ... done

------------------------------------
ENERGY WEIGHTED DENSITY FINALIZATION
------------------------------------

Gathering the parts of the W-matrix              ... done
Forming the Z-density                            ... done
Transforming Z to the AO basis                   ... done
Calculating G(Z)                                 ... done
Finalizing the W-matrix                          ... done
Transforming W to the AO basis and storing       ... done

----------------------------------
MP2 DERIVATIVE INTEGRAL GENERATION
----------------------------------

Input SCF Electron Density              ... calc.scfp
Input Correlated Electron Density       ... calc.pmp2re
Input Energy Weighted Density           ... calc.wmp2.tmp

Nuclear repulsion gradient              ... done (  0.0 sec)
HCore & Overlap gradient  (SHARK)       ... done (  0.0 sec)
Two-electron RIJ gradient terms         ... done (  0.3 sec)

-----------------------------------------------------------
MP2 COSX Grid Generation
-----------------------------------------------------------

General Integration Accuracy     IntAcc      ... 4.871
Radial Grid Type                 RadialGrid  ... OptM3 with GC (2021)
Angular Grid (max. ang.)         AngularGrid ... 4 (Lebedev-302)
Angular grid pruning method      GridPruning ... 4 (adaptive)
Weight generation scheme         WeightScheme... mBecke (2022)
Basis function cutoff            BFCut       ... 1.0000e-12
Integration weight cutoff        WCut        ... 1.0000e-14
Partially contracted basis set               ... on
Rotationally invariant grid construction     ... off
Angular grids for H and He will be reduced by one unit

Total number of grid points                  ...    93364
Total number of batches                      ...      736
Average number of points per batch           ...      126
Average number of grid points per atom       ...     5492
UseSFitting                                  ... on
Two-electron COSX gradient terms        ... 
Integration Timings:
Total Time                  =     2.8 sec
Basis fcn evaluation        =     0.0 sec
Density evaluation          =     0.1 sec
A evaluation                =     2.3 sec
A derivative evaluation     =     0.0 sec
S-fit derivative evaluation =     0.0 sec
anal. over. der. evaluation =     0.0 sec
num. over. der. evaluation  =     0.2 sec
K(P) evaluation             =     0.0 sec
finalize                    =     0.0 sec

done (  3.3 sec)
CPCM gradient                           ... done (  0.3 sec)
DFT XC gradient                         ... Exchange-correlation gradient    ... done
done (  0.4 sec)
Empirical dispersion gradient           ... 
-------------------
DISPERSION GRADIENT
-------------------

   1   O   :    0.000160714    0.000153884   -0.000033972
   2   C   :    0.000186704    0.000070902   -0.000065896
   3   O   :    0.000219158   -0.000073176    0.000011337
   4   C   :    0.000153540   -0.000050223    0.000042383
   5   C   :   -0.000061258    0.000073367   -0.000080291
   6   C   :   -0.000123029    0.000086160    0.000006285
   7   C   :   -0.000201185    0.000004286    0.000070540
   8   C   :   -0.000177323   -0.000079880    0.000023316
   9   O   :   -0.000095085   -0.000074077   -0.000067604
  10   H   :    0.000073807   -0.000021226    0.000050757
  11   H   :    0.000080043   -0.000026713    0.000003165
  12   H   :    0.000064055   -0.000059097    0.000027983
  13   H   :    0.000010087    0.000050971   -0.000115288
  14   H   :   -0.000072855   -0.000115387    0.000041566
  15   H   :   -0.000084296   -0.000083418   -0.000016660
  16   H   :   -0.000053477    0.000116610    0.000036465
  17   H   :   -0.000079599    0.000027017    0.000065913

Difference to translation invariance:
           :    0.0000000000   -0.0000000000    0.0000000000

Difference to rotation invariance:
           :    0.0000000000    0.0000000000   -0.0000000000

Norm of the Dispersion gradient    ...    0.0006490603
RMS gradient                       ...    0.0000908866
MAX gradient                       ...    0.0002191579
done (  0.0 sec)

-------
TIMINGS
-------

Total time                :   10.983 sec
Integral trafo            :    0.140 sec (  1.3%)
FC preparation            :    0.030 sec (  0.3%)
I/O of integrals          :    0.046 sec (  0.4%)
K(i,j) operators          :    0.055 sec (  0.5%)
T(i,j) pair energies      :    0.010 sec (  0.1%)
V**(-1/2)                 :    0.073 sec (  0.7%)
Gamma(ia|P)               :    0.052 sec (  0.5%)
Gamma-Trafo               :    0.023 sec (  0.2%)
D(virtual)                :    0.003 sec (  0.0%)
D(internal)               :    0.068 sec (  0.6%)
W(virtual)                :    0.005 sec (  0.0%)
W(internal)               :    0.074 sec (  0.7%)
L(virtual)                :    0.073 sec (  0.7%)
L(internal)               :    0.010 sec (  0.1%)
XC kernel                 :    0.014 sec (  0.1%)
G(D)                      :    0.864 sec (  7.9%)
G(Z)                      :    0.864 sec (  7.9%)
Z-vector solution         :    3.772 sec ( 34.3%)
3-index derivative        :    0.147 sec (  1.3%)
2-index derivative        :    0.025 sec (  0.2%)
Fock matrix gradient      :    4.431 sec ( 40.3%)


---------------------------------------
MP2 TOTAL ENERGY:     -458.305757230 Eh
---------------------------------------

The final MP2 gradient
  0:  -0.00023940   0.00003007   0.00010754
  1:   0.00008027   0.00021488   0.00001468
  2:   0.00042277  -0.00034932  -0.00025844
  3:  -0.00060635  -0.00010395  -0.00024799
  4:  -0.00006018   0.00020542   0.00024048
  5:   0.00039263   0.00022027  -0.00084287
  6:  -0.00045245  -0.00024914   0.00003378
  7:   0.00009927   0.00009294  -0.00035441
  8:   0.00048815  -0.00048789   0.00104246
  9:   0.00021041  -0.00000254   0.00001661
 10:   0.00020736  -0.00001802   0.00011077
 11:   0.00015361   0.00008304   0.00005039
 12:  -0.00024950   0.00008305  -0.00017669
 13:  -0.00003447  -0.00023723  -0.00027738
 14:  -0.00022074   0.00019625   0.00003061
 15:  -0.00038744  -0.00005543   0.00042609
 16:   0.00018699   0.00040257   0.00008523

-----------------------------------
NORM OF THE MP2 GRADIENT:  0.002217
-----------------------------------

Maximum memory used throughout the entire MP2-calculation: 31.5 MB


-------------------------------------------------------------------------------
                          DFT DISPERSION CORRECTION                            
                                                                               
                              DFTD3 V3.1  Rev 1                                
                          USING Becke-Johnson damping                          
-------------------------------------------------------------------------------
-------------------------   ----------------
Dispersion correction           -0.011190334
-------------------------   ----------------


-------------------------   --------------------
FINAL SINGLE POINT ENERGY      -458.316947563394
-------------------------   --------------------

------------------------------------------------------------------------------
                         ORCA GEOMETRY RELAXATION STEP
------------------------------------------------------------------------------

Reading the OPT-File                    .... done
Getting information on internals        .... done
Copying old internal coords+grads       .... done
Making the new internal coordinates     .... (2022 redundants) done
Validating the new internal coordinates .... (2022 redundants) done
Calculating the B-matrix                .... done
Calculating the G,G- and P matrices     .... done
Transforming gradient to internals      .... done
Projecting the internal gradient        .... done
Number of atoms                         ....  17
Number of internal coordinates          ....  76
Current Energy                          ....  -458.316947563 Eh
Current gradient norm                   ....     0.002217457 Eh/bohr
Maximum allowed component of the step   ....  0.300
Current trust radius                    ....  0.300
Updating the Hessian (BFGS)             .... done
Forming the augmented Hessian           .... done
Diagonalizing the augmented Hessian     .... done
Last element of RFO vector              ....  0.958958062
Lowest eigenvalues of augmented Hessian:
 -0.000322266  0.003494312  0.015570448  0.020419922  0.023323560
Length of the computed step             ....  0.295683358
The final length of the internal step   ....  0.295683358
Converting the step to Cartesian space:
 Initial RMS(Int)=    0.0339172073
Transforming coordinates:
 Iter   0:  RMS(Cart)=    0.0830733641 RMS(Int)=    0.0338274475
 Iter   5:  RMS(Cart)=    0.0000001321 RMS(Int)=    0.0000000655
done
Storing new coordinates                 .... done
The predicted energy change is          ....    -0.000175221
Previously predicted energy change      ....    -0.000070604
Actually observed energy change         ....    -0.000115544
Ratio of predicted to observed change   ....     1.636515635
New trust radius                        ....     0.200000000

                                .--------------------.
          ----------------------|Geometry convergence|-------------------------
          Item                value                   Tolerance       Converged
          ---------------------------------------------------------------------
          Energy change      -0.0001155439            0.0000010000      NO
          RMS gradient        0.0002247436            0.0000300000      NO
          MAX gradient        0.0006337527            0.0001000000      NO
          RMS step            0.0339172073            0.0006000000      NO
          MAX step            0.1047893283            0.0010000000      NO
          ........................................................
          Max(Bonds)      0.0042      Max(Angles)    0.82
          Max(Dihed)        6.00      Max(Improp)    0.00
          ---------------------------------------------------------------------

The optimization has not yet converged - more geometry cycles are needed


    ---------------------------------------------------------------------------
                         Redundant Internal Coordinates
                            (Angstroem and degrees)

        Definition                    Value    dE/dq     Step     New-Value
    ----------------------------------------------------------------------------
     1. B(C   1,O   0)                1.2128 -0.000097 -0.0006    1.2122   
     2. B(O   2,C   1)                1.3304  0.000426  0.0016    1.3319   
     3. B(C   3,O   2)                1.4345 -0.000054  0.0042    1.4387   
     4. B(C   4,C   1)                1.5276  0.000152  0.0014    1.5290   
     5. B(C   5,C   4)                1.5104 -0.000081 -0.0002    1.5101   
     6. B(C   6,C   5)                1.3363  0.000017  0.0006    1.3369   
     7. B(C   7,C   6)                1.5004  0.000120 -0.0016    1.4988   
     8. B(O   8,C   7)                1.4293 -0.000078  0.0004    1.4297   
     9. B(O   8,C   4)                1.4135  0.000243 -0.0037    1.4098   
    10. B(H   9,C   3)                1.0971  0.000031 -0.0002    1.0969   
    11. B(H  10,C   3)                1.0970  0.000040 -0.0003    1.0967   
    12. B(H  11,C   3)                1.0934 -0.000032 -0.0003    1.0931   
    13. B(H  12,C   4)                1.1066  0.000196 -0.0008    1.1058   
    14. B(H  13,C   7)                1.1050 -0.000027  0.0006    1.1056   
    15. B(H  14,C   7)                1.1046  0.000104 -0.0003    1.1042   
    16. B(H  15,C   5)                1.0893 -0.000000 -0.0000    1.0892   
    17. B(H  16,C   6)                1.0908  0.000009 -0.0001    1.0906   
    18. A(O   0,C   1,C   4)          121.85 -0.000256    0.11    121.96   
    19. A(O   0,C   1,O   2)          124.52  0.000125   -0.10    124.42   
    20. A(O   2,C   1,C   4)          113.62  0.000134   -0.03    113.60   
    21. A(C   1,O   2,C   3)          115.98  0.000223   -0.12    115.86   
    22. A(O   2,C   3,H   9)          110.49  0.000215   -0.48    110.01   
    23. A(O   2,C   3,H  10)          110.49  0.000266   -0.45    110.04   
    24. A(H   9,C   3,H  10)          109.11 -0.000242    0.37    109.48   
    25. A(H  10,C   3,H  11)          110.37 -0.000203    0.44    110.81   
    26. A(H   9,C   3,H  11)          110.37 -0.000192    0.44    110.80   
    27. A(O   2,C   3,H  11)          105.99  0.000169   -0.34    105.65   
    28. A(C   5,C   4,H  12)          111.69 -0.000186    0.36    112.05   
    29. A(C   1,C   4,C   5)          110.29  0.000558   -0.81    109.48   
    30. A(O   8,C   4,H  12)          110.27  0.000008    0.16    110.43   
    31. A(C   1,C   4,H  12)          105.73 -0.000072   -0.03    105.69   
    32. A(C   5,C   4,O   8)          105.30 -0.000129    0.18    105.48   
    33. A(C   1,C   4,O   8)          113.69 -0.000179    0.14    113.83   
    34. A(C   4,C   5,H  15)          123.31  0.000519   -0.67    122.63   
    35. A(C   4,C   5,C   6)          109.09  0.000114   -0.16    108.93   
    36. A(C   6,C   5,H  15)          127.59 -0.000634    0.82    128.41   
    37. A(C   5,C   6,H  16)          126.36 -0.000458    0.59    126.94   
    38. A(C   5,C   6,C   7)          109.84 -0.000021   -0.06    109.78   
    39. A(C   7,C   6,H  16)          123.80  0.000479   -0.53    123.27   
    40. A(H  13,C   7,H  14)          107.46 -0.000049   -0.11    107.34   
    41. A(O   8,C   7,H  14)          109.64  0.000194   -0.30    109.35   
    42. A(C   6,C   7,H  14)          112.24 -0.000234    0.29    112.53   
    43. A(O   8,C   7,H  13)          110.20 -0.000165    0.15    110.35   
    44. A(C   6,C   7,H  13)          112.39  0.000308   -0.12    112.27   
    45. A(C   6,C   7,O   8)          104.90 -0.000054    0.09    104.99   
    46. A(C   4,O   8,C   7)          110.77  0.000095   -0.19    110.58   
    47. D(C   3,O   2,C   1,O   0)      0.20  0.000102    0.36      0.56   
    48. D(C   3,O   2,C   1,C   4)   -179.18 -0.000233    0.46   -178.72   
    49. D(H   9,C   3,O   2,C   1)     60.66 -0.000028    0.30     60.96   
    50. D(H  10,C   3,O   2,C   1)    -60.19 -0.000041    0.45    -59.74   
    51. D(H  11,C   3,O   2,C   1)   -179.77 -0.000042    0.37   -179.40   
    52. D(C   5,C   4,C   1,O   2)    113.27  0.000496   -6.00    107.26   
    53. D(H  12,C   4,C   1,O   0)     54.76  0.000210   -5.94     48.83   
    54. D(O   8,C   4,C   1,O   2)     -4.73  0.000391   -5.77    -10.51   
    55. D(O   8,C   4,C   1,O   0)    175.87  0.000064   -5.68    170.19   
    56. D(C   5,C   4,C   1,O   0)    -66.13  0.000169   -5.91    -72.04   
    57. D(H  15,C   5,C   4,C   1)     58.22 -0.000089    1.73     59.95   
    58. D(C   6,C   5,C   4,H  12)    122.03 -0.000183    2.58    124.61   
    59. D(C   6,C   5,C   4,O   8)      2.34 -0.000012    2.07      4.41   
    60. D(H  15,C   5,C   4,O   8)   -178.73 -0.000070    1.55   -177.18   
    61. D(C   6,C   5,C   4,C   1)   -120.71 -0.000031    2.25   -118.46   
    62. D(H  16,C   6,C   5,H  15)      0.32  0.000008    0.09      0.42   
    63. D(H  16,C   6,C   5,C   4)    179.20 -0.000036   -0.48    178.72   
    64. D(C   7,C   6,C   5,H  15)   -179.48 -0.000010    0.45   -179.03   
    65. D(C   7,C   6,C   5,C   4)     -0.61 -0.000054   -0.12     -0.72   
    66. D(H  14,C   7,C   6,C   5)   -120.32  0.000017   -1.70   -122.02   
    67. D(H  13,C   7,C   6,H  16)    -61.40  0.000013   -1.34    -62.73   
    68. D(H  13,C   7,C   6,C   5)    118.41  0.000028   -1.69    116.73   
    69. D(O   8,C   7,C   6,H  16)    178.86  0.000079   -1.50    177.36   
    70. D(O   8,C   7,C   6,C   5)     -1.33  0.000094   -1.85     -3.18   
    71. D(C   4,O   8,C   7,H  14)    123.60 -0.000306    3.44    127.04   
    72. D(C   4,O   8,C   7,H  13)   -118.32 -0.000347    3.22   -115.10   
    73. D(C   4,O   8,C   7,C   6)      2.87 -0.000100    3.20      6.08   
    74. D(C   7,O   8,C   4,H  12)   -123.84  0.000365   -3.90   -127.75   
    75. D(C   7,O   8,C   4,C   5)     -3.22  0.000071   -3.27     -6.49   
    76. D(C   7,O   8,C   4,C   1)    117.63  0.000569   -4.06    113.56   
    ----------------------------------------------------------------------------

Geometry step timings:
Preparation and reading OPT file:      0.001 s (22.944 %)
Internal coordinates            :      0.000 s ( 0.812 %)
B/P matrices and projection     :      0.001 s (20.536 %)
Hessian update/contruction      :      0.000 s ( 9.659 %)
Making the step                 :      0.001 s (15.584 %)
Converting the step to Cartesian:      0.000 s ( 2.516 %)
Storing new data                :      0.000 s ( 0.893 %)
Checking convergence            :      0.000 s ( 0.325 %)
Final printing                  :      0.001 s (26.705 %)
Total time                      :      0.004 s

Time for energy+gradient        :     19.793 s
Time for complete geometry iter :     20.010 s

         *************************************************************
         *                GEOMETRY OPTIMIZATION CYCLE   7            *
         *************************************************************
---------------------------------
CARTESIAN COORDINATES (ANGSTROEM)
---------------------------------
  O      1.671555    1.492077   -0.447157
  C      1.005452    0.479367   -0.435276
  O      1.442546   -0.704478   -0.009316
  C      2.798144   -0.736957    0.471492
  C     -0.449396    0.461823   -0.905296
  C     -1.315516    1.169393    0.109394
  C     -2.210918    0.302873    0.594070
  C     -2.030060   -1.032745   -0.061729
  O     -0.993644   -0.833004   -1.026016
  H      2.907608   -0.064882    1.331448
  H      3.486564   -0.427810   -0.324265
  H      2.982654   -1.774047    0.763377
  H     -0.453453    0.975233   -1.884698
  H     -1.737922   -1.817887    0.659807
  H     -2.944575   -1.380119   -0.573899
  H     -1.167435    2.213459    0.382216
  H     -2.965958    0.497922    1.356521

----------------------------
CARTESIAN COORDINATES (A.U.)
----------------------------
  NO LB      ZA    FRAG     MASS         X           Y           Z
   0 O     8.0000    0    15.999    3.158782    2.819618   -0.845004
   1 C     6.0000    0    12.011    1.900028    0.905872   -0.822552
   2 O     8.0000    0    15.999    2.726016   -1.331270   -0.017605
   3 C     6.0000    0    12.011    5.287726   -1.392646    0.890991
   4 C     6.0000    0    12.011   -0.849236    0.872718   -1.710762
   5 C     6.0000    0    12.011   -2.485966    2.209833    0.206725
   6 C     6.0000    0    12.011   -4.178029    0.572347    1.122631
   7 C     6.0000    0    12.011   -3.836257   -1.951605   -0.116651
   8 O     8.0000    0    15.999   -1.877715   -1.574150   -1.938890
   9 H     1.0000    0     1.008    5.494583   -0.122609    2.516072
  10 H     1.0000    0     1.008    6.588650   -0.808443   -0.612773
  11 H     1.0000    0     1.008    5.636399   -3.352463    1.442574
  12 H     1.0000    0     1.008   -0.856902    1.842923   -3.561562
  13 H     1.0000    0     1.008   -3.284196   -3.435308    1.246854
  14 H     1.0000    0     1.008   -5.564440   -2.608046   -1.084511
  15 H     1.0000    0     1.008   -2.206132    4.182831    0.722284
  16 H     1.0000    0     1.008   -5.604848    0.940935    2.563454

--------------------------------
INTERNAL COORDINATES (ANGSTROEM)
--------------------------------
 O      0   0   0     0.000000000000     0.00000000     0.00000000
 C      1   0   0     1.212195496527     0.00000000     0.00000000
 O      2   1   0     1.331908831313   124.42771430     0.00000000
 C      3   2   1     1.438707269508   115.85905506     0.56129742
 C      2   1   3     1.528989718793   121.96691433   179.22526720
 C      5   2   1     1.510104969057   109.49988650   287.94757803
 C      6   5   2     1.336979021332   108.90644271   241.53231684
 C      7   6   5     1.498885352275   109.76128845   359.28072284
 O      5   2   1     1.409735896777   113.84139456   170.20140483
 H      4   3   2     1.096900513792   110.01105582    60.96579209
 H      4   3   2     1.096687480817   110.03590451   300.26145673
 H      4   3   2     1.093067541496   105.64695218   180.60253989
 H      5   2   1     1.105817954180   105.68965217    48.82498036
 H      8   7   6     1.105624592782   112.28002517   116.72920864
 H      8   7   6     1.104229817049   112.53962609   237.98592872
 H      6   5   2     1.089234646907   122.64638632    59.95289865
 H      7   6   5     1.090623830172   126.95380229   178.72132693

---------------------------
INTERNAL COORDINATES (A.U.)
---------------------------
 O      0   0   0     0.000000000000     0.00000000     0.00000000
 C      1   0   0     2.290717509209     0.00000000     0.00000000
 O      2   1   0     2.516942926534   124.42771430     0.00000000
 C      3   2   1     2.718762726251   115.85905506     0.56129742
 C      2   1   3     2.889371830100   121.96691433   179.22526720
 C      5   2   1     2.853684824992   109.49988650   287.94757803
 C      6   5   2     2.526524197116   108.90644271   241.53231684
 C      7   6   5     2.832482821946   109.76128845   359.28072284
 O      5   2   1     2.664014766067   113.84139456   170.20140483
 H      4   3   2     2.072841567225   110.01105582    60.96579209
 H      4   3   2     2.072438993245   110.03590451   300.26145673
 H      4   3   2     2.065598299306   105.64695218   180.60253989
 H      5   2   1     2.089693087374   105.68965217    48.82498036
 H      8   7   6     2.089327687286   112.28002517   116.72920864
 H      8   7   6     2.086691943133   112.53962609   237.98592872
 H      6   5   2     2.058355178232   122.64638632    59.95289865
 H      7   6   5     2.060980354153   126.95380229   178.72132693


           ************************************************************
           *        Program running with 8 parallel MPI-processes     *
           *              working on a common directory               *
           ************************************************************
------------------------------------------------------------------------------
                   ___                                                        
                  /   \      - P O W E R E D   B Y -                         
                 /     \                                                     
                 |  |  |   _    _      __       _____    __    __             
                 |  |  |  | |  | |    /  \     |  _  \  |  |  /  |          
                  \  \/   | |  | |   /    \    | | | |  |  | /  /          
                 / \  \   | |__| |  /  /\  \   | |_| |  |  |/  /          
                |  |  |   |  __  | /  /__\  \  |    /   |      \           
                |  |  |   | |  | | |   __   |  |    \   |  |\   \          
                \     /   | |  | | |  |  |  |  | |\  \  |  | \   \       
                 \___/    |_|  |_| |__|  |__|  |_| \__\ |__|  \__/        
                                                                              
                      - O R C A' S   B I G   F R I E N D -                    
                                      &                                       
                       - I N T E G R A L  F E E D E R -                       
                                                                              
 v1 FN, 2020, v2 2021, v3 2022-2024                                           
------------------------------------------------------------------------------


----------------------
SHARK INTEGRAL PACKAGE
----------------------

Number of atoms                             ...     17
Number of basis functions                   ...    166
Number of shells                            ...     78
Maximum angular momentum                    ...      2
Integral batch strategy                     ... SHARK/LIBINT Hybrid
RI-J (if used) integral strategy            ... SPLIT-RIJ (Revised 2003 algorithm where possible)
Printlevel                                  ...      1
Contraction scheme used                     ... SEGMENTED contraction
Prescreening option                         ... SCHWARTZ
   Thresh                                   ... 1.000e-12
   Tcut                                     ... 1.000e-14
   Tpresel                                  ... 1.000e-14 
Coulomb Range Separation                    ... NOT USED
Exchange Range Separation                   ... NOT USED
Multipole approximations                    ... NOT USED
Finite Nucleus Model                        ... NOT USED
CABS basis                                  ... NOT available
Auxiliary Coulomb fitting basis             ... AVAILABLE
   # of basis functions in Aux-J            ...    529
   # of shells in Aux-J                     ...    175
   Maximum angular momentum in Aux-J        ...      4
Auxiliary J/K fitting basis                 ... NOT available
Auxiliary Correlation fitting basis         ... AVAILABLE
   # of basis functions in Aux-C            ...    544
   # of shells in Aux-C                     ...    192
   Maximum angular momentum in Aux-C        ...      3
Auxiliary 'external' fitting basis          ... NOT available

Checking pre-screening integrals            ... done (  0.0 sec) Dimension = 78
Check shell pair data                       ... done (  0.0 sec)
Shell pair information
Shell pair cut-off parameter TPreSel        ...   1.0e-14
Total number of shell pairs                 ...      3081
Shell pairs after pre-screening             ...      2915
Total number of primitive shell pairs       ...     11167
Primitive shell pairs kept                  ...      7804
          la=0 lb=0:    891 shell pairs
          la=1 lb=0:   1057 shell pairs
          la=1 lb=1:    333 shell pairs
          la=2 lb=0:    367 shell pairs
          la=2 lb=1:    222 shell pairs
          la=2 lb=2:     45 shell pairs

Calculating one electron integrals          ... done (  0.0 sec)
Calculating RI/J V-Matrix + Cholesky decomp.... done (  0.0 sec)
Calculating RI/C V-Matrix + Cholesky decomp.... done (  0.0 sec)
Calculating Nuclear repulsion               ... done (  0.0 sec) ENN=    459.292437157653 Eh

Diagonalization of the overlap matrix:
Smallest eigenvalue                        ... 9.236e-04
Time for diagonalization                   ...    0.003 sec
Threshold for overlap eigenvalues          ... 1.000e-07
Number of eigenvalues below threshold      ... 0
Time for construction of square roots      ...    0.002 sec
Total time needed                          ...    0.006 sec

-------------------
DFT GRID GENERATION
-------------------

General Integration Accuracy     IntAcc      ... 4.388
Radial Grid Type                 RadialGrid  ... OptM3 with GC (2021)
Angular Grid (max. ang.)         AngularGrid ... 4 (Lebedev-302)
Angular grid pruning method      GridPruning ... 4 (adaptive)
Weight generation scheme         WeightScheme... mBecke (2022)
Basis function cutoff            BFCut       ... 1.0000e-12
Integration weight cutoff        WCut        ... 1.0000e-14
Partially contracted basis set               ... off
Rotationally invariant grid construction     ... off
Angular grids for H and He will be reduced by one unit

Total number of grid points                  ...    80188
Total number of batches                      ...     1263
Average number of points per batch           ...       63
Average number of grid points per atom       ...     4717

--------------------
COSX GRID GENERATION
--------------------

GRIDX 1
-------
General Integration Accuracy     IntAcc      ... 3.816
Radial Grid Type                 RadialGrid  ... OptM3 with GC (2021)
Angular Grid (max. ang.)         AngularGrid ... 1 (Lebedev-50)
Angular grid pruning method      GridPruning ... 4 (adaptive)
Weight generation scheme         WeightScheme... mBecke (2022)
Basis function cutoff            BFCut       ... 1.0000e-12
Integration weight cutoff        WCut        ... 1.0000e-14
Partially contracted basis set               ... on
Rotationally invariant grid construction     ... off
Angular grids for H and He will be reduced by one unit

Total number of grid points                  ...    10250
Total number of batches                      ...       91
Average number of points per batch           ...      112
Average number of grid points per atom       ...      603
UseSFitting                                  ... on

GRIDX 2
-------
General Integration Accuracy     IntAcc      ... 4.020
Radial Grid Type                 RadialGrid  ... OptM3 with GC (2021)
Angular Grid (max. ang.)         AngularGrid ... 2 (Lebedev-110)
Angular grid pruning method      GridPruning ... 4 (adaptive)
Weight generation scheme         WeightScheme... mBecke (2022)
Basis function cutoff            BFCut       ... 1.0000e-12
Integration weight cutoff        WCut        ... 1.0000e-14
Partially contracted basis set               ... on
Rotationally invariant grid construction     ... off
Angular grids for H and He will be reduced by one unit

Total number of grid points                  ...    22363
Total number of batches                      ...      184
Average number of points per batch           ...      121
Average number of grid points per atom       ...     1315
UseSFitting                                  ... on

GRIDX 3
-------
General Integration Accuracy     IntAcc      ... 4.338
Radial Grid Type                 RadialGrid  ... OptM3 with GC (2021)
Angular Grid (max. ang.)         AngularGrid ... 3 (Lebedev-194)
Angular grid pruning method      GridPruning ... 4 (adaptive)
Weight generation scheme         WeightScheme... mBecke (2022)
Basis function cutoff            BFCut       ... 1.0000e-12
Integration weight cutoff        WCut        ... 1.0000e-14
Partially contracted basis set               ... on
Rotationally invariant grid construction     ... off
Angular grids for H and He will be reduced by one unit

Total number of grid points                  ...    49127
Total number of batches                      ...      393
Average number of points per batch           ...      125
Average number of grid points per atom       ...     2890
UseSFitting                                  ... on
Initializing property integral containers    ... done (  0.0 sec)

SHARK setup successfully completed in   0.9 seconds

Maximum memory used throughout the entire STARTUP-calculation: 22.2 MB


           ************************************************************
           *        Program running with 8 parallel MPI-processes     *
           *              working on a common directory               *
           ************************************************************
Occupation numbers will be reassigned to an Aufbau configuration
             **** ENERGY FILE WAS UPDATED (calc.en.tmp) ****
Finished Guess after   0.1 sec
Maximum memory used throughout the entire GUESS-calculation: 9.6 MB


           ************************************************************
           *        Program running with 8 parallel MPI-processes     *
           *              working on a common directory               *
           ************************************************************
--------------------
CPCM SOLVATION MODEL
--------------------
CPCM parameters:
  Epsilon                                         ...      16.7000
  Refrac                                          ...       1.2750
  Rsolv                                           ...       1.3000
  Surface type                                    ... GAUSSIAN VDW
  Discretization scheme                           ... Constant charge density
    Threshold for H atoms                         ...       5.0000 (charges/Ang^2)
    Threshold for non-H atoms                     ...       5.0000 (charges/Ang^2)
  Epsilon function type                           ...         CPCM
Solvent:                                          ... CUSTOM
Radii:
  Scheme                                          ... Element-dependent radii
  Radius for O  used is    3.4469 Bohr (=   1.8240 Ang.)
  Radius for C  used is    3.8550 Bohr (=   2.0400 Ang.)
  Radius for H  used is    2.4944 Bohr (=   1.3200 Ang.)
Calculating surface                               ...        done! (  0.0s)
Cavity surface points                             ...         1585
Cavity Volume                                     ...    1053.3783
Cavity Surface-area                               ...     606.7333
Calculating surface distance matrix               ...        done! (  0.0s)
Performing Cholesky decomposition & store         ...        done! (  0.1s)
Overall time for CPCM initialization              ...                 0.1s

----------------------------------------D-I-I-S--------------------------------------------
Iteration    Energy (Eh)           Delta-E    RMSDP     MaxDP     DIISErr   Damp  Time(sec)
-------------------------------------------------------------------------------------------
               ***  Starting incremental Fock matrix formation  ***
    1    -457.8541809563033667     0.00e+00  3.57e-04  6.93e-03  4.18e-02  0.700   0.7
    2    -457.8566877358975944    -2.51e-03  3.30e-04  6.27e-03  3.39e-02  0.700   0.5
                               ***Turning on AO-DIIS***
    3    -457.8587389369751008    -2.05e-03  2.93e-04  5.53e-03  2.65e-02  0.700   0.7
    4    -457.8603283031525280    -1.59e-03  7.65e-04  1.50e-02  1.96e-02  0.000   0.5
                              *** Initializing SOSCF ***
---------------------------------------S-O-S-C-F--------------------------------------
Iteration    Energy (Eh)           Delta-E    RMSDP     MaxDP     MaxGrad    Time(sec)
--------------------------------------------------------------------------------------
    5    -457.8647263050942229    -4.40e-03  6.07e-05  1.36e-03  1.69e-03     1.6
               *** Restarting incremental Fock matrix formation ***
    6    -457.8647547654736627    -2.85e-05  3.90e-05  8.00e-04  4.25e-04     0.8
    7    -457.8647605595666619    -5.79e-06  2.32e-05  5.23e-04  1.49e-04     0.6
    8    -457.8647614766246079    -9.17e-07  6.07e-06  1.56e-04  3.73e-05     0.6
    9    -457.8647615065709715    -2.99e-08  2.87e-06  6.72e-05  2.69e-05     0.6
   10    -457.8647615526909931    -4.61e-08  5.85e-07  2.18e-05  4.08e-06     0.6
   11    -457.8647615529835093    -2.93e-10  3.38e-07  1.03e-05  3.19e-06     0.5
                 **** Energy Check signals convergence ****

               *****************************************************
               *                     SUCCESS                       *
               *           SCF CONVERGED AFTER  11 CYCLES          *
               *****************************************************

Recomputing exchange energy using gridx3       ... done (    0.984 sec)
Old exchange energy                            :    -31.063999924 Eh
New exchange energy                            :    -31.063962148 Eh
Exchange energy change after final integration :      0.000037776 Eh
Total energy after final integration           :   -457.864723777 Eh
             **** ENERGY FILE WAS UPDATED (calc.en.tmp) ****

----------------
TOTAL SCF ENERGY
----------------

Total Energy       :       -457.86472377699931 Eh          -12459.13254 eV

Components:
Nuclear Repulsion  :        459.29243715765278 Eh           12497.98260 eV
Electronic Energy  :       -917.14389735564419 Eh          -24956.75422 eV
One Electron Energy:      -1535.52759450418466 Eh          -41783.83010 eV
Two Electron Energy:        618.38369714854048 Eh           16827.07587 eV
CPCM Dielectric    :         -0.01330135499211 Eh              -0.36195 eV

Virial components:
Potential Energy   :       -912.31467479319849 Eh          -24825.34440 eV
Kinetic Energy     :        454.44995101619912 Eh           12366.21185 eV
Virial Ratio       :          2.00751407884007

DFT components:
N(Alpha)           :       34.000017067637 electrons
N(Beta)            :       34.000017067637 electrons
N(Total)           :       68.000034135273 electrons
E(X)               :      -27.626867864406 Eh       
E(C)               :       -1.709304652139 Eh       
E(XC)              :      -29.336172516544 Eh       

CPCM Solvation Model Properties:
Surface-charge          :         -0.01611728100830
Corrected charge        :          0.00000000000000
Outlying charge corr.   :          0.00001812754613 Eh               0.00049 eV
Free-energy (cav+disp)  :  This term is not implemented in the current solvation scheme

---------------
SCF CONVERGENCE
---------------

  Last Energy change         ...    2.9252e-10  Tolerance :   1.0000e-09
  Last MAX-Density change    ...    1.0302e-05  Tolerance :   1.0000e-08
  Last RMS-Density change    ...    3.3754e-07  Tolerance :   1.0000e-09
  Last DIIS Error            ...    1.6932e-03  Tolerance :   1.0000e-08
  Last Orbital Gradient      ...    3.1893e-06  Tolerance :   2.0000e-06
  Last Orbital Rotation      ...    7.1441e-06  Tolerance :   2.0000e-06


Total SCF time: 0 days 0 hours 0 min 9 sec 
Finished LeanSCF after   9.1 sec

Maximum memory used throughout the entire LEANSCF-calculation: 18.5 MB


           ************************************************************
           *        Program running with 8 parallel MPI-processes     *
           *              working on a common directory               *
           ************************************************************

------------------------------------------------------------------------------
                                ORCA  MP2 
------------------------------------------------------------------------------

Freezing NCore=18 chemical core electrons

----------------------
RI-MP2 ENERGY+GRADIENT
----------------------
Dimension of the orbital basis            ...  166
Dimension of the AuxC basis               ...  544
Memory devoted to MP2                     ... 8000 MB   
Data format for matrix containers         ... DOUBLE
Compression type for matrix containers    ... UNCOMPRESSED
Overall scaling of the MP2 energy         ...   2.700e-01

-----------------------
SHARK RI TRANSFORMATION
-----------------------

Number of basis functions                ...    166
Number of aux functions                  ...    544
Number of operators                      ...      1
Generation of IJK                        ... YES
Generation of IAK                        ... YES
Generation of ABK                        ... NO
Orbital Range Operator  0:    0-  33 to   34- 165

Aux basis identifier                     ...   AUXC
Contraction scheme used                  ... SEGMENTED
Do orthogonalization                     ... YES
All operator combinations                ... NO
Transpose (ia|K)                         ... NO
Integral generator used                  ... LIBINT
Starting integral generation + trafo... 
Half trafo (segmented) done. Total time =  0.1 sec. integrals=  0.1 sec trafo=  0.0 sec
Integral generation and half transformation done (  0.1 sec)

Reading or making V^(-1/2)          ... done (  0.0 sec)
Sorting IJK integrals               ... done (  0.0 sec)
Sorting IAK integrals               ... done (  0.1 sec)

SHARK RI integral transformation done. Total time =  0.1 sec.

Opening buffers                              ... done
Frozen core precalculation                   ... done

Starting loop over batches of integrals:

Operator 0  - window                       ... (  9- 33)x( 34-165)
Operator 0  - Memory available             ...  8000 MB
Operator 0  - Memory needed per MO         ...   0.5 MB
Operator 0  - Number of orbitals per batch ... 4
Operator 0  - Number of batches            ... 1

OPERATOR  0   PASS   0:  MOs     9 ...   12 +   13 ...   16 +   17 ...   20 +   21 ...   24
                            +   25 ...   28 +   29 ...   32 +   33 ...   33
  Reading integrals       ... ok
  Internal MO  11
Closing buffer GIPV ( 0.02 GB; CompressionRatio= 1.00)
Time spent in pair loops =     0.408 sec
Deleting buffers (Ka|jb) ...done

-----------------------------------------------
 RI-MP2 CORRELATION ENERGY:     -0.441191760 Eh
-----------------------------------------------


---------------------
MP2 DENSITY FORMATION
---------------------

Completing the external part of the density      ... done
Storing the unrelaxed density                    ... done

Re-sorting 3-index density container for op 0    ... done
Computing external part of the Lagrangian        ... done
Calculating the xc-kernel                        ... done
Calculating G(D)                                 ... done
Completing the Lagrangian                        ... done
Solving the Z-vector equations                   ... Using XC Grid                  ... (calc.grid_cpscf.tmp) 
Recalculating density on grid  ... (calc.grho_cpscf0.tmp) done
Calculating the xc-kernel      ... (calc.fxc_cpscf0.tmp) done

-------------------
SHARK CP-SCF DRIVER
-------------------

Dimension of the orbital basis          ...    166
Dimension of the CPSCF-problem          ...   4488
Number of operators                     ...      1
Max. number of iterations               ...    128
Convergence Tolerance                   ... 3.0e-05
Number of perturbations                 ...      1
Perturbation type                       ... REAL

----------------------------
POPLE LINEAR EQUATION SOLVER
----------------------------

  ITERATION   0:   ||err||_max =   5.4874e-02 (   0.5 sec)
  ITERATION   1:   ||err||_max =   1.1272e-02 (   0.5 sec)
  ITERATION   2:   ||err||_max =   5.1493e-03 (   0.5 sec)
  ITERATION   3:   ||err||_max =   1.6720e-03 (   0.5 sec)
  ITERATION   4:   ||err||_max =   4.1644e-04 (   0.5 sec)
  ITERATION   5:   ||err||_max =   1.5226e-04 (   0.5 sec)
  ITERATION   6:   ||err||_max =   4.6577e-05 (   0.5 sec)
  ITERATION   7:   ||err||_max =   1.4097e-05 (   0.5 sec)
done
Finalizing the relaxed density                   ... done
Transforming P to the AO basis                   ... done
Storing the relaxed density                      ... done

------------------------------------
ENERGY WEIGHTED DENSITY FINALIZATION
------------------------------------

Gathering the parts of the W-matrix              ... done
Forming the Z-density                            ... done
Transforming Z to the AO basis                   ... done
Calculating G(Z)                                 ... done
Finalizing the W-matrix                          ... done
Transforming W to the AO basis and storing       ... done

----------------------------------
MP2 DERIVATIVE INTEGRAL GENERATION
----------------------------------

Input SCF Electron Density              ... calc.scfp
Input Correlated Electron Density       ... calc.pmp2re
Input Energy Weighted Density           ... calc.wmp2.tmp

Nuclear repulsion gradient              ... done (  0.0 sec)
HCore & Overlap gradient  (SHARK)       ... done (  0.0 sec)
Two-electron RIJ gradient terms         ... done (  0.3 sec)

-----------------------------------------------------------
MP2 COSX Grid Generation
-----------------------------------------------------------

General Integration Accuracy     IntAcc      ... 4.871
Radial Grid Type                 RadialGrid  ... OptM3 with GC (2021)
Angular Grid (max. ang.)         AngularGrid ... 4 (Lebedev-302)
Angular grid pruning method      GridPruning ... 4 (adaptive)
Weight generation scheme         WeightScheme... mBecke (2022)
Basis function cutoff            BFCut       ... 1.0000e-12
Integration weight cutoff        WCut        ... 1.0000e-14
Partially contracted basis set               ... on
Rotationally invariant grid construction     ... off
Angular grids for H and He will be reduced by one unit

Total number of grid points                  ...    93363
Total number of batches                      ...      738
Average number of points per batch           ...      126
Average number of grid points per atom       ...     5492
UseSFitting                                  ... on
Two-electron COSX gradient terms        ... 
Integration Timings:
Total Time                  =     2.9 sec
Basis fcn evaluation        =     0.0 sec
Density evaluation          =     0.1 sec
A evaluation                =     2.5 sec
A derivative evaluation     =     0.0 sec
S-fit derivative evaluation =     0.0 sec
anal. over. der. evaluation =     0.0 sec
num. over. der. evaluation  =     0.2 sec
K(P) evaluation             =     0.0 sec
finalize                    =     0.0 sec

done (  3.5 sec)
CPCM gradient                           ... done (  0.3 sec)
DFT XC gradient                         ... Exchange-correlation gradient    ... done
done (  0.4 sec)
Empirical dispersion gradient           ... 
-------------------
DISPERSION GRADIENT
-------------------

   1   O   :    0.000165628    0.000151191   -0.000045999
   2   C   :    0.000183434    0.000076043   -0.000071090
   3   O   :    0.000228199   -0.000074287    0.000013556
   4   C   :    0.000158048   -0.000052118    0.000045665
   5   C   :   -0.000063543    0.000076420   -0.000081853
   6   C   :   -0.000124217    0.000085530    0.000005850
   7   C   :   -0.000204701    0.000003729    0.000073836
   8   C   :   -0.000180406   -0.000079886    0.000023466
   9   O   :   -0.000096520   -0.000070311   -0.000071938
  10   H   :    0.000074888   -0.000020533    0.000052622
  11   H   :    0.000079633   -0.000028471    0.000004852
  12   H   :    0.000063892   -0.000059791    0.000031728
  13   H   :    0.000008796    0.000054899   -0.000114875
  14   H   :   -0.000075484   -0.000119515    0.000041118
  15   H   :   -0.000084368   -0.000084401   -0.000015395
  16   H   :   -0.000054188    0.000117380    0.000039026
  17   H   :   -0.000079092    0.000024122    0.000069431

Difference to translation invariance:
           :    0.0000000000   -0.0000000000    0.0000000000

Difference to rotation invariance:
           :   -0.0000000000   -0.0000000000   -0.0000000000

Norm of the Dispersion gradient    ...    0.0006611063
RMS gradient                       ...    0.0000925734
MAX gradient                       ...    0.0002281994
done (  0.0 sec)

-------
TIMINGS
-------

Total time                :   11.940 sec
Integral trafo            :    0.142 sec (  1.2%)
FC preparation            :    0.029 sec (  0.2%)
I/O of integrals          :    0.048 sec (  0.4%)
K(i,j) operators          :    0.056 sec (  0.5%)
T(i,j) pair energies      :    0.010 sec (  0.1%)
V**(-1/2)                 :    0.075 sec (  0.6%)
Gamma(ia|P)               :    0.053 sec (  0.4%)
Gamma-Trafo               :    0.023 sec (  0.2%)
D(virtual)                :    0.003 sec (  0.0%)
D(internal)               :    0.071 sec (  0.6%)
W(virtual)                :    0.005 sec (  0.0%)
W(internal)               :    0.077 sec (  0.6%)
L(virtual)                :    0.085 sec (  0.7%)
L(internal)               :    0.010 sec (  0.1%)
XC kernel                 :    0.016 sec (  0.1%)
G(D)                      :    0.857 sec (  7.2%)
G(Z)                      :    1.514 sec ( 12.7%)
Z-vector solution         :    3.877 sec ( 32.5%)
3-index derivative        :    0.151 sec (  1.3%)
2-index derivative        :    0.025 sec (  0.2%)
Fock matrix gradient      :    4.601 sec ( 38.5%)


---------------------------------------
MP2 TOTAL ENERGY:     -458.305915537 Eh
---------------------------------------

The final MP2 gradient
  0:  -0.00025657  -0.00079724  -0.00052143
  1:  -0.00077703   0.00191465   0.00146857
  2:   0.00016812  -0.00102018  -0.00058867
  3:   0.00302898  -0.00061851   0.00108264
  4:  -0.00211908  -0.00118800   0.00014750
  5:   0.00061738   0.00055737  -0.00062660
  6:  -0.00053452  -0.00096044  -0.00020924
  7:   0.00029306   0.00186506   0.00069951
  8:   0.00108980   0.00041944   0.00032437
  9:  -0.00073614   0.00029715  -0.00011745
 10:  -0.00054085   0.00018108  -0.00042370
 11:  -0.00057619  -0.00002824  -0.00021143
 12:   0.00008989   0.00038811  -0.00019660
 13:  -0.00010587  -0.00046660  -0.00033926
 14:  -0.00018123  -0.00000271  -0.00007439
 15:   0.00060740  -0.00008959  -0.00038080
 16:  -0.00001548  -0.00043562  -0.00006530

-----------------------------------
NORM OF THE MP2 GRADIENT:  0.006012
-----------------------------------

Maximum memory used throughout the entire MP2-calculation: 31.7 MB


-------------------------------------------------------------------------------
                          DFT DISPERSION CORRECTION                            
                                                                               
                              DFTD3 V3.1  Rev 1                                
                          USING Becke-Johnson damping                          
-------------------------------------------------------------------------------
-------------------------   ----------------
Dispersion correction           -0.011249092
-------------------------   ----------------


-------------------------   --------------------
FINAL SINGLE POINT ENERGY      -458.317164629025
-------------------------   --------------------

------------------------------------------------------------------------------
                         ORCA GEOMETRY RELAXATION STEP
------------------------------------------------------------------------------

Reading the OPT-File                    .... done
Getting information on internals        .... done
Copying old internal coords+grads       .... done
Making the new internal coordinates     .... (2022 redundants) done
Validating the new internal coordinates .... (2022 redundants) done
Calculating the B-matrix                .... done
Calculating the G,G- and P matrices     .... done
Transforming gradient to internals      .... done
Projecting the internal gradient        .... done
Number of atoms                         ....  17
Number of internal coordinates          ....  76
Current Energy                          ....  -458.317164629 Eh
Current gradient norm                   ....     0.006012435 Eh/bohr
Maximum allowed component of the step   ....  0.300
Current trust radius                    ....  0.200
Updating the Hessian (BFGS)             .... done
Forming the augmented Hessian           .... done
Diagonalizing the augmented Hessian     .... done
Last element of RFO vector              ....  0.977932739
Lowest eigenvalues of augmented Hessian:
 -0.000144557  0.002096978  0.015527723  0.020430748  0.023376603
Length of the computed step             ....  0.213634305
Warning: the length of the step is outside the trust region - taking restricted step instead
The input lambda is                     ....     0.001000
   iter:   5  x=   -0.000292  g=   35.151116 f(x)=     0.000339
The output lambda is                    ....    -0.000292 (8 iterations)
The final length of the internal step   ....  0.200000000
Converting the step to Cartesian space:
 Initial RMS(Int)=    0.0229415734
Transforming coordinates:
 Iter   0:  RMS(Cart)=    0.0615402024 RMS(Int)=    0.0228930957
 Iter   5:  RMS(Cart)=    0.0000000193 RMS(Int)=    0.0000000096
done
Storing new coordinates                 .... done
The predicted energy change is          ....    -0.000074969
Previously predicted energy change      ....    -0.000175221
Actually observed energy change         ....    -0.000217066
Ratio of predicted to observed change   ....     1.238811988
New trust radius                        ....     0.300000000

                                .--------------------.
          ----------------------|Geometry convergence|-------------------------
          Item                value                   Tolerance       Converged
          ---------------------------------------------------------------------
          Energy change      -0.0002170656            0.0000010000      NO
          RMS gradient        0.0005030783            0.0000300000      NO
          MAX gradient        0.0014235876            0.0001000000      NO
          RMS step            0.0229415734            0.0006000000      NO
          MAX step            0.0802067413            0.0010000000      NO
          ........................................................
          Max(Bonds)      0.0009      Max(Angles)    0.42
          Max(Dihed)        4.60      Max(Improp)    0.00
          ---------------------------------------------------------------------

The optimization has not yet converged - more geometry cycles are needed


    ---------------------------------------------------------------------------
                         Redundant Internal Coordinates
                            (Angstroem and degrees)

        Definition                    Value    dE/dq     Step     New-Value
    ----------------------------------------------------------------------------
     1. B(C   1,O   0)                1.2122 -0.000807  0.0001    1.2123   
     2. B(O   2,C   1)                1.3319  0.001424 -0.0001    1.3318   
     3. B(C   3,O   2)                1.4387  0.001211  0.0009    1.4396   
     4. B(C   4,C   1)                1.5290  0.000484 -0.0000    1.5290   
     5. B(C   5,C   4)                1.5101 -0.000973  0.0008    1.5109   
     6. B(C   6,C   5)                1.3370  0.000672 -0.0001    1.3369   
     7. B(C   7,C   6)                1.4989 -0.001027  0.0001    1.4990   
     8. B(O   8,C   7)                1.4297 -0.000096  0.0002    1.4298   
     9. B(O   8,C   4)                1.4097 -0.001206 -0.0006    1.4091   
    10. B(H   9,C   3)                1.0969  0.000015 -0.0001    1.0968   
    11. B(H  10,C   3)                1.0967  0.000016 -0.0001    1.0966   
    12. B(H  11,C   3)                1.0931 -0.000125 -0.0000    1.0931   
    13. B(H  12,C   4)                1.1058  0.000352 -0.0009    1.1049   
    14. B(H  13,C   7)                1.1056  0.000085  0.0002    1.1058   
    15. B(H  14,C   7)                1.1042  0.000185 -0.0004    1.1038   
    16. B(H  15,C   5)                1.0892 -0.000098  0.0001    1.0893   
    17. B(H  16,C   6)                1.0906 -0.000108  0.0000    1.0907   
    18. A(O   0,C   1,C   4)          121.97 -0.000550    0.14    122.10   
    19. A(O   0,C   1,O   2)          124.43 -0.000570    0.01    124.43   
    20. A(O   2,C   1,C   4)          113.60  0.001132   -0.15    113.45   
    21. A(C   1,O   2,C   3)          115.86 -0.000056   -0.01    115.85   
    22. A(O   2,C   3,H   9)          110.01 -0.000946   -0.10    109.91   
    23. A(O   2,C   3,H  10)          110.04 -0.000790   -0.10    109.94   
    24. A(H   9,C   3,H  10)          109.48  0.000690    0.09    109.57   
    25. A(H  10,C   3,H  11)          110.81  0.000721    0.08    110.89   
    26. A(H   9,C   3,H  11)          110.80  0.000774    0.08    110.88   
    27. A(O   2,C   3,H  11)          105.65 -0.000520   -0.08    105.57   
    28. A(C   5,C   4,H  12)          112.05 -0.000125    0.26    112.31   
    29. A(C   1,C   4,C   5)          109.50 -0.000234   -0.42    109.08   
    30. A(O   8,C   4,H  12)          110.44 -0.000017    0.04    110.48   
    31. A(C   1,C   4,H  12)          105.69 -0.000149    0.14    105.83   
    32. A(C   5,C   4,O   8)          105.45  0.000542   -0.01    105.45   
    33. A(C   1,C   4,O   8)          113.84 -0.000032   -0.01    113.83   
    34. A(C   4,C   5,H  15)          122.65 -0.000622   -0.24    122.41   
    35. A(C   4,C   5,C   6)          108.91 -0.000212   -0.06    108.84   
    36. A(C   6,C   5,H  15)          128.43  0.000835    0.29    128.72   
    37. A(C   5,C   6,H  16)          126.95  0.000609    0.22    127.17   
    38. A(C   5,C   6,C   7)          109.76 -0.000365   -0.01    109.76   
    39. A(C   7,C   6,H  16)          123.28 -0.000244   -0.22    123.07   
    40. A(H  13,C   7,H  14)          107.35 -0.000173    0.02    107.37   
    41. A(O   8,C   7,H  14)          109.36 -0.000082   -0.14    109.22   
    42. A(C   6,C   7,H  14)          112.54 -0.000151    0.19    112.73   
    43. A(O   8,C   7,H  13)          110.36 -0.000318    0.13    110.48   
    44. A(C   6,C   7,H  13)          112.28  0.000356   -0.18    112.10   
    45. A(C   6,C   7,O   8)          104.96  0.000358   -0.02    104.94   
    46. A(C   4,O   8,C   7)          110.51 -0.000307   -0.08    110.43   
    47. D(C   3,O   2,C   1,O   0)      0.56  0.000432   -0.05      0.51   
    48. D(C   3,O   2,C   1,C   4)   -178.72 -0.000591    0.70   -178.02   
    49. D(H   9,C   3,O   2,C   1)     60.97 -0.000143    0.23     61.20   
    50. D(H  10,C   3,O   2,C   1)    -59.74  0.000112    0.24    -59.49   
    51. D(H  11,C   3,O   2,C   1)   -179.40 -0.000025    0.23   -179.16   
    52. D(C   5,C   4,C   1,O   2)    107.25  0.001051   -4.60    102.65   
    53. D(H  12,C   4,C   1,O   0)     48.82 -0.000304   -3.68     45.14   
    54. D(O   8,C   4,C   1,O   2)    -10.50  0.000548   -4.29    -14.78   
    55. D(O   8,C   4,C   1,O   0)    170.20 -0.000446   -3.55    166.65   
    56. D(C   5,C   4,C   1,O   0)    -72.05  0.000057   -3.86    -75.91   
    57. D(H  15,C   5,C   4,C   1)     59.95 -0.000187    1.37     61.32   
    58. D(C   6,C   5,C   4,H  12)    124.60  0.000162    1.52    126.11   
    59. D(C   6,C   5,C   4,O   8)      4.41 -0.000090    1.32      5.72   
    60. D(H  15,C   5,C   4,O   8)   -177.17 -0.000031    1.11   -176.06   
    61. D(C   6,C   5,C   4,C   1)   -118.47 -0.000246    1.58   -116.89   
    62. D(H  16,C   6,C   5,H  15)      0.42  0.000001    0.00      0.42   
    63. D(H  16,C   6,C   5,C   4)    178.72  0.000033   -0.24    178.48   
    64. D(C   7,C   6,C   5,H  15)   -179.02  0.000017    0.23   -178.79   
    65. D(C   7,C   6,C   5,C   4)     -0.72  0.000049   -0.01     -0.73   
    66. D(H  14,C   7,C   6,C   5)   -122.01  0.000001   -1.20   -123.21   
    67. D(H  13,C   7,C   6,H  16)    -62.74  0.000086   -1.02    -63.76   
    68. D(H  13,C   7,C   6,C   5)    116.73  0.000077   -1.24    115.49   
    69. D(O   8,C   7,C   6,H  16)    177.36  0.000054   -1.06    176.30   
    70. D(O   8,C   7,C   6,C   5)     -3.17  0.000044   -1.28     -4.45   
    71. D(C   4,O   8,C   7,H  14)    127.04 -0.000133    2.27    129.30   
    72. D(C   4,O   8,C   7,H  13)   -115.10 -0.000583    2.30   -112.80   
    73. D(C   4,O   8,C   7,C   6)      6.08 -0.000116    2.13      8.21   
    74. D(C   7,O   8,C   4,H  12)   -127.74 -0.000033   -2.48   -130.22   
    75. D(C   7,O   8,C   4,C   5)     -6.50  0.000136   -2.14     -8.64   
    76. D(C   7,O   8,C   4,C   1)    113.56  0.000191   -2.68    110.88   
    ----------------------------------------------------------------------------

Geometry step timings:
Preparation and reading OPT file:      0.001 s (19.934 %)
Internal coordinates            :      0.000 s ( 0.729 %)
B/P matrices and projection     :      0.001 s (18.124 %)
Hessian update/contruction      :      0.000 s ( 8.604 %)
Making the step                 :      0.001 s (26.211 %)
Converting the step to Cartesian:      0.000 s ( 2.092 %)
Storing new data                :      0.000 s ( 0.799 %)
Checking convergence            :      0.000 s ( 0.282 %)
Final printing                  :      0.001 s (23.155 %)
Total time                      :      0.004 s

Time for energy+gradient        :     22.825 s
Time for complete geometry iter :     23.043 s

         *************************************************************
         *                GEOMETRY OPTIMIZATION CYCLE   8            *
         *************************************************************
---------------------------------
CARTESIAN COORDINATES (ANGSTROEM)
---------------------------------
  O      1.693361    1.477956   -0.520576
  C      1.000216    0.484690   -0.470250
  O      1.402965   -0.691205    0.007986
  C      2.755954   -0.739555    0.497552
  C     -0.457877    0.487184   -0.930360
  C     -1.305472    1.170465    0.117337
  C     -2.177823    0.285623    0.610719
  C     -1.997684   -1.037150   -0.071202
  O     -1.010460   -0.800540   -1.078008
  H      2.876960   -0.037179    1.331247
  H      3.454245   -0.478835   -0.306727
  H      2.911087   -1.769223    0.829970
  H     -0.468455    1.025516   -1.895194
  H     -1.656629   -1.822864    0.628236
  H     -2.924156   -1.400526   -0.548662
  H     -1.156270    2.211467    0.401359
  H     -2.914315    0.454395    1.397246

----------------------------
CARTESIAN COORDINATES (A.U.)
----------------------------
  NO LB      ZA    FRAG     MASS         X           Y           Z
   0 O     8.0000    0    15.999    3.199988    2.792933   -0.983747
   1 C     6.0000    0    12.011    1.890135    0.915931   -0.888643
   2 O     8.0000    0    15.999    2.651221   -1.306187    0.015091
   3 C     6.0000    0    12.011    5.207997   -1.397557    0.940238
   4 C     6.0000    0    12.011   -0.865263    0.920645   -1.758125
   5 C     6.0000    0    12.011   -2.466984    2.211858    0.221735
   6 C     6.0000    0    12.011   -4.115489    0.539750    1.154092
   7 C     6.0000    0    12.011   -3.775075   -1.959929   -0.134552
   8 O     8.0000    0    15.999   -1.909492   -1.512801   -2.037140
   9 H     1.0000    0     1.008    5.436667   -0.070258    2.515692
  10 H     1.0000    0     1.008    6.527577   -0.904868   -0.579629
  11 H     1.0000    0     1.008    5.501157   -3.343347    1.568415
  12 H     1.0000    0     1.008   -0.885252    1.937945   -3.581398
  13 H     1.0000    0     1.008   -3.130574   -3.444715    1.187194
  14 H     1.0000    0     1.008   -5.525855   -2.646611   -1.036820
  15 H     1.0000    0     1.008   -2.185034    4.179066    0.758458
  16 H     1.0000    0     1.008   -5.507257    0.858682    2.640412

--------------------------------
INTERNAL COORDINATES (ANGSTROEM)
--------------------------------
 O      0   0   0     0.000000000000     0.00000000     0.00000000
 C      1   0   0     1.212254131795     0.00000000     0.00000000
 O      2   1   0     1.331782303103   124.43292522     0.00000000
 C      3   2   1     1.439649260178   115.84746891     0.50627016
 C      2   1   3     1.528968275954   122.10327666   178.40097428
 C      5   2   1     1.510945736761   109.08913772   284.08360232
 C      6   5   2     1.336924278277   108.82206720   243.10579623
 C      7   6   5     1.499064258576   109.73850590   359.26982113
 O      5   2   1     1.409035419814   113.83062720   166.66354093
 H      4   3   2     1.096823596739   109.91682179    61.20022067
 H      4   3   2     1.096563085567   109.94170600   300.50416419
 H      4   3   2     1.093061449028   105.57126259   180.83722659
 H      5   2   1     1.104906718779   105.82520540    45.13611558
 H      8   7   6     1.105838790851   112.10458503   115.49352597
 H      8   7   6     1.103794447858   112.73070568   236.79411743
 H      6   5   2     1.089318269928   122.41998116    61.31890489
 H      7   6   5     1.090655440205   127.18132528   178.48302322

---------------------------
INTERNAL COORDINATES (A.U.)
---------------------------
 O      0   0   0     0.000000000000     0.00000000     0.00000000
 C      1   0   0     2.290828313806     0.00000000     0.00000000
 O      2   1   0     2.516703822868   124.43292522     0.00000000
 C      3   2   1     2.720542830638   115.84746891     0.50627016
 C      2   1   3     2.889331309006   122.10327666   178.40097428
 C      5   2   1     2.855273645694   109.08913772   284.08360232
 C      6   5   2     2.526420747734   108.82206720   243.10579623
 C      7   6   5     2.832820905859   109.73850590   359.26982113
 O      5   2   1     2.662691056442   113.83062720   166.66354093
 H      4   3   2     2.072696215060   109.91682179    61.20022067
 H      4   3   2     2.072203920289   109.94170600   300.50416419
 H      4   3   2     2.065586786211   105.57126259   180.83722659
 H      5   2   1     2.087971102022   105.82520540    45.13611558
 H      8   7   6     2.089732462975   112.10458503   115.49352597
 H      8   7   6     2.085869214594   112.73070568   236.79411743
 H      6   5   2     2.058513202842   122.41998116    61.31890489
 H      7   6   5     2.061040088458   127.18132528   178.48302322


           ************************************************************
           *        Program running with 8 parallel MPI-processes     *
           *              working on a common directory               *
           ************************************************************
------------------------------------------------------------------------------
                   ___                                                        
                  /   \      - P O W E R E D   B Y -                         
                 /     \                                                     
                 |  |  |   _    _      __       _____    __    __             
                 |  |  |  | |  | |    /  \     |  _  \  |  |  /  |          
                  \  \/   | |  | |   /    \    | | | |  |  | /  /          
                 / \  \   | |__| |  /  /\  \   | |_| |  |  |/  /          
                |  |  |   |  __  | /  /__\  \  |    /   |      \           
                |  |  |   | |  | | |   __   |  |    \   |  |\   \          
                \     /   | |  | | |  |  |  |  | |\  \  |  | \   \       
                 \___/    |_|  |_| |__|  |__|  |_| \__\ |__|  \__/        
                                                                              
                      - O R C A' S   B I G   F R I E N D -                    
                                      &                                       
                       - I N T E G R A L  F E E D E R -                       
                                                                              
 v1 FN, 2020, v2 2021, v3 2022-2024                                           
------------------------------------------------------------------------------


----------------------
SHARK INTEGRAL PACKAGE
----------------------

Number of atoms                             ...     17
Number of basis functions                   ...    166
Number of shells                            ...     78
Maximum angular momentum                    ...      2
Integral batch strategy                     ... SHARK/LIBINT Hybrid
RI-J (if used) integral strategy            ... SPLIT-RIJ (Revised 2003 algorithm where possible)
Printlevel                                  ...      1
Contraction scheme used                     ... SEGMENTED contraction
Prescreening option                         ... SCHWARTZ
   Thresh                                   ... 1.000e-12
   Tcut                                     ... 1.000e-14
   Tpresel                                  ... 1.000e-14 
Coulomb Range Separation                    ... NOT USED
Exchange Range Separation                   ... NOT USED
Multipole approximations                    ... NOT USED
Finite Nucleus Model                        ... NOT USED
CABS basis                                  ... NOT available
Auxiliary Coulomb fitting basis             ... AVAILABLE
   # of basis functions in Aux-J            ...    529
   # of shells in Aux-J                     ...    175
   Maximum angular momentum in Aux-J        ...      4
Auxiliary J/K fitting basis                 ... NOT available
Auxiliary Correlation fitting basis         ... AVAILABLE
   # of basis functions in Aux-C            ...    544
   # of shells in Aux-C                     ...    192
   Maximum angular momentum in Aux-C        ...      3
Auxiliary 'external' fitting basis          ... NOT available

Checking pre-screening integrals            ... done (  0.0 sec) Dimension = 78
Check shell pair data                       ... done (  0.0 sec)
Shell pair information
Shell pair cut-off parameter TPreSel        ...   1.0e-14
Total number of shell pairs                 ...      3081
Shell pairs after pre-screening             ...      2926
Total number of primitive shell pairs       ...     11167
Primitive shell pairs kept                  ...      7824
          la=0 lb=0:    892 shell pairs
          la=1 lb=0:   1061 shell pairs
          la=1 lb=1:    335 shell pairs
          la=2 lb=0:    369 shell pairs
          la=2 lb=1:    224 shell pairs
          la=2 lb=2:     45 shell pairs

Calculating one electron integrals          ... done (  0.0 sec)
Calculating RI/J V-Matrix + Cholesky decomp.... done (  0.0 sec)
Calculating RI/C V-Matrix + Cholesky decomp.... done (  0.0 sec)
Calculating Nuclear repulsion               ... done (  0.0 sec) ENN=    460.040954257992 Eh

Diagonalization of the overlap matrix:
Smallest eigenvalue                        ... 9.170e-04
Time for diagonalization                   ...    0.003 sec
Threshold for overlap eigenvalues          ... 1.000e-07
Number of eigenvalues below threshold      ... 0
Time for construction of square roots      ...    0.002 sec
Total time needed                          ...    0.006 sec

-------------------
DFT GRID GENERATION
-------------------

General Integration Accuracy     IntAcc      ... 4.388
Radial Grid Type                 RadialGrid  ... OptM3 with GC (2021)
Angular Grid (max. ang.)         AngularGrid ... 4 (Lebedev-302)
Angular grid pruning method      GridPruning ... 4 (adaptive)
Weight generation scheme         WeightScheme... mBecke (2022)
Basis function cutoff            BFCut       ... 1.0000e-12
Integration weight cutoff        WCut        ... 1.0000e-14
Partially contracted basis set               ... off
Rotationally invariant grid construction     ... off
Angular grids for H and He will be reduced by one unit

Total number of grid points                  ...    80193
Total number of batches                      ...     1263
Average number of points per batch           ...       63
Average number of grid points per atom       ...     4717

--------------------
COSX GRID GENERATION
--------------------

GRIDX 1
-------
General Integration Accuracy     IntAcc      ... 3.816
Radial Grid Type                 RadialGrid  ... OptM3 with GC (2021)
Angular Grid (max. ang.)         AngularGrid ... 1 (Lebedev-50)
Angular grid pruning method      GridPruning ... 4 (adaptive)
Weight generation scheme         WeightScheme... mBecke (2022)
Basis function cutoff            BFCut       ... 1.0000e-12
Integration weight cutoff        WCut        ... 1.0000e-14
Partially contracted basis set               ... on
Rotationally invariant grid construction     ... off
Angular grids for H and He will be reduced by one unit

Total number of grid points                  ...    10252
Total number of batches                      ...       91
Average number of points per batch           ...      112
Average number of grid points per atom       ...      603
UseSFitting                                  ... on

GRIDX 2
-------
General Integration Accuracy     IntAcc      ... 4.020
Radial Grid Type                 RadialGrid  ... OptM3 with GC (2021)
Angular Grid (max. ang.)         AngularGrid ... 2 (Lebedev-110)
Angular grid pruning method      GridPruning ... 4 (adaptive)
Weight generation scheme         WeightScheme... mBecke (2022)
Basis function cutoff            BFCut       ... 1.0000e-12
Integration weight cutoff        WCut        ... 1.0000e-14
Partially contracted basis set               ... on
Rotationally invariant grid construction     ... off
Angular grids for H and He will be reduced by one unit

Total number of grid points                  ...    22361
Total number of batches                      ...      184
Average number of points per batch           ...      121
Average number of grid points per atom       ...     1315
UseSFitting                                  ... on

GRIDX 3
-------
General Integration Accuracy     IntAcc      ... 4.338
Radial Grid Type                 RadialGrid  ... OptM3 with GC (2021)
Angular Grid (max. ang.)         AngularGrid ... 3 (Lebedev-194)
Angular grid pruning method      GridPruning ... 4 (adaptive)
Weight generation scheme         WeightScheme... mBecke (2022)
Basis function cutoff            BFCut       ... 1.0000e-12
Integration weight cutoff        WCut        ... 1.0000e-14
Partially contracted basis set               ... on
Rotationally invariant grid construction     ... off
Angular grids for H and He will be reduced by one unit

Total number of grid points                  ...    49122
Total number of batches                      ...      393
Average number of points per batch           ...      124
Average number of grid points per atom       ...     2890
UseSFitting                                  ... on
Initializing property integral containers    ... done (  0.0 sec)

SHARK setup successfully completed in   0.9 seconds

Maximum memory used throughout the entire STARTUP-calculation: 22.2 MB


           ************************************************************
           *        Program running with 8 parallel MPI-processes     *
           *              working on a common directory               *
           ************************************************************
Occupation numbers will be reassigned to an Aufbau configuration
             **** ENERGY FILE WAS UPDATED (calc.en.tmp) ****
Finished Guess after   0.1 sec
Maximum memory used throughout the entire GUESS-calculation: 9.6 MB


           ************************************************************
           *        Program running with 8 parallel MPI-processes     *
           *              working on a common directory               *
           ************************************************************
--------------------
CPCM SOLVATION MODEL
--------------------
CPCM parameters:
  Epsilon                                         ...      16.7000
  Refrac                                          ...       1.2750
  Rsolv                                           ...       1.3000
  Surface type                                    ... GAUSSIAN VDW
  Discretization scheme                           ... Constant charge density
    Threshold for H atoms                         ...       5.0000 (charges/Ang^2)
    Threshold for non-H atoms                     ...       5.0000 (charges/Ang^2)
  Epsilon function type                           ...         CPCM
Solvent:                                          ... CUSTOM
Radii:
  Scheme                                          ... Element-dependent radii
  Radius for O  used is    3.4469 Bohr (=   1.8240 Ang.)
  Radius for C  used is    3.8550 Bohr (=   2.0400 Ang.)
  Radius for H  used is    2.4944 Bohr (=   1.3200 Ang.)
Calculating surface                               ...        done! (  0.0s)
Cavity surface points                             ...         1578
Cavity Volume                                     ...    1053.2420
Cavity Surface-area                               ...     606.1486
Calculating surface distance matrix               ...        done! (  0.0s)
Performing Cholesky decomposition & store         ...        done! (  0.1s)
Overall time for CPCM initialization              ...                 0.1s

----------------------------------------D-I-I-S--------------------------------------------
Iteration    Energy (Eh)           Delta-E    RMSDP     MaxDP     DIISErr   Damp  Time(sec)
-------------------------------------------------------------------------------------------
               ***  Starting incremental Fock matrix formation  ***
    1    -457.8594101967956931     0.00e+00  2.50e-04  4.90e-03  2.86e-02  0.700   0.8
    2    -457.8606769792455680    -1.27e-03  2.31e-04  4.42e-03  2.32e-02  0.700   0.5
                               ***Turning on AO-DIIS***
    3    -457.8617130118898331    -1.04e-03  2.05e-04  3.65e-03  1.82e-02  0.700   0.5
    4    -457.8625153738838662    -8.02e-04  5.36e-04  9.45e-03  1.34e-02  0.000   0.5
                              *** Initializing SOSCF ***
---------------------------------------S-O-S-C-F--------------------------------------
Iteration    Energy (Eh)           Delta-E    RMSDP     MaxDP     MaxGrad    Time(sec)
--------------------------------------------------------------------------------------
    5    -457.8647341719889710    -2.22e-03  4.26e-05  8.88e-04  1.15e-03     0.6
               *** Restarting incremental Fock matrix formation ***
    6    -457.8647499539996488    -1.58e-05  2.74e-05  5.36e-04  2.95e-04     0.8
    7    -457.8647527977873324    -2.84e-06  1.61e-05  3.51e-04  1.03e-04     0.6
    8    -457.8647532533590265    -4.56e-07  4.08e-06  1.26e-04  2.19e-05     0.6
    9    -457.8647532604588832    -7.10e-09  1.99e-06  5.76e-05  1.84e-05     0.6
   10    -457.8647532830142381    -2.26e-08  4.82e-07  1.69e-05  2.94e-06     0.6
   11    -457.8647532832670777    -2.53e-10  2.50e-07  6.78e-06  2.67e-06     0.5
                 **** Energy Check signals convergence ****

               *****************************************************
               *                     SUCCESS                       *
               *           SCF CONVERGED AFTER  11 CYCLES          *
               *****************************************************

Recomputing exchange energy using gridx3       ... done (    0.998 sec)
Old exchange energy                            :    -31.064116803 Eh
New exchange energy                            :    -31.064092075 Eh
Exchange energy change after final integration :      0.000024728 Eh
Total energy after final integration           :   -457.864728556 Eh
             **** ENERGY FILE WAS UPDATED (calc.en.tmp) ****

----------------
TOTAL SCF ENERGY
----------------

Total Energy       :       -457.86472855558009 Eh          -12459.13267 eV

Components:
Nuclear Repulsion  :        460.04095425799221 Eh           12518.35079 eV
Electronic Energy  :       -917.89246819811183 Eh          -24977.12387 eV
One Electron Energy:      -1537.01483298018320 Eh          -41824.29991 eV
Two Electron Energy:        619.12236478207137 Eh           16847.17604 eV
CPCM Dielectric    :         -0.01323934314741 Eh              -0.36026 eV

Virial components:
Potential Energy   :       -912.31621173689030 Eh          -24825.38622 eV
Kinetic Energy     :        454.45148318131021 Eh           12366.25355 eV
Virial Ratio       :          2.00751069256145

DFT components:
N(Alpha)           :       34.000029264814 electrons
N(Beta)            :       34.000029264814 electrons
N(Total)           :       68.000058529628 electrons
E(X)               :      -27.626941635223 Eh       
E(C)               :       -1.709345540410 Eh       
E(XC)              :      -29.336287175634 Eh       

CPCM Solvation Model Properties:
Surface-charge          :         -0.01603261722249
Corrected charge        :          0.00000000000000
Outlying charge corr.   :          0.00001795723405 Eh               0.00049 eV
Free-energy (cav+disp)  :  This term is not implemented in the current solvation scheme

---------------
SCF CONVERGENCE
---------------

  Last Energy change         ...    2.5284e-10  Tolerance :   1.0000e-09
  Last MAX-Density change    ...    6.7752e-06  Tolerance :   1.0000e-08
  Last RMS-Density change    ...    2.4955e-07  Tolerance :   1.0000e-09
  Last DIIS Error            ...    1.1457e-03  Tolerance :   1.0000e-08
  Last Orbital Gradient      ...    2.6660e-06  Tolerance :   2.0000e-06
  Last Orbital Rotation      ...    4.2539e-06  Tolerance :   2.0000e-06


Total SCF time: 0 days 0 hours 0 min 7 sec 
Finished LeanSCF after   7.9 sec

Maximum memory used throughout the entire LEANSCF-calculation: 18.7 MB


           ************************************************************
           *        Program running with 8 parallel MPI-processes     *
           *              working on a common directory               *
           ************************************************************

------------------------------------------------------------------------------
                                ORCA  MP2 
------------------------------------------------------------------------------

Freezing NCore=18 chemical core electrons

----------------------
RI-MP2 ENERGY+GRADIENT
----------------------
Dimension of the orbital basis            ...  166
Dimension of the AuxC basis               ...  544
Memory devoted to MP2                     ... 8000 MB   
Data format for matrix containers         ... DOUBLE
Compression type for matrix containers    ... UNCOMPRESSED
Overall scaling of the MP2 energy         ...   2.700e-01

-----------------------
SHARK RI TRANSFORMATION
-----------------------

Number of basis functions                ...    166
Number of aux functions                  ...    544
Number of operators                      ...      1
Generation of IJK                        ... YES
Generation of IAK                        ... YES
Generation of ABK                        ... NO
Orbital Range Operator  0:    0-  33 to   34- 165

Aux basis identifier                     ...   AUXC
Contraction scheme used                  ... SEGMENTED
Do orthogonalization                     ... YES
All operator combinations                ... NO
Transpose (ia|K)                         ... NO
Integral generator used                  ... LIBINT
Starting integral generation + trafo... 
Half trafo (segmented) done. Total time =  0.1 sec. integrals=  0.1 sec trafo=  0.0 sec
Integral generation and half transformation done (  0.1 sec)

Reading or making V^(-1/2)          ... done (  0.0 sec)
Sorting IJK integrals               ... done (  0.0 sec)
Sorting IAK integrals               ... done (  0.1 sec)

SHARK RI integral transformation done. Total time =  0.1 sec.

Opening buffers                              ... done
Frozen core precalculation                   ... done

Starting loop over batches of integrals:

Operator 0  - window                       ... (  9- 33)x( 34-165)
Operator 0  - Memory available             ...  8000 MB
Operator 0  - Memory needed per MO         ...   0.5 MB
Operator 0  - Number of orbitals per batch ... 4
Operator 0  - Number of batches            ... 1

OPERATOR  0   PASS   0:  MOs     9 ...   12 +   13 ...   16 +   17 ...   20 +   21 ...   24
                            +   25 ...   28 +   29 ...   32 +   33 ...   33
  Reading integrals       ... ok
  Internal MO  11
Closing buffer GIPV ( 0.02 GB; CompressionRatio= 1.00)
Time spent in pair loops =     0.424 sec
Deleting buffers (Ka|jb) ...done

-----------------------------------------------
 RI-MP2 CORRELATION ENERGY:     -0.441261092 Eh
-----------------------------------------------


---------------------
MP2 DENSITY FORMATION
---------------------

Completing the external part of the density      ... done
Storing the unrelaxed density                    ... done

Re-sorting 3-index density container for op 0    ... done
Computing external part of the Lagrangian        ... done
Calculating the xc-kernel                        ... done
Calculating G(D)                                 ... done
Completing the Lagrangian                        ... done
Solving the Z-vector equations                   ... Using XC Grid                  ... (calc.grid_cpscf.tmp) 
Recalculating density on grid  ... (calc.grho_cpscf0.tmp) done
Calculating the xc-kernel      ... (calc.fxc_cpscf0.tmp) done

-------------------
SHARK CP-SCF DRIVER
-------------------

Dimension of the orbital basis          ...    166
Dimension of the CPSCF-problem          ...   4488
Number of operators                     ...      1
Max. number of iterations               ...    128
Convergence Tolerance                   ... 3.0e-05
Number of perturbations                 ...      1
Perturbation type                       ... REAL

----------------------------
POPLE LINEAR EQUATION SOLVER
----------------------------

  ITERATION   0:   ||err||_max =   5.4949e-02 (   0.5 sec)
  ITERATION   1:   ||err||_max =   1.1270e-02 (   0.5 sec)
  ITERATION   2:   ||err||_max =   5.1775e-03 (   0.5 sec)
  ITERATION   3:   ||err||_max =   1.6787e-03 (   0.5 sec)
  ITERATION   4:   ||err||_max =   4.1990e-04 (   0.5 sec)
  ITERATION   5:   ||err||_max =   1.5412e-04 (   0.5 sec)
  ITERATION   6:   ||err||_max =   4.7003e-05 (   0.5 sec)
  ITERATION   7:   ||err||_max =   1.4241e-05 (   0.5 sec)
done
Finalizing the relaxed density                   ... done
Transforming P to the AO basis                   ... done
Storing the relaxed density                      ... done

------------------------------------
ENERGY WEIGHTED DENSITY FINALIZATION
------------------------------------

Gathering the parts of the W-matrix              ... done
Forming the Z-density                            ... done
Transforming Z to the AO basis                   ... done
Calculating G(Z)                                 ... done
Finalizing the W-matrix                          ... done
Transforming W to the AO basis and storing       ... done

----------------------------------
MP2 DERIVATIVE INTEGRAL GENERATION
----------------------------------

Input SCF Electron Density              ... calc.scfp
Input Correlated Electron Density       ... calc.pmp2re
Input Energy Weighted Density           ... calc.wmp2.tmp

Nuclear repulsion gradient              ... done (  0.0 sec)
HCore & Overlap gradient  (SHARK)       ... done (  0.0 sec)
Two-electron RIJ gradient terms         ... done (  0.3 sec)

-----------------------------------------------------------
MP2 COSX Grid Generation
-----------------------------------------------------------

General Integration Accuracy     IntAcc      ... 4.871
Radial Grid Type                 RadialGrid  ... OptM3 with GC (2021)
Angular Grid (max. ang.)         AngularGrid ... 4 (Lebedev-302)
Angular grid pruning method      GridPruning ... 4 (adaptive)
Weight generation scheme         WeightScheme... mBecke (2022)
Basis function cutoff            BFCut       ... 1.0000e-12
Integration weight cutoff        WCut        ... 1.0000e-14
Partially contracted basis set               ... on
Rotationally invariant grid construction     ... off
Angular grids for H and He will be reduced by one unit

Total number of grid points                  ...    93320
Total number of batches                      ...      736
Average number of points per batch           ...      126
Average number of grid points per atom       ...     5489
UseSFitting                                  ... on
Two-electron COSX gradient terms        ... 
Integration Timings:
Total Time                  =     3.0 sec
Basis fcn evaluation        =     0.0 sec
Density evaluation          =     0.1 sec
A evaluation                =     2.5 sec
A derivative evaluation     =     0.0 sec
S-fit derivative evaluation =     0.0 sec
anal. over. der. evaluation =     0.0 sec
num. over. der. evaluation  =     0.2 sec
K(P) evaluation             =     0.0 sec
finalize                    =     0.0 sec

done (  3.5 sec)
CPCM gradient                           ... done (  0.3 sec)
DFT XC gradient                         ... Exchange-correlation gradient    ... done
done (  0.4 sec)
Empirical dispersion gradient           ... 
-------------------
DISPERSION GRADIENT
-------------------

   1   O   :    0.000169278    0.000149272   -0.000054618
   2   C   :    0.000181964    0.000079139   -0.000075182
   3   O   :    0.000233399   -0.000074641    0.000014673
   4   C   :    0.000162424   -0.000053330    0.000047940
   5   C   :   -0.000064864    0.000078622   -0.000083226
   6   C   :   -0.000125751    0.000086123    0.000005792
   7   C   :   -0.000207801    0.000003450    0.000076496
   8   C   :   -0.000182618   -0.000080737    0.000023519
   9   O   :   -0.000097592   -0.000067649   -0.000074729
  10   H   :    0.000075977   -0.000020103    0.000054087
  11   H   :    0.000079434   -0.000029928    0.000006199
  12   H   :    0.000064093   -0.000060274    0.000034634
  13   H   :    0.000007617    0.000057627   -0.000114737
  14   H   :   -0.000077260   -0.000122532    0.000040550
  15   H   :   -0.000084509   -0.000085343   -0.000014564
  16   H   :   -0.000055093    0.000118057    0.000041230
  17   H   :   -0.000078696    0.000022246    0.000071937

Difference to translation invariance:
           :    0.0000000000    0.0000000000    0.0000000000

Difference to rotation invariance:
           :    0.0000000000   -0.0000000000   -0.0000000000

Norm of the Dispersion gradient    ...    0.0006708893
RMS gradient                       ...    0.0000939433
MAX gradient                       ...    0.0002333995
done (  0.0 sec)

-------
TIMINGS
-------

Total time                :   11.218 sec
Integral trafo            :    0.139 sec (  1.2%)
FC preparation            :    0.030 sec (  0.3%)
I/O of integrals          :    0.049 sec (  0.4%)
K(i,j) operators          :    0.055 sec (  0.5%)
T(i,j) pair energies      :    0.010 sec (  0.1%)
V**(-1/2)                 :    0.075 sec (  0.7%)
Gamma(ia|P)               :    0.053 sec (  0.5%)
Gamma-Trafo               :    0.023 sec (  0.2%)
D(virtual)                :    0.003 sec (  0.0%)
D(internal)               :    0.071 sec (  0.6%)
W(virtual)                :    0.005 sec (  0.0%)
W(internal)               :    0.074 sec (  0.7%)
L(virtual)                :    0.074 sec (  0.7%)
L(internal)               :    0.010 sec (  0.1%)
XC kernel                 :    0.016 sec (  0.1%)
G(D)                      :    0.853 sec (  7.6%)
G(Z)                      :    0.852 sec (  7.6%)
Z-vector solution         :    3.779 sec ( 33.7%)
3-index derivative        :    0.150 sec (  1.3%)
2-index derivative        :    0.025 sec (  0.2%)
Fock matrix gradient      :    4.655 sec ( 41.5%)


---------------------------------------
MP2 TOTAL ENERGY:     -458.305989647 Eh
---------------------------------------

The final MP2 gradient
  0:  -0.00027193  -0.00070510  -0.00041861
  1:  -0.00069543   0.00131394   0.00122583
  2:  -0.00028973  -0.00066061  -0.00055960
  3:   0.00375928  -0.00056229   0.00141536
  4:  -0.00224487  -0.00138366   0.00003407
  5:   0.00026732   0.00047591  -0.00013884
  6:  -0.00023930  -0.00072935  -0.00039547
  7:   0.00026873   0.00185577   0.00102992
  8:   0.00094172   0.00080893  -0.00002769
  9:  -0.00089361   0.00032667  -0.00016849
 10:  -0.00069981   0.00020234  -0.00053177
 11:  -0.00072501  -0.00007605  -0.00026028
 12:   0.00028674   0.00044420  -0.00007262
 13:  -0.00014016  -0.00044370  -0.00029172
 14:  -0.00011749  -0.00006271  -0.00006301
 15:   0.00093018  -0.00004090  -0.00073394
 16:  -0.00013345  -0.00075988  -0.00011351

-----------------------------------
NORM OF THE MP2 GRADIENT:  0.006391
-----------------------------------

Maximum memory used throughout the entire MP2-calculation: 31.8 MB


-------------------------------------------------------------------------------
                          DFT DISPERSION CORRECTION                            
                                                                               
                              DFTD3 V3.1  Rev 1                                
                          USING Becke-Johnson damping                          
-------------------------------------------------------------------------------
-------------------------   ----------------
Dispersion correction           -0.011296195
-------------------------   ----------------


-------------------------   --------------------
FINAL SINGLE POINT ENERGY      -458.317285842453
-------------------------   --------------------

------------------------------------------------------------------------------
                         ORCA GEOMETRY RELAXATION STEP
------------------------------------------------------------------------------

Reading the OPT-File                    .... done
Getting information on internals        .... done
Copying old internal coords+grads       .... done
Making the new internal coordinates     .... (2022 redundants) done
Validating the new internal coordinates .... (2022 redundants) done
Calculating the B-matrix                .... done
Calculating the G,G- and P matrices     .... done
Transforming gradient to internals      .... done
Projecting the internal gradient        .... done
Number of atoms                         ....  17
Number of internal coordinates          ....  76
Current Energy                          ....  -458.317285842 Eh
Current gradient norm                   ....     0.006391325 Eh/bohr
Maximum allowed component of the step   ....  0.300
Current trust radius                    ....  0.300
Updating the Hessian (BFGS)             .... done
Forming the augmented Hessian           .... done
Diagonalizing the augmented Hessian     .... done
Last element of RFO vector              ....  0.983719923
Lowest eigenvalues of augmented Hessian:
 -0.000150490  0.001846574  0.015575542  0.020409609  0.023413661
Length of the computed step             ....  0.182682494
The final length of the internal step   ....  0.182682494
Converting the step to Cartesian space:
 Initial RMS(Int)=    0.0209551193
Transforming coordinates:
 Iter   0:  RMS(Cart)=    0.0600527790 RMS(Int)=    0.0209045662
 Iter   5:  RMS(Cart)=    0.0000000160 RMS(Int)=    0.0000000072
done
Storing new coordinates                 .... done
The predicted energy change is          ....    -0.000077756
Previously predicted energy change      ....    -0.000074969
Actually observed energy change         ....    -0.000121213
Ratio of predicted to observed change   ....     1.616839034
New trust radius                        ....     0.200000000

                                .--------------------.
          ----------------------|Geometry convergence|-------------------------
          Item                value                   Tolerance       Converged
          ---------------------------------------------------------------------
          Energy change      -0.0001212134            0.0000010000      NO
          RMS gradient        0.0005776216            0.0000300000      NO
          MAX gradient        0.0015182422            0.0001000000      NO
          RMS step            0.0209551193            0.0006000000      NO
[truncated: 618,503 more chars]
