# Supplementary material for: Bro̷nsted Acid-Catalyzed Reduction of Furans
Source: J Am Chem Soc. 2025 Feb 19;147(9):7932–8. doi: 10.1021/jacs.4c18485 (PMC11887439; doi:10.1021/jacs.4c18485)
Supplement: Supplementary file 2 — ja4c18485_si_002.zip [file ja4c18485_si_002.zip › AllCoordinates/2-Methylester-Furan/IM/calc.xyz]

17
Coordinates from ORCA-job calc E -458.317507446176
  O           1.77228722889075      1.41618287499450     -0.75190146974489
  C           1.00402386407013      0.49924522225445     -0.55684954587836
  O           1.32053707002140     -0.62768385105993      0.07996396854039
  C           2.67000864646639     -0.72758064762262      0.55558269062815
  C          -0.46908065084881      0.54498969563015     -0.96092124450978
  C          -1.27800449872042      1.15665765197735      0.16135531030819
  C          -2.11488923824915      0.23392879406583      0.64567723469458
  C          -1.94702013290668     -1.05117700475336     -0.11130023449872
  O          -1.02836953067683     -0.73757450048576     -1.16035826284718
  H           2.87821925277914      0.06588948370396      1.28429771398863
  H           3.37683982597966     -0.64572201928493     -0.27919485330498
  H           2.74998160968734     -1.71032283171527      1.02847513818169
  H          -0.51917174812264      1.13303664459894     -1.89290018380596
  H          -1.54318569173792     -1.85435075304167      0.53235624778395
  H          -2.88994096583396     -1.41743624674089     -0.55135503744436
  H          -1.14326885825557      2.18246225048132      0.50366335987683
  H          -2.81331975434283      0.35967457919794      1.47408276003180
