# Supplementary material for: Bro̷nsted Acid-Catalyzed Reduction of Furans
Source: J Am Chem Soc. 2025 Feb 19;147(9):7932–8. doi: 10.1021/jacs.4c18485 (PMC11887439; doi:10.1021/jacs.4c18485)
Supplement: Supplementary file 2 — ja4c18485_si_002.zip [file ja4c18485_si_002.zip › AllCoordinates/2-Methylester-Furan/IM/SP/calc.mpi8.out]

! Job execution by suborca V 10.00 !
Job started from head1.mpi-muelheim.mpg.de, running /hsnfs/software/orca/orca_stable_directory/orca_stable_20240817/orca on xe30th87.mpi-muelheim.mpg.de in /usr/scratch/frank/calc__9282461 (/bin/ksh)
Job execution start: Sat Aug 17 15:51:49 CEST 2024
Shared library path: /hsnfs/software/openmpi-4.1.0/lib:/hsnfs/software/orca/orca_stable_directory/orca_stable_20240817:/hsnfs/software/themis/llvm-14.0.1/lib::/hsnfs/software/cfour-2.1/lib:/hsnfs/software/orca/orca_stable:/usr/users/openmpi-2.0.4/lib:/opt/intel/lib/intel64:/opt/intel/mkl/lib/intel64
SLURM Job ID is: 9282461
SLURM_JOB_NODELIST: xe30th87
Maxcore enforced by SLURM: 9600 MB per core
Expanded nodelist (1 nodes):
xe30th87

                                 *****************
                                 * O   R   C   A *
                                 *****************

                                            #,                                       
                                            ###                                      
                                            ####                                     
                                            #####                                    
                                            ######                                   
                                           ########,                                 
                                     ,,################,,,,,                         
                               ,,#################################,,                 
                          ,,##########################################,,             
                       ,#########################################, ''#####,          
                    ,#############################################,,   '####,        
                  ,##################################################,,,,####,       
                ,###########''''           ''''###############################       
              ,#####''   ,,,,##########,,,,          '''####'''          '####       
            ,##' ,,,,###########################,,,                        '##       
           ' ,,###''''                  '''############,,,                           
         ,,##''                                '''############,,,,        ,,,,,,###''
      ,#''                                            '''#######################'''  
     '                                                          ''''####''''         
             ,#######,   #######,   ,#######,      ##                                
            ,#'     '#,  ##    ##  ,#'     '#,    #''#        ,####,   ,####,        
            ##       ##  ##   ,#'  ##            #'  '#       #'       #'  '#        
            ##       ##  #######   ##           ,######,      #####,   #    #        
            '#,     ,#'  ##    ##  '#,     ,#' ,#      #,     #,   #   #,  ,#        
             '#######'   ##     ##  '#######'  #'      '#     '####' # '####'        


                #########################################################
                #                        -***-                          #
                #          Department of theory and spectroscopy        #
                #                                                       #
                #                      Frank Neese                      #
                #                                                       #
                #     Directorship, Architecture, Infrastructure        #
                #                    SHARK, DRIVERS                     #
                #        Core code/Algorithms in most modules           #
                #                                                       #
                #        Max Planck Institute fuer Kohlenforschung      #
                #                Kaiser Wilhelm Platz 1                 #
                #                 D-45470 Muelheim/Ruhr                 #
                #                      Germany                          #
                #                                                       #
                #                  All rights reserved                  #
                #                        -***-                          #
                #########################################################


                         Program Version 6.0.x  -   STABLE   -
                                (GIT: $c601ac21$)
                ($2024-08-14 11:52:48 +0200 $)

                         (BUILD: $Sat 17 Aug 2024 01:11:30 AM CEST$)


 With contributions from (in alphabetic order):
   Daniel Aravena         : Magnetic Suceptibility
   Michael Atanasov       : Ab Initio Ligand Field Theory (pilot matlab implementation)
   Alexander A. Auer      : GIAO ZORA, VPT2 properties, NMR spectrum
   Ute Becker             : All parallelization in ORCA, NUMFREQ, NUMCALC
   Giovanni Bistoni       : ED, misc. LED, open-shell LED, HFLD
   Martin Brehm           : Molecular dynamics
   Dmytro Bykov           : pre 5.0 version of the SCF Hessian
   Marcos Casanova-Páez   : Triplet and SCS-CIS(D). UHF-(DLPNO)-IP/EA/STEOM-CCSD. UHF-CVS-IP/STEOM-CCSD
   Vijay G. Chilkuri      : MRCI spin determinant printing, contributions to CSF-ICE
   Pauline Colinet        : FMM embedding
   Dipayan Datta          : RHF DLPNO-CCSD density
   Achintya Kumar Dutta   : EOM-CC, STEOM-CC
   Nicolas Foglia         : Exact transition moments, OPA infrastructure, MCD improvements
   Dmitry Ganyushin       : Spin-Orbit,Spin-Spin,Magnetic field MRCI
   Miquel Garcia          : C-PCM and meta-GGA Hessian, CCSD/C-PCM, Gaussian charge scheme
   Tiago L. C. Gouveia    : GS-ROHF, GS-ROCIS
   Yang Guo               : DLPNO-NEVPT2, F12-NEVPT2, CIM, IAO-localization
   Andreas Hansen         : Spin unrestricted coupled pair/coupled cluster methods
   Ingolf Harden          : AUTO-CI MPn and infrastructure 
   Benjamin Helmich-Paris : MC-RPA, TRAH-(SCF,CASSCF), AVAS, COSX integrals, SCF dyn. polar.
   Lee Huntington         : MR-EOM, pCC
   Robert Izsak           : Overlap fitted RIJCOSX, COSX-SCS-MP3, EOM
   Riya Kayal             : Wick's Theorem for AUTO-CI, AUTO-CI UHF-CCSDT
   Emily Kempfer          : AUTO-CI, RHF CISDT and CCSDT
   Christian Kollmar      : KDIIS, OOCD, Brueckner-CCSD(T), CCSD density, CASPT2, CASPT2-K, improved NEVPT2
   Axel Koslowski         : Symmetry handling
   Simone Kossmann        : Meta GGA functionals, TD-DFT gradient, OOMP2, (MP2 Hessian; deprecated post 5.0)
   Lucas Lang             : DCDCAS
   Marvin Lechner         : AUTO-CI (C++ implementation), FIC-MRCC
   Spencer Leger          : CASSCF response
   Dagmar Lenk            : GEPOL surface, SMD, ORCA-2-JSON
   Dimitrios Liakos       : Extrapolation schemes; Compound Job, initial MDCI parallelization
   Dimitrios Manganas     : Further ROCIS development; embedding schemes. LFT, Crystal Embedding
   Dimitrios Pantazis     : SARC Basis sets
   Anastasios Papadopoulos: AUTO-CI, single reference methods and gradients
   Taras Petrenko         : pre 6.0 DFT Hessian and TD-DFT gradient, (ASA, deprecated), ECA, 1-Electron XAS/XES, NRVS
   Peter Pinski           : DLPNO-MP2, DLPNO-MP2 Gradient
   Christoph Reimann      : Effective Core Potentials
   Marius Retegan         : Local ZFS, SOC
   Christoph Riplinger    : Optimizer, TS searches, QM/MM, DLPNO-CCSD(T), (RO)-DLPNO pert. Triples
   Michael Roemelt        : Original ROCIS implementation
   Masaaki Saitow         : Open-shell DLPNO-CCSD energy and density
   Barbara Sandhoefer     : DKH picture change effects
   Kantharuban Sivalingam : CASSCF convergence/infrastructure, NEVPT2 and variants, FIC-MRCI
   Bernardo de Souza      : ESD, SOC TD-DFT
   Georgi Stoychev        : AutoAux, RI-MP2 NMR, DLPNO-MP2 response, X2C
   Van Anh Tran           : RI-MP2 g-tensors
   Willem Van den Heuvel  : Paramagnetic NMR
   Zikuan Wang            : NOTCH, Electric field optimization 
   Frank Wennmohs         : Technical directorship and infrastructure
   Hang Xu                : AUTO-CI-Response properties 


 We gratefully acknowledge several colleagues who have allowed us to
 interface, adapt or use parts of their codes:
   Stefan Grimme, W. Hujo, H. Kruse, P. Pracht,  : VdW corrections, initial TS optimization,
                  C. Bannwarth, S. Ehlert,         DFT functionals, gCP, sTDA/sTD-DF
                  L. Wittmann, M. Mueller
   Ed Valeev, F. Pavosevic, A. Kumar             : LibInt (2-el integral package), F12 methods
   Garnet Chan, S. Sharma, J. Yang, R. Olivares  : DMRG
   Ulf Ekstrom                                   : XCFun DFT Library
   Mihaly Kallay                                 : mrcc  (arbitrary order and MRCC methods)
   Frank Weinhold                                : gennbo (NPA and NBO analysis)
   Simon Mueller                                 : openCOSMO-RS
   Christopher J. Cramer and Donald G. Truhlar   : smd solvation model
   Lars Goerigk                                  : TD-DFT with DH, B97 family of functionals
   V. Asgeirsson, H. Jonsson                     : NEB implementation
   FAccTs GmbH                                   : IRC, NEB, NEB-TS, DLPNO-Multilevel, CI-OPT
                                                   MM, QMMM, 2- and 3-layer-ONIOM, Crystal-QMMM,
                                                   LR-CPCM, SF, NACMEs, symmetry and pop. for TD-DFT,
                                                   nearIR, NL-DFT gradient (VV10), updates on ESD,
                                                   ML-optimized integration grids, MBIS, APM,
                                                   GOAT, DOCKER, SOLVATOR, interface openCOSMO-RS
   S Lehtola, MJT Oliveira, MAL Marques          : LibXC Library
   Liviu Ungur et al                             : ANISO software


 Your calculation uses the libint2 library for the computation of 2-el integrals
 For citations please refer to: http://libint.valeyev.net

 Your ORCA version has been built with support for libXC version: 6.2.2
 For citations please refer to: https://libxc.gitlab.io

 This ORCA versions uses:
   CBLAS   interface :  Fast vector & matrix operations
   LAPACKE interface :  Fast linear algebra routines
   SCALAPACK package :  Parallel linear algebra routines
   Shared memory     :  Shared parallel matrices
   BLAS/LAPACK       :  OpenBLAS 0.3.26  USE64BITINT DYNAMIC_ARCH NO_AFFINITY Haswell SINGLE_THREADED
        Core in use  :  Haswell
   Copyright (c) 2011-2014, The OpenBLAS Project


NOTE: MaxCore=8000 MB was set to SCF,MP2,MDCI,CIPSI,MRCI and CIS
      => If you want to overwrite this, your respective input block should be placed after the MaxCore statement


***************************************
The coordinates will be read from file: calc.xyz
***************************************


================================================================================

----- Orbital basis set information -----
Your calculation utilizes the basis: def2-TZVPP
   F. Weigend and R. Ahlrichs, Phys. Chem. Chem. Phys. 7, 3297 (2005).

----- AuxC basis set information -----
Your calculation utilizes the auxiliary basis: def2-TZVPP/C
  H-La, Hf-Rn : A. Hellweg, C. Hattig, S. Hofener and W. Klopper, Theor. Chem. Acc. 117, 587 (2007).
        Ce-Lu : J. Chmela and M. E. Harding, Mol. Phys. (2018).

================================================================================
                                        WARNINGS
                       Please study these warnings very carefully!
================================================================================

WARNING: Old DensityContainer found on disk!
         Will remove this file - 
         If you want to keep old densities, please start your calculation with a different basename. 


WARNING: Post HF methods need fully converged wavefunctions
  ===> : Setting SCFConvForced true
         You can overwrite this default with %scf ConvForced false 


WARNING: MDCI localization with Augmented Hessian Foster-Boys
  ===> : Switching off randomization!

================================================================================
                                       INPUT FILE
================================================================================
NAME = calc.inp
|  1> ! DLPNO-CCSD(T) def2-TZVPP def2-TZVPP/C
|  2> 
|  3> %cpcm
|  4> epsilon 16.7                    # Dielectric constant
|  5> refrac 1.275
|  6> SURFACETYPE VDW_GAUSSIAN
|  7> end
|  8> 
|  9> 
| 10> %PAL NPROCS 8 END
| 11> 
| 12> %maxcore 8000
| 13> 
| 14> * xyzfile 0 1 calc.xyz 
| 15> 
| 16>                          ****END OF INPUT****
================================================================================

                       ****************************
                       * Single Point Calculation *
                       ****************************

---------------------------------
CARTESIAN COORDINATES (ANGSTROEM)
---------------------------------
  O      1.772287    1.416183   -0.751901
  C      1.004024    0.499245   -0.556850
  O      1.320537   -0.627684    0.079964
  C      2.670009   -0.727581    0.555583
  C     -0.469081    0.544990   -0.960921
  C     -1.278004    1.156658    0.161355
  C     -2.114889    0.233929    0.645677
  C     -1.947020   -1.051177   -0.111300
  O     -1.028370   -0.737575   -1.160358
  H      2.878219    0.065889    1.284298
  H      3.376840   -0.645722   -0.279195
  H      2.749982   -1.710323    1.028475
  H     -0.519172    1.133037   -1.892900
  H     -1.543186   -1.854351    0.532356
  H     -2.889941   -1.417436   -0.551355
  H     -1.143269    2.182462    0.503663
  H     -2.813320    0.359675    1.474083

----------------------------
CARTESIAN COORDINATES (A.U.)
----------------------------
  NO LB      ZA    FRAG     MASS         X           Y           Z
   0 O     8.0000    0    15.999    3.349137    2.676198   -1.420888
   1 C     6.0000    0    12.011    1.897330    0.943437   -1.052293
   2 O     8.0000    0    15.999    2.495453   -1.186151    0.151110
   3 C     6.0000    0    12.011    5.045585   -1.374928    1.049899
   4 C     6.0000    0    12.011   -0.886434    1.029881   -1.815878
   5 C     6.0000    0    12.011   -2.415079    2.185766    0.304917
   6 C     6.0000    0    12.011   -3.996561    0.442061    1.220153
   7 C     6.0000    0    12.011   -3.679335   -1.986437   -0.210327
   8 O     8.0000    0    15.999   -1.943337   -1.393814   -2.192759
   9 H     1.0000    0     1.008    5.439046    0.124513    2.426971
  10 H     1.0000    0     1.008    6.381302   -1.220238   -0.527602
  11 H     1.0000    0     1.008    5.196712   -3.232042    1.943536
  12 H     1.0000    0     1.008   -0.981092    2.141129   -3.577063
  13 H     1.0000    0     1.008   -2.916198   -3.504215    1.006008
  14 H     1.0000    0     1.008   -5.461197   -2.678566   -1.041910
  15 H     1.0000    0     1.008   -2.160465    4.124256    0.951786
  16 H     1.0000    0     1.008   -5.316404    0.679686    2.785613

--------------------------------
INTERNAL COORDINATES (ANGSTROEM)
--------------------------------
 O      0   0   0     0.000000000000     0.00000000     0.00000000
 C      1   0   0     1.212043113813     0.00000000     0.00000000
 O      2   1   0     1.332546883967   124.48126719     0.00000000
 C      3   2   1     1.434317285121   116.15773282     0.11434932
 C      2   1   3     1.528202671884   123.07993087   176.82346039
 C      5   2   1     1.512613680347   109.35566090   272.06172688
 C      6   5   2     1.336552407846   108.93761975   244.83084226
 C      7   6   5     1.500897011641   109.77507142   359.46046953
 O      5   2   1     1.413347123866   113.05404271   155.38010324
 H      4   3   2     1.097256620468   110.38881643    61.40445992
 H      4   3   2     1.096888644859   110.40900296   300.54088050
 H      4   3   2     1.093528756913   105.94993445   180.95816313
 H      5   2   1     1.103128766513   106.44617549    34.15938168
 H      8   7   6     1.105650936326   111.66797652   114.22521719
 H      8   7   6     1.103129076357   112.94659806   235.72843869
 H      6   5   2     1.089772255071   123.20081373    63.23344760
 H      7   6   5     1.090812954955   126.62145313   178.51502939

---------------------------
INTERNAL COORDINATES (A.U.)
---------------------------
 O      0   0   0     0.000000000000     0.00000000     0.00000000
 C      1   0   0     2.290429547612     0.00000000     0.00000000
 O      2   1   0     2.518148671307   124.48126719     0.00000000
 C      3   2   1     2.710466858028   116.15773282     0.11434932
 C      2   1   3     2.887884526988   123.07993087   176.82346039
 C      5   2   1     2.858425602278   109.35566090   272.06172688
 C      6   5   2     2.525718014463   108.93761975   244.83084226
 C      7   6   5     2.836284307223   109.77507142   359.46046953
 O      5   2   1     2.670838996273   113.05404271   155.38010324
 H      4   3   2     2.073514511316   110.38881643    61.40445992
 H      4   3   2     2.072819138191   110.40900296   300.54088050
 H      4   3   2     2.066469870132   105.94993445   180.95816313
 H      5   2   1     2.084611259161   106.44617549    34.15938168
 H      8   7   6     2.089377469369   111.66797652   114.22521719
 H      8   7   6     2.084611844681   112.94659806   235.72843869
 H      6   5   2     2.059371110430   123.20081373    63.23344760
 H      7   6   5     2.061337748199   126.62145313   178.51502939

---------------------
BASIS SET INFORMATION
---------------------
There are 3 groups of distinct atoms

 Group   1 Type O   : 11s6p2d1f contracted to 5s3p2d1f pattern {62111/411/11/1}
 Group   2 Type C   : 11s6p2d1f contracted to 5s3p2d1f pattern {62111/411/11/1}
 Group   3 Type H   : 5s2p1d contracted to 3s2p1d pattern {311/11/1}

Atom   0O    basis set group =>   1
Atom   1C    basis set group =>   2
Atom   2O    basis set group =>   1
Atom   3C    basis set group =>   2
Atom   4C    basis set group =>   2
Atom   5C    basis set group =>   2
Atom   6C    basis set group =>   2
Atom   7C    basis set group =>   2
Atom   8O    basis set group =>   1
Atom   9H    basis set group =>   3
Atom  10H    basis set group =>   3
Atom  11H    basis set group =>   3
Atom  12H    basis set group =>   3
Atom  13H    basis set group =>   3
Atom  14H    basis set group =>   3
Atom  15H    basis set group =>   3
Atom  16H    basis set group =>   3
---------------------------------
AUXILIARY/C BASIS SET INFORMATION
---------------------------------
There are 3 groups of distinct atoms

 Group   1 Type O   : 8s6p5d3f1g contracted to 8s6p4d3f1g pattern {11111111/111111/2111/111/1}
 Group   2 Type C   : 8s6p5d3f1g contracted to 8s6p4d3f1g pattern {11111111/111111/2111/111/1}
 Group   3 Type H   : 4s3p2d1f contracted to 4s3p2d1f pattern {1111/111/11/1}

Atom   0O    basis set group =>   1
Atom   1C    basis set group =>   2
Atom   2O    basis set group =>   1
Atom   3C    basis set group =>   2
Atom   4C    basis set group =>   2
Atom   5C    basis set group =>   2
Atom   6C    basis set group =>   2
Atom   7C    basis set group =>   2
Atom   8O    basis set group =>   1
Atom   9H    basis set group =>   3
Atom  10H    basis set group =>   3
Atom  11H    basis set group =>   3
Atom  12H    basis set group =>   3
Atom  13H    basis set group =>   3
Atom  14H    basis set group =>   3
Atom  15H    basis set group =>   3
Atom  16H    basis set group =>   3

Checking for AutoStart:
The File: calc.gbw exists
Trying to determine its content:
     ... Fine, the file contains calculation information
     ... Fine, the calculation information was read
     ... Fine, the file contains a basis set
     ... Fine, the basis set was read
     ... Fine, the file contains a geometry
     ... Fine, the geometry was read
     ... Fine, the file contains a set of orbitals
     ... Fine, the orbitals can be read
     => possible old guess file was deleted
     => GBW file was renamed to GES file
     => GES file is set as startup file
     => Guess is set to MORead
     ... now leaving AutoStart


           ************************************************************
           *        Program running with 8 parallel MPI-processes     *
           *              working on a common directory               *
           ************************************************************
------------------------------------------------------------------------------
                             ORCA STARTUP CALCULATIONS
------------------------------------------------------------------------------
------------------------------------------------------------------------------
                   ___                                                        
                  /   \      - P O W E R E D   B Y -                         
                 /     \                                                     
                 |  |  |   _    _      __       _____    __    __             
                 |  |  |  | |  | |    /  \     |  _  \  |  |  /  |          
                  \  \/   | |  | |   /    \    | | | |  |  | /  /          
                 / \  \   | |__| |  /  /\  \   | |_| |  |  |/  /          
                |  |  |   |  __  | /  /__\  \  |    /   |      \           
                |  |  |   | |  | | |   __   |  |    \   |  |\   \          
                \     /   | |  | | |  |  |  |  | |\  \  |  | \   \       
                 \___/    |_|  |_| |__|  |__|  |_| \__\ |__|  \__/        
                                                                              
                      - O R C A' S   B I G   F R I E N D -                    
                                      &                                       
                       - I N T E G R A L  F E E D E R -                       
                                                                              
 v1 FN, 2020, v2 2021, v3 2022-2024                                           
------------------------------------------------------------------------------


----------------------
SHARK INTEGRAL PACKAGE
----------------------

Number of atoms                             ...     17
Number of basis functions                   ...    391
Number of shells                            ...    147
Maximum angular momentum                    ...      3
Integral batch strategy                     ... SHARK/LIBINT Hybrid
RI-J (if used) integral strategy            ... SPLIT-RIJ (Revised 2003 algorithm where possible)
Printlevel                                  ...      1
Contraction scheme used                     ... SEGMENTED contraction
Prescreening option                         ... SCHWARTZ
   Thresh                                   ... 1.000e-10
   Tcut                                     ... 1.000e-11
   Tpresel                                  ... 1.000e-11 
Coulomb Range Separation                    ... NOT USED
Exchange Range Separation                   ... NOT USED
Multipole approximations                    ... NOT USED
Finite Nucleus Model                        ... NOT USED
CABS basis                                  ... NOT available
Auxiliary Coulomb fitting basis             ... NOT available
Auxiliary J/K fitting basis                 ... NOT available
Auxiliary Correlation fitting basis         ... AVAILABLE
   # of basis functions in Aux-C            ...    924
   # of shells in Aux-C                     ...    278
   Maximum angular momentum in Aux-C        ...      4
Auxiliary 'external' fitting basis          ... NOT available

Checking pre-screening integrals            ... done (  0.0 sec) Dimension = 147
Check shell pair data                       ... done (  0.0 sec)
Shell pair information
Shell pair cut-off parameter TPreSel        ...   1.0e-11
Total number of shell pairs                 ...     10878
Shell pairs after pre-screening             ...      9439
Total number of primitive shell pairs       ...     30112
Primitive shell pairs kept                  ...     19658
          la=0 lb=0:   2050 shell pairs
          la=1 lb=0:   2610 shell pairs
          la=1 lb=1:    861 shell pairs
          la=2 lb=0:   1501 shell pairs
          la=2 lb=1:    977 shell pairs
          la=2 lb=2:    295 shell pairs
          la=3 lb=0:    547 shell pairs
          la=3 lb=1:    351 shell pairs
          la=3 lb=2:    203 shell pairs
          la=3 lb=3:     44 shell pairs

Calculating one electron integrals          ... done (  0.0 sec)
Calculating RI/C V-Matrix + Cholesky decomp.... done (  0.0 sec)
Calculating Nuclear repulsion               ... done (  0.0 sec) ENN=    461.184588648968 Eh

Diagonalization of the overlap matrix:
Smallest eigenvalue                        ... 6.392e-05
Time for diagonalization                   ...    0.021 sec
Threshold for overlap eigenvalues          ... 1.000e-07
Number of eigenvalues below threshold      ... 0
Time for construction of square roots      ...    0.010 sec
Total time needed                          ...    0.033 sec

-------------------
DFT GRID GENERATION
-------------------

General Integration Accuracy     IntAcc      ... 4.388
Radial Grid Type                 RadialGrid  ... OptM3 with GC (2021)
Angular Grid (max. ang.)         AngularGrid ... 4 (Lebedev-302)
Angular grid pruning method      GridPruning ... 4 (adaptive)
Weight generation scheme         WeightScheme... mBecke (2022)
Basis function cutoff            BFCut       ... 1.0000e-10
Integration weight cutoff        WCut        ... 1.0000e-14
Partially contracted basis set               ... off
Rotationally invariant grid construction     ... off
Angular grids for H and He will be reduced by one unit

Total number of grid points                  ...    80171
Total number of batches                      ...     1261
Average number of points per batch           ...       63
Average number of grid points per atom       ...     4716
Initializing property integral containers    ... done (  0.0 sec)

SHARK setup successfully completed in   0.8 seconds

Maximum memory used throughout the entire STARTUP-calculation: 30.5 MB


           ************************************************************
           *        Program running with 8 parallel MPI-processes     *
           *              working on a common directory               *
           ************************************************************
-------------------------------------------------------------------------------
                                 ORCA GUESS
                   Start orbitals & Density for SCF / CASSCF
-------------------------------------------------------------------------------

------------
SCF SETTINGS
------------
Hamiltonian:
 Ab initio Hamiltonian  Method          .... Hartree-Fock(GTOs)


General Settings:
 Integral files         IntName         .... calc
 Hartree-Fock type      HFTyp           .... RHF
 Total Charge           Charge          ....    0
 Multiplicity           Mult            ....    1
 Number of Electrons    NEL             ....   68
 Basis Dimension        Dim             ....  391
 Nuclear Repulsion      ENuc            ....    461.1845886490 Eh

Convergence Acceleration:
 AO-DIIS                CNVDIIS         .... on
   Start iteration      DIISMaxIt       ....    12
   Startup error        DIISStart       ....  0.200000
   # of expansion vecs  DIISMaxEq       ....     5
   Bias factor          DIISBfac        ....   1.050
   Max. coefficient     DIISMaxC        ....  10.000
 MO-DIIS                CNVKDIIS        .... off
 Trust-Rad. Augm. Hess. CNVTRAH         .... auto
   Auto Start mean grad. ratio tolernc. ....  1.125000
   Auto Start start iteration           ....     1
   Auto Start num. interpolation iter.  ....    10
   Max. Number of Micro iterations      ....    24
   Max. Number of Macro iterations      .... Maxiter - #DIIS iter
   Number of Davidson start vectors     ....     2
   Converg. threshold    (grad. norm)   ....   5.000e-05
   Grad. Scal. Fac. for Micro threshold ....   0.100
   Minimum threshold for Micro iter.    ....   1.000e-02
   NR start threshold (gradient norm)   ....   1.000e-04
   Initial trust radius                 ....   0.400
   Minimum AH scaling param. (alpha)    ....   1.000
   Maximum AH scaling param. (alpha)    .... 1000.000
   Quad. conv. algorithm                .... NR
   White noise on init. David. guess    .... on
   Maximum white noise                  ....   0.010
   Pseudo random numbers                .... off
   Inactive MOs                         .... canonical
   Orbital update algorithm             .... Taylor
   Preconditioner                       .... Diag
   Full preconditioner red. dimension   ....   250
 SOSCF                  CNVSOSCF        .... on
   Start iteration      SOSCFMaxIt      ....   150
   Startup grad/error   SOSCFStart      ....  0.003300
   Hessian update       SOSCFHessUp     .... L-BFGS
 Level Shifting         CNVShift        .... on
   Level shift para.    LevelShift      ....    0.2500
   Turn off err/grad.   ShiftErr        ....    0.0010
 Zerner damping         CNVZerner       .... off
 Static damping         CNVDamp         .... on
   Fraction old density DampFac         ....    0.7000
   Max. Damping (<1)    DampMax         ....    0.9800
   Min. Damping (>=0)   DampMin         ....    0.0000
   Turn off err/grad.   DampErr         ....    0.1000

SCF Procedure:
 Maximum # iterations   MaxIter         ....   125
 SCF integral mode      SCFMode         .... Direct
   Integral package                     .... SHARK and LIBINT hybrid scheme
 Reset frequency        DirectResetFreq ....    20
 Integral Threshold     Thresh          ....  1.000e-10 Eh
 Primitive CutOff       TCut            ....  1.000e-11 Eh

Convergence Tolerance:
 Convergence Check Mode ConvCheckMode   .... Total+1el-Energy
 Convergence forced     ConvForced      .... 1
 Energy Change          TolE            ....  1.000e-06 Eh
 1-El. energy change                    ....  1.000e-03 Eh
 Orbital Gradient       TolG            ....  5.000e-05
 Orbital Rotation angle TolX            ....  5.000e-05
 DIIS Error             TolErr          ....  1.000e-06

---------------------
INITIAL GUESS: MOREAD
---------------------
Guess MOs are being read from file: calc.ges
Input Geometry matches current geometry (good)
Input basis set matches current basis set (good)
Occupation numbers will be reassigned to an Aufbau configuration
MOs were renormalized
MOs were reorthogonalized (Cholesky)
                      ------------------
                      INITIAL GUESS DONE (   0.1 sec)
                      ------------------
             **** ENERGY FILE WAS UPDATED (calc.en.tmp) ****
Finished Guess after   0.2 sec
Maximum memory used throughout the entire GUESS-calculation: 22.2 MB


           ************************************************************
           *        Program running with 8 parallel MPI-processes     *
           *              working on a common directory               *
           ************************************************************

-------------------------------------------------------------------------------------------
                                      ORCA LEAN-SCF
                              memory conserving SCF solver
-------------------------------------------------------------------------------------------

--------------------
CPCM SOLVATION MODEL
--------------------
CPCM parameters:
  Epsilon                                         ...      16.7000
  Refrac                                          ...       1.2750
  Rsolv                                           ...       1.3000
  Surface type                                    ... GAUSSIAN VDW
  Discretization scheme                           ... Constant charge density
    Threshold for H atoms                         ...       5.0000 (charges/Ang^2)
    Threshold for non-H atoms                     ...       5.0000 (charges/Ang^2)
  Epsilon function type                           ...         CPCM
Solvent:                                          ... CUSTOM
Radii:
  Scheme                                          ... Element-dependent radii
  Radius for O  used is    3.4469 Bohr (=   1.8240 Ang.)
  Radius for C  used is    3.8550 Bohr (=   2.0400 Ang.)
  Radius for H  used is    2.4944 Bohr (=   1.3200 Ang.)
Calculating surface                               ...        done! (  0.0s)
Cavity surface points                             ...         1583
Cavity Volume                                     ...    1052.5245
Cavity Surface-area                               ...     604.6460
Calculating surface distance matrix               ...        done! (  0.0s)
Performing Cholesky decomposition & store         ...        done! (  0.1s)
Overall time for CPCM initialization              ...                 0.1s

----------------------------------------D-I-I-S--------------------------------------------
Iteration    Energy (Eh)           Delta-E    RMSDP     MaxDP     DIISErr   Damp  Time(sec)
-------------------------------------------------------------------------------------------
               ***  Starting incremental Fock matrix formation  ***
                              *** Initializing SOSCF ***
---------------------------------------S-O-S-C-F--------------------------------------
Iteration    Energy (Eh)           Delta-E    RMSDP     MaxDP     MaxGrad    Time(sec)
--------------------------------------------------------------------------------------
    1    -456.6221427115126517     0.00e+00  2.69e-05  8.94e-04  6.91e-05     7.1
               *** Restarting incremental Fock matrix formation ***
    2    -456.6221491615733612    -6.45e-06  1.50e-05  3.98e-04  1.11e-04     7.0
    3    -456.6221507795173693    -1.62e-06  9.75e-06  3.03e-04  6.76e-05     4.9
    4    -456.6221511470221230    -3.68e-07  2.14e-06  8.20e-05  2.15e-05     4.8
                 **** Energy Check signals convergence ****

               *****************************************************
               *                     SUCCESS                       *
               *           SCF CONVERGED AFTER   4 CYCLES          *
               *****************************************************

             **** ENERGY FILE WAS UPDATED (calc.en.tmp) ****

----------------
TOTAL SCF ENERGY
----------------

Total Energy       :       -456.62215114702212 Eh          -12425.32042 eV

Components:
Nuclear Repulsion  :        461.18458864896820 Eh           12549.47066 eV
Electronic Energy  :       -917.79187754563713 Eh          -24974.38666 eV
One Electron Energy:      -1539.41684143329348 Eh          -41889.66188 eV
Two Electron Energy:        621.62496388765635 Eh           16915.27522 eV
CPCM Dielectric    :         -0.01486225035314 Eh              -0.40442 eV

Virial components:
Potential Energy   :       -912.52777977191101 Eh          -24831.14328 eV
Kinetic Energy     :        455.90562862488889 Eh           12405.82285 eV
Virial Ratio       :          2.00157164658022

CPCM Solvation Model Properties:
Surface-charge          :         -0.02023325605740
Corrected charge        :          0.00000000000000
Outlying charge corr.   :          0.00002864145671 Eh               0.00078 eV
Free-energy (cav+disp)  :  This term is not implemented in the current solvation scheme

---------------
SCF CONVERGENCE
---------------

  Last Energy change         ...    3.6750e-07  Tolerance :   1.0000e-06
  Last MAX-Density change    ...    8.2005e-05  Tolerance :   1.0000e-05
  Last RMS-Density change    ...    2.1449e-06  Tolerance :   1.0000e-06
  Last DIIS Error            ...    5.7406e-04  Tolerance :   1.0000e-06
  Last Orbital Gradient      ...    2.1470e-05  Tolerance :   5.0000e-05
  Last Orbital Rotation      ...    2.2057e-05  Tolerance :   5.0000e-05


----------------
ORBITAL ENERGIES
----------------

  NO   OCC          E(Eh)            E(eV) 
   0   2.0000     -20.609890      -560.8236 
   1   2.0000     -20.570523      -559.7524 
   2   2.0000     -20.553780      -559.2968 
   3   2.0000     -11.386541      -309.8435 
   4   2.0000     -11.306561      -307.6672 
   5   2.0000     -11.285359      -307.0902 
   6   2.0000     -11.282382      -307.0092 
   7   2.0000     -11.244080      -305.9670 
   8   2.0000     -11.241899      -305.9076 
   9   2.0000      -1.471843       -40.0509 
  10   2.0000      -1.396803       -38.0089 
  11   2.0000      -1.368592       -37.2413 
  12   2.0000      -1.082220       -29.4487 
  13   2.0000      -1.034144       -28.1405 
  14   2.0000      -0.965551       -26.2740 
  15   2.0000      -0.861853       -23.4522 
  16   2.0000      -0.783723       -21.3262 
  17   2.0000      -0.771663       -20.9980 
  18   2.0000      -0.722571       -19.6621 
  19   2.0000      -0.707859       -19.2618 
  20   2.0000      -0.683908       -18.6101 
  21   2.0000      -0.671372       -18.2690 
  22   2.0000      -0.637853       -17.3569 
  23   2.0000      -0.598872       -16.2961 
  24   2.0000      -0.582245       -15.8437 
  25   2.0000      -0.570344       -15.5199 
  26   2.0000      -0.552249       -15.0275 
  27   2.0000      -0.531125       -14.4526 
  28   2.0000      -0.518713       -14.1149 
  29   2.0000      -0.503652       -13.7051 
  30   2.0000      -0.479669       -13.0525 
  31   2.0000      -0.470284       -12.7971 
  32   2.0000      -0.443567       -12.0701 
  33   2.0000      -0.361697        -9.8423 
  34   0.0000       0.132690         3.6107 
  35   0.0000       0.152577         4.1518 
  36   0.0000       0.168575         4.5872 
  37   0.0000       0.178699         4.8626 
  38   0.0000       0.183644         4.9972 
  39   0.0000       0.192529         5.2390 
  40   0.0000       0.206948         5.6314 
  41   0.0000       0.216349         5.8871 
  42   0.0000       0.221928         6.0390 
  43   0.0000       0.228289         6.2121 
  44   0.0000       0.243175         6.6171 
*Only the first 10 virtual orbitals were printed.

                    ********************************
                    * MULLIKEN POPULATION ANALYSIS *
                    ********************************

-----------------------
MULLIKEN ATOMIC CHARGES
-----------------------
   0 O :   -0.559956
   1 C :    0.512972
   2 O :   -0.369474
   3 C :   -0.010908
   4 C :    0.352714
   5 C :   -0.275111
   6 C :   -0.140360
   7 C :    0.164084
   8 O :   -0.469937
   9 H :    0.087655
  10 H :    0.087723
  11 H :    0.100818
  12 H :    0.110387
  13 H :    0.064451
  14 H :    0.073812
  15 H :    0.140488
  16 H :    0.130641
Sum of atomic charges:   -0.0000000

--------------------------------
MULLIKEN REDUCED ORBITAL CHARGES
--------------------------------
  0 O s       :     3.834186  s :     3.834186
      pz      :     1.563911  p :     4.688640
      px      :     1.619433
      py      :     1.505296
      dz2     :     0.003787  d :     0.034927
      dxz     :     0.005139
      dyz     :     0.006337
      dx2y2   :     0.008565
      dxy     :     0.011099
      f0      :     0.000219  f :     0.002203
      f+1     :     0.000150
      f-1     :     0.000206
      f+2     :     0.000065
      f-2     :     0.000445
      f+3     :     0.000592
      f-3     :     0.000527

  1 C s       :     3.062795  s :     3.062795
      pz      :     0.620206  p :     2.126047
      px      :     0.853472
      py      :     0.652369
      dz2     :     0.032266  d :     0.271478
      dxz     :     0.037545
      dyz     :     0.055447
      dx2y2   :     0.099920
      dxy     :     0.046299
      f0      :     0.002156  f :     0.026707
      f+1     :     0.001724
      f-1     :     0.003890
      f+2     :     0.002466
      f-2     :     0.004658
      f+3     :     0.004932
      f-3     :     0.006880

  2 O s       :     3.762480  s :     3.762480
      pz      :     1.627482  p :     4.563162
      px      :     1.432778
      py      :     1.502902
      dz2     :     0.005057  d :     0.041563
      dxz     :     0.005160
      dyz     :     0.008891
      dx2y2   :     0.015703
      dxy     :     0.006753
      f0      :     0.000320  f :     0.002269
      f+1     :     0.000200
      f-1     :     0.000300
      f+2     :     0.000517
      f-2     :     0.000295
      f+3     :     0.000369
      f-3     :     0.000268

  3 C s       :     3.128094  s :     3.128094
      pz      :     1.023391  p :     2.762597
      px      :     0.656529
      py      :     1.082677
      dz2     :     0.011479  d :     0.111299
      dxz     :     0.032624
      dyz     :     0.021198
      dx2y2   :     0.030349
      dxy     :     0.015648
      f0      :     0.000843  f :     0.008919
      f+1     :     0.001929
      f-1     :     0.000181
      f+2     :     0.002261
      f-2     :     0.000596
      f+3     :     0.001468
      f-3     :     0.001641

  4 C s       :     2.909824  s :     2.909824
      pz      :     0.969283  p :     2.537381
      px      :     0.858945
      py      :     0.709153
      dz2     :     0.034459  d :     0.186175
      dxz     :     0.021266
      dyz     :     0.053133
      dx2y2   :     0.048236
      dxy     :     0.029081
      f0      :     0.001674  f :     0.013906
      f+1     :     0.001199
      f-1     :     0.001823
      f+2     :     0.001679
      f-2     :     0.001681
      f+3     :     0.002653
      f-3     :     0.003197

  5 C s       :     3.190848  s :     3.190848
      pz      :     0.945828  p :     2.967373
      px      :     0.980032
      py      :     1.041513
      dz2     :     0.022623  d :     0.108453
      dxz     :     0.015193
      dyz     :     0.023922
      dx2y2   :     0.026853
      dxy     :     0.019862
      f0      :     0.000759  f :     0.008436
      f+1     :     0.001300
      f-1     :     0.001031
      f+2     :     0.001393
      f-2     :     0.001404
      f+3     :     0.001003
      f-3     :     0.001547

  6 C s       :     3.132328  s :     3.132328
      pz      :     0.988890  p :     2.886314
      px      :     0.965341
      py      :     0.932083
      dz2     :     0.014456  d :     0.113199
      dxz     :     0.018234
      dyz     :     0.028613
      dx2y2   :     0.030949
      dxy     :     0.020947
      f0      :     0.000536  f :     0.008519
      f+1     :     0.001269
      f-1     :     0.001254
      f+2     :     0.001623
      f-2     :     0.001417
      f+3     :     0.001077
      f-3     :     0.001342

  7 C s       :     3.065799  s :     3.065799
      pz      :     0.780165  p :     2.608253
      px      :     0.869747
      py      :     0.958341
      dz2     :     0.027567  d :     0.150216
      dxz     :     0.028085
      dyz     :     0.040231
      dx2y2   :     0.030091
      dxy     :     0.024242
      f0      :     0.001717  f :     0.011649
      f+1     :     0.001868
      f-1     :     0.001308
      f+2     :     0.002461
      f-2     :     0.002092
      f+3     :     0.001158
      f-3     :     0.001045

  8 O s       :     3.784508  s :     3.784508
      pz      :     1.605350  p :     4.644569
      px      :     1.597952
      py      :     1.441267
      dz2     :     0.007644  d :     0.038807
      dxz     :     0.009085
      dyz     :     0.006616
      dx2y2   :     0.009168
      dxy     :     0.006293
      f0      :     0.000168  f :     0.002052
      f+1     :     0.000369
      f-1     :     0.000191
      f+2     :     0.000308
      f-2     :     0.000283
      f+3     :     0.000445
      f-3     :     0.000290

  9 H s       :     0.876627  s :     0.876627
      pz      :     0.014540  p :     0.033572
      px      :     0.004638
      py      :     0.014395
      dz2     :     0.000456  d :     0.002146
      dxz     :     0.000386
      dyz     :     0.000621
      dx2y2   :     0.000398
      dxy     :     0.000285

 10 H s       :     0.876441  s :     0.876441
      pz      :     0.016362  p :     0.033685
      px      :     0.010039
      py      :     0.007284
      dz2     :     0.000530  d :     0.002150
      dxz     :     0.000611
      dyz     :     0.000378
      dx2y2   :     0.000407
      dxy     :     0.000224

 11 H s       :     0.862680  s :     0.862680
      pz      :     0.010291  p :     0.034401
      px      :     0.004089
      py      :     0.020021
      dz2     :     0.000292  d :     0.002101
      dxz     :     0.000176
      dyz     :     0.000638
      dx2y2   :     0.000525
      dxy     :     0.000470

 12 H s       :     0.850117  s :     0.850117
      pz      :     0.021883  p :     0.037007
      px      :     0.006488
      py      :     0.008637
      dz2     :     0.000784  d :     0.002489
      dxz     :     0.000562
      dyz     :     0.000629
      dx2y2   :     0.000246
      dxy     :     0.000268

 13 H s       :     0.898142  s :     0.898142
      pz      :     0.009872  p :     0.035126
      px      :     0.007463
      py      :     0.017791
      dz2     :     0.000434  d :     0.002281
      dxz     :     0.000336
      dyz     :     0.000627
      dx2y2   :     0.000492
      dxy     :     0.000392

 14 H s       :     0.888665  s :     0.888665
      pz      :     0.007763  p :     0.035282
      px      :     0.017140
      py      :     0.010379
      dz2     :     0.000243  d :     0.002241
      dxz     :     0.000587
      dyz     :     0.000229
      dx2y2   :     0.000570
      dxy     :     0.000612

 15 H s       :     0.817949  s :     0.817949
      pz      :     0.010552  p :     0.039551
      px      :     0.007894
      py      :     0.021104
      dz2     :     0.000223  d :     0.002013
      dxz     :     0.000063
      dyz     :     0.000658
      dx2y2   :     0.000561
      dxy     :     0.000508

 16 H s       :     0.827862  s :     0.827862
      pz      :     0.017500  p :     0.039462
      px      :     0.013407
      py      :     0.008555
      dz2     :     0.000444  d :     0.002035
      dxz     :     0.000591
      dyz     :     0.000453
      dx2y2   :     0.000280
      dxy     :     0.000267


                     *******************************
                     * LOEWDIN POPULATION ANALYSIS *
                     *******************************

----------------------
LOEWDIN ATOMIC CHARGES
----------------------
   0 O :    0.004604
   1 C :   -0.350277
   2 O :    0.237521
   3 C :    0.003917
   4 C :   -0.146944
   5 C :   -0.004333
   6 C :    0.008687
   7 C :   -0.071345
   8 O :    0.163797
   9 H :    0.010349
  10 H :    0.010582
  11 H :    0.012688
  12 H :    0.039104
  13 H :    0.017103
  14 H :    0.018396
  15 H :    0.022804
  16 H :    0.023346

-------------------------------
LOEWDIN REDUCED ORBITAL CHARGES
-------------------------------
  0 O s       :     3.397879  s :     3.397879
      pz      :     1.446242  p :     4.528117
      px      :     1.565430
      py      :     1.516446
      dz2     :     0.007935  d :     0.063798
      dxz     :     0.005827
      dyz     :     0.008991
      dx2y2   :     0.016180
      dxy     :     0.024866
      f0      :     0.000448  f :     0.005602
      f+1     :     0.000438
      f-1     :     0.000555
      f+2     :     0.000211
      f-2     :     0.000807
      f+3     :     0.001600
      f-3     :     0.001544

  1 C s       :     2.748302  s :     2.748302
      pz      :     0.674708  p :     2.499063
      px      :     0.968357
      py      :     0.855998
      dz2     :     0.109494  d :     0.942714
      dxz     :     0.121757
      dyz     :     0.191019
      dx2y2   :     0.316479
      dxy     :     0.203965
      f0      :     0.012883  f :     0.160198
      f+1     :     0.011167
      f-1     :     0.018667
      f+2     :     0.017018
      f-2     :     0.027882
      f+3     :     0.029151
      f-3     :     0.043430

  2 O s       :     3.241805  s :     3.241805
      pz      :     1.522880  p :     4.412372
      px      :     1.394089
      py      :     1.495403
      dz2     :     0.010157  d :     0.102101
      dxz     :     0.018093
      dyz     :     0.019359
      dx2y2   :     0.030878
      dxy     :     0.023613
      f0      :     0.000629  f :     0.006201
      f+1     :     0.000510
      f-1     :     0.000478
      f+2     :     0.001139
      f-2     :     0.000907
      f+3     :     0.001122
      f-3     :     0.001415

  3 C s       :     2.726563  s :     2.726563
      pz      :     1.001516  p :     2.791103
      px      :     0.748115
      py      :     1.041472
      dz2     :     0.040675  d :     0.417409
      dxz     :     0.122259
      dyz     :     0.073125
      dx2y2   :     0.125746
      dxy     :     0.055604
      f0      :     0.006787  f :     0.061007
      f+1     :     0.013028
      f-1     :     0.001951
      f+2     :     0.010976
      f-2     :     0.004106
      f+3     :     0.011963
      f-3     :     0.012196

  4 C s       :     2.697752  s :     2.697752
      pz      :     0.993984  p :     2.724246
      px      :     0.915010
      py      :     0.815252
      dz2     :     0.110578  d :     0.635305
      dxz     :     0.082932
      dyz     :     0.144904
      dx2y2   :     0.181414
      dxy     :     0.115477
      f0      :     0.010838  f :     0.089640
      f+1     :     0.008215
      f-1     :     0.010727
      f+2     :     0.011158
      f-2     :     0.011243
      f+3     :     0.017026
      f-3     :     0.020433

  5 C s       :     2.736328  s :     2.736328
      pz      :     0.916856  p :     2.846065
      px      :     0.926414
      py      :     1.002795
      dz2     :     0.078864  d :     0.379022
      dxz     :     0.061451
      dyz     :     0.072247
      dx2y2   :     0.100606
      dxy     :     0.065853
      f0      :     0.005054  f :     0.042918
      f+1     :     0.004614
      f-1     :     0.007322
      f+2     :     0.005388
      f-2     :     0.007230
      f+3     :     0.007186
      f-3     :     0.006124

  6 C s       :     2.740460  s :     2.740460
      pz      :     0.920570  p :     2.822276
      px      :     0.923701
      py      :     0.978005
      dz2     :     0.049224  d :     0.385072
      dxz     :     0.069967
      dyz     :     0.090229
      dx2y2   :     0.098404
      dxy     :     0.077247
      f0      :     0.002965  f :     0.043504
      f+1     :     0.003487
      f-1     :     0.009067
      f+2     :     0.005845
      f-2     :     0.007937
      f+3     :     0.007980
      f-3     :     0.006221

  7 C s       :     2.708777  s :     2.708777
      pz      :     0.863237  p :     2.738732
      px      :     0.903593
      py      :     0.971902
      dz2     :     0.096128  d :     0.546471
      dxz     :     0.124467
      dyz     :     0.135629
      dx2y2   :     0.103412
      dxy     :     0.086834
      f0      :     0.012493  f :     0.077364
      f+1     :     0.013903
      f-1     :     0.009600
      f+2     :     0.012774
      f-2     :     0.011866
      f+3     :     0.008942
      f-3     :     0.007787

  8 O s       :     3.270811  s :     3.270811
      pz      :     1.546284  p :     4.465841
      px      :     1.503356
      py      :     1.416200
      dz2     :     0.017448  d :     0.093403
      dxz     :     0.017893
      dyz     :     0.017801
      dx2y2   :     0.020905
      dxy     :     0.019356
      f0      :     0.000747  f :     0.006148
      f+1     :     0.000861
      f-1     :     0.000650
      f+2     :     0.001196
      f-2     :     0.000849
      f+3     :     0.000842
      f-3     :     0.001003

  9 H s       :     0.826476  s :     0.826476
      pz      :     0.052989  p :     0.136407
      px      :     0.026018
      py      :     0.057399
      dz2     :     0.007209  d :     0.026768
      dxz     :     0.003719
      dyz     :     0.007339
      dx2y2   :     0.004749
      dxy     :     0.003754

 10 H s       :     0.826048  s :     0.826048
      pz      :     0.056676  p :     0.136556
      px      :     0.042199
      py      :     0.037681
      dz2     :     0.005851  d :     0.026814
      dxz     :     0.007604
      dyz     :     0.006210
      dx2y2   :     0.003621
      dxy     :     0.003528

 11 H s       :     0.824731  s :     0.824731
      pz      :     0.043697  p :     0.135599
      px      :     0.024168
      py      :     0.067734
      dz2     :     0.004496  d :     0.026982
      dxz     :     0.001663
      dyz     :     0.008683
      dx2y2   :     0.006705
      dxy     :     0.005435

 12 H s       :     0.798793  s :     0.798793
      pz      :     0.063811  p :     0.134862
      px      :     0.030861
      py      :     0.040190
      dz2     :     0.007976  d :     0.027241
      dxz     :     0.006307
      dyz     :     0.008042
      dx2y2   :     0.002348
      dxy     :     0.002568

 13 H s       :     0.821678  s :     0.821678
      pz      :     0.044401  p :     0.135032
      px      :     0.034543
      py      :     0.056089
      dz2     :     0.004731  d :     0.026186
      dxz     :     0.004268
      dyz     :     0.006783
      dx2y2   :     0.006089
      dxy     :     0.004316

 14 H s       :     0.821047  s :     0.821047
      pz      :     0.033281  p :     0.134214
      px      :     0.061287
      py      :     0.039646
      dz2     :     0.002929  d :     0.026343
      dxz     :     0.006684
      dyz     :     0.002701
      dx2y2   :     0.006889
      dxy     :     0.007140

 15 H s       :     0.803508  s :     0.803508
      pz      :     0.040870  p :     0.147475
      px      :     0.035014
      py      :     0.071591
      dz2     :     0.003067  d :     0.026213
      dxz     :     0.000921
      dyz     :     0.008214
      dx2y2   :     0.007165
      dxy     :     0.006845

 16 H s       :     0.805620  s :     0.805620
      pz      :     0.059984  p :     0.145266
      px      :     0.051604
      py      :     0.033678
      dz2     :     0.006636  d :     0.025768
      dxz     :     0.007397
      dyz     :     0.004994
      dx2y2   :     0.003453
      dxy     :     0.003288


                      *****************************
                      * MAYER POPULATION ANALYSIS *
                      *****************************

  NA   - Mulliken gross atomic population
  ZA   - Total nuclear charge
  QA   - Mulliken gross atomic charge
  VA   - Mayer's total valence
  BVA  - Mayer's bonded valence
  FA   - Mayer's free valence

  ATOM       NA         ZA         QA         VA         BVA        FA
  0 O      8.5600     8.0000    -0.5600     1.9295     1.9295    -0.0000
  1 C      5.4870     6.0000     0.5130     4.0464     4.0464    -0.0000
  2 O      8.3695     8.0000    -0.3695     1.9905     1.9905    -0.0000
  3 C      6.0109     6.0000    -0.0109     3.8575     3.8575     0.0000
  4 C      5.6473     6.0000     0.3527     3.8005     3.8005    -0.0000
  5 C      6.2751     6.0000    -0.2751     3.9771     3.9771    -0.0000
  6 C      6.1404     6.0000    -0.1404     3.9604     3.9604    -0.0000
  7 C      5.8359     6.0000     0.1641     3.9627     3.9627    -0.0000
  8 O      8.4699     8.0000    -0.4699     1.8713     1.8713    -0.0000
  9 H      0.9123     1.0000     0.0877     0.9976     0.9976     0.0000
 10 H      0.9123     1.0000     0.0877     0.9979     0.9979    -0.0000
 11 H      0.8992     1.0000     0.1008     0.9968     0.9968    -0.0000
 12 H      0.8896     1.0000     0.1104     1.0098     1.0098    -0.0000
 13 H      0.9355     1.0000     0.0645     0.9952     0.9952    -0.0000
 14 H      0.9262     1.0000     0.0738     0.9951     0.9951     0.0000
 15 H      0.8595     1.0000     0.1405     1.0074     1.0074    -0.0000
 16 H      0.8694     1.0000     0.1306     1.0041     1.0041    -0.0000

  Mayer bond orders larger than 0.100000
B(  0-O ,  1-C ) :   1.8783 B(  1-C ,  2-O ) :   1.1908 B(  1-C ,  4-C ) :   0.9285 
B(  2-O ,  3-C ) :   0.8434 B(  3-C ,  9-H ) :   0.9975 B(  3-C , 10-H ) :   0.9984 
B(  3-C , 11-H ) :   0.9972 B(  4-C ,  5-C ) :   0.9678 B(  4-C ,  8-O ) :   0.9408 
B(  4-C , 12-H ) :   0.9975 B(  5-C ,  6-C ) :   1.9641 B(  5-C , 15-H ) :   0.9710 
B(  6-C ,  7-C ) :   1.0179 B(  6-C , 16-H ) :   0.9682 B(  7-C ,  8-O ) :   0.9099 
B(  7-C , 13-H ) :   0.9919 B(  7-C , 14-H ) :   1.0009 

-------
TIMINGS
-------

Total SCF time: 0 days 0 hours 0 min 24 sec 

Total time                  ....      24.231 sec
Sum of individual times     ....      24.216 sec  ( 99.9%)

SCF preparation             ....       0.311 sec  (  1.3%)
Fock matrix formation       ....      23.564 sec  ( 97.2%)
  Startup                   ....       0.011 sec  (  0.0% of F)
  Coulomb+Exchange Fock     ....      22.816 sec  ( 96.8% of F)
  CPCM terms                ....       0.712 sec  (  3.0% of F)
Diagonalization             ....       0.000 sec  (  0.0%)
Density matrix formation    ....       0.028 sec  (  0.1%)
Total Energy calculation    ....       0.018 sec  (  0.1%)
Population analysis         ....       0.040 sec  (  0.2%)
Orbital Transformation      ....       0.051 sec  (  0.2%)
Orbital Orthonormalization  ....       0.000 sec  (  0.0%)
DIIS solution               ....       0.058 sec  (  0.2%)
SOSCF solution              ....       0.142 sec  (  0.6%)
Finished LeanSCF after  24.3 sec

Maximum memory used throughout the entire LEANSCF-calculation: 28.8 MB


           ************************************************************
           *        Program running with 8 parallel MPI-processes     *
           *              working on a common directory               *
           ************************************************************

------------------------------------------------------------------------------
                         ORCA PROPERTY INTEGRAL CALCULATIONS
------------------------------------------------------------------------------

GBWName                                   ... calc.gbw
Number of atoms                           ...     17
Number of basis functions                 ...    391
Max core memory                           ...   8000 MB

Dipole integrals                          ... YES
Quadrupole integrals                      ...  NO
Linear momentum integrals                 ... YES
Angular momentum integrals                ... YES
Higher moments length integrals           ...  NO
Higher moments velocity integrals         ...  NO
Kinetic energy integrals                  ...  NO
GIAO right hand sides                     ...  NO
GIAO dipole derivative integrals          ...  NO
SOC integrals                             ...  NO
EPR diamagnetic integrals (GIAO)          ...  NO
EPR gauge integrals                       ...  NO
Field gradient integrals                  ...  NO (   0 nuclei)
Spin-dipole/Fermi contact integrals       ...  NO (   0 nuclei)
Contact density integrals                 ...  NO (   0 nuclei)
Nucleus-orbit integrals                   ...  NO (   0 nuclei)
Geometric perturbations                   ...  NO (  17 nuclei)

Choice of electric origin   ... Center of mass
Position of electric origin ... (  0.1104,  0.1002, -0.4484) 
Choice of magnetic origin   ... GIAO
Position of magnetic origin ... (  0.0000,  0.0000,  0.0000) 

Calculating integrals                     ... Electric Dipole (Length)     done (  0.0 sec)
Calculating integrals                     ... Linear Momentum              done (  0.0 sec)
Calculating integrals                     ... Angular Momentum  (ElOri)    done (  0.0 sec)

Property integrals calculated in   0.1 sec

Maximum memory used throughout the entire PROPINT-calculation: 23.7 MB


           ************************************************************
           *        Program running with 8 parallel MPI-processes     *
           *              working on a common directory               *
           ************************************************************


--------------------------------------------------------------------------------
                             ORCA-MATRIX DRIVEN CI
--------------------------------------------------------------------------------


Wavefunction type
-----------------
Correlation treatment                      ...      CCSD     
Single excitations                         ... ON
Orbital optimization                       ... OFF
Calculation of Z vector                    ... OFF
Calculation of Brueckner orbitals          ... OFF
Perturbative triple excitations            ... ON
CPCM scheme                                ... PTES
Calculation of F12 correction              ... OFF
Frozen core treatment                      ... chemical core (18 el)
Reference Wavefunction                     ... RHF
  Internal Orbitals:     9 ...   33 ( 25 MO's/ 50 electrons)
  Virtual  Orbitals:    34 ...  390 (357 MO's              )
Number of AO's                             ...    391
Number of electrons                        ...     68
Number of correlated electrons             ...     50

Algorithmic settings
--------------------
Integral transformation                    ... All integrals via the RI transformation
K(C) Formation                             ... RI-DLPNO
   PNO-Integral Storage                    ... ON DISK
   PNO occupation number cut-off           ... 3.330e-07
   Singles PNO occupation number cut-off   ... 9.990e-09
   PNO Mulliken prescreening cut-off       ... 1.000e-03
   Domain cut-off (Mulliken population)    ... 1.000e-03
   PNO Normalization                       ...    1
Maximum number of iterations               ...        50
Convergence tolerance (max. residuum)      ... 2.500e-05
Level shift for amplitude update           ... 2.000e-01
Maximum number of DIIS vectors             ...         7
DIIS turned on at iteration                ...         0
Damping before turning on DIIS             ...     0.500
Damping after turning on DIIS              ...     0.000
Pair specific amplitude update             ... OFF
Natural orbital iterations                 ... OFF
Perturbative natural orbital generation    ... OFF
Printlevel                                 ... 2

Singles Fock matrix elements calculated using PNOs.

Memory handling:
----------------
Maximum memory for working arrays          ...   8000 MB
Data storage in matrix containers          ... UNCOMPRESSED
Data type for integral storage             ... DOUBLE
In-Core Storage of quantities:
   Amplitudes+Sigma Vector      ... NO
   J+K operators                ... NO
   DIIS vectors                 ... NO
   3-external integrals         ... NO
   4-external integrals         ... NO

Localization treatment:
-----------------------
Localization option                        ...    6
Localization threshhold                    ... -1.0e+00
Using relative localization threshhold     ... 1.0e-08
Neglect threshold for strong pairs         ... 1.000e-04 Eh
Prescreening threshold for very weak pairs ... 1.000e-06 Eh

Initializing the integral package          ... done
Localizing the valence orbitals
Localizing the valence orbitals
------------------------------------------------------------------------------
                           ORCA ORBITAL LOCALIZATION
------------------------------------------------------------------------------

Input orbitals are from                  ... calc.gbw
Output orbitals are to                   ... calc.loc
Max. number of iterations                ... 128
Localizations seeded randomly            ... off
Convergence tolerance                    ... 1.000e-06
Using relative localization threshhold   ... 1.000e-08
Threshold for strong local MOs           ... 9.500e-01
Threshold for bond MOs                   ... 8.500e-01
Operator                                 ... 0
Orbital range for localization           ... 9 to 33
Localization criterion                   ... FOSTER-BOYS (AUGMENTED HESSIAN)
Doing the dipole integrals     ... o.k.
Initial value of the localization sum :   382.503616
ITERATION   0 : L=  409.4786971724 DL=  2.70e+01 (AVERGE_DL)=    0.2998615327 
ITERATION   1 : L=  410.7739600445 DL=  1.30e+00 (AVERGE_DL)=    0.0657080125 
ITERATION   2 : L=  410.8316371005 DL=  5.77e-02 (AVERGE_DL)=    0.0138656718 
ITERATION   3 : L=  410.8389009809 DL=  7.26e-03 (AVERGE_DL)=    0.0049206641 
ITERATION   4 : L=  410.8411013694 DL=  2.20e-03 (AVERGE_DL)=    0.0027082519 
ITERATION   5 : L=  410.8422689410 DL=  1.17e-03 (AVERGE_DL)=    0.0019727913 
ITERATION   6 : L=  410.8430222908 DL=  7.53e-04 (AVERGE_DL)=    0.0015846658 
ITERATION   7 : L=  410.8435370312 DL=  5.15e-04 (AVERGE_DL)=    0.0013098860 
ITERATION   8 : L=  410.8438973287 DL=  3.60e-04 (AVERGE_DL)=    0.0010958977 
ITERATION   9 : L=  410.8441533737 DL=  2.56e-04 (AVERGE_DL)=    0.0009238416 
ITERATION  10 : L=  410.8443373921 DL=  1.84e-04 (AVERGE_DL)=    0.0007831951 
ITERATION  11 : L=  410.8444708256 DL=  1.33e-04 (AVERGE_DL)=    0.0006669171 
ITERATION  12 : L=  410.8445682716 DL=  9.74e-05 (AVERGE_DL)=    0.0005699297 
ITERATION  13 : L=  410.8446398484 DL=  7.16e-05 (AVERGE_DL)=    0.0004884563 
ITERATION  14 : L=  410.8446926718 DL=  5.28e-05 (AVERGE_DL)=    0.0004196163 
ITERATION  15 : L=  410.8447318054 DL=  3.91e-05 (AVERGE_DL)=    0.0003611721 
ITERATION  16 : L=  410.8447608908 DL=  2.91e-05 (AVERGE_DL)=    0.0003113700 
ITERATION  17 : L=  410.8447825644 DL=  2.17e-05 (AVERGE_DL)=    0.0002687854 
ITERATION  18 : L=  410.8447987503 DL=  1.62e-05 (AVERGE_DL)=    0.0002322774 
ITERATION  19 : L=  410.8448108602 DL=  1.21e-05 (AVERGE_DL)=    0.0002009139 
ITERATION  20 : L=  410.8448199349 DL=  9.07e-06 (AVERGE_DL)=    0.0001739222 
ITERATION  21 : L=  410.8448267433 DL=  6.81e-06 (AVERGE_DL)=    0.0001506475 
ITERATION  22 : L=  410.8448318576 DL=  5.11e-06 (AVERGE_DL)=    0.0001305668 
ITERATION  23 : L=  410.8448357021 DL=  3.84e-06 (AVERGE_DL)=    0.0001132039 
ITERATION  24 : L=  410.8448385955 DL=  2.89e-06 (AVERGE_DL)=    0.0000982078 
ITERATION  25 : L=  410.8448407745 DL=  2.18e-06 (AVERGE_DL)=    0.0000852248 
ITERATION  26 : L=  410.8448424159 DL=  1.64e-06 (AVERGE_DL)=    0.0000739692 
ITERATION  27 : L=  410.8448436526 DL=  1.24e-06 (AVERGE_DL)=    0.0000642043 
ITERATION  28 : L=  410.8448445850 DL=  9.32e-07 (AVERGE_DL)=    0.0000557499 
LOCALIZATION SUM CONVERGED

------------------------------------------------------
AUGMENTED HESSIAN OPTIMIZATION OF FOSTER-BOYS ORBITALS
------------------------------------------------------

Spin operator:           0
Orbital window:          9 to 33
Number of iterations:    128
Gradient tolerance:      1.000e-06
Number of pairs:         300
Davidson threshold:      2000
Diagonalization method:  LAPACK
Iter:    0   L: 410.8448445850   Grad. norm: 2.166503e-03
   *** Likely close to a maximum now. ***
       Augmented Hessian eigenvalues:  5.75e-06 -1.37e-01 -1.14e+00 -1.39e+00 ... 
Iter:    1   L: 410.8448474695   Grad. norm: 3.363288e-05
Iter:    2   L: 410.8448474696   Grad. norm: 8.164994e-10
LOCALIZATION HAS CONVERGED.

Eigenvalues of the Hessian:
  0 -1.361e-01
  1 -1.141e+00
  2 -1.389e+00
  3 -1.696e+00
  4 -2.067e+00
  5 -2.774e+00
  6 -3.597e+00
  7 -4.565e+00
  8 -4.865e+00
  9 -5.211e+00
    ...


--------------------------------------------------------------------------------
                    LOCALIZED MOLECULAR ORBITAL COMPOSITIONS
--------------------------------------------------------------------------------

The Mulliken populations for each LMO on each atom are computed
The LMO`s will be ordered according to atom index and type
  (A) Strongly localized MO`s have populations of >=0.950 on one atom
  (B) Two center bond orbitals have populations of >=0.850 on two atoms
  (C) Other MO`s are considered to be `delocalized`

FOUND  -   6 strongly local MO`s
       -  19 two center bond MO`s
       -   0 significantly delocalized MO`s

Rather strongly localized orbitals:
MO  14:   8O  -   0.971387
MO  13:   8O  -   0.985364
MO  12:   2O  -   0.951101
MO  11:   2O  -   0.960795
MO  10:   0O  -   0.964895
MO   9:   0O  -   0.964394
Bond-like localized orbitals:
MO  33:  16H  -   0.434161  and   6C  -   0.565919
MO  32:  15H  -   0.426306  and   5C  -   0.574076
MO  31:  14H  -   0.473199  and   7C  -   0.556447
MO  30:  13H  -   0.478796  and   7C  -   0.547804
MO  29:  12H  -   0.444866  and   4C  -   0.583919
MO  28:  11H  -   0.458016  and   3C  -   0.561936
MO  27:  10H  -   0.465912  and   3C  -   0.560412
MO  26:   9H  -   0.466006  and   3C  -   0.559492
MO  25:   8O  -   0.681941  and   7C  -   0.323296
MO  24:   8O  -   0.666996  and   4C  -   0.320263
MO  23:   7C  -   0.473122  and   6C  -   0.553480
MO  22:   6C  -   0.482480  and   5C  -   0.534031
MO  21:   6C  -   0.494023  and   5C  -   0.519847
MO  20:   5C  -   0.528947  and   4C  -   0.484682
MO  19:   4C  -   0.454714  and   1C  -   0.583846
MO  18:   3C  -   0.314171  and   2O  -   0.684922
MO  17:   2O  -   0.659126  and   1C  -   0.362423
MO  16:   1C  -   0.323629  and   0O  -   0.686780
MO  15:   1C  -   0.327294  and   0O  -   0.686130
Localized MO's were stored in: calc.loc

Localizing the core orbitals
------------------------------------------------------------------------------
                           ORCA ORBITAL LOCALIZATION
------------------------------------------------------------------------------

Input orbitals are from                  ... calc.loc
Output orbitals are to                   ... calc.loc
Max. number of iterations                ... 128
Localizations seeded randomly            ... off
Convergence tolerance                    ... 1.000e-06
Using relative localization threshhold   ... 1.000e-08
Threshold for strong local MOs           ... 9.500e-01
Threshold for bond MOs                   ... 8.500e-01
Operator                                 ... 0
Orbital range for localization           ... 0 to 8
Localization criterion                   ... FOSTER-BOYS (AUGMENTED HESSIAN)
Doing the dipole integrals     ... o.k.
Initial value of the localization sum :   121.867613
ITERATION   0 : L=  121.8676172046 DL=  4.65e-06 (AVERGE_DL)=    0.0003592062 
ITERATION   1 : L=  121.8676172046 DL=  0.00e+00 (AVERGE_DL)=    0.0000000000 
LOCALIZATION SUM CONVERGED

------------------------------------------------------
AUGMENTED HESSIAN OPTIMIZATION OF FOSTER-BOYS ORBITALS
------------------------------------------------------

Spin operator:           0
Orbital window:          0 to 8
Number of iterations:    128
Gradient tolerance:      1.000e-06
Number of pairs:         36
Davidson threshold:      2000
Diagonalization method:  LAPACK
Iter:    0   L: 121.8676172046   Grad. norm: 3.335732e-04
   *** Likely close to a maximum now. ***
       Augmented Hessian eigenvalues:  5.05e-10 -2.10e+01 -2.54e+01 -2.55e+01 ... 
Iter:    1   L: 121.8676172049   Grad. norm: 2.578970e-15
LOCALIZATION HAS CONVERGED.

Eigenvalues of the Hessian:
  0 -2.098e+01
  1 -2.536e+01
  2 -2.552e+01
  3 -2.853e+01
  4 -2.917e+01
  5 -2.938e+01
  6 -3.218e+01
  7 -3.268e+01
  8 -3.336e+01
  9 -7.245e+01
    ...


--------------------------------------------------------------------------------
                    LOCALIZED MOLECULAR ORBITAL COMPOSITIONS
--------------------------------------------------------------------------------

The Mulliken populations for each LMO on each atom are computed
The LMO`s will be ordered according to atom index and type
  (A) Strongly localized MO`s have populations of >=0.950 on one atom
  (B) Two center bond orbitals have populations of >=0.850 on two atoms
  (C) Other MO`s are considered to be `delocalized`

FOUND  -   9 strongly local MO`s
       -   0 two center bond MO`s
       -   0 significantly delocalized MO`s

Rather strongly localized orbitals:
MO   8:   8O  -   0.999282
MO   7:   7C  -   1.001095
MO   6:   6C  -   1.001569
MO   5:   5C  -   1.001337
MO   4:   4C  -   1.001703
MO   3:   3C  -   1.000086
MO   2:   2O  -   0.999182
MO   1:   1C  -   1.000072
MO   0:   0O  -   0.999332
Localized MO's were stored in: calc.loc

Warning: reference  - re-canonicalizations have been set to INT 1 VIRT 1
Warning: internal orbitals are localized - no re-canonicalization of internal orbitals
Warning: UsePNO is turned on - no re-canonicalization of internal and virtual orbitals
Fock densities were made 
Making Fock matrix and reference energy:

--------------------------
CLOSED-SHELL FOCK OPERATOR
--------------------------

MDCI_FockCPCM: ediel   =  -0.014862250000
MDCI_FockCPCM: <VCPCM> =  -0.169934820761
Time needed for Fock operator              ...            9.286 sec
Reference energy                           ...   -456.622145610

--------------
DLPNO SETTINGS (2015 fully linear scaling implementation)
--------------

TCutMKN:           1.000e-03
TCutPAO:           1.000e-03
TCutPNO:           3.330e-07
TCutPNOSingles:    9.990e-09
TCutEN:            9.700e-01
TCutPAOExt:        1.000e-01
TCutPairs:         1.000e-04
TCutPre:           1.000e-06
TCutOSV:           1.000e-06
TCutDOij:          1.000e-05
TCutDO:            1.000e-02
TCutC:             1.000e-04
TCutCPAO:          1.000e-03
TCutCMO:           1.000e-03
TScaleDOMP2PreScr: 2.000e+00
TScaleMKNMP2PreScr:1.000e+01
TScalePNOMP2PreScr:1.000e+00
PAO overlap thresh 1.000e-08
Using PNOs for Singles Fock computation
Use new domains
Use fully linear algorithm
TCutTNO:           1.000e-09
TCutMP2Pairs:      1.000e-05
TCutDOStrong:      2.000e-02
TCutDOWeak:        4.000e-02
TCutMKNStrong:     1.000e-02
TCutMKNWeak:       1.000e-01
NTCutTNO:          1

--------------------------
Creating C-PCM containers                  ... ok
Mulliken population of the LMOs            ... ok
Performing proximity check                 ... No problems found
Calculating differential overlap integrals ... ok

--------------------------
ELECTRON PAIR PRESCREENING
--------------------------

Dipole-based pair screening          .... used

   TCutDOij = 1.000000e-05
   TCutPre  = 1.000000e-06
   .... Finished loop over pairs
Total time spent in the prescreening                  ...     0.000 sec
sum of pair energies estimated for screened out pairs ...       0.000000000000 Eh
Thresholds for map construction and integral transformation for crude MP2:
   TCutMKN                    ...     1.0e-02
   TCutDO                     ...     2.0e-02
   TCutPairs                  ...     1.0e-04
   TCutPNO_CrudeMP2           ...     3.3e-07
   TCutPNOSingles_CrudeMP2    ...     1.0e-08
--------------------------------
LOCAL RI TRANSFORMATION (IAVPAO)
--------------------------------

Orbital window:       9 to 33
Number of PAOs:     391
Basis functions:    391 (147 shells)
Aux. functions:     924 (278 shells)
Use SHARK:           on
Have SHARK:         yes

Processing maps (0.0 sec)
Average map sizes:
   Aux shells -> MOs              25.0
   Aux shells -> PAOs            391.0
   MOs        -> AO shells       142.0
   PAOs       -> AO shells       146.6

Calculating integrals (0.8 sec, 68.920 MB)
Sorting integrals (0.1 sec, 68.910 MB)
Total time for the integral transformation: 1.0 sec
--------------------------------
INITIAL GUESS AND PNO GENERATION
--------------------------------

PNO truncation parameters                   .... 
    PAOOverlapThresh   =        1.000e-08

    TCutPairs          =        1.000e-04
    TCutPNO            =        3.330e-07
    TCutPNOSingles     =        9.990e-09
    TCutMP2Pairs       =        1.000e-05
    TCutMKN            =        1.000e-02
    TCutDO             =        2.000e-02

Pair selection                          .... not used
Type of local MP2 treatment                 .... semi-local MP2
Strategy for PNO selection                  .... occupation number selection
Pair density normalization                  .... MP2 norm
Spin component scaling                      .... not used

   .... Finished loop over pairs
Making pair pair interaction lists          ... done

                       ===========================
                        231 OF  325 PAIRS ARE KEPT CCSD PAIRS
                         84 OF  325 PAIRS ARE KEPT MP2 PAIRS FOR (T)
                         10 OF  325 PAIRS ARE SKIPPED
                       ===========================

Total time spent in the initial guess                 ...     2.992 sec
SL-MP2 correlation energy (all non-screened pairs)    ...      -1.592912962176 Eh

Initial PNO correlation energy                        ...      -1.585365500059 Eh
sum of pair energies prescreened and skipped MP2 pairs...      -0.000066541915 Eh
sum of pair energies of crude MP2 skipped pairs only  ...      -0.000066541915 Eh
sum of MP2 pair energies for pairs that were not kept ...      -0.003314718188 Eh
sum of PNO error estimates for the kept pairs         ...      -0.004232743929 Eh
                                                          --------------------
sum of all corrections                                         -0.007547462117
Initial total correlation energy                               -1.592912962176
Thresholds for map construction and integral transformation for fine MP2 and CCSD(T) calculation:
   TCutMKN   ...     1.0e-03
   TCutDO    ...     1.0e-02
   TCutPairs ...     1.0e-04
   TCutCMO   ...     1.0e-03
   TCutCPAO  ...     1.0e-03

Thresholds for map construction and integral transformation for strong Triples:
   TCutMKN   ...     1.0e-02
   TCutDO    ...     2.0e-02
   TCutCMO   ...     1.0e-03
   TCutCPAO  ...     1.0e-03

Thresholds for map construction and integral transformation for weak Triples:
   TCutMKN   ...     1.0e-01
   TCutDO    ...     4.0e-02
   TCutCMO   ...     1.0e-03
   TCutCPAO  ...     1.0e-03

--------------------------------
LOCAL RI TRANSFORMATION (IAVPAO)
--------------------------------

Orbital window:       9 to 33
Number of PAOs:     391
Basis functions:    391 (147 shells)
Aux. functions:     924 (278 shells)
Use SHARK:           on
Have SHARK:         yes

Processing maps (0.0 sec)
Average map sizes:
   Aux shells -> MOs              24.9
   Aux shells -> PAOs            391.0
   MOs        -> AO shells       142.0
   PAOs       -> AO shells       146.6

Calculating integrals (0.8 sec, 68.652 MB)
Sorting integrals (0.1 sec, 68.641 MB)
Total time for the integral transformation: 0.9 sec
--------------------------------
INITIAL GUESS AND PNO GENERATION
--------------------------------

PNO truncation parameters                   .... 
    PAOOverlapThresh   =        1.000e-08

    TCutPairs          =        1.000e-04
    TCutPNO            =        3.330e-07
    TCutPNOSingles     =        9.990e-09
    TCutMP2Pairs       =        1.000e-05
    TCutMKN            =        1.000e-03
    TCutDO             =        1.000e-02

Pair selection                          .... not used
Type of local MP2 treatment                 .... semi-local MP2
Strategy for PNO selection                  .... occupation number selection
Pair density normalization                  .... MP2 norm
Spin component scaling                      .... not used

   .... Finished loop over pairs

 PNO Occupation Number Statistics: 
  | Av. % of trace(Dij) retained        ...  97.936728901817
  | sigma^2 in % of trace(Dij) retained ...   5.11e+00
  | Av. % of trace(Di) retained         ...  99.999107779677
  | sigma^2 in % of trace(Di) retained  ...   8.46e-08
 Distributions of % trace(Dij) recovered:
  |       >= 99.9  ...    69 ( 21.9 % of all pairs)
  |   [80.0, 90.0) ...     3 (  1.0 % of all pairs)
  |   [90.0, 99.0) ...   169 ( 53.7 % of all pairs)
  |   [99.0, 99.9) ...    74 ( 23.5 % of all pairs)
 Distributions of % trace(Di) recovered :
  |       >= 99.9  ...    25 (100.0 % of all I-pairs )

Making pair pair interaction lists          ... done

                       ===========================
                        231 OF  315 PAIRS ARE KEPT
                       ===========================

Total time spent in the initial guess                 ...     4.439 sec
SL-MP2 correlation energy (all non-screened pairs)    ...      -1.593454039762 Eh

Initial PNO correlation energy                        ...      -1.585967529664 Eh
sum of pair energies estimated for screened out pairs ...      -0.000066541915 Eh
sum of MP2 pair energies for pairs that were not kept ...      -0.003248319597 Eh
sum of PNO error estimates for the kept pairs         ...      -0.004238190501 Eh
                                                          --------------------
sum of all corrections                                         -0.007553052013
Initial total correlation energy                               -1.593520581677
Thresholds for map construction and integral transformation for fine MP2 and CCSD(T) calculation:
   TCutMKN   ...     1.0e-03
   TCutDO    ...     1.0e-02
   TCutPairs ...     1.0e-04
   TCutCMO   ...     1.0e-03
   TCutCPAO  ...     1.0e-03

Time for aux screen maps:            0.002
Time for maps after fine MP2:            0.011
-----------------------------
LOCAL RI TRANSFORMATION (IJV)
-----------------------------

Orbital window:       9 to 33
Basis functions:    391 (147 shells)
Aux. functions:     924 (278 shells)
Use SHARK:           on

Processing maps (0.0 sec)
Average map sizes:
   Aux shells -> MOs(i)           24.4
   Aux shells -> MOs(j)           25.0
   MOs        -> AO shells       142.0

Calculating integrals (0.8 sec, 4.319 MB)
Sorting integrals (0.0 sec, 4.309 MB)
Total time for the integral transformation: 0.9 sec
--------------------------------
LOCAL RI TRANSFORMATION (VABPAO)
--------------------------------

Number of PAOs:     391
Basis functions:    391 (147 shells)
Aux. functions:     924 (278 shells)
Use SHARK:           on

Processing maps (0.0 sec)
Average map sizes:
   Aux shells -> PAOs            391.0
   PAOs       -> AO shells       146.6

Calculating integrals (1.8 sec, 1077.754 MB)
Finished


-------------------------------------
Pair Pair Term precalculation with     
RI-(ij|mn) and (im|jn) transformation  
ON THE FLY                             
-------------------------------------

   IBatch   1 (of   1)              ... done (   44.325 sec)
Total EXT                           ...          44.325 sec

IAVPA Available = YES
VABPAO Available= YES
IJV Available   = YES
IJK Available   = NO
PNO3i Available = YES
PNO3j Available = YES
PNO4 Available  = YES
---------------------
RI-PNO TRANSFORMATION
---------------------

Total Number of PNOs                   ...  7127
Average number of PNOs per pair        ...    30
Maximal number of PNOs per pair        ...    62
   #pairs with  1 -  5 PNOs   :    0
   #pairs with  6 - 10 PNOs   :    6
   #pairs with 11 - 15 PNOs   :   29
   #pairs with 16 - 20 PNOs   :   32
   #pairs with 21 - 25 PNOs   :   17
   #pairs with 26 - 30 PNOs   :   21
   #pairs with 31 - 35 PNOs   :   37
   #pairs with 36 - 40 PNOs   :   25
   #pairs with 41 - 45 PNOs   :   30
   #pairs with 46 - 50 PNOs   :   23
   #pairs with 51 - 55 PNOs   :   10
   #pairs with 61 - 65 PNOs   :    1

Generation of (ij|ab)[P] integrals            ... on
Generation of (ia|bc)[P],(ja|bc)[P] integrals ... on
Storage of 3 and 4 external integrals         ... on
Generation of ALL (ka|bc)[P] integrals        ... on
Keep RI integrals in memory                   ... off

Ibatch:  1 (of  1)
Starting 2-4 index PNO integral generation ... done

Timings:
Total PNO integral transformation time     ...         16.695 sec
Size of the 3-external file                ...        79 MB
Size of the 4-external file                ...       431 MB
Size of the IKJL file                      ...         0 MB
Size of the all 3-external file            ...       994 MB
Size of the 1-external file                ...         4 MB

Making pair/pair overlap matrices          ... done (    2.303 sec)
Size of the pair overlap file              ... 301 MB
Redoing the guess amplitudes               ... done (    0.002 sec)

-------------------------
FINAL STARTUP INFORMATION
-------------------------

E(0)                                       ...   -456.622145610
E(SL-MP2)                                  ...     -1.593454040
E(SL-MP2) including corrections            ...     -1.593520582
Initial E(tot)                             ...   -458.215666192
<T|T>                                      ...      0.415755098
Number of pairs included                   ... 231
Total number of pairs                      ... 325

------------------------------------------------
                  RHF COUPLED CLUSTER ITERATIONS
------------------------------------------------

Number of PNO amplitudes to be optimized   ...       256793
Number of non-PNO amplitudes               ...     29440719
Untruncated number of regular amplitudes   ...     41420925

Iter       E(tot)           E(Corr)          Delta-E          Residual     Time
  0   -458.215731587     -1.586032925      0.007421115      0.019053971    5.06
                           *** Turning on DIIS ***
  1   -458.266172184     -1.636473522     -0.050440597      0.011504127    5.24
  2   -458.307037069     -1.677338406     -0.040864885      0.006467730    5.27
  3   -458.315233286     -1.685534624     -0.008196218      0.003488040    5.25
  4   -458.317809817     -1.688111155     -0.002576531      0.001765327    5.26
  5   -458.318552163     -1.688853501     -0.000742346      0.000705442    5.29
  6   -458.318693891     -1.688995228     -0.000141727      0.000227719    5.28
  7   -458.318702908     -1.689004246     -0.000009017      0.000108883    5.32
  8   -458.318707496     -1.689008834     -0.000004588      0.000054864    5.32
  9   -458.318698928     -1.689000266      0.000008568      0.000026102    5.27
 10   -458.318700857     -1.689002194     -0.000001929      0.000009663    5.28
               --- The Coupled-Cluster iterations have converged ---

----------------------
COUPLED CLUSTER ENERGY
----------------------

E(0)                                       ...   -456.622145610
E(CORR)(strong-pairs)                      ...     -1.689035769
E(CORR)(weak-pairs)                        ...     -0.007553052
E(CORR)(corrected)                         ...     -1.696588821
C-PCM corr. term (included in E(CORR))     ...     -0.000033574
E(TOT)                                     ...   -458.318734431
Singles Norm <S|S>**1/2                    ...      0.089910881  
T1 diagnostic                              ...      0.012715319  

------------------
LARGEST AMPLITUDES
------------------
  21-> 34  21-> 34       0.062269
  22-> 34  22-> 34       0.060578
  22-> 34  21-> 34       0.052248
  18-> 34  18-> 34       0.051466
  25-> 34  25-> 34       0.048642
  16-> 34  16-> 34       0.048550
  24-> 34  24-> 34       0.048125
  15-> 34  15-> 34       0.047063
  19-> 37  19-> 37       0.044864
  33-> 38  33-> 38       0.038085
  16-> 34  15-> 34       0.036225
  30-> 41  30-> 41       0.033917
  28-> 37  28-> 37       0.033545
  20-> 36  20-> 36       0.033017
  31-> 41  31-> 41       0.032632
  31-> 34  31-> 34       0.031790


-------------------------------------------
DLPNO BASED TRIPLES CORRECTION
-------------------------------------------

Singles multiplier          ...  1.000000
TCutTNO                     ... 1.000e-09
TCutMP2Pairs                ... 1.000e-05
TCutDOStrong                ... 2.000e-02
TCutMKNStrong               ... 1.000e-02
TCutDOWeak                  ... 4.000e-02
TCutMKNWeak                 ... 1.000e-01

Fragment selection                          .... not used
Number of Triples that are to be computed   ...      1933

 . . . . . . . . .
10% done  
20% done  
30% done  
40% done  
50% done  
60% done  
70% done  
80% done  
90% done               (    122.305 sec)
Triples timings:
Total time for T0               ...   134.462 sec
Total time for Iterative (T)    ...     0.000 sec
Total time of overall (T)       ...   134.463 sec

Triples List generation         ...     0.000 sec
TNO generation                  ...    12.150 sec
Pair density generation         ...     0.004 sec
Look up tables                  ...     0.000 sec
Generating 3-index integrals    ...    86.809 sec
  Make 4-ind.int. from 3-ind.int...    10.951 sec
  Projecting amplitudes (D + S) ...    13.822 sec
  Downprojecting integrals      ...     0.002 sec
  Energy contr. (sum over a,b,c)...     3.325 sec
Fitting ET(->0)                 ...     0.000 sec

Everything after 3-index        ...    35.496 sec

Timing details:
 TNO integrals                  ...    96.852 sec
   Reading 3-index integrals    ...     0.379 sec
   Sorting integrals            ...    12.875 sec
       Sorting integrals 1      ...     0.001 sec
       Sorting integrals 2      ...     8.714 sec
       Sorting integrals 3      ...     0.422 sec
       Sorting integrals 4      ...     0.045 sec
       Sorting integrals 5      ...     0.110 sec
       Sorting integrals 6      ...     3.585 sec
   Calculating local VM**-1/2   ...     0.682 sec
   Orthogonal. integrals        ...     0.957 sec
   Multipl. 3-index integrals   ...    81.960 sec
   All concerning IRIab (w/TNO) ...     5.265 sec

 Calculate W0/W1                ...     7.383 sec
 W 3-ext contribution           ...     3.986 sec
 W 3-int contribution           ...     1.326 sec
 Sorting W                      ...     1.785 sec

 V exchange contribution        ...     1.331 sec

 Timings for Triples without generation
     of 3-index integrals       ...    35.493 sec
       0 weak pairs             ...    29.604 sec
       1 weak pair              ...     5.889 sec
       2 weak pairs             ...     0.000 sec
       3 weak pairs             ...     0.000 sec
  Extra time for extrapolation  ...     0.000 sec

Number of Triples   (0, 1, 2, 3 weak pairs; overall):   1317     616       0       0  (  1933)
Number of Atoms     (0, 1, 2, 3 weak pairs; overall):   12.9    12.0     0.0     0.0  (    17)
Number of PAOs      (0, 1, 2, 3 weak pairs; overall):  318.0   306.3     0.0     0.0  (   391)
Number of AuxFcns   (0, 1, 2, 3 weak pairs; overall):  371.1   341.3     0.0     0.0  (   924)
Number of TNOs      (0, 1, 2, 3 weak pairs         ):   80.9    55.6     0.0     0.0
Aver. Number of NTNO, Atoms, PAOs, AuxFcns / Triples:   1933    72.8    12.6   314.3   361.6

Triples Correction (T)                     ...     -0.070240182
Final correlation energy                   ...     -1.766829003
E(CCSD)                                    ...   -458.318734431
E(CCSD(T))                                 ...   -458.388974613


--------------------------------------------------------------------------------
                                    TIMINGS
--------------------------------------------------------------------------------


Total execution time                   ...      297.113 sec

Localization of occupied MO's          ...        0.156 sec (  0.1%)
Fock Matrix Formation                  ...        9.286 sec (  3.1%)
Global overlap, Fock, MKN matrices     ...       18.265 sec (  6.1%)
Differential overlap integrals         ...        0.638 sec (  0.2%)
Organizing maps                        ...        0.033 sec (  0.0%)
RI 3-index integral generations        ...        4.545 sec (  1.5%)
RI-PNO integral transformation         ...       63.867 sec ( 21.5%)
Initial Guess                          ...        7.500 sec (  2.5%)
DIIS Solver                            ...        0.221 sec (  0.1%)
State Vector Update                    ...        0.013 sec (  0.0%)
Sigma-vector construction              ...       57.607 sec ( 19.4%)
  <D|H|D>(0-ext)                       ...        2.861 sec (  5.0% of sigma)
  <D|H|D>(2-ext Fock)                  ...        0.011 sec (  0.0% of sigma)
  <D|H|D>(2-ext)                       ...       10.252 sec ( 17.8% of sigma)
  <D|H|D>(4-ext)                       ...        4.810 sec (  8.3% of sigma)
  <D|H|D>(4-ext-corr)                  ...       23.127 sec ( 40.1% of sigma)
  CCSD doubles correction              ...        0.175 sec (  0.3% of sigma)
  <S|H|S>                              ...        0.597 sec (  1.0% of sigma)
  <S|H|D>(1-ext)                       ...        0.277 sec (  0.5% of sigma)
  <D|H|S>(1-ext)                       ...        0.009 sec (  0.0% of sigma)
  <S|H|D>(3-ext)                       ...        0.171 sec (  0.3% of sigma)
  Fock-dressing                        ...        7.596 sec ( 13.2% of sigma)
  Singles amplitudes                   ...        0.558 sec (  1.0% of sigma)
  (ik|jl)-dressing                     ...        1.967 sec (  3.4% of sigma)
  (ij|ab),(ia|jb)-dressing             ...        1.620 sec (  2.8% of sigma)
  C-PCM terms                          ...        2.105 sec (  3.7% of sigma)
  Pair energies                        ...        0.005 sec (  0.0% of sigma)
Total Time for computing (T)           ...      134.468 sec ( 45.3% of ALL)
C-PCM correction to E(CORR)            ...        0.149 sec (  0.1%)


Maximum memory used throughout the entire MDCI-calculation: 4216.9 MB

-------------------------   --------------------
FINAL SINGLE POINT ENERGY      -458.388974613049
-------------------------   --------------------


           ************************************************************
           *        Program running with 8 parallel MPI-processes     *
           *              working on a common directory               *
           ************************************************************

------------------------------------------------------------------------------
                              ORCA PROPERTY CALCULATIONS
------------------------------------------------------------------------------

GBWName                                 ... calc.gbw
Number of atoms                         ...     17
Number of basis functions               ...    391
Max core memory                         ...   8000 MB

Electric properties:
Dipole moment                           ... YES
Quadrupole moment                       ...  NO
Static polarizability (Dipole/Dipole)   ...  NO
Static polarizability (Dipole/Quad.)    ...  NO
Static polarizability (Quad./Quad.)     ...  NO
Static polarizability (Velocity)        ...  NO

Atomic electric properties:
Dipole moment                           ...  NO
Quadrupole moment                       ...  NO
Static polarizability                   ...  NO

Choice of electric origin               ... Center of mass
Position of electric origin             ...     0.110367     0.100187    -0.448352

General magnetic properties:
Magnetizability                         ...  NO

EPR properties:
g-Tensor (aka g-matrix)                 ...  NO
Zero-Field splitting spin-orbit         ...  NO
Zero-field splitting spin-spin          ...  NO
Hyperfine couplings                     ...  NO (   0 nuclei)
Quadrupole couplings                    ...  NO (   0 nuclei)
Contact density                         ...  NO (   0 nuclei)

NMR properties:
Chemical shifts                         ...  NO (   0 nuclei)
Spin-rotation constants                 ...  NO (   0 nuclei)
Spin-spin couplings                     ...  NO (   0 nuclei,    0 pairs)

Choice of magnetic origin               ... GIAO
Position of magnetic origin             ...     0.000000     0.000000     0.000000

Properties with geometric perturbations:
SCF Hessian                             ...  NO
IR spectrum                             ...  NO
VCD spectrum                            ...  NO
X-ray spectroscopy properties:
SCF XES/XAS/RIXS spectra                ...  NO


-------------
DIPOLE MOMENT
-------------

Method             : SCF
Type of density    : Electron Density
Multiplicity       :   1
Irrep              :   0
Energy             :  -456.6221511470221230 Eh
Relativity type    : 
Basis              : AO
                                X                 Y                 Z
Electronic contribution:     -0.402364301       1.630432145      -2.612322500
Nuclear contribution   :     -0.320194992      -2.169632668       3.733773838
                        -----------------------------------------
Total Dipole Moment    :     -0.722559294      -0.539200523       1.121451338
                        -----------------------------------------
Magnitude (a.u.)       :      1.438917037
Magnitude (Debye)      :      3.657436448


--------------------
Rotational spectrum 
--------------------
 
Rotational constants in cm-1:             0.104884             0.040552             0.035839 
Rotational constants in MHz :          3144.330873          1215.717781          1074.413066 

Dipole components along the rotational axes: 
x,y,z [a.u.] :    -0.740747    -0.778353     0.957049 
x,y,z [Debye]:    -1.882828    -1.978416     2.432626 

 

Dipole moment calculation done in   0.0 sec 

Maximum memory used throughout the entire PROP-calculation: 20.2 MB

--------------------------------
SUGGESTED CITATIONS FOR THIS RUN
--------------------------------

Below you find a list of papers that are relevant to this ORCA run
We neither can nor want to force you to cite these papers, but we appreciate if you do
You receive ORCA, which is the product of decades of hard work by many enthusiastic individuals, for free
The only thing we kindly ask in return is that you cite our papers,
We deeply appreciate it, if you show your appreciation for ORCA by not just citing the generic ORCA reference.

Please note that relegating all ORCA citations to the supporting information does *not* help us.
SI sections are not indexed - citations you put there will not count into any citation statistics
But we need these citations in order to attract the funding resources that allow us to do what we are doing

Therefore, if you are a happy ORCA user, please consider citing a few of the papers listed below in the main body of your paper

In addition to the list printed below, the program has created the file calc.bibtex that contains the list in bibtex format
You can import this file easily into all common literature databanks and citation aid programs


List of essential papers. We consider these as the minimum necessary citations

  1. Neese,F.
     Software update: the ORCA program system, version 5.0
     WIRES Comput. Molec. Sci., 2022 12(1)e1606
     doi.org/10.1002/wcms.1606

List of papers to cite with high priority. The work reported in these papers was absolutely
necessary for this run to complete.
Our perspective: the developers of density functionals and basis sets usually get cited in chemistry papers
Good! But without the algorithms to do something with them, the functionals or basis sets would not do anything.
Hence, in our opinion, the algorithm design and method developments papers are equally worthy of getting cited

  1. Neese,F.; Hansen,A.; Liakos,D.G.
     Efficient and accurate approximations to the local coupled cluster singles doubles method using a truncated pair natural orbital basis
     J. Chem. Phys., 2009 131 064103
     doi.org/10.1063/1.3173827
  2. Neese,F.; Wennmohs,F.; Hansen,A.
     Efficient and accurate local approximations to coupled-electron pair approaches: An attempt to revive the pair natural orbital method
     J. Chem. Phys., 2009 130 114108
     doi.org/10.1063/1.3086717
  3. Riplinger,C.; Neese,F.
     An efficient and near linear scaling pair natural orbital based local coupled cluster method
     J. Chem. Phys., 2013 138(3)Art. No. 034106
     doi.org/10.1063/1.4773581
  4. Riplinger,C.; Sandhoefer,B.; Hansen,A.; Neese,F.
     Natural triple excitations in local coupled cluster calculations with pair natural orbitals
     J. Chem. Phys., 2013 139(13)Art. No. 134101
     doi.org/10.1063/1.4821834
  5. Riplinger,C.; Pinski,P.; Becker,U.; Valeev,E.F.; Neese,F.
     Sparse maps-A systematic infrastructure for reduced-scaling electronic structure methods. II. Linear scaling domain based pair natural orbital coupled cluster theory
     J. Chem. Phys., 2016 144 
     doi.org/10.1063/1.4939030
  6. Bistoni,G.; Riplinger,C.; Minenkov,Y.; Cavallo,L.; Auer,A.A.; Neese,F.
     Treating Subvalence Correlation Effects in Domain Based Pair Natural Orbital Coupled Cluster Calculations: An Out-of-the-Box Approach
     J. Theo. Comp. Chem., 2017 13 3220-3227
     doi.org/10.1021/acs.jctc.7b00352
  7. Garcia-Rates,M.; Neese,F.
     Effect of the Solute Cavity on the Solvation Energy and its Derivatives within the Framework of the Gaussian Charge Scheme
     J. Comput. Chem., 2020 41 922-939
     doi.org/10.1002/jcc.26139
  8. Garcia-Rates,M.; Becker,U.; Neese,F.
     Implicit solvation in domain based pair natural orbital coupled cluster (DLPNO-CCSD) theory
     J. Comput. Chem., 2021 42 1959-1973
     doi.org/10.1002/jcc.26726
  9. Neese,F.
     The SHARK Integral Generation and Digestion System
     J. Comp. Chem., 2022  1-16
     doi.org/10.1002/jcc.26942

List of suggested additional citations. These are papers that are important in the 'surrounding' of 
of this run, or papers that preceded the highly important papers. If you like your results we are grateful for a citation.

  1. Neese,F.
     The ORCA program system
     WIRES Comput. Molec. Sci., 2012 2(1)73-78
     doi.org/10.1002/wcms.81
  2. Neese,F.
     Software update: the ORCA program system, version 4.0
     WIRES Comput. Molec. Sci., 2018 8(1)1-6
     doi.org/10.1002/wcms.1327
  3. Neese,F.; Wennmohs,F.; Becker,U.; Riplinger,C.
     The ORCA quantum chemistry program package
     J. Chem. Phys., 2020 152 Art. No. L224108
     doi.org/10.1063/5.0004608

List of optional additional citations

  1. Neese,F.
     Approximate second-order SCF convergence for spin unrestricted wavefunctions
     Chem. Phys. Lett., 2000 325(1-3)93-98
     doi.org/10.1016/s0009-2614(00)00662-x

Timings for individual modules:

Sum of individual times          ...      323.941 sec (=   5.399 min)
Startup calculation              ...        0.995 sec (=   0.017 min)   0.3 %
SCF iterations                   ...       24.722 sec (=   0.412 min)   7.6 %
Property integrals               ...        0.313 sec (=   0.005 min)   0.1 %
Property calculations            ...        0.314 sec (=   0.005 min)   0.1 %
MDCI module                      ...      297.597 sec (=   4.960 min)  91.9 %
                             ****ORCA TERMINATED NORMALLY****
TOTAL RUN TIME: 0 days 0 hours 5 minutes 24 seconds 157 msec
'calc.bibtex' -> '/hsnfs/users/frank/ThermodynamicMap/2-EsterFuran/IM/SP/calc.bibtex'
'calc.cpcm' -> '/hsnfs/users/frank/ThermodynamicMap/2-EsterFuran/IM/SP/calc.cpcm'
'calc.cpcm_corr' -> '/hsnfs/users/frank/ThermodynamicMap/2-EsterFuran/IM/SP/calc.cpcm_corr'
'calc.densities' -> '/hsnfs/users/frank/ThermodynamicMap/2-EsterFuran/IM/SP/calc.densities'
'calc.densitiesinfo' -> '/hsnfs/users/frank/ThermodynamicMap/2-EsterFuran/IM/SP/calc.densitiesinfo'
'calc.err' -> '/hsnfs/users/frank/ThermodynamicMap/2-EsterFuran/IM/SP/calc.err'
'calc.gbw' -> '/hsnfs/users/frank/ThermodynamicMap/2-EsterFuran/IM/SP/calc.gbw'
'calc.ges' -> '/hsnfs/users/frank/ThermodynamicMap/2-EsterFuran/IM/SP/calc.ges'
'calc.job' -> '/hsnfs/users/frank/ThermodynamicMap/2-EsterFuran/IM/SP/calc.job'
'calc.loc' -> '/hsnfs/users/frank/ThermodynamicMap/2-EsterFuran/IM/SP/calc.loc'
'calc.property.txt' -> '/hsnfs/users/frank/ThermodynamicMap/2-EsterFuran/IM/SP/calc.property.txt'
'calc.xyz' -> '/hsnfs/users/frank/ThermodynamicMap/2-EsterFuran/IM/SP/calc.xyz'
cp: cannot stat 'calc.asa.inp': No such file or directory
cp: missing destination file operand after '/hsnfs/users/frank/ThermodynamicMap/2-EsterFuran/IM/SP/'
Try 'cp --help' for more information.
cp: cannot stat 'calc.pc.tmp': No such file or directory
cp: cannot stat 'calc.QM2.pc.tmp': No such file or directory
