# Supplementary material for: Bro̷nsted Acid-Catalyzed Reduction of Furans
Source: J Am Chem Soc. 2025 Feb 19;147(9):7932–8. doi: 10.1021/jacs.4c18485 (PMC11887439; doi:10.1021/jacs.4c18485)
Supplement: Supplementary file 2 — ja4c18485_si_002.zip [file ja4c18485_si_002.zip › AllCoordinates/2-Methylester-Furan/IM_2/calc.mpi8.out]

! Job execution by suborca V 10.00 !
Job started from head1.mpi-muelheim.mpg.de, running /hsnfs/software/orca/orca_stable_directory/orca_stable_20240818/orca on xe30th80.mpi-muelheim.mpg.de in /usr/scratch/frank/calc__9295431 (/bin/ksh)
Job execution start: Sun Aug 18 17:24:17 CEST 2024
Shared library path: /hsnfs/software/openmpi-4.1.0/lib:/hsnfs/software/orca/orca_stable_directory/orca_stable_20240818:/hsnfs/software/themis/llvm-14.0.1/lib::/hsnfs/software/cfour-2.1/lib:/hsnfs/software/orca/orca_stable:/usr/users/openmpi-2.0.4/lib:/opt/intel/lib/intel64:/opt/intel/mkl/lib/intel64
SLURM Job ID is: 9295431
SLURM_JOB_NODELIST: xe30th80
Maxcore enforced by SLURM: 9600 MB per core
Expanded nodelist (1 nodes):
xe30th80

                                 *****************
                                 * O   R   C   A *
                                 *****************

                                            #,                                       
                                            ###                                      
                                            ####                                     
                                            #####                                    
                                            ######                                   
                                           ########,                                 
                                     ,,################,,,,,                         
                               ,,#################################,,                 
                          ,,##########################################,,             
                       ,#########################################, ''#####,          
                    ,#############################################,,   '####,        
                  ,##################################################,,,,####,       
                ,###########''''           ''''###############################       
              ,#####''   ,,,,##########,,,,          '''####'''          '####       
            ,##' ,,,,###########################,,,                        '##       
           ' ,,###''''                  '''############,,,                           
         ,,##''                                '''############,,,,        ,,,,,,###''
      ,#''                                            '''#######################'''  
     '                                                          ''''####''''         
             ,#######,   #######,   ,#######,      ##                                
            ,#'     '#,  ##    ##  ,#'     '#,    #''#        ,####,   ,####,        
            ##       ##  ##   ,#'  ##            #'  '#       #'       #'  '#        
            ##       ##  #######   ##           ,######,      #####,   #    #        
            '#,     ,#'  ##    ##  '#,     ,#' ,#      #,     #,   #   #,  ,#        
             '#######'   ##     ##  '#######'  #'      '#     '####' # '####'        


                #########################################################
                #                        -***-                          #
                #          Department of theory and spectroscopy        #
                #                                                       #
                #                      Frank Neese                      #
                #                                                       #
                #     Directorship, Architecture, Infrastructure        #
                #                    SHARK, DRIVERS                     #
                #        Core code/Algorithms in most modules           #
                #                                                       #
                #        Max Planck Institute fuer Kohlenforschung      #
                #                Kaiser Wilhelm Platz 1                 #
                #                 D-45470 Muelheim/Ruhr                 #
                #                      Germany                          #
                #                                                       #
                #                  All rights reserved                  #
                #                        -***-                          #
                #########################################################


                         Program Version 6.0.x  -   STABLE   -
                                (GIT: $c601ac21$)
                ($2024-08-14 11:52:48 +0200 $)

                         (BUILD: $Sun 18 Aug 2024 01:04:00 AM CEST$)


 With contributions from (in alphabetic order):
   Daniel Aravena         : Magnetic Suceptibility
   Michael Atanasov       : Ab Initio Ligand Field Theory (pilot matlab implementation)
   Alexander A. Auer      : GIAO ZORA, VPT2 properties, NMR spectrum
   Ute Becker             : All parallelization in ORCA, NUMFREQ, NUMCALC
   Giovanni Bistoni       : ED, misc. LED, open-shell LED, HFLD
   Martin Brehm           : Molecular dynamics
   Dmytro Bykov           : pre 5.0 version of the SCF Hessian
   Marcos Casanova-Páez   : Triplet and SCS-CIS(D). UHF-(DLPNO)-IP/EA/STEOM-CCSD. UHF-CVS-IP/STEOM-CCSD
   Vijay G. Chilkuri      : MRCI spin determinant printing, contributions to CSF-ICE
   Pauline Colinet        : FMM embedding
   Dipayan Datta          : RHF DLPNO-CCSD density
   Achintya Kumar Dutta   : EOM-CC, STEOM-CC
   Nicolas Foglia         : Exact transition moments, OPA infrastructure, MCD improvements
   Dmitry Ganyushin       : Spin-Orbit,Spin-Spin,Magnetic field MRCI
   Miquel Garcia          : C-PCM and meta-GGA Hessian, CCSD/C-PCM, Gaussian charge scheme
   Tiago L. C. Gouveia    : GS-ROHF, GS-ROCIS
   Yang Guo               : DLPNO-NEVPT2, F12-NEVPT2, CIM, IAO-localization
   Andreas Hansen         : Spin unrestricted coupled pair/coupled cluster methods
   Ingolf Harden          : AUTO-CI MPn and infrastructure 
   Benjamin Helmich-Paris : MC-RPA, TRAH-(SCF,CASSCF), AVAS, COSX integrals, SCF dyn. polar.
   Lee Huntington         : MR-EOM, pCC
   Robert Izsak           : Overlap fitted RIJCOSX, COSX-SCS-MP3, EOM
   Riya Kayal             : Wick's Theorem for AUTO-CI, AUTO-CI UHF-CCSDT
   Emily Kempfer          : AUTO-CI, RHF CISDT and CCSDT
   Christian Kollmar      : KDIIS, OOCD, Brueckner-CCSD(T), CCSD density, CASPT2, CASPT2-K, improved NEVPT2
   Axel Koslowski         : Symmetry handling
   Simone Kossmann        : Meta GGA functionals, TD-DFT gradient, OOMP2, (MP2 Hessian; deprecated post 5.0)
   Lucas Lang             : DCDCAS
   Marvin Lechner         : AUTO-CI (C++ implementation), FIC-MRCC
   Spencer Leger          : CASSCF response
   Dagmar Lenk            : GEPOL surface, SMD, ORCA-2-JSON
   Dimitrios Liakos       : Extrapolation schemes; Compound Job, initial MDCI parallelization
   Dimitrios Manganas     : Further ROCIS development; embedding schemes. LFT, Crystal Embedding
   Dimitrios Pantazis     : SARC Basis sets
   Anastasios Papadopoulos: AUTO-CI, single reference methods and gradients
   Taras Petrenko         : pre 6.0 DFT Hessian and TD-DFT gradient, (ASA, deprecated), ECA, 1-Electron XAS/XES, NRVS
   Peter Pinski           : DLPNO-MP2, DLPNO-MP2 Gradient
   Christoph Reimann      : Effective Core Potentials
   Marius Retegan         : Local ZFS, SOC
   Christoph Riplinger    : Optimizer, TS searches, QM/MM, DLPNO-CCSD(T), (RO)-DLPNO pert. Triples
   Michael Roemelt        : Original ROCIS implementation
   Masaaki Saitow         : Open-shell DLPNO-CCSD energy and density
   Barbara Sandhoefer     : DKH picture change effects
   Kantharuban Sivalingam : CASSCF convergence/infrastructure, NEVPT2 and variants, FIC-MRCI
   Bernardo de Souza      : ESD, SOC TD-DFT
   Georgi Stoychev        : AutoAux, RI-MP2 NMR, DLPNO-MP2 response, X2C
   Van Anh Tran           : RI-MP2 g-tensors
   Willem Van den Heuvel  : Paramagnetic NMR
   Zikuan Wang            : NOTCH, Electric field optimization 
   Frank Wennmohs         : Technical directorship and infrastructure
   Hang Xu                : AUTO-CI-Response properties 


 We gratefully acknowledge several colleagues who have allowed us to
 interface, adapt or use parts of their codes:
   Stefan Grimme, W. Hujo, H. Kruse, P. Pracht,  : VdW corrections, initial TS optimization,
                  C. Bannwarth, S. Ehlert,         DFT functionals, gCP, sTDA/sTD-DF
                  L. Wittmann, M. Mueller
   Ed Valeev, F. Pavosevic, A. Kumar             : LibInt (2-el integral package), F12 methods
   Garnet Chan, S. Sharma, J. Yang, R. Olivares  : DMRG
   Ulf Ekstrom                                   : XCFun DFT Library
   Mihaly Kallay                                 : mrcc  (arbitrary order and MRCC methods)
   Frank Weinhold                                : gennbo (NPA and NBO analysis)
   Simon Mueller                                 : openCOSMO-RS
   Christopher J. Cramer and Donald G. Truhlar   : smd solvation model
   Lars Goerigk                                  : TD-DFT with DH, B97 family of functionals
   V. Asgeirsson, H. Jonsson                     : NEB implementation
   FAccTs GmbH                                   : IRC, NEB, NEB-TS, DLPNO-Multilevel, CI-OPT
                                                   MM, QMMM, 2- and 3-layer-ONIOM, Crystal-QMMM,
                                                   LR-CPCM, SF, NACMEs, symmetry and pop. for TD-DFT,
                                                   nearIR, NL-DFT gradient (VV10), updates on ESD,
                                                   ML-optimized integration grids, MBIS, APM,
                                                   GOAT, DOCKER, SOLVATOR, interface openCOSMO-RS
   S Lehtola, MJT Oliveira, MAL Marques          : LibXC Library
   Liviu Ungur et al                             : ANISO software


 Your calculation uses the libint2 library for the computation of 2-el integrals
 For citations please refer to: http://libint.valeyev.net

 Your ORCA version has been built with support for libXC version: 6.2.2
 For citations please refer to: https://libxc.gitlab.io

 This ORCA versions uses:
   CBLAS   interface :  Fast vector & matrix operations
   LAPACKE interface :  Fast linear algebra routines
   SCALAPACK package :  Parallel linear algebra routines
   Shared memory     :  Shared parallel matrices
   BLAS/LAPACK       :  OpenBLAS 0.3.26  USE64BITINT DYNAMIC_ARCH NO_AFFINITY Haswell SINGLE_THREADED
        Core in use  :  Haswell
   Copyright (c) 2011-2014, The OpenBLAS Project


NOTE: MaxCore=8000 MB was set to SCF,MP2,MDCI,CIPSI,MRCI and CIS
      => If you want to overwrite this, your respective input block should be placed after the MaxCore statement
Your calculation utilizes the atom-pairwise dispersion correction
with the Becke-Johnson damping scheme (D3BJ)


================================================================================

----- Orbital basis set information -----
Your calculation utilizes the basis: def2-SVP
   F. Weigend and R. Ahlrichs, Phys. Chem. Chem. Phys. 7, 3297 (2005).

----- AuxJ basis set information -----
Your calculation utilizes the auxiliary basis: def2/J
   F. Weigend, Phys. Chem. Chem. Phys. 8, 1057 (2006).

----- AuxC basis set information -----
Your calculation utilizes the auxiliary basis: def2-SVP/C
  H-La, Hf-Rn : A. Hellweg, C. Hattig, S. Hofener and W. Klopper, Theor. Chem. Acc. 117, 587 (2007).
        Ce-Lu : J. Chmela and M. E. Harding, Mol. Phys. (2018).

================================================================================
                                        WARNINGS
                       Please study these warnings very carefully!
================================================================================


WARNING: The frozen-core approximation for MP2-gradient calculations is turned on by default.

WARNING: Geometry Optimization
  ===> : Switching off AutoStart
         For restart on a previous wavefunction, please use MOREAD

WARNING: The frozen-core approximation is turned on by default for 
         the MP2 part of double-hybrid DFT.

================================================================================
                                       INPUT FILE
================================================================================
NAME = calc.inp
|  1> ! RI-B2PLYP D3BJ  def2-SVP def2-SVP/C RIJCOSX def2/J  TightOpt NumFreq
|  2> 
|  3> %cpcm
|  4> epsilon 16.7                    # Dielectric constant
|  5> refrac 1.275   
|  6> SURFACETYPE VDW_GAUSSIAN
|  7> end
|  8> 
|  9> %geom
| 10> MaxIter 100
| 11> end
| 12> 
| 13> %PAL NPROCS 8 END
| 14> 
| 15> %maxcore 8000
| 16> 
| 17> 
| 18> 
| 19> * xyz 0 1
| 20> O        1.4997883243      1.4595218800      0.3792940951                 
| 21> C        1.0666030088      0.3354837830      0.1683559974                 
| 22> O        1.9071574661     -0.7095109777     -0.0507602373                 
| 23> C        3.2859815928     -0.6606559858      0.0245319906                 
| 24> C       -0.3888388955      0.0922629216      0.1627908812                 
| 25> C       -1.3134086493      1.0104859712      0.3789858583                 
| 26> C       -2.6510083725      0.3727421736      0.3222836529                 
| 27> C       -2.2979790483     -1.0812439729     -0.0179799725                 
| 28> O       -0.9212485119     -1.1203994035     -0.0580124761                 
| 29> H        3.6632540384      0.3398952428      0.3261050083                 
| 30> H        3.7169994318     -0.9222421748     -0.9635562380                 
| 31> H        3.6314889793     -1.4035545162      0.7729052858                 
| 32> H       -2.6816251552     -1.7779340283      0.7578403653                 
| 33> H       -2.6963626451     -1.3630944066     -1.0163116451                 
| 34> H       -1.1239105352      2.0556583337      0.5876413060                 
| 35> H       -3.1296281768      0.4558425899      1.3218246199                 
| 36> H       -3.2846862306      0.8366552762     -0.4632550311                 
| 37> *
| 38> 
| 39>                          ****END OF INPUT****
================================================================================

                       *****************************
                       * Geometry Optimization Run *
                       *****************************

Geometry optimization settings:
Update method            Update   .... BFGS
Choice of coordinates    CoordSys .... (2022) Redundant Internals
Initial Hessian          InHess   .... Almloef's Model
Max. no of cycles        MaxIter  .... 100

Convergence Tolerances:
Energy Change            TolE     ....  1.0000e-06 Eh
Max. Gradient            TolMAXG  ....  1.0000e-04 Eh/bohr
RMS Gradient             TolRMSG  ....  3.0000e-05 Eh/bohr
Max. Displacement        TolMAXD  ....  1.0000e-03 bohr
RMS Displacement         TolRMSD  ....  6.0000e-04 bohr
Strict Convergence                .... False

------------------------------------------------------------------------------
                        ORCA OPTIMIZATION COORDINATE SETUP
------------------------------------------------------------------------------

The optimization will be done in redundant internal coordinates (2022)
Making redundant internal coordinates   ...  (2022 redundants) done
Evaluating the initial hessian          ...  (Almloef) done
Evaluating the coordinates              ...  done
Calculating the B-matrix                .... done
Calculating the G-matrix                .... done
Diagonalizing the G-matrix              .... done
Small eigenvalue found = 1.839e-02
The first mode is                       ....   30
The number of degrees of freedom        ....   45

    -----------------------------------------------------------------
                    Redundant Internal Coordinates


    -----------------------------------------------------------------
         Definition                    Initial Value    Approx d2E/dq
    -----------------------------------------------------------------
      1. B(C   1,O   0)                  1.2229         1.033698   
      2. B(O   2,C   1)                  1.3589         0.627370   
      3. B(C   3,O   2)                  1.3817         0.576833   
      4. B(C   4,C   1)                  1.4756         0.456156   
      5. B(C   5,C   4)                  1.3209         0.805430   
      6. B(C   6,C   5)                  1.4829         0.444081   
      7. B(C   7,C   6)                  1.5344         0.367540   
      8. B(O   8,C   7)                  1.3779         0.585100   
      9. B(O   8,C   4)                  1.3427         0.665866   
     10. B(H   9,C   3)                  1.1110         0.333330   
     11. B(H  10,C   3)                  1.1093         0.335466   
     12. B(H  11,C   3)                  1.1097         0.335014   
     13. B(H  12,C   7)                  1.1111         0.333288   
     14. B(H  13,C   7)                  1.1112         0.333092   
     15. B(H  14,C   5)                  1.0825         0.370143   
     16. B(H  15,C   6)                  1.1113         0.332955   
     17. B(H  16,C   6)                  1.1108         0.333633   
     18. A(O   0,C   1,C   4)          120.1000         0.447423   
     19. A(O   2,C   1,C   4)          118.8644         0.409118   
     20. A(O   0,C   1,O   2)          121.0324         0.471062   
     21. A(C   1,O   2,C   3)          125.5407         0.423806   
     22. A(O   2,C   3,H   9)          112.6739         0.342034   
     23. A(O   2,C   3,H  11)          108.8920         0.342323   
     24. A(H   9,C   3,H  10)          108.7962         0.284185   
     25. A(H   9,C   3,H  11)          108.3078         0.284126   
     26. A(O   2,C   3,H  10)          109.3208         0.342400   
     27. A(H  10,C   3,H  11)          108.7764         0.284408   
     28. A(C   1,C   4,C   5)          125.1132         0.430552   
     29. A(C   5,C   4,O   8)          112.1610         0.458019   
     30. A(C   1,C   4,O   8)          122.7238         0.413462   
     31. A(C   4,C   5,C   6)          109.0353         0.428484   
     32. A(C   4,C   5,H  14)          125.4647         0.370759   
     33. A(C   6,C   5,H  14)          125.4849         0.335238   
     34. A(C   7,C   6,H  16)          111.7267         0.319437   
     35. A(C   5,C   6,C   7)          102.0323         0.373250   
     36. A(C   5,C   6,H  16)          111.2230         0.329518   
     37. A(C   7,C   6,H  15)          111.6777         0.319331   
     38. A(C   5,C   6,H  15)          108.7788         0.329407   
     39. A(H  15,C   6,H  16)          111.0472         0.283894   
     40. A(H  12,C   7,H  13)          110.1509         0.283866   
     41. A(O   8,C   7,H  13)          108.9597         0.342809   
     42. A(C   6,C   7,H  13)          110.9212         0.319352   
     43. A(C   6,C   7,O   8)          105.2631         0.389069   
     44. A(O   8,C   7,H  12)          110.3333         0.342843   
     45. A(C   6,C   7,H  12)          111.0933         0.319383   
     46. A(C   4,O   8,C   7)          111.4543         0.429444   
     47. D(C   3,O   2,C   1,O   0)      4.5707         0.028927   
     48. D(C   3,O   2,C   1,C   4)   -174.7821         0.028927   
     49. D(H  11,C   3,O   2,C   1)    122.2208         0.026669   
     50. D(H   9,C   3,O   2,C   1)      2.0363         0.026669   
     51. D(H  10,C   3,O   2,C   1)   -119.0617         0.026669   
     52. D(C   5,C   4,C   1,O   0)     -0.3251         0.014178   
     53. D(C   5,C   4,C   1,O   2)    179.0339         0.014178   
     54. D(O   8,C   4,C   1,O   2)     -0.3998         0.014178   
     55. D(O   8,C   4,C   1,O   0)   -179.7588         0.014178   
     56. D(H  14,C   5,C   4,O   8)    179.4645         0.046946   
     57. D(H  14,C   5,C   4,C   1)     -0.0211         0.046946   
     58. D(C   6,C   5,C   4,O   8)      0.8167         0.046946   
     59. D(C   6,C   5,C   4,C   1)   -178.6688         0.046946   
     60. D(C   7,C   6,C   5,H  14)    179.4644         0.014548   
     61. D(C   7,C   6,C   5,C   4)     -1.8882         0.014548   
     62. D(H  16,C   6,C   5,C   4)   -121.1503         0.014548   
     63. D(H  15,C   6,C   5,H  14)    -62.4110         0.014548   
     64. D(H  15,C   6,C   5,C   4)    116.2364         0.014548   
     65. D(H  12,C   7,C   6,H  16)   -119.4011         0.010808   
     66. D(H  12,C   7,C   6,H  15)      5.6580         0.010808   
     67. D(H  12,C   7,C   6,C   5)    121.6930         0.010808   
     68. D(O   8,C   7,C   6,H  16)    121.1721         0.010808   
     69. D(O   8,C   7,C   6,H  15)   -113.7688         0.010808   
     70. D(O   8,C   7,C   6,C   5)      2.2663         0.010808   
     71. D(C   4,O   8,C   7,H  13)    117.0393         0.027489   
     72. D(C   4,O   8,C   7,H  12)   -121.9118         0.027489   
     73. D(C   4,O   8,C   7,C   6)     -1.9808         0.027489   
     74. D(C   7,O   8,C   4,C   5)      0.8122         0.032901   
     75. D(C   7,O   8,C   4,C   1)   -179.6880         0.032901   
    -----------------------------------------------------------------

Number of atoms                         .... 17
Number of degrees of freedom            .... 75


         *************************************************************
         *                GEOMETRY OPTIMIZATION CYCLE   1            *
         *************************************************************
---------------------------------
CARTESIAN COORDINATES (ANGSTROEM)
---------------------------------
  O      1.499788    1.459522    0.379294
  C      1.066603    0.335484    0.168356
  O      1.907157   -0.709511   -0.050760
  C      3.285982   -0.660656    0.024532
  C     -0.388839    0.092263    0.162791
  C     -1.313409    1.010486    0.378986
  C     -2.651008    0.372742    0.322284
  C     -2.297979   -1.081244   -0.017980
  O     -0.921249   -1.120399   -0.058012
  H      3.663254    0.339895    0.326105
  H      3.716999   -0.922242   -0.963556
  H      3.631489   -1.403555    0.772905
  H     -2.681625   -1.777934    0.757840
  H     -2.696363   -1.363094   -1.016312
  H     -1.123911    2.055658    0.587641
  H     -3.129628    0.455843    1.321825
  H     -3.284686    0.836655   -0.463255

----------------------------
CARTESIAN COORDINATES (A.U.)
----------------------------
  NO LB      ZA    FRAG     MASS         X           Y           Z
   0 O     8.0000    0    15.999    2.834189    2.758097    0.716762
   1 C     6.0000    0    12.011    2.015588    0.633972    0.318147
   2 O     8.0000    0    15.999    3.604005   -1.340781   -0.095923
   3 C     6.0000    0    12.011    6.209605   -1.248459    0.046359
   4 C     6.0000    0    12.011   -0.734799    0.174352    0.307630
   5 C     6.0000    0    12.011   -2.481983    1.909542    0.716179
   6 C     6.0000    0    12.011   -5.009680    0.704381    0.609028
   7 C     6.0000    0    12.011   -4.342551   -2.043255   -0.033977
   8 O     8.0000    0    15.999   -1.740907   -2.117248   -0.109628
   9 H     1.0000    0     1.008    6.922547    0.642309    0.616249
  10 H     1.0000    0     1.008    7.024111   -1.742785   -1.820857
  11 H     1.0000    0     1.008    6.862520   -2.652334    1.460579
  12 H     1.0000    0     1.008   -5.067537   -3.359808    1.432111
  13 H     1.0000    0     1.008   -5.095387   -2.575875   -1.920551
  14 H     1.0000    0     1.008   -2.123883    3.884631    1.110481
  15 H     1.0000    0     1.008   -5.914140    0.861418    2.497887
  16 H     1.0000    0     1.008   -6.207157    1.581049   -0.875425

--------------------------------
INTERNAL COORDINATES (ANGSTROEM)
--------------------------------
 O      0   0   0     0.000000000000     0.00000000     0.00000000
 C      1   0   0     1.222949730011     0.00000000     0.00000000
 O      2   1   0     1.358881072753   121.03240427     0.00000000
 C      3   2   1     1.381742270536   125.54065389     4.57069794
 C      2   1   3     1.475634946296   120.09998064   179.34484606
 C      5   2   1     1.320872085624   125.11316182   359.67491900
 C      6   5   2     1.482938067142   109.03529711   181.33116152
 C      7   6   5     1.534433039507   102.03232852   358.11175385
 O      5   2   1     1.342670487107   122.72375914   180.24122290
 H      4   3   2     1.111028147378   112.67390648     2.03628671
 H      4   3   2     1.109288988186   109.32084301   240.93825007
 H      4   3   2     1.109655878894   108.89198989   122.22083862
 H      8   7   6     1.111061908796   111.09334774   121.69304469
 H      8   7   6     1.111222428541   110.92118045   244.56453612
 H      6   5   2     1.082511846788   125.46474867     0.00000000
 H      7   6   5     1.111334666502   108.77876873   116.23636041
 H      7   6   5     1.110780814864   111.22300160   238.84971721

---------------------------
INTERNAL COORDINATES (A.U.)
---------------------------
 O      0   0   0     0.000000000000     0.00000000     0.00000000
 C      1   0   0     2.311040065273     0.00000000     0.00000000
 O      2   1   0     2.567913076072   121.03240427     0.00000000
 C      3   2   1     2.611114478975   125.54065389     4.57069794
 C      2   1   3     2.788545922144   120.09998064   179.34484606
 C      5   2   1     2.496086499772   125.11316182   359.67491900
 C      6   5   2     2.802346820465   109.03529711   181.33116152
 C      7   6   5     2.899658215508   102.03232852   358.11175385
 O      5   2   1     2.537279508730   122.72375914   180.24122290
 H      4   3   2     2.099538925623   112.67390648     2.03628671
 H      4   3   2     2.096252391045   109.32084301   240.93825007
 H      4   3   2     2.096945714006   108.89198989   122.22083862
 H      8   7   6     2.099602725456   111.09334774   121.69304469
 H      8   7   6     2.099906063813   110.92118045   244.56453612
 H      6   5   2     2.045650927154   125.46474867     0.00000000
 H      7   6   5     2.100118162821   108.77876873   116.23636041
 H      7   6   5     2.099071534907   111.22300160   238.84971721

---------------------
BASIS SET INFORMATION
---------------------
There are 3 groups of distinct atoms

 Group   1 Type O   : 7s4p1d contracted to 3s2p1d pattern {511/31/1}
 Group   2 Type C   : 7s4p1d contracted to 3s2p1d pattern {511/31/1}
 Group   3 Type H   : 4s1p contracted to 2s1p pattern {31/1}

Atom   0O    basis set group =>   1
Atom   1C    basis set group =>   2
Atom   2O    basis set group =>   1
Atom   3C    basis set group =>   2
Atom   4C    basis set group =>   2
Atom   5C    basis set group =>   2
Atom   6C    basis set group =>   2
Atom   7C    basis set group =>   2
Atom   8O    basis set group =>   1
Atom   9H    basis set group =>   3
Atom  10H    basis set group =>   3
Atom  11H    basis set group =>   3
Atom  12H    basis set group =>   3
Atom  13H    basis set group =>   3
Atom  14H    basis set group =>   3
Atom  15H    basis set group =>   3
Atom  16H    basis set group =>   3
---------------------------------
AUXILIARY/J BASIS SET INFORMATION
---------------------------------
There are 3 groups of distinct atoms

 Group   1 Type O   : 12s5p4d2f1g contracted to 6s4p3d1f1g pattern {711111/2111/211/2/1}
 Group   2 Type C   : 12s5p4d2f1g contracted to 6s4p3d1f1g pattern {711111/2111/211/2/1}
 Group   3 Type H   : 5s2p1d contracted to 3s1p1d pattern {311/2/1}

Atom   0O    basis set group =>   1
Atom   1C    basis set group =>   2
Atom   2O    basis set group =>   1
Atom   3C    basis set group =>   2
Atom   4C    basis set group =>   2
Atom   5C    basis set group =>   2
Atom   6C    basis set group =>   2
Atom   7C    basis set group =>   2
Atom   8O    basis set group =>   1
Atom   9H    basis set group =>   3
Atom  10H    basis set group =>   3
Atom  11H    basis set group =>   3
Atom  12H    basis set group =>   3
Atom  13H    basis set group =>   3
Atom  14H    basis set group =>   3
Atom  15H    basis set group =>   3
Atom  16H    basis set group =>   3
---------------------------------
AUXILIARY/C BASIS SET INFORMATION
---------------------------------
There are 3 groups of distinct atoms

 Group   1 Type O   : 8s6p5d3f contracted to 6s5p4d1f pattern {311111/21111/2111/3}
 Group   2 Type C   : 8s6p5d3f contracted to 6s5p4d1f pattern {311111/21111/2111/3}
 Group   3 Type H   : 4s3p2d contracted to 3s2p1d pattern {211/21/2}

Atom   0O    basis set group =>   1
Atom   1C    basis set group =>   2
Atom   2O    basis set group =>   1
Atom   3C    basis set group =>   2
Atom   4C    basis set group =>   2
Atom   5C    basis set group =>   2
Atom   6C    basis set group =>   2
Atom   7C    basis set group =>   2
Atom   8O    basis set group =>   1
Atom   9H    basis set group =>   3
Atom  10H    basis set group =>   3
Atom  11H    basis set group =>   3
Atom  12H    basis set group =>   3
Atom  13H    basis set group =>   3
Atom  14H    basis set group =>   3
Atom  15H    basis set group =>   3
Atom  16H    basis set group =>   3


           ************************************************************
           *        Program running with 8 parallel MPI-processes     *
           *              working on a common directory               *
           ************************************************************
------------------------------------------------------------------------------
                             ORCA STARTUP CALCULATIONS
                           -- RI-GTO INTEGRALS CHOSEN --
------------------------------------------------------------------------------
------------------------------------------------------------------------------
                   ___                                                        
                  /   \      - P O W E R E D   B Y -                         
                 /     \                                                     
                 |  |  |   _    _      __       _____    __    __             
                 |  |  |  | |  | |    /  \     |  _  \  |  |  /  |          
                  \  \/   | |  | |   /    \    | | | |  |  | /  /          
                 / \  \   | |__| |  /  /\  \   | |_| |  |  |/  /          
                |  |  |   |  __  | /  /__\  \  |    /   |      \           
                |  |  |   | |  | | |   __   |  |    \   |  |\   \          
                \     /   | |  | | |  |  |  |  | |\  \  |  | \   \       
                 \___/    |_|  |_| |__|  |__|  |_| \__\ |__|  \__/        
                                                                              
                      - O R C A' S   B I G   F R I E N D -                    
                                      &                                       
                       - I N T E G R A L  F E E D E R -                       
                                                                              
 v1 FN, 2020, v2 2021, v3 2022-2024                                           
------------------------------------------------------------------------------


----------------------
SHARK INTEGRAL PACKAGE
----------------------

Number of atoms                             ...     17
Number of basis functions                   ...    166
Number of shells                            ...     78
Maximum angular momentum                    ...      2
Integral batch strategy                     ... SHARK/LIBINT Hybrid
RI-J (if used) integral strategy            ... SPLIT-RIJ (Revised 2003 algorithm where possible)
Printlevel                                  ...      1
Contraction scheme used                     ... SEGMENTED contraction
Prescreening option                         ... SCHWARTZ
   Thresh                                   ... 1.000e-12
   Tcut                                     ... 1.000e-14
   Tpresel                                  ... 1.000e-14 
Coulomb Range Separation                    ... NOT USED
Exchange Range Separation                   ... NOT USED
Multipole approximations                    ... NOT USED
Finite Nucleus Model                        ... NOT USED
CABS basis                                  ... NOT available
Auxiliary Coulomb fitting basis             ... AVAILABLE
   # of basis functions in Aux-J            ...    529
   # of shells in Aux-J                     ...    175
   Maximum angular momentum in Aux-J        ...      4
Auxiliary J/K fitting basis                 ... NOT available
Auxiliary Correlation fitting basis         ... AVAILABLE
   # of basis functions in Aux-C            ...    544
   # of shells in Aux-C                     ...    192
   Maximum angular momentum in Aux-C        ...      3
Auxiliary 'external' fitting basis          ... NOT available

Checking pre-screening integrals            ... done (  0.0 sec) Dimension = 78
Check shell pair data                       ... done (  0.0 sec)
Shell pair information
Shell pair cut-off parameter TPreSel        ...   1.0e-14
Total number of shell pairs                 ...      3081
Shell pairs after pre-screening             ...      2810
Total number of primitive shell pairs       ...     11167
Primitive shell pairs kept                  ...      7519
          la=0 lb=0:    864 shell pairs
          la=1 lb=0:   1020 shell pairs
          la=1 lb=1:    316 shell pairs
          la=2 lb=0:    358 shell pairs
          la=2 lb=1:    209 shell pairs
          la=2 lb=2:     43 shell pairs

Calculating one electron integrals          ... done (  0.0 sec)
Calculating RI/J V-Matrix + Cholesky decomp.... done (  0.0 sec)
Calculating RI/C V-Matrix + Cholesky decomp.... done (  0.0 sec)
Calculating Nuclear repulsion               ... done (  0.0 sec) ENN=    451.562517349895 Eh

Diagonalization of the overlap matrix:
Smallest eigenvalue                        ... 7.543e-04
Time for diagonalization                   ...    0.003 sec
Threshold for overlap eigenvalues          ... 1.000e-07
Number of eigenvalues below threshold      ... 0
Time for construction of square roots      ...    0.002 sec
Total time needed                          ...    0.005 sec

-------------------
DFT GRID GENERATION
-------------------

General Integration Accuracy     IntAcc      ... 4.388
Radial Grid Type                 RadialGrid  ... OptM3 with GC (2021)
Angular Grid (max. ang.)         AngularGrid ... 4 (Lebedev-302)
Angular grid pruning method      GridPruning ... 4 (adaptive)
Weight generation scheme         WeightScheme... mBecke (2022)
Basis function cutoff            BFCut       ... 1.0000e-12
Integration weight cutoff        WCut        ... 1.0000e-14
Partially contracted basis set               ... off
Rotationally invariant grid construction     ... off
Angular grids for H and He will be reduced by one unit

Total number of grid points                  ...    80156
Total number of batches                      ...     1263
Average number of points per batch           ...       63
Average number of grid points per atom       ...     4715

--------------------
COSX GRID GENERATION
--------------------

GRIDX 1
-------
General Integration Accuracy     IntAcc      ... 3.816
Radial Grid Type                 RadialGrid  ... OptM3 with GC (2021)
Angular Grid (max. ang.)         AngularGrid ... 1 (Lebedev-50)
Angular grid pruning method      GridPruning ... 4 (adaptive)
Weight generation scheme         WeightScheme... mBecke (2022)
Basis function cutoff            BFCut       ... 1.0000e-12
Integration weight cutoff        WCut        ... 1.0000e-14
Partially contracted basis set               ... on
Rotationally invariant grid construction     ... off
Angular grids for H and He will be reduced by one unit

Total number of grid points                  ...    10249
Total number of batches                      ...       91
Average number of points per batch           ...      112
Average number of grid points per atom       ...      603
UseSFitting                                  ... on

GRIDX 2
-------
General Integration Accuracy     IntAcc      ... 4.020
Radial Grid Type                 RadialGrid  ... OptM3 with GC (2021)
Angular Grid (max. ang.)         AngularGrid ... 2 (Lebedev-110)
Angular grid pruning method      GridPruning ... 4 (adaptive)
Weight generation scheme         WeightScheme... mBecke (2022)
Basis function cutoff            BFCut       ... 1.0000e-12
Integration weight cutoff        WCut        ... 1.0000e-14
Partially contracted basis set               ... on
Rotationally invariant grid construction     ... off
Angular grids for H and He will be reduced by one unit

Total number of grid points                  ...    22399
Total number of batches                      ...      185
Average number of points per batch           ...      121
Average number of grid points per atom       ...     1318
UseSFitting                                  ... on

GRIDX 3
-------
General Integration Accuracy     IntAcc      ... 4.338
Radial Grid Type                 RadialGrid  ... OptM3 with GC (2021)
Angular Grid (max. ang.)         AngularGrid ... 3 (Lebedev-194)
Angular grid pruning method      GridPruning ... 4 (adaptive)
Weight generation scheme         WeightScheme... mBecke (2022)
Basis function cutoff            BFCut       ... 1.0000e-12
Integration weight cutoff        WCut        ... 1.0000e-14
Partially contracted basis set               ... on
Rotationally invariant grid construction     ... off
Angular grids for H and He will be reduced by one unit

Total number of grid points                  ...    49269
Total number of batches                      ...      392
Average number of points per batch           ...      125
Average number of grid points per atom       ...     2898
UseSFitting                                  ... on
Initializing property integral containers    ... done (  0.0 sec)

SHARK setup successfully completed in   0.9 seconds

Maximum memory used throughout the entire STARTUP-calculation: 21.9 MB


           ************************************************************
           *        Program running with 8 parallel MPI-processes     *
           *              working on a common directory               *
           ************************************************************
-------------------------------------------------------------------------------
                                 ORCA GUESS
                   Start orbitals & Density for SCF / CASSCF
-------------------------------------------------------------------------------

------------
SCF SETTINGS
------------
Hamiltonian:
 Density Functional     Method          .... DFT(GTOs)
 Exchange Functional    Exchange        .... B88
   X-Alpha parameter    XAlpha          ....  0.666667
   Becke's b parameter  XBeta           ....  0.004200
 Correlation Functional Correlation     .... LYP
 LDA part of GGA corr.  LDAOpt          .... VWN-3
 Gradients option       PostSCFGGA      .... off
 Hybrid DFT is turned on
   Fraction HF Exchange ScalHFX         ....  0.530000
   Scaling of DF-GGA-X  ScalDFX         ....  0.470000
   Scaling of DF-GGA-C  ScalDFC         ....  0.730000
   Scaling of DF-LDA-C  ScalLDAC        ....  0.730000
   Perturbative correction              ....  0.270000
   NL short-range parameter             ....  7.800000
 RI-approximation to the Coulomb term is turned on
   Number of AuxJ basis functions       .... 529
   RIJ-COSX (HFX calculated with COS-X)).... on


General Settings:
 Integral files         IntName         .... calc
 Hartree-Fock type      HFTyp           .... RHF
 Total Charge           Charge          ....    0
 Multiplicity           Mult            ....    1
 Number of Electrons    NEL             ....   68
 Basis Dimension        Dim             ....  166
 Nuclear Repulsion      ENuc            ....    451.5625173499 Eh

Convergence Acceleration:
 AO-DIIS                CNVDIIS         .... on
   Start iteration      DIISMaxIt       ....    12
   Startup error        DIISStart       ....  0.200000
   # of expansion vecs  DIISMaxEq       ....     5
   Bias factor          DIISBfac        ....   1.050
   Max. coefficient     DIISMaxC        ....  10.000
 MO-DIIS                CNVKDIIS        .... off
 Trust-Rad. Augm. Hess. CNVTRAH         .... auto
   Auto Start mean grad. ratio tolernc. ....  1.125000
   Auto Start start iteration           ....    50
   Auto Start num. interpolation iter.  ....    10
   Max. Number of Micro iterations      ....    24
   Max. Number of Macro iterations      .... Maxiter - #DIIS iter
   Number of Davidson start vectors     ....     2
   Converg. threshold    (grad. norm)   ....   2.000e-06
   Grad. Scal. Fac. for Micro threshold ....   0.100
   Minimum threshold for Micro iter.    ....   1.000e-02
   NR start threshold (gradient norm)   ....   1.000e-04
   Initial trust radius                 ....   0.400
   Minimum AH scaling param. (alpha)    ....   1.000
   Maximum AH scaling param. (alpha)    .... 1000.000
   Quad. conv. algorithm                .... NR
   White noise on init. David. guess    .... on
   Maximum white noise                  ....   0.010
   Pseudo random numbers                .... off
   Inactive MOs                         .... canonical
   Orbital update algorithm             .... Taylor
   Preconditioner                       .... Diag
   Full preconditioner red. dimension   ....   250
 SOSCF                  CNVSOSCF        .... on
   Start iteration      SOSCFMaxIt      ....   150
   Startup grad/error   SOSCFStart      ....  0.003300
   Hessian update       SOSCFHessUp     .... L-BFGS
 Level Shifting         CNVShift        .... on
   Level shift para.    LevelShift      ....    0.2500
   Turn off err/grad.   ShiftErr        ....    0.0010
 Zerner damping         CNVZerner       .... off
 Static damping         CNVDamp         .... on
   Fraction old density DampFac         ....    0.7000
   Max. Damping (<1)    DampMax         ....    0.9800
   Min. Damping (>=0)   DampMin         ....    0.0000
   Turn off err/grad.   DampErr         ....    0.1000

SCF Procedure:
 Maximum # iterations   MaxIter         ....   125
 SCF integral mode      SCFMode         .... Direct
   Integral package                     .... SHARK and LIBINT hybrid scheme
 Reset frequency        DirectResetFreq ....    20
 Integral Threshold     Thresh          ....  1.000e-12 Eh
 Primitive CutOff       TCut            ....  1.000e-14 Eh

Convergence Tolerance:
 Convergence Check Mode ConvCheckMode   .... Total+1el-Energy
 Convergence forced     ConvForced      .... 0
 Energy Change          TolE            ....  1.000e-09 Eh
 1-El. energy change                    ....  1.000e-06 Eh
 Orbital Gradient       TolG            ....  2.000e-06
 Orbital Rotation angle TolX            ....  2.000e-06
 DIIS Error             TolErr          ....  1.000e-08

------------------------------
INITIAL GUESS: MODEL POTENTIAL
------------------------------
Loading Hartree-Fock densities                     ... done
Calculating cut-offs                               ... done
Initializing the effective Hamiltonian             ... done
Setting up the integral package (SHARK)            ... done
Starting the Coulomb interaction                   ... done (   0.0 sec)
Making the grid                                    ... done (   0.1 sec)
Mapping shells                                     ... done
Starting the XC term evaluation                    ... done (   0.0 sec)
  promolecular density results
     # of electrons  =     67.998907412
     EX              =    -57.854352589
     EC              =     -0.783254154
     EX+EC           =    -58.637606743
Transforming the Hamiltonian                       ... done (   0.0 sec)
Diagonalizing the Hamiltonian                      ... done (   0.0 sec)
Back transforming the eigenvectors                 ... done (   0.0 sec)
Now organizing SCF variables                       ... done
                      ------------------
                      INITIAL GUESS DONE (   0.2 sec)
                      ------------------
             **** ENERGY FILE WAS UPDATED (calc.en.tmp) ****
Finished Guess after   0.3 sec
Maximum memory used throughout the entire GUESS-calculation: 12.2 MB


           ************************************************************
           *        Program running with 8 parallel MPI-processes     *
           *              working on a common directory               *
           ************************************************************

-------------------------------------------------------------------------------------------
                                      ORCA LEAN-SCF
                              memory conserving SCF solver
-------------------------------------------------------------------------------------------

--------------------
CPCM SOLVATION MODEL
--------------------
CPCM parameters:
  Epsilon                                         ...      16.7000
  Refrac                                          ...       1.2750
  Rsolv                                           ...       1.3000
  Surface type                                    ... GAUSSIAN VDW
  Discretization scheme                           ... Constant charge density
    Threshold for H atoms                         ...       5.0000 (charges/Ang^2)
    Threshold for non-H atoms                     ...       5.0000 (charges/Ang^2)
  Epsilon function type                           ...         CPCM
Solvent:                                          ... CUSTOM
Radii:
  Scheme                                          ... Element-dependent radii
  Radius for O  used is    3.4469 Bohr (=   1.8240 Ang.)
  Radius for C  used is    3.8550 Bohr (=   2.0400 Ang.)
  Radius for H  used is    2.4944 Bohr (=   1.3200 Ang.)
Calculating surface                               ...        done! (  0.0s)
Cavity surface points                             ...         1602
Cavity Volume                                     ...    1049.7516
Cavity Surface-area                               ...     607.9637
Calculating surface distance matrix               ...        done! (  0.0s)
Performing Cholesky decomposition & store         ...        done! (  0.1s)
Overall time for CPCM initialization              ...                 0.1s

----------------------------------------D-I-I-S--------------------------------------------
Iteration    Energy (Eh)           Delta-E    RMSDP     MaxDP     DIISErr   Damp  Time(sec)
-------------------------------------------------------------------------------------------
               ***  Starting incremental Fock matrix formation  ***
    1    -457.6204753230935012     0.00e+00  3.27e-03  8.14e-02  2.68e-01  0.700   0.7
    2    -457.7203383000950225    -9.99e-02  2.24e-03  5.20e-02  1.33e-01  0.700   0.5
                               ***Turning on AO-DIIS***
    3    -457.7665806726332676    -4.62e-02  1.07e-03  2.13e-02  5.47e-02  0.700   0.5
    4    -457.7948345836330191    -2.83e-02  2.27e-03  4.15e-02  3.71e-02  0.000   0.5
    5    -457.8567993674162153    -6.20e-02  2.47e-04  5.49e-03  4.24e-03  0.000   0.5
                              *** Initializing SOSCF ***
---------------------------------------S-O-S-C-F--------------------------------------
Iteration    Energy (Eh)           Delta-E    RMSDP     MaxDP     MaxGrad    Time(sec)
--------------------------------------------------------------------------------------
    6    -457.8569739745551033    -1.75e-04  1.06e-04  1.84e-03  2.10e-03     0.5
               *** Restarting incremental Fock matrix formation ***
    7    -457.8569091931439061     6.48e-05  8.07e-05  1.39e-03  4.98e-04     0.7
    8    -457.8569178870945962    -8.69e-06  6.10e-05  1.00e-03  2.07e-04     0.6
    9    -457.8569198304945758    -1.94e-06  2.53e-05  4.56e-04  1.73e-04     0.6
   10    -457.8569205138710458    -6.83e-07  6.02e-06  1.13e-04  2.49e-05     0.6
   11    -457.8569205445487569    -3.07e-08  2.62e-06  5.92e-05  2.02e-05     0.6
   12    -457.8569205614423936    -1.69e-08  6.86e-07  2.12e-05  5.55e-06     0.6
   13    -457.8569205618518936    -4.09e-10  3.54e-07  8.06e-06  2.70e-06     0.5
                 **** Energy Check signals convergence ****

               *****************************************************
               *                     SUCCESS                       *
               *           SCF CONVERGED AFTER  13 CYCLES          *
               *****************************************************

Recomputing exchange energy using gridx3       ... done (    0.962 sec)
Old exchange energy                            :    -31.087278408 Eh
New exchange energy                            :    -31.087250743 Eh
Exchange energy change after final integration :      0.000027665 Eh
Total energy after final integration           :   -457.856892897 Eh
             **** ENERGY FILE WAS UPDATED (calc.en.tmp) ****

----------------
TOTAL SCF ENERGY
----------------

Total Energy       :       -457.85689289723234 Eh          -12458.91945 eV

Components:
Nuclear Repulsion  :        451.56251734989451 Eh           12287.64079 eV
Electronic Energy  :       -909.40732165518727 Eh          -24746.23130 eV
One Electron Energy:      -1519.78864704821694 Eh          -41355.55156 eV
Two Electron Energy:        610.38132539302967 Eh           16609.32027 eV
CPCM Dielectric    :         -0.01211625655912 Eh              -0.32970 eV

Virial components:
Potential Energy   :       -912.47032986084218 Eh          -24829.57999 eV
Kinetic Energy     :        454.61343696360984 Eh           12370.66053 eV
Virial Ratio       :          2.00713453600335

DFT components:
N(Alpha)           :       34.000006462392 electrons
N(Beta)            :       34.000006462392 electrons
N(Total)           :       68.000012924783 electrons
E(X)               :      -27.648978897659 Eh       
E(C)               :       -1.711605871290 Eh       
E(XC)              :      -29.360584768949 Eh       

CPCM Solvation Model Properties:
Surface-charge          :         -0.01701325206534
Corrected charge        :         -0.00000000000000
Outlying charge corr.   :          0.00001993918703 Eh               0.00054 eV
Free-energy (cav+disp)  :  This term is not implemented in the current solvation scheme

---------------
SCF CONVERGENCE
---------------

  Last Energy change         ...    4.0950e-10  Tolerance :   1.0000e-09
  Last MAX-Density change    ...    8.0644e-06  Tolerance :   1.0000e-08
  Last RMS-Density change    ...    3.5376e-07  Tolerance :   1.0000e-09
  Last DIIS Error            ...    2.1033e-03  Tolerance :   1.0000e-08
  Last Orbital Gradient      ...    2.7045e-06  Tolerance :   2.0000e-06
  Last Orbital Rotation      ...    4.8741e-06  Tolerance :   2.0000e-06


----------------
ORBITAL ENERGIES
----------------

  NO   OCC          E(Eh)            E(eV) 
   0   2.0000     -19.775641      -538.1225 
   1   2.0000     -19.750276      -537.4323 
   2   2.0000     -19.723380      -536.7005 
   3   2.0000     -10.785883      -293.4988 
   4   2.0000     -10.692989      -290.9710 
   5   2.0000     -10.682198      -290.6774 
   6   2.0000     -10.677396      -290.5467 
   7   2.0000     -10.632383      -289.3218 
   8   2.0000     -10.631346      -289.2936 
   9   2.0000      -1.249264       -33.9942 
  10   2.0000      -1.226250       -33.3680 
  11   2.0000      -1.152475       -31.3604 
  12   2.0000      -0.915246       -24.9051 
  13   2.0000      -0.885853       -24.1053 
  14   2.0000      -0.828005       -22.5311 
  15   2.0000      -0.719094       -19.5675 
  16   2.0000      -0.698195       -18.9989 
  17   2.0000      -0.639392       -17.3988 
  18   2.0000      -0.624998       -17.0071 
  19   2.0000      -0.583131       -15.8678 
  20   2.0000      -0.567495       -15.4423 
  21   2.0000      -0.561583       -15.2815 
  22   2.0000      -0.550094       -14.9688 
  23   2.0000      -0.507260       -13.8032 
  24   2.0000      -0.478784       -13.0284 
  25   2.0000      -0.468776       -12.7560 
  26   2.0000      -0.464832       -12.6487 
  27   2.0000      -0.447880       -12.1874 
  28   2.0000      -0.415240       -11.2993 
  29   2.0000      -0.411054       -11.1854 
  30   2.0000      -0.404705       -11.0126 
  31   2.0000      -0.366407        -9.9704 
  32   2.0000      -0.365247        -9.9389 
  33   2.0000      -0.271955        -7.4003 
  34   0.0000       0.008606         0.2342 
  35   0.0000       0.114867         3.1257 
  36   0.0000       0.131929         3.5900 
  37   0.0000       0.148665         4.0454 
  38   0.0000       0.162409         4.4194 
  39   0.0000       0.175218         4.7679 
  40   0.0000       0.180276         4.9056 
  41   0.0000       0.190346         5.1796 
  42   0.0000       0.195984         5.3330 
  43   0.0000       0.200550         5.4572 
  44   0.0000       0.217387         5.9154 
*Only the first 10 virtual orbitals were printed.

                    ********************************
                    * MULLIKEN POPULATION ANALYSIS *
                    ********************************

-----------------------
MULLIKEN ATOMIC CHARGES
-----------------------
   0 O :   -0.346359
   1 C :    0.380154
   2 O :   -0.403800
   3 C :    0.169365
   4 C :    0.133805
   5 C :   -0.147392
   6 C :   -0.021274
   7 C :    0.249151
   8 O :   -0.412620
   9 H :    0.046076
  10 H :    0.053878
  11 H :    0.053684
  12 H :    0.041366
  13 H :    0.038537
  14 H :    0.042166
  15 H :    0.061229
  16 H :    0.062036
Sum of atomic charges:    0.0000000

--------------------------------
MULLIKEN REDUCED ORBITAL CHARGES
--------------------------------
  0 O s       :     3.745623  s :     3.745623
      pz      :     1.458016  p :     4.582524
      px      :     1.735367
      py      :     1.389141
      dz2     :     0.002212  d :     0.018212
      dxz     :     0.000902
      dyz     :     0.005063
      dx2y2   :     0.005255
      dxy     :     0.004781

  1 C s       :     3.012581  s :     3.012581
      pz      :     0.761713  p :     2.469828
      px      :     0.890142
      py      :     0.817973
      dz2     :     0.009746  d :     0.137437
      dxz     :     0.012244
      dyz     :     0.027886
      dx2y2   :     0.039696
      dxy     :     0.047865

  2 O s       :     3.729872  s :     3.729872
      pz      :     1.771397  p :     4.658036
      px      :     1.286228
      py      :     1.600411
      dz2     :     0.002050  d :     0.015892
      dxz     :     0.002425
      dyz     :     0.002138
      dx2y2   :     0.004273
      dxy     :     0.005006

  3 C s       :     3.024649  s :     3.024649
      pz      :     1.041336  p :     2.747407
      px      :     0.658781
      py      :     1.047290
      dz2     :     0.009659  d :     0.058579
      dxz     :     0.013006
      dyz     :     0.006140
      dx2y2   :     0.019499
      dxy     :     0.010276

  4 C s       :     3.063405  s :     3.063405
      pz      :     1.042835  p :     2.722596
      px      :     0.897765
      py      :     0.781996
      dz2     :     0.007445  d :     0.080194
      dxz     :     0.005682
      dyz     :     0.018397
      dx2y2   :     0.026559
      dxy     :     0.022111

  5 C s       :     3.296517  s :     3.296517
      pz      :     0.972951  p :     2.811527
      px      :     0.947343
      py      :     0.891233
      dz2     :     0.003439  d :     0.039348
      dxz     :     0.007820
      dyz     :     0.004522
      dx2y2   :     0.009219
      dxy     :     0.014347

  6 C s       :     2.997395  s :     2.997395
      pz      :     1.029321  p :     2.984780
      px      :     0.992654
      py      :     0.962804
      dz2     :     0.007583  d :     0.039098
      dxz     :     0.008741
      dyz     :     0.005547
      dx2y2   :     0.009341
      dxy     :     0.007887

  7 C s       :     2.977658  s :     2.977658
      pz      :     1.027415  p :     2.704477
      px      :     0.674475
      py      :     1.002587
      dz2     :     0.011161  d :     0.068713
      dxz     :     0.014906
      dyz     :     0.008173
      dx2y2   :     0.022591
      dxy     :     0.011882

  8 O s       :     3.737211  s :     3.737211
      pz      :     1.827121  p :     4.656395
      px      :     1.327691
      py      :     1.501583
      dz2     :     0.002481  d :     0.019014
      dxz     :     0.002193
      dyz     :     0.002970
      dx2y2   :     0.007265
      dxy     :     0.004105

  9 H s       :     0.929894  s :     0.929894
      pz      :     0.005468  p :     0.024030
      px      :     0.003617
      py      :     0.014945

 10 H s       :     0.923189  s :     0.923189
      pz      :     0.013982  p :     0.022933
      px      :     0.003661
      py      :     0.005291

 11 H s       :     0.923445  s :     0.923445
      pz      :     0.010092  p :     0.022871
      px      :     0.002879
      py      :     0.009901

 12 H s       :     0.936634  s :     0.936634
      pz      :     0.010155  p :     0.022000
      px      :     0.003378
      py      :     0.008467

 13 H s       :     0.939637  s :     0.939637
      pz      :     0.014014  p :     0.021826
      px      :     0.003434
      py      :     0.004379

 14 H s       :     0.932673  s :     0.932673
      pz      :     0.004817  p :     0.025162
      px      :     0.003405
      py      :     0.016940

 15 H s       :     0.915562  s :     0.915562
      pz      :     0.013810  p :     0.023209
      px      :     0.006096
      py      :     0.003303

 16 H s       :     0.914852  s :     0.914852
      pz      :     0.010046  p :     0.023113
      px      :     0.007663
      py      :     0.005404


                     *******************************
                     * LOEWDIN POPULATION ANALYSIS *
                     *******************************

----------------------
LOEWDIN ATOMIC CHARGES
----------------------
   0 O :   -0.262398
   1 C :    0.160398
   2 O :   -0.132621
   3 C :    0.090682
   4 C :   -0.008755
   5 C :   -0.015773
   6 C :   -0.034751
   7 C :    0.101987
   8 O :   -0.144449
   9 H :    0.020543
  10 H :    0.028337
  11 H :    0.028820
  12 H :    0.023049
  13 H :    0.021180
  14 H :    0.040653
  15 H :    0.041531
  16 H :    0.041567

-------------------------------
LOEWDIN REDUCED ORBITAL CHARGES
-------------------------------
  0 O s       :     3.550863  s :     3.550863
      pz      :     1.451124  p :     4.681770
      px      :     1.735262
      py      :     1.495385
      dz2     :     0.004137  d :     0.029764
      dxz     :     0.001134
      dyz     :     0.006459
      dx2y2   :     0.009523
      dxy     :     0.008511

  1 C s       :     2.844143  s :     2.844143
      pz      :     0.773649  p :     2.702300
      px      :     0.976835
      py      :     0.951816
      dz2     :     0.020068  d :     0.293159
      dxz     :     0.022898
      dyz     :     0.053544
      dx2y2   :     0.091964
      dxy     :     0.104684

  2 O s       :     3.418473  s :     3.418473
      pz      :     1.735510  p :     4.683817
      px      :     1.326897
      py      :     1.621410
      dz2     :     0.003554  d :     0.030332
      dxz     :     0.004601
      dyz     :     0.002625
      dx2y2   :     0.008665
      dxy     :     0.010885

  3 C s       :     2.842297  s :     2.842297
      pz      :     1.079431  p :     2.934155
      px      :     0.767633
      py      :     1.087091
      dz2     :     0.021083  d :     0.132865
      dxz     :     0.031226
      dyz     :     0.014277
      dx2y2   :     0.041608
      dxy     :     0.024671

  4 C s       :     2.846636  s :     2.846636
      pz      :     1.017884  p :     2.979188
      px      :     1.028625
      py      :     0.932679
      dz2     :     0.015930  d :     0.182931
      dxz     :     0.011018
      dyz     :     0.037849
      dx2y2   :     0.063101
      dxy     :     0.055033

  5 C s       :     2.867705  s :     2.867705
      pz      :     0.958059  p :     3.054484
      px      :     1.039038
      py      :     1.057387
      dz2     :     0.007052  d :     0.093583
      dxz     :     0.014802
      dyz     :     0.008155
      dx2y2   :     0.026368
      dxy     :     0.037206

  6 C s       :     2.841085  s :     2.841085
      pz      :     1.059164  p :     3.100693
      px      :     1.027971
      py      :     1.013558
      dz2     :     0.017128  d :     0.092973
      dxz     :     0.021934
      dyz     :     0.011672
      dx2y2   :     0.022763
      dxy     :     0.019476

  7 C s       :     2.840748  s :     2.840748
      pz      :     1.071405  p :     2.905280
      px      :     0.793649
      py      :     1.040226
      dz2     :     0.023551  d :     0.151985
      dxz     :     0.034669
      dyz     :     0.018813
      dx2y2   :     0.049562
      dxy     :     0.025392

  8 O s       :     3.413441  s :     3.413441
      pz      :     1.804445  p :     4.695974
      px      :     1.361011
      py      :     1.530519
      dz2     :     0.003865  d :     0.035033
      dxz     :     0.003980
      dyz     :     0.004450
      dx2y2   :     0.014201
      dxy     :     0.008538

  9 H s       :     0.913295  s :     0.913295
      pz      :     0.014263  p :     0.066162
      px      :     0.011753
      py      :     0.040145

 10 H s       :     0.909023  s :     0.909023
      pz      :     0.037089  p :     0.062640
      px      :     0.011810
      py      :     0.013741

 11 H s       :     0.908677  s :     0.908677
      pz      :     0.026578  p :     0.062503
      px      :     0.009766
      py      :     0.026160

 12 H s       :     0.914216  s :     0.914216
      pz      :     0.027630  p :     0.062735
      px      :     0.010940
      py      :     0.024165

 13 H s       :     0.916209  s :     0.916209
      pz      :     0.037502  p :     0.062611
      px      :     0.011305
      py      :     0.013804

 14 H s       :     0.885667  s :     0.885667
      pz      :     0.016381  p :     0.073680
      px      :     0.013323
      py      :     0.043976

 15 H s       :     0.893348  s :     0.893348
      pz      :     0.036085  p :     0.065121
      px      :     0.017434
      py      :     0.011603

 16 H s       :     0.893424  s :     0.893424
      pz      :     0.026796  p :     0.065009
      px      :     0.021366
      py      :     0.016847


                      *****************************
                      * MAYER POPULATION ANALYSIS *
                      *****************************

  NA   - Mulliken gross atomic population
  ZA   - Total nuclear charge
  QA   - Mulliken gross atomic charge
  VA   - Mayer's total valence
  BVA  - Mayer's bonded valence
  FA   - Mayer's free valence

  ATOM       NA         ZA         QA         VA         BVA        FA
  0 O      8.3464     8.0000    -0.3464     2.1589     2.1589     0.0000
  1 C      5.6198     6.0000     0.3802     4.1842     4.1842    -0.0000
  2 O      8.4038     8.0000    -0.4038     2.0819     2.0819    -0.0000
  3 C      5.8306     6.0000     0.1694     3.8573     3.8573    -0.0000
  4 C      5.8662     6.0000     0.1338     3.7957     3.7957     0.0000
  5 C      6.1474     6.0000    -0.1474     3.9481     3.9481    -0.0000
  6 C      6.0213     6.0000    -0.0213     3.9658     3.9658     0.0000
  7 C      5.7508     6.0000     0.2492     3.9305     3.9305     0.0000
  8 O      8.4126     8.0000    -0.4126     2.0524     2.0524    -0.0000
  9 H      0.9539     1.0000     0.0461     1.0121     1.0121     0.0000
 10 H      0.9461     1.0000     0.0539     0.9852     0.9852    -0.0000
 11 H      0.9463     1.0000     0.0537     0.9851     0.9851    -0.0000
 12 H      0.9586     1.0000     0.0414     0.9766     0.9766     0.0000
 13 H      0.9615     1.0000     0.0385     0.9765     0.9765     0.0000
 14 H      0.9578     1.0000     0.0422     1.0072     1.0072    -0.0000
 15 H      0.9388     1.0000     0.0612     0.9719     0.9719     0.0000
 16 H      0.9380     1.0000     0.0620     0.9737     0.9737     0.0000

  Mayer bond orders larger than 0.100000
B(  0-O ,  1-C ) :   2.0258 B(  1-C ,  2-O ) :   1.1643 B(  1-C ,  4-C ) :   0.9540 
B(  2-O ,  3-C ) :   0.8817 B(  3-C ,  9-H ) :   0.9735 B(  3-C , 10-H ) :   0.9829 
B(  3-C , 11-H ) :   0.9828 B(  4-C ,  5-C ) :   1.8003 B(  4-C ,  8-O ) :   1.0612 
B(  5-C ,  6-C ) :   1.0133 B(  5-C , 14-H ) :   1.0001 B(  6-C ,  7-C ) :   1.0843 
B(  6-C , 15-H ) :   0.9344 B(  6-C , 16-H ) :   0.9373 B(  7-C ,  8-O ) :   0.9196 
B(  7-C , 12-H ) :   0.9624 B(  7-C , 13-H ) :   0.9626 

-------
TIMINGS
-------

Total SCF time: 0 days 0 hours 0 min 8 sec 

Total time                  ....       8.603 sec
Sum of individual times     ....       8.582 sec  ( 99.7%)

SCF preparation             ....       0.244 sec  (  2.8%)
Fock matrix formation       ....       8.105 sec  ( 94.2%)
  Startup                   ....       0.011 sec  (  0.1% of F)
  Split-RI-J                ....       0.580 sec  (  7.2% of F)
  Chain of spheres X        ....       5.173 sec  ( 63.8% of F)
  XC integration            ....       1.143 sec  ( 14.1% of F)
    XC Preparation          ....       0.000 sec  (  0.0% of XC)
    Basis function eval.    ....       0.450 sec  ( 39.3% of XC)
    Density eval.           ....       0.245 sec  ( 21.4% of XC)
    XC-Functional eval.     ....       0.055 sec  (  4.8% of XC)
    XC-Potential eval.      ....       0.278 sec  ( 24.3% of XC)
  CPCM terms                ....       1.146 sec  ( 14.1% of F)
Diagonalization             ....       0.000 sec  (  0.0%)
Density matrix formation    ....       0.024 sec  (  0.3%)
Total Energy calculation    ....       0.023 sec  (  0.3%)
Population analysis         ....       0.014 sec  (  0.2%)
Orbital Transformation      ....       0.021 sec  (  0.2%)
Orbital Orthonormalization  ....       0.000 sec  (  0.0%)
DIIS solution               ....       0.092 sec  (  1.1%)
SOSCF solution              ....       0.057 sec  (  0.7%)
Finished LeanSCF after   8.7 sec

Maximum memory used throughout the entire LEANSCF-calculation: 17.3 MB


           ************************************************************
           *        Program running with 8 parallel MPI-processes     *
           *              working on a common directory               *
           ************************************************************

------------------------------------------------------------------------------
                                ORCA  MP2 
------------------------------------------------------------------------------

Freezing NCore=18 chemical core electrons

----------------------
RI-MP2 ENERGY+GRADIENT
----------------------
Dimension of the orbital basis            ...  166
Dimension of the AuxC basis               ...  544
Memory devoted to MP2                     ... 8000 MB   
Data format for matrix containers         ... DOUBLE
Compression type for matrix containers    ... UNCOMPRESSED
Overall scaling of the MP2 energy         ...   2.700e-01

-----------------------
SHARK RI TRANSFORMATION
-----------------------

Number of basis functions                ...    166
Number of aux functions                  ...    544
Number of operators                      ...      1
Generation of IJK                        ... YES
Generation of IAK                        ... YES
Generation of ABK                        ... NO
Orbital Range Operator  0:    0-  33 to   34- 165

Aux basis identifier                     ...   AUXC
Contraction scheme used                  ... SEGMENTED
Do orthogonalization                     ... YES
All operator combinations                ... NO
Transpose (ia|K)                         ... NO
Integral generator used                  ... LIBINT
Starting integral generation + trafo... 
Half trafo (segmented) done. Total time =  0.1 sec. integrals=  0.1 sec trafo=  0.0 sec
Integral generation and half transformation done (  0.1 sec)

Reading or making V^(-1/2)          ... done (  0.0 sec)
Sorting IJK integrals               ... done (  0.0 sec)
Sorting IAK integrals               ... done (  0.1 sec)

SHARK RI integral transformation done. Total time =  0.1 sec.

Opening buffers                              ... done
Frozen core precalculation                   ... done

Starting loop over batches of integrals:

Operator 0  - window                       ... (  9- 33)x( 34-165)
Operator 0  - Memory available             ...  8000 MB
Operator 0  - Memory needed per MO         ...   0.5 MB
Operator 0  - Number of orbitals per batch ... 4
Operator 0  - Number of batches            ... 1

OPERATOR  0   PASS   0:  MOs     9 ...   12 +   13 ...   16 +   17 ...   20 +   21 ...   24
                            +   25 ...   28 +   29 ...   32 +   33 ...   33
  Reading integrals       ... ok
  Internal MO  11
Closing buffer GIPV ( 0.02 GB; CompressionRatio= 1.00)
Time spent in pair loops =     0.404 sec
Deleting buffers (Ka|jb) ...done

-----------------------------------------------
 RI-MP2 CORRELATION ENERGY:     -0.441622648 Eh
-----------------------------------------------


---------------------
MP2 DENSITY FORMATION
---------------------

Completing the external part of the density      ... done
Storing the unrelaxed density                    ... done

Re-sorting 3-index density container for op 0    ... done
Computing external part of the Lagrangian        ... done
Calculating the xc-kernel                        ... done
Calculating G(D)                                 ... done
Completing the Lagrangian                        ... done
Solving the Z-vector equations                   ... Using XC Grid                  ... (calc.grid_cpscf.tmp) 
Recalculating density on grid  ... (calc.grho_cpscf0.tmp) done
Calculating the xc-kernel      ... (calc.fxc_cpscf0.tmp) done

-------------------
SHARK CP-SCF DRIVER
-------------------

Dimension of the orbital basis          ...    166
Dimension of the CPSCF-problem          ...   4488
Number of operators                     ...      1
Max. number of iterations               ...    128
Convergence Tolerance                   ... 3.0e-05
Number of perturbations                 ...      1
Perturbation type                       ... REAL

----------------------------
POPLE LINEAR EQUATION SOLVER
----------------------------

  ITERATION   0:   ||err||_max =   5.9264e-02 (   0.5 sec)
  ITERATION   1:   ||err||_max =   1.4892e-02 (   0.5 sec)
  ITERATION   2:   ||err||_max =   7.3181e-03 (   0.5 sec)
  ITERATION   3:   ||err||_max =   2.4854e-03 (   0.5 sec)
  ITERATION   4:   ||err||_max =   7.5665e-04 (   0.5 sec)
  ITERATION   5:   ||err||_max =   2.0059e-04 (   0.5 sec)
  ITERATION   6:   ||err||_max =   7.8889e-05 (   0.5 sec)
  ITERATION   7:   ||err||_max =   1.9725e-05 (   0.5 sec)
done
Finalizing the relaxed density                   ... done
Transforming P to the AO basis                   ... done
Storing the relaxed density                      ... done

------------------------------------
ENERGY WEIGHTED DENSITY FINALIZATION
------------------------------------

Gathering the parts of the W-matrix              ... done
Forming the Z-density                            ... done
Transforming Z to the AO basis                   ... done
Calculating G(Z)                                 ... done
Finalizing the W-matrix                          ... done
Transforming W to the AO basis and storing       ... done

----------------------------------
MP2 DERIVATIVE INTEGRAL GENERATION
----------------------------------

Input SCF Electron Density              ... calc.scfp
Input Correlated Electron Density       ... calc.pmp2re
Input Energy Weighted Density           ... calc.wmp2.tmp

Nuclear repulsion gradient              ... done (  0.0 sec)
HCore & Overlap gradient  (SHARK)       ... done (  0.0 sec)
Two-electron RIJ gradient terms         ... done (  0.3 sec)

-----------------------------------------------------------
MP2 COSX Grid Generation
-----------------------------------------------------------

General Integration Accuracy     IntAcc      ... 4.871
Radial Grid Type                 RadialGrid  ... OptM3 with GC (2021)
Angular Grid (max. ang.)         AngularGrid ... 4 (Lebedev-302)
Angular grid pruning method      GridPruning ... 4 (adaptive)
Weight generation scheme         WeightScheme... mBecke (2022)
Basis function cutoff            BFCut       ... 1.0000e-12
Integration weight cutoff        WCut        ... 1.0000e-14
Partially contracted basis set               ... on
Rotationally invariant grid construction     ... off
Angular grids for H and He will be reduced by one unit

Total number of grid points                  ...    93552
Total number of batches                      ...      741
Average number of points per batch           ...      126
Average number of grid points per atom       ...     5503
UseSFitting                                  ... on
Two-electron COSX gradient terms        ... 
Integration Timings:
Total Time                  =     2.7 sec
Basis fcn evaluation        =     0.0 sec
Density evaluation          =     0.1 sec
A evaluation                =     2.2 sec
A derivative evaluation     =     0.0 sec
S-fit derivative evaluation =     0.0 sec
anal. over. der. evaluation =     0.0 sec
num. over. der. evaluation  =     0.2 sec
K(P) evaluation             =     0.0 sec
finalize                    =     0.0 sec

done (  3.2 sec)
CPCM gradient                           ... done (  0.3 sec)
DFT XC gradient                         ... Exchange-correlation gradient    ... done
done (  0.4 sec)
Empirical dispersion gradient           ... 
-------------------
DISPERSION GRADIENT
-------------------

   1   O   :    0.000063190    0.000125737    0.000018234
   2   C   :    0.000120703    0.000066029    0.000003595
   3   O   :    0.000129820   -0.000036574   -0.000011842
   4   C   :    0.000161785   -0.000050916   -0.000008750
   5   C   :   -0.000296299   -0.000034766   -0.000001032
   6   C   :   -0.000086308    0.000035883    0.000009900
   7   C   :    0.000026330    0.000000578   -0.000001186
   8   C   :    0.000062351    0.000051186    0.000007261
   9   O   :   -0.000066605   -0.000069078   -0.000014452
  10   H   :    0.000073658   -0.000004323    0.000002498
  11   H   :    0.000073334   -0.000035993   -0.000029457
  12   H   :    0.000072233   -0.000047075    0.000014187
  13   H   :   -0.000064507   -0.000097783    0.000021154
  14   H   :   -0.000066444   -0.000080313   -0.000057038
  15   H   :   -0.000021771    0.000102523    0.000020847
  16   H   :   -0.000087994    0.000029657    0.000050414
  17   H   :   -0.000093477    0.000045229   -0.000024333

Difference to translation invariance:
           :   -0.0000000000    0.0000000000   -0.0000000000

Difference to rotation invariance:
           :    0.0000000000   -0.0000000000    0.0000000000

Norm of the Dispersion gradient    ...    0.0005325746
RMS gradient                       ...    0.0000745754
MAX gradient                       ...    0.0002962987
done (  0.0 sec)

                *********************************************
                * UNRELAXED MP2 DENSITY POPULATION ANALYSIS *
                *********************************************

------------------------------------------------------------------------------
                           ORCA POPULATION ANALYSIS
------------------------------------------------------------------------------
Input electron density              ... calc.pmp2ur
BaseName (.gbw .S,...)              ... calc

                    ********************************
                    * MULLIKEN POPULATION ANALYSIS *
                    ********************************

-----------------------
MULLIKEN ATOMIC CHARGES
-----------------------
   0 O :   -0.334438
   1 C :    0.363174
   2 O :   -0.394665
   3 C :    0.164627
   4 C :    0.129941
   5 C :   -0.150344
   6 C :   -0.022809
   7 C :    0.244318
   8 O :   -0.404323
   9 H :    0.046126
  10 H :    0.054652
  11 H :    0.054448
  12 H :    0.042194
  13 H :    0.039358
  14 H :    0.042951
  15 H :    0.061984
  16 H :    0.062807
Sum of atomic charges:    0.0000000

--------------------------------
MULLIKEN REDUCED ORBITAL CHARGES
--------------------------------
  0 O s       :     3.744880  s :     3.744880
      pz      :     1.450888  p :     4.565456
      px      :     1.729092
      py      :     1.385476
      dz2     :     0.003325  d :     0.024102
      dxz     :     0.002074
      dyz     :     0.006216
      dx2y2   :     0.006468
      dxy     :     0.006020
  1 C s       :     3.013246  s :     3.013246
      pz      :     0.771147  p :     2.481949
      px      :     0.891677
      py      :     0.819125
      dz2     :     0.010465  d :     0.141631
      dxz     :     0.013236
      dyz     :     0.028585
      dx2y2   :     0.040574
      dxy     :     0.048770
  2 O s       :     3.728905  s :     3.728905
      pz      :     1.764874  p :     4.643384
      px      :     1.282660
      py      :     1.595850
      dz2     :     0.003313  d :     0.022376
      dxz     :     0.003782
      dyz     :     0.003416
      dx2y2   :     0.005578
      dxy     :     0.006288
  3 C s       :     3.025092  s :     3.025092
      pz      :     1.040356  p :     2.746972
      px      :     0.660600
      py      :     1.046016
      dz2     :     0.010600  d :     0.063310
      dxz     :     0.013992
      dyz     :     0.007154
      dx2y2   :     0.020266
      dxy     :     0.011298
  4 C s       :     3.064229  s :     3.064229
      pz      :     1.040916  p :     2.719893
      px      :     0.896245
      py      :     0.782732
      dz2     :     0.008468  d :     0.085938
      dxz     :     0.007134
      dyz     :     0.019405
      dx2y2   :     0.027696
      dxy     :     0.023234
  5 C s       :     3.295868  s :     3.295868
      pz      :     0.973400  p :     2.809214
      px      :     0.945646
      py      :     0.890168
      dz2     :     0.004470  d :     0.045262
      dxz     :     0.008978
      dyz     :     0.005682
      dx2y2   :     0.010652
      dxy     :     0.015479
  6 C s       :     2.997844  s :     2.997844
      pz      :     1.027934  p :     2.979918
      px      :     0.990631
      py      :     0.961352
      dz2     :     0.008670  d :     0.045047
      dxz     :     0.009981
      dyz     :     0.006772
      dx2y2   :     0.010497
      dxy     :     0.009126
  7 C s       :     2.978074  s :     2.978074
      pz      :     1.026411  p :     2.703808
      px      :     0.676344
      py      :     1.001054
      dz2     :     0.012130  d :     0.073799
      dxz     :     0.015956
      dyz     :     0.009304
      dx2y2   :     0.023415
      dxy     :     0.012994
  8 O s       :     3.736497  s :     3.736497
      pz      :     1.821134  p :     4.642284
      px      :     1.323879
      py      :     1.497272
      dz2     :     0.003770  d :     0.025542
      dxz     :     0.003557
      dyz     :     0.004295
      dx2y2   :     0.008503
      dxy     :     0.005416
  9 H s       :     0.928601  s :     0.928601
      pz      :     0.005944  p :     0.025273
      px      :     0.004155
      py      :     0.015174
 10 H s       :     0.921201  s :     0.921201
      pz      :     0.014210  p :     0.024147
      px      :     0.004168
      py      :     0.005769
 11 H s       :     0.921465  s :     0.921465
      pz      :     0.010435  p :     0.024087
      px      :     0.003402
      py      :     0.010249
 12 H s       :     0.934553  s :     0.934553
      pz      :     0.010488  p :     0.023253
      px      :     0.003897
      py      :     0.008868
 13 H s       :     0.937548  s :     0.937548
      pz      :     0.014257  p :     0.023094
      px      :     0.003956
      py      :     0.004881
 14 H s       :     0.930754  s :     0.930754
      pz      :     0.005337  p :     0.026296
      px      :     0.003878
      py      :     0.017080
 15 H s       :     0.913553  s :     0.913553
      pz      :     0.014064  p :     0.024463
      px      :     0.006565
      py      :     0.003834
 16 H s       :     0.912838  s :     0.912838
      pz      :     0.010379  p :     0.024355
      px      :     0.008090
      py      :     0.005886


                     *******************************
                     * LOEWDIN POPULATION ANALYSIS *
                     *******************************

----------------------
LOEWDIN ATOMIC CHARGES
----------------------
   0 O :   -0.250923
   1 C :    0.145107
   2 O :   -0.125193
   3 C :    0.088571
   4 C :   -0.012165
   5 C :   -0.017829
   6 C :   -0.034336
   7 C :    0.099456
   8 O :   -0.136871
   9 H :    0.019985
  10 H :    0.028278
  11 H :    0.028755
  12 H :    0.022925
  13 H :    0.021039
  14 H :    0.040364
  15 H :    0.041395
  16 H :    0.041441

-------------------------------
LOEWDIN REDUCED ORBITAL CHARGES
-------------------------------
  0 O s       :     3.549876  s :     3.549876
      pz      :     1.444206  p :     4.664605
      px      :     1.729119
      py      :     1.491280
      dz2     :     0.005385  d :     0.036442
      dxz     :     0.002331
      dyz     :     0.007759
      dx2y2   :     0.010997
      dxy     :     0.009971
  1 C s       :     2.845313  s :     2.845313
      pz      :     0.782459  p :     2.711697
      px      :     0.976537
      py      :     0.952701
      dz2     :     0.021273  d :     0.297883
      dxz     :     0.023913
      dyz     :     0.054114
      dx2y2   :     0.092946
      dxy     :     0.105636
  2 O s       :     3.418160  s :     3.418160
      pz      :     1.729200  p :     4.669570
      px      :     1.323305
      py      :     1.617065
      dz2     :     0.004979  d :     0.037464
      dxz     :     0.005985
      dyz     :     0.003953
      dx2y2   :     0.010169
      dxy     :     0.012378
  3 C s       :     2.842382  s :     2.842382
      pz      :     1.077462  p :     2.930816
      px      :     0.768375
      py      :     1.084980
      dz2     :     0.022193  d :     0.138231
      dxz     :     0.032242
      dyz     :     0.015486
      dx2y2   :     0.042539
      dxy     :     0.025770
  4 C s       :     2.847418  s :     2.847418
      pz      :     1.016359  p :     2.974691
      px      :     1.026132
      py      :     0.932200
      dz2     :     0.017493  d :     0.190055
      dxz     :     0.012703
      dyz     :     0.038816
      dx2y2   :     0.064398
      dxy     :     0.056644
  5 C s       :     2.867678  s :     2.867678
      pz      :     0.958420  p :     3.049151
      px      :     1.036134
      py      :     1.054597
      dz2     :     0.008577  d :     0.101000
      dxz     :     0.016048
      dyz     :     0.009458
      dx2y2   :     0.028078
      dxy     :     0.038839
  6 C s       :     2.841181  s :     2.841181
      pz      :     1.056625  p :     3.093099
      px      :     1.025312
      py      :     1.011162
      dz2     :     0.018480  d :     0.100056
      dxz     :     0.023441
      dyz     :     0.013012
      dx2y2   :     0.024149
      dxy     :     0.020975
  7 C s       :     2.840997  s :     2.840997
      pz      :     1.069373  p :     2.901703
      px      :     0.794419
      py      :     1.037911
      dz2     :     0.024746  d :     0.157844
      dxz     :     0.035755
      dyz     :     0.020162
      dx2y2   :     0.050586
      dxy     :     0.026596
  8 O s       :     3.413071  s :     3.413071
      pz      :     1.798183  p :     4.681564
      px      :     1.357196
      py      :     1.526185
      dz2     :     0.005328  d :     0.042236
      dxz     :     0.005378
      dyz     :     0.005815
      dx2y2   :     0.015715
      dxy     :     0.009999
  9 H s       :     0.911514  s :     0.911514
      pz      :     0.014871  p :     0.068501
      px      :     0.012514
      py      :     0.041116
 10 H s       :     0.906831  s :     0.906831
      pz      :     0.037991  p :     0.064891
      px      :     0.012554
      py      :     0.014346
 11 H s       :     0.906492  s :     0.906492
      pz      :     0.027348  p :     0.064752
      px      :     0.010480
      py      :     0.026924
 12 H s       :     0.911932  s :     0.911932
      pz      :     0.028442  p :     0.065143
      px      :     0.011703
      py      :     0.024998
 13 H s       :     0.913919  s :     0.913919
      pz      :     0.038471  p :     0.065041
      px      :     0.012081
      py      :     0.014490
 14 H s       :     0.883537  s :     0.883537
      pz      :     0.017080  p :     0.076099
      px      :     0.014026
      py      :     0.044993
 15 H s       :     0.891064  s :     0.891064
      pz      :     0.037077  p :     0.067542
      px      :     0.018197
      py      :     0.012267
 16 H s       :     0.891144  s :     0.891144
      pz      :     0.027638  p :     0.067415
      px      :     0.022192
      py      :     0.017585


                      *****************************
                      * MAYER POPULATION ANALYSIS *
                      *****************************

  NA   - Mulliken gross atomic population
  ZA   - Total nuclear charge
  QA   - Mulliken gross atomic charge
  VA   - Mayer's total valence
  BVA  - Mayer's bonded valence
  FA   - Mayer's free valence

  ATOM       NA         ZA         QA         VA         BVA        FA
  0 O      8.3344     8.0000    -0.3344     2.2581     2.0850     0.1731
  1 C      5.6368     6.0000     0.3632     4.2041     4.0669     0.1372
  2 O      8.3947     8.0000    -0.3947     2.1781     2.0248     0.1533
  3 C      5.8354     6.0000     0.1646     3.8869     3.7908     0.0961
  4 C      5.8701     6.0000     0.1299     3.8221     3.6809     0.1412
  5 C      6.1503     6.0000    -0.1503     3.9778     3.8303     0.1475
  6 C      6.0228     6.0000    -0.0228     3.9969     3.8864     0.1105
  7 C      5.7557     6.0000     0.2443     3.9577     3.8538     0.1039
  8 O      8.4043     8.0000    -0.4043     2.1474     2.0019     0.1454
  9 H      0.9539     1.0000     0.0461     1.0162     0.9952     0.0210
 10 H      0.9453     1.0000     0.0547     0.9888     0.9692     0.0195
 11 H      0.9456     1.0000     0.0544     0.9886     0.9691     0.0196
 12 H      0.9578     1.0000     0.0422     0.9804     0.9598     0.0206
 13 H      0.9606     1.0000     0.0394     0.9804     0.9597     0.0207
 14 H      0.9570     1.0000     0.0430     1.0111     0.9902     0.0209
 15 H      0.9380     1.0000     0.0620     0.9758     0.9540     0.0217
 16 H      0.9372     1.0000     0.0628     0.9775     0.9560     0.0215

  Mayer bond orders larger than 0.100000
B(  0-O ,  1-C ) :   1.9653 B(  1-C ,  2-O ) :   1.1350 B(  1-C ,  4-C ) :   0.9325 
B(  2-O ,  3-C ) :   0.8630 B(  3-C ,  9-H ) :   0.9580 B(  3-C , 10-H ) :   0.9678 
B(  3-C , 11-H ) :   0.9676 B(  4-C ,  5-C ) :   1.7355 B(  4-C ,  8-O ) :   1.0392 
B(  5-C ,  6-C ) :   0.9907 B(  5-C , 14-H ) :   0.9847 B(  6-C ,  7-C ) :   1.0612 
B(  6-C , 15-H ) :   0.9187 B(  6-C , 16-H ) :   0.9216 B(  7-C ,  8-O ) :   0.8993 
B(  7-C , 12-H ) :   0.9467 B(  7-C , 13-H ) :   0.9469 


                *******************************************
                * RELAXED MP2 DENSITY POPULATION ANALYSIS *
                *******************************************

------------------------------------------------------------------------------
                           ORCA POPULATION ANALYSIS
------------------------------------------------------------------------------
Input electron density              ... calc.pmp2re
BaseName (.gbw .S,...)              ... calc

                    ********************************
                    * MULLIKEN POPULATION ANALYSIS *
                    ********************************

-----------------------
MULLIKEN ATOMIC CHARGES
-----------------------
   0 O :   -0.282181
   1 C :    0.277158
   2 O :   -0.341113
   3 C :    0.148331
   4 C :    0.132587
   5 C :   -0.161315
   6 C :   -0.013614
   7 C :    0.222239
   8 O :   -0.354827
   9 H :    0.040991
  10 H :    0.055080
  11 H :    0.054826
  12 H :    0.040760
  13 H :    0.037773
  14 H :    0.028432
  15 H :    0.056998
  16 H :    0.057875
Sum of atomic charges:    0.0000000

--------------------------------
MULLIKEN REDUCED ORBITAL CHARGES
--------------------------------
  0 O s       :     3.736413  s :     3.736413
      pz      :     1.429145  p :     4.522195
      px      :     1.708592
      py      :     1.384457
      dz2     :     0.003252  d :     0.023573
      dxz     :     0.002039
      dyz     :     0.006026
      dx2y2   :     0.006321
      dxy     :     0.005934
  1 C s       :     3.021646  s :     3.021646
      pz      :     0.819103  p :     2.563753
      px      :     0.908939
      py      :     0.835711
      dz2     :     0.010064  d :     0.137444
      dxz     :     0.012688
      dyz     :     0.027407
      dx2y2   :     0.039421
      dxy     :     0.047864
  2 O s       :     3.721057  s :     3.721057
      pz      :     1.738974  p :     4.597875
      px      :     1.269983
      py      :     1.588918
      dz2     :     0.003260  d :     0.022181
      dxz     :     0.003855
      dyz     :     0.003432
      dx2y2   :     0.005514
      dxy     :     0.006120
  3 C s       :     3.023124  s :     3.023124
      pz      :     1.044498  p :     2.766865
      px      :     0.674333
      py      :     1.048033
      dz2     :     0.010197  d :     0.061680
      dxz     :     0.013809
      dyz     :     0.006941
      dx2y2   :     0.019374
      dxy     :     0.011359
  4 C s       :     3.067843  s :     3.067843
      pz      :     1.033941  p :     2.715724
      px      :     0.895700
      py      :     0.786084
      dz2     :     0.008238  d :     0.083845
      dxz     :     0.007228
      dyz     :     0.018991
      dx2y2   :     0.026883
      dxy     :     0.022506
  5 C s       :     3.299899  s :     3.299899
      pz      :     1.000022  p :     2.818223
      px      :     0.946576
      py      :     0.871625
      dz2     :     0.004260  d :     0.043193
      dxz     :     0.008423
      dyz     :     0.005374
      dx2y2   :     0.010407
      dxy     :     0.014729
  6 C s       :     2.982758  s :     2.982758
      pz      :     1.023910  p :     2.987299
      px      :     0.998937
      py      :     0.964453
      dz2     :     0.008225  d :     0.043557
      dxz     :     0.010019
      dyz     :     0.006620
      dx2y2   :     0.010050
      dxy     :     0.008643
  7 C s       :     2.976758  s :     2.976758
      pz      :     1.030535  p :     2.729107
      px      :     0.688907
      py      :     1.009665
      dz2     :     0.011645  d :     0.071896
      dxz     :     0.015780
      dyz     :     0.009132
      dx2y2   :     0.022342
      dxy     :     0.012996
  8 O s       :     3.728184  s :     3.728184
      pz      :     1.799262  p :     4.601295
      px      :     1.312000
      py      :     1.490033
      dz2     :     0.003697  d :     0.025348
      dxz     :     0.003613
      dyz     :     0.004345
      dx2y2   :     0.008282
      dxy     :     0.005412
  9 H s       :     0.934302  s :     0.934302
      pz      :     0.005954  p :     0.024708
      px      :     0.004191
      py      :     0.014562
 10 H s       :     0.921328  s :     0.921328
      pz      :     0.013640  p :     0.023592
      px      :     0.004138
      py      :     0.005814
 11 H s       :     0.921647  s :     0.921647
      pz      :     0.010143  p :     0.023527
      px      :     0.003415
      py      :     0.009969
 12 H s       :     0.936538  s :     0.936538
      pz      :     0.010141  p :     0.022703
      px      :     0.003902
      py      :     0.008660
 13 H s       :     0.939666  s :     0.939666
      pz      :     0.013637  p :     0.022560
      px      :     0.003969
      py      :     0.004955
 14 H s       :     0.945804  s :     0.945804
      pz      :     0.005606  p :     0.025764
      px      :     0.003992
      py      :     0.016166
 15 H s       :     0.918993  s :     0.918993
      pz      :     0.013419  p :     0.024009
      px      :     0.006598
      py      :     0.003992
 16 H s       :     0.918235  s :     0.918235
      pz      :     0.010006  p :     0.023890
      px      :     0.007987
      py      :     0.005897


                     *******************************
                     * LOEWDIN POPULATION ANALYSIS *
                     *******************************

----------------------
LOEWDIN ATOMIC CHARGES
----------------------
   0 O :   -0.220075
   1 C :    0.110606
   2 O :   -0.102322
   3 C :    0.077770
   4 C :   -0.012890
   5 C :   -0.033994
   6 C :   -0.039196
   7 C :    0.089832
   8 O :   -0.115325
   9 H :    0.018822
  10 H :    0.029882
  11 H :    0.030329
  12 H :    0.023899
  13 H :    0.021971
  14 H :    0.037104
  15 H :    0.041746
  16 H :    0.041839

-------------------------------
LOEWDIN REDUCED ORBITAL CHARGES
-------------------------------
  0 O s       :     3.550879  s :     3.550879
      pz      :     1.426703  p :     4.632984
      px      :     1.714732
      py      :     1.491548
      dz2     :     0.005328  d :     0.036212
      dxz     :     0.002326
      dyz     :     0.007791
      dx2y2   :     0.010878
      dxy     :     0.009888
  1 C s       :     2.846539  s :     2.846539
      pz      :     0.819959  p :     2.747702
      px      :     0.974616
      py      :     0.953127
      dz2     :     0.020960  d :     0.295152
      dxz     :     0.023005
      dyz     :     0.052804
      dx2y2   :     0.092413
      dxy     :     0.105971
  2 O s       :     3.420896  s :     3.420896
      pz      :     1.708328  p :     4.643634
      px      :     1.319705
      py      :     1.615601
      dz2     :     0.005037  d :     0.037792
      dxz     :     0.006119
      dyz     :     0.004056
      dx2y2   :     0.010254
      dxy     :     0.012325
  3 C s       :     2.843888  s :     2.843888
      pz      :     1.080322  p :     2.942650
      px      :     0.774634
      py      :     1.087693
      dz2     :     0.021614  d :     0.135692
      dxz     :     0.031759
      dyz     :     0.015170
      dx2y2   :     0.041329
      dxy     :     0.025819
  4 C s       :     2.851354  s :     2.851354
      pz      :     1.011725  p :     2.973020
      px      :     1.028576
      py      :     0.932719
      dz2     :     0.017309  d :     0.188516
      dxz     :     0.013037
      dyz     :     0.038516
      dx2y2   :     0.063469
      dxy     :     0.056186
  5 C s       :     2.867301  s :     2.867301
      pz      :     0.982828  p :     3.067652
      px      :     1.032163
      py      :     1.052661
      dz2     :     0.008406  d :     0.099041
      dxz     :     0.015357
      dyz     :     0.009142
      dx2y2   :     0.027852
      dxy     :     0.038284
  6 C s       :     2.842121  s :     2.842121
      pz      :     1.057541  p :     3.098741
      px      :     1.028756
      py      :     1.012444
      dz2     :     0.017864  d :     0.098335
      dxz     :     0.023660
      dyz     :     0.012823
      dx2y2   :     0.023639
      dxy     :     0.020349
  7 C s       :     2.842853  s :     2.842853
      pz      :     1.072303  p :     2.912029
      px      :     0.799342
      py      :     1.040385
      dz2     :     0.024128  d :     0.155286
      dxz     :     0.035349
      dyz     :     0.019941
      dx2y2   :     0.049326
      dxy     :     0.026541
  8 O s       :     3.415105  s :     3.415105
      pz      :     1.780211  p :     4.657824
      px      :     1.353845
      py      :     1.523768
      dz2     :     0.005336  d :     0.042396
      dxz     :     0.005447
      dyz     :     0.005855
      dx2y2   :     0.015696
      dxy     :     0.010062
  9 H s       :     0.912521  s :     0.912521
      pz      :     0.014881  p :     0.068657
      px      :     0.012822
      py      :     0.040953
 10 H s       :     0.905294  s :     0.905294
      pz      :     0.037683  p :     0.064824
      px      :     0.012749
      py      :     0.014391
 11 H s       :     0.904989  s :     0.904989
      pz      :     0.027182  p :     0.064683
      px      :     0.010694
      py      :     0.026807
 12 H s       :     0.910954  s :     0.910954
      pz      :     0.028254  p :     0.065147
      px      :     0.011915
      py      :     0.024979
 13 H s       :     0.912971  s :     0.912971
      pz      :     0.038145  p :     0.065058
      px      :     0.012300
      py      :     0.014614
 14 H s       :     0.886856  s :     0.886856
      pz      :     0.017863  p :     0.076040
      px      :     0.014175
      py      :     0.044001
 15 H s       :     0.890790  s :     0.890790
      pz      :     0.036687  p :     0.067463
      px      :     0.018321
      py      :     0.012456
 16 H s       :     0.890824  s :     0.890824
      pz      :     0.027395  p :     0.067337
      px      :     0.022229
      py      :     0.017713


                      *****************************
                      * MAYER POPULATION ANALYSIS *
                      *****************************

  NA   - Mulliken gross atomic population
  ZA   - Total nuclear charge
  QA   - Mulliken gross atomic charge
  VA   - Mayer's total valence
  BVA  - Mayer's bonded valence
  FA   - Mayer's free valence

  ATOM       NA         ZA         QA         VA         BVA        FA
  0 O      8.2822     8.0000    -0.2822     2.3272     2.1569     0.1703
  1 C      5.7228     6.0000     0.2772     4.2615     4.1279     0.1336
  2 O      8.3411     8.0000    -0.3411     2.2474     2.0963     0.1511
  3 C      5.8517     6.0000     0.1483     3.9017     3.8059     0.0958
  4 C      5.8674     6.0000     0.1326     3.8346     3.6958     0.1387
  5 C      6.1613     6.0000    -0.1613     3.9834     3.8381     0.1453
  6 C      6.0136     6.0000    -0.0136     4.0076     3.8976     0.1100
  7 C      5.7778     6.0000     0.2222     3.9849     3.8813     0.1036
  8 O      8.3548     8.0000    -0.3548     2.2213     2.0781     0.1432
  9 H      0.9590     1.0000     0.0410     1.0193     0.9985     0.0208
 10 H      0.9449     1.0000     0.0551     0.9885     0.9691     0.0195
 11 H      0.9452     1.0000     0.0548     0.9884     0.9689     0.0195
 12 H      0.9592     1.0000     0.0408     0.9793     0.9587     0.0205
 13 H      0.9622     1.0000     0.0378     0.9793     0.9587     0.0207
 14 H      0.9716     1.0000     0.0284     1.0122     0.9914     0.0208
 15 H      0.9430     1.0000     0.0570     0.9763     0.9546     0.0217
 16 H      0.9421     1.0000     0.0579     0.9780     0.9565     0.0215

  Mayer bond orders larger than 0.100000
B(  0-O ,  1-C ) :   1.9994 B(  1-C ,  2-O ) :   1.1583 B(  1-C ,  4-C ) :   0.9281 
B(  2-O ,  3-C ) :   0.8846 B(  3-C ,  9-H ) :   0.9524 B(  3-C , 10-H ) :   0.9648 
B(  3-C , 11-H ) :   0.9646 B(  4-C ,  5-C ) :   1.7069 B(  4-C ,  8-O ) :   1.0712 
B(  5-C ,  6-C ) :   0.9957 B(  5-C , 14-H ) :   0.9841 B(  6-C ,  7-C ) :   1.0663 
B(  6-C , 15-H ) :   0.9138 B(  6-C , 16-H ) :   0.9166 B(  7-C ,  8-O ) :   0.9208 
B(  7-C , 12-H ) :   0.9416 B(  7-C , 13-H ) :   0.9417 


-------
TIMINGS
-------

Total time                :   10.776 sec
Integral trafo            :    0.135 sec (  1.3%)
FC preparation            :    0.029 sec (  0.3%)
I/O of integrals          :    0.047 sec (  0.4%)
K(i,j) operators          :    0.055 sec (  0.5%)
T(i,j) pair energies      :    0.010 sec (  0.1%)
V**(-1/2)                 :    0.071 sec (  0.7%)
Gamma(ia|P)               :    0.052 sec (  0.5%)
Gamma-Trafo               :    0.022 sec (  0.2%)
D(virtual)                :    0.003 sec (  0.0%)
D(internal)               :    0.069 sec (  0.6%)
W(virtual)                :    0.005 sec (  0.0%)
W(internal)               :    0.074 sec (  0.7%)
L(virtual)                :    0.064 sec (  0.6%)
L(internal)               :    0.010 sec (  0.1%)
XC kernel                 :    0.015 sec (  0.1%)
G(D)                      :    0.829 sec (  7.7%)
G(Z)                      :    0.835 sec (  7.7%)
Z-vector solution         :    3.727 sec ( 34.6%)
3-index derivative        :    0.142 sec (  1.3%)
2-index derivative        :    0.025 sec (  0.2%)
Fock matrix gradient      :    4.304 sec ( 39.9%)


---------------------------------------
MP2 TOTAL ENERGY:     -458.298515545 Eh
---------------------------------------

The final MP2 gradient
  0:   0.00610532   0.00728608   0.00131045
  1:  -0.04179975  -0.01575389  -0.00370221
  2:   0.06309880   0.01091532   0.00231883
  3:  -0.03452221  -0.01153175  -0.00461550
  4:  -0.01367571   0.01284595   0.00410268
  5:   0.00658895  -0.03065378  -0.00455485
  6:   0.01698976  -0.00766867  -0.00440540
  7:   0.03774116  -0.00131124   0.00127574
  8:  -0.05203762   0.03843393   0.00678169
  9:   0.00488228   0.00641151   0.00283491
 10:   0.00322192  -0.00172081  -0.00612269
 11:   0.00309312  -0.00421666   0.00534073
 12:  -0.00315056  -0.00107794   0.00755929
 13:  -0.00080060   0.00205557  -0.00723657
 14:  -0.00080558  -0.00357889  -0.00054229
 15:   0.00424047  -0.00154886   0.00850183
 16:   0.00076142   0.00110791  -0.00884961

-----------------------------------
NORM OF THE MP2 GRADIENT:  0.124271
-----------------------------------

Maximum memory used throughout the entire MP2-calculation: 30.7 MB


-------------------------------------------------------------------------------
                          DFT DISPERSION CORRECTION                            
                                                                               
                              DFTD3 V3.1  Rev 1                                
                          USING Becke-Johnson damping                          
-------------------------------------------------------------------------------
The B2PLYP functional is recognized
Active option DFTDOPT                   ...         4   

molecular C6(AA) [au] = 2662.945342 


            DFT-D V3
 parameters
 s6 scaling factor         :     0.6400 
 a1 scaling factor         :     0.3065 
 s8 scaling factor         :     0.9147 
 a2 scaling factor         :     5.0570 
 ad hoc parameters k1-k3   :    16.0000     1.3333    -4.0000 

 Edisp/kcal,au: -6.723728484178  -0.010714942236 
 E6   /kcal   :  -3.858262667 
 E8   /kcal   :  -2.865465817 
 % E8         :  42.617214896 

-------------------------   ----------------
Dispersion correction           -0.010714942
-------------------------   ----------------


-------------------------   --------------------
FINAL SINGLE POINT ENERGY      -458.309230487122
-------------------------   --------------------

------------------------------------------------------------------------------
                         ORCA GEOMETRY RELAXATION STEP
------------------------------------------------------------------------------

Reading the OPT-File                    .... done
Getting information on internals        .... done
Copying old internal coords+grads       .... done
Making the new internal coordinates     .... (2022 redundants) done
Validating the new internal coordinates .... (2022 redundants) done
Calculating the B-matrix                .... done
Calculating the G,G- and P matrices     .... done
Transforming gradient to internals      .... done
Projecting the internal gradient        .... done
Number of atoms                         ....  17
Number of internal coordinates          ....  75
Current Energy                          ....  -458.309230487 Eh
Current gradient norm                   ....     0.124271041 Eh/bohr
Maximum allowed component of the step   ....  0.300
Current trust radius                    ....  0.300
Evaluating the initial hessian          ....  (Almloef) done
Projecting the Hessian                  .... done
Forming the augmented Hessian           .... done
Diagonalizing the augmented Hessian     .... done
Last element of RFO vector              ....  0.980841862
Lowest eigenvalues of augmented Hessian:
 -0.017411369  0.014177551  0.015895929  0.019190495  0.026668927
Length of the computed step             ....  0.198610660
The final length of the internal step   ....  0.198610660
Converting the step to Cartesian space:
 Initial RMS(Int)=    0.0229335836
Transforming coordinates:
 Iter   0:  RMS(Cart)=    0.0492692856 RMS(Int)=    0.7245219645
 Iter   5:  RMS(Cart)=    0.0000000207 RMS(Int)=    0.0000000118
done
Storing new coordinates                 .... done

                                .--------------------.
          ----------------------|Geometry convergence|-------------------------
          Item                value                   Tolerance       Converged
          ---------------------------------------------------------------------
          RMS gradient        0.0108610153            0.0000300000      NO
          MAX gradient        0.0425303335            0.0001000000      NO
          RMS step            0.0229335836            0.0006000000      NO
          MAX step            0.0701321429            0.0010000000      NO
          ........................................................
          Max(Bonds)      0.0371      Max(Angles)    3.98
          Max(Dihed)        2.18      Max(Improp)    0.00
          ---------------------------------------------------------------------

The optimization has not yet converged - more geometry cycles are needed


    ---------------------------------------------------------------------------
                         Redundant Internal Coordinates
                            (Angstroem and degrees)

        Definition                    Value    dE/dq     Step     New-Value
    ----------------------------------------------------------------------------
     1. B(C   1,O   0)                1.2229  0.009083 -0.0046    1.2184   
     2. B(O   2,C   1)                1.3589  0.024808 -0.0204    1.3385   
     3. B(C   3,O   2)                1.3817 -0.023801  0.0212    1.4029   
     4. B(C   4,C   1)                1.4756  0.002607 -0.0029    1.4727   
     5. B(C   5,C   4)                1.3209 -0.033142  0.0225    1.3434   
     6. B(C   6,C   5)                1.4829 -0.015666  0.0170    1.4999   
     7. B(C   7,C   6)                1.5344 -0.017655  0.0210    1.5555   
     8. B(O   8,C   7)                1.3779 -0.042530  0.0371    1.4150   
     9. B(O   8,C   4)                1.3427 -0.017019  0.0148    1.3575   
    10. B(H   9,C   3)                1.1110  0.008190 -0.0124    1.0987   
    11. B(H  10,C   3)                1.1093  0.007115 -0.0107    1.0986   
    12. B(H  11,C   3)                1.1097  0.007397 -0.0111    1.0985   
    13. B(H  12,C   7)                1.1111  0.007042 -0.0106    1.1004   
    14. B(H  13,C   7)                1.1112  0.006259 -0.0094    1.1018   
    15. B(H  14,C   5)                1.0825 -0.003694  0.0050    1.0876   
    16. B(H  15,C   6)                1.1113  0.005703 -0.0086    1.1027   
    17. B(H  16,C   6)                1.1108  0.006288 -0.0095    1.1013   
    18. A(O   0,C   1,C   4)          120.10 -0.011874    1.62    121.72   
    19. A(O   2,C   1,C   4)          118.86  0.030894   -3.98    114.88   
    20. A(O   0,C   1,O   2)          121.03 -0.019027    2.38    123.41   
    21. A(C   1,O   2,C   3)          125.54  0.029851   -3.88    121.66   
    22. A(O   2,C   3,H   9)          112.67  0.003136   -0.53    112.14   
    23. A(O   2,C   3,H  11)          108.89  0.000340   -0.04    108.85   
    24. A(H   9,C   3,H  10)          108.80 -0.000975    0.10    108.90   
    25. A(H   9,C   3,H  11)          108.31 -0.002239    0.44    108.75   
    26. A(O   2,C   3,H  10)          109.32  0.000209   -0.07    109.25   
    27. A(H  10,C   3,H  11)          108.78 -0.000599    0.12    108.90   
    28. A(C   1,C   4,C   5)          125.11 -0.002128    0.16    125.27   
    29. A(C   5,C   4,O   8)          112.16 -0.011805    1.81    113.97   
    30. A(C   1,C   4,O   8)          122.72  0.013933   -1.97    120.75   
    31. A(C   4,C   5,C   6)          109.04  0.002139   -0.27    108.77   
    32. A(C   4,C   5,H  14)          125.46 -0.000928    0.10    125.57   
    33. A(C   6,C   5,H  14)          125.48 -0.001224    0.17    125.65   
    34. A(C   7,C   6,H  16)          111.73 -0.002308    0.49    112.21   
    35. A(C   5,C   6,C   7)          102.03  0.001312   -0.50    101.53   
    36. A(C   5,C   6,H  16)          111.22 -0.000734    0.41    111.63   
    37. A(C   7,C   6,H  15)          111.68 -0.000997    0.44    112.12   
    38. A(C   5,C   6,H  15)          108.78 -0.003510    1.14    109.91   
    39. A(H  15,C   6,H  16)          111.05  0.005671   -1.79    109.26   
    40. A(H  12,C   7,H  13)          110.15  0.004776   -1.30    108.85   
    41. A(O   8,C   7,H  13)          108.96 -0.000156    0.06    109.02   
    42. A(C   6,C   7,H  13)          110.92  0.001035    0.33    111.25   
    43. A(C   6,C   7,O   8)          105.26 -0.012171    1.42    106.68   
    44. A(O   8,C   7,H  12)          110.33  0.005522   -0.76    109.57   
    45. A(C   6,C   7,H  12)          111.09  0.000371    0.36    111.45   
    46. A(C   4,O   8,C   7)          111.45  0.020551   -2.48    108.98   
    47. D(C   3,O   2,C   1,O   0)      4.57  0.000885   -0.95      3.62   
    48. D(C   3,O   2,C   1,C   4)   -174.78  0.001649   -2.18   -176.97   
    49. D(H  11,C   3,O   2,C   1)    122.22 -0.000120    0.11    122.33   
    50. D(H   9,C   3,O   2,C   1)      2.04  0.000460   -0.07      1.96   
    51. D(H  10,C   3,O   2,C   1)   -119.06 -0.000523    0.19   -118.87   
    52. D(C   5,C   4,C   1,O   0)     -0.33  0.000349   -0.53     -0.85   
    53. D(C   5,C   4,C   1,O   2)    179.03 -0.000459    0.70    179.74   
    54. D(O   8,C   4,C   1,O   2)     -0.40 -0.000388    0.60      0.20   
    55. D(O   8,C   4,C   1,O   0)   -179.76  0.000420   -0.63   -180.39   
    56. D(H  14,C   5,C   4,O   8)    179.46 -0.000345    0.16    179.63   
    57. D(H  14,C   5,C   4,C   1)     -0.02 -0.000404    0.08      0.06   
    58. D(C   6,C   5,C   4,O   8)      0.82  0.000242    0.02      0.84   
    59. D(C   6,C   5,C   4,C   1)   -178.67  0.000183   -0.06   -178.73   
    60. D(C   7,C   6,C   5,H  14)    179.46  0.000722   -0.33    179.14   
    61. D(C   7,C   6,C   5,C   4)     -1.89  0.000140   -0.18     -2.07   
    62. D(H  16,C   6,C   5,C   4)   -121.15  0.002434   -0.66   -121.81   
    63. D(H  15,C   6,C   5,H  14)    -62.41 -0.001243    0.40    -62.01   
    64. D(H  15,C   6,C   5,C   4)    116.24 -0.001825    0.55    116.78   
    65. D(H  12,C   7,C   6,H  16)   -119.40 -0.002375    0.87   -118.53   
    66. D(H  12,C   7,C   6,H  15)      5.66  0.002586   -0.78      4.87   
    67. D(H  12,C   7,C   6,C   5)    121.69 -0.001197    0.45    122.14   
    68. D(O   8,C   7,C   6,H  16)    121.17 -0.001913    0.74    121.91   
    69. D(O   8,C   7,C   6,H  15)   -113.77  0.003048   -0.91   -114.68   
    70. D(O   8,C   7,C   6,C   5)      2.27 -0.000735    0.32      2.59   
    71. D(C   4,O   8,C   7,H  13)    117.04 -0.004917    0.89    117.93   
    72. D(C   4,O   8,C   7,H  12)   -121.91  0.004332   -1.15   -123.07   
    73. D(C   4,O   8,C   7,C   6)     -1.98  0.000574   -0.30     -2.28   
    74. D(C   7,O   8,C   4,C   5)      0.81 -0.000376    0.18      0.99   
    75. D(C   7,O   8,C   4,C   1)   -179.69 -0.000409    0.26   -179.42   
    ----------------------------------------------------------------------------

Geometry step timings:
Preparation and reading OPT file:      0.000 s ( 9.715 %)
Internal coordinates            :      0.000 s ( 1.016 %)
B/P matrices and projection     :      0.001 s (30.407 %)
Hessian update/contruction      :      0.000 s (11.545 %)
Making the step                 :      0.001 s (20.976 %)
Converting the step to Cartesian:      0.000 s ( 3.659 %)
Storing new data                :      0.000 s ( 1.260 %)
Checking convergence            :      0.000 s ( 0.122 %)
Final printing                  :      0.001 s (21.179 %)
Total time                      :      0.002 s

Time for energy+gradient        :     21.280 s
Time for complete geometry iter :     21.468 s

         *************************************************************
         *                GEOMETRY OPTIMIZATION CYCLE   2            *
         *************************************************************
---------------------------------
CARTESIAN COORDINATES (ANGSTROEM)
---------------------------------
  O      1.548803    1.463699    0.395606
  C      1.089833    0.352452    0.198328
  O      1.846758   -0.727727   -0.029524
  C      3.247680   -0.668368    0.016598
  C     -0.362087    0.106405    0.181046
  C     -1.308986    1.036401    0.388723
  C     -2.655005    0.378449    0.318476
  C     -2.266383   -1.088392   -0.023143
  O     -0.852471   -1.138501   -0.048439
  H      3.611063    0.332249    0.288253
  H      3.654328   -0.939636   -0.967279
  H      3.609098   -1.389715    0.762148
  H     -2.646550   -1.791943    0.732799
  H     -2.653723   -1.384183   -1.011262
  H     -1.127764    2.088717    0.595042
  H     -3.162940    0.456929    1.294098
  H     -3.289077    0.833076   -0.458784

----------------------------
CARTESIAN COORDINATES (A.U.)
----------------------------
  NO LB      ZA    FRAG     MASS         X           Y           Z
   0 O     8.0000    0    15.999    2.926813    2.765990    0.747587
   1 C     6.0000    0    12.011    2.059485    0.666037    0.374786
   2 O     8.0000    0    15.999    3.489868   -1.375205   -0.055793
   3 C     6.0000    0    12.011    6.137226   -1.263033    0.031366
   4 C     6.0000    0    12.011   -0.684246    0.201077    0.342127
   5 C     6.0000    0    12.011   -2.473625    1.958514    0.734580
   6 C     6.0000    0    12.011   -5.017233    0.715165    0.601832
   7 C     6.0000    0    12.011   -4.282843   -2.056763   -0.043735
   8 O     8.0000    0    15.999   -1.610936   -2.151456   -0.091536
   9 H     1.0000    0     1.008    6.823921    0.627860    0.544719
  10 H     1.0000    0     1.008    6.905679   -1.775655   -1.827893
  11 H     1.0000    0     1.008    6.820206   -2.626181    1.440251
  12 H     1.0000    0     1.008   -5.001255   -3.386281    1.384789
  13 H     1.0000    0     1.008   -5.014810   -2.615727   -1.911009
  14 H     1.0000    0     1.008   -2.131165    3.947104    1.124466
  15 H     1.0000    0     1.008   -5.977090    0.863471    2.445491
  16 H     1.0000    0     1.008   -6.215455    1.574286   -0.866977

--------------------------------
INTERNAL COORDINATES (ANGSTROEM)
--------------------------------
 O      0   0   0     0.000000000000     0.00000000     0.00000000
 C      1   0   0     1.218376829770     0.00000000     0.00000000
 O      2   1   0     1.338521257505   123.40642211     0.00000000
 C      3   2   1     1.402936999472   121.66427314     3.62471245
 C      2   1   3     1.472721646319   121.71300079   180.63364074
 C      5   2   1     1.343368514217   125.27060241   359.14977071
 C      6   5   2     1.499868046599   108.76208092   181.26882763
 C      7   6   5     1.555427057052   101.52261850   357.92756242
 O      5   2   1     1.357546259637   120.75155606   179.61314878
 H      4   3   2     1.098671567657   112.14401401     1.96473102
 H      4   3   2     1.098618915878   109.25199201   241.13249623
 H      4   3   2     1.098548352327   108.84760434   122.33487160
 H      8   7   6     1.100436046735   111.45287314   122.14810161
 H      8   7   6     1.101773261187   111.24244227   243.82201120
 H      6   5   2     1.087556290651   125.57221499     0.06105961
 H      7   6   5     1.102721750957   109.92036374   116.78267271
 H      7   6   5     1.101302071963   111.63280706   238.19115309

---------------------------
INTERNAL COORDINATES (A.U.)
---------------------------
 O      0   0   0     0.000000000000     0.00000000     0.00000000
 C      1   0   0     2.302398536181     0.00000000     0.00000000
 O      2   1   0     2.529438601116   123.40642211     0.00000000
 C      3   2   1     2.651166712146   121.66427314     3.62471245
 C      2   1   3     2.783040583040   121.71300079   180.63364074
 C      5   2   1     2.538598588803   125.27060241   359.14977071
 C      6   5   2     2.834339845092   108.76208092   181.26882763
 C      7   6   5     2.939331159120   101.52261850   357.92756242
 O      5   2   1     2.565390644842   120.75155606   179.61314878
 H      4   3   2     2.076188373997   112.14401401     1.96473102
 H      4   3   2     2.076088876555   109.25199201   241.13249623
 H      4   3   2     2.075955530769   108.84760434   122.33487160
 H      8   7   6     2.079522756225   111.45287314   122.14810161
 H      8   7   6     2.082049725321   111.24244227   243.82201120
 H      6   5   2     2.055183544553   125.57221499     0.06105961
 H      7   6   5     2.083842111227   109.92036374   116.78267271
 H      7   6   5     2.081159306730   111.63280706   238.19115309


           ************************************************************
           *        Program running with 8 parallel MPI-processes     *
           *              working on a common directory               *
           ************************************************************
------------------------------------------------------------------------------
                   ___                                                        
                  /   \      - P O W E R E D   B Y -                         
                 /     \                                                     
                 |  |  |   _    _      __       _____    __    __             
                 |  |  |  | |  | |    /  \     |  _  \  |  |  /  |          
                  \  \/   | |  | |   /    \    | | | |  |  | /  /          
                 / \  \   | |__| |  /  /\  \   | |_| |  |  |/  /          
                |  |  |   |  __  | /  /__\  \  |    /   |      \           
                |  |  |   | |  | | |   __   |  |    \   |  |\   \          
                \     /   | |  | | |  |  |  |  | |\  \  |  | \   \       
                 \___/    |_|  |_| |__|  |__|  |_| \__\ |__|  \__/        
                                                                              
                      - O R C A' S   B I G   F R I E N D -                    
                                      &                                       
                       - I N T E G R A L  F E E D E R -                       
                                                                              
 v1 FN, 2020, v2 2021, v3 2022-2024                                           
------------------------------------------------------------------------------


----------------------
SHARK INTEGRAL PACKAGE
----------------------

Number of atoms                             ...     17
Number of basis functions                   ...    166
Number of shells                            ...     78
Maximum angular momentum                    ...      2
Integral batch strategy                     ... SHARK/LIBINT Hybrid
RI-J (if used) integral strategy            ... SPLIT-RIJ (Revised 2003 algorithm where possible)
Printlevel                                  ...      1
Contraction scheme used                     ... SEGMENTED contraction
Prescreening option                         ... SCHWARTZ
   Thresh                                   ... 1.000e-12
   Tcut                                     ... 1.000e-14
   Tpresel                                  ... 1.000e-14 
Coulomb Range Separation                    ... NOT USED
Exchange Range Separation                   ... NOT USED
Multipole approximations                    ... NOT USED
Finite Nucleus Model                        ... NOT USED
CABS basis                                  ... NOT available
Auxiliary Coulomb fitting basis             ... AVAILABLE
   # of basis functions in Aux-J            ...    529
   # of shells in Aux-J                     ...    175
   Maximum angular momentum in Aux-J        ...      4
Auxiliary J/K fitting basis                 ... NOT available
Auxiliary Correlation fitting basis         ... AVAILABLE
   # of basis functions in Aux-C            ...    544
   # of shells in Aux-C                     ...    192
   Maximum angular momentum in Aux-C        ...      3
Auxiliary 'external' fitting basis          ... NOT available

Checking pre-screening integrals            ... done (  0.0 sec) Dimension = 78
Check shell pair data                       ... done (  0.0 sec)
Shell pair information
Shell pair cut-off parameter TPreSel        ...   1.0e-14
Total number of shell pairs                 ...      3081
Shell pairs after pre-screening             ...      2821
Total number of primitive shell pairs       ...     11167
Primitive shell pairs kept                  ...      7535
          la=0 lb=0:    868 shell pairs
          la=1 lb=0:   1020 shell pairs
          la=1 lb=1:    320 shell pairs
          la=2 lb=0:    358 shell pairs
          la=2 lb=1:    212 shell pairs
          la=2 lb=2:     43 shell pairs

Calculating one electron integrals          ... done (  0.0 sec)
Calculating RI/J V-Matrix + Cholesky decomp.... done (  0.0 sec)
Calculating RI/C V-Matrix + Cholesky decomp.... done (  0.0 sec)
Calculating Nuclear repulsion               ... done (  0.0 sec) ENN=    451.192307059886 Eh

Diagonalization of the overlap matrix:
Smallest eigenvalue                        ... 8.357e-04
Time for diagonalization                   ...    0.003 sec
Threshold for overlap eigenvalues          ... 1.000e-07
Number of eigenvalues below threshold      ... 0
Time for construction of square roots      ...    0.002 sec
Total time needed                          ...    0.006 sec

-------------------
DFT GRID GENERATION
-------------------

General Integration Accuracy     IntAcc      ... 4.388
Radial Grid Type                 RadialGrid  ... OptM3 with GC (2021)
Angular Grid (max. ang.)         AngularGrid ... 4 (Lebedev-302)
Angular grid pruning method      GridPruning ... 4 (adaptive)
Weight generation scheme         WeightScheme... mBecke (2022)
Basis function cutoff            BFCut       ... 1.0000e-12
Integration weight cutoff        WCut        ... 1.0000e-14
Partially contracted basis set               ... off
Rotationally invariant grid construction     ... off
Angular grids for H and He will be reduced by one unit

Total number of grid points                  ...    80168
Total number of batches                      ...     1263
Average number of points per batch           ...       63
Average number of grid points per atom       ...     4716

--------------------
COSX GRID GENERATION
--------------------

GRIDX 1
-------
General Integration Accuracy     IntAcc      ... 3.816
Radial Grid Type                 RadialGrid  ... OptM3 with GC (2021)
Angular Grid (max. ang.)         AngularGrid ... 1 (Lebedev-50)
Angular grid pruning method      GridPruning ... 4 (adaptive)
Weight generation scheme         WeightScheme... mBecke (2022)
Basis function cutoff            BFCut       ... 1.0000e-12
Integration weight cutoff        WCut        ... 1.0000e-14
Partially contracted basis set               ... on
Rotationally invariant grid construction     ... off
Angular grids for H and He will be reduced by one unit

Total number of grid points                  ...    10242
Total number of batches                      ...       91
Average number of points per batch           ...      112
Average number of grid points per atom       ...      602
UseSFitting                                  ... on

GRIDX 2
-------
General Integration Accuracy     IntAcc      ... 4.020
Radial Grid Type                 RadialGrid  ... OptM3 with GC (2021)
Angular Grid (max. ang.)         AngularGrid ... 2 (Lebedev-110)
Angular grid pruning method      GridPruning ... 4 (adaptive)
Weight generation scheme         WeightScheme... mBecke (2022)
Basis function cutoff            BFCut       ... 1.0000e-12
Integration weight cutoff        WCut        ... 1.0000e-14
Partially contracted basis set               ... on
Rotationally invariant grid construction     ... off
Angular grids for H and He will be reduced by one unit

Total number of grid points                  ...    22397
Total number of batches                      ...      186
Average number of points per batch           ...      120
Average number of grid points per atom       ...     1317
UseSFitting                                  ... on

GRIDX 3
-------
General Integration Accuracy     IntAcc      ... 4.338
Radial Grid Type                 RadialGrid  ... OptM3 with GC (2021)
Angular Grid (max. ang.)         AngularGrid ... 3 (Lebedev-194)
Angular grid pruning method      GridPruning ... 4 (adaptive)
Weight generation scheme         WeightScheme... mBecke (2022)
Basis function cutoff            BFCut       ... 1.0000e-12
Integration weight cutoff        WCut        ... 1.0000e-14
Partially contracted basis set               ... on
Rotationally invariant grid construction     ... off
Angular grids for H and He will be reduced by one unit

Total number of grid points                  ...    49267
Total number of batches                      ...      393
Average number of points per batch           ...      125
Average number of grid points per atom       ...     2898
UseSFitting                                  ... on
Initializing property integral containers    ... done (  0.0 sec)

SHARK setup successfully completed in   0.9 seconds

Maximum memory used throughout the entire STARTUP-calculation: 22.1 MB


           ************************************************************
           *        Program running with 8 parallel MPI-processes     *
           *              working on a common directory               *
           ************************************************************
Occupation numbers will be reassigned to an Aufbau configuration
             **** ENERGY FILE WAS UPDATED (calc.en.tmp) ****
Finished Guess after   0.1 sec
Maximum memory used throughout the entire GUESS-calculation: 9.5 MB


           ************************************************************
           *        Program running with 8 parallel MPI-processes     *
           *              working on a common directory               *
           ************************************************************
--------------------
CPCM SOLVATION MODEL
--------------------
CPCM parameters:
  Epsilon                                         ...      16.7000
  Refrac                                          ...       1.2750
  Rsolv                                           ...       1.3000
  Surface type                                    ... GAUSSIAN VDW
  Discretization scheme                           ... Constant charge density
    Threshold for H atoms                         ...       5.0000 (charges/Ang^2)
    Threshold for non-H atoms                     ...       5.0000 (charges/Ang^2)
  Epsilon function type                           ...         CPCM
Solvent:                                          ... CUSTOM
Radii:
  Scheme                                          ... Element-dependent radii
  Radius for O  used is    3.4469 Bohr (=   1.8240 Ang.)
  Radius for C  used is    3.8550 Bohr (=   2.0400 Ang.)
  Radius for H  used is    2.4944 Bohr (=   1.3200 Ang.)
Calculating surface                               ...        done! (  0.0s)
Cavity surface points                             ...         1599
Cavity Volume                                     ...    1051.1387
Cavity Surface-area                               ...     606.8737
Calculating surface distance matrix               ...        done! (  0.0s)
Performing Cholesky decomposition & store         ...        done! (  0.1s)
Overall time for CPCM initialization              ...                 0.1s

----------------------------------------D-I-I-S--------------------------------------------
Iteration    Energy (Eh)           Delta-E    RMSDP     MaxDP     DIISErr   Damp  Time(sec)
-------------------------------------------------------------------------------------------
               ***  Starting incremental Fock matrix formation  ***
    1    -457.8630419368573143     0.00e+00  2.95e-04  4.73e-03  2.49e-02  0.700   1.2
    2    -457.8642160515202590    -1.17e-03  2.55e-04  4.23e-03  1.98e-02  0.700   0.6
                               ***Turning on AO-DIIS***
    3    -457.8651296573304421    -9.14e-04  2.12e-04  3.61e-03  1.52e-02  0.700   0.5
    4    -457.8658138054901769    -6.84e-04  5.46e-04  9.25e-03  1.11e-02  0.000   0.5
                              *** Initializing SOSCF ***
---------------------------------------S-O-S-C-F--------------------------------------
Iteration    Energy (Eh)           Delta-E    RMSDP     MaxDP     MaxGrad    Time(sec)
--------------------------------------------------------------------------------------
    5    -457.8676334738634637    -1.82e-03  4.69e-05  7.15e-04  5.76e-04     0.5
               *** Restarting incremental Fock matrix formation ***
    6    -457.8676413885048646    -7.91e-06  2.82e-05  4.26e-04  1.76e-04     0.8
    7    -457.8676424999966343    -1.11e-06  1.45e-05  2.57e-04  6.89e-05     0.7
    8    -457.8676427624397434    -2.62e-07  4.29e-06  6.72e-05  2.77e-05     0.6
    9    -457.8676427882430175    -2.58e-08  1.85e-06  3.40e-05  1.13e-05     0.6
   10    -457.8676427942395435    -6.00e-09  7.74e-07  1.19e-05  4.10e-06     0.6
   11    -457.8676427947955858    -5.56e-10  2.85e-07  1.12e-05  2.30e-06     0.5
                 **** Energy Check signals convergence ****

               *****************************************************
               *                     SUCCESS                       *
               *           SCF CONVERGED AFTER  11 CYCLES          *
               *****************************************************

Recomputing exchange energy using gridx3       ... done (    0.957 sec)
Old exchange energy                            :    -31.073368057 Eh
New exchange energy                            :    -31.073324413 Eh
Exchange energy change after final integration :      0.000043644 Eh
Total energy after final integration           :   -457.867599151 Eh
             **** ENERGY FILE WAS UPDATED (calc.en.tmp) ****

----------------
TOTAL SCF ENERGY
----------------

Total Energy       :       -457.86759915060395 Eh          -12459.21079 eV

Components:
Nuclear Repulsion  :        451.19230705988599 Eh           12277.56685 eV
Electronic Energy  :       -909.04731766683256 Eh          -24736.43509 eV
One Electron Energy:      -1519.17420142787273 Eh          -41338.83165 eV
Two Electron Energy:        610.12688376104018 Eh           16602.39656 eV
CPCM Dielectric    :         -0.01263218784899 Eh              -0.34374 eV

Virial components:
Potential Energy   :       -912.37435132261703 Eh          -24826.96828 eV
Kinetic Energy     :        454.50675217201314 Eh           12367.75749 eV
Virial Ratio       :          2.00739449295864

DFT components:
N(Alpha)           :       34.000009751704 electrons
N(Beta)            :       34.000009751704 electrons
N(Total)           :       68.000019503408 electrons
E(X)               :      -27.637943954120 Eh       
E(C)               :       -1.710504843047 Eh       
E(XC)              :      -29.348448797167 Eh       

CPCM Solvation Model Properties:
Surface-charge          :         -0.01654041332898
Corrected charge        :          0.00000000000000
Outlying charge corr.   :          0.00001886854279 Eh               0.00051 eV
Free-energy (cav+disp)  :  This term is not implemented in the current solvation scheme

---------------
SCF CONVERGENCE
---------------

  Last Energy change         ...    5.5604e-10  Tolerance :   1.0000e-09
  Last MAX-Density change    ...    1.1231e-05  Tolerance :   1.0000e-08
  Last RMS-Density change    ...    2.8509e-07  Tolerance :   1.0000e-09
  Last DIIS Error            ...    5.7644e-04  Tolerance :   1.0000e-08
  Last Orbital Gradient      ...    2.3004e-06  Tolerance :   2.0000e-06
  Last Orbital Rotation      ...    6.4228e-06  Tolerance :   2.0000e-06


Total SCF time: 0 days 0 hours 0 min 8 sec 
Finished LeanSCF after   8.3 sec

Maximum memory used throughout the entire LEANSCF-calculation: 17.6 MB


           ************************************************************
           *        Program running with 8 parallel MPI-processes     *
           *              working on a common directory               *
           ************************************************************

------------------------------------------------------------------------------
                                ORCA  MP2 
------------------------------------------------------------------------------

Freezing NCore=18 chemical core electrons

----------------------
RI-MP2 ENERGY+GRADIENT
----------------------
Dimension of the orbital basis            ...  166
Dimension of the AuxC basis               ...  544
Memory devoted to MP2                     ... 8000 MB   
Data format for matrix containers         ... DOUBLE
Compression type for matrix containers    ... UNCOMPRESSED
Overall scaling of the MP2 energy         ...   2.700e-01

-----------------------
SHARK RI TRANSFORMATION
-----------------------

Number of basis functions                ...    166
Number of aux functions                  ...    544
Number of operators                      ...      1
Generation of IJK                        ... YES
Generation of IAK                        ... YES
Generation of ABK                        ... NO
Orbital Range Operator  0:    0-  33 to   34- 165

Aux basis identifier                     ...   AUXC
Contraction scheme used                  ... SEGMENTED
Do orthogonalization                     ... YES
All operator combinations                ... NO
Transpose (ia|K)                         ... NO
Integral generator used                  ... LIBINT
Starting integral generation + trafo... 
Half trafo (segmented) done. Total time =  0.1 sec. integrals=  0.1 sec trafo=  0.0 sec
Integral generation and half transformation done (  0.1 sec)

Reading or making V^(-1/2)          ... done (  0.0 sec)
Sorting IJK integrals               ... done (  0.0 sec)
Sorting IAK integrals               ... done (  0.1 sec)

SHARK RI integral transformation done. Total time =  0.1 sec.

Opening buffers                              ... done
Frozen core precalculation                   ... done

Starting loop over batches of integrals:

Operator 0  - window                       ... (  9- 33)x( 34-165)
Operator 0  - Memory available             ...  8000 MB
Operator 0  - Memory needed per MO         ...   0.5 MB
Operator 0  - Number of orbitals per batch ... 4
Operator 0  - Number of batches            ... 1

OPERATOR  0   PASS   0:  MOs     9 ...   12 +   13 ...   16 +   17 ...   20 +   21 ...   24
                            +   25 ...   28 +   29 ...   32 +   33 ...   33
  Reading integrals       ... ok
  Internal MO  11
Closing buffer GIPV ( 0.02 GB; CompressionRatio= 1.00)
Time spent in pair loops =     0.394 sec
Deleting buffers (Ka|jb) ...done

-----------------------------------------------
 RI-MP2 CORRELATION ENERGY:     -0.442538388 Eh
-----------------------------------------------


---------------------
MP2 DENSITY FORMATION
---------------------

Completing the external part of the density      ... done
Storing the unrelaxed density                    ... done

Re-sorting 3-index density container for op 0    ... done
Computing external part of the Lagrangian        ... done
Calculating the xc-kernel                        ... done
Calculating G(D)                                 ... done
Completing the Lagrangian                        ... done
Solving the Z-vector equations                   ... Using XC Grid                  ... (calc.grid_cpscf.tmp) 
Recalculating density on grid  ... (calc.grho_cpscf0.tmp) done
Calculating the xc-kernel      ... (calc.fxc_cpscf0.tmp) done

-------------------
SHARK CP-SCF DRIVER
-------------------

Dimension of the orbital basis          ...    166
Dimension of the CPSCF-problem          ...   4488
Number of operators                     ...      1
Max. number of iterations               ...    128
Convergence Tolerance                   ... 3.0e-05
Number of perturbations                 ...      1
Perturbation type                       ... REAL

----------------------------
POPLE LINEAR EQUATION SOLVER
----------------------------

  ITERATION   0:   ||err||_max =   5.9479e-02 (   0.5 sec)
  ITERATION   1:   ||err||_max =   1.4847e-02 (   0.5 sec)
  ITERATION   2:   ||err||_max =   7.0305e-03 (   0.5 sec)
  ITERATION   3:   ||err||_max =   2.4622e-03 (   0.5 sec)
  ITERATION   4:   ||err||_max =   7.9927e-04 (   0.5 sec)
  ITERATION   5:   ||err||_max =   2.2973e-04 (   0.5 sec)
  ITERATION   6:   ||err||_max =   9.3426e-05 (   0.5 sec)
  ITERATION   7:   ||err||_max =   2.1601e-05 (   0.5 sec)
done
Finalizing the relaxed density                   ... done
Transforming P to the AO basis                   ... done
Storing the relaxed density                      ... done

------------------------------------
ENERGY WEIGHTED DENSITY FINALIZATION
------------------------------------

Gathering the parts of the W-matrix              ... done
Forming the Z-density                            ... done
Transforming Z to the AO basis                   ... done
Calculating G(Z)                                 ... done
Finalizing the W-matrix                          ... done
Transforming W to the AO basis and storing       ... done

----------------------------------
MP2 DERIVATIVE INTEGRAL GENERATION
----------------------------------

Input SCF Electron Density              ... calc.scfp
Input Correlated Electron Density       ... calc.pmp2re
Input Energy Weighted Density           ... calc.wmp2.tmp

Nuclear repulsion gradient              ... done (  0.0 sec)
HCore & Overlap gradient  (SHARK)       ... done (  0.0 sec)
Two-electron RIJ gradient terms         ... done (  0.3 sec)

-----------------------------------------------------------
MP2 COSX Grid Generation
-----------------------------------------------------------

General Integration Accuracy     IntAcc      ... 4.871
Radial Grid Type                 RadialGrid  ... OptM3 with GC (2021)
Angular Grid (max. ang.)         AngularGrid ... 4 (Lebedev-302)
Angular grid pruning method      GridPruning ... 4 (adaptive)
Weight generation scheme         WeightScheme... mBecke (2022)
Basis function cutoff            BFCut       ... 1.0000e-12
Integration weight cutoff        WCut        ... 1.0000e-14
Partially contracted basis set               ... on
Rotationally invariant grid construction     ... off
Angular grids for H and He will be reduced by one unit

Total number of grid points                  ...    93542
Total number of batches                      ...      739
Average number of points per batch           ...      126
Average number of grid points per atom       ...     5502
UseSFitting                                  ... on
Two-electron COSX gradient terms        ... 
Integration Timings:
Total Time                  =     2.7 sec
Basis fcn evaluation        =     0.0 sec
Density evaluation          =     0.1 sec
A evaluation                =     2.3 sec
A derivative evaluation     =     0.0 sec
S-fit derivative evaluation =     0.0 sec
anal. over. der. evaluation =     0.0 sec
num. over. der. evaluation  =     0.2 sec
K(P) evaluation             =     0.0 sec
finalize                    =     0.0 sec

done (  3.2 sec)
CPCM gradient                           ... done (  0.3 sec)
DFT XC gradient                         ... Exchange-correlation gradient    ... done
done (  0.4 sec)
Empirical dispersion gradient           ... 
-------------------
DISPERSION GRADIENT
-------------------

   1   O   :    0.000074829    0.000129350    0.000020362
   2   C   :    0.000139978    0.000060524    0.000005866
   3   O   :    0.000119573   -0.000035107   -0.000010154
   4   C   :    0.000155933   -0.000046676   -0.000009284
   5   C   :   -0.000232797   -0.000036557   -0.000004510
   6   C   :   -0.000094487    0.000077254    0.000017986
   7   C   :   -0.000013355    0.000007914    0.000002272
   8   C   :    0.000029069    0.000022795    0.000003135
   9   O   :   -0.000058285   -0.000089581   -0.000018136
  10   H   :    0.000073139   -0.000002440    0.000001542
  11   H   :    0.000075360   -0.000038098   -0.000032236
  12   H   :    0.000074609   -0.000049304    0.000014609
  13   H   :   -0.000064766   -0.000100076    0.000020336
  14   H   :   -0.000066366   -0.000082529   -0.000058265
  15   H   :   -0.000024754    0.000107259    0.000021490
  16   H   :   -0.000091784    0.000029737    0.000050087
  17   H   :   -0.000095897    0.000045534   -0.000025102

Difference to translation invariance:
           :   -0.0000000000    0.0000000000   -0.0000000000

Difference to rotation invariance:
           :   -0.0000000000    0.0000000000    0.0000000000

Norm of the Dispersion gradient    ...    0.0005095686
RMS gradient                       ...    0.0000713539
MAX gradient                       ...    0.0002327969
done (  0.0 sec)

-------
TIMINGS
-------

Total time                :   10.795 sec
Integral trafo            :    0.134 sec (  1.2%)
FC preparation            :    0.029 sec (  0.3%)
I/O of integrals          :    0.046 sec (  0.4%)
K(i,j) operators          :    0.055 sec (  0.5%)
T(i,j) pair energies      :    0.010 sec (  0.1%)
V**(-1/2)                 :    0.074 sec (  0.7%)
Gamma(ia|P)               :    0.053 sec (  0.5%)
Gamma-Trafo               :    0.022 sec (  0.2%)
D(virtual)                :    0.003 sec (  0.0%)
D(internal)               :    0.069 sec (  0.6%)
W(virtual)                :    0.005 sec (  0.0%)
W(internal)               :    0.074 sec (  0.7%)
L(virtual)                :    0.068 sec (  0.6%)
L(internal)               :    0.010 sec (  0.1%)
XC kernel                 :    0.015 sec (  0.1%)
G(D)                      :    0.833 sec (  7.7%)
G(Z)                      :    0.836 sec (  7.7%)
Z-vector solution         :    3.774 sec ( 35.0%)
3-index derivative        :    0.143 sec (  1.3%)
2-index derivative        :    0.025 sec (  0.2%)
Fock matrix gradient      :    4.334 sec ( 40.1%)


---------------------------------------
MP2 TOTAL ENERGY:     -458.310137539 Eh
---------------------------------------

The final MP2 gradient
  0:   0.00245686   0.00255076  -0.00056826
  1:  -0.01918370  -0.01058864   0.00024245
  2:   0.02763464   0.00920835   0.00040442
  3:  -0.01960682  -0.00604632  -0.00174225
  4:   0.00585629   0.00067886   0.00023239
  5:  -0.00099525  -0.00479654  -0.00008333
  6:  -0.00191442   0.00169709  -0.00102858
  7:   0.02018054  -0.00712185  -0.00052407
  8:  -0.02219250   0.01125673   0.00137262
  9:   0.00291629   0.00062506   0.00063894
 10:   0.00165023   0.00013812  -0.00018121
 11:   0.00179939   0.00032319   0.00069897
 12:  -0.00201230   0.00110582   0.00140381
 13:  -0.00121668   0.00116874  -0.00112321
 14:  -0.00085398  -0.00004674   0.00008040
 15:   0.00335908  -0.00021361   0.00230668
 16:   0.00212136   0.00011359  -0.00207508

-----------------------------------
NORM OF THE MP2 GRADIENT:  0.054451
-----------------------------------

Maximum memory used throughout the entire MP2-calculation: 30.9 MB


-------------------------------------------------------------------------------
                          DFT DISPERSION CORRECTION                            
                                                                               
                              DFTD3 V3.1  Rev 1                                
                          USING Becke-Johnson damping                          
-------------------------------------------------------------------------------
-------------------------   ----------------
Dispersion correction           -0.010752852
-------------------------   ----------------


-------------------------   --------------------
FINAL SINGLE POINT ENERGY      -458.320890390864
-------------------------   --------------------

------------------------------------------------------------------------------
                         ORCA GEOMETRY RELAXATION STEP
------------------------------------------------------------------------------

Reading the OPT-File                    .... done
Getting information on internals        .... done
Copying old internal coords+grads       .... done
Making the new internal coordinates     .... (2022 redundants) done
Validating the new internal coordinates .... (2022 redundants) done
Calculating the B-matrix                .... done
Calculating the G,G- and P matrices     .... done
Transforming gradient to internals      .... done
Projecting the internal gradient        .... done
Number of atoms                         ....  17
Number of internal coordinates          ....  75
Current Energy                          ....  -458.320890391 Eh
Current gradient norm                   ....     0.054451350 Eh/bohr
Maximum allowed component of the step   ....  0.300
Current trust radius                    ....  0.300
Updating the Hessian (BFGS)             .... done
Forming the augmented Hessian           .... done
Diagonalizing the augmented Hessian     .... done
Last element of RFO vector              ....  0.988546832
Lowest eigenvalues of augmented Hessian:
 -0.004533724  0.014178119  0.015895520  0.019337890  0.026668894
Length of the computed step             ....  0.152662892
The final length of the internal step   ....  0.152662892
Converting the step to Cartesian space:
 Initial RMS(Int)=    0.0176279923
Transforming coordinates:
 Iter   0:  RMS(Cart)=    0.0380892153 RMS(Int)=    0.7228745796
 Iter   5:  RMS(Cart)=    0.0000000083 RMS(Int)=    0.0000000043
done
Storing new coordinates                 .... done
The predicted energy change is          ....    -0.002319693
Previously predicted energy change      ....    -0.009049090
Actually observed energy change         ....    -0.011659904
Ratio of predicted to observed change   ....     1.288516663
New trust radius                        ....     0.300000000

                                .--------------------.
          ----------------------|Geometry convergence|-------------------------
          Item                value                   Tolerance       Converged
          ---------------------------------------------------------------------
          Energy change      -0.0116599037            0.0000010000      NO
          RMS gradient        0.0040565228            0.0000300000      NO
          MAX gradient        0.0167442685            0.0001000000      NO
          RMS step            0.0176279923            0.0006000000      NO
          MAX step            0.0572417760            0.0010000000      NO
          ........................................................
          Max(Bonds)      0.0256      Max(Angles)    3.08
          Max(Dihed)        3.28      Max(Improp)    0.00
          ---------------------------------------------------------------------

The optimization has not yet converged - more geometry cycles are needed


    ---------------------------------------------------------------------------
                         Redundant Internal Coordinates
                            (Angstroem and degrees)

        Definition                    Value    dE/dq     Step     New-Value
    ----------------------------------------------------------------------------
     1. B(C   1,O   0)                1.2184  0.003154 -0.0028    1.2156   
     2. B(O   2,C   1)                1.3385  0.004796 -0.0074    1.3311   
     3. B(C   3,O   2)                1.4029 -0.013461  0.0200    1.4229   
     4. B(C   4,C   1)                1.4727 -0.002956  0.0050    1.4777   
     5. B(C   5,C   4)                1.3434 -0.003412  0.0050    1.3484   
     6. B(C   6,C   5)                1.4999 -0.004477  0.0082    1.5080   
     7. B(C   7,C   6)                1.5554 -0.000508  0.0014    1.5568   
     8. B(O   8,C   7)                1.4150 -0.016744  0.0256    1.4407   
     9. B(O   8,C   4)                1.3575 -0.003475  0.0058    1.3634   
    10. B(H   9,C   3)                1.0987  0.001677 -0.0046    1.0940   
    11. B(H  10,C   3)                1.0986  0.000748 -0.0023    1.0963   
    12. B(H  11,C   3)                1.0985  0.000858 -0.0026    1.0959   
    13. B(H  12,C   7)                1.1004  0.000956 -0.0028    1.0976   
    14. B(H  13,C   7)                1.1018  0.001117 -0.0031    1.0986   
    15. B(H  14,C   5)                1.0876 -0.000171  0.0006    1.0882   
    16. B(H  15,C   6)                1.1027  0.000477 -0.0016    1.1011   
    17. B(H  16,C   6)                1.1013  0.000292 -0.0012    1.1001   
    18. A(O   0,C   1,C   4)          121.71 -0.005412    1.23    122.95   
    19. A(O   2,C   1,C   4)          114.88  0.014050   -3.08    111.80   
    20. A(O   0,C   1,O   2)          123.41 -0.008643    1.82    125.22   
    21. A(C   1,O   2,C   3)          121.66  0.013116   -2.89    118.77   
    22. A(O   2,C   3,H   9)          112.14  0.002919   -0.80    111.34   
    23. A(O   2,C   3,H  11)          108.85  0.001383   -0.37    108.47   
    24. A(H   9,C   3,H  10)          108.90 -0.001923    0.49    109.39   
    25. A(H   9,C   3,H  11)          108.75 -0.002581    0.80    109.54   
    26. A(O   2,C   3,H  10)          109.25  0.001394   -0.42    108.84   
    27. A(H  10,C   3,H  11)          108.90 -0.001318    0.35    109.25   
    28. A(C   1,C   4,C   5)          125.27 -0.002616    0.55    125.82   
    29. A(C   5,C   4,O   8)          113.98 -0.004592    1.05    115.02   
    30. A(C   1,C   4,O   8)          120.75  0.007208   -1.60    119.15   
    31. A(C   4,C   5,C   6)          108.76 -0.000046   -0.16    108.60   
    32. A(C   4,C   5,H  14)          125.57  0.000876   -0.13    125.44   
    33. A(C   6,C   5,H  14)          125.65 -0.000832    0.30    125.95   
    34. A(C   7,C   6,H  16)          112.22 -0.000199    0.03    112.25   
    35. A(C   5,C   6,C   7)          101.52 -0.000078    0.00    101.52   
    36. A(C   5,C   6,H  16)          111.63 -0.000767    0.43    112.06   
    37. A(C   7,C   6,H  15)          112.12  0.000050    0.08    112.20   
    38. A(C   5,C   6,H  15)          109.92 -0.001809    1.13    111.05   
    39. A(H  15,C   6,H  16)          109.26  0.002488   -1.48    107.78   
    40. A(H  12,C   7,H  13)          108.84  0.000787   -0.43    108.42   
    41. A(O   8,C   7,H  13)          109.01  0.001842   -0.42    108.59   
    42. A(C   6,C   7,H  13)          111.24 -0.001046    0.53    111.77   
    43. A(C   6,C   7,O   8)          106.68 -0.002424    0.55    107.23   
    44. A(O   8,C   7,H  12)          109.56  0.002321   -0.89    108.67   
    45. A(C   6,C   7,H  12)          111.45 -0.001389    0.64    112.09   
    46. A(C   4,O   8,C   7)          108.99  0.007161   -1.46    107.53   
    47. D(C   3,O   2,C   1,O   0)      3.62  0.001181   -3.28      0.35   
    48. D(C   3,O   2,C   1,C   4)   -176.97  0.000629   -0.80   -177.77   
    49. D(H  11,C   3,O   2,C   1)    122.33 -0.000240    0.29    122.63   
    50. D(H   9,C   3,O   2,C   1)      1.96  0.000212    0.06      2.03   
    51. D(H  10,C   3,O   2,C   1)   -118.87 -0.000212    0.26   -118.61   
    52. D(C   5,C   4,C   1,O   0)     -0.85 -0.000365    1.45      0.60   
    53. D(C   5,C   4,C   1,O   2)    179.73  0.000200   -1.01    178.73   
    54. D(O   8,C   4,C   1,O   2)      0.20  0.000277   -1.07     -0.88   
    55. D(O   8,C   4,C   1,O   0)    179.61 -0.000288    1.39    181.00   
    56. D(H  14,C   5,C   4,O   8)    179.63 -0.000075    0.05    179.68   
    57. D(H  14,C   5,C   4,C   1)      0.06 -0.000051    0.00      0.06   
    58. D(C   6,C   5,C   4,O   8)      0.83  0.000036   -0.14      0.69   
    59. D(C   6,C   5,C   4,C   1)   -178.73  0.000060   -0.19   -178.92   
    60. D(C   7,C   6,C   5,H  14)    179.14  0.000359   -0.36    178.78   
    61. D(C   7,C   6,C   5,C   4)     -2.07  0.000273   -0.17     -2.24   
    62. D(H  16,C   6,C   5,C   4)   -121.81  0.000904   -0.41   -122.22   
    63. D(H  15,C   6,C   5,H  14)    -62.01 -0.000407    0.22    -61.79   
    64. D(H  15,C   6,C   5,C   4)    116.78 -0.000493    0.41    117.19   
    65. D(H  12,C   7,C   6,H  16)   -118.53 -0.000948    0.55   -117.98   
    66. D(H  12,C   7,C   6,H  15)      4.88  0.002221   -1.32      3.55   
    67. D(H  12,C   7,C   6,C   5)    122.15  0.000091    0.03    122.18   
    68. D(O   8,C   7,C   6,H  16)    121.91 -0.001474    0.93    122.84   
    69. D(O   8,C   7,C   6,H  15)   -114.68  0.001695   -0.94   -115.62   
    70. D(O   8,C   7,C   6,C   5)      2.59 -0.000435    0.41      3.00   
    71. D(C   4,O   8,C   7,H  13)    117.93 -0.001251    0.22    118.16   
    72. D(C   4,O   8,C   7,H  12)   -123.06  0.002177   -1.11   -124.17   
    73. D(C   4,O   8,C   7,C   6)     -2.28  0.000377   -0.50     -2.79   
    74. D(C   7,O   8,C   4,C   5)      0.99 -0.000199    0.42      1.40   
    75. D(C   7,O   8,C   4,C   1)   -179.43 -0.000266    0.47   -178.95   
    ----------------------------------------------------------------------------

Geometry step timings:
Preparation and reading OPT file:      0.000 s (11.092 %)
Internal coordinates            :      0.000 s ( 0.910 %)
B/P matrices and projection     :      0.001 s (26.067 %)
Hessian update/contruction      :      0.000 s (15.500 %)
Making the step                 :      0.001 s (18.055 %)
Converting the step to Cartesian:      0.000 s ( 2.799 %)
Storing new data                :      0.000 s ( 1.749 %)
Checking convergence            :      0.000 s ( 0.385 %)
Final printing                  :      0.001 s (23.373 %)
Total time                      :      0.003 s

Time for energy+gradient        :     20.833 s
Time for complete geometry iter :     21.037 s

         *************************************************************
         *                GEOMETRY OPTIMIZATION CYCLE   3            *
         *************************************************************
---------------------------------
CARTESIAN COORDINATES (ANGSTROEM)
---------------------------------
  O      1.590490    1.472003    0.414070
  C      1.107967    0.377481    0.197502
  O      1.801227   -0.738810   -0.014881
  C      3.222559   -0.678379    0.014422
  C     -0.348730    0.129434    0.185403
  C     -1.308277    1.053507    0.394202
  C     -2.653097    0.375296    0.320708
  C     -2.245111   -1.086207   -0.027229
  O     -0.805331   -1.134235   -0.046262
  H      3.573207    0.329651    0.254923
  H      3.609603   -0.973553   -0.967890
  H      3.584517   -1.382844    0.771920
  H     -2.610659   -1.805303    0.717100
  H     -2.618578   -1.389407   -1.014936
  H     -1.134907    2.108099    0.599030
  H     -3.182698    0.441305    1.283867
  H     -3.299605    0.821874   -0.449265

----------------------------
CARTESIAN COORDINATES (A.U.)
----------------------------
  NO LB      ZA    FRAG     MASS         X           Y           Z
   0 O     8.0000    0    15.999    3.005590    2.781682    0.782478
   1 C     6.0000    0    12.011    2.093755    0.713336    0.373224
   2 O     8.0000    0    15.999    3.403826   -1.396148   -0.028122
   3 C     6.0000    0    12.011    6.089754   -1.281951    0.027254
   4 C     6.0000    0    12.011   -0.659005    0.244595    0.350360
   5 C     6.0000    0    12.011   -2.472284    1.990840    0.744934
   6 C     6.0000    0    12.011   -5.013626    0.709207    0.606050
   7 C     6.0000    0    12.011   -4.242646   -2.052633   -0.051455
   8 O     8.0000    0    15.999   -1.521855   -2.143393   -0.087422
   9 H     1.0000    0     1.008    6.752383    0.622951    0.481735
  10 H     1.0000    0     1.008    6.821162   -1.839748   -1.829047
  11 H     1.0000    0     1.008    6.773755   -2.613196    1.458717
  12 H     1.0000    0     1.008   -4.933431   -3.411529    1.355123
  13 H     1.0000    0     1.008   -4.948395   -2.625600   -1.917951
  14 H     1.0000    0     1.008   -2.144663    3.983729    1.132003
  15 H     1.0000    0     1.008   -6.014428    0.833946    2.426158
  16 H     1.0000    0     1.008   -6.235349    1.553116   -0.848988

--------------------------------
INTERNAL COORDINATES (ANGSTROEM)
--------------------------------
 O      0   0   0     0.000000000000     0.00000000     0.00000000
 C      1   0   0     1.215609864823     0.00000000     0.00000000
 O      2   1   0     1.331097766046   125.22444153     0.00000000
 C      3   2   1     1.422917651178   118.77267882     0.33159862
 C      2   1   3     1.477715021345   122.94880240   177.88456227
 C      5   2   1     1.348420013246   125.81609394     0.59269117
 C      6   5   2     1.507949712769   108.59404183   181.06985759
 C      7   6   5     1.556760685192   101.50229425   357.75249122
 O      5   2   1     1.363455999146   119.14924397   180.99469406
 H      4   3   2     1.094038599308   111.33429730     2.02968433
 H      4   3   2     1.096297302142   108.83028975   241.38882333
 H      4   3   2     1.095940914152   108.47181660   122.62988563
 H      8   7   6     1.097611307142   112.09938002   122.18402940
 H      8   7   6     1.098623420569   111.77372195   244.12469903
 H      6   5   2     1.088198140660   125.44428307     0.05974645
 H      7   6   5     1.101140640867   111.05942678   117.19256271
 H      7   6   5     1.100119155170   112.06362349   237.78831896

---------------------------
INTERNAL COORDINATES (A.U.)
---------------------------
 O      0   0   0     0.000000000000     0.00000000     0.00000000
 C      1   0   0     2.297169730208     0.00000000     0.00000000
 O      2   1   0     2.515410235301   125.22444153     0.00000000
 C      3   2   1     2.688924671849   118.77267882     0.33159862
 C      2   1   3     2.792476694323   122.94880240   177.88456227
 C      5   2   1     2.548144538533   125.81609394     0.59269117
 C      6   5   2     2.849611980858   108.59404183   181.06985759
 C      7   6   5     2.941851351069   101.50229425   357.75249122
 O      5   2   1     2.576558434038   119.14924397   180.99469406
 H      4   3   2     2.067433332631   111.33429730     2.02968433
 H      4   3   2     2.071701662406   108.83028975   241.38882333
 H      4   3   2     2.071028186706   108.47181660   122.62988563
 H      8   7   6     2.074184771993   112.09938002   122.18402940
 H      8   7   6     2.076097389188   111.77372195   244.12469903
 H      6   5   2     2.056396465291   125.44428307     0.05974645
 H      7   6   5     2.080854246170   111.05942678   117.19256271
 H      7   6   5     2.078923917953   112.06362349   237.78831896


           ************************************************************
           *        Program running with 8 parallel MPI-processes     *
           *              working on a common directory               *
           ************************************************************
------------------------------------------------------------------------------
                   ___                                                        
                  /   \      - P O W E R E D   B Y -                         
                 /     \                                                     
                 |  |  |   _    _      __       _____    __    __             
                 |  |  |  | |  | |    /  \     |  _  \  |  |  /  |          
                  \  \/   | |  | |   /    \    | | | |  |  | /  /          
                 / \  \   | |__| |  /  /\  \   | |_| |  |  |/  /          
                |  |  |   |  __  | /  /__\  \  |    /   |      \           
                |  |  |   | |  | | |   __   |  |    \   |  |\   \          
                \     /   | |  | | |  |  |  |  | |\  \  |  | \   \       
                 \___/    |_|  |_| |__|  |__|  |_| \__\ |__|  \__/        
                                                                              
                      - O R C A' S   B I G   F R I E N D -                    
                                      &                                       
                       - I N T E G R A L  F E E D E R -                       
                                                                              
 v1 FN, 2020, v2 2021, v3 2022-2024                                           
------------------------------------------------------------------------------


----------------------
SHARK INTEGRAL PACKAGE
----------------------

Number of atoms                             ...     17
Number of basis functions                   ...    166
Number of shells                            ...     78
Maximum angular momentum                    ...      2
Integral batch strategy                     ... SHARK/LIBINT Hybrid
RI-J (if used) integral strategy            ... SPLIT-RIJ (Revised 2003 algorithm where possible)
Printlevel                                  ...      1
Contraction scheme used                     ... SEGMENTED contraction
Prescreening option                         ... SCHWARTZ
   Thresh                                   ... 1.000e-12
   Tcut                                     ... 1.000e-14
   Tpresel                                  ... 1.000e-14 
Coulomb Range Separation                    ... NOT USED
Exchange Range Separation                   ... NOT USED
Multipole approximations                    ... NOT USED
Finite Nucleus Model                        ... NOT USED
CABS basis                                  ... NOT available
Auxiliary Coulomb fitting basis             ... AVAILABLE
   # of basis functions in Aux-J            ...    529
   # of shells in Aux-J                     ...    175
   Maximum angular momentum in Aux-J        ...      4
Auxiliary J/K fitting basis                 ... NOT available
Auxiliary Correlation fitting basis         ... AVAILABLE
   # of basis functions in Aux-C            ...    544
   # of shells in Aux-C                     ...    192
   Maximum angular momentum in Aux-C        ...      3
Auxiliary 'external' fitting basis          ... NOT available

Checking pre-screening integrals            ... done (  0.0 sec) Dimension = 78
Check shell pair data                       ... done (  0.0 sec)
Shell pair information
Shell pair cut-off parameter TPreSel        ...   1.0e-14
Total number of shell pairs                 ...      3081
Shell pairs after pre-screening             ...      2828
Total number of primitive shell pairs       ...     11167
Primitive shell pairs kept                  ...      7565
          la=0 lb=0:    872 shell pairs
          la=1 lb=0:   1021 shell pairs
          la=1 lb=1:    321 shell pairs
          la=2 lb=0:    358 shell pairs
          la=2 lb=1:    213 shell pairs
          la=2 lb=2:     43 shell pairs

Calculating one electron integrals          ... done (  0.0 sec)
Calculating RI/J V-Matrix + Cholesky decomp.... done (  0.0 sec)
Calculating RI/C V-Matrix + Cholesky decomp.... done (  0.0 sec)
Calculating Nuclear repulsion               ... done (  0.0 sec) ENN=    451.147113420812 Eh

Diagonalization of the overlap matrix:
Smallest eigenvalue                        ... 8.572e-04
Time for diagonalization                   ...    0.003 sec
Threshold for overlap eigenvalues          ... 1.000e-07
Number of eigenvalues below threshold      ... 0
Time for construction of square roots      ...    0.002 sec
Total time needed                          ...    0.005 sec

-------------------
DFT GRID GENERATION
-------------------

General Integration Accuracy     IntAcc      ... 4.388
Radial Grid Type                 RadialGrid  ... OptM3 with GC (2021)
Angular Grid (max. ang.)         AngularGrid ... 4 (Lebedev-302)
Angular grid pruning method      GridPruning ... 4 (adaptive)
Weight generation scheme         WeightScheme... mBecke (2022)
Basis function cutoff            BFCut       ... 1.0000e-12
Integration weight cutoff        WCut        ... 1.0000e-14
Partially contracted basis set               ... off
Rotationally invariant grid construction     ... off
Angular grids for H and He will be reduced by one unit

Total number of grid points                  ...    80161
Total number of batches                      ...     1262
Average number of points per batch           ...       63
Average number of grid points per atom       ...     4715

--------------------
COSX GRID GENERATION
--------------------

GRIDX 1
-------
General Integration Accuracy     IntAcc      ... 3.816
Radial Grid Type                 RadialGrid  ... OptM3 with GC (2021)
Angular Grid (max. ang.)         AngularGrid ... 1 (Lebedev-50)
Angular grid pruning method      GridPruning ... 4 (adaptive)
Weight generation scheme         WeightScheme... mBecke (2022)
Basis function cutoff            BFCut       ... 1.0000e-12
Integration weight cutoff        WCut        ... 1.0000e-14
Partially contracted basis set               ... on
Rotationally invariant grid construction     ... off
Angular grids for H and He will be reduced by one unit

Total number of grid points                  ...    10244
Total number of batches                      ...       92
Average number of points per batch           ...      111
Average number of grid points per atom       ...      603
UseSFitting                                  ... on

GRIDX 2
-------
General Integration Accuracy     IntAcc      ... 4.020
Radial Grid Type                 RadialGrid  ... OptM3 with GC (2021)
Angular Grid (max. ang.)         AngularGrid ... 2 (Lebedev-110)
Angular grid pruning method      GridPruning ... 4 (adaptive)
Weight generation scheme         WeightScheme... mBecke (2022)
Basis function cutoff            BFCut       ... 1.0000e-12
Integration weight cutoff        WCut        ... 1.0000e-14
Partially contracted basis set               ... on
Rotationally invariant grid construction     ... off
Angular grids for H and He will be reduced by one unit

Total number of grid points                  ...    22387
Total number of batches                      ...      184
Average number of points per batch           ...      121
Average number of grid points per atom       ...     1317
UseSFitting                                  ... on

GRIDX 3
-------
General Integration Accuracy     IntAcc      ... 4.338
Radial Grid Type                 RadialGrid  ... OptM3 with GC (2021)
Angular Grid (max. ang.)         AngularGrid ... 3 (Lebedev-194)
Angular grid pruning method      GridPruning ... 4 (adaptive)
Weight generation scheme         WeightScheme... mBecke (2022)
Basis function cutoff            BFCut       ... 1.0000e-12
Integration weight cutoff        WCut        ... 1.0000e-14
Partially contracted basis set               ... on
Rotationally invariant grid construction     ... off
Angular grids for H and He will be reduced by one unit

Total number of grid points                  ...    49252
Total number of batches                      ...      393
Average number of points per batch           ...      125
Average number of grid points per atom       ...     2897
UseSFitting                                  ... on
Initializing property integral containers    ... done (  0.0 sec)

SHARK setup successfully completed in   0.9 seconds

Maximum memory used throughout the entire STARTUP-calculation: 22.1 MB


           ************************************************************
           *        Program running with 8 parallel MPI-processes     *
           *              working on a common directory               *
           ************************************************************
Occupation numbers will be reassigned to an Aufbau configuration
             **** ENERGY FILE WAS UPDATED (calc.en.tmp) ****
Finished Guess after   0.1 sec
Maximum memory used throughout the entire GUESS-calculation: 9.5 MB


           ************************************************************
           *        Program running with 8 parallel MPI-processes     *
           *              working on a common directory               *
           ************************************************************
--------------------
CPCM SOLVATION MODEL
--------------------
CPCM parameters:
  Epsilon                                         ...      16.7000
  Refrac                                          ...       1.2750
  Rsolv                                           ...       1.3000
  Surface type                                    ... GAUSSIAN VDW
  Discretization scheme                           ... Constant charge density
    Threshold for H atoms                         ...       5.0000 (charges/Ang^2)
    Threshold for non-H atoms                     ...       5.0000 (charges/Ang^2)
  Epsilon function type                           ...         CPCM
Solvent:                                          ... CUSTOM
Radii:
  Scheme                                          ... Element-dependent radii
  Radius for O  used is    3.4469 Bohr (=   1.8240 Ang.)
  Radius for C  used is    3.8550 Bohr (=   2.0400 Ang.)
  Radius for H  used is    2.4944 Bohr (=   1.3200 Ang.)
Calculating surface                               ...        done! (  0.0s)
Cavity surface points                             ...         1601
Cavity Volume                                     ...    1051.5434
Cavity Surface-area                               ...     605.5882
Calculating surface distance matrix               ...        done! (  0.0s)
Performing Cholesky decomposition & store         ...        done! (  0.1s)
Overall time for CPCM initialization              ...                 0.1s

----------------------------------------D-I-I-S--------------------------------------------
Iteration    Energy (Eh)           Delta-E    RMSDP     MaxDP     DIISErr   Damp  Time(sec)
-------------------------------------------------------------------------------------------
               ***  Starting incremental Fock matrix formation  ***
    1    -457.8663150811960918     0.00e+00  2.19e-04  4.15e-03  2.32e-02  0.700   0.7
    2    -457.8670517787515450    -7.37e-04  1.92e-04  3.75e-03  1.84e-02  0.700   0.5
                               ***Turning on AO-DIIS***
    3    -457.8676326008798583    -5.81e-04  1.62e-04  3.28e-03  1.41e-02  0.700   0.4
    4    -457.8680704970748252    -4.38e-04  4.19e-04  8.33e-03  1.03e-02  0.000   0.7
                              *** Initializing SOSCF ***
---------------------------------------S-O-S-C-F--------------------------------------
Iteration    Energy (Eh)           Delta-E    RMSDP     MaxDP     MaxGrad    Time(sec)
--------------------------------------------------------------------------------------
    5    -457.8692478433667361    -1.18e-03  3.38e-05  4.51e-04  4.82e-04     0.5
               *** Restarting incremental Fock matrix formation ***
    6    -457.8692500792073474    -2.24e-06  2.23e-05  2.94e-04  1.54e-04     0.7
    7    -457.8692510524420527    -9.73e-07  1.59e-05  2.89e-04  8.20e-05     0.6
    8    -457.8692512578145966    -2.05e-07  5.21e-06  9.16e-05  5.50e-05     0.6
    9    -457.8692513157695316    -5.80e-08  2.15e-06  5.85e-05  1.06e-05     0.6
   10    -457.8692513246450631    -8.88e-09  9.32e-07  1.99e-05  8.37e-06     0.6
   11    -457.8692513260822921    -1.44e-09  2.63e-07  6.53e-06  1.33e-06     0.5
   12    -457.8692513257898895     2.92e-10  1.21e-07  2.53e-06  1.19e-06     0.5
                 **** Energy Check signals convergence ****

               *****************************************************
               *                     SUCCESS                       *
               *           SCF CONVERGED AFTER  12 CYCLES          *
               *****************************************************

Recomputing exchange energy using gridx3       ... done (    1.136 sec)
Old exchange energy                            :    -31.062884441 Eh
New exchange energy                            :    -31.062828195 Eh
Exchange energy change after final integration :      0.000056245 Eh
Total energy after final integration           :   -457.869195081 Eh
             **** ENERGY FILE WAS UPDATED (calc.en.tmp) ****

----------------
TOTAL SCF ENERGY
----------------

Total Energy       :       -457.86919508058804 Eh          -12459.25421 eV

Components:
Nuclear Repulsion  :        451.14711342081199 Eh           12276.33707 eV
Electronic Energy  :       -909.00349659369215 Eh          -24735.24266 eV
One Electron Energy:      -1519.16506595805595 Eh          -41338.58306 eV
Two Electron Energy:        610.16156936436380 Eh           16603.34040 eV
CPCM Dielectric    :         -0.01286815290976 Eh              -0.35016 eV

Virial components:
Potential Energy   :       -912.31788143414371 Eh          -24825.43165 eV
Kinetic Energy     :        454.44868635355567 Eh           12366.17744 eV
Virial Ratio       :          2.00752672156339

DFT components:
N(Alpha)           :       34.000009060757 electrons
N(Beta)            :       34.000009060757 electrons
N(Total)           :       68.000018121515 electrons
E(X)               :      -27.629914695431 Eh       
E(C)               :       -1.709827118904 Eh       
E(XC)              :      -29.339741814334 Eh       

CPCM Solvation Model Properties:
Surface-charge          :         -0.01633042154552
Corrected charge        :          0.00000000000000
Outlying charge corr.   :          0.00001840326536 Eh               0.00050 eV
Free-energy (cav+disp)  :  This term is not implemented in the current solvation scheme

---------------
SCF CONVERGENCE
---------------

  Last Energy change         ...   -2.9240e-10  Tolerance :   1.0000e-09
  Last MAX-Density change    ...    2.5302e-06  Tolerance :   1.0000e-08
  Last RMS-Density change    ...    1.2150e-07  Tolerance :   1.0000e-09
  Last DIIS Error            ...    4.8202e-04  Tolerance :   1.0000e-08
  Last Orbital Gradient      ...    1.1945e-06  Tolerance :   2.0000e-06
  Last Orbital Rotation      ...    1.1532e-06  Tolerance :   2.0000e-06


Total SCF time: 0 days 0 hours 0 min 8 sec 
Finished LeanSCF after   8.4 sec

Maximum memory used throughout the entire LEANSCF-calculation: 17.7 MB


           ************************************************************
           *        Program running with 8 parallel MPI-processes     *
           *              working on a common directory               *
           ************************************************************

------------------------------------------------------------------------------
                                ORCA  MP2 
------------------------------------------------------------------------------

Freezing NCore=18 chemical core electrons

----------------------
RI-MP2 ENERGY+GRADIENT
----------------------
Dimension of the orbital basis            ...  166
Dimension of the AuxC basis               ...  544
Memory devoted to MP2                     ... 8000 MB   
Data format for matrix containers         ... DOUBLE
Compression type for matrix containers    ... UNCOMPRESSED
Overall scaling of the MP2 energy         ...   2.700e-01

-----------------------
SHARK RI TRANSFORMATION
-----------------------

Number of basis functions                ...    166
Number of aux functions                  ...    544
Number of operators                      ...      1
Generation of IJK                        ... YES
Generation of IAK                        ... YES
Generation of ABK                        ... NO
Orbital Range Operator  0:    0-  33 to   34- 165

Aux basis identifier                     ...   AUXC
Contraction scheme used                  ... SEGMENTED
Do orthogonalization                     ... YES
All operator combinations                ... NO
Transpose (ia|K)                         ... NO
Integral generator used                  ... LIBINT
Starting integral generation + trafo... 
Half trafo (segmented) done. Total time =  0.1 sec. integrals=  0.0 sec trafo=  0.0 sec
Integral generation and half transformation done (  0.1 sec)

Reading or making V^(-1/2)          ... done (  0.0 sec)
Sorting IJK integrals               ... done (  0.0 sec)
Sorting IAK integrals               ... done (  0.1 sec)

SHARK RI integral transformation done. Total time =  0.1 sec.

Opening buffers                              ... done
Frozen core precalculation                   ... done

Starting loop over batches of integrals:

Operator 0  - window                       ... (  9- 33)x( 34-165)
Operator 0  - Memory available             ...  8000 MB
Operator 0  - Memory needed per MO         ...   0.5 MB
Operator 0  - Number of orbitals per batch ... 4
Operator 0  - Number of batches            ... 1

OPERATOR  0   PASS   0:  MOs     9 ...   12 +   13 ...   16 +   17 ...   20 +   21 ...   24
                            +   25 ...   28 +   29 ...   32 +   33 ...   33
  Reading integrals       ... ok
  Internal MO  11
Closing buffer GIPV ( 0.02 GB; CompressionRatio= 1.00)
Time spent in pair loops =     0.401 sec
Deleting buffers (Ka|jb) ...done

-----------------------------------------------
 RI-MP2 CORRELATION ENERGY:     -0.443393963 Eh
-----------------------------------------------


---------------------
MP2 DENSITY FORMATION
---------------------

Completing the external part of the density      ... done
Storing the unrelaxed density                    ... done

Re-sorting 3-index density container for op 0    ... done
Computing external part of the Lagrangian        ... done
Calculating the xc-kernel                        ... done
Calculating G(D)                                 ... done
Completing the Lagrangian                        ... done
Solving the Z-vector equations                   ... Using XC Grid                  ... (calc.grid_cpscf.tmp) 
Recalculating density on grid  ... (calc.grho_cpscf0.tmp) done
Calculating the xc-kernel      ... (calc.fxc_cpscf0.tmp) done

-------------------
SHARK CP-SCF DRIVER
-------------------

Dimension of the orbital basis          ...    166
Dimension of the CPSCF-problem          ...   4488
Number of operators                     ...      1
Max. number of iterations               ...    128
Convergence Tolerance                   ... 3.0e-05
Number of perturbations                 ...      1
Perturbation type                       ... REAL

----------------------------
POPLE LINEAR EQUATION SOLVER
----------------------------

  ITERATION   0:   ||err||_max =   5.9896e-02 (   0.5 sec)
  ITERATION   1:   ||err||_max =   1.4681e-02 (   0.5 sec)
  ITERATION   2:   ||err||_max =   6.7544e-03 (   0.5 sec)
  ITERATION   3:   ||err||_max =   2.4073e-03 (   0.5 sec)
  ITERATION   4:   ||err||_max =   8.0077e-04 (   0.5 sec)
  ITERATION   5:   ||err||_max =   2.4132e-04 (   0.5 sec)
  ITERATION   6:   ||err||_max =   9.5287e-05 (   0.5 sec)
  ITERATION   7:   ||err||_max =   2.1875e-05 (   0.5 sec)
done
Finalizing the relaxed density                   ... done
Transforming P to the AO basis                   ... done
Storing the relaxed density                      ... done

------------------------------------
ENERGY WEIGHTED DENSITY FINALIZATION
------------------------------------

Gathering the parts of the W-matrix              ... done
Forming the Z-density                            ... done
Transforming Z to the AO basis                   ... done
Calculating G(Z)                                 ... done
Finalizing the W-matrix                          ... done
Transforming W to the AO basis and storing       ... done

----------------------------------
MP2 DERIVATIVE INTEGRAL GENERATION
----------------------------------

Input SCF Electron Density              ... calc.scfp
Input Correlated Electron Density       ... calc.pmp2re
Input Energy Weighted Density           ... calc.wmp2.tmp

Nuclear repulsion gradient              ... done (  0.0 sec)
HCore & Overlap gradient  (SHARK)       ... done (  0.0 sec)
Two-electron RIJ gradient terms         ... done (  0.3 sec)

-----------------------------------------------------------
MP2 COSX Grid Generation
-----------------------------------------------------------

General Integration Accuracy     IntAcc      ... 4.871
Radial Grid Type                 RadialGrid  ... OptM3 with GC (2021)
Angular Grid (max. ang.)         AngularGrid ... 4 (Lebedev-302)
Angular grid pruning method      GridPruning ... 4 (adaptive)
Weight generation scheme         WeightScheme... mBecke (2022)
Basis function cutoff            BFCut       ... 1.0000e-12
Integration weight cutoff        WCut        ... 1.0000e-14
Partially contracted basis set               ... on
Rotationally invariant grid construction     ... off
Angular grids for H and He will be reduced by one unit

Total number of grid points                  ...    93525
Total number of batches                      ...      739
Average number of points per batch           ...      126
Average number of grid points per atom       ...     5501
UseSFitting                                  ... on
Two-electron COSX gradient terms        ... 
Integration Timings:
Total Time                  =     2.7 sec
Basis fcn evaluation        =     0.0 sec
Density evaluation          =     0.1 sec
A evaluation                =     2.2 sec
A derivative evaluation     =     0.0 sec
S-fit derivative evaluation =     0.0 sec
anal. over. der. evaluation =     0.0 sec
num. over. der. evaluation  =     0.2 sec
K(P) evaluation             =     0.0 sec
finalize                    =     0.0 sec

done (  3.2 sec)
CPCM gradient                           ... done (  0.3 sec)
DFT XC gradient                         ... Exchange-correlation gradient    ... done
done (  0.4 sec)
Empirical dispersion gradient           ... 
-------------------
DISPERSION GRADIENT
-------------------

   1   O   :    0.000083695    0.000132512    0.000022138
   2   C   :    0.000149802    0.000057695    0.000005168
   3   O   :    0.000110687   -0.000032999   -0.000008907
   4   C   :    0.000152031   -0.000044179   -0.000009296
   5   C   :   -0.000211000   -0.000040923   -0.000005631
   6   C   :   -0.000101250    0.000090751    0.000020355
   7   C   :   -0.000023140    0.000011045    0.000003163
   8   C   :    0.000017354    0.000014852    0.000001795
   9   O   :   -0.000054970   -0.000093790   -0.000019263
  10   H   :    0.000072613   -0.000001564    0.000000813
  11   H   :    0.000076089   -0.000039969   -0.000033302
  12   H   :    0.000075812   -0.000050839    0.000015306
  13   H   :   -0.000064322   -0.000101510    0.000019726
  14   H   :   -0.000066060   -0.000083523   -0.000059034
  15   H   :   -0.000026687    0.000109478    0.000021861
  16   H   :   -0.000093580    0.000028449    0.000049845
  17   H   :   -0.000097074    0.000044513   -0.000024739

Difference to translation invariance:
           :   -0.0000000000    0.0000000000    0.0000000000

Difference to rotation invariance:
           :   -0.0000000000    0.0000000000    0.0000000000

Norm of the Dispersion gradient    ...    0.0005071191
RMS gradient                       ...    0.0000710109
MAX gradient                       ...    0.0002110002
done (  0.0 sec)

-------
TIMINGS
-------

Total time                :   10.767 sec
Integral trafo            :    0.135 sec (  1.3%)
FC preparation            :    0.029 sec (  0.3%)
I/O of integrals          :    0.045 sec (  0.4%)
K(i,j) operators          :    0.054 sec (  0.5%)
T(i,j) pair energies      :    0.010 sec (  0.1%)
V**(-1/2)                 :    0.072 sec (  0.7%)
Gamma(ia|P)               :    0.053 sec (  0.5%)
Gamma-Trafo               :    0.022 sec (  0.2%)
D(virtual)                :    0.003 sec (  0.0%)
D(internal)               :    0.069 sec (  0.6%)
W(virtual)                :    0.005 sec (  0.0%)
W(internal)               :    0.074 sec (  0.7%)
L(virtual)                :    0.065 sec (  0.6%)
L(internal)               :    0.010 sec (  0.1%)
XC kernel                 :    0.015 sec (  0.1%)
G(D)                      :    0.824 sec (  7.7%)
G(Z)                      :    0.834 sec (  7.7%)
Z-vector solution         :    3.796 sec ( 35.3%)
3-index derivative        :    0.145 sec (  1.3%)
2-index derivative        :    0.025 sec (  0.2%)
Fock matrix gradient      :    4.291 sec ( 39.8%)


---------------------------------------
MP2 TOTAL ENERGY:     -458.312589044 Eh
---------------------------------------

The final MP2 gradient
  0:   0.00064721   0.00070985   0.00181551
  1:  -0.00163106  -0.00390878  -0.00482800
  2:   0.00253415   0.00404858   0.00157453
  3:  -0.00868031  -0.00073611   0.00011802
  4:   0.00713812  -0.00266419   0.00085001
  5:  -0.00056049   0.00318082   0.00095899
  6:  -0.00569613   0.00236924  -0.00002520
  7:   0.00837984  -0.00478117  -0.00097825
  8:  -0.00514328  -0.00057521  -0.00037154
  9:   0.00134040  -0.00079386  -0.00020954
 10:   0.00108872   0.00054862   0.00071900
 11:   0.00110621   0.00082316  -0.00029162
 12:  -0.00121550   0.00100884  -0.00038718
 13:  -0.00112324   0.00048262   0.00086765
 14:  -0.00063101   0.00027212   0.00009880
 15:   0.00142815   0.00008817   0.00005157
 16:   0.00103129  -0.00002106   0.00011160

-----------------------------------
NORM OF THE MP2 GRADIENT:  0.019768
-----------------------------------

Maximum memory used throughout the entire MP2-calculation: 31.1 MB


-------------------------------------------------------------------------------
                          DFT DISPERSION CORRECTION                            
                                                                               
                              DFTD3 V3.1  Rev 1                                
                          USING Becke-Johnson damping                          
-------------------------------------------------------------------------------
-------------------------   ----------------
Dispersion correction           -0.010773421
-------------------------   ----------------


-------------------------   --------------------
FINAL SINGLE POINT ENERGY      -458.323362465230
-------------------------   --------------------

------------------------------------------------------------------------------
                         ORCA GEOMETRY RELAXATION STEP
------------------------------------------------------------------------------

Reading the OPT-File                    .... done
Getting information on internals        .... done
Copying old internal coords+grads       .... done
Making the new internal coordinates     .... (2022 redundants) done
Validating the new internal coordinates .... (2022 redundants) done
Calculating the B-matrix                .... done
Calculating the G,G- and P matrices     .... done
Transforming gradient to internals      .... done
Projecting the internal gradient        .... done
Number of atoms                         ....  17
Number of internal coordinates          ....  75
Current Energy                          ....  -458.323362465 Eh
Current gradient norm                   ....     0.019767887 Eh/bohr
Maximum allowed component of the step   ....  0.300
Current trust radius                    ....  0.300
Updating the Hessian (BFGS)             .... done
Forming the augmented Hessian           .... done
Diagonalizing the augmented Hessian     .... done
Last element of RFO vector              ....  0.987799382
Lowest eigenvalues of augmented Hessian:
 -0.000867881  0.014181397  0.015892519  0.021123662  0.026658456
Length of the computed step             ....  0.157655249
The final length of the internal step   ....  0.157655249
Converting the step to Cartesian space:
 Initial RMS(Int)=    0.0182044601
Transforming coordinates:
 Iter   0:  RMS(Cart)=    0.0489312028 RMS(Int)=    1.2433891630
 Iter   5:  RMS(Cart)=    0.0000000155 RMS(Int)=    0.0000000069
done
Storing new coordinates                 .... done
The predicted energy change is          ....    -0.000444726
Previously predicted energy change      ....    -0.002319693
Actually observed energy change         ....    -0.002472074
Ratio of predicted to observed change   ....     1.065690231
New trust radius                        ....     0.450000000

                                .--------------------.
          ----------------------|Geometry convergence|-------------------------
          Item                value                   Tolerance       Converged
          ---------------------------------------------------------------------
          Energy change      -0.0024720744            0.0000010000      NO
          RMS gradient        0.0014036971            0.0000300000      NO
          MAX gradient        0.0051451321            0.0001000000      NO
          RMS step            0.0182044601            0.0006000000      NO
          MAX step            0.0808345516            0.0010000000      NO
          ........................................................
          Max(Bonds)      0.0094      Max(Angles)    0.62
          Max(Dihed)        4.63      Max(Improp)    0.00
          ---------------------------------------------------------------------

The optimization has not yet converged - more geometry cycles are needed


    ---------------------------------------------------------------------------
                         Redundant Internal Coordinates
                            (Angstroem and degrees)

        Definition                    Value    dE/dq     Step     New-Value
    ----------------------------------------------------------------------------
     1. B(C   1,O   0)                1.2156  0.001215 -0.0013    1.2143   
     2. B(O   2,C   1)                1.3311 -0.004905  0.0028    1.3339   
     3. B(C   3,O   2)                1.4229 -0.005145  0.0094    1.4323   
     4. B(C   4,C   1)                1.4777 -0.003448  0.0053    1.4830   
     5. B(C   5,C   4)                1.3484  0.003681 -0.0015    1.3469   
     6. B(C   6,C   5)                1.5079  0.000896  0.0004    1.5083   
     7. B(C   7,C   6)                1.5568  0.003320 -0.0043    1.5524   
     8. B(O   8,C   7)                1.4407 -0.003630  0.0094    1.4502   
     9. B(O   8,C   4)                1.3635  0.001616 -0.0000    1.3634   
    10. B(H   9,C   3)                1.0940 -0.000354 -0.0005    1.0936   
    11. B(H  10,C   3)                1.0963 -0.000399  0.0001    1.0964   
    12. B(H  11,C   3)                1.0959 -0.000369 -0.0000    1.0959   
    13. B(H  12,C   7)                1.0976 -0.000513  0.0002    1.0978   
    14. B(H  13,C   7)                1.0986 -0.000534  0.0002    1.0988   
    15. B(H  14,C   5)                1.0882  0.000179 -0.0001    1.0881   
    16. B(H  15,C   6)                1.1011 -0.000638  0.0007    1.1018   
    17. B(H  16,C   6)                1.1001 -0.000692  0.0008    1.1009   
    18. A(O   0,C   1,C   4)          122.95  0.000196    0.26    123.20   
    19. A(O   2,C   1,C   4)          111.80 -0.000123   -0.62    111.18   
    20. A(O   0,C   1,O   2)          125.22 -0.000143    0.43    125.65   
    21. A(C   1,O   2,C   3)          118.77 -0.000282   -0.58    118.20   
    22. A(O   2,C   3,H   9)          111.33  0.001539   -0.46    110.88   
    23. A(O   2,C   3,H  11)          108.47  0.001381   -0.35    108.12   
    24. A(H   9,C   3,H  10)          109.38 -0.001634    0.44    109.83   
    25. A(H   9,C   3,H  11)          109.54 -0.001616    0.50    110.04   
    26. A(O   2,C   3,H  10)          108.83  0.001378   -0.36    108.47   
    27. A(H  10,C   3,H  11)          109.25 -0.001051    0.25    109.50   
    28. A(C   1,C   4,C   5)          125.82 -0.001022    0.29    126.10   
    29. A(C   5,C   4,O   8)          115.03 -0.000498    0.25    115.28   
    30. A(C   1,C   4,O   8)          119.15  0.001520   -0.54    118.61   
    31. A(C   4,C   5,C   6)          108.59 -0.000660   -0.03    108.57   
    32. A(C   4,C   5,H  14)          125.44  0.001018   -0.15    125.29   
    33. A(C   6,C   5,H  14)          125.95 -0.000357    0.18    126.13   
    34. A(C   7,C   6,H  16)          112.25  0.000425   -0.12    112.13   
    35. A(C   5,C   6,C   7)          101.50 -0.000584    0.16    101.66   
    36. A(C   5,C   6,H  16)          112.06 -0.000271    0.16    112.22   
    37. A(C   7,C   6,H  15)          112.20  0.000196   -0.01    112.19   
    38. A(C   5,C   6,H  15)          111.06 -0.000407    0.52    111.58   
    39. A(H  15,C   6,H  16)          107.77  0.000562   -0.62    107.15   
    40. A(H  12,C   7,H  13)          108.40 -0.000673    0.08    108.48   
    41. A(O   8,C   7,H  13)          108.58  0.001947   -0.42    108.16   
    42. A(C   6,C   7,H  13)          111.77 -0.001355    0.37    112.15   
    43. A(C   6,C   7,O   8)          107.23  0.001064   -0.02    107.21   
    44. A(O   8,C   7,H  12)          108.66  0.000647   -0.52    108.14   
    45. A(C   6,C   7,H  12)          112.10 -0.001438    0.46    112.56   
    46. A(C   4,O   8,C   7)          107.55  0.000693   -0.38    107.16   
    47. D(C   3,O   2,C   1,O   0)      0.33 -0.000765    2.20      2.54   
    48. D(C   3,O   2,C   1,C   4)   -177.76  0.001559   -4.63   -182.39   
    49. D(H  11,C   3,O   2,C   1)    122.63 -0.000235    0.29    122.92   
    50. D(H   9,C   3,O   2,C   1)      2.03 -0.000085    0.19      2.22   
    51. D(H  10,C   3,O   2,C   1)   -118.61  0.000078    0.18   -118.43   
    52. D(C   5,C   4,C   1,O   0)      0.59  0.001134   -3.50     -2.91   
    53. D(C   5,C   4,C   1,O   2)    178.73 -0.001136    3.28    182.01   
    54. D(O   8,C   4,C   1,O   2)     -0.87 -0.001046    3.20      2.33   
    55. D(O   8,C   4,C   1,O   0)   -179.01  0.001223   -3.58   -182.59   
    56. D(H  14,C   5,C   4,O   8)    179.67 -0.000021    0.02    179.69   
    57. D(H  14,C   5,C   4,C   1)      0.06  0.000058   -0.05      0.01   
    58. D(C   6,C   5,C   4,O   8)      0.68 -0.000106   -0.03      0.65   
    59. D(C   6,C   5,C   4,C   1)   -178.93 -0.000027   -0.10   -179.03   
    60. D(C   7,C   6,C   5,H  14)    178.77  0.000168   -0.26    178.51   
    61. D(C   7,C   6,C   5,C   4)     -2.25  0.000270   -0.22     -2.47   
    62. D(H  16,C   6,C   5,C   4)   -122.21  0.000239   -0.24   -122.46   
    63. D(H  15,C   6,C   5,H  14)    -61.79 -0.000113    0.04    -61.75   
    64. D(H  15,C   6,C   5,C   4)    117.19 -0.000010    0.08    117.27   
    65. D(H  12,C   7,C   6,H  16)   -117.99 -0.000045    0.21   -117.78   
    66. D(H  12,C   7,C   6,H  15)      3.56  0.001141   -0.71      2.85   
    67. D(H  12,C   7,C   6,C   5)    122.18  0.000418   -0.01    122.17   
    68. D(O   8,C   7,C   6,H  16)    122.84 -0.000681    0.59    123.43   
    69. D(O   8,C   7,C   6,H  15)   -115.61  0.000506   -0.32   -115.94   
    70. D(O   8,C   7,C   6,C   5)      3.01 -0.000218    0.37      3.38   
    71. D(C   4,O   8,C   7,H  13)    118.14  0.000264   -0.19    117.95   
    72. D(C   4,O   8,C   7,H  12)   -124.14  0.000907   -0.66   -124.81   
    73. D(C   4,O   8,C   7,C   6)     -2.78  0.000173   -0.40     -3.19   
    74. D(C   7,O   8,C   4,C   5)      1.40 -0.000037    0.28      1.68   
    75. D(C   7,O   8,C   4,C   1)   -178.96 -0.000121    0.35   -178.61   
    ----------------------------------------------------------------------------

Geometry step timings:
Preparation and reading OPT file:      0.000 s (15.241 %)
Internal coordinates            :      0.000 s ( 0.862 %)
B/P matrices and projection     :      0.001 s (25.138 %)
Hessian update/contruction      :      0.000 s (10.276 %)
Making the step                 :      0.001 s (17.655 %)
Converting the step to Cartesian:      0.000 s ( 3.034 %)
Storing new data                :      0.000 s ( 1.034 %)
Checking convergence            :      0.000 s ( 0.345 %)
Final printing                  :      0.001 s (26.276 %)
Total time                      :      0.003 s

Time for energy+gradient        :     20.821 s
Time for complete geometry iter :     21.015 s

         *************************************************************
         *                GEOMETRY OPTIMIZATION CYCLE   4            *
         *************************************************************
---------------------------------
CARTESIAN COORDINATES (ANGSTROEM)
---------------------------------
  O      1.600557    1.472853    0.434902
  C      1.114113    0.370660    0.282870
  O      1.793720   -0.749956    0.034706
  C      3.223563   -0.678669   -0.009014
  C     -0.348442    0.129962    0.234573
  C     -1.311267    1.056741    0.402489
  C     -2.654349    0.378233    0.298440
  C     -2.243051   -1.083822   -0.022752
  O     -0.794228   -1.138268    0.006898
  H      3.570249    0.333615    0.216776
  H      3.555229   -0.970000   -1.012586
  H      3.622629   -1.385246    0.727529
  H     -2.627085   -1.801042    0.714309
  H     -2.577084   -1.398288   -1.021197
  H     -1.139650    2.113423    0.597376
  H     -3.220576    0.453671    1.240610
  H     -3.281752    0.816045   -0.493244

----------------------------
CARTESIAN COORDINATES (A.U.)
----------------------------
  NO LB      ZA    FRAG     MASS         X           Y           Z
   0 O     8.0000    0    15.999    3.024615    2.783289    0.821846
   1 C     6.0000    0    12.011    2.105368    0.700446    0.534546
   2 O     8.0000    0    15.999    3.389640   -1.417212    0.065585
   3 C     6.0000    0    12.011    6.091651   -1.282499   -0.017035
   4 C     6.0000    0    12.011   -0.658459    0.245594    0.443278
   5 C     6.0000    0    12.011   -2.477935    1.996952    0.760595
   6 C     6.0000    0    12.011   -5.015993    0.714757    0.563970
   7 C     6.0000    0    12.011   -4.238752   -2.048126   -0.042996
   8 O     8.0000    0    15.999   -1.500874   -2.151014    0.013035
   9 H     1.0000    0     1.008    6.746793    0.630441    0.409646
  10 H     1.0000    0     1.008    6.718409   -1.833034   -1.913510
  11 H     1.0000    0     1.008    6.845778   -2.617735    1.374830
  12 H     1.0000    0     1.008   -4.964472   -3.403476    1.349849
  13 H     1.0000    0     1.008   -4.869984   -2.642382   -1.929782
  14 H     1.0000    0     1.008   -2.153626    3.993791    1.128878
  15 H     1.0000    0     1.008   -6.086006    0.857313    2.344413
  16 H     1.0000    0     1.008   -6.201613    1.542101   -0.932096

--------------------------------
INTERNAL COORDINATES (ANGSTROEM)
--------------------------------
 O      0   0   0     0.000000000000     0.00000000     0.00000000
 C      1   0   0     1.214319060763     0.00000000     0.00000000
 O      2   1   0     1.333878845222   125.57290398     0.00000000
 C      3   2   1     1.432286138730   118.19624296     2.58270977
 C      2   1   3     1.483015266100   123.12429307   185.59196747
 C      5   2   1     1.346902666449   126.10334391   357.11026833
 C      6   5   2     1.508333561334   108.56618653   180.96515116
 C      7   6   5     1.552396763632   101.65492971   357.52916612
 O      5   2   1     1.363440339667   118.61055707   177.43661734
 H      4   3   2     1.093568453226   110.87016438     2.22263872
 H      4   3   2     1.096372033529   108.46418453   241.56749867
 H      4   3   2     1.095901557071   108.11454443   122.92073441
 H      8   7   6     1.097791652744   112.56377795   122.17152155
 H      8   7   6     1.098798482834   112.14786467   244.81926424
 H      6   5   2     1.088121803734   125.29489149     0.00000000
 H      7   6   5     1.101810935597   111.58096046   117.27546232
 H      7   6   5     1.100943888592   112.21979323   237.54380661

---------------------------
INTERNAL COORDINATES (A.U.)
---------------------------
 O      0   0   0     0.000000000000     0.00000000     0.00000000
 C      1   0   0     2.294730464042     0.00000000     0.00000000
 O      2   1   0     2.520665713301   125.57290398     0.00000000
 C      3   2   1     2.706628547611   118.19624296     2.58270977
 C      2   1   3     2.802492705353   123.12429307   185.59196747
 C      5   2   1     2.545277168636   126.10334391   357.11026833
 C      6   5   2     2.850337349523   108.56618653   180.96515116
 C      7   6   5     2.933604734449   101.65492971   357.52916612
 O      5   2   1     2.576528841912   118.61055707   177.43661734
 H      4   3   2     2.066544885292   110.87016438     2.22263872
 H      4   3   2     2.071842884259   108.46418453   241.56749867
 H      4   3   2     2.070953812603   108.11454443   122.92073441
 H      8   7   6     2.074525575792   112.56377795   122.17152155
 H      8   7   6     2.076428208924   112.14786467   244.81926424
 H      6   5   2     2.056252209405   125.29489149     0.00000000
 H      7   6   5     2.082120919638   111.58096046   117.27546232
 H      7   6   5     2.080482438253   112.21979323   237.54380661


           ************************************************************
           *        Program running with 8 parallel MPI-processes     *
           *              working on a common directory               *
           ************************************************************
------------------------------------------------------------------------------
                   ___                                                        
                  /   \      - P O W E R E D   B Y -                         
                 /     \                                                     
                 |  |  |   _    _      __       _____    __    __             
                 |  |  |  | |  | |    /  \     |  _  \  |  |  /  |          
                  \  \/   | |  | |   /    \    | | | |  |  | /  /          
                 / \  \   | |__| |  /  /\  \   | |_| |  |  |/  /          
                |  |  |   |  __  | /  /__\  \  |    /   |      \           
                |  |  |   | |  | | |   __   |  |    \   |  |\   \          
                \     /   | |  | | |  |  |  |  | |\  \  |  | \   \       
                 \___/    |_|  |_| |__|  |__|  |_| \__\ |__|  \__/        
                                                                              
                      - O R C A' S   B I G   F R I E N D -                    
                                      &                                       
                       - I N T E G R A L  F E E D E R -                       
                                                                              
 v1 FN, 2020, v2 2021, v3 2022-2024                                           
------------------------------------------------------------------------------


----------------------
SHARK INTEGRAL PACKAGE
----------------------

Number of atoms                             ...     17
Number of basis functions                   ...    166
Number of shells                            ...     78
Maximum angular momentum                    ...      2
Integral batch strategy                     ... SHARK/LIBINT Hybrid
RI-J (if used) integral strategy            ... SPLIT-RIJ (Revised 2003 algorithm where possible)
Printlevel                                  ...      1
Contraction scheme used                     ... SEGMENTED contraction
Prescreening option                         ... SCHWARTZ
   Thresh                                   ... 1.000e-12
   Tcut                                     ... 1.000e-14
   Tpresel                                  ... 1.000e-14 
Coulomb Range Separation                    ... NOT USED
Exchange Range Separation                   ... NOT USED
Multipole approximations                    ... NOT USED
Finite Nucleus Model                        ... NOT USED
CABS basis                                  ... NOT available
Auxiliary Coulomb fitting basis             ... AVAILABLE
   # of basis functions in Aux-J            ...    529
   # of shells in Aux-J                     ...    175
   Maximum angular momentum in Aux-J        ...      4
Auxiliary J/K fitting basis                 ... NOT available
Auxiliary Correlation fitting basis         ... AVAILABLE
   # of basis functions in Aux-C            ...    544
   # of shells in Aux-C                     ...    192
   Maximum angular momentum in Aux-C        ...      3
Auxiliary 'external' fitting basis          ... NOT available

Checking pre-screening integrals            ... done (  0.0 sec) Dimension = 78
Check shell pair data                       ... done (  0.0 sec)
Shell pair information
Shell pair cut-off parameter TPreSel        ...   1.0e-14
Total number of shell pairs                 ...      3081
Shell pairs after pre-screening             ...      2828
Total number of primitive shell pairs       ...     11167
Primitive shell pairs kept                  ...      7565
          la=0 lb=0:    872 shell pairs
          la=1 lb=0:   1022 shell pairs
          la=1 lb=1:    320 shell pairs
          la=2 lb=0:    358 shell pairs
          la=2 lb=1:    213 shell pairs
          la=2 lb=2:     43 shell pairs

Calculating one electron integrals          ... done (  0.0 sec)
Calculating RI/J V-Matrix + Cholesky decomp.... done (  0.0 sec)
Calculating RI/C V-Matrix + Cholesky decomp.... done (  0.0 sec)
Calculating Nuclear repulsion               ... done (  0.0 sec) ENN=    450.829315795560 Eh

Diagonalization of the overlap matrix:
Smallest eigenvalue                        ... 8.543e-04
Time for diagonalization                   ...    0.003 sec
Threshold for overlap eigenvalues          ... 1.000e-07
Number of eigenvalues below threshold      ... 0
Time for construction of square roots      ...    0.002 sec
Total time needed                          ...    0.005 sec

-------------------
DFT GRID GENERATION
-------------------

General Integration Accuracy     IntAcc      ... 4.388
Radial Grid Type                 RadialGrid  ... OptM3 with GC (2021)
Angular Grid (max. ang.)         AngularGrid ... 4 (Lebedev-302)
Angular grid pruning method      GridPruning ... 4 (adaptive)
Weight generation scheme         WeightScheme... mBecke (2022)
Basis function cutoff            BFCut       ... 1.0000e-12
Integration weight cutoff        WCut        ... 1.0000e-14
Partially contracted basis set               ... off
Rotationally invariant grid construction     ... off
Angular grids for H and He will be reduced by one unit

Total number of grid points                  ...    80144
Total number of batches                      ...     1262
Average number of points per batch           ...       63
Average number of grid points per atom       ...     4714

--------------------
COSX GRID GENERATION
--------------------

GRIDX 1
-------
General Integration Accuracy     IntAcc      ... 3.816
Radial Grid Type                 RadialGrid  ... OptM3 with GC (2021)
Angular Grid (max. ang.)         AngularGrid ... 1 (Lebedev-50)
Angular grid pruning method      GridPruning ... 4 (adaptive)
Weight generation scheme         WeightScheme... mBecke (2022)
Basis function cutoff            BFCut       ... 1.0000e-12
Integration weight cutoff        WCut        ... 1.0000e-14
Partially contracted basis set               ... on
Rotationally invariant grid construction     ... off
Angular grids for H and He will be reduced by one unit

Total number of grid points                  ...    10244
Total number of batches                      ...       91
Average number of points per batch           ...      112
Average number of grid points per atom       ...      603
UseSFitting                                  ... on

GRIDX 2
-------
General Integration Accuracy     IntAcc      ... 4.020
Radial Grid Type                 RadialGrid  ... OptM3 with GC (2021)
Angular Grid (max. ang.)         AngularGrid ... 2 (Lebedev-110)
Angular grid pruning method      GridPruning ... 4 (adaptive)
Weight generation scheme         WeightScheme... mBecke (2022)
Basis function cutoff            BFCut       ... 1.0000e-12
Integration weight cutoff        WCut        ... 1.0000e-14
Partially contracted basis set               ... on
Rotationally invariant grid construction     ... off
Angular grids for H and He will be reduced by one unit

Total number of grid points                  ...    22401
Total number of batches                      ...      185
Average number of points per batch           ...      121
Average number of grid points per atom       ...     1318
UseSFitting                                  ... on

GRIDX 3
-------
General Integration Accuracy     IntAcc      ... 4.338
Radial Grid Type                 RadialGrid  ... OptM3 with GC (2021)
Angular Grid (max. ang.)         AngularGrid ... 3 (Lebedev-194)
Angular grid pruning method      GridPruning ... 4 (adaptive)
Weight generation scheme         WeightScheme... mBecke (2022)
Basis function cutoff            BFCut       ... 1.0000e-12
Integration weight cutoff        WCut        ... 1.0000e-14
Partially contracted basis set               ... on
Rotationally invariant grid construction     ... off
Angular grids for H and He will be reduced by one unit

Total number of grid points                  ...    49253
Total number of batches                      ...      394
Average number of points per batch           ...      125
Average number of grid points per atom       ...     2897
UseSFitting                                  ... on
Initializing property integral containers    ... done (  0.0 sec)

SHARK setup successfully completed in   0.9 seconds

Maximum memory used throughout the entire STARTUP-calculation: 22.1 MB


           ************************************************************
           *        Program running with 8 parallel MPI-processes     *
           *              working on a common directory               *
           ************************************************************
Occupation numbers will be reassigned to an Aufbau configuration
             **** ENERGY FILE WAS UPDATED (calc.en.tmp) ****
Finished Guess after   0.1 sec
Maximum memory used throughout the entire GUESS-calculation: 9.5 MB


           ************************************************************
           *        Program running with 8 parallel MPI-processes     *
           *              working on a common directory               *
           ************************************************************
--------------------
CPCM SOLVATION MODEL
--------------------
CPCM parameters:
  Epsilon                                         ...      16.7000
  Refrac                                          ...       1.2750
  Rsolv                                           ...       1.3000
  Surface type                                    ... GAUSSIAN VDW
  Discretization scheme                           ... Constant charge density
    Threshold for H atoms                         ...       5.0000 (charges/Ang^2)
    Threshold for non-H atoms                     ...       5.0000 (charges/Ang^2)
  Epsilon function type                           ...         CPCM
Solvent:                                          ... CUSTOM
Radii:
  Scheme                                          ... Element-dependent radii
  Radius for O  used is    3.4469 Bohr (=   1.8240 Ang.)
  Radius for C  used is    3.8550 Bohr (=   2.0400 Ang.)
  Radius for H  used is    2.4944 Bohr (=   1.3200 Ang.)
Calculating surface                               ...        done! (  0.0s)
Cavity surface points                             ...         1603
Cavity Volume                                     ...    1052.4769
Cavity Surface-area                               ...     606.3852
Calculating surface distance matrix               ...        done! (  0.0s)
Performing Cholesky decomposition & store         ...        done! (  0.1s)
Overall time for CPCM initialization              ...                 0.1s

----------------------------------------D-I-I-S--------------------------------------------
Iteration    Energy (Eh)           Delta-E    RMSDP     MaxDP     DIISErr   Damp  Time(sec)
-------------------------------------------------------------------------------------------
               ***  Starting incremental Fock matrix formation  ***
    1    -457.8634457429075155     0.00e+00  3.21e-04  7.31e-03  2.51e-02  0.700   0.7
    2    -457.8647220406364795    -1.28e-03  2.91e-04  6.58e-03  2.01e-02  0.700   0.5
                               ***Turning on AO-DIIS***
    3    -457.8657631402178367    -1.04e-03  2.53e-04  5.58e-03  1.55e-02  0.700   1.0
    4    -457.8665691188274423    -8.06e-04  6.54e-04  1.41e-02  1.14e-02  0.000   0.7
                              *** Initializing SOSCF ***
---------------------------------------S-O-S-C-F--------------------------------------
Iteration    Energy (Eh)           Delta-E    RMSDP     MaxDP     MaxGrad    Time(sec)
--------------------------------------------------------------------------------------
    5    -457.8687997141499864    -2.23e-03  4.75e-05  7.40e-04  8.24e-04     0.5
               *** Restarting incremental Fock matrix formation ***
    6    -457.8688096028049586    -9.89e-06  3.14e-05  5.28e-04  3.39e-04     0.7
    7    -457.8688131316746421    -3.53e-06  2.08e-05  4.51e-04  1.40e-04     0.6
    8    -457.8688136671015627    -5.35e-07  6.15e-06  1.86e-04  5.66e-05     0.6
    9    -457.8688137310136881    -6.39e-08  3.20e-06  6.22e-05  3.40e-05     0.6
   10    -457.8688137694293800    -3.84e-08  8.39e-07  2.10e-05  5.84e-06     0.6
   11    -457.8688137682050865     1.22e-09  4.36e-07  1.14e-05  5.55e-06     0.5
   12    -457.8688137695066871    -1.30e-09  1.07e-07  2.09e-06  8.14e-07     0.5
   13    -457.8688137695975229    -9.08e-11  5.43e-08  1.13e-06  3.69e-07     0.5
                 **** Energy Check signals convergence ****

               *****************************************************
               *                     SUCCESS                       *
               *           SCF CONVERGED AFTER  13 CYCLES          *
               *****************************************************

Recomputing exchange energy using gridx3       ... done (    0.949 sec)
Old exchange energy                            :    -31.057872467 Eh
New exchange energy                            :    -31.057845218 Eh
Exchange energy change after final integration :      0.000027249 Eh
Total energy after final integration           :   -457.868786521 Eh
             **** ENERGY FILE WAS UPDATED (calc.en.tmp) ****

----------------
TOTAL SCF ENERGY
----------------

Total Energy       :       -457.86878652065650 Eh          -12459.24310 eV

Components:
Nuclear Repulsion  :        450.82931579555986 Eh           12267.68936 eV
Electronic Energy  :       -908.68517496308118 Eh          -24726.58069 eV
One Electron Energy:      -1518.57072177781697 Eh          -41322.41013 eV
Two Electron Energy:        609.88554681473579 Eh           16595.82944 eV
CPCM Dielectric    :         -0.01295460207617 Eh              -0.35251 eV

Virial components:
Potential Energy   :       -912.29103819471118 Eh          -24824.70121 eV
Kinetic Energy     :        454.42225167405468 Eh           12365.45812 eV
Virial Ratio       :          2.00758443239499

DFT components:
N(Alpha)           :       34.000006814372 electrons
N(Beta)            :       34.000006814372 electrons
N(Total)           :       68.000013628743 electrons
E(X)               :      -27.626175267216 Eh       
E(C)               :       -1.709462367339 Eh       
E(XC)              :      -29.335637634556 Eh       

CPCM Solvation Model Properties:
Surface-charge          :         -0.01625735345856
Corrected charge        :          0.00000000000000
Outlying charge corr.   :          0.00001823470789 Eh               0.00050 eV
Free-energy (cav+disp)  :  This term is not implemented in the current solvation scheme

---------------
SCF CONVERGENCE
---------------

  Last Energy change         ...    9.0836e-11  Tolerance :   1.0000e-09
  Last MAX-Density change    ...    1.1328e-06  Tolerance :   1.0000e-08
  Last RMS-Density change    ...    5.4290e-08  Tolerance :   1.0000e-09
  Last DIIS Error            ...    8.2439e-04  Tolerance :   1.0000e-08
  Last Orbital Gradient      ...    3.6913e-07  Tolerance :   2.0000e-06
  Last Orbital Rotation      ...    1.5644e-06  Tolerance :   2.0000e-06


Total SCF time: 0 days 0 hours 0 min 9 sec 
Finished LeanSCF after   9.3 sec

Maximum memory used throughout the entire LEANSCF-calculation: 17.9 MB


           ************************************************************
           *        Program running with 8 parallel MPI-processes     *
           *              working on a common directory               *
           ************************************************************

------------------------------------------------------------------------------
                                ORCA  MP2 
------------------------------------------------------------------------------

Freezing NCore=18 chemical core electrons

----------------------
RI-MP2 ENERGY+GRADIENT
----------------------
Dimension of the orbital basis            ...  166
Dimension of the AuxC basis               ...  544
Memory devoted to MP2                     ... 8000 MB   
Data format for matrix containers         ... DOUBLE
Compression type for matrix containers    ... UNCOMPRESSED
Overall scaling of the MP2 energy         ...   2.700e-01

-----------------------
SHARK RI TRANSFORMATION
-----------------------

Number of basis functions                ...    166
Number of aux functions                  ...    544
Number of operators                      ...      1
Generation of IJK                        ... YES
Generation of IAK                        ... YES
Generation of ABK                        ... NO
Orbital Range Operator  0:    0-  33 to   34- 165

Aux basis identifier                     ...   AUXC
Contraction scheme used                  ... SEGMENTED
Do orthogonalization                     ... YES
All operator combinations                ... NO
Transpose (ia|K)                         ... NO
Integral generator used                  ... LIBINT
Starting integral generation + trafo... 
Half trafo (segmented) done. Total time =  0.1 sec. integrals=  0.1 sec trafo=  0.0 sec
Integral generation and half transformation done (  0.1 sec)

Reading or making V^(-1/2)          ... done (  0.0 sec)
Sorting IJK integrals               ... done (  0.0 sec)
Sorting IAK integrals               ... done (  0.1 sec)

SHARK RI integral transformation done. Total time =  0.1 sec.

Opening buffers                              ... done
Frozen core precalculation                   ... done

Starting loop over batches of integrals:

Operator 0  - window                       ... (  9- 33)x( 34-165)
Operator 0  - Memory available             ...  8000 MB
Operator 0  - Memory needed per MO         ...   0.5 MB
Operator 0  - Number of orbitals per batch ... 4
Operator 0  - Number of batches            ... 1

OPERATOR  0   PASS   0:  MOs     9 ...   12 +   13 ...   16 +   17 ...   20 +   21 ...   24
                            +   25 ...   28 +   29 ...   32 +   33 ...   33
  Reading integrals       ... ok
  Internal MO  11
Closing buffer GIPV ( 0.02 GB; CompressionRatio= 1.00)
Time spent in pair loops =     0.405 sec
Deleting buffers (Ka|jb) ...done

-----------------------------------------------
 RI-MP2 CORRELATION ENERGY:     -0.443750003 Eh
-----------------------------------------------


---------------------
MP2 DENSITY FORMATION
---------------------

Completing the external part of the density      ... done
Storing the unrelaxed density                    ... done

Re-sorting 3-index density container for op 0    ... done
Computing external part of the Lagrangian        ... done
Calculating the xc-kernel                        ... done
Calculating G(D)                                 ... done
Completing the Lagrangian                        ... done
Solving the Z-vector equations                   ... Using XC Grid                  ... (calc.grid_cpscf.tmp) 
Recalculating density on grid  ... (calc.grho_cpscf0.tmp) done
Calculating the xc-kernel      ... (calc.fxc_cpscf0.tmp) done

-------------------
SHARK CP-SCF DRIVER
-------------------

Dimension of the orbital basis          ...    166
Dimension of the CPSCF-problem          ...   4488
Number of operators                     ...      1
Max. number of iterations               ...    128
Convergence Tolerance                   ... 3.0e-05
Number of perturbations                 ...      1
Perturbation type                       ... REAL

----------------------------
POPLE LINEAR EQUATION SOLVER
----------------------------

  ITERATION   0:   ||err||_max =   6.0188e-02 (   0.5 sec)
  ITERATION   1:   ||err||_max =   1.4607e-02 (   0.5 sec)
  ITERATION   2:   ||err||_max =   6.6578e-03 (   0.5 sec)
  ITERATION   3:   ||err||_max =   2.3797e-03 (   0.5 sec)
  ITERATION   4:   ||err||_max =   7.9344e-04 (   0.5 sec)
  ITERATION   5:   ||err||_max =   2.4021e-04 (   0.5 sec)
  ITERATION   6:   ||err||_max =   9.5544e-05 (   0.5 sec)
  ITERATION   7:   ||err||_max =   2.2172e-05 (   0.5 sec)
done
Finalizing the relaxed density                   ... done
Transforming P to the AO basis                   ... done
Storing the relaxed density                      ... done

------------------------------------
ENERGY WEIGHTED DENSITY FINALIZATION
------------------------------------

Gathering the parts of the W-matrix              ... done
Forming the Z-density                            ... done
Transforming Z to the AO basis                   ... done
Calculating G(Z)                                 ... done
Finalizing the W-matrix                          ... done
Transforming W to the AO basis and storing       ... done

----------------------------------
MP2 DERIVATIVE INTEGRAL GENERATION
----------------------------------

Input SCF Electron Density              ... calc.scfp
Input Correlated Electron Density       ... calc.pmp2re
Input Energy Weighted Density           ... calc.wmp2.tmp

Nuclear repulsion gradient              ... done (  0.0 sec)
HCore & Overlap gradient  (SHARK)       ... done (  0.0 sec)
Two-electron RIJ gradient terms         ... done (  0.3 sec)

-----------------------------------------------------------
MP2 COSX Grid Generation
-----------------------------------------------------------

General Integration Accuracy     IntAcc      ... 4.871
Radial Grid Type                 RadialGrid  ... OptM3 with GC (2021)
Angular Grid (max. ang.)         AngularGrid ... 4 (Lebedev-302)
Angular grid pruning method      GridPruning ... 4 (adaptive)
Weight generation scheme         WeightScheme... mBecke (2022)
Basis function cutoff            BFCut       ... 1.0000e-12
Integration weight cutoff        WCut        ... 1.0000e-14
Partially contracted basis set               ... on
Rotationally invariant grid construction     ... off
Angular grids for H and He will be reduced by one unit

Total number of grid points                  ...    93521
Total number of batches                      ...      739
Average number of points per batch           ...      126
Average number of grid points per atom       ...     5501
UseSFitting                                  ... on
Two-electron COSX gradient terms        ... 
Integration Timings:
Total Time                  =     2.7 sec
Basis fcn evaluation        =     0.0 sec
Density evaluation          =     0.1 sec
A evaluation                =     2.3 sec
A derivative evaluation     =     0.0 sec
S-fit derivative evaluation =     0.0 sec
anal. over. der. evaluation =     0.0 sec
num. over. der. evaluation  =     0.2 sec
K(P) evaluation             =     0.0 sec
finalize                    =     0.0 sec

done (  3.3 sec)
CPCM gradient                           ... done (  0.3 sec)
DFT XC gradient                         ... Exchange-correlation gradient    ... done
done (  0.4 sec)
Empirical dispersion gradient           ... 
-------------------
DISPERSION GRADIENT
-------------------

   1   O   :    0.000086087    0.000133537    0.000024796
   2   C   :    0.000149468    0.000056540    0.000014473
   3   O   :    0.000110395   -0.000033519   -0.000006284
   4   C   :    0.000152769   -0.000044738   -0.000011819
   5   C   :   -0.000207652   -0.000040020   -0.000005704
   6   C   :   -0.000103706    0.000092369    0.000020251
   7   C   :   -0.000023130    0.000011589    0.000003397
   8   C   :    0.000014391    0.000012961    0.000003190
   9   O   :   -0.000054638   -0.000094667   -0.000015378
  10   H   :    0.000072415   -0.000001206   -0.000001261
  11   H   :    0.000076037   -0.000040181   -0.000036539
  12   H   :    0.000075665   -0.000050280    0.000012452
  13   H   :   -0.000064852   -0.000101273    0.000018916
  14   H   :   -0.000064745   -0.000084110   -0.000060141
  15   H   :   -0.000027089    0.000109995    0.000020743
  16   H   :   -0.000095063    0.000028873    0.000046658
  17   H   :   -0.000096351    0.000044128   -0.000027750

Difference to translation invariance:
           :   -0.0000000000    0.0000000000    0.0000000000

Difference to rotation invariance:
           :    0.0000000000    0.0000000000   -0.0000000000

Norm of the Dispersion gradient    ...    0.0005074801
RMS gradient                       ...    0.0000710614
MAX gradient                       ...    0.0002076517
done (  0.0 sec)

-------
TIMINGS
-------

Total time                :   10.876 sec
Integral trafo            :    0.135 sec (  1.2%)
FC preparation            :    0.029 sec (  0.3%)
I/O of integrals          :    0.047 sec (  0.4%)
K(i,j) operators          :    0.054 sec (  0.5%)
T(i,j) pair energies      :    0.010 sec (  0.1%)
V**(-1/2)                 :    0.073 sec (  0.7%)
Gamma(ia|P)               :    0.053 sec (  0.5%)
Gamma-Trafo               :    0.022 sec (  0.2%)
D(virtual)                :    0.003 sec (  0.0%)
D(internal)               :    0.070 sec (  0.6%)
W(virtual)                :    0.005 sec (  0.0%)
W(internal)               :    0.074 sec (  0.7%)
L(virtual)                :    0.068 sec (  0.6%)
L(internal)               :    0.010 sec (  0.1%)
XC kernel                 :    0.015 sec (  0.1%)
G(D)                      :    0.830 sec (  7.6%)
G(Z)                      :    0.831 sec (  7.6%)
Z-vector solution         :    3.843 sec ( 35.3%)
3-index derivative        :    0.145 sec (  1.3%)
2-index derivative        :    0.025 sec (  0.2%)
Fock matrix gradient      :    4.340 sec ( 39.9%)


---------------------------------------
MP2 TOTAL ENERGY:     -458.312536523 Eh
---------------------------------------

The final MP2 gradient
  0:  -0.00028581   0.00116575  -0.00444366
  1:   0.00274202  -0.00249646   0.01152699
  2:  -0.00278545   0.00115495  -0.00293385
  3:  -0.00296081   0.00051032  -0.00029866
  4:   0.00285182  -0.00049064  -0.00357869
  5:   0.00033625   0.00243992   0.00032467
  6:  -0.00352466   0.00105793   0.00040801
  7:   0.00323982  -0.00185945  -0.00037396
  8:  -0.00020067  -0.00214802  -0.00087123
  9:   0.00053060  -0.00058118  -0.00020186
 10:   0.00093142   0.00026008   0.00036866
 11:   0.00048614   0.00038769  -0.00014008
 12:  -0.00069330   0.00042797  -0.00028584
 13:  -0.00082177   0.00008499   0.00053121
 14:  -0.00033662   0.00016278  -0.00000064
 15:   0.00021087  -0.00004130  -0.00022536
 16:   0.00031307   0.00007267   0.00023862

-----------------------------------
NORM OF THE MP2 GRADIENT:  0.016107
-----------------------------------

Maximum memory used throughout the entire MP2-calculation: 31.2 MB


-------------------------------------------------------------------------------
                          DFT DISPERSION CORRECTION                            
                                                                               
                              DFTD3 V3.1  Rev 1                                
                          USING Becke-Johnson damping                          
-------------------------------------------------------------------------------
-------------------------   ----------------
Dispersion correction           -0.010769917
-------------------------   ----------------


-------------------------   --------------------
FINAL SINGLE POINT ENERGY      -458.323306440232
-------------------------   --------------------

------------------------------------------------------------------------------
                         ORCA GEOMETRY RELAXATION STEP
------------------------------------------------------------------------------

Reading the OPT-File                    .... done
Getting information on internals        .... done
Copying old internal coords+grads       .... done
Making the new internal coordinates     .... (2022 redundants) done
Validating the new internal coordinates .... (2022 redundants) done
Calculating the B-matrix                .... done
Calculating the G,G- and P matrices     .... done
Transforming gradient to internals      .... done
Projecting the internal gradient        .... done
Number of atoms                         ....  17
Number of internal coordinates          ....  75
Current Energy                          ....  -458.323306440 Eh
Current gradient norm                   ....     0.016107088 Eh/bohr
Maximum allowed component of the step   ....  0.300
Current trust radius                    ....  0.450
Updating the Hessian (BFGS)             .... done
Forming the augmented Hessian           .... done
Diagonalizing the augmented Hessian     .... done
Last element of RFO vector              ....  0.994539687
Lowest eigenvalues of augmented Hessian:
 -0.000857450  0.014183206  0.015863310  0.026558249  0.027138686
Length of the computed step             ....  0.104932008
The final length of the internal step   ....  0.104932008
Converting the step to Cartesian space:
 Initial RMS(Int)=    0.0121165046
Transforming coordinates:
 Iter   0:  RMS(Cart)=    0.0262604388 RMS(Int)=    0.7212321652
done
Storing new coordinates                 .... done
The predicted energy change is          ....    -0.000433446
Previously predicted energy change      ....    -0.000444726
Actually observed energy change         ....     0.000056025
Ratio of predicted to observed change   ....     0.125976367
New trust radius                        ....     0.300000000

                                .--------------------.
          ----------------------|Geometry convergence|-------------------------
          Item                value                   Tolerance       Converged
          ---------------------------------------------------------------------
          Energy change       0.0000560250            0.0000010000      NO
          RMS gradient        0.0011996163            0.0000300000      NO
          MAX gradient        0.0032586997            0.0001000000      NO
          RMS step            0.0121165046            0.0006000000      NO
          MAX step            0.0454954422            0.0010000000      NO
          ........................................................
          Max(Bonds)      0.0027      Max(Angles)    0.27
          Max(Dihed)        2.61      Max(Improp)    0.00
          ---------------------------------------------------------------------

The optimization has not yet converged - more geometry cycles are needed


    ---------------------------------------------------------------------------
                         Redundant Internal Coordinates
                            (Angstroem and degrees)

        Definition                    Value    dE/dq     Step     New-Value
    ----------------------------------------------------------------------------
     1. B(C   1,O   0)                1.2143  0.000380 -0.0003    1.2140   
     2. B(O   2,C   1)                1.3339 -0.002764  0.0027    1.3366   
     3. B(C   3,O   2)                1.4323 -0.000984  0.0019    1.4341   
     4. B(C   4,C   1)                1.4830 -0.001155  0.0020    1.4850   
     5. B(C   5,C   4)                1.3469  0.002428 -0.0016    1.3453   
     6. B(C   6,C   5)                1.5083  0.001549 -0.0015    1.5069   
     7. B(C   7,C   6)                1.5524  0.002079 -0.0027    1.5497   
     8. B(O   8,C   7)                1.4501 -0.000128  0.0012    1.4513   
     9. B(O   8,C   4)                1.3634  0.001826 -0.0012    1.3622   
    10. B(H   9,C   3)                1.0936 -0.000420  0.0005    1.0940   
    11. B(H  10,C   3)                1.0964 -0.000118  0.0002    1.0965   
    12. B(H  11,C   3)                1.0959 -0.000168  0.0002    1.0961   
    13. B(H  12,C   7)                1.0978 -0.000222  0.0004    1.0982   
    14. B(H  13,C   7)                1.0988 -0.000257  0.0005    1.0993   
    15. B(H  14,C   5)                1.0881  0.000099 -0.0001    1.0881   
    16. B(H  15,C   6)                1.1018 -0.000303  0.0005    1.1023   
    17. B(H  16,C   6)                1.1009 -0.000323  0.0005    1.1014   
    18. A(O   0,C   1,C   4)          123.12  0.000926   -0.12    123.00   
    19. A(O   2,C   1,C   4)          111.10 -0.003237    0.27    111.37   
    20. A(O   0,C   1,O   2)          125.57  0.001830   -0.16    125.41   
    21. A(C   1,O   2,C   3)          118.20 -0.001771    0.19    118.39   
    22. A(O   2,C   3,H   9)          110.87  0.000600   -0.13    110.74   
    23. A(O   2,C   3,H  11)          108.11  0.000501   -0.13    107.98   
    24. A(H   9,C   3,H  10)          109.82 -0.000930    0.19    110.01   
    25. A(H   9,C   3,H  11)          110.04 -0.000781    0.18    110.21   
    26. A(O   2,C   3,H  10)          108.46  0.001313   -0.20    108.27   
    27. A(H  10,C   3,H  11)          109.49 -0.000667    0.11    109.60   
    28. A(C   1,C   4,C   5)          126.10  0.000164    0.04    126.14   
    29. A(C   5,C   4,O   8)          115.29  0.000336   -0.04    115.24   
    30. A(C   1,C   4,O   8)          118.61 -0.000501    0.00    118.61   
    31. A(C   4,C   5,C   6)          108.57 -0.000380    0.01    108.58   
    32. A(C   4,C   5,H  14)          125.29  0.000558   -0.07    125.23   
    33. A(C   6,C   5,H  14)          126.13 -0.000179    0.06    126.19   
    34. A(C   7,C   6,H  16)          112.13  0.000300   -0.07    112.06   
    35. A(C   5,C   6,C   7)          101.65 -0.000482    0.11    101.76   
    36. A(C   5,C   6,H  16)          112.22 -0.000126    0.03    112.25   
    37. A(C   7,C   6,H  15)          112.18  0.000077   -0.01    112.18   
    38. A(C   5,C   6,H  15)          111.58  0.000238    0.07    111.65   
    39. A(H  15,C   6,H  16)          107.15 -0.000009   -0.10    107.04   
    40. A(H  12,C   7,H  13)          108.47 -0.000657    0.14    108.61   
    41. A(O   8,C   7,H  13)          108.15  0.001263   -0.20    107.95   
    42. A(C   6,C   7,H  13)          112.15 -0.000849    0.14    112.29   
    43. A(C   6,C   7,O   8)          107.21  0.001123   -0.12    107.09   
    44. A(O   8,C   7,H  12)          108.13  0.000174   -0.17    107.97   
    45. A(C   6,C   7,H  12)          112.56 -0.000900    0.18    112.75   
    46. A(C   4,O   8,C   7)          107.17 -0.000592    0.03    107.20   
    47. D(C   3,O   2,C   1,O   0)      2.58  0.002766   -2.46      0.12   
    48. D(C   3,O   2,C   1,C   4)    177.56 -0.003259    2.39    179.95   
    49. D(H  11,C   3,O   2,C   1)    122.92 -0.000251    0.19    123.11   
    50. D(H   9,C   3,O   2,C   1)      2.22  0.000027    0.14      2.36   
    51. D(H  10,C   3,O   2,C   1)   -118.43 -0.000037    0.12   -118.31   
    52. D(C   5,C   4,C   1,O   0)     -2.89 -0.003093    2.61     -0.28   
    53. D(C   5,C   4,C   1,O   2)   -178.02  0.002697   -2.18   -180.19   
    54. D(O   8,C   4,C   1,O   2)      2.31  0.002799   -2.25      0.06   
    55. D(O   8,C   4,C   1,O   0)    177.44 -0.002991    2.53    179.97   
    56. D(H  14,C   5,C   4,O   8)    179.69  0.000013   -0.01    179.68   
    57. D(H  14,C   5,C   4,C   1)      0.00  0.000113   -0.07     -0.07   
    58. D(C   6,C   5,C   4,O   8)      0.65  0.000066   -0.08      0.56   
    59. D(C   6,C   5,C   4,C   1)   -179.03  0.000166   -0.15   -179.18   
    60. D(C   7,C   6,C   5,H  14)    178.50  0.000071   -0.12    178.38   
    61. D(C   7,C   6,C   5,C   4)     -2.47  0.000027   -0.05     -2.52   
    62. D(H  16,C   6,C   5,C   4)   -122.46  0.000018   -0.04   -122.50   
    63. D(H  15,C   6,C   5,H  14)    -61.75 -0.000006   -0.05    -61.80   
    64. D(H  15,C   6,C   5,C   4)    117.28 -0.000050    0.02    117.30   
    65. D(H  12,C   7,C   6,H  16)   -117.78  0.000102    0.04   -117.74   
    66. D(H  12,C   7,C   6,H  15)      2.85  0.000359   -0.16      2.69   
    67. D(H  12,C   7,C   6,C   5)    122.17  0.000393   -0.02    122.15   
    68. D(O   8,C   7,C   6,H  16)    123.43 -0.000312    0.21    123.65   
    69. D(O   8,C   7,C   6,H  15)   -115.93 -0.000054    0.01   -115.92   
    70. D(O   8,C   7,C   6,C   5)      3.39 -0.000021    0.15      3.54   
    71. D(C   4,O   8,C   7,H  13)    117.94  0.000412   -0.21    117.72   
    72. D(C   4,O   8,C   7,H  12)   -124.79  0.000408   -0.28   -125.07   
    73. D(C   4,O   8,C   7,C   6)     -3.18  0.000077   -0.22     -3.40   
    74. D(C   7,O   8,C   4,C   5)      1.68 -0.000102    0.20      1.88   
    75. D(C   7,O   8,C   4,C   1)   -178.62 -0.000193    0.26   -178.35   
    ----------------------------------------------------------------------------

Geometry step timings:
Preparation and reading OPT file:      0.001 s (18.176 %)
Internal coordinates            :      0.000 s ( 0.800 %)
B/P matrices and projection     :      0.001 s (24.288 %)
Hessian update/contruction      :      0.000 s ( 9.760 %)
Making the step                 :      0.001 s (17.472 %)
Converting the step to Cartesian:      0.000 s ( 2.528 %)
Storing new data                :      0.000 s ( 0.928 %)
Checking convergence            :      0.000 s ( 0.352 %)
Final printing                  :      0.001 s (25.632 %)
Total time                      :      0.003 s

Time for energy+gradient        :     21.843 s
Time for complete geometry iter :     22.035 s

         *************************************************************
         *                GEOMETRY OPTIMIZATION CYCLE   5            *
         *************************************************************
---------------------------------
CARTESIAN COORDINATES (ANGSTROEM)
---------------------------------
  O      1.598383    1.474077    0.426504
  C      1.112455    0.378558    0.232891
  O      1.799118   -0.747036    0.013606
  C      3.231702   -0.680820    0.003388
  C     -0.352095    0.134174    0.209971
  C     -1.313420    1.056118    0.399174
  C     -2.655067    0.375561    0.312548
  C     -2.248989   -1.081282   -0.025573
  O     -0.798607   -1.132734   -0.016541
  H      3.574200    0.333477    0.228782
  H      3.582576   -0.983056   -0.990567
  H      3.608273   -1.383560    0.755563
  H     -2.618291   -1.806960    0.711278
  H     -2.592623   -1.389018   -1.023365
  H     -1.140198    2.111955    0.596876
  H     -3.207670    0.443233    1.263930
  H     -3.297170    0.817224   -0.465782

----------------------------
CARTESIAN COORDINATES (A.U.)
----------------------------
  NO LB      ZA    FRAG     MASS         X           Y           Z
   0 O     8.0000    0    15.999    3.020506    2.785603    0.805976
   1 C     6.0000    0    12.011    2.102234    0.715371    0.440100
   2 O     8.0000    0    15.999    3.399840   -1.411693    0.025712
   3 C     6.0000    0    12.011    6.107032   -1.286563    0.006401
   4 C     6.0000    0    12.011   -0.665362    0.253552    0.396788
   5 C     6.0000    0    12.011   -2.482005    1.995774    0.754329
   6 C     6.0000    0    12.011   -5.017349    0.709708    0.590630
   7 C     6.0000    0    12.011   -4.249973   -2.043326   -0.048326
   8 O     8.0000    0    15.999   -1.509149   -2.140557   -0.031258
   9 H     1.0000    0     1.008    6.754258    0.630180    0.432335
  10 H     1.0000    0     1.008    6.770088   -1.857706   -1.871900
  11 H     1.0000    0     1.008    6.818648   -2.614550    1.427808
  12 H     1.0000    0     1.008   -4.947853   -3.414660    1.344120
  13 H     1.0000    0     1.008   -4.899347   -2.624864   -1.933880
  14 H     1.0000    0     1.008   -2.154663    3.991016    1.127932
  15 H     1.0000    0     1.008   -6.061618    0.837589    2.388482
  16 H     1.0000    0     1.008   -6.230749    1.544330   -0.880201

--------------------------------
INTERNAL COORDINATES (ANGSTROEM)
--------------------------------
 O      0   0   0     0.000000000000     0.00000000     0.00000000
 C      1   0   0     1.213991305313     0.00000000     0.00000000
 O      2   1   0     1.336620371792   125.48361211     0.00000000
 C      3   2   1     1.434149876500   118.38914915     0.09670711
 C      2   1   3     1.484975768132   123.07521455   180.13620546
 C      5   2   1     1.345335015803   126.14166686   359.69997899
 C      6   5   2     1.506876478953   108.57979500   180.80992484
 C      7   6   5     1.549714930455   101.75980508   357.47470858
 O      5   2   1     1.362254560259   118.61259378   179.95833298
 H      4   3   2     1.094031278982   110.73562691     2.36139298
 H      4   3   2     1.096541934493   108.26218777   241.68854659
 H      4   3   2     1.096092518383   107.98039841   123.10732445
 H      8   7   6     1.098154280838   112.74910094   122.15299060
 H      8   7   6     1.099261275761   112.29041594   245.22262032
 H      6   5   2     1.088063537514   125.22480964   359.92379194
 H      7   6   5     1.102305802033   111.65418323   117.30255129
 H      7   6   5     1.101435760798   112.24512117   237.50243450

---------------------------
INTERNAL COORDINATES (A.U.)
---------------------------
 O      0   0   0     0.000000000000     0.00000000     0.00000000
 C      1   0   0     2.294111096004     0.00000000     0.00000000
 O      2   1   0     2.525846447708   125.48361211     0.00000000
 C      3   2   1     2.710150501581   118.38914915     0.09670711
 C      2   1   3     2.806197517279   123.07521455   180.13620546
 C      5   2   1     2.542314738242   126.14166686   359.69997899
 C      6   5   2     2.847583862869   108.57979500   180.80992484
 C      7   6   5     2.928536804209   101.75980508   357.47470858
 O      5   2   1     2.574288043576   118.61259378   179.95833298
 H      4   3   2     2.067419499219   110.73562691     2.36139298
 H      4   3   2     2.072163950552   108.26218777   241.68854659
 H      4   3   2     2.071314677184   107.98039841   123.10732445
 H      8   7   6     2.075210843576   112.74910094   122.15299060
 H      8   7   6     2.077302760813   112.29041594   245.22262032
 H      6   5   2     2.056142102207   125.22480964   359.92379194
 H      7   6   5     2.083056081674   111.65418323   117.30255129
 H      7   6   5     2.081411942016   112.24512117   237.50243450


           ************************************************************
           *        Program running with 8 parallel MPI-processes     *
           *              working on a common directory               *
           ************************************************************
------------------------------------------------------------------------------
                   ___                                                        
                  /   \      - P O W E R E D   B Y -                         
                 /     \                                                     
                 |  |  |   _    _      __       _____    __    __             
                 |  |  |  | |  | |    /  \     |  _  \  |  |  /  |          
                  \  \/   | |  | |   /    \    | | | |  |  | /  /          
                 / \  \   | |__| |  /  /\  \   | |_| |  |  |/  /          
                |  |  |   |  __  | /  /__\  \  |    /   |      \           
                |  |  |   | |  | | |   __   |  |    \   |  |\   \          
                \     /   | |  | | |  |  |  |  | |\  \  |  | \   \       
                 \___/    |_|  |_| |__|  |__|  |_| \__\ |__|  \__/        
                                                                              
                      - O R C A' S   B I G   F R I E N D -                    
                                      &                                       
                       - I N T E G R A L  F E E D E R -                       
                                                                              
 v1 FN, 2020, v2 2021, v3 2022-2024                                           
------------------------------------------------------------------------------


----------------------
SHARK INTEGRAL PACKAGE
----------------------

Number of atoms                             ...     17
Number of basis functions                   ...    166
Number of shells                            ...     78
Maximum angular momentum                    ...      2
Integral batch strategy                     ... SHARK/LIBINT Hybrid
RI-J (if used) integral strategy            ... SPLIT-RIJ (Revised 2003 algorithm where possible)
Printlevel                                  ...      1
Contraction scheme used                     ... SEGMENTED contraction
Prescreening option                         ... SCHWARTZ
   Thresh                                   ... 1.000e-12
   Tcut                                     ... 1.000e-14
   Tpresel                                  ... 1.000e-14 
Coulomb Range Separation                    ... NOT USED
Exchange Range Separation                   ... NOT USED
Multipole approximations                    ... NOT USED
Finite Nucleus Model                        ... NOT USED
CABS basis                                  ... NOT available
Auxiliary Coulomb fitting basis             ... AVAILABLE
   # of basis functions in Aux-J            ...    529
   # of shells in Aux-J                     ...    175
   Maximum angular momentum in Aux-J        ...      4
Auxiliary J/K fitting basis                 ... NOT available
Auxiliary Correlation fitting basis         ... AVAILABLE
   # of basis functions in Aux-C            ...    544
   # of shells in Aux-C                     ...    192
   Maximum angular momentum in Aux-C        ...      3
Auxiliary 'external' fitting basis          ... NOT available

Checking pre-screening integrals            ... done (  0.0 sec) Dimension = 78
Check shell pair data                       ... done (  0.0 sec)
Shell pair information
Shell pair cut-off parameter TPreSel        ...   1.0e-14
Total number of shell pairs                 ...      3081
Shell pairs after pre-screening             ...      2827
Total number of primitive shell pairs       ...     11167
Primitive shell pairs kept                  ...      7555
          la=0 lb=0:    871 shell pairs
          la=1 lb=0:   1022 shell pairs
          la=1 lb=1:    320 shell pairs
          la=2 lb=0:    358 shell pairs
          la=2 lb=1:    213 shell pairs
          la=2 lb=2:     43 shell pairs

Calculating one electron integrals          ... done (  0.0 sec)
Calculating RI/J V-Matrix + Cholesky decomp.... done (  0.0 sec)
Calculating RI/C V-Matrix + Cholesky decomp.... done (  0.0 sec)
Calculating Nuclear repulsion               ... done (  0.0 sec) ENN=    450.571884060634 Eh

Diagonalization of the overlap matrix:
Smallest eigenvalue                        ... 8.478e-04
Time for diagonalization                   ...    0.003 sec
Threshold for overlap eigenvalues          ... 1.000e-07
Number of eigenvalues below threshold      ... 0
Time for construction of square roots      ...    0.001 sec
Total time needed                          ...    0.005 sec

-------------------
DFT GRID GENERATION
-------------------

General Integration Accuracy     IntAcc      ... 4.388
Radial Grid Type                 RadialGrid  ... OptM3 with GC (2021)
Angular Grid (max. ang.)         AngularGrid ... 4 (Lebedev-302)
Angular grid pruning method      GridPruning ... 4 (adaptive)
Weight generation scheme         WeightScheme... mBecke (2022)
Basis function cutoff            BFCut       ... 1.0000e-12
Integration weight cutoff        WCut        ... 1.0000e-14
Partially contracted basis set               ... off
Rotationally invariant grid construction     ... off
Angular grids for H and He will be reduced by one unit

Total number of grid points                  ...    80148
Total number of batches                      ...     1262
Average number of points per batch           ...       63
Average number of grid points per atom       ...     4715

--------------------
COSX GRID GENERATION
--------------------

GRIDX 1
-------
General Integration Accuracy     IntAcc      ... 3.816
Radial Grid Type                 RadialGrid  ... OptM3 with GC (2021)
Angular Grid (max. ang.)         AngularGrid ... 1 (Lebedev-50)
Angular grid pruning method      GridPruning ... 4 (adaptive)
Weight generation scheme         WeightScheme... mBecke (2022)
Basis function cutoff            BFCut       ... 1.0000e-12
Integration weight cutoff        WCut        ... 1.0000e-14
Partially contracted basis set               ... on
Rotationally invariant grid construction     ... off
Angular grids for H and He will be reduced by one unit

Total number of grid points                  ...    10243
Total number of batches                      ...       91
Average number of points per batch           ...      112
Average number of grid points per atom       ...      603
UseSFitting                                  ... on

GRIDX 2
-------
General Integration Accuracy     IntAcc      ... 4.020
Radial Grid Type                 RadialGrid  ... OptM3 with GC (2021)
Angular Grid (max. ang.)         AngularGrid ... 2 (Lebedev-110)
Angular grid pruning method      GridPruning ... 4 (adaptive)
Weight generation scheme         WeightScheme... mBecke (2022)
Basis function cutoff            BFCut       ... 1.0000e-12
Integration weight cutoff        WCut        ... 1.0000e-14
Partially contracted basis set               ... on
Rotationally invariant grid construction     ... off
Angular grids for H and He will be reduced by one unit

Total number of grid points                  ...    22390
Total number of batches                      ...      184
Average number of points per batch           ...      121
Average number of grid points per atom       ...     1317
UseSFitting                                  ... on

GRIDX 3
-------
General Integration Accuracy     IntAcc      ... 4.338
Radial Grid Type                 RadialGrid  ... OptM3 with GC (2021)
Angular Grid (max. ang.)         AngularGrid ... 3 (Lebedev-194)
Angular grid pruning method      GridPruning ... 4 (adaptive)
Weight generation scheme         WeightScheme... mBecke (2022)
Basis function cutoff            BFCut       ... 1.0000e-12
Integration weight cutoff        WCut        ... 1.0000e-14
Partially contracted basis set               ... on
Rotationally invariant grid construction     ... off
Angular grids for H and He will be reduced by one unit

Total number of grid points                  ...    49261
Total number of batches                      ...      394
Average number of points per batch           ...      125
Average number of grid points per atom       ...     2898
UseSFitting                                  ... on
Initializing property integral containers    ... done (  0.0 sec)

SHARK setup successfully completed in   0.9 seconds

Maximum memory used throughout the entire STARTUP-calculation: 22.1 MB


           ************************************************************
           *        Program running with 8 parallel MPI-processes     *
           *              working on a common directory               *
           ************************************************************
Occupation numbers will be reassigned to an Aufbau configuration
             **** ENERGY FILE WAS UPDATED (calc.en.tmp) ****
Finished Guess after   0.1 sec
Maximum memory used throughout the entire GUESS-calculation: 9.5 MB


           ************************************************************
           *        Program running with 8 parallel MPI-processes     *
           *              working on a common directory               *
           ************************************************************
--------------------
CPCM SOLVATION MODEL
--------------------
CPCM parameters:
  Epsilon                                         ...      16.7000
  Refrac                                          ...       1.2750
  Rsolv                                           ...       1.3000
  Surface type                                    ... GAUSSIAN VDW
  Discretization scheme                           ... Constant charge density
    Threshold for H atoms                         ...       5.0000 (charges/Ang^2)
    Threshold for non-H atoms                     ...       5.0000 (charges/Ang^2)
  Epsilon function type                           ...         CPCM
Solvent:                                          ... CUSTOM
Radii:
  Scheme                                          ... Element-dependent radii
  Radius for O  used is    3.4469 Bohr (=   1.8240 Ang.)
  Radius for C  used is    3.8550 Bohr (=   2.0400 Ang.)
  Radius for H  used is    2.4944 Bohr (=   1.3200 Ang.)
Calculating surface                               ...        done! (  0.0s)
Cavity surface points                             ...         1596
Cavity Volume                                     ...    1052.7601
Cavity Surface-area                               ...     606.4492
Calculating surface distance matrix               ...        done! (  0.0s)
Performing Cholesky decomposition & store         ...        done! (  0.1s)
Overall time for CPCM initialization              ...                 0.1s

----------------------------------------D-I-I-S--------------------------------------------
Iteration    Energy (Eh)           Delta-E    RMSDP     MaxDP     DIISErr   Damp  Time(sec)
-------------------------------------------------------------------------------------------
               ***  Starting incremental Fock matrix formation  ***
    1    -457.8675145464727052     0.00e+00  2.12e-04  5.21e-03  1.64e-02  0.700   0.7
    2    -457.8679458435029233    -4.31e-04  1.91e-04  4.67e-03  1.31e-02  0.700   0.5
                               ***Turning on AO-DIIS***
    3    -457.8682975495723326    -3.52e-04  1.65e-04  3.96e-03  1.01e-02  0.700   0.5
    4    -457.8685700421438582    -2.72e-04  4.24e-04  9.98e-03  7.40e-03  0.000   0.4
                              *** Initializing SOSCF ***
---------------------------------------S-O-S-C-F--------------------------------------
Iteration    Energy (Eh)           Delta-E    RMSDP     MaxDP     MaxGrad    Time(sec)
--------------------------------------------------------------------------------------
    5    -457.8693237720872844    -7.54e-04  2.91e-05  5.18e-04  5.61e-04     0.5
               *** Restarting incremental Fock matrix formation ***
    6    -457.8693295294231689    -5.76e-06  1.93e-05  3.89e-04  2.49e-04     0.7
    7    -457.8693308854701058    -1.36e-06  1.25e-05  2.95e-04  1.02e-04     0.6
    8    -457.8693311263696728    -2.41e-07  2.92e-06  7.34e-05  2.49e-05     0.6
    9    -457.8693311296596562    -3.29e-09  1.43e-06  3.68e-05  2.04e-05     0.6
   10    -457.8693311421440626    -1.25e-08  4.08e-07  1.19e-05  2.41e-06     0.5
   11    -457.8693311425584511    -4.14e-10  2.01e-07  5.25e-06  2.57e-06     0.5
                 **** Energy Check signals convergence ****

               *****************************************************
               *                     SUCCESS                       *
               *           SCF CONVERGED AFTER  11 CYCLES          *
               *****************************************************

Recomputing exchange energy using gridx3       ... done (    1.147 sec)
Old exchange energy                            :    -31.057237216 Eh
New exchange energy                            :    -31.057190240 Eh
Exchange energy change after final integration :      0.000046975 Eh
Total energy after final integration           :   -457.869284167 Eh
             **** ENERGY FILE WAS UPDATED (calc.en.tmp) ****

----------------
TOTAL SCF ENERGY
----------------

Total Energy       :       -457.86928416729808 Eh          -12459.25664 eV

Components:
Nuclear Repulsion  :        450.57188406063375 Eh           12260.68429 eV
Electronic Energy  :       -908.42824115498320 Eh          -24719.58916 eV
One Electron Energy:      -1518.06621307331443 Eh          -41308.68175 eV
Two Electron Energy:        609.63797191833123 Eh           16589.09259 eV
CPCM Dielectric    :         -0.01297404820905 Eh              -0.35304 eV

Virial components:
Potential Energy   :       -912.28536217195131 Eh          -24824.54676 eV
Kinetic Energy     :        454.41607800465323 Eh           12365.29012 eV
Virial Ratio       :          2.00759921651058

DFT components:
N(Alpha)           :       34.000006337235 electrons
N(Beta)            :       34.000006337235 electrons
N(Total)           :       68.000012674470 electrons
E(X)               :      -27.625648860964 Eh       
E(C)               :       -1.709368206084 Eh       
E(XC)              :      -29.335017067048 Eh       

CPCM Solvation Model Properties:
Surface-charge          :         -0.01626302961054
Corrected charge        :         -0.00000000000000
Outlying charge corr.   :          0.00001824133283 Eh               0.00050 eV
Free-energy (cav+disp)  :  This term is not implemented in the current solvation scheme

---------------
SCF CONVERGENCE
---------------

  Last Energy change         ...    4.1439e-10  Tolerance :   1.0000e-09
  Last MAX-Density change    ...    5.2528e-06  Tolerance :   1.0000e-08
  Last RMS-Density change    ...    2.0081e-07  Tolerance :   1.0000e-09
  Last DIIS Error            ...    5.6063e-04  Tolerance :   1.0000e-08
  Last Orbital Gradient      ...    2.5704e-06  Tolerance :   2.0000e-06
  Last Orbital Rotation      ...    3.8162e-06  Tolerance :   2.0000e-06


Total SCF time: 0 days 0 hours 0 min 7 sec 
Finished LeanSCF after   7.7 sec

Maximum memory used throughout the entire LEANSCF-calculation: 18.0 MB


           ************************************************************
           *        Program running with 8 parallel MPI-processes     *
           *              working on a common directory               *
           ************************************************************

------------------------------------------------------------------------------
                                ORCA  MP2 
------------------------------------------------------------------------------

Freezing NCore=18 chemical core electrons

----------------------
RI-MP2 ENERGY+GRADIENT
----------------------
Dimension of the orbital basis            ...  166
Dimension of the AuxC basis               ...  544
Memory devoted to MP2                     ... 8000 MB   
Data format for matrix containers         ... DOUBLE
Compression type for matrix containers    ... UNCOMPRESSED
Overall scaling of the MP2 energy         ...   2.700e-01

-----------------------
SHARK RI TRANSFORMATION
-----------------------

Number of basis functions                ...    166
Number of aux functions                  ...    544
Number of operators                      ...      1
Generation of IJK                        ... YES
Generation of IAK                        ... YES
Generation of ABK                        ... NO
Orbital Range Operator  0:    0-  33 to   34- 165

Aux basis identifier                     ...   AUXC
Contraction scheme used                  ... SEGMENTED
Do orthogonalization                     ... YES
All operator combinations                ... NO
Transpose (ia|K)                         ... NO
Integral generator used                  ... LIBINT
Starting integral generation + trafo... 
Half trafo (segmented) done. Total time =  0.1 sec. integrals=  0.1 sec trafo=  0.0 sec
Integral generation and half transformation done (  0.1 sec)

Reading or making V^(-1/2)          ... done (  0.0 sec)
Sorting IJK integrals               ... done (  0.0 sec)
Sorting IAK integrals               ... done (  0.1 sec)

SHARK RI integral transformation done. Total time =  0.1 sec.

Opening buffers                              ... done
Frozen core precalculation                   ... done

Starting loop over batches of integrals:

Operator 0  - window                       ... (  9- 33)x( 34-165)
Operator 0  - Memory available             ...  8000 MB
Operator 0  - Memory needed per MO         ...   0.5 MB
Operator 0  - Number of orbitals per batch ... 4
Operator 0  - Number of batches            ... 1

OPERATOR  0   PASS   0:  MOs     9 ...   12 +   13 ...   16 +   17 ...   20 +   21 ...   24
                            +   25 ...   28 +   29 ...   32 +   33 ...   33
  Reading integrals       ... ok
  Internal MO  11
Closing buffer GIPV ( 0.02 GB; CompressionRatio= 1.00)
Time spent in pair loops =     0.409 sec
Deleting buffers (Ka|jb) ...done

-----------------------------------------------
 RI-MP2 CORRELATION ENERGY:     -0.443718216 Eh
-----------------------------------------------


---------------------
MP2 DENSITY FORMATION
---------------------

Completing the external part of the density      ... done
Storing the unrelaxed density                    ... done

Re-sorting 3-index density container for op 0    ... done
Computing external part of the Lagrangian        ... done
Calculating the xc-kernel                        ... done
Calculating G(D)                                 ... done
Completing the Lagrangian                        ... done
Solving the Z-vector equations                   ... Using XC Grid                  ... (calc.grid_cpscf.tmp) 
Recalculating density on grid  ... (calc.grho_cpscf0.tmp) done
Calculating the xc-kernel      ... (calc.fxc_cpscf0.tmp) done

-------------------
SHARK CP-SCF DRIVER
-------------------

Dimension of the orbital basis          ...    166
Dimension of the CPSCF-problem          ...   4488
Number of operators                     ...      1
Max. number of iterations               ...    128
Convergence Tolerance                   ... 3.0e-05
Number of perturbations                 ...      1
Perturbation type                       ... REAL

----------------------------
POPLE LINEAR EQUATION SOLVER
----------------------------

  ITERATION   0:   ||err||_max =   6.0201e-02 (   0.5 sec)
  ITERATION   1:   ||err||_max =   1.4580e-02 (   0.5 sec)
  ITERATION   2:   ||err||_max =   6.6378e-03 (   0.5 sec)
  ITERATION   3:   ||err||_max =   2.3684e-03 (   0.5 sec)
  ITERATION   4:   ||err||_max =   7.8724e-04 (   0.5 sec)
  ITERATION   5:   ||err||_max =   2.3703e-04 (   0.5 sec)
  ITERATION   6:   ||err||_max =   9.4793e-05 (   0.5 sec)
  ITERATION   7:   ||err||_max =   2.2051e-05 (   0.5 sec)
done
Finalizing the relaxed density                   ... done
Transforming P to the AO basis                   ... done
Storing the relaxed density                      ... done

------------------------------------
ENERGY WEIGHTED DENSITY FINALIZATION
------------------------------------

Gathering the parts of the W-matrix              ... done
Forming the Z-density                            ... done
Transforming Z to the AO basis                   ... done
Calculating G(Z)                                 ... done
Finalizing the W-matrix                          ... done
Transforming W to the AO basis and storing       ... done

----------------------------------
MP2 DERIVATIVE INTEGRAL GENERATION
----------------------------------

Input SCF Electron Density              ... calc.scfp
Input Correlated Electron Density       ... calc.pmp2re
Input Energy Weighted Density           ... calc.wmp2.tmp

Nuclear repulsion gradient              ... done (  0.0 sec)
HCore & Overlap gradient  (SHARK)       ... done (  0.0 sec)
Two-electron RIJ gradient terms         ... done (  0.3 sec)

-----------------------------------------------------------
MP2 COSX Grid Generation
-----------------------------------------------------------

General Integration Accuracy     IntAcc      ... 4.871
Radial Grid Type                 RadialGrid  ... OptM3 with GC (2021)
Angular Grid (max. ang.)         AngularGrid ... 4 (Lebedev-302)
Angular grid pruning method      GridPruning ... 4 (adaptive)
Weight generation scheme         WeightScheme... mBecke (2022)
Basis function cutoff            BFCut       ... 1.0000e-12
Integration weight cutoff        WCut        ... 1.0000e-14
Partially contracted basis set               ... on
Rotationally invariant grid construction     ... off
Angular grids for H and He will be reduced by one unit

Total number of grid points                  ...    93524
Total number of batches                      ...      739
Average number of points per batch           ...      126
Average number of grid points per atom       ...     5501
UseSFitting                                  ... on
Two-electron COSX gradient terms        ... 
Integration Timings:
Total Time                  =     2.7 sec
Basis fcn evaluation        =     0.0 sec
Density evaluation          =     0.1 sec
A evaluation                =     2.1 sec
A derivative evaluation     =     0.0 sec
S-fit derivative evaluation =     0.0 sec
anal. over. der. evaluation =     0.0 sec
num. over. der. evaluation  =     0.2 sec
K(P) evaluation             =     0.0 sec
finalize                    =     0.0 sec

done (  3.2 sec)
CPCM gradient                           ... done (  0.3 sec)
DFT XC gradient                         ... Exchange-correlation gradient    ... done
done (  0.4 sec)
Empirical dispersion gradient           ... 
-------------------
DISPERSION GRADIENT
-------------------

   1   O   :    0.000085984    0.000134078    0.000023665
   2   C   :    0.000147431    0.000058211    0.000009359
   3   O   :    0.000112546   -0.000034210   -0.000007673
   4   C   :    0.000153603   -0.000045876   -0.000010859
   5   C   :   -0.000209580   -0.000038118   -0.000005050
   6   C   :   -0.000103664    0.000090946    0.000020198
   7   C   :   -0.000021842    0.000011369    0.000003352
   8   C   :    0.000014282    0.000013053    0.000002363
   9   O   :   -0.000055011   -0.000093940   -0.000017178
  10   H   :    0.000072351   -0.000001420   -0.000000362
  11   H   :    0.000075762   -0.000040284   -0.000034708
  12   H   :    0.000075529   -0.000050484    0.000014040
  13   H   :   -0.000064314   -0.000101533    0.000019064
  14   H   :   -0.000065160   -0.000083694   -0.000059849
  15   H   :   -0.000026869    0.000109645    0.000021249
  16   H   :   -0.000094360    0.000028269    0.000048273
  17   H   :   -0.000096687    0.000043987   -0.000025882

Difference to translation invariance:
           :   -0.0000000000    0.0000000000    0.0000000000

Difference to rotation invariance:
           :    0.0000000000   -0.0000000000    0.0000000000

Norm of the Dispersion gradient    ...    0.0005078414
RMS gradient                       ...    0.0000711120
MAX gradient                       ...    0.0002095799
done (  0.0 sec)

-------
TIMINGS
-------

Total time                :   10.753 sec
Integral trafo            :    0.139 sec (  1.3%)
FC preparation            :    0.030 sec (  0.3%)
I/O of integrals          :    0.046 sec (  0.4%)
K(i,j) operators          :    0.054 sec (  0.5%)
T(i,j) pair energies      :    0.010 sec (  0.1%)
V**(-1/2)                 :    0.072 sec (  0.7%)
Gamma(ia|P)               :    0.053 sec (  0.5%)
Gamma-Trafo               :    0.022 sec (  0.2%)
D(virtual)                :    0.003 sec (  0.0%)
D(internal)               :    0.069 sec (  0.6%)
W(virtual)                :    0.005 sec (  0.0%)
W(internal)               :    0.073 sec (  0.7%)
L(virtual)                :    0.068 sec (  0.6%)
L(internal)               :    0.010 sec (  0.1%)
XC kernel                 :    0.015 sec (  0.1%)
G(D)                      :    0.839 sec (  7.8%)
G(Z)                      :    0.830 sec (  7.7%)
Z-vector solution         :    3.749 sec ( 34.9%)
3-index derivative        :    0.142 sec (  1.3%)
2-index derivative        :    0.024 sec (  0.2%)
Fock matrix gradient      :    4.299 sec ( 40.0%)


---------------------------------------
MP2 TOTAL ENERGY:     -458.313002384 Eh
---------------------------------------

The final MP2 gradient
  0:  -0.00016977   0.00031747   0.00000769
  1:   0.00130948   0.00078519   0.00051861
  2:  -0.00071624  -0.00072662  -0.00023377
  3:  -0.00120011  -0.00002178   0.00008342
  4:   0.00009546   0.00020744  -0.00002006
  5:   0.00051095   0.00058464   0.00018447
  6:  -0.00163315   0.00040563   0.00000691
  7:   0.00184697  -0.00059408  -0.00011933
  8:  -0.00020444  -0.00106999  -0.00043619
  9:   0.00033396  -0.00019890  -0.00015979
 10:   0.00051282   0.00010878   0.00010833
 11:   0.00043563   0.00011412  -0.00003454
 12:  -0.00047199   0.00014456   0.00003384
 13:  -0.00051907  -0.00003047   0.00012144
 14:  -0.00018156   0.00009056   0.00002260
 15:   0.00003006  -0.00005849  -0.00004042
 16:   0.00004455   0.00003113   0.00003413

-----------------------------------
NORM OF THE MP2 GRADIENT:  0.003899
-----------------------------------

Maximum memory used throughout the entire MP2-calculation: 31.3 MB


-------------------------------------------------------------------------------
                          DFT DISPERSION CORRECTION                            
                                                                               
                              DFTD3 V3.1  Rev 1                                
                          USING Becke-Johnson damping                          
-------------------------------------------------------------------------------
-------------------------   ----------------
Dispersion correction           -0.010762352
-------------------------   ----------------


-------------------------   --------------------
FINAL SINGLE POINT ENERGY      -458.323764735609
-------------------------   --------------------

------------------------------------------------------------------------------
                         ORCA GEOMETRY RELAXATION STEP
------------------------------------------------------------------------------

Reading the OPT-File                    .... done
Getting information on internals        .... done
Copying old internal coords+grads       .... done
Making the new internal coordinates     .... (2022 redundants) done
Validating the new internal coordinates .... (2022 redundants) done
Calculating the B-matrix                .... done
Calculating the G,G- and P matrices     .... done
Transforming gradient to internals      .... done
Projecting the internal gradient        .... done
Number of atoms                         ....  17
Number of internal coordinates          ....  75
Current Energy                          ....  -458.323764736 Eh
Current gradient norm                   ....     0.003898549 Eh/bohr
Maximum allowed component of the step   ....  0.300
Current trust radius                    ....  0.300
Updating the Hessian (BFGS)             .... done
Forming the augmented Hessian           .... done
Diagonalizing the augmented Hessian     .... done
Last element of RFO vector              ....  0.999852491
Lowest eigenvalues of augmented Hessian:
 -0.000032205  0.014183265  0.015826668  0.026504955  0.027137169
Length of the computed step             ....  0.017177991
The final length of the internal step   ....  0.017177991
Converting the step to Cartesian space:
 Initial RMS(Int)=    0.0019835436
Transforming coordinates:
 Iter   0:  RMS(Cart)=    0.0040209047 RMS(Int)=    1.0256570479
done
Storing new coordinates                 .... done
The predicted energy change is          ....    -0.000016107
Previously predicted energy change      ....    -0.000433446
Actually observed energy change         ....    -0.000458295
Ratio of predicted to observed change   ....     1.057330936
New trust radius                        ....     0.450000000

                                .--------------------.
          ----------------------|Geometry convergence|-------------------------
          Item                value                   Tolerance       Converged
          ---------------------------------------------------------------------
          Energy change      -0.0004582954            0.0000010000      NO
          RMS gradient        0.0003618623            0.0000300000      NO
          MAX gradient        0.0012915696            0.0001000000      NO
          RMS step            0.0019835436            0.0006000000      NO
          MAX step            0.0050633570            0.0010000000      NO
          ........................................................
          Max(Bonds)      0.0012      Max(Angles)    0.19
          Max(Dihed)        0.29      Max(Improp)    0.00
          ---------------------------------------------------------------------

The optimization has not yet converged - more geometry cycles are needed


    ---------------------------------------------------------------------------
                         Redundant Internal Coordinates
                            (Angstroem and degrees)

        Definition                    Value    dE/dq     Step     New-Value
    ----------------------------------------------------------------------------
     1. B(C   1,O   0)                1.2140  0.000213 -0.0002    1.2138   
     2. B(O   2,C   1)                1.3366  0.000353 -0.0001    1.3365   
     3. B(C   3,O   2)                1.4341  0.000074  0.0002    1.4343   
     4. B(C   4,C   1)                1.4850  0.000547 -0.0005    1.4845   
     5. B(C   5,C   4)                1.3453  0.000705 -0.0006    1.3447   
     6. B(C   6,C   5)                1.5069  0.000860 -0.0012    1.5057   
     7. B(C   7,C   6)                1.5497  0.000740 -0.0012    1.5485   
     8. B(O   8,C   7)                1.4513 -0.000137  0.0004    1.4517   
     9. B(O   8,C   4)                1.3623  0.001000 -0.0009    1.3613   
    10. B(H   9,C   3)                1.0940 -0.000121  0.0002    1.0942   
    11. B(H  10,C   3)                1.0965  0.000045 -0.0001    1.0965   
    12. B(H  11,C   3)                1.0961  0.000050 -0.0001    1.0960   
    13. B(H  12,C   7)                1.0982  0.000093 -0.0002    1.0980   
    14. B(H  13,C   7)                1.0993  0.000059 -0.0001    1.0992   
    15. B(H  14,C   5)                1.0881  0.000058 -0.0001    1.0880   
    16. B(H  15,C   6)                1.1023 -0.000055  0.0001    1.1024   
    17. B(H  16,C   6)                1.1014 -0.000038  0.0001    1.1015   
    18. A(O   0,C   1,C   4)          123.08  0.000327   -0.05    123.02   
    19. A(O   2,C   1,C   4)          111.44 -0.001292    0.19    111.63   
    20. A(O   0,C   1,O   2)          125.48  0.000965   -0.13    125.35   
    21. A(C   1,O   2,C   3)          118.39 -0.000164    0.02    118.41   
    22. A(O   2,C   3,H   9)          110.74  0.000332   -0.08    110.66   
    23. A(O   2,C   3,H  11)          107.98  0.000508   -0.11    107.87   
    24. A(H   9,C   3,H  10)          110.01 -0.000557    0.14    110.14   
    25. A(H   9,C   3,H  11)          110.21 -0.000416    0.10    110.31   
    26. A(O   2,C   3,H  10)          108.26  0.000598   -0.13    108.14   
    27. A(H  10,C   3,H  11)          109.60 -0.000434    0.09    109.68   
    28. A(C   1,C   4,C   5)          126.14  0.000388   -0.04    126.10   
    29. A(C   5,C   4,O   8)          115.25  0.000043   -0.02    115.23   
    30. A(C   1,C   4,O   8)          118.61 -0.000430    0.06    118.67   
    31. A(C   4,C   5,C   6)          108.58 -0.000044   -0.01    108.57   
    32. A(C   4,C   5,H  14)          125.22  0.000221   -0.04    125.19   
    33. A(C   6,C   5,H  14)          126.19 -0.000177    0.04    126.23   
    34. A(C   7,C   6,H  16)          112.06  0.000148   -0.04    112.02   
    35. A(C   5,C   6,C   7)          101.76 -0.000288    0.07    101.83   
    36. A(C   5,C   6,H  16)          112.25  0.000027   -0.01    112.23   
    37. A(C   7,C   6,H  15)          112.17 -0.000005    0.02    112.19   
    38. A(C   5,C   6,H  15)          111.65  0.000135    0.01    111.67   
    39. A(H  15,C   6,H  16)          107.04 -0.000017   -0.04    107.00   
    40. A(H  12,C   7,H  13)          108.60 -0.000360    0.10    108.70   
    41. A(O   8,C   7,H  13)          107.95  0.000731   -0.14    107.80   
    42. A(C   6,C   7,H  13)          112.29 -0.000436    0.09    112.38   
    43. A(C   6,C   7,O   8)          107.09  0.000525   -0.09    107.00   
    44. A(O   8,C   7,H  12)          107.97  0.000167   -0.11    107.86   
    45. A(C   6,C   7,H  12)          112.75 -0.000528    0.13    112.88   
    46. A(C   4,O   8,C   7)          107.20 -0.000229    0.03    107.22   
    47. D(C   3,O   2,C   1,O   0)      0.10 -0.000001   -0.00      0.10   
    48. D(C   3,O   2,C   1,C   4)    179.97 -0.000132    0.19    180.16   
    49. D(H  11,C   3,O   2,C   1)    123.11 -0.000104    0.20    123.30   
    50. D(H   9,C   3,O   2,C   1)      2.36 -0.000115    0.20      2.56   
    51. D(H  10,C   3,O   2,C   1)   -118.31 -0.000011    0.16   -118.15   
    52. D(C   5,C   4,C   1,O   0)     -0.30 -0.000088    0.12     -0.18   
    53. D(C   5,C   4,C   1,O   2)    179.82  0.000038   -0.07    179.75   
    54. D(O   8,C   4,C   1,O   2)      0.08  0.000084   -0.11     -0.03   
    55. D(O   8,C   4,C   1,O   0)    179.96 -0.000043    0.08    180.04   
    56. D(H  14,C   5,C   4,O   8)    179.67 -0.000009   -0.02    179.65   
    57. D(H  14,C   5,C   4,C   1)     -0.08  0.000036   -0.06     -0.13   
    58. D(C   6,C   5,C   4,O   8)      0.56 -0.000038    0.01      0.57   
    59. D(C   6,C   5,C   4,C   1)   -179.19  0.000007   -0.03   -179.22   
    60. D(C   7,C   6,C   5,H  14)    178.37  0.000059   -0.12    178.25   
    61. D(C   7,C   6,C   5,C   4)     -2.53  0.000092   -0.15     -2.68   
    62. D(H  16,C   6,C   5,C   4)   -122.50  0.000075   -0.14   -122.64   
    63. D(H  15,C   6,C   5,H  14)    -61.80 -0.000050   -0.06    -61.86   
    64. D(H  15,C   6,C   5,C   4)    117.30 -0.000017   -0.09    117.21   
    65. D(H  12,C   7,C   6,H  16)   -117.74  0.000090    0.12   -117.62   
    66. D(H  12,C   7,C   6,H  15)      2.69  0.000169    0.06      2.75   
    67. D(H  12,C   7,C   6,C   5)    122.15  0.000158    0.12    122.27   
    68. D(O   8,C   7,C   6,H  16)    123.65 -0.000148    0.24    123.88   
    69. D(O   8,C   7,C   6,H  15)   -115.92 -0.000069    0.17   -115.75   
    70. D(O   8,C   7,C   6,C   5)      3.54 -0.000081    0.23      3.77   
    71. D(C   4,O   8,C   7,H  13)    117.71  0.000251   -0.26    117.45   
    72. D(C   4,O   8,C   7,H  12)   -125.06  0.000304   -0.29   -125.35   
    73. D(C   4,O   8,C   7,C   6)     -3.40  0.000068   -0.24     -3.64   
    74. D(C   7,O   8,C   4,C   5)      1.87 -0.000028    0.16      2.03   
    75. D(C   7,O   8,C   4,C   1)   -178.36 -0.000067    0.19   -178.17   
    ----------------------------------------------------------------------------

Geometry step timings:
Preparation and reading OPT file:      0.001 s (21.580 %)
Internal coordinates            :      0.000 s ( 0.842 %)
B/P matrices and projection     :      0.001 s (22.509 %)
Hessian update/contruction      :      0.000 s (10.078 %)
Making the step                 :      0.001 s (15.132 %)
Converting the step to Cartesian:      0.000 s ( 2.062 %)
Storing new data                :      0.000 s ( 0.900 %)
Checking convergence            :      0.000 s ( 0.319 %)
Final printing                  :      0.001 s (26.547 %)
Total time                      :      0.003 s

Time for energy+gradient        :     20.148 s
Time for complete geometry iter :     20.370 s

         *************************************************************
         *                GEOMETRY OPTIMIZATION CYCLE   6            *
         *************************************************************
---------------------------------
CARTESIAN COORDINATES (ANGSTROEM)
---------------------------------
  O      1.596656    1.471624    0.421580
  C      1.111233    0.375886    0.228925
  O      1.800956   -0.748252    0.012638
  C      3.233596   -0.679181    0.004907
  C     -0.352914    0.131879    0.208984
  C     -1.312570    1.054725    0.397935
  C     -2.653891    0.375715    0.314452
  C     -2.251877   -1.080553   -0.025503
  O     -0.801169   -1.133939   -0.014670
  H      3.572360    0.335973    0.233030
  H      3.584374   -0.979699   -0.989504
  H      3.608221   -1.383125    0.756784
  H     -2.621032   -1.808003    0.709440
  H     -2.591955   -1.386023   -1.025113
  H     -1.137305    2.110451    0.593986
  H     -3.204638    0.444017    1.266993
  H     -3.297469    0.818418   -0.462180

----------------------------
CARTESIAN COORDINATES (A.U.)
----------------------------
  NO LB      ZA    FRAG     MASS         X           Y           Z
   0 O     8.0000    0    15.999    3.017243    2.780966    0.796671
   1 C     6.0000    0    12.011    2.099927    0.710322    0.432605
   2 O     8.0000    0    15.999    3.403313   -1.413991    0.023883
   3 C     6.0000    0    12.011    6.110610   -1.283467    0.009273
   4 C     6.0000    0    12.011   -0.666911    0.249215    0.394923
   5 C     6.0000    0    12.011   -2.480398    1.993141    0.751988
   6 C     6.0000    0    12.011   -5.015127    0.709998    0.594227
   7 C     6.0000    0    12.011   -4.255430   -2.041949   -0.048195
   8 O     8.0000    0    15.999   -1.513990   -2.142834   -0.027722
   9 H     1.0000    0     1.008    6.750783    0.634897    0.440363
  10 H     1.0000    0     1.008    6.773485   -1.851364   -1.869892
  11 H     1.0000    0     1.008    6.818550   -2.613728    1.430114
  12 H     1.0000    0     1.008   -4.953032   -3.416630    1.340648
  13 H     1.0000    0     1.008   -4.898085   -2.619204   -1.937184
  14 H     1.0000    0     1.008   -2.149195    3.988175    1.122471
  15 H     1.0000    0     1.008   -6.055889    0.839071    2.394269
  16 H     1.0000    0     1.008   -6.231313    1.546586   -0.873393

--------------------------------
INTERNAL COORDINATES (ANGSTROEM)
--------------------------------
 O      0   0   0     0.000000000000     0.00000000     0.00000000
 C      1   0   0     1.213833566913     0.00000000     0.00000000
 O      2   1   0     1.336481883906   125.35121971     0.00000000
 C      3   2   1     1.434324582087   118.41371603     0.09492001
 C      2   1   3     1.484474829621   123.02093637   179.92380682
 C      5   2   1     1.344725181175   126.09888730   359.81738569
 C      6   5   2     1.505711136222   108.56991233   180.77983058
 C      7   6   5     1.548515661656   101.82922961   357.32096197
 O      5   2   1     1.361340776714   118.67309867   180.03823026
 H      4   3   2     1.094230411130   110.65744288     2.56045406
 H      4   3   2     1.096453568843   108.13368717   241.85203478
 H      4   3   2     1.095992856965   107.86556335   123.30343979
 H      8   7   6     1.097998828844   112.88146541   122.27000936
 H      8   7   6     1.099174810764   112.37586193   245.63916620
 H      6   5   2     1.087985208592   125.18937533   359.86441625
 H      7   6   5     1.102416773688   111.66580555   117.21394861
 H      7   6   5     1.101514709626   112.23012942   237.36419114

---------------------------
INTERNAL COORDINATES (A.U.)
---------------------------
 O      0   0   0     0.000000000000     0.00000000     0.00000000
 C      1   0   0     2.293813013626     0.00000000     0.00000000
 O      2   1   0     2.525584743530   125.35121971     0.00000000
 C      3   2   1     2.710480647295   118.41371603     0.09492001
 C      2   1   3     2.805250880684   123.02093637   179.92380682
 C      5   2   1     2.541162317808   126.09888730   359.81738569
 C      6   5   2     2.845381684255   108.56991233   180.77983058
 C      7   6   5     2.926270514618   101.82922961   357.32096197
 O      5   2   1     2.572561242930   118.67309867   180.03823026
 H      4   3   2     2.067795804443   110.65744288     2.56045406
 H      4   3   2     2.071996963675   108.13368717   241.85203478
 H      4   3   2     2.071126344397   107.86556335   123.30343979
 H      8   7   6     2.074917081881   112.88146541   122.27000936
 H      8   7   6     2.077139365648   112.37586193   245.63916620
 H      6   5   2     2.055994081996   125.18937533   359.86441625
 H      7   6   5     2.083265787711   111.66580555   117.21394861
 H      7   6   5     2.081561133679   112.23012942   237.36419114


           ************************************************************
           *        Program running with 8 parallel MPI-processes     *
           *              working on a common directory               *
           ************************************************************
------------------------------------------------------------------------------
                   ___                                                        
                  /   \      - P O W E R E D   B Y -                         
                 /     \                                                     
                 |  |  |   _    _      __       _____    __    __             
                 |  |  |  | |  | |    /  \     |  _  \  |  |  /  |          
                  \  \/   | |  | |   /    \    | | | |  |  | /  /          
                 / \  \   | |__| |  /  /\  \   | |_| |  |  |/  /          
                |  |  |   |  __  | /  /__\  \  |    /   |      \           
                |  |  |   | |  | | |   __   |  |    \   |  |\   \          
                \     /   | |  | | |  |  |  |  | |\  \  |  | \   \       
                 \___/    |_|  |_| |__|  |__|  |_| \__\ |__|  \__/        
                                                                              
                      - O R C A' S   B I G   F R I E N D -                    
                                      &                                       
                       - I N T E G R A L  F E E D E R -                       
                                                                              
 v1 FN, 2020, v2 2021, v3 2022-2024                                           
------------------------------------------------------------------------------


----------------------
SHARK INTEGRAL PACKAGE
----------------------

Number of atoms                             ...     17
Number of basis functions                   ...    166
Number of shells                            ...     78
Maximum angular momentum                    ...      2
Integral batch strategy                     ... SHARK/LIBINT Hybrid
RI-J (if used) integral strategy            ... SPLIT-RIJ (Revised 2003 algorithm where possible)
Printlevel                                  ...      1
Contraction scheme used                     ... SEGMENTED contraction
Prescreening option                         ... SCHWARTZ
   Thresh                                   ... 1.000e-12
   Tcut                                     ... 1.000e-14
   Tpresel                                  ... 1.000e-14 
Coulomb Range Separation                    ... NOT USED
Exchange Range Separation                   ... NOT USED
Multipole approximations                    ... NOT USED
Finite Nucleus Model                        ... NOT USED
CABS basis                                  ... NOT available
Auxiliary Coulomb fitting basis             ... AVAILABLE
   # of basis functions in Aux-J            ...    529
   # of shells in Aux-J                     ...    175
   Maximum angular momentum in Aux-J        ...      4
Auxiliary J/K fitting basis                 ... NOT available
Auxiliary Correlation fitting basis         ... AVAILABLE
   # of basis functions in Aux-C            ...    544
   # of shells in Aux-C                     ...    192
   Maximum angular momentum in Aux-C        ...      3
Auxiliary 'external' fitting basis          ... NOT available

Checking pre-screening integrals            ... done (  0.0 sec) Dimension = 78
Check shell pair data                       ... done (  0.0 sec)
Shell pair information
Shell pair cut-off parameter TPreSel        ...   1.0e-14
Total number of shell pairs                 ...      3081
Shell pairs after pre-screening             ...      2828
Total number of primitive shell pairs       ...     11167
Primitive shell pairs kept                  ...      7556
          la=0 lb=0:    871 shell pairs
          la=1 lb=0:   1022 shell pairs
          la=1 lb=1:    321 shell pairs
          la=2 lb=0:    358 shell pairs
          la=2 lb=1:    213 shell pairs
          la=2 lb=2:     43 shell pairs

Calculating one electron integrals          ... done (  0.0 sec)
Calculating RI/J V-Matrix + Cholesky decomp.... done (  0.0 sec)
Calculating RI/C V-Matrix + Cholesky decomp.... done (  0.0 sec)
Calculating Nuclear repulsion               ... done (  0.0 sec) ENN=    450.655799372821 Eh

Diagonalization of the overlap matrix:
Smallest eigenvalue                        ... 8.447e-04
Time for diagonalization                   ...    0.003 sec
Threshold for overlap eigenvalues          ... 1.000e-07
Number of eigenvalues below threshold      ... 0
Time for construction of square roots      ...    0.002 sec
Total time needed                          ...    0.006 sec

-------------------
DFT GRID GENERATION
-------------------

General Integration Accuracy     IntAcc      ... 4.388
Radial Grid Type                 RadialGrid  ... OptM3 with GC (2021)
Angular Grid (max. ang.)         AngularGrid ... 4 (Lebedev-302)
Angular grid pruning method      GridPruning ... 4 (adaptive)
Weight generation scheme         WeightScheme... mBecke (2022)
Basis function cutoff            BFCut       ... 1.0000e-12
Integration weight cutoff        WCut        ... 1.0000e-14
Partially contracted basis set               ... off
Rotationally invariant grid construction     ... off
Angular grids for H and He will be reduced by one unit

Total number of grid points                  ...    80150
Total number of batches                      ...     1261
Average number of points per batch           ...       63
Average number of grid points per atom       ...     4715

--------------------
COSX GRID GENERATION
--------------------

GRIDX 1
-------
General Integration Accuracy     IntAcc      ... 3.816
Radial Grid Type                 RadialGrid  ... OptM3 with GC (2021)
Angular Grid (max. ang.)         AngularGrid ... 1 (Lebedev-50)
Angular grid pruning method      GridPruning ... 4 (adaptive)
Weight generation scheme         WeightScheme... mBecke (2022)
Basis function cutoff            BFCut       ... 1.0000e-12
Integration weight cutoff        WCut        ... 1.0000e-14
Partially contracted basis set               ... on
Rotationally invariant grid construction     ... off
Angular grids for H and He will be reduced by one unit

Total number of grid points                  ...    10242
Total number of batches                      ...       91
Average number of points per batch           ...      112
Average number of grid points per atom       ...      602
UseSFitting                                  ... on

GRIDX 2
-------
General Integration Accuracy     IntAcc      ... 4.020
Radial Grid Type                 RadialGrid  ... OptM3 with GC (2021)
Angular Grid (max. ang.)         AngularGrid ... 2 (Lebedev-110)
Angular grid pruning method      GridPruning ... 4 (adaptive)
Weight generation scheme         WeightScheme... mBecke (2022)
Basis function cutoff            BFCut       ... 1.0000e-12
Integration weight cutoff        WCut        ... 1.0000e-14
Partially contracted basis set               ... on
Rotationally invariant grid construction     ... off
Angular grids for H and He will be reduced by one unit

Total number of grid points                  ...    22391
Total number of batches                      ...      184
Average number of points per batch           ...      121
Average number of grid points per atom       ...     1317
UseSFitting                                  ... on

GRIDX 3
-------
General Integration Accuracy     IntAcc      ... 4.338
Radial Grid Type                 RadialGrid  ... OptM3 with GC (2021)
Angular Grid (max. ang.)         AngularGrid ... 3 (Lebedev-194)
Angular grid pruning method      GridPruning ... 4 (adaptive)
Weight generation scheme         WeightScheme... mBecke (2022)
Basis function cutoff            BFCut       ... 1.0000e-12
Integration weight cutoff        WCut        ... 1.0000e-14
Partially contracted basis set               ... on
Rotationally invariant grid construction     ... off
Angular grids for H and He will be reduced by one unit

Total number of grid points                  ...    49263
Total number of batches                      ...      394
Average number of points per batch           ...      125
Average number of grid points per atom       ...     2898
UseSFitting                                  ... on
Initializing property integral containers    ... done (  0.0 sec)

SHARK setup successfully completed in   0.9 seconds

Maximum memory used throughout the entire STARTUP-calculation: 22.1 MB


           ************************************************************
           *        Program running with 8 parallel MPI-processes     *
           *              working on a common directory               *
           ************************************************************
Occupation numbers will be reassigned to an Aufbau configuration
             **** ENERGY FILE WAS UPDATED (calc.en.tmp) ****
Finished Guess after   0.1 sec
Maximum memory used throughout the entire GUESS-calculation: 9.5 MB


           ************************************************************
           *        Program running with 8 parallel MPI-processes     *
           *              working on a common directory               *
           ************************************************************
--------------------
CPCM SOLVATION MODEL
--------------------
CPCM parameters:
  Epsilon                                         ...      16.7000
  Refrac                                          ...       1.2750
  Rsolv                                           ...       1.3000
  Surface type                                    ... GAUSSIAN VDW
  Discretization scheme                           ... Constant charge density
    Threshold for H atoms                         ...       5.0000 (charges/Ang^2)
    Threshold for non-H atoms                     ...       5.0000 (charges/Ang^2)
  Epsilon function type                           ...         CPCM
Solvent:                                          ... CUSTOM
Radii:
  Scheme                                          ... Element-dependent radii
  Radius for O  used is    3.4469 Bohr (=   1.8240 Ang.)
  Radius for C  used is    3.8550 Bohr (=   2.0400 Ang.)
  Radius for H  used is    2.4944 Bohr (=   1.3200 Ang.)
Calculating surface                               ...        done! (  0.0s)
Cavity surface points                             ...         1594
Cavity Volume                                     ...    1052.6472
Cavity Surface-area                               ...     606.3949
Calculating surface distance matrix               ...        done! (  0.0s)
Performing Cholesky decomposition & store         ...        done! (  0.1s)
Overall time for CPCM initialization              ...                 0.1s

----------------------------------------D-I-I-S--------------------------------------------
Iteration    Energy (Eh)           Delta-E    RMSDP     MaxDP     DIISErr   Damp  Time(sec)
-------------------------------------------------------------------------------------------
               ***  Starting incremental Fock matrix formation  ***
                              *** Initializing SOSCF ***
---------------------------------------S-O-S-C-F--------------------------------------
Iteration    Energy (Eh)           Delta-E    RMSDP     MaxDP     MaxGrad    Time(sec)
--------------------------------------------------------------------------------------
    1    -457.8693974260523873     0.00e+00  6.23e-05  7.24e-04  9.08e-05     0.7
               *** Restarting incremental Fock matrix formation ***
    2    -457.8694171499945469    -1.97e-05  2.65e-05  3.10e-04  1.57e-04     0.7
    3    -457.8694197953702769    -2.65e-06  1.11e-05  1.60e-04  4.16e-05     0.6
    4    -457.8694199101629465    -1.15e-07  4.16e-06  1.18e-04  4.08e-05     0.6
    5    -457.8694199744466005    -6.43e-08  1.54e-06  3.95e-05  1.44e-05     0.6
    6    -457.8694199783818704    -3.94e-09  6.21e-07  1.67e-05  5.67e-06     0.5
    7    -457.8694199799267608    -1.54e-09  2.37e-07  5.92e-06  1.87e-06     0.5
    8    -457.8694199799996341    -7.29e-11  1.05e-07  3.08e-06  1.04e-06     0.5
                 **** Energy Check signals convergence ****

               *****************************************************
               *                     SUCCESS                       *
               *           SCF CONVERGED AFTER   8 CYCLES          *
               *****************************************************

Recomputing exchange energy using gridx3       ... done (    0.959 sec)
Old exchange energy                            :    -31.058595582 Eh
New exchange energy                            :    -31.058546519 Eh
Exchange energy change after final integration :      0.000049063 Eh
Total energy after final integration           :   -457.869370917 Eh
             **** ENERGY FILE WAS UPDATED (calc.en.tmp) ****

----------------
TOTAL SCF ENERGY
----------------

Total Energy       :       -457.86937091745995 Eh          -12459.25900 eV

Components:
Nuclear Repulsion  :        450.65579937282098 Eh           12262.96774 eV
Electronic Energy  :       -908.51224623414942 Eh          -24721.87506 eV
One Electron Energy:      -1518.23493753940102 Eh          -41313.27298 eV
Two Electron Energy:        609.72269130525160 Eh           16591.39792 eV
CPCM Dielectric    :         -0.01297311867115 Eh              -0.35302 eV

Virial components:
Potential Energy   :       -912.29511934617994 Eh          -24824.81227 eV
Kinetic Energy     :        454.42574842871994 Eh           12365.55327 eV
Virial Ratio       :          2.00757796515855

DFT components:
N(Alpha)           :       34.000005502772 electrons
N(Beta)            :       34.000005502772 electrons
N(Total)           :       68.000011005543 electrons
E(X)               :      -27.626689850372 Eh       
E(C)               :       -1.709466893664 Eh       
E(XC)              :      -29.336156744037 Eh       

CPCM Solvation Model Properties:
Surface-charge          :         -0.01625498296469
Corrected charge        :          0.00000000000000
Outlying charge corr.   :          0.00001822470173 Eh               0.00050 eV
Free-energy (cav+disp)  :  This term is not implemented in the current solvation scheme

---------------
SCF CONVERGENCE
---------------

  Last Energy change         ...    7.2873e-11  Tolerance :   1.0000e-09
  Last MAX-Density change    ...    3.0758e-06  Tolerance :   1.0000e-08
  Last RMS-Density change    ...    1.0539e-07  Tolerance :   1.0000e-09
  Last DIIS Error            ...    1.1044e-03  Tolerance :   1.0000e-08
  Last Orbital Gradient      ...    1.0410e-06  Tolerance :   2.0000e-06
  Last Orbital Rotation      ...    1.6891e-06  Tolerance :   2.0000e-06


Total SCF time: 0 days 0 hours 0 min 6 sec 
Finished LeanSCF after   6.2 sec

Maximum memory used throughout the entire LEANSCF-calculation: 18.1 MB


           ************************************************************
           *        Program running with 8 parallel MPI-processes     *
           *              working on a common directory               *
           ************************************************************

------------------------------------------------------------------------------
                                ORCA  MP2 
------------------------------------------------------------------------------

Freezing NCore=18 chemical core electrons

----------------------
RI-MP2 ENERGY+GRADIENT
----------------------
Dimension of the orbital basis            ...  166
Dimension of the AuxC basis               ...  544
Memory devoted to MP2                     ... 8000 MB   
Data format for matrix containers         ... DOUBLE
Compression type for matrix containers    ... UNCOMPRESSED
Overall scaling of the MP2 energy         ...   2.700e-01

-----------------------
SHARK RI TRANSFORMATION
-----------------------

Number of basis functions                ...    166
Number of aux functions                  ...    544
Number of operators                      ...      1
Generation of IJK                        ... YES
Generation of IAK                        ... YES
Generation of ABK                        ... NO
Orbital Range Operator  0:    0-  33 to   34- 165

Aux basis identifier                     ...   AUXC
Contraction scheme used                  ... SEGMENTED
Do orthogonalization                     ... YES
All operator combinations                ... NO
Transpose (ia|K)                         ... NO
Integral generator used                  ... LIBINT
Starting integral generation + trafo... 
Half trafo (segmented) done. Total time =  0.1 sec. integrals=  0.1 sec trafo=  0.0 sec
Integral generation and half transformation done (  0.1 sec)

Reading or making V^(-1/2)          ... done (  0.0 sec)
Sorting IJK integrals               ... done (  0.0 sec)
Sorting IAK integrals               ... done (  0.1 sec)

SHARK RI integral transformation done. Total time =  0.1 sec.

Opening buffers                              ... done
Frozen core precalculation                   ... done

Starting loop over batches of integrals:

Operator 0  - window                       ... (  9- 33)x( 34-165)
Operator 0  - Memory available             ...  8000 MB
Operator 0  - Memory needed per MO         ...   0.5 MB
Operator 0  - Number of orbitals per batch ... 4
Operator 0  - Number of batches            ... 1

OPERATOR  0   PASS   0:  MOs     9 ...   12 +   13 ...   16 +   17 ...   20 +   21 ...   24
                            +   25 ...   28 +   29 ...   32 +   33 ...   33
  Reading integrals       ... ok
  Internal MO  11
Closing buffer GIPV ( 0.02 GB; CompressionRatio= 1.00)
Time spent in pair loops =     0.405 sec
Deleting buffers (Ka|jb) ...done

-----------------------------------------------
 RI-MP2 CORRELATION ENERGY:     -0.443652264 Eh
-----------------------------------------------


---------------------
MP2 DENSITY FORMATION
---------------------

Completing the external part of the density      ... done
Storing the unrelaxed density                    ... done

Re-sorting 3-index density container for op 0    ... done
Computing external part of the Lagrangian        ... done
Calculating the xc-kernel                        ... done
Calculating G(D)                                 ... done
Completing the Lagrangian                        ... done
Solving the Z-vector equations                   ... Using XC Grid                  ... (calc.grid_cpscf.tmp) 
Recalculating density on grid  ... (calc.grho_cpscf0.tmp) done
Calculating the xc-kernel      ... (calc.fxc_cpscf0.tmp) done

-------------------
SHARK CP-SCF DRIVER
-------------------

Dimension of the orbital basis          ...    166
Dimension of the CPSCF-problem          ...   4488
Number of operators                     ...      1
Max. number of iterations               ...    128
Convergence Tolerance                   ... 3.0e-05
Number of perturbations                 ...      1
Perturbation type                       ... REAL

----------------------------
POPLE LINEAR EQUATION SOLVER
----------------------------

  ITERATION   0:   ||err||_max =   6.0141e-02 (   0.5 sec)
  ITERATION   1:   ||err||_max =   1.4558e-02 (   0.5 sec)
  ITERATION   2:   ||err||_max =   6.6244e-03 (   0.5 sec)
  ITERATION   3:   ||err||_max =   2.3631e-03 (   0.5 sec)
  ITERATION   4:   ||err||_max =   7.8583e-04 (   0.5 sec)
  ITERATION   5:   ||err||_max =   2.3638e-04 (   0.5 sec)
  ITERATION   6:   ||err||_max =   9.4596e-05 (   0.5 sec)
  ITERATION   7:   ||err||_max =   2.2014e-05 (   0.5 sec)
done
Finalizing the relaxed density                   ... done
Transforming P to the AO basis                   ... done
Storing the relaxed density                      ... done

------------------------------------
ENERGY WEIGHTED DENSITY FINALIZATION
------------------------------------

Gathering the parts of the W-matrix              ... done
Forming the Z-density                            ... done
Transforming Z to the AO basis                   ... done
Calculating G(Z)                                 ... done
Finalizing the W-matrix                          ... done
Transforming W to the AO basis and storing       ... done

----------------------------------
MP2 DERIVATIVE INTEGRAL GENERATION
----------------------------------

Input SCF Electron Density              ... calc.scfp
Input Correlated Electron Density       ... calc.pmp2re
Input Energy Weighted Density           ... calc.wmp2.tmp

Nuclear repulsion gradient              ... done (  0.0 sec)
HCore & Overlap gradient  (SHARK)       ... done (  0.0 sec)
Two-electron RIJ gradient terms         ... done (  0.3 sec)

-----------------------------------------------------------
MP2 COSX Grid Generation
-----------------------------------------------------------

General Integration Accuracy     IntAcc      ... 4.871
Radial Grid Type                 RadialGrid  ... OptM3 with GC (2021)
Angular Grid (max. ang.)         AngularGrid ... 4 (Lebedev-302)
Angular grid pruning method      GridPruning ... 4 (adaptive)
Weight generation scheme         WeightScheme... mBecke (2022)
Basis function cutoff            BFCut       ... 1.0000e-12
Integration weight cutoff        WCut        ... 1.0000e-14
Partially contracted basis set               ... on
Rotationally invariant grid construction     ... off
Angular grids for H and He will be reduced by one unit

Total number of grid points                  ...    93523
Total number of batches                      ...      739
Average number of points per batch           ...      126
Average number of grid points per atom       ...     5501
UseSFitting                                  ... on
Two-electron COSX gradient terms        ... 
Integration Timings:
Total Time                  =     2.7 sec
Basis fcn evaluation        =     0.0 sec
Density evaluation          =     0.1 sec
A evaluation                =     2.2 sec
A derivative evaluation     =     0.0 sec
S-fit derivative evaluation =     0.0 sec
anal. over. der. evaluation =     0.0 sec
num. over. der. evaluation  =     0.2 sec
K(P) evaluation             =     0.0 sec
finalize                    =     0.0 sec

done (  3.3 sec)
CPCM gradient                           ... done (  0.3 sec)
DFT XC gradient                         ... Exchange-correlation gradient    ... done
done (  0.4 sec)
Empirical dispersion gradient           ... 
-------------------
DISPERSION GRADIENT
-------------------

   1   O   :    0.000085542    0.000133606    0.000023185
   2   C   :    0.000147160    0.000058076    0.000008992
   3   O   :    0.000112940   -0.000034360   -0.000007740
   4   C   :    0.000153333   -0.000045663   -0.000010708
   5   C   :   -0.000212224   -0.000037676   -0.000004924
   6   C   :   -0.000103152    0.000090042    0.000020060
   7   C   :   -0.000020213    0.000011068    0.000003328
   8   C   :    0.000015298    0.000013708    0.000002501
   9   O   :   -0.000055256   -0.000093717   -0.000016984
  10   H   :    0.000072305   -0.000001305   -0.000000200
  11   H   :    0.000075822   -0.000040202   -0.000034621
  12   H   :    0.000075534   -0.000050432    0.000014158
  13   H   :   -0.000064365   -0.000101516    0.000018990
  14   H   :   -0.000065223   -0.000083568   -0.000059944
  15   H   :   -0.000026635    0.000109507    0.000021130
  16   H   :   -0.000094233    0.000028361    0.000048447
  17   H   :   -0.000096633    0.000044070   -0.000025669

Difference to translation invariance:
           :    0.0000000000    0.0000000000    0.0000000000

Difference to rotation invariance:
           :   -0.0000000000   -0.0000000000   -0.0000000000

Norm of the Dispersion gradient    ...    0.0005081832
RMS gradient                       ...    0.0000711599
MAX gradient                       ...    0.0002122238
done (  0.0 sec)

-------
TIMINGS
-------

Total time                :   10.827 sec
Integral trafo            :    0.134 sec (  1.2%)
FC preparation            :    0.029 sec (  0.3%)
I/O of integrals          :    0.045 sec (  0.4%)
K(i,j) operators          :    0.054 sec (  0.5%)
T(i,j) pair energies      :    0.010 sec (  0.1%)
V**(-1/2)                 :    0.071 sec (  0.7%)
Gamma(ia|P)               :    0.052 sec (  0.5%)
Gamma-Trafo               :    0.022 sec (  0.2%)
D(virtual)                :    0.003 sec (  0.0%)
D(internal)               :    0.068 sec (  0.6%)
W(virtual)                :    0.005 sec (  0.0%)
W(internal)               :    0.073 sec (  0.7%)
L(virtual)                :    0.064 sec (  0.6%)
L(internal)               :    0.010 sec (  0.1%)
XC kernel                 :    0.015 sec (  0.1%)
G(D)                      :    0.843 sec (  7.8%)
G(Z)                      :    0.846 sec (  7.8%)
Z-vector solution         :    3.771 sec ( 34.8%)
3-index derivative        :    0.143 sec (  1.3%)
2-index derivative        :    0.024 sec (  0.2%)
Fock matrix gradient      :    4.344 sec ( 40.1%)


---------------------------------------
MP2 TOTAL ENERGY:     -458.313023181 Eh
---------------------------------------

The final MP2 gradient
  0:  -0.00015845  -0.00034836   0.00004916
  1:   0.00060276   0.00080344   0.00005634
  2:  -0.00001414  -0.00036238  -0.00014537
  3:  -0.00064655  -0.00011952   0.00009681
  4:  -0.00033200   0.00043123   0.00021890
  5:   0.00038163  -0.00014428   0.00004603
  6:  -0.00052800   0.00014939  -0.00001363
  7:   0.00096716  -0.00024521  -0.00002137
  8:  -0.00037483  -0.00030045  -0.00031784
  9:   0.00017308   0.00003151  -0.00005923
 10:   0.00019026   0.00003208   0.00005511
 11:   0.00020938   0.00008159   0.00000100
 12:  -0.00020101   0.00011319   0.00006322
 13:  -0.00020664  -0.00004817   0.00007569
 14:  -0.00010287   0.00003766   0.00002043
 15:   0.00000338  -0.00004950  -0.00002854
 16:   0.00006090   0.00002901  -0.00001892

-----------------------------------
NORM OF THE MP2 GRADIENT:  0.002037
-----------------------------------

Maximum memory used throughout the entire MP2-calculation: 31.4 MB


-------------------------------------------------------------------------------
                          DFT DISPERSION CORRECTION                            
                                                                               
                              DFTD3 V3.1  Rev 1                                
                          USING Becke-Johnson damping                          
-------------------------------------------------------------------------------
-------------------------   ----------------
Dispersion correction           -0.010763984
-------------------------   ----------------


-------------------------   --------------------
FINAL SINGLE POINT ENERGY      -458.323787164939
-------------------------   --------------------

------------------------------------------------------------------------------
                         ORCA GEOMETRY RELAXATION STEP
------------------------------------------------------------------------------

Reading the OPT-File                    .... done
Getting information on internals        .... done
Copying old internal coords+grads       .... done
Making the new internal coordinates     .... (2022 redundants) done
Validating the new internal coordinates .... (2022 redundants) done
Calculating the B-matrix                .... done
Calculating the G,G- and P matrices     .... done
Transforming gradient to internals      .... done
Projecting the internal gradient        .... done
Number of atoms                         ....  17
Number of internal coordinates          ....  75
Current Energy                          ....  -458.323787165 Eh
Current gradient norm                   ....     0.002037338 Eh/bohr
Maximum allowed component of the step   ....  0.300
Current trust radius                    ....  0.450
Updating the Hessian (BFGS)             .... done
Forming the augmented Hessian           .... done
Diagonalizing the augmented Hessian     .... done
Last element of RFO vector              ....  0.999634028
Lowest eigenvalues of augmented Hessian:
 -0.000016830  0.013069303  0.014186829  0.024773910  0.027091937
Length of the computed step             ....  0.027061887
The final length of the internal step   ....  0.027061887
Converting the step to Cartesian space:
 Initial RMS(Int)=    0.0031248375
Transforming coordinates:
 Iter   0:  RMS(Cart)=    0.0047012376 RMS(Int)=    0.0031238516
done
Storing new coordinates                 .... done
The predicted energy change is          ....    -0.000008421
Previously predicted energy change      ....    -0.000016107
Actually observed energy change         ....    -0.000022429
Ratio of predicted to observed change   ....     1.392501136
New trust radius                        ....     0.450000000

                                .--------------------.
          ----------------------|Geometry convergence|-------------------------
          Item                value                   Tolerance       Converged
          ---------------------------------------------------------------------
          Energy change      -0.0000224293            0.0000010000      NO
          RMS gradient        0.0001529594            0.0000300000      NO
          MAX gradient        0.0003932728            0.0001000000      NO
          RMS step            0.0031248375            0.0006000000      NO
          MAX step            0.0086271078            0.0010000000      NO
          ........................................................
          Max(Bonds)      0.0010      Max(Angles)    0.15
          Max(Dihed)        0.49      Max(Improp)    0.00
          ---------------------------------------------------------------------

The optimization has not yet converged - more geometry cycles are needed


    ---------------------------------------------------------------------------
                         Redundant Internal Coordinates
                            (Angstroem and degrees)

        Definition                    Value    dE/dq     Step     New-Value
    ----------------------------------------------------------------------------
     1. B(C   1,O   0)                1.2138 -0.000377  0.0002    1.2141   
     2. B(O   2,C   1)                1.3365  0.000278 -0.0003    1.3362   
     3. B(C   3,O   2)                1.4343 -0.000082  0.0006    1.4349   
     4. B(C   4,C   1)                1.4845  0.000352 -0.0006    1.4839   
     5. B(C   5,C   4)                1.3447 -0.000104 -0.0001    1.3446   
     6. B(C   6,C   5)                1.5057  0.000233 -0.0008    1.5049   
     7. B(C   7,C   6)                1.5485  0.000172 -0.0009    1.5476   
     8. B(O   8,C   7)                1.4517 -0.000342  0.0010    1.4528   
     9. B(O   8,C   4)                1.3613  0.000393 -0.0008    1.3605   
    10. B(H   9,C   3)                1.0942  0.000061 -0.0001    1.0941   
    11. B(H  10,C   3)                1.0965  0.000012 -0.0001    1.0964   
    12. B(H  11,C   3)                1.0960  0.000018 -0.0001    1.0959   
    13. B(H  12,C   7)                1.0980  0.000042 -0.0001    1.0979   
    14. B(H  13,C   7)                1.0992  0.000007 -0.0000    1.0991   
    15. B(H  14,C   5)                1.0880  0.000018 -0.0001    1.0879   
    16. B(H  15,C   6)                1.1024 -0.000031  0.0001    1.1026   
    17. B(H  16,C   6)                1.1015 -0.000010  0.0001    1.1016   
    18. A(O   0,C   1,C   4)          123.02  0.000169   -0.05    122.97   
    19. A(O   2,C   1,C   4)          111.63 -0.000362    0.11    111.74   
    20. A(O   0,C   1,O   2)          125.35  0.000193   -0.07    125.28   
    21. A(C   1,O   2,C   3)          118.41 -0.000155    0.03    118.44   
    22. A(O   2,C   3,H   9)          110.66  0.000133   -0.08    110.58   
    23. A(O   2,C   3,H  11)          107.87  0.000272   -0.13    107.73   
    24. A(H   9,C   3,H  10)          110.14 -0.000226    0.13    110.27   
    25. A(H   9,C   3,H  11)          110.31 -0.000186    0.10    110.41   
    26. A(O   2,C   3,H  10)          108.13  0.000201   -0.12    108.02   
    27. A(H  10,C   3,H  11)          109.68 -0.000178    0.08    109.76   
    28. A(C   1,C   4,C   5)          126.10  0.000259   -0.06    126.04   
    29. A(C   5,C   4,O   8)          115.23 -0.000019    0.00    115.23   
    30. A(C   1,C   4,O   8)          118.67 -0.000240    0.05    118.73   
    31. A(C   4,C   5,C   6)          108.57  0.000008   -0.01    108.56   
    32. A(C   4,C   5,H  14)          125.19  0.000106   -0.04    125.15   
    33. A(C   6,C   5,H  14)          126.23 -0.000114    0.05    126.29   
    34. A(C   7,C   6,H  16)          112.02  0.000065   -0.04    111.97   
    35. A(C   5,C   6,C   7)          101.83 -0.000100    0.06    101.89   
    36. A(C   5,C   6,H  16)          112.23 -0.000002   -0.00    112.23   
    37. A(C   7,C   6,H  15)          112.19 -0.000032    0.03    112.22   
    38. A(C   5,C   6,H  15)          111.67  0.000053    0.02    111.69   
    39. A(H  15,C   6,H  16)          107.00  0.000014   -0.06    106.94   
    40. A(H  12,C   7,H  13)          108.70 -0.000156    0.09    108.79   
    41. A(O   8,C   7,H  13)          107.80  0.000317   -0.15    107.66   
    42. A(C   6,C   7,H  13)          112.38 -0.000135    0.07    112.45   
    43. A(C   6,C   7,O   8)          107.00  0.000137   -0.07    106.93   
    44. A(O   8,C   7,H  12)          107.86  0.000137   -0.13    107.72   
    45. A(C   6,C   7,H  12)          112.88 -0.000254    0.15    113.03   
    46. A(C   4,O   8,C   7)          107.22 -0.000021   -0.00    107.22   
    47. D(C   3,O   2,C   1,O   0)      0.09 -0.000078    0.09      0.19   
    48. D(C   3,O   2,C   1,C   4)   -179.84  0.000026    0.06   -179.77   
    49. D(H  11,C   3,O   2,C   1)    123.30 -0.000088    0.36    123.67   
    50. D(H   9,C   3,O   2,C   1)      2.56 -0.000111    0.37      2.93   
    51. D(H  10,C   3,O   2,C   1)   -118.15 -0.000041    0.32   -117.82   
    52. D(C   5,C   4,C   1,O   0)     -0.18  0.000043    0.01     -0.17   
    53. D(C   5,C   4,C   1,O   2)    179.75 -0.000058    0.04    179.79   
    54. D(O   8,C   4,C   1,O   2)     -0.03 -0.000042    0.02     -0.01   
    55. D(O   8,C   4,C   1,O   0)   -179.96  0.000059   -0.01   -179.97   
    56. D(H  14,C   5,C   4,O   8)    179.65 -0.000001   -0.05    179.60   
    57. D(H  14,C   5,C   4,C   1)     -0.14  0.000015   -0.07     -0.20   
    58. D(C   6,C   5,C   4,O   8)      0.57 -0.000023    0.04      0.61   
    59. D(C   6,C   5,C   4,C   1)   -179.22 -0.000007    0.02   -179.20   
    60. D(C   7,C   6,C   5,H  14)    178.25  0.000041   -0.20    178.05   
    61. D(C   7,C   6,C   5,C   4)     -2.68  0.000065   -0.29     -2.97   
    62. D(H  16,C   6,C   5,C   4)   -122.64  0.000048   -0.27   -122.91   
    63. D(H  15,C   6,C   5,H  14)    -61.86 -0.000029   -0.12    -61.98   
    64. D(H  15,C   6,C   5,C   4)    117.21 -0.000005   -0.21    117.00   
    65. D(H  12,C   7,C   6,H  16)   -117.62  0.000009    0.32   -117.31   
    66. D(H  12,C   7,C   6,H  15)      2.75  0.000050    0.23      2.98   
    67. D(H  12,C   7,C   6,C   5)    122.27  0.000038    0.30    122.57   
    68. D(O   8,C   7,C   6,H  16)    123.89 -0.000102    0.43    124.32   
    69. D(O   8,C   7,C   6,H  15)   -115.75 -0.000061    0.35   -115.40   
    70. D(O   8,C   7,C   6,C   5)      3.78 -0.000072    0.42      4.20   
    71. D(C   4,O   8,C   7,H  13)    117.45  0.000155   -0.46    116.99   
    72. D(C   4,O   8,C   7,H  12)   -125.35  0.000211   -0.49   -125.84   
    73. D(C   4,O   8,C   7,C   6)     -3.64  0.000063   -0.42     -4.06   
    74. D(C   7,O   8,C   4,C   5)      2.03 -0.000028    0.26      2.28   
    75. D(C   7,O   8,C   4,C   1)   -178.17 -0.000041    0.27   -177.90   
    ----------------------------------------------------------------------------

Geometry step timings:
Preparation and reading OPT file:      0.001 s (22.642 %)
Internal coordinates            :      0.000 s ( 0.737 %)
B/P matrices and projection     :      0.001 s (21.610 %)
Hessian update/contruction      :      0.000 s ( 9.404 %)
Making the step                 :      0.001 s (15.507 %)
Converting the step to Cartesian:      0.000 s ( 2.034 %)
Storing new data                :      0.000 s ( 0.914 %)
Checking convergence            :      0.000 s ( 0.324 %)
Final printing                  :      0.001 s (26.798 %)
Total time                      :      0.003 s

Time for energy+gradient        :     18.704 s
Time for complete geometry iter :     18.898 s

         *************************************************************
         *                GEOMETRY OPTIMIZATION CYCLE   7            *
         *************************************************************
---------------------------------
CARTESIAN COORDINATES (ANGSTROEM)
---------------------------------
  O      1.594844    1.470942    0.415488
  C      1.110238    0.373874    0.226982
  O      1.802091   -0.749224    0.013716
  C      3.235200   -0.677984    0.006214
  C     -0.353335    0.129729    0.209193
  C     -1.311917    1.054002    0.395652
  C     -2.652984    0.375767    0.316523
  C     -2.254220   -1.079937   -0.025422
  O     -0.802610   -1.135743   -0.009509
  H      3.570952    0.337099    0.238469
  H      3.584311   -0.975067   -0.989747
  H      3.608498   -1.384876    0.755860
  H     -2.624792   -1.809962    0.706027
  H     -2.588486   -1.382258   -1.027909
  H     -1.134763    2.109932    0.588540
  H     -3.201398    0.444732    1.270521
  H     -3.299052    0.818887   -0.457915

----------------------------
CARTESIAN COORDINATES (A.U.)
----------------------------
  NO LB      ZA    FRAG     MASS         X           Y           Z
   0 O     8.0000    0    15.999    3.013817    2.779678    0.785158
   1 C     6.0000    0    12.011    2.098047    0.706519    0.428934
   2 O     8.0000    0    15.999    3.405459   -1.415828    0.025919
   3 C     6.0000    0    12.011    6.113641   -1.281203    0.011742
   4 C     6.0000    0    12.011   -0.667707    0.245153    0.395317
   5 C     6.0000    0    12.011   -2.479165    1.991776    0.747675
   6 C     6.0000    0    12.011   -5.013413    0.710097    0.598142
   7 C     6.0000    0    12.011   -4.259858   -2.040786   -0.048040
   8 O     8.0000    0    15.999   -1.516714   -2.146243   -0.017969
   9 H     1.0000    0     1.008    6.748121    0.637025    0.450641
  10 H     1.0000    0     1.008    6.773366   -1.842610   -1.870350
  11 H     1.0000    0     1.008    6.819073   -2.617037    1.428369
  12 H     1.0000    0     1.008   -4.960139   -3.420332    1.334197
  13 H     1.0000    0     1.008   -4.891529   -2.612089   -1.942467
  14 H     1.0000    0     1.008   -2.144392    3.987193    1.112179
  15 H     1.0000    0     1.008   -6.049765    0.840421    2.400937
  16 H     1.0000    0     1.008   -6.234304    1.547472   -0.865333

--------------------------------
INTERNAL COORDINATES (ANGSTROEM)
--------------------------------
 O      0   0   0     0.000000000000     0.00000000     0.00000000
 C      1   0   0     1.214057606302     0.00000000     0.00000000
 O      2   1   0     1.336223058430   125.28318136     0.00000000
 C      3   2   1     1.434897544332   118.43925345     0.18746091
 C      2   1   3     1.483904128251   122.97195754   179.95436989
 C      5   2   1     1.344592045177   126.04282693   359.82960262
 C      6   5   2     1.504899948438   108.55479587   180.79896498
 C      7   6   5     1.547583706901   101.88384326   357.03105785
 O      5   2   1     1.360550671092   118.72782839   180.03287503
 H      4   3   2     1.094104794014   110.57566497     2.92823847
 H      4   3   2     1.096391614607   108.01811914   242.17680044
 H      4   3   2     1.095910168093   107.73428156   123.66511481
 H      8   7   6     1.097850754345   113.03501130   122.57628774
 H      8   7   6     1.099141850338   112.45047500   246.24718896
 H      6   5   2     1.087922893059   125.14748343   359.79826005
 H      7   6   5     1.102554234287   111.68883802   117.00513543
 H      7   6   5     1.101595037209   112.22913096   237.09370222

---------------------------
INTERNAL COORDINATES (A.U.)
---------------------------
 O      0   0   0     0.000000000000     0.00000000     0.00000000
 C      1   0   0     2.294236386715     0.00000000     0.00000000
 O      2   1   0     2.525095634264   125.28318136     0.00000000
 C      3   2   1     2.711563389024   118.43925345     0.18746091
 C      2   1   3     2.804172411390   122.97195754   179.95436989
 C      5   2   1     2.540910727233   126.04282693   359.82960262
 C      6   5   2     2.843848761500   108.55479587   180.79896498
 C      7   6   5     2.924509375362   101.88384326   357.03105785
 O      5   2   1     2.571068159687   118.72782839   180.03287503
 H      4   3   2     2.067558422497   110.57566497     2.92823847
 H      4   3   2     2.071879887136   108.01811914   242.17680044
 H      4   3   2     2.070970085075   107.73428156   123.66511481
 H      8   7   6     2.074637261631   113.03501130   122.57628774
 H      8   7   6     2.077077079471   112.45047500   246.24718896
 H      6   5   2     2.055876322705   125.14748343   359.79826005
 H      7   6   5     2.083525550598   111.68883802   117.00513543
 H      7   6   5     2.081712930811   112.22913096   237.09370222


           ************************************************************
           *        Program running with 8 parallel MPI-processes     *
           *              working on a common directory               *
           ************************************************************
------------------------------------------------------------------------------
                   ___                                                        
                  /   \      - P O W E R E D   B Y -                         
                 /     \                                                     
                 |  |  |   _    _      __       _____    __    __             
                 |  |  |  | |  | |    /  \     |  _  \  |  |  /  |          
                  \  \/   | |  | |   /    \    | | | |  |  | /  /          
                 / \  \   | |__| |  /  /\  \   | |_| |  |  |/  /          
                |  |  |   |  __  | /  /__\  \  |    /   |      \           
                |  |  |   | |  | | |   __   |  |    \   |  |\   \          
                \     /   | |  | | |  |  |  |  | |\  \  |  | \   \       
                 \___/    |_|  |_| |__|  |__|  |_| \__\ |__|  \__/        
                                                                              
                      - O R C A' S   B I G   F R I E N D -                    
                                      &                                       
                       - I N T E G R A L  F E E D E R -                       
                                                                              
 v1 FN, 2020, v2 2021, v3 2022-2024                                           
------------------------------------------------------------------------------


----------------------
SHARK INTEGRAL PACKAGE
----------------------

Number of atoms                             ...     17
Number of basis functions                   ...    166
Number of shells                            ...     78
Maximum angular momentum                    ...      2
Integral batch strategy                     ... SHARK/LIBINT Hybrid
RI-J (if used) integral strategy            ... SPLIT-RIJ (Revised 2003 algorithm where possible)
Printlevel                                  ...      1
Contraction scheme used                     ... SEGMENTED contraction
Prescreening option                         ... SCHWARTZ
   Thresh                                   ... 1.000e-12
   Tcut                                     ... 1.000e-14
   Tpresel                                  ... 1.000e-14 
Coulomb Range Separation                    ... NOT USED
Exchange Range Separation                   ... NOT USED
Multipole approximations                    ... NOT USED
Finite Nucleus Model                        ... NOT USED
CABS basis                                  ... NOT available
Auxiliary Coulomb fitting basis             ... AVAILABLE
   # of basis functions in Aux-J            ...    529
   # of shells in Aux-J                     ...    175
   Maximum angular momentum in Aux-J        ...      4
Auxiliary J/K fitting basis                 ... NOT available
Auxiliary Correlation fitting basis         ... AVAILABLE
   # of basis functions in Aux-C            ...    544
   # of shells in Aux-C                     ...    192
   Maximum angular momentum in Aux-C        ...      3
Auxiliary 'external' fitting basis          ... NOT available

Checking pre-screening integrals            ... done (  0.0 sec) Dimension = 78
Check shell pair data                       ... done (  0.0 sec)
Shell pair information
Shell pair cut-off parameter TPreSel        ...   1.0e-14
Total number of shell pairs                 ...      3081
Shell pairs after pre-screening             ...      2828
Total number of primitive shell pairs       ...     11167
Primitive shell pairs kept                  ...      7556
          la=0 lb=0:    871 shell pairs
          la=1 lb=0:   1022 shell pairs
          la=1 lb=1:    321 shell pairs
          la=2 lb=0:    358 shell pairs
          la=2 lb=1:    213 shell pairs
          la=2 lb=2:     43 shell pairs

Calculating one electron integrals          ... done (  0.0 sec)
Calculating RI/J V-Matrix + Cholesky decomp.... done (  0.0 sec)
Calculating RI/C V-Matrix + Cholesky decomp.... done (  0.0 sec)
Calculating Nuclear repulsion               ... done (  0.0 sec) ENN=    450.696630466199 Eh

Diagonalization of the overlap matrix:
Smallest eigenvalue                        ... 8.437e-04
Time for diagonalization                   ...    0.003 sec
Threshold for overlap eigenvalues          ... 1.000e-07
Number of eigenvalues below threshold      ... 0
Time for construction of square roots      ...    0.002 sec
Total time needed                          ...    0.005 sec

-------------------
DFT GRID GENERATION
-------------------

General Integration Accuracy     IntAcc      ... 4.388
Radial Grid Type                 RadialGrid  ... OptM3 with GC (2021)
Angular Grid (max. ang.)         AngularGrid ... 4 (Lebedev-302)
Angular grid pruning method      GridPruning ... 4 (adaptive)
Weight generation scheme         WeightScheme... mBecke (2022)
Basis function cutoff            BFCut       ... 1.0000e-12
Integration weight cutoff        WCut        ... 1.0000e-14
Partially contracted basis set               ... off
Rotationally invariant grid construction     ... off
Angular grids for H and He will be reduced by one unit

Total number of grid points                  ...    80151
Total number of batches                      ...     1261
Average number of points per batch           ...       63
Average number of grid points per atom       ...     4715

--------------------
COSX GRID GENERATION
--------------------

GRIDX 1
-------
General Integration Accuracy     IntAcc      ... 3.816
Radial Grid Type                 RadialGrid  ... OptM3 with GC (2021)
Angular Grid (max. ang.)         AngularGrid ... 1 (Lebedev-50)
Angular grid pruning method      GridPruning ... 4 (adaptive)
Weight generation scheme         WeightScheme... mBecke (2022)
Basis function cutoff            BFCut       ... 1.0000e-12
Integration weight cutoff        WCut        ... 1.0000e-14
Partially contracted basis set               ... on
Rotationally invariant grid construction     ... off
Angular grids for H and He will be reduced by one unit

Total number of grid points                  ...    10243
Total number of batches                      ...       91
Average number of points per batch           ...      112
Average number of grid points per atom       ...      603
UseSFitting                                  ... on

GRIDX 2
-------
General Integration Accuracy     IntAcc      ... 4.020
Radial Grid Type                 RadialGrid  ... OptM3 with GC (2021)
Angular Grid (max. ang.)         AngularGrid ... 2 (Lebedev-110)
Angular grid pruning method      GridPruning ... 4 (adaptive)
Weight generation scheme         WeightScheme... mBecke (2022)
Basis function cutoff            BFCut       ... 1.0000e-12
Integration weight cutoff        WCut        ... 1.0000e-14
Partially contracted basis set               ... on
Rotationally invariant grid construction     ... off
Angular grids for H and He will be reduced by one unit

Total number of grid points                  ...    22396
Total number of batches                      ...      184
Average number of points per batch           ...      121
Average number of grid points per atom       ...     1317
UseSFitting                                  ... on

GRIDX 3
-------
General Integration Accuracy     IntAcc      ... 4.338
Radial Grid Type                 RadialGrid  ... OptM3 with GC (2021)
Angular Grid (max. ang.)         AngularGrid ... 3 (Lebedev-194)
Angular grid pruning method      GridPruning ... 4 (adaptive)
Weight generation scheme         WeightScheme... mBecke (2022)
Basis function cutoff            BFCut       ... 1.0000e-12
Integration weight cutoff        WCut        ... 1.0000e-14
Partially contracted basis set               ... on
Rotationally invariant grid construction     ... off
Angular grids for H and He will be reduced by one unit

Total number of grid points                  ...    49260
Total number of batches                      ...      394
Average number of points per batch           ...      125
Average number of grid points per atom       ...     2898
UseSFitting                                  ... on
Initializing property integral containers    ... done (  0.0 sec)

SHARK setup successfully completed in   0.9 seconds

Maximum memory used throughout the entire STARTUP-calculation: 22.1 MB


           ************************************************************
           *        Program running with 8 parallel MPI-processes     *
           *              working on a common directory               *
           ************************************************************
Occupation numbers will be reassigned to an Aufbau configuration
             **** ENERGY FILE WAS UPDATED (calc.en.tmp) ****
Finished Guess after   0.1 sec
Maximum memory used throughout the entire GUESS-calculation: 9.5 MB


           ************************************************************
           *        Program running with 8 parallel MPI-processes     *
           *              working on a common directory               *
           ************************************************************
--------------------
CPCM SOLVATION MODEL
--------------------
CPCM parameters:
  Epsilon                                         ...      16.7000
  Refrac                                          ...       1.2750
  Rsolv                                           ...       1.3000
  Surface type                                    ... GAUSSIAN VDW
  Discretization scheme                           ... Constant charge density
    Threshold for H atoms                         ...       5.0000 (charges/Ang^2)
    Threshold for non-H atoms                     ...       5.0000 (charges/Ang^2)
  Epsilon function type                           ...         CPCM
Solvent:                                          ... CUSTOM
Radii:
  Scheme                                          ... Element-dependent radii
  Radius for O  used is    3.4469 Bohr (=   1.8240 Ang.)
  Radius for C  used is    3.8550 Bohr (=   2.0400 Ang.)
  Radius for H  used is    2.4944 Bohr (=   1.3200 Ang.)
Calculating surface                               ...        done! (  0.0s)
Cavity surface points                             ...         1594
Cavity Volume                                     ...    1052.6706
Cavity Surface-area                               ...     606.4357
Calculating surface distance matrix               ...        done! (  0.0s)
Performing Cholesky decomposition & store         ...        done! (  0.1s)
Overall time for CPCM initialization              ...                 0.1s

----------------------------------------D-I-I-S--------------------------------------------
Iteration    Energy (Eh)           Delta-E    RMSDP     MaxDP     DIISErr   Damp  Time(sec)
-------------------------------------------------------------------------------------------
               ***  Starting incremental Fock matrix formation  ***
                              *** Initializing SOSCF ***
---------------------------------------S-O-S-C-F--------------------------------------
Iteration    Energy (Eh)           Delta-E    RMSDP     MaxDP     MaxGrad    Time(sec)
--------------------------------------------------------------------------------------
    1    -457.8693969235515056     0.00e+00  7.71e-05  1.30e-03  1.36e-04     0.7
               *** Restarting incremental Fock matrix formation ***
    2    -457.8694359626558139    -3.90e-05  3.55e-05  6.17e-04  2.36e-04     0.7
    3    -457.8694417578828393    -5.80e-06  1.52e-05  2.31e-04  7.33e-05     0.6
    4    -457.8694420842209070    -3.26e-07  5.89e-06  1.77e-04  5.82e-05     0.6
    5    -457.8694421749768821    -9.08e-08  2.46e-06  6.38e-05  2.62e-05     0.7
    6    -457.8694421949394950    -2.00e-08  8.17e-07  2.27e-05  6.20e-06     0.6
    7    -457.8694421956980136    -7.59e-10  3.90e-07  9.26e-06  4.90e-06     0.5
                 **** Energy Check signals convergence ****

               *****************************************************
               *                     SUCCESS                       *
               *           SCF CONVERGED AFTER   7 CYCLES          *
               *****************************************************

Recomputing exchange energy using gridx3       ... done (    0.949 sec)
Old exchange energy                            :    -31.059175908 Eh
New exchange energy                            :    -31.059125494 Eh
Exchange energy change after final integration :      0.000050415 Eh
Total energy after final integration           :   -457.869391781 Eh
             **** ENERGY FILE WAS UPDATED (calc.en.tmp) ****

----------------
TOTAL SCF ENERGY
----------------

Total Energy       :       -457.86939178117785 Eh          -12459.25957 eV

Components:
Nuclear Repulsion  :        450.69663046619888 Eh           12264.07881 eV
Electronic Energy  :       -908.55308296990165 Eh          -24722.98628 eV
One Electron Energy:      -1518.31970595967368 Eh          -41315.57964 eV
Two Electron Energy:        609.76662298977203 Eh           16592.59336 eV
CPCM Dielectric    :         -0.01298969199519 Eh              -0.35347 eV

Virial components:
Potential Energy   :       -912.29964572648134 Eh          -24824.93544 eV
Kinetic Energy     :        454.43025394530349 Eh           12365.67587 eV
Virial Ratio       :          2.00756802128823

DFT components:
N(Alpha)           :       34.000004449729 electrons
N(Beta)            :       34.000004449729 electrons
N(Total)           :       68.000008899459 electrons
E(X)               :      -27.627146657974 Eh       
E(C)               :       -1.709512166038 Eh       
E(XC)              :      -29.336658824012 Eh       

CPCM Solvation Model Properties:
Surface-charge          :         -0.01624328943405
Corrected charge        :          0.00000000000000
Outlying charge corr.   :          0.00001819913482 Eh               0.00050 eV
Free-energy (cav+disp)  :  This term is not implemented in the current solvation scheme

---------------
SCF CONVERGENCE
---------------

  Last Energy change         ...    7.5852e-10  Tolerance :   1.0000e-09
  Last MAX-Density change    ...    9.2598e-06  Tolerance :   1.0000e-08
  Last RMS-Density change    ...    3.9043e-07  Tolerance :   1.0000e-09
  Last DIIS Error            ...    2.4478e-03  Tolerance :   1.0000e-08
  Last Orbital Gradient      ...    4.8999e-06  Tolerance :   2.0000e-06
  Last Orbital Rotation      ...    3.2720e-06  Tolerance :   2.0000e-06


Total SCF time: 0 days 0 hours 0 min 5 sec 
Finished LeanSCF after   5.8 sec

Maximum memory used throughout the entire LEANSCF-calculation: 18.2 MB


           ************************************************************
           *        Program running with 8 parallel MPI-processes     *
           *              working on a common directory               *
           ************************************************************

------------------------------------------------------------------------------
                                ORCA  MP2 
------------------------------------------------------------------------------

Freezing NCore=18 chemical core electrons

----------------------
RI-MP2 ENERGY+GRADIENT
----------------------
Dimension of the orbital basis            ...  166
Dimension of the AuxC basis               ...  544
Memory devoted to MP2                     ... 8000 MB   
Data format for matrix containers         ... DOUBLE
Compression type for matrix containers    ... UNCOMPRESSED
Overall scaling of the MP2 energy         ...   2.700e-01

-----------------------
SHARK RI TRANSFORMATION
-----------------------

Number of basis functions                ...    166
Number of aux functions                  ...    544
Number of operators                      ...      1
Generation of IJK                        ... YES
Generation of IAK                        ... YES
Generation of ABK                        ... NO
Orbital Range Operator  0:    0-  33 to   34- 165

Aux basis identifier                     ...   AUXC
Contraction scheme used                  ... SEGMENTED
Do orthogonalization                     ... YES
All operator combinations                ... NO
Transpose (ia|K)                         ... NO
Integral generator used                  ... LIBINT
Starting integral generation + trafo... 
Half trafo (segmented) done. Total time =  0.1 sec. integrals=  0.1 sec trafo=  0.0 sec
Integral generation and half transformation done (  0.1 sec)

Reading or making V^(-1/2)          ... done (  0.0 sec)
Sorting IJK integrals               ... done (  0.0 sec)
Sorting IAK integrals               ... done (  0.1 sec)

SHARK RI integral transformation done. Total time =  0.1 sec.

Opening buffers                              ... done
Frozen core precalculation                   ... done

Starting loop over batches of integrals:

Operator 0  - window                       ... (  9- 33)x( 34-165)
Operator 0  - Memory available             ...  8000 MB
Operator 0  - Memory needed per MO         ...   0.5 MB
Operator 0  - Number of orbitals per batch ... 4
Operator 0  - Number of batches            ... 1

OPERATOR  0   PASS   0:  MOs     9 ...   12 +   13 ...   16 +   17 ...   20 +   21 ...   24
                            +   25 ...   28 +   29 ...   32 +   33 ...   33
  Reading integrals       ... ok
  Internal MO  11
Closing buffer GIPV ( 0.02 GB; CompressionRatio= 1.00)
Time spent in pair loops =     0.403 sec
Deleting buffers (Ka|jb) ...done

-----------------------------------------------
 RI-MP2 CORRELATION ENERGY:     -0.443640626 Eh
-----------------------------------------------


---------------------
MP2 DENSITY FORMATION
---------------------

Completing the external part of the density      ... done
Storing the unrelaxed density                    ... done

Re-sorting 3-index density container for op 0    ... done
Computing external part of the Lagrangian        ... done
Calculating the xc-kernel                        ... done
Calculating G(D)                                 ... done
Completing the Lagrangian                        ... done
Solving the Z-vector equations                   ... Using XC Grid                  ... (calc.grid_cpscf.tmp) 
Recalculating density on grid  ... (calc.grho_cpscf0.tmp) done
Calculating the xc-kernel      ... (calc.fxc_cpscf0.tmp) done

-------------------
SHARK CP-SCF DRIVER
-------------------

Dimension of the orbital basis          ...    166
Dimension of the CPSCF-problem          ...   4488
Number of operators                     ...      1
Max. number of iterations               ...    128
Convergence Tolerance                   ... 3.0e-05
Number of perturbations                 ...      1
Perturbation type                       ... REAL

----------------------------
POPLE LINEAR EQUATION SOLVER
----------------------------

  ITERATION   0:   ||err||_max =   6.0144e-02 (   0.5 sec)
  ITERATION   1:   ||err||_max =   1.4554e-02 (   0.5 sec)
  ITERATION   2:   ||err||_max =   6.6163e-03 (   0.5 sec)
  ITERATION   3:   ||err||_max =   2.3627e-03 (   0.5 sec)
  ITERATION   4:   ||err||_max =   7.8617e-04 (   0.5 sec)
  ITERATION   5:   ||err||_max =   2.3667e-04 (   0.5 sec)
  ITERATION   6:   ||err||_max =   9.4676e-05 (   0.5 sec)
  ITERATION   7:   ||err||_max =   2.2046e-05 (   0.5 sec)
done
Finalizing the relaxed density                   ... done
Transforming P to the AO basis                   ... done
Storing the relaxed density                      ... done

------------------------------------
ENERGY WEIGHTED DENSITY FINALIZATION
------------------------------------

Gathering the parts of the W-matrix              ... done
Forming the Z-density                            ... done
Transforming Z to the AO basis                   ... done
Calculating G(Z)                                 ... done
Finalizing the W-matrix                          ... done
Transforming W to the AO basis and storing       ... done

----------------------------------
MP2 DERIVATIVE INTEGRAL GENERATION
----------------------------------

Input SCF Electron Density              ... calc.scfp
Input Correlated Electron Density       ... calc.pmp2re
Input Energy Weighted Density           ... calc.wmp2.tmp

Nuclear repulsion gradient              ... done (  0.0 sec)
HCore & Overlap gradient  (SHARK)       ... done (  0.0 sec)
Two-electron RIJ gradient terms         ... done (  0.3 sec)

-----------------------------------------------------------
MP2 COSX Grid Generation
-----------------------------------------------------------

General Integration Accuracy     IntAcc      ... 4.871
Radial Grid Type                 RadialGrid  ... OptM3 with GC (2021)
Angular Grid (max. ang.)         AngularGrid ... 4 (Lebedev-302)
Angular grid pruning method      GridPruning ... 4 (adaptive)
Weight generation scheme         WeightScheme... mBecke (2022)
Basis function cutoff            BFCut       ... 1.0000e-12
Integration weight cutoff        WCut        ... 1.0000e-14
Partially contracted basis set               ... on
Rotationally invariant grid construction     ... off
Angular grids for H and He will be reduced by one unit

Total number of grid points                  ...    93524
Total number of batches                      ...      739
Average number of points per batch           ...      126
Average number of grid points per atom       ...     5501
UseSFitting                                  ... on
Two-electron COSX gradient terms        ... 
Integration Timings:
Total Time                  =     2.7 sec
Basis fcn evaluation        =     0.0 sec
Density evaluation          =     0.1 sec
A evaluation                =     2.2 sec
A derivative evaluation     =     0.0 sec
S-fit derivative evaluation =     0.0 sec
anal. over. der. evaluation =     0.0 sec
num. over. der. evaluation  =     0.2 sec
K(P) evaluation             =     0.0 sec
finalize                    =     0.0 sec

done (  3.2 sec)
CPCM gradient                           ... done (  0.3 sec)
DFT XC gradient                         ... Exchange-correlation gradient    ... done
done (  0.4 sec)
Empirical dispersion gradient           ... 
-------------------
DISPERSION GRADIENT
-------------------

   1   O   :    0.000085143    0.000133390    0.000022667
   2   C   :    0.000146901    0.000058040    0.000008868
   3   O   :    0.000113128   -0.000034465   -0.000007678
   4   C   :    0.000153222   -0.000045603   -0.000010615
   5   C   :   -0.000213793   -0.000037263   -0.000004805
   6   C   :   -0.000102728    0.000089444    0.000019920
   7   C   :   -0.000019247    0.000010856    0.000003362
   8   C   :    0.000015918    0.000014015    0.000002603
   9   O   :   -0.000055418   -0.000093708   -0.000016600
  10   H   :    0.000072311   -0.000001226   -0.000000029
  11   H   :    0.000075912   -0.000040126   -0.000034619
  12   H   :    0.000075505   -0.000050388    0.000014182
  13   H   :   -0.000064418   -0.000101527    0.000018825
  14   H   :   -0.000065235   -0.000083448   -0.000060120
  15   H   :   -0.000026425    0.000109454    0.000020850
  16   H   :   -0.000094157    0.000028450    0.000048630
  17   H   :   -0.000096619    0.000044105   -0.000025443

Difference to translation invariance:
           :    0.0000000000   -0.0000000000    0.0000000000

Difference to rotation invariance:
           :    0.0000000000   -0.0000000000   -0.0000000000

Norm of the Dispersion gradient    ...    0.0005083500
RMS gradient                       ...    0.0000711832
MAX gradient                       ...    0.0002137934
done (  0.0 sec)

-------
TIMINGS
-------

Total time                :   10.725 sec
Integral trafo            :    0.133 sec (  1.2%)
FC preparation            :    0.028 sec (  0.3%)
I/O of integrals          :    0.047 sec (  0.4%)
K(i,j) operators          :    0.055 sec (  0.5%)
T(i,j) pair energies      :    0.010 sec (  0.1%)
V**(-1/2)                 :    0.072 sec (  0.7%)
Gamma(ia|P)               :    0.053 sec (  0.5%)
Gamma-Trafo               :    0.022 sec (  0.2%)
D(virtual)                :    0.003 sec (  0.0%)
D(internal)               :    0.069 sec (  0.6%)
W(virtual)                :    0.005 sec (  0.0%)
W(internal)               :    0.075 sec (  0.7%)
L(virtual)                :    0.067 sec (  0.6%)
L(internal)               :    0.010 sec (  0.1%)
XC kernel                 :    0.016 sec (  0.1%)
G(D)                      :    0.840 sec (  7.8%)
G(Z)                      :    0.840 sec (  7.8%)
Z-vector solution         :    3.740 sec ( 34.9%)
3-index derivative        :    0.142 sec (  1.3%)
2-index derivative        :    0.025 sec (  0.2%)
Fock matrix gradient      :    4.281 sec ( 39.9%)


---------------------------------------
MP2 TOTAL ENERGY:     -458.313032407 Eh
---------------------------------------

The final MP2 gradient
  0:  -0.00005688  -0.00031624   0.00001906
  1:  -0.00006105   0.00032857   0.00003152
  2:   0.00022665  -0.00009104  -0.00019828
  3:   0.00011816   0.00000568   0.00010526
  4:  -0.00035041   0.00031416   0.00022626
  5:   0.00009977  -0.00038849  -0.00003516
  6:   0.00033927  -0.00005722   0.00004223
  7:  -0.00005671   0.00009005   0.00003528
  8:  -0.00017074   0.00020443  -0.00024332
  9:  -0.00004373   0.00004597  -0.00000529
 10:  -0.00009443  -0.00005578  -0.00000284
 11:  -0.00000558   0.00003299   0.00005293
 12:   0.00006398   0.00004696   0.00009861
 13:   0.00006978  -0.00009473   0.00002119
 14:  -0.00002045  -0.00000256   0.00002278
 15:  -0.00008141  -0.00002011  -0.00004307
 16:   0.00004923   0.00005407  -0.00005050

-----------------------------------
NORM OF THE MP2 GRADIENT:  0.001052
-----------------------------------

Maximum memory used throughout the entire MP2-calculation: 31.6 MB


-------------------------------------------------------------------------------
                          DFT DISPERSION CORRECTION                            
                                                                               
                              DFTD3 V3.1  Rev 1                                
                          USING Becke-Johnson damping                          
-------------------------------------------------------------------------------
-------------------------   ----------------
Dispersion correction           -0.010765295
-------------------------   ----------------


-------------------------   --------------------
FINAL SINGLE POINT ENERGY      -458.323797701949
-------------------------   --------------------

------------------------------------------------------------------------------
                         ORCA GEOMETRY RELAXATION STEP
------------------------------------------------------------------------------

Reading the OPT-File                    .... done
Getting information on internals        .... done
Copying old internal coords+grads       .... done
Making the new internal coordinates     .... (2022 redundants) done
Validating the new internal coordinates .... (2022 redundants) done
Calculating the B-matrix                .... done
Calculating the G,G- and P matrices     .... done
Transforming gradient to internals      .... done
Projecting the internal gradient        .... done
Number of atoms                         ....  17
Number of internal coordinates          ....  75
Current Energy                          ....  -458.323797702 Eh
Current gradient norm                   ....     0.001051691 Eh/bohr
Maximum allowed component of the step   ....  0.300
Current trust radius                    ....  0.450
Updating the Hessian (BFGS)             .... done
Forming the augmented Hessian           .... done
Diagonalizing the augmented Hessian     .... done
Last element of RFO vector              ....  0.999437966
Lowest eigenvalues of augmented Hessian:
 -0.000009037  0.006967767  0.014185919  0.023405919  0.027069714
Length of the computed step             ....  0.033541276
The final length of the internal step   ....  0.033541276
Converting the step to Cartesian space:
 Initial RMS(Int)=    0.0038730129
Transforming coordinates:
 Iter   0:  RMS(Cart)=    0.0054312124 RMS(Int)=    0.0038723891
done
Storing new coordinates                 .... done
The predicted energy change is          ....    -0.000004524
Previously predicted energy change      ....    -0.000008421
Actually observed energy change         ....    -0.000010537
Ratio of predicted to observed change   ....     1.251235274
New trust radius                        ....     0.450000000

                                .--------------------.
          ----------------------|Geometry convergence|-------------------------
          Item                value                   Tolerance       Converged
          ---------------------------------------------------------------------
          Energy change      -0.0000105370            0.0000010000      NO
          RMS gradient        0.0000932286            0.0000300000      NO
          MAX gradient        0.0003942031            0.0001000000      NO
          RMS step            0.0038730129            0.0006000000      NO
          MAX step            0.0099589058            0.0010000000      NO
          ........................................................
          Max(Bonds)      0.0008      Max(Angles)    0.10
          Max(Dihed)        0.57      Max(Improp)    0.00
          ---------------------------------------------------------------------

The optimization has not yet converged - more geometry cycles are needed


    ---------------------------------------------------------------------------
                         Redundant Internal Coordinates
                            (Angstroem and degrees)

        Definition                    Value    dE/dq     Step     New-Value
    ----------------------------------------------------------------------------
     1. B(C   1,O   0)                1.2141 -0.000313  0.0003    1.2143   
     2. B(O   2,C   1)                1.3362  0.000199 -0.0004    1.3359   
     3. B(C   3,O   2)                1.4349 -0.000035  0.0004    1.4353   
     4. B(C   4,C   1)                1.4839  0.000053 -0.0004    1.4835   
     5. B(C   5,C   4)                1.3446 -0.000394  0.0002    1.3448   
     6. B(C   6,C   5)                1.5049 -0.000185 -0.0002    1.5047   
     7. B(C   7,C   6)                1.5476 -0.000158 -0.0004    1.5472   
     8. B(O   8,C   7)                1.4528 -0.000215  0.0008    1.4536   
     9. B(O   8,C   4)                1.3606 -0.000091 -0.0004    1.3602   
    10. B(H   9,C   3)                1.0941  0.000018 -0.0000    1.0941   
    11. B(H  10,C   3)                1.0964 -0.000003 -0.0000    1.0964   
    12. B(H  11,C   3)                1.0959  0.000011 -0.0001    1.0958   
    13. B(H  12,C   7)                1.0979  0.000020 -0.0001    1.0977   
    14. B(H  13,C   7)                1.0991 -0.000016  0.0000    1.0992   
    15. B(H  14,C   5)                1.0879 -0.000007 -0.0000    1.0879   
    16. B(H  15,C   6)                1.1026  0.000001  0.0001    1.1026   
    17. B(H  16,C   6)                1.1016  0.000028 -0.0000    1.1016   
    18. A(O   0,C   1,C   4)          122.97  0.000010   -0.03    122.94   
    19. A(O   2,C   1,C   4)          111.74  0.000146    0.06    111.80   
    20. A(O   0,C   1,O   2)          125.28 -0.000157   -0.02    125.26   
    21. A(C   1,O   2,C   3)          118.44 -0.000041    0.02    118.46   
    22. A(O   2,C   3,H   9)          110.58 -0.000051   -0.04    110.54   
    23. A(O   2,C   3,H  11)          107.73  0.000021   -0.08    107.65   
    24. A(H   9,C   3,H  10)          110.27  0.000088    0.06    110.34   
    25. A(H   9,C   3,H  11)          110.41  0.000030    0.05    110.46   
    26. A(O   2,C   3,H  10)          108.02 -0.000149   -0.04    107.98   
    27. A(H  10,C   3,H  11)          109.76  0.000055    0.04    109.80   
    28. A(C   1,C   4,C   5)          126.04  0.000110   -0.05    125.99   
    29. A(C   5,C   4,O   8)          115.23 -0.000016    0.00    115.23   
    30. A(C   1,C   4,O   8)          118.73 -0.000094    0.05    118.78   
    31. A(C   4,C   5,C   6)          108.55  0.000022   -0.01    108.54   
    32. A(C   4,C   5,H  14)          125.15  0.000009   -0.03    125.12   
    33. A(C   6,C   5,H  14)          126.29 -0.000031    0.04    126.33   
    34. A(C   7,C   6,H  16)          111.97  0.000014   -0.03    111.94   
    35. A(C   5,C   6,C   7)          101.88  0.000042    0.02    101.90   
    36. A(C   5,C   6,H  16)          112.23 -0.000031    0.02    112.25   
    37. A(C   7,C   6,H  15)          112.22 -0.000037    0.03    112.25   
    38. A(C   5,C   6,H  15)          111.69  0.000013   -0.00    111.69   
    39. A(H  15,C   6,H  16)          106.94 -0.000001   -0.03    106.91   
    40. A(H  12,C   7,H  13)          108.79  0.000006    0.05    108.84   
    41. A(O   8,C   7,H  13)          107.66 -0.000079   -0.08    107.58   
    42. A(C   6,C   7,H  13)          112.45  0.000129    0.01    112.46   
    43. A(C   6,C   7,O   8)          106.93 -0.000107   -0.03    106.89   
    44. A(O   8,C   7,H  12)          107.72  0.000054   -0.07    107.65   
    45. A(C   6,C   7,H  12)          113.04 -0.000011    0.10    113.14   
    46. A(C   4,O   8,C   7)          107.22  0.000063   -0.02    107.20   
    47. D(C   3,O   2,C   1,O   0)      0.19 -0.000041    0.09      0.27   
    48. D(C   3,O   2,C   1,C   4)   -179.77  0.000038    0.04   -179.74   
    49. D(H  11,C   3,O   2,C   1)    123.67 -0.000081    0.47    124.13   
    50. D(H   9,C   3,O   2,C   1)      2.93 -0.000102    0.47      3.40   
    51. D(H  10,C   3,O   2,C   1)   -117.82 -0.000086    0.44   -117.38   
    52. D(C   5,C   4,C   1,O   0)     -0.17  0.000042   -0.01     -0.18   
    53. D(C   5,C   4,C   1,O   2)    179.79 -0.000036    0.04    179.83   
    54. D(O   8,C   4,C   1,O   2)     -0.01 -0.000045    0.06      0.05   
    55. D(O   8,C   4,C   1,O   0)   -179.97  0.000033    0.01   -179.96   
    56. D(H  14,C   5,C   4,O   8)    179.60  0.000008   -0.06    179.54   
    57. D(H  14,C   5,C   4,C   1)     -0.20 -0.000001   -0.05     -0.25   
    58. D(C   6,C   5,C   4,O   8)      0.60 -0.000002    0.07      0.67   
    59. D(C   6,C   5,C   4,C   1)   -179.20 -0.000011    0.08   -179.12   
    60. D(C   7,C   6,C   5,H  14)    178.05  0.000020   -0.23    177.81   
    61. D(C   7,C   6,C   5,C   4)     -2.97  0.000031   -0.36     -3.33   
    62. D(H  16,C   6,C   5,C   4)   -122.91  0.000004   -0.35   -123.25   
    63. D(H  15,C   6,C   5,H  14)    -61.98  0.000007   -0.19    -62.17   
    64. D(H  15,C   6,C   5,C   4)    117.01  0.000018   -0.32    116.69   
    65. D(H  12,C   7,C   6,H  16)   -117.31 -0.000067    0.48   -116.83   
    66. D(H  12,C   7,C   6,H  15)      2.98 -0.000084    0.44      3.42   
    67. D(H  12,C   7,C   6,C   5)    122.58 -0.000062    0.46    123.04   
    68. D(O   8,C   7,C   6,H  16)    124.32 -0.000058    0.53    124.86   
    69. D(O   8,C   7,C   6,H  15)   -115.40 -0.000075    0.50   -114.90   
    70. D(O   8,C   7,C   6,C   5)      4.20 -0.000053    0.52      4.72   
    71. D(C   4,O   8,C   7,H  13)    116.99  0.000103   -0.56    116.43   
    72. D(C   4,O   8,C   7,H  12)   -125.84  0.000096   -0.57   -126.41   
    73. D(C   4,O   8,C   7,C   6)     -4.06  0.000053   -0.51     -4.57   
    74. D(C   7,O   8,C   4,C   5)      2.28 -0.000029    0.30      2.58   
    75. D(C   7,O   8,C   4,C   1)   -177.90 -0.000021    0.28   -177.62   
    ----------------------------------------------------------------------------

Geometry step timings:
Preparation and reading OPT file:      0.001 s (22.036 %)
Internal coordinates            :      0.000 s ( 0.750 %)
B/P matrices and projection     :      0.001 s (21.921 %)
Hessian update/contruction      :      0.000 s ( 9.172 %)
Making the step                 :      0.001 s (15.950 %)
Converting the step to Cartesian:      0.000 s ( 1.990 %)
Storing new data                :      0.000 s ( 0.894 %)
Checking convergence            :      0.000 s ( 0.317 %)
Final printing                  :      0.001 s (26.853 %)
Total time                      :      0.003 s

Time for energy+gradient        :     18.197 s
Time for complete geometry iter :     18.397 s

         *************************************************************
         *                GEOMETRY OPTIMIZATION CYCLE   8            *
         *************************************************************
---------------------------------
CARTESIAN COORDINATES (ANGSTROEM)
---------------------------------
  O      1.593540    1.471318    0.408809
  C      1.109673    0.372790    0.225162
  O      1.802675   -0.749846    0.015487
  C      3.236090   -0.677393    0.007774
  C     -0.353449    0.128168    0.209117
  C     -1.311520    1.053895    0.392376
  C     -2.652600    0.375608    0.318874
  C     -2.255650   -1.079603   -0.025491
  O     -0.803394   -1.137659   -0.003616
  H      3.570398    0.336930    0.245177
  H      3.584358   -0.969659   -0.989875
  H      3.608732   -1.388096    0.754033
  H     -2.629034   -1.812175    0.701773
  H     -2.584714   -1.377968   -1.030890
  H     -1.133086    2.110268    0.581433
  H     -3.197169    0.444750    1.275158
  H     -3.302275    0.818585   -0.452617

----------------------------
CARTESIAN COORDINATES (A.U.)
----------------------------
  NO LB      ZA    FRAG     MASS         X           Y           Z
   0 O     8.0000    0    15.999    3.011355    2.780387    0.772536
   1 C     6.0000    0    12.011    2.096979    0.704470    0.425495
   2 O     8.0000    0    15.999    3.406563   -1.417004    0.029266
   3 C     6.0000    0    12.011    6.115325   -1.280088    0.014691
   4 C     6.0000    0    12.011   -0.667921    0.242202    0.395175
   5 C     6.0000    0    12.011   -2.478414    1.991574    0.741484
   6 C     6.0000    0    12.011   -5.012687    0.709796    0.602584
   7 C     6.0000    0    12.011   -4.262561   -2.040153   -0.048171
   8 O     8.0000    0    15.999   -1.518194   -2.149864   -0.006833
   9 H     1.0000    0     1.008    6.747074    0.636706    0.463317
  10 H     1.0000    0     1.008    6.773455   -1.832389   -1.870592
  11 H     1.0000    0     1.008    6.819514   -2.623121    1.424916
  12 H     1.0000    0     1.008   -4.968155   -3.424515    1.326158
  13 H     1.0000    0     1.008   -4.884402   -2.603981   -1.948100
  14 H     1.0000    0     1.008   -2.141221    3.987828    1.098749
  15 H     1.0000    0     1.008   -6.041774    0.840456    2.409700
  16 H     1.0000    0     1.008   -6.240395    1.546901   -0.855323

--------------------------------
INTERNAL COORDINATES (ANGSTROEM)
--------------------------------
 O      0   0   0     0.000000000000     0.00000000     0.00000000
 C      1   0   0     1.214338072380     0.00000000     0.00000000
 O      2   1   0     1.335861872200   125.25839782     0.00000000
 C      3   2   1     1.435265594745   118.45832565     0.27452303
 C      2   1   3     1.483517116268   122.94178064   180.01177742
 C      5   2   1     1.344788472380   125.99078797   359.82061598
 C      6   5   2     1.504649682623   108.54256341   180.87870724
 C      7   6   5     1.547189242912   101.89956789   356.66696412
 O      5   2   1     1.360155618505   118.77722082   180.04043023
 H      4   3   2     1.094063097990   110.53663406     3.40218300
 H      4   3   2     1.096362973941   107.97971750   242.62170772
 H      4   3   2     1.095838597734   107.65076029   124.13060542
 H      8   7   6     1.097720919728   113.13850555   123.04207846
 H      8   7   6     1.099150715687   112.46341848   246.87769421
 H      6   5   2     1.087889599177   125.11839383   359.75103232
 H      7   6   5     1.102640781444   111.68813817   116.68884213
 H      7   6   5     1.101591954427   112.24601937   236.74914030

---------------------------
INTERNAL COORDINATES (A.U.)
---------------------------
 O      0   0   0     0.000000000000     0.00000000     0.00000000
 C      1   0   0     2.294766390792     0.00000000     0.00000000
 O      2   1   0     2.524413091205   125.25839782     0.00000000
 C      3   2   1     2.712258903507   118.45832565     0.27452303
 C      2   1   3     2.803441064732   122.94178064   180.01177742
 C      5   2   1     2.541281920853   125.99078797   359.82061598
 C      6   5   2     2.843375827649   108.54256341   180.87870724
 C      7   6   5     2.923763946453   101.89956789   356.66696412
 O      5   2   1     2.570321618488   118.77722082   180.04043023
 H      4   3   2     2.067479628430   110.53663406     3.40218300
 H      4   3   2     2.071825764120   107.97971750   242.62170772
 H      4   3   2     2.070834836698   107.65076029   124.13060542
 H      8   7   6     2.074391909763   113.13850555   123.04207846
 H      8   7   6     2.077093832552   112.46341848   246.87769421
 H      6   5   2     2.055813406385   125.11839383   359.75103232
 H      7   6   5     2.083689101023   111.68813817   116.68884213
 H      7   6   5     2.081707105198   112.24601937   236.74914030


           ************************************************************
           *        Program running with 8 parallel MPI-processes     *
           *              working on a common directory               *
           ************************************************************
------------------------------------------------------------------------------
                   ___                                                        
                  /   \      - P O W E R E D   B Y -                         
                 /     \                                                     
                 |  |  |   _    _      __       _____    __    __             
                 |  |  |  | |  | |    /  \     |  _  \  |  |  /  |          
                  \  \/   | |  | |   /    \    | | | |  |  | /  /          
                 / \  \   | |__| |  /  /\  \   | |_| |  |  |/  /          
                |  |  |   |  __  | /  /__\  \  |    /   |      \           
                |  |  |   | |  | | |   __   |  |    \   |  |\   \          
                \     /   | |  | | |  |  |  |  | |\  \  |  | \   \       
                 \___/    |_|  |_| |__|  |__|  |_| \__\ |__|  \__/        
                                                                              
                      - O R C A' S   B I G   F R I E N D -                    
                                      &                                       
                       - I N T E G R A L  F E E D E R -                       
                                                                              
 v1 FN, 2020, v2 2021, v3 2022-2024                                           
------------------------------------------------------------------------------


----------------------
SHARK INTEGRAL PACKAGE
----------------------

Number of atoms                             ...     17
Number of basis functions                   ...    166
Number of shells                            ...     78
Maximum angular momentum                    ...      2
Integral batch strategy                     ... SHARK/LIBINT Hybrid
RI-J (if used) integral strategy            ... SPLIT-RIJ (Revised 2003 algorithm where possible)
Printlevel                                  ...      1
Contraction scheme used                     ... SEGMENTED contraction
Prescreening option                         ... SCHWARTZ
   Thresh                                   ... 1.000e-12
   Tcut                                     ... 1.000e-14
   Tpresel                                  ... 1.000e-14 
Coulomb Range Separation                    ... NOT USED
Exchange Range Separation                   ... NOT USED
Multipole approximations                    ... NOT USED
Finite Nucleus Model                        ... NOT USED
CABS basis                                  ... NOT available
Auxiliary Coulomb fitting basis             ... AVAILABLE
   # of basis functions in Aux-J            ...    529
   # of shells in Aux-J                     ...    175
   Maximum angular momentum in Aux-J        ...      4
Auxiliary J/K fitting basis                 ... NOT available
Auxiliary Correlation fitting basis         ... AVAILABLE
   # of basis functions in Aux-C            ...    544
   # of shells in Aux-C                     ...    192
   Maximum angular momentum in Aux-C        ...      3
Auxiliary 'external' fitting basis          ... NOT available

Checking pre-screening integrals            ... done (  0.0 sec) Dimension = 78
Check shell pair data                       ... done (  0.0 sec)
Shell pair information
Shell pair cut-off parameter TPreSel        ...   1.0e-14
Total number of shell pairs                 ...      3081
Shell pairs after pre-screening             ...      2828
Total number of primitive shell pairs       ...     11167
Primitive shell pairs kept                  ...      7557
          la=0 lb=0:    871 shell pairs
          la=1 lb=0:   1022 shell pairs
          la=1 lb=1:    321 shell pairs
          la=2 lb=0:    358 shell pairs
          la=2 lb=1:    213 shell pairs
          la=2 lb=2:     43 shell pairs

Calculating one electron integrals          ... done (  0.0 sec)
Calculating RI/J V-Matrix + Cholesky decomp.... done (  0.0 sec)
Calculating RI/C V-Matrix + Cholesky decomp.... done (  0.0 sec)
Calculating Nuclear repulsion               ... done (  0.0 sec) ENN=    450.704732123607 Eh

Diagonalization of the overlap matrix:
Smallest eigenvalue                        ... 8.449e-04
Time for diagonalization                   ...    0.003 sec
Threshold for overlap eigenvalues          ... 1.000e-07
Number of eigenvalues below threshold      ... 0
Time for construction of square roots      ...    0.001 sec
Total time needed                          ...    0.005 sec

-------------------
DFT GRID GENERATION
-------------------

General Integration Accuracy     IntAcc      ... 4.388
Radial Grid Type                 RadialGrid  ... OptM3 with GC (2021)
Angular Grid (max. ang.)         AngularGrid ... 4 (Lebedev-302)
Angular grid pruning method      GridPruning ... 4 (adaptive)
Weight generation scheme         WeightScheme... mBecke (2022)
Basis function cutoff            BFCut       ... 1.0000e-12
Integration weight cutoff        WCut        ... 1.0000e-14
Partially contracted basis set               ... off
Rotationally invariant grid construction     ... off
Angular grids for H and He will be reduced by one unit

Total number of grid points                  ...    80147
Total number of batches                      ...     1263
Average number of points per batch           ...       63
Average number of grid points per atom       ...     4715

--------------------
COSX GRID GENERATION
--------------------

GRIDX 1
-------
General Integration Accuracy     IntAcc      ... 3.816
Radial Grid Type                 RadialGrid  ... OptM3 with GC (2021)
Angular Grid (max. ang.)         AngularGrid ... 1 (Lebedev-50)
Angular grid pruning method      GridPruning ... 4 (adaptive)
Weight generation scheme         WeightScheme... mBecke (2022)
Basis function cutoff            BFCut       ... 1.0000e-12
Integration weight cutoff        WCut        ... 1.0000e-14
Partially contracted basis set               ... on
Rotationally invariant grid construction     ... off
Angular grids for H and He will be reduced by one unit

Total number of grid points                  ...    10242
Total number of batches                      ...       91
Average number of points per batch           ...      112
Average number of grid points per atom       ...      602
UseSFitting                                  ... on

GRIDX 2
-------
General Integration Accuracy     IntAcc      ... 4.020
Radial Grid Type                 RadialGrid  ... OptM3 with GC (2021)
Angular Grid (max. ang.)         AngularGrid ... 2 (Lebedev-110)
Angular grid pruning method      GridPruning ... 4 (adaptive)
Weight generation scheme         WeightScheme... mBecke (2022)
Basis function cutoff            BFCut       ... 1.0000e-12
Integration weight cutoff        WCut        ... 1.0000e-14
Partially contracted basis set               ... on
Rotationally invariant grid construction     ... off
Angular grids for H and He will be reduced by one unit

Total number of grid points                  ...    22394
Total number of batches                      ...      184
Average number of points per batch           ...      121
Average number of grid points per atom       ...     1317
UseSFitting                                  ... on

GRIDX 3
-------
General Integration Accuracy     IntAcc      ... 4.338
Radial Grid Type                 RadialGrid  ... OptM3 with GC (2021)
Angular Grid (max. ang.)         AngularGrid ... 3 (Lebedev-194)
Angular grid pruning method      GridPruning ... 4 (adaptive)
Weight generation scheme         WeightScheme... mBecke (2022)
Basis function cutoff            BFCut       ... 1.0000e-12
Integration weight cutoff        WCut        ... 1.0000e-14
Partially contracted basis set               ... on
Rotationally invariant grid construction     ... off
Angular grids for H and He will be reduced by one unit

Total number of grid points                  ...    49257
Total number of batches                      ...      393
Average number of points per batch           ...      125
Average number of grid points per atom       ...     2897
UseSFitting                                  ... on
Initializing property integral containers    ... done (  0.0 sec)

SHARK setup successfully completed in   0.9 seconds

Maximum memory used throughout the entire STARTUP-calculation: 22.1 MB


           ************************************************************
           *        Program running with 8 parallel MPI-processes     *
           *              working on a common directory               *
           ************************************************************
Occupation numbers will be reassigned to an Aufbau configuration
             **** ENERGY FILE WAS UPDATED (calc.en.tmp) ****
Finished Guess after   0.2 sec
Maximum memory used throughout the entire GUESS-calculation: 9.5 MB


           ************************************************************
           *        Program running with 8 parallel MPI-processes     *
           *              working on a common directory               *
           ************************************************************
--------------------
CPCM SOLVATION MODEL
--------------------
CPCM parameters:
  Epsilon                                         ...      16.7000
  Refrac                                          ...       1.2750
  Rsolv                                           ...       1.3000
  Surface type                                    ... GAUSSIAN VDW
  Discretization scheme                           ... Constant charge density
    Threshold for H atoms                         ...       5.0000 (charges/Ang^2)
    Threshold for non-H atoms                     ...       5.0000 (charges/Ang^2)
  Epsilon function type                           ...         CPCM
Solvent:                                          ... CUSTOM
Radii:
  Scheme                                          ... Element-dependent radii
  Radius for O  used is    3.4469 Bohr (=   1.8240 Ang.)
  Radius for C  used is    3.8550 Bohr (=   2.0400 Ang.)
  Radius for H  used is    2.4944 Bohr (=   1.3200 Ang.)
Calculating surface                               ...        done! (  0.0s)
Cavity surface points                             ...         1595
Cavity Volume                                     ...    1052.7623
Cavity Surface-area                               ...     606.5215
Calculating surface distance matrix               ...        done! (  0.0s)
Performing Cholesky decomposition & store         ...        done! (  0.1s)
Overall time for CPCM initialization              ...                 0.1s

----------------------------------------D-I-I-S--------------------------------------------
Iteration    Energy (Eh)           Delta-E    RMSDP     MaxDP     DIISErr   Damp  Time(sec)
-------------------------------------------------------------------------------------------
               ***  Starting incremental Fock matrix formation  ***
                              *** Initializing SOSCF ***
---------------------------------------S-O-S-C-F--------------------------------------
Iteration    Energy (Eh)           Delta-E    RMSDP     MaxDP     MaxGrad    Time(sec)
--------------------------------------------------------------------------------------
    1    -457.8693789714756122     0.00e+00  8.70e-05  1.57e-03  1.63e-04     0.7
               *** Restarting incremental Fock matrix formation ***
    2    -457.8694297170975460    -5.07e-05  4.08e-05  7.27e-04  2.81e-04     0.7
    3    -457.8694374819551740    -7.76e-06  1.63e-05  2.65e-04  8.47e-05     0.6
    4    -457.8694379713111857    -4.89e-07  6.36e-06  1.97e-04  5.76e-05     0.6
    5    -457.8694380134467110    -4.21e-08  3.14e-06  8.66e-05  4.22e-05     0.6
    6    -457.8694380573965645    -4.39e-08  5.54e-07  1.57e-05  2.65e-06     0.6
    7    -457.8694380571218971     2.75e-10  2.60e-07  7.73e-06  2.88e-06     0.5
                 **** Energy Check signals convergence ****

               *****************************************************
               *                     SUCCESS                       *
               *           SCF CONVERGED AFTER   7 CYCLES          *
               *****************************************************

Recomputing exchange energy using gridx3       ... done (    0.962 sec)
Old exchange energy                            :    -31.059247265 Eh
New exchange energy                            :    -31.059196041 Eh
Exchange energy change after final integration :      0.000051223 Eh
Total energy after final integration           :   -457.869386834 Eh
             **** ENERGY FILE WAS UPDATED (calc.en.tmp) ****

----------------
TOTAL SCF ENERGY
----------------

Total Energy       :       -457.86938683377434 Eh          -12459.25943 eV

Components:
Nuclear Repulsion  :        450.70473212360673 Eh           12264.29927 eV
Electronic Energy  :       -908.56116459412260 Eh          -24723.20619 eV
One Electron Energy:      -1518.33806950883627 Eh          -41316.07934 eV
Two Electron Energy:        609.77690491471367 Eh           16592.87315 eV
CPCM Dielectric    :         -0.01300558660598 Eh              -0.35390 eV

Virial components:
Potential Energy   :       -912.30018406303657 Eh          -24824.95008 eV
Kinetic Energy     :        454.43079722926223 Eh           12365.69065 eV
Virial Ratio       :          2.00756680582715

DFT components:
N(Alpha)           :       34.000003470233 electrons
N(Beta)            :       34.000003470233 electrons
N(Total)           :       68.000006940467 electrons
E(X)               :      -27.627209064532 Eh       
E(C)               :       -1.709519978914 Eh       
E(XC)              :      -29.336729043446 Eh       

CPCM Solvation Model Properties:
Surface-charge          :         -0.01623662172927
Corrected charge        :         -0.00000000000000
Outlying charge corr.   :          0.00001818428535 Eh               0.00049 eV
Free-energy (cav+disp)  :  This term is not implemented in the current solvation scheme

---------------
SCF CONVERGENCE
---------------

  Last Energy change         ...   -2.7467e-10  Tolerance :   1.0000e-09
  Last MAX-Density change    ...    7.7344e-06  Tolerance :   1.0000e-08
  Last RMS-Density change    ...    2.6000e-07  Tolerance :   1.0000e-09
  Last DIIS Error            ...    2.8831e-03  Tolerance :   1.0000e-08
  Last Orbital Gradient      ...    2.8757e-06  Tolerance :   2.0000e-06
  Last Orbital Rotation      ...    2.4043e-06  Tolerance :   2.0000e-06


Total SCF time: 0 days 0 hours 0 min 5 sec 
Finished LeanSCF after   5.6 sec

Maximum memory used throughout the entire LEANSCF-calculation: 18.4 MB


           ************************************************************
           *        Program running with 8 parallel MPI-processes     *
           *              working on a common directory               *
           ************************************************************

------------------------------------------------------------------------------
                                ORCA  MP2 
------------------------------------------------------------------------------

Freezing NCore=18 chemical core electrons

----------------------
RI-MP2 ENERGY+GRADIENT
----------------------
Dimension of the orbital basis            ...  166
Dimension of the AuxC basis               ...  544
Memory devoted to MP2                     ... 8000 MB   
Data format for matrix containers         ... DOUBLE
Compression type for matrix containers    ... UNCOMPRESSED
Overall scaling of the MP2 energy         ...   2.700e-01

-----------------------
SHARK RI TRANSFORMATION
-----------------------

Number of basis functions                ...    166
Number of aux functions                  ...    544
Number of operators                      ...      1
Generation of IJK                        ... YES
Generation of IAK                        ... YES
Generation of ABK                        ... NO
Orbital Range Operator  0:    0-  33 to   34- 165

Aux basis identifier                     ...   AUXC
Contraction scheme used                  ... SEGMENTED
Do orthogonalization                     ... YES
All operator combinations                ... NO
Transpose (ia|K)                         ... NO
Integral generator used                  ... LIBINT
Starting integral generation + trafo... 
Half trafo (segmented) done. Total time =  0.1 sec. integrals=  0.1 sec trafo=  0.0 sec
Integral generation and half transformation done (  0.1 sec)

Reading or making V^(-1/2)          ... done (  0.0 sec)
Sorting IJK integrals               ... done (  0.0 sec)
Sorting IAK integrals               ... done (  0.1 sec)

SHARK RI integral transformation done. Total time =  0.1 sec.

Opening buffers                              ... done
Frozen core precalculation                   ... done

Starting loop over batches of integrals:

Operator 0  - window                       ... (  9- 33)x( 34-165)
Operator 0  - Memory available             ...  8000 MB
Operator 0  - Memory needed per MO         ...   0.5 MB
Operator 0  - Number of orbitals per batch ... 4
Operator 0  - Number of batches            ... 1

OPERATOR  0   PASS   0:  MOs     9 ...   12 +   13 ...   16 +   17 ...   20 +   21 ...   24
                            +   25 ...   28 +   29 ...   32 +   33 ...   33
  Reading integrals       ... ok
  Internal MO  11
Closing buffer GIPV ( 0.02 GB; CompressionRatio= 1.00)
Time spent in pair loops =     0.403 sec
Deleting buffers (Ka|jb) ...done

-----------------------------------------------
 RI-MP2 CORRELATION ENERGY:     -0.443651975 Eh
-----------------------------------------------


---------------------
MP2 DENSITY FORMATION
---------------------

Completing the external part of the density      ... done
Storing the unrelaxed density                    ... done

Re-sorting 3-index density container for op 0    ... done
Computing external part of the Lagrangian        ... done
Calculating the xc-kernel                        ... done
Calculating G(D)                                 ... done
Completing the Lagrangian                        ... done
Solving the Z-vector equations                   ... Using XC Grid                  ... (calc.grid_cpscf.tmp) 
Recalculating density on grid  ... (calc.grho_cpscf0.tmp) done
Calculating the xc-kernel      ... (calc.fxc_cpscf0.tmp) done

-------------------
SHARK CP-SCF DRIVER
-------------------

Dimension of the orbital basis          ...    166
Dimension of the CPSCF-problem          ...   4488
Number of operators                     ...      1
Max. number of iterations               ...    128
Convergence Tolerance                   ... 3.0e-05
Number of perturbations                 ...      1
Perturbation type                       ... REAL

----------------------------
POPLE LINEAR EQUATION SOLVER
----------------------------

  ITERATION   0:   ||err||_max =   6.0162e-02 (   0.5 sec)
  ITERATION   1:   ||err||_max =   1.4559e-02 (   0.5 sec)
  ITERATION   2:   ||err||_max =   6.6144e-03 (   0.5 sec)
  ITERATION   3:   ||err||_max =   2.3647e-03 (   0.5 sec)
  ITERATION   4:   ||err||_max =   7.8728e-04 (   0.5 sec)
  ITERATION   5:   ||err||_max =   2.3732e-04 (   0.5 sec)
  ITERATION   6:   ||err||_max =   9.4849e-05 (   0.5 sec)
  ITERATION   7:   ||err||_max =   2.2091e-05 (   0.5 sec)
done
Finalizing the relaxed density                   ... done
Transforming P to the AO basis                   ... done
Storing the relaxed density                      ... done

------------------------------------
ENERGY WEIGHTED DENSITY FINALIZATION
------------------------------------

Gathering the parts of the W-matrix              ... done
Forming the Z-density                            ... done
Transforming Z to the AO basis                   ... done
Calculating G(Z)                                 ... done
Finalizing the W-matrix                          ... done
Transforming W to the AO basis and storing       ... done

----------------------------------
MP2 DERIVATIVE INTEGRAL GENERATION
----------------------------------

Input SCF Electron Density              ... calc.scfp
Input Correlated Electron Density       ... calc.pmp2re
Input Energy Weighted Density           ... calc.wmp2.tmp

Nuclear repulsion gradient              ... done (  0.0 sec)
HCore & Overlap gradient  (SHARK)       ... done (  0.0 sec)
Two-electron RIJ gradient terms         ... done (  0.3 sec)

-----------------------------------------------------------
MP2 COSX Grid Generation
-----------------------------------------------------------

General Integration Accuracy     IntAcc      ... 4.871
Radial Grid Type                 RadialGrid  ... OptM3 with GC (2021)
Angular Grid (max. ang.)         AngularGrid ... 4 (Lebedev-302)
Angular grid pruning method      GridPruning ... 4 (adaptive)
Weight generation scheme         WeightScheme... mBecke (2022)
Basis function cutoff            BFCut       ... 1.0000e-12
Integration weight cutoff        WCut        ... 1.0000e-14
Partially contracted basis set               ... on
Rotationally invariant grid construction     ... off
Angular grids for H and He will be reduced by one unit

Total number of grid points                  ...    93519
Total number of batches                      ...      738
Average number of points per batch           ...      126
Average number of grid points per atom       ...     5501
UseSFitting                                  ... on
Two-electron COSX gradient terms        ... 
Integration Timings:
Total Time                  =     2.6 sec
Basis fcn evaluation        =     0.0 sec
Density evaluation          =     0.1 sec
A evaluation                =     2.2 sec
A derivative evaluation     =     0.0 sec
S-fit derivative evaluation =     0.0 sec
anal. over. der. evaluation =     0.0 sec
num. over. der. evaluation  =     0.2 sec
K(P) evaluation             =     0.0 sec
finalize                    =     0.0 sec

done (  3.2 sec)
CPCM gradient                           ... done (  0.3 sec)
DFT XC gradient                         ... Exchange-correlation gradient    ... done
done (  0.4 sec)
Empirical dispersion gradient           ... 
-------------------
DISPERSION GRADIENT
-------------------

   1   O   :    0.000084889    0.000133348    0.000022135
   2   C   :    0.000146782    0.000058032    0.000008745
   3   O   :    0.000113165   -0.000034524   -0.000007563
   4   C   :    0.000153160   -0.000045570   -0.000010495
   5   C   :   -0.000214223   -0.000037048   -0.000004720
   6   C   :   -0.000102480    0.000089161    0.000019784
   7   C   :   -0.000019047    0.000010757    0.000003434
   8   C   :    0.000016180    0.000014082    0.000002624
   9   O   :   -0.000055491   -0.000093825   -0.000016207
  10   H   :    0.000072331   -0.000001212    0.000000171
  11   H   :    0.000076017   -0.000040054   -0.000034617
  12   H   :    0.000075443   -0.000050369    0.000014180
  13   H   :   -0.000064466   -0.000101534    0.000018624
  14   H   :   -0.000065241   -0.000083315   -0.000060295
  15   H   :   -0.000026283    0.000109488    0.000020483
  16   H   :   -0.000094077    0.000028496    0.000048883
  17   H   :   -0.000096660    0.000044087   -0.000025168

Difference to translation invariance:
           :   -0.0000000000   -0.0000000000    0.0000000000

Difference to rotation invariance:
           :   -0.0000000000   -0.0000000000    0.0000000000

Norm of the Dispersion gradient    ...    0.0005082901
RMS gradient                       ...    0.0000711748
MAX gradient                       ...    0.0002142235
done (  0.0 sec)

-------
TIMINGS
-------

Total time                :   10.714 sec
Integral trafo            :    0.134 sec (  1.3%)
FC preparation            :    0.029 sec (  0.3%)
I/O of integrals          :    0.046 sec (  0.4%)
K(i,j) operators          :    0.055 sec (  0.5%)
T(i,j) pair energies      :    0.010 sec (  0.1%)
V**(-1/2)                 :    0.071 sec (  0.7%)
Gamma(ia|P)               :    0.053 sec (  0.5%)
Gamma-Trafo               :    0.022 sec (  0.2%)
D(virtual)                :    0.003 sec (  0.0%)
D(internal)               :    0.069 sec (  0.6%)
W(virtual)                :    0.005 sec (  0.0%)
W(internal)               :    0.075 sec (  0.7%)
L(virtual)                :    0.069 sec (  0.6%)
L(internal)               :    0.010 sec (  0.1%)
XC kernel                 :    0.016 sec (  0.1%)
G(D)                      :    0.831 sec (  7.8%)
G(Z)                      :    0.834 sec (  7.8%)
Z-vector solution         :    3.751 sec ( 35.0%)
3-index derivative        :    0.144 sec (  1.3%)
2-index derivative        :    0.024 sec (  0.2%)
Fock matrix gradient      :    4.268 sec ( 39.8%)


---------------------------------------
MP2 TOTAL ENERGY:     -458.313038808 Eh
---------------------------------------

The final MP2 gradient
  0:   0.00005438  -0.00007692   0.00000619
  1:  -0.00042840  -0.00019773   0.00007576
  2:   0.00019241   0.00016406  -0.00024382
  3:   0.00052232   0.00005271   0.00008892
  4:  -0.00009105   0.00003218   0.00015941
  5:  -0.00014080  -0.00027078  -0.00004907
  6:   0.00065180  -0.00013819   0.00011243
  7:  -0.00067132   0.00020636   0.00002753
  8:   0.00006713   0.00040707  -0.00021260
  9:  -0.00013800   0.00006309   0.00002647
 10:  -0.00022691  -0.00010723  -0.00001768
 11:  -0.00010922   0.00001698   0.00007797
 12:   0.00020370   0.00001594   0.00011744
 13:   0.00019747  -0.00012010   0.00000531
 14:   0.00002882  -0.00002533   0.00002749
 15:  -0.00013648   0.00000546  -0.00006968
 16:   0.00005133   0.00007537  -0.00005759

-----------------------------------
NORM OF THE MP2 GRADIENT:  0.001481
-----------------------------------

Maximum memory used throughout the entire MP2-calculation: 31.7 MB


-------------------------------------------------------------------------------
                          DFT DISPERSION CORRECTION                            
                                                                               
                              DFTD3 V3.1  Rev 1                                
                          USING Becke-Johnson damping                          
-------------------------------------------------------------------------------
-------------------------   ----------------
Dispersion correction           -0.010766037
-------------------------   ----------------


-------------------------   --------------------
FINAL SINGLE POINT ENERGY      -458.323804845751
-------------------------   --------------------

------------------------------------------------------------------------------
                         ORCA GEOMETRY RELAXATION STEP
------------------------------------------------------------------------------

Reading the OPT-File                    .... done
Getting information on internals        .... done
Copying old internal coords+grads       .... done
Making the new internal coordinates     .... (2022 redundants) done
Validating the new internal coordinates .... (2022 redundants) done
Calculating the B-matrix                .... done
Calculating the G,G- and P matrices     .... done
Transforming gradient to internals      .... done
Projecting the internal gradient        .... done
Number of atoms                         ....  17
Number of internal coordinates          ....  75
Current Energy                          ....  -458.323804846 Eh
Current gradient norm                   ....     0.001480589 Eh/bohr
Maximum allowed component of the step   ....  0.300
Current trust radius                    ....  0.450
Updating the Hessian (BFGS)             .... done
Forming the augmented Hessian           .... done
Diagonalizing the augmented Hessian     .... done
Last element of RFO vector              ....  0.988511694
Lowest eigenvalues of augmented Hessian:
 -0.000036197  0.001445580  0.014186152  0.022966025  0.027067835
Length of the computed step             ....  0.152900979
The final length of the internal step   ....  0.152900979
Converting the step to Cartesian space:
 Initial RMS(Int)=    0.0176554842
Transforming coordinates:
 Iter   0:  RMS(Cart)=    0.0243206267 RMS(Int)=    0.0176447198
done
Storing new coordinates                 .... done
The predicted energy change is          ....    -0.000018522
Previously predicted energy change      ....    -0.000004524
Actually observed energy change         ....    -0.000007144
Ratio of predicted to observed change   ....     1.579177773
New trust radius                        ....     0.300000000

                                .--------------------.
          ----------------------|Geometry convergence|-------------------------
          Item                value                   Tolerance       Converged
          ---------------------------------------------------------------------
          Energy change      -0.0000071438            0.0000010000      NO
          RMS gradient        0.0001208245            0.0000300000      NO
          MAX gradient        0.0003452057            0.0001000000      NO
          RMS step            0.0176554842            0.0006000000      NO
          MAX step            0.0436567856            0.0010000000      NO
          ........................................................
          Max(Bonds)      0.0025      Max(Angles)    0.35
          Max(Dihed)        2.50      Max(Improp)    0.00
          ---------------------------------------------------------------------

The optimization has not yet converged - more geometry cycles are needed


    ---------------------------------------------------------------------------
                         Redundant Internal Coordinates
                            (Angstroem and degrees)

        Definition                    Value    dE/dq     Step     New-Value
    ----------------------------------------------------------------------------
     1. B(C   1,O   0)                1.2143 -0.000055  0.0009    1.2152   
     2. B(O   2,C   1)                1.3359  0.000014 -0.0013    1.3346   
     3. B(C   3,O   2)                1.4353  0.000038  0.0010    1.4363   
     4. B(C   4,C   1)                1.4835 -0.000168 -0.0010    1.4825   
     5. B(C   5,C   4)                1.3448 -0.000283  0.0008    1.3456   
     6. B(C   6,C   5)                1.5046 -0.000310 -0.0004    1.5042   
     7. B(C   7,C   6)                1.5472 -0.000223 -0.0011    1.5461   
     8. B(O   8,C   7)                1.4536  0.000008  0.0025    1.4561   
     9. B(O   8,C   4)                1.3602 -0.000309 -0.0011    1.3591   
    10. B(H   9,C   3)                1.0941  0.000011 -0.0001    1.0939
[truncated: 785,065 more chars]
