# Supplementary material for: Bro̷nsted Acid-Catalyzed Reduction of Furans
Source: J Am Chem Soc. 2025 Feb 19;147(9):7932–8. doi: 10.1021/jacs.4c18485 (PMC11887439; doi:10.1021/jacs.4c18485)
Supplement: Supplementary file 2 — ja4c18485_si_002.zip [file ja4c18485_si_002.zip › AllCoordinates/2-Methylester-Furan/IM_2/calc.xyz]

17
Coordinates from ORCA-job calc E -458.325530821384
  O           1.60976909008900      1.44750827408314      0.05591303968616
  C           1.10686398750989      0.34353930092595      0.11475730027730
  O           1.79889848136298     -0.79717737078800      0.14123592466207
  C           3.22576195216613     -0.66699370935932      0.09767590242671
  C          -0.35697135834077      0.11428787515471      0.16873977425101
  C          -1.30994337143095      1.06395011097445      0.20342614564851
  C          -2.64618538402838      0.38138632666770      0.34049464939528
  C          -2.26163647159899     -1.08611114452790      0.06453641449987
  O          -0.81977697006959     -1.16668458168990      0.21161007305703
  H           3.58410761393132     -0.09011897696306      0.95905746556163
  H           3.53633131944624     -0.16453821246271     -0.82657784425722
  H           3.62041422031663     -1.68596468953154      0.12957848475473
  H          -2.71276355137746     -1.80655858181476      0.75710269703539
  H          -2.50844695185723     -1.37628762095986     -0.96877573359663
  H          -1.12591471367528      2.13626550425572      0.20314540964961
  H          -3.05883642299248      0.52633369788732      1.35427318380340
  H          -3.39909484835106      0.74707650434807     -0.37350942615486
