# Supplementary material for: Bro̷nsted Acid-Catalyzed Reduction of Furans
Source: J Am Chem Soc. 2025 Feb 19;147(9):7932–8. doi: 10.1021/jacs.4c18485 (PMC11887439; doi:10.1021/jacs.4c18485)
Supplement: Supplementary file 2 — ja4c18485_si_002.zip [file ja4c18485_si_002.zip › AllCoordinates/2-Methylester-Furan/IM_2/SP/calc.mpi8.out]

! Job execution by suborca V 10.00 !
Job started from head1.mpi-muelheim.mpg.de, running /hsnfs/software/orca/orca_stable_directory/orca_stable_20240818/orca on xe31th14.mpi-muelheim.mpg.de in /usr/scratch/frank/calc__9295496 (/bin/ksh)
Job execution start: Sun Aug 18 18:01:18 CEST 2024
Shared library path: /hsnfs/software/openmpi-4.1.0/lib:/hsnfs/software/orca/orca_stable_directory/orca_stable_20240818:/hsnfs/software/themis/llvm-14.0.1/lib::/hsnfs/software/cfour-2.1/lib:/hsnfs/software/orca/orca_stable:/usr/users/openmpi-2.0.4/lib:/opt/intel/lib/intel64:/opt/intel/mkl/lib/intel64
SLURM Job ID is: 9295496
SLURM_JOB_NODELIST: xe31th14
Maxcore enforced by SLURM: 9600 MB per core
Expanded nodelist (1 nodes):
xe31th14

                                 *****************
                                 * O   R   C   A *
                                 *****************

                                            #,                                       
                                            ###                                      
                                            ####                                     
                                            #####                                    
                                            ######                                   
                                           ########,                                 
                                     ,,################,,,,,                         
                               ,,#################################,,                 
                          ,,##########################################,,             
                       ,#########################################, ''#####,          
                    ,#############################################,,   '####,        
                  ,##################################################,,,,####,       
                ,###########''''           ''''###############################       
              ,#####''   ,,,,##########,,,,          '''####'''          '####       
            ,##' ,,,,###########################,,,                        '##       
           ' ,,###''''                  '''############,,,                           
         ,,##''                                '''############,,,,        ,,,,,,###''
      ,#''                                            '''#######################'''  
     '                                                          ''''####''''         
             ,#######,   #######,   ,#######,      ##                                
            ,#'     '#,  ##    ##  ,#'     '#,    #''#        ,####,   ,####,        
            ##       ##  ##   ,#'  ##            #'  '#       #'       #'  '#        
            ##       ##  #######   ##           ,######,      #####,   #    #        
            '#,     ,#'  ##    ##  '#,     ,#' ,#      #,     #,   #   #,  ,#        
             '#######'   ##     ##  '#######'  #'      '#     '####' # '####'        


                #########################################################
                #                        -***-                          #
                #          Department of theory and spectroscopy        #
                #                                                       #
                #                      Frank Neese                      #
                #                                                       #
                #     Directorship, Architecture, Infrastructure        #
                #                    SHARK, DRIVERS                     #
                #        Core code/Algorithms in most modules           #
                #                                                       #
                #        Max Planck Institute fuer Kohlenforschung      #
                #                Kaiser Wilhelm Platz 1                 #
                #                 D-45470 Muelheim/Ruhr                 #
                #                      Germany                          #
                #                                                       #
                #                  All rights reserved                  #
                #                        -***-                          #
                #########################################################


                         Program Version 6.0.x  -   STABLE   -
                                (GIT: $c601ac21$)
                ($2024-08-14 11:52:48 +0200 $)

                         (BUILD: $Sun 18 Aug 2024 01:04:00 AM CEST$)


 With contributions from (in alphabetic order):
   Daniel Aravena         : Magnetic Suceptibility
   Michael Atanasov       : Ab Initio Ligand Field Theory (pilot matlab implementation)
   Alexander A. Auer      : GIAO ZORA, VPT2 properties, NMR spectrum
   Ute Becker             : All parallelization in ORCA, NUMFREQ, NUMCALC
   Giovanni Bistoni       : ED, misc. LED, open-shell LED, HFLD
   Martin Brehm           : Molecular dynamics
   Dmytro Bykov           : pre 5.0 version of the SCF Hessian
   Marcos Casanova-Páez   : Triplet and SCS-CIS(D). UHF-(DLPNO)-IP/EA/STEOM-CCSD. UHF-CVS-IP/STEOM-CCSD
   Vijay G. Chilkuri      : MRCI spin determinant printing, contributions to CSF-ICE
   Pauline Colinet        : FMM embedding
   Dipayan Datta          : RHF DLPNO-CCSD density
   Achintya Kumar Dutta   : EOM-CC, STEOM-CC
   Nicolas Foglia         : Exact transition moments, OPA infrastructure, MCD improvements
   Dmitry Ganyushin       : Spin-Orbit,Spin-Spin,Magnetic field MRCI
   Miquel Garcia          : C-PCM and meta-GGA Hessian, CCSD/C-PCM, Gaussian charge scheme
   Tiago L. C. Gouveia    : GS-ROHF, GS-ROCIS
   Yang Guo               : DLPNO-NEVPT2, F12-NEVPT2, CIM, IAO-localization
   Andreas Hansen         : Spin unrestricted coupled pair/coupled cluster methods
   Ingolf Harden          : AUTO-CI MPn and infrastructure 
   Benjamin Helmich-Paris : MC-RPA, TRAH-(SCF,CASSCF), AVAS, COSX integrals, SCF dyn. polar.
   Lee Huntington         : MR-EOM, pCC
   Robert Izsak           : Overlap fitted RIJCOSX, COSX-SCS-MP3, EOM
   Riya Kayal             : Wick's Theorem for AUTO-CI, AUTO-CI UHF-CCSDT
   Emily Kempfer          : AUTO-CI, RHF CISDT and CCSDT
   Christian Kollmar      : KDIIS, OOCD, Brueckner-CCSD(T), CCSD density, CASPT2, CASPT2-K, improved NEVPT2
   Axel Koslowski         : Symmetry handling
   Simone Kossmann        : Meta GGA functionals, TD-DFT gradient, OOMP2, (MP2 Hessian; deprecated post 5.0)
   Lucas Lang             : DCDCAS
   Marvin Lechner         : AUTO-CI (C++ implementation), FIC-MRCC
   Spencer Leger          : CASSCF response
   Dagmar Lenk            : GEPOL surface, SMD, ORCA-2-JSON
   Dimitrios Liakos       : Extrapolation schemes; Compound Job, initial MDCI parallelization
   Dimitrios Manganas     : Further ROCIS development; embedding schemes. LFT, Crystal Embedding
   Dimitrios Pantazis     : SARC Basis sets
   Anastasios Papadopoulos: AUTO-CI, single reference methods and gradients
   Taras Petrenko         : pre 6.0 DFT Hessian and TD-DFT gradient, (ASA, deprecated), ECA, 1-Electron XAS/XES, NRVS
   Peter Pinski           : DLPNO-MP2, DLPNO-MP2 Gradient
   Christoph Reimann      : Effective Core Potentials
   Marius Retegan         : Local ZFS, SOC
   Christoph Riplinger    : Optimizer, TS searches, QM/MM, DLPNO-CCSD(T), (RO)-DLPNO pert. Triples
   Michael Roemelt        : Original ROCIS implementation
   Masaaki Saitow         : Open-shell DLPNO-CCSD energy and density
   Barbara Sandhoefer     : DKH picture change effects
   Kantharuban Sivalingam : CASSCF convergence/infrastructure, NEVPT2 and variants, FIC-MRCI
   Bernardo de Souza      : ESD, SOC TD-DFT
   Georgi Stoychev        : AutoAux, RI-MP2 NMR, DLPNO-MP2 response, X2C
   Van Anh Tran           : RI-MP2 g-tensors
   Willem Van den Heuvel  : Paramagnetic NMR
   Zikuan Wang            : NOTCH, Electric field optimization 
   Frank Wennmohs         : Technical directorship and infrastructure
   Hang Xu                : AUTO-CI-Response properties 


 We gratefully acknowledge several colleagues who have allowed us to
 interface, adapt or use parts of their codes:
   Stefan Grimme, W. Hujo, H. Kruse, P. Pracht,  : VdW corrections, initial TS optimization,
                  C. Bannwarth, S. Ehlert,         DFT functionals, gCP, sTDA/sTD-DF
                  L. Wittmann, M. Mueller
   Ed Valeev, F. Pavosevic, A. Kumar             : LibInt (2-el integral package), F12 methods
   Garnet Chan, S. Sharma, J. Yang, R. Olivares  : DMRG
   Ulf Ekstrom                                   : XCFun DFT Library
   Mihaly Kallay                                 : mrcc  (arbitrary order and MRCC methods)
   Frank Weinhold                                : gennbo (NPA and NBO analysis)
   Simon Mueller                                 : openCOSMO-RS
   Christopher J. Cramer and Donald G. Truhlar   : smd solvation model
   Lars Goerigk                                  : TD-DFT with DH, B97 family of functionals
   V. Asgeirsson, H. Jonsson                     : NEB implementation
   FAccTs GmbH                                   : IRC, NEB, NEB-TS, DLPNO-Multilevel, CI-OPT
                                                   MM, QMMM, 2- and 3-layer-ONIOM, Crystal-QMMM,
                                                   LR-CPCM, SF, NACMEs, symmetry and pop. for TD-DFT,
                                                   nearIR, NL-DFT gradient (VV10), updates on ESD,
                                                   ML-optimized integration grids, MBIS, APM,
                                                   GOAT, DOCKER, SOLVATOR, interface openCOSMO-RS
   S Lehtola, MJT Oliveira, MAL Marques          : LibXC Library
   Liviu Ungur et al                             : ANISO software


 Your calculation uses the libint2 library for the computation of 2-el integrals
 For citations please refer to: http://libint.valeyev.net

 Your ORCA version has been built with support for libXC version: 6.2.2
 For citations please refer to: https://libxc.gitlab.io

 This ORCA versions uses:
   CBLAS   interface :  Fast vector & matrix operations
   LAPACKE interface :  Fast linear algebra routines
   SCALAPACK package :  Parallel linear algebra routines
   Shared memory     :  Shared parallel matrices
   BLAS/LAPACK       :  OpenBLAS 0.3.26  USE64BITINT DYNAMIC_ARCH NO_AFFINITY Haswell SINGLE_THREADED
        Core in use  :  Haswell
   Copyright (c) 2011-2014, The OpenBLAS Project


NOTE: MaxCore=8000 MB was set to SCF,MP2,MDCI,CIPSI,MRCI and CIS
      => If you want to overwrite this, your respective input block should be placed after the MaxCore statement


***************************************
The coordinates will be read from file: calc.xyz
***************************************


================================================================================

----- Orbital basis set information -----
Your calculation utilizes the basis: def2-TZVPP
   F. Weigend and R. Ahlrichs, Phys. Chem. Chem. Phys. 7, 3297 (2005).

----- AuxC basis set information -----
Your calculation utilizes the auxiliary basis: def2-TZVPP/C
  H-La, Hf-Rn : A. Hellweg, C. Hattig, S. Hofener and W. Klopper, Theor. Chem. Acc. 117, 587 (2007).
        Ce-Lu : J. Chmela and M. E. Harding, Mol. Phys. (2018).

================================================================================
                                        WARNINGS
                       Please study these warnings very carefully!
================================================================================


WARNING: Post HF methods need fully converged wavefunctions
  ===> : Setting SCFConvForced true
         You can overwrite this default with %scf ConvForced false 


WARNING: MDCI localization with Augmented Hessian Foster-Boys
  ===> : Switching off randomization!

================================================================================
                                       INPUT FILE
================================================================================
NAME = calc.inp
|  1> ! DLPNO-CCSD(T) def2-TZVPP def2-TZVPP/C
|  2> 
|  3> %cpcm
|  4> epsilon 16.7                    # Dielectric constant
|  5> refrac 1.275
|  6> SURFACETYPE VDW_GAUSSIAN
|  7> end
|  8> 
|  9> %PAL NPROCS 8 END
| 10> 
| 11> %maxcore 8000
| 12> 
| 13> * xyzfile 0 1 calc.xyz 
| 14> 
| 15>                          ****END OF INPUT****
================================================================================

                       ****************************
                       * Single Point Calculation *
                       ****************************

---------------------------------
CARTESIAN COORDINATES (ANGSTROEM)
---------------------------------
  O      1.609769    1.447508    0.055913
  C      1.106864    0.343539    0.114757
  O      1.798898   -0.797177    0.141236
  C      3.225762   -0.666994    0.097676
  C     -0.356971    0.114288    0.168740
  C     -1.309943    1.063950    0.203426
  C     -2.646185    0.381386    0.340495
  C     -2.261636   -1.086111    0.064536
  O     -0.819777   -1.166685    0.211610
  H      3.584108   -0.090119    0.959057
  H      3.536331   -0.164538   -0.826578
  H      3.620414   -1.685965    0.129578
  H     -2.712764   -1.806559    0.757103
  H     -2.508447   -1.376288   -0.968776
  H     -1.125915    2.136266    0.203145
  H     -3.058836    0.526334    1.354273
  H     -3.399095    0.747077   -0.373509

----------------------------
CARTESIAN COORDINATES (A.U.)
----------------------------
  NO LB      ZA    FRAG     MASS         X           Y           Z
   0 O     8.0000    0    15.999    3.042023    2.735394    0.105660
   1 C     6.0000    0    12.011    2.091670    0.649195    0.216860
   2 O     8.0000    0    15.999    3.399425   -1.506447    0.266897
   3 C     6.0000    0    12.011    6.095807   -1.260435    0.184581
   4 C     6.0000    0    12.011   -0.674578    0.215973    0.318872
   5 C     6.0000    0    12.011   -2.475434    2.010574    0.384420
   6 C     6.0000    0    12.011   -5.000566    0.720716    0.643442
   7 C     6.0000    0    12.011   -4.273874   -2.052453    0.121956
   8 O     8.0000    0    15.999   -1.549154   -2.204714    0.399885
   9 H     1.0000    0     1.008    6.772982   -0.170300    1.812356
  10 H     1.0000    0     1.008    6.682698   -0.310932   -1.562006
  11 H     1.0000    0     1.008    6.841591   -3.186012    0.244868
  12 H     1.0000    0     1.008   -5.126380   -3.413901    1.430717
  13 H     1.0000    0     1.008   -4.740278   -2.600807   -1.830721
  14 H     1.0000    0     1.008   -2.127670    4.036957    0.383889
  15 H     1.0000    0     1.008   -5.780363    0.994627    2.559205
  16 H     1.0000    0     1.008   -6.423358    1.411770   -0.705831

--------------------------------
INTERNAL COORDINATES (ANGSTROEM)
--------------------------------
 O      0   0   0     0.000000000000     0.00000000     0.00000000
 C      1   0   0     1.214546698525     0.00000000     0.00000000
 O      2   1   0     1.334483938966   124.27805649     0.00000000
 C      3   2   1     1.433451996250   115.97381998     0.09410845
 C      2   1   3     1.482661203201   123.44379721   179.84949430
 C      5   2   1     1.345814684210   126.22377844   357.74675210
 C      6   5   2     1.506726189657   108.09907676   183.50413435
 C      7   6   5     1.541940219795   101.16792057   348.24130300
 O      5   2   1     1.362687540107   118.80366321   178.96002821
 H      4   3   2     1.096893006401   110.43161958    60.29600377
 H      4   3   2     1.096886432824   110.42878811   299.45899018
 H      4   3   2     1.093192593255   105.89114384   179.87847712
 H      8   7   6     1.096452556068   114.18561299   135.71374900
 H      8   7   6     1.101295508047   111.27193884   259.76207282
 H      6   5   2     1.087992154547   125.14833220   359.55335643
 H      7   6   5     1.104100329322   110.82487819   107.72683082
 H      7   6   5     1.100183524427   113.40951570   228.41294188

---------------------------
INTERNAL COORDINATES (A.U.)
---------------------------
 O      0   0   0     0.000000000000     0.00000000     0.00000000
 C      1   0   0     2.295160637071     0.00000000     0.00000000
 O      2   1   0     2.521809174762   124.27805649     0.00000000
 C      3   2   1     2.708831699035   115.97381998     0.09410845
 C      2   1   3     2.801823623439   123.44379721   179.84949430
 C      5   2   1     2.543221180167   126.22377844   357.74675210
 C      6   5   2     2.847299857258   108.09907676   183.50413435
 C      7   6   5     2.913844730292   101.16792057   348.24130300
 O      5   2   1     2.575106256908   118.80366321   178.96002821
 H      4   3   2     2.072827380312   110.43161958    60.29600377
 H      4   3   2     2.072814958051   110.42878811   299.45899018
 H      4   3   2     2.065834612884   105.89114384   179.87847712
 H      8   7   6     2.071995049806   114.18561299   135.71374900
 H      8   7   6     2.081146902726   111.27193884   259.76207282
 H      6   5   2     2.056007207949   125.14833220   359.55335643
 H      7   6   5     2.086447246790   110.82487819   107.72683082
 H      7   6   5     2.079045558219   113.40951570   228.41294188

---------------------
BASIS SET INFORMATION
---------------------
There are 3 groups of distinct atoms

 Group   1 Type O   : 11s6p2d1f contracted to 5s3p2d1f pattern {62111/411/11/1}
 Group   2 Type C   : 11s6p2d1f contracted to 5s3p2d1f pattern {62111/411/11/1}
 Group   3 Type H   : 5s2p1d contracted to 3s2p1d pattern {311/11/1}

Atom   0O    basis set group =>   1
Atom   1C    basis set group =>   2
Atom   2O    basis set group =>   1
Atom   3C    basis set group =>   2
Atom   4C    basis set group =>   2
Atom   5C    basis set group =>   2
Atom   6C    basis set group =>   2
Atom   7C    basis set group =>   2
Atom   8O    basis set group =>   1
Atom   9H    basis set group =>   3
Atom  10H    basis set group =>   3
Atom  11H    basis set group =>   3
Atom  12H    basis set group =>   3
Atom  13H    basis set group =>   3
Atom  14H    basis set group =>   3
Atom  15H    basis set group =>   3
Atom  16H    basis set group =>   3
---------------------------------
AUXILIARY/C BASIS SET INFORMATION
---------------------------------
There are 3 groups of distinct atoms

 Group   1 Type O   : 8s6p5d3f1g contracted to 8s6p4d3f1g pattern {11111111/111111/2111/111/1}
 Group   2 Type C   : 8s6p5d3f1g contracted to 8s6p4d3f1g pattern {11111111/111111/2111/111/1}
 Group   3 Type H   : 4s3p2d1f contracted to 4s3p2d1f pattern {1111/111/11/1}

Atom   0O    basis set group =>   1
Atom   1C    basis set group =>   2
Atom   2O    basis set group =>   1
Atom   3C    basis set group =>   2
Atom   4C    basis set group =>   2
Atom   5C    basis set group =>   2
Atom   6C    basis set group =>   2
Atom   7C    basis set group =>   2
Atom   8O    basis set group =>   1
Atom   9H    basis set group =>   3
Atom  10H    basis set group =>   3
Atom  11H    basis set group =>   3
Atom  12H    basis set group =>   3
Atom  13H    basis set group =>   3
Atom  14H    basis set group =>   3
Atom  15H    basis set group =>   3
Atom  16H    basis set group =>   3


           ************************************************************
           *        Program running with 8 parallel MPI-processes     *
           *              working on a common directory               *
           ************************************************************
------------------------------------------------------------------------------
                             ORCA STARTUP CALCULATIONS
------------------------------------------------------------------------------
------------------------------------------------------------------------------
                   ___                                                        
                  /   \      - P O W E R E D   B Y -                         
                 /     \                                                     
                 |  |  |   _    _      __       _____    __    __             
                 |  |  |  | |  | |    /  \     |  _  \  |  |  /  |          
                  \  \/   | |  | |   /    \    | | | |  |  | /  /          
                 / \  \   | |__| |  /  /\  \   | |_| |  |  |/  /          
                |  |  |   |  __  | /  /__\  \  |    /   |      \           
                |  |  |   | |  | | |   __   |  |    \   |  |\   \          
                \     /   | |  | | |  |  |  |  | |\  \  |  | \   \       
                 \___/    |_|  |_| |__|  |__|  |_| \__\ |__|  \__/        
                                                                              
                      - O R C A' S   B I G   F R I E N D -                    
                                      &                                       
                       - I N T E G R A L  F E E D E R -                       
                                                                              
 v1 FN, 2020, v2 2021, v3 2022-2024                                           
------------------------------------------------------------------------------


----------------------
SHARK INTEGRAL PACKAGE
----------------------

Number of atoms                             ...     17
Number of basis functions                   ...    391
Number of shells                            ...    147
Maximum angular momentum                    ...      3
Integral batch strategy                     ... SHARK/LIBINT Hybrid
RI-J (if used) integral strategy            ... SPLIT-RIJ (Revised 2003 algorithm where possible)
Printlevel                                  ...      1
Contraction scheme used                     ... SEGMENTED contraction
Prescreening option                         ... SCHWARTZ
   Thresh                                   ... 1.000e-10
   Tcut                                     ... 1.000e-11
   Tpresel                                  ... 1.000e-11 
Coulomb Range Separation                    ... NOT USED
Exchange Range Separation                   ... NOT USED
Multipole approximations                    ... NOT USED
Finite Nucleus Model                        ... NOT USED
CABS basis                                  ... NOT available
Auxiliary Coulomb fitting basis             ... NOT available
Auxiliary J/K fitting basis                 ... NOT available
Auxiliary Correlation fitting basis         ... AVAILABLE
   # of basis functions in Aux-C            ...    924
   # of shells in Aux-C                     ...    278
   Maximum angular momentum in Aux-C        ...      4
Auxiliary 'external' fitting basis          ... NOT available

Checking pre-screening integrals            ... done (  0.0 sec) Dimension = 147
Check shell pair data                       ... done (  0.0 sec)
Shell pair information
Shell pair cut-off parameter TPreSel        ...   1.0e-11
Total number of shell pairs                 ...     10878
Shell pairs after pre-screening             ...      9002
Total number of primitive shell pairs       ...     30112
Primitive shell pairs kept                  ...     18782
          la=0 lb=0:   1975 shell pairs
          la=1 lb=0:   2494 shell pairs
          la=1 lb=1:    815 shell pairs
          la=2 lb=0:   1435 shell pairs
          la=2 lb=1:    924 shell pairs
          la=2 lb=2:    280 shell pairs
          la=3 lb=0:    519 shell pairs
          la=3 lb=1:    330 shell pairs
          la=3 lb=2:    190 shell pairs
          la=3 lb=3:     40 shell pairs

Calculating one electron integrals          ... done (  0.0 sec)
Calculating RI/C V-Matrix + Cholesky decomp.... done (  0.1 sec)
Calculating Nuclear repulsion               ... done (  0.0 sec) ENN=    451.434268235296 Eh

Diagonalization of the overlap matrix:
Smallest eigenvalue                        ... 5.830e-05
Time for diagonalization                   ...    0.027 sec
Threshold for overlap eigenvalues          ... 1.000e-07
Number of eigenvalues below threshold      ... 0
Time for construction of square roots      ...    0.047 sec
Total time needed                          ...    0.075 sec

-------------------
DFT GRID GENERATION
-------------------

General Integration Accuracy     IntAcc      ... 4.388
Radial Grid Type                 RadialGrid  ... OptM3 with GC (2021)
Angular Grid (max. ang.)         AngularGrid ... 4 (Lebedev-302)
Angular grid pruning method      GridPruning ... 4 (adaptive)
Weight generation scheme         WeightScheme... mBecke (2022)
Basis function cutoff            BFCut       ... 1.0000e-10
Integration weight cutoff        WCut        ... 1.0000e-14
Partially contracted basis set               ... off
Rotationally invariant grid construction     ... off
Angular grids for H and He will be reduced by one unit

Total number of grid points                  ...    80168
Total number of batches                      ...     1261
Average number of points per batch           ...       63
Average number of grid points per atom       ...     4716
Initializing property integral containers    ... done (  0.0 sec)

SHARK setup successfully completed in   1.1 seconds

Maximum memory used throughout the entire STARTUP-calculation: 30.0 MB


           ************************************************************
           *        Program running with 8 parallel MPI-processes     *
           *              working on a common directory               *
           ************************************************************
-------------------------------------------------------------------------------
                                 ORCA GUESS
                   Start orbitals & Density for SCF / CASSCF
-------------------------------------------------------------------------------

------------
SCF SETTINGS
------------
Hamiltonian:
 Ab initio Hamiltonian  Method          .... Hartree-Fock(GTOs)


General Settings:
 Integral files         IntName         .... calc
 Hartree-Fock type      HFTyp           .... RHF
 Total Charge           Charge          ....    0
 Multiplicity           Mult            ....    1
 Number of Electrons    NEL             ....   68
 Basis Dimension        Dim             ....  391
 Nuclear Repulsion      ENuc            ....    451.4342682353 Eh

Convergence Acceleration:
 AO-DIIS                CNVDIIS         .... on
   Start iteration      DIISMaxIt       ....    12
   Startup error        DIISStart       ....  0.200000
   # of expansion vecs  DIISMaxEq       ....     5
   Bias factor          DIISBfac        ....   1.050
   Max. coefficient     DIISMaxC        ....  10.000
 MO-DIIS                CNVKDIIS        .... off
 Trust-Rad. Augm. Hess. CNVTRAH         .... auto
   Auto Start mean grad. ratio tolernc. ....  1.125000
   Auto Start start iteration           ....    50
   Auto Start num. interpolation iter.  ....    10
   Max. Number of Micro iterations      ....    24
   Max. Number of Macro iterations      .... Maxiter - #DIIS iter
   Number of Davidson start vectors     ....     2
   Converg. threshold    (grad. norm)   ....   5.000e-05
   Grad. Scal. Fac. for Micro threshold ....   0.100
   Minimum threshold for Micro iter.    ....   1.000e-02
   NR start threshold (gradient norm)   ....   1.000e-04
   Initial trust radius                 ....   0.400
   Minimum AH scaling param. (alpha)    ....   1.000
   Maximum AH scaling param. (alpha)    .... 1000.000
   Quad. conv. algorithm                .... NR
   White noise on init. David. guess    .... on
   Maximum white noise                  ....   0.010
   Pseudo random numbers                .... off
   Inactive MOs                         .... canonical
   Orbital update algorithm             .... Taylor
   Preconditioner                       .... Diag
   Full preconditioner red. dimension   ....   250
 SOSCF                  CNVSOSCF        .... on
   Start iteration      SOSCFMaxIt      ....   150
   Startup grad/error   SOSCFStart      ....  0.003300
   Hessian update       SOSCFHessUp     .... L-BFGS
 Level Shifting         CNVShift        .... on
   Level shift para.    LevelShift      ....    0.2500
   Turn off err/grad.   ShiftErr        ....    0.0010
 Zerner damping         CNVZerner       .... off
 Static damping         CNVDamp         .... on
   Fraction old density DampFac         ....    0.7000
   Max. Damping (<1)    DampMax         ....    0.9800
   Min. Damping (>=0)   DampMin         ....    0.0000
   Turn off err/grad.   DampErr         ....    0.1000

SCF Procedure:
 Maximum # iterations   MaxIter         ....   125
 SCF integral mode      SCFMode         .... Direct
   Integral package                     .... SHARK and LIBINT hybrid scheme
 Reset frequency        DirectResetFreq ....    20
 Integral Threshold     Thresh          ....  1.000e-10 Eh
 Primitive CutOff       TCut            ....  1.000e-11 Eh

Convergence Tolerance:
 Convergence Check Mode ConvCheckMode   .... Total+1el-Energy
 Convergence forced     ConvForced      .... 1
 Energy Change          TolE            ....  1.000e-06 Eh
 1-El. energy change                    ....  1.000e-03 Eh
 Orbital Gradient       TolG            ....  5.000e-05
 Orbital Rotation angle TolX            ....  5.000e-05
 DIIS Error             TolErr          ....  1.000e-06

------------------------------
INITIAL GUESS: MODEL POTENTIAL
------------------------------
Loading Hartree-Fock densities                     ... done
Calculating cut-offs                               ... done
Initializing the effective Hamiltonian             ... done
Setting up the integral package (SHARK)            ... done
Starting the Coulomb interaction                   ... done (   0.1 sec)
Making the grid                                    ... done (   0.1 sec)
Mapping shells                                     ... done
Starting the XC term evaluation                    ... done (   0.0 sec)
Transforming the Hamiltonian                       ... done (   0.0 sec)
Diagonalizing the Hamiltonian                      ... done (   0.0 sec)
Back transforming the eigenvectors                 ... done (   0.0 sec)
Now organizing SCF variables                       ... done
                      ------------------
                      INITIAL GUESS DONE (   0.4 sec)
                      ------------------
             **** ENERGY FILE WAS UPDATED (calc.en.tmp) ****
Finished Guess after   0.7 sec
Maximum memory used throughout the entire GUESS-calculation: 20.8 MB


           ************************************************************
           *        Program running with 8 parallel MPI-processes     *
           *              working on a common directory               *
           ************************************************************

-------------------------------------------------------------------------------------------
                                      ORCA LEAN-SCF
                              memory conserving SCF solver
-------------------------------------------------------------------------------------------

--------------------
CPCM SOLVATION MODEL
--------------------
CPCM parameters:
  Epsilon                                         ...      16.7000
  Refrac                                          ...       1.2750
  Rsolv                                           ...       1.3000
  Surface type                                    ... GAUSSIAN VDW
  Discretization scheme                           ... Constant charge density
    Threshold for H atoms                         ...       5.0000 (charges/Ang^2)
    Threshold for non-H atoms                     ...       5.0000 (charges/Ang^2)
  Epsilon function type                           ...         CPCM
Solvent:                                          ... CUSTOM
Radii:
  Scheme                                          ... Element-dependent radii
  Radius for O  used is    3.4469 Bohr (=   1.8240 Ang.)
  Radius for C  used is    3.8550 Bohr (=   2.0400 Ang.)
  Radius for H  used is    2.4944 Bohr (=   1.3200 Ang.)
Calculating surface                               ...        done! (  0.0s)
Cavity surface points                             ...         1603
Cavity Volume                                     ...    1049.9823
Cavity Surface-area                               ...     605.4146
Calculating surface distance matrix               ...        done! (  0.0s)
Performing Cholesky decomposition & store         ...        done! (  0.1s)
Overall time for CPCM initialization              ...                 0.2s

----------------------------------------D-I-I-S--------------------------------------------
Iteration    Energy (Eh)           Delta-E    RMSDP     MaxDP     DIISErr   Damp  Time(sec)
-------------------------------------------------------------------------------------------
               ***  Starting incremental Fock matrix formation  ***
    1    -456.2787343298224982     0.00e+00  8.80e-04  4.10e-02  3.01e-01  0.700   7.0
    2    -456.3962663968194988    -1.18e-01  6.86e-04  2.83e-02  2.20e-01  0.700   6.6
                               ***Turning on AO-DIIS***
    3    -456.4679235177699752    -7.17e-02  4.35e-04  1.44e-02  1.63e-01  0.700   6.4
    4    -456.5145441393354417    -4.66e-02  3.15e-04  1.08e-02  1.13e-01  0.700   6.4
    5    -456.5468957397072813    -3.24e-02  2.34e-04  7.79e-03  7.96e-02  0.700   6.3
    6    -456.5697095250599773    -2.28e-02  5.78e-04  1.89e-02  5.58e-02  0.000   6.2
    7    -456.6237566617022026    -5.40e-02  5.55e-05  1.93e-03  3.38e-03  0.000   6.5
                              *** Initializing SOSCF ***
---------------------------------------S-O-S-C-F--------------------------------------
Iteration    Energy (Eh)           Delta-E    RMSDP     MaxDP     MaxGrad    Time(sec)
--------------------------------------------------------------------------------------
    8    -456.6238754864195357    -1.19e-04  3.70e-05  1.16e-03  1.79e-03     5.8
               *** Restarting incremental Fock matrix formation ***
    9    -456.6239192407182941    -4.38e-05  2.40e-05  7.95e-04  6.56e-04     7.0
   10    -456.6239320966826085    -1.29e-05  2.61e-05  1.12e-03  4.11e-04     5.3
   11    -456.6239380126117453    -5.92e-06  5.76e-06  2.06e-04  1.17e-04     5.3
   12    -456.6239384066548723    -3.94e-07  3.23e-06  1.13e-04  4.66e-05     4.8
                 **** Energy Check signals convergence ****

               *****************************************************
               *                     SUCCESS                       *
               *           SCF CONVERGED AFTER  12 CYCLES          *
               *****************************************************

             **** ENERGY FILE WAS UPDATED (calc.en.tmp) ****

----------------
TOTAL SCF ENERGY
----------------

Total Energy       :       -456.62393840665487 Eh          -12425.36906 eV

Components:
Nuclear Repulsion  :        451.43426823529586 Eh           12284.15095 eV
Electronic Energy  :       -908.04304595918211 Eh          -24709.10747 eV
One Electron Energy:      -1519.92619820667824 Eh          -41359.29452 eV
Two Electron Energy:        611.88315224749613 Eh           16650.18705 eV
CPCM Dielectric    :         -0.01516068276864 Eh              -0.41254 eV

Virial components:
Potential Energy   :       -912.52550763547197 Eh          -24831.08145 eV
Kinetic Energy     :        455.90156922881704 Eh           12405.71239 eV
Virial Ratio       :          2.00158448495595

CPCM Solvation Model Properties:
Surface-charge          :         -0.02043149143819
Corrected charge        :          0.00000000000000
Outlying charge corr.   :          0.00002881949486 Eh               0.00078 eV
Free-energy (cav+disp)  :  This term is not implemented in the current solvation scheme

---------------
SCF CONVERGENCE
---------------

  Last Energy change         ...    3.9404e-07  Tolerance :   1.0000e-06
  Last MAX-Density change    ...    1.1291e-04  Tolerance :   1.0000e-05
  Last RMS-Density change    ...    3.2296e-06  Tolerance :   1.0000e-06
  Last DIIS Error            ...    1.7855e-03  Tolerance :   1.0000e-06
  Last Orbital Gradient      ...    4.6609e-05  Tolerance :   5.0000e-05
  Last Orbital Rotation      ...    1.6260e-04  Tolerance :   5.0000e-05


----------------
ORBITAL ENERGIES
----------------

  NO   OCC          E(Eh)            E(eV) 
   0   2.0000     -20.612713      -560.9004 
   1   2.0000     -20.583177      -560.0967 
   2   2.0000     -20.552626      -559.2654 
   3   2.0000     -11.397375      -310.1383 
   4   2.0000     -11.301204      -307.5214 
   5   2.0000     -11.285720      -307.1001 
   6   2.0000     -11.283012      -307.0264 
   7   2.0000     -11.246760      -306.0399 
   8   2.0000     -11.238686      -305.8202 
   9   2.0000      -1.474227       -40.1158 
  10   2.0000      -1.413975       -38.4762 
  11   2.0000      -1.368973       -37.2516 
  12   2.0000      -1.079681       -29.3796 
  13   2.0000      -1.036499       -28.2046 
  14   2.0000      -0.969005       -26.3680 
  15   2.0000      -0.851346       -23.1663 
  16   2.0000      -0.826685       -22.4952 
  17   2.0000      -0.760138       -20.6844 
  18   2.0000      -0.735124       -20.0037 
  19   2.0000      -0.689991       -18.7756 
  20   2.0000      -0.684829       -18.6351 
  21   2.0000      -0.665817       -18.1178 
  22   2.0000      -0.634168       -17.2566 
  23   2.0000      -0.601919       -16.3790 
  24   2.0000      -0.565799       -15.3962 
  25   2.0000      -0.561164       -15.2701 
  26   2.0000      -0.553450       -15.0602 
  27   2.0000      -0.539868       -14.6906 
  28   2.0000      -0.526690       -14.3320 
  29   2.0000      -0.499757       -13.5991 
  30   2.0000      -0.498049       -13.5526 
  31   2.0000      -0.471988       -12.8434 
  32   2.0000      -0.469271       -12.7695 
  33   2.0000      -0.338502        -9.2111 
  34   0.0000       0.096000         2.6123 
  35   0.0000       0.149859         4.0779 
  36   0.0000       0.162673         4.4266 
  37   0.0000       0.185374         5.0443 
  38   0.0000       0.197118         5.3639 
  39   0.0000       0.199650         5.4328 
  40   0.0000       0.214097         5.8259 
  41   0.0000       0.223646         6.0857 
  42   0.0000       0.227642         6.1944 
  43   0.0000       0.235175         6.3994 
  44   0.0000       0.253025         6.8852 
*Only the first 10 virtual orbitals were printed.

                    ********************************
                    * MULLIKEN POPULATION ANALYSIS *
                    ********************************

-----------------------
MULLIKEN ATOMIC CHARGES
-----------------------
   0 O :   -0.557818
   1 C :    0.546025
   2 O :   -0.359884
   3 C :   -0.010217
   4 C :    0.149885
   5 C :   -0.144034
   6 C :   -0.023081
   7 C :    0.110366
   8 O :   -0.424103
   9 H :    0.089493
  10 H :    0.089516
  11 H :    0.103679
  12 H :    0.082205
  13 H :    0.064041
  14 H :    0.137607
  15 H :    0.067554
  16 H :    0.078768
Sum of atomic charges:    0.0000000

--------------------------------
MULLIKEN REDUCED ORBITAL CHARGES
--------------------------------
  0 O s       :     3.836884  s :     3.836884
      pz      :     1.495122  p :     4.683891
      px      :     1.749163
      py      :     1.439606
      dz2     :     0.003435  d :     0.034837
      dxz     :     0.002132
      dyz     :     0.009951
      dx2y2   :     0.009289
      dxy     :     0.010030
      f0      :     0.000209  f :     0.002206
      f+1     :     0.000060
      f-1     :     0.000242
      f+2     :     0.000223
      f-2     :     0.000286
      f+3     :     0.000640
      f-3     :     0.000546

  1 C s       :     3.055051  s :     3.055051
      pz      :     0.625390  p :     2.098588
      px      :     0.791224
      py      :     0.681973
      dz2     :     0.007045  d :     0.273408
      dxz     :     0.030354
      dyz     :     0.079029
      dx2y2   :     0.086255
      dxy     :     0.070726
      f0      :     0.003374  f :     0.026928
      f+1     :     0.001247
      f-1     :     0.001389
      f+2     :     0.002176
      f-2     :     0.004135
      f+3     :     0.004812
      f-3     :     0.009795

  2 O s       :     3.760496  s :     3.760496
      pz      :     1.763353  p :     4.555841
      px      :     1.290587
      py      :     1.501902
      dz2     :     0.005016  d :     0.041285
      dxz     :     0.004103
      dyz     :     0.004684
      dx2y2   :     0.014361
      dxy     :     0.013121
      f0      :     0.000278  f :     0.002263
      f+1     :     0.000393
      f-1     :     0.000276
      f+2     :     0.000125
      f-2     :     0.000178
      f+3     :     0.000641
      f-3     :     0.000373

  3 C s       :     3.125650  s :     3.125650
      pz      :     1.075203  p :     2.764943
      px      :     0.602719
      py      :     1.087021
      dz2     :     0.016214  d :     0.110699
      dxz     :     0.028258
      dyz     :     0.018184
      dx2y2   :     0.026456
      dxy     :     0.021585
      f0      :     0.001036  f :     0.008925
      f+1     :     0.001283
      f-1     :     0.000834
      f+2     :     0.001677
      f-2     :     0.000257
      f+3     :     0.002120
      f-3     :     0.001719

  4 C s       :     3.096192  s :     3.096192
      pz      :     1.001768  p :     2.564442
      px      :     0.836708
      py      :     0.725967
      dz2     :     0.004719  d :     0.171953
      dxz     :     0.012449
      dyz     :     0.052866
      dx2y2   :     0.053169
      dxy     :     0.048749
      f0      :     0.002635  f :     0.017528
      f+1     :     0.001383
      f-1     :     0.001306
      f+2     :     0.001613
      f-2     :     0.001991
      f+3     :     0.003978
      f-3     :     0.004622

  5 C s       :     3.140647  s :     3.140647
      pz      :     0.937376  p :     2.882841
      px      :     0.934218
      py      :     1.011247
      dz2     :     0.004705  d :     0.112202
      dxz     :     0.024035
      dyz     :     0.010617
      dx2y2   :     0.040207
      dxy     :     0.032637
      f0      :     0.001308  f :     0.008343
      f+1     :     0.000801
      f-1     :     0.000922
      f+2     :     0.000236
      f-2     :     0.001196
      f+3     :     0.002085
      f-3     :     0.001795

  6 C s       :     3.035196  s :     3.035196
      pz      :     1.040544  p :     2.872086
      px      :     0.934038
      py      :     0.897503
      dz2     :     0.021413  d :     0.109330
      dxz     :     0.030588
      dyz     :     0.014533
      dx2y2   :     0.023369
      dxy     :     0.019427
      f0      :     0.000738  f :     0.006469
      f+1     :     0.000885
      f-1     :     0.000693
      f+2     :     0.000800
      f-2     :     0.000554
      f+3     :     0.001302
      f-3     :     0.001497

  7 C s       :     3.114828  s :     3.114828
      pz      :     1.035304  p :     2.628443
      px      :     0.620565
      py      :     0.972573
      dz2     :     0.024061  d :     0.135395
      dxz     :     0.030785
      dyz     :     0.021562
      dx2y2   :     0.030989
      dxy     :     0.027999
      f0      :     0.001543  f :     0.010969
      f+1     :     0.001352
      f-1     :     0.000854
      f+2     :     0.002037
      f-2     :     0.000566
      f+3     :     0.002438
      f-3     :     0.002179

  8 O s       :     3.772898  s :     3.772898
      pz      :     1.826508  p :     4.606661
      px      :     1.332755
      py      :     1.447398
      dz2     :     0.005190  d :     0.042448
      dxz     :     0.003679
      dyz     :     0.005596
      dx2y2   :     0.018399
      dxy     :     0.009584
      f0      :     0.000263  f :     0.002096
      f+1     :     0.000356
      f-1     :     0.000331
      f+2     :     0.000213
      f-2     :     0.000059
      f+3     :     0.000525
      f-3     :     0.000350

  9 H s       :     0.874699  s :     0.874699
      pz      :     0.017824  p :     0.033659
      px      :     0.005309
      py      :     0.010526
      dz2     :     0.000648  d :     0.002149
      dxz     :     0.000421
      dyz     :     0.000513
      dx2y2   :     0.000318
      dxy     :     0.000249

 10 H s       :     0.874672  s :     0.874672
      pz      :     0.019134  p :     0.033663
      px      :     0.004924
      py      :     0.009605
      dz2     :     0.000703  d :     0.002149
      dxz     :     0.000472
      dyz     :     0.000529
      dx2y2   :     0.000257
      dxy     :     0.000188

 11 H s       :     0.859921  s :     0.859921
      pz      :     0.008246  p :     0.034304
      px      :     0.004973
      py      :     0.021084
      dz2     :     0.000225  d :     0.002097
      dxz     :     0.000065
      dyz     :     0.000552
      dx2y2   :     0.000665
      dxy     :     0.000591

 12 H s       :     0.880000  s :     0.880000
      pz      :     0.012553  p :     0.035561
      px      :     0.006626
      py      :     0.016382
      dz2     :     0.000524  d :     0.002234
      dxz     :     0.000322
      dyz     :     0.000484
      dx2y2   :     0.000516
      dxy     :     0.000388

 13 H s       :     0.897182  s :     0.897182
      pz      :     0.021439  p :     0.036455
      px      :     0.005183
      py      :     0.009833
      dz2     :     0.000737  d :     0.002322
      dxz     :     0.000656
      dyz     :     0.000691
      dx2y2   :     0.000163
      dxy     :     0.000075

 14 H s       :     0.820090  s :     0.820090
      pz      :     0.008625  p :     0.040186
      px      :     0.008921
      py      :     0.022640
      dz2     :     0.000212  d :     0.002118
      dxz     :     0.000004
      dyz     :     0.000512
      dx2y2   :     0.000642
      dxy     :     0.000748

 15 H s       :     0.888757  s :     0.888757
      pz      :     0.022102  p :     0.041470
      px      :     0.011590
      py      :     0.007777
      dz2     :     0.000717  d :     0.002219
      dxz     :     0.000710
      dyz     :     0.000555
      dx2y2   :     0.000126
      dxy     :     0.000111

 16 H s       :     0.876911  s :     0.876911
      pz      :     0.014113  p :     0.042089
      px      :     0.018091
      py      :     0.009884
      dz2     :     0.000548  d :     0.002233
      dxz     :     0.000531
      dyz     :     0.000316
      dx2y2   :     0.000435
      dxy     :     0.000403


                     *******************************
                     * LOEWDIN POPULATION ANALYSIS *
                     *******************************

----------------------
LOEWDIN ATOMIC CHARGES
----------------------
   0 O :    0.004797
   1 C :   -0.359872
   2 O :    0.235720
   3 C :    0.004379
   4 C :   -0.217814
   5 C :    0.033728
   6 C :   -0.007773
   7 C :   -0.013445
   8 O :    0.181545
   9 H :    0.010804
  10 H :    0.010765
  11 H :    0.013215
  12 H :    0.014728
  13 H :    0.015131
  14 H :    0.022957
  15 H :    0.025516
  16 H :    0.025617

-------------------------------
LOEWDIN REDUCED ORBITAL CHARGES
-------------------------------
  0 O s       :     3.397435  s :     3.397435
      pz      :     1.389809  p :     4.528903
      px      :     1.619310
      py      :     1.519784
      dz2     :     0.007921  d :     0.063293
      dxz     :     0.002348
      dyz     :     0.010071
      dx2y2   :     0.020894
      dxy     :     0.022059
      f0      :     0.000333  f :     0.005571
      f+1     :     0.000220
      f-1     :     0.000808
      f+2     :     0.000342
      f-2     :     0.000361
      f+3     :     0.001789
      f-3     :     0.001719

  1 C s       :     2.733876  s :     2.733876
      pz      :     0.637101  p :     2.509349
      px      :     0.950435
      py      :     0.921813
      dz2     :     0.063399  d :     0.955849
      dxz     :     0.089729
      dyz     :     0.201862
      dx2y2   :     0.322403
      dxy     :     0.278457
      f0      :     0.011664  f :     0.160798
      f+1     :     0.006517
      f-1     :     0.012583
      f+2     :     0.013412
      f-2     :     0.025902
      f+3     :     0.028182
      f-3     :     0.062538

  2 O s       :     3.242803  s :     3.242803
      pz      :     1.601021  p :     4.414075
      px      :     1.299928
      py      :     1.513127
      dz2     :     0.010340  d :     0.101224
      dxz     :     0.014857
      dyz     :     0.006699
      dx2y2   :     0.032783
      dxy     :     0.036544
      f0      :     0.000493  f :     0.006178
      f+1     :     0.000603
      f-1     :     0.000472
      f+2     :     0.000669
      f-2     :     0.000328
      f+3     :     0.001436
      f-3     :     0.002176

  3 C s       :     2.726351  s :     2.726351
      pz      :     1.042783  p :     2.790847
      px      :     0.701674
      py      :     1.046390
      dz2     :     0.067028  d :     0.417249
      dxz     :     0.097729
      dyz     :     0.053122
      dx2y2   :     0.107328
      dxy     :     0.092042
      f0      :     0.005765  f :     0.061175
      f+1     :     0.009433
      f-1     :     0.004953
      f+2     :     0.010104
      f-2     :     0.003325
      f+3     :     0.014150
      f-3     :     0.013446

  4 C s       :     2.718151  s :     2.718151
      pz      :     0.888289  p :     2.752090
      px      :     0.983289
      py      :     0.880512
      dz2     :     0.049671  d :     0.650157
      dxz     :     0.042657
      dyz     :     0.147412
      dx2y2   :     0.240569
      dxy     :     0.169848
      f0      :     0.007568  f :     0.097416
      f+1     :     0.005517
      f-1     :     0.008287
      f+2     :     0.010363
      f-2     :     0.013120
      f+3     :     0.023345
      f-3     :     0.029215

  5 C s       :     2.733951  s :     2.733951
      pz      :     0.822081  p :     2.816326
      px      :     0.977254
      py      :     1.016992
      dz2     :     0.027158  d :     0.373066
      dxz     :     0.073703
      dyz     :     0.025704
      dx2y2   :     0.128605
      dxy     :     0.117896
      f0      :     0.002688  f :     0.042929
      f+1     :     0.003233
      f-1     :     0.003585
      f+2     :     0.001524
      f-2     :     0.008296
      f+3     :     0.013714
      f-3     :     0.009889

  6 C s       :     2.693781  s :     2.693781
      pz      :     1.003318  p :     2.873826
      px      :     0.945901
      py      :     0.924607
      dz2     :     0.067926  d :     0.397815
      dxz     :     0.096697
      dyz     :     0.055345
      dx2y2   :     0.095434
      dxy     :     0.082414
      f0      :     0.004541  f :     0.042351
      f+1     :     0.004556
      f-1     :     0.004858
      f+2     :     0.005922
      f-2     :     0.004807
      f+3     :     0.009859
      f-3     :     0.007808

  7 C s       :     2.716955  s :     2.716955
      pz      :     1.029861  p :     2.717493
      px      :     0.715267
      py      :     0.972365
      dz2     :     0.090004  d :     0.506955
      dxz     :     0.099359
      dyz     :     0.077801
      dx2y2   :     0.130033
      dxy     :     0.109758
      f0      :     0.008276  f :     0.072042
      f+1     :     0.009082
      f-1     :     0.004555
      f+2     :     0.012713
      f-2     :     0.005452
      f+3     :     0.016169
      f-3     :     0.015794

  8 O s       :     3.263787  s :     3.263787
      pz      :     1.685912  p :     4.448513
      px      :     1.312469
      py      :     1.450133
      dz2     :     0.009491  d :     0.099525
      dxz     :     0.012534
      dyz     :     0.014357
      dx2y2   :     0.036395
      dxy     :     0.026748
      f0      :     0.000707  f :     0.006629
      f+1     :     0.000553
      f-1     :     0.000497
      f+2     :     0.000962
      f-2     :     0.000242
      f+3     :     0.001512
      f-3     :     0.002156

  9 H s       :     0.825787  s :     0.825787
      pz      :     0.060768  p :     0.136594
      px      :     0.027048
      py      :     0.048777
      dz2     :     0.008575  d :     0.026815
      dxz     :     0.005042
      dyz     :     0.006816
      dx2y2   :     0.003662
      dxy     :     0.002720

 10 H s       :     0.825836  s :     0.825836
      pz      :     0.064562  p :     0.136585
      px      :     0.025862
      py      :     0.046161
      dz2     :     0.009035  d :     0.026814
      dxz     :     0.005434
      dyz     :     0.007444
      dx2y2   :     0.002892
      dxy     :     0.002009

 11 H s       :     0.824131  s :     0.824131
      pz      :     0.038423  p :     0.135635
      px      :     0.027613
      py      :     0.069599
      dz2     :     0.002537  d :     0.027018
      dxz     :     0.000931
      dyz     :     0.009021
      dx2y2   :     0.007380
      dxy     :     0.007150

 12 H s       :     0.822100  s :     0.822100
      pz      :     0.052399  p :     0.136285
      px      :     0.030658
      py      :     0.053228
      dz2     :     0.007236  d :     0.026888
      dxz     :     0.003925
      dyz     :     0.006051
      dx2y2   :     0.005184
      dxy     :     0.004491

 13 H s       :     0.822185  s :     0.822185
      pz      :     0.071965  p :     0.135991
      px      :     0.025592
      py      :     0.038434
      dz2     :     0.009563  d :     0.026692
      dxz     :     0.006288
      dyz     :     0.008663
      dx2y2   :     0.001369
      dxy     :     0.000809

 14 H s       :     0.801046  s :     0.801046
      pz      :     0.039384  p :     0.149546
      px      :     0.034830
      py      :     0.075331
      dz2     :     0.002524  d :     0.026451
      dxz     :     0.000101
      dyz     :     0.007570
      dx2y2   :     0.007917
      dxy     :     0.008340

 15 H s       :     0.805306  s :     0.805306
      pz      :     0.066957  p :     0.142151
      px      :     0.040231
      py      :     0.034963
      dz2     :     0.009085  d :     0.027027
      dxz     :     0.008121
      dyz     :     0.006882
      dx2y2   :     0.001508
      dxy     :     0.001432

 16 H s       :     0.804911  s :     0.804911
      pz      :     0.052215  p :     0.142172
      px      :     0.050887
      py      :     0.039070
      dz2     :     0.007330  d :     0.027300
      dxz     :     0.006288
      dyz     :     0.003797
      dx2y2   :     0.005015
      dxy     :     0.004870


                      *****************************
                      * MAYER POPULATION ANALYSIS *
                      *****************************

  NA   - Mulliken gross atomic population
  ZA   - Total nuclear charge
  QA   - Mulliken gross atomic charge
  VA   - Mayer's total valence
  BVA  - Mayer's bonded valence
  FA   - Mayer's free valence

  ATOM       NA         ZA         QA         VA         BVA        FA
  0 O      8.5578     8.0000    -0.5578     1.9259     1.9259    -0.0000
  1 C      5.4540     6.0000     0.5460     4.1343     4.1343    -0.0000
  2 O      8.3599     8.0000    -0.3599     1.9793     1.9793    -0.0000
  3 C      6.0102     6.0000    -0.0102     3.8510     3.8510     0.0000
  4 C      5.8501     6.0000     0.1499     3.8164     3.8164    -0.0000
  5 C      6.1440     6.0000    -0.1440     3.9017     3.9017     0.0000
  6 C      6.0231     6.0000    -0.0231     3.9101     3.9101     0.0000
  7 C      5.8896     6.0000     0.1104     3.8837     3.8837     0.0000
  8 O      8.4241     8.0000    -0.4241     1.8783     1.8783     0.0000
  9 H      0.9105     1.0000     0.0895     0.9977     0.9977     0.0000
 10 H      0.9105     1.0000     0.0895     0.9976     0.9976     0.0000
 11 H      0.8963     1.0000     0.1037     0.9968     0.9968     0.0000
 12 H      0.9178     1.0000     0.0822     0.9986     0.9986     0.0000
 13 H      0.9360     1.0000     0.0640     1.0076     1.0076     0.0000
 14 H      0.8624     1.0000     0.1376     1.0118     1.0118     0.0000
 15 H      0.9324     1.0000     0.0676     1.0091     1.0091    -0.0000
 16 H      0.9212     1.0000     0.0788     1.0120     1.0120    -0.0000

  Mayer bond orders larger than 0.100000
B(  0-O ,  1-C ) :   1.8846 B(  1-C ,  2-O ) :   1.2115 B(  1-C ,  4-C ) :   0.9972 
B(  2-O ,  3-C ) :   0.8373 B(  3-C ,  9-H ) :   0.9986 B(  3-C , 10-H ) :   0.9984 
B(  3-C , 11-H ) :   0.9964 B(  4-C ,  5-C ) :   1.8873 B(  4-C ,  8-O ) :   1.0149 
B(  5-C ,  6-C ) :   0.9772 B(  5-C , 14-H ) :   0.9660 B(  6-C ,  7-C ) :   0.9652 
B(  6-C , 15-H ) :   0.9880 B(  6-C , 16-H ) :   1.0150 B(  7-C ,  8-O ) :   0.8503 
B(  7-C , 12-H ) :   1.0083 B(  7-C , 13-H ) :   1.0150 

-------
TIMINGS
-------

Total SCF time: 0 days 0 hours 1 min 14 sec 

Total time                  ....      74.239 sec
Sum of individual times     ....      74.283 sec  (100.1%)

SCF preparation             ....       0.439 sec  (  0.6%)
Fock matrix formation       ....      71.588 sec  ( 96.4%)
  Startup                   ....       0.080 sec  (  0.1% of F)
  Coulomb+Exchange Fock     ....      67.663 sec  ( 94.5% of F)
  CPCM terms                ....       2.934 sec  (  4.1% of F)
Diagonalization             ....       0.000 sec  (  0.0%)
Density matrix formation    ....       0.641 sec  (  0.9%)
Total Energy calculation    ....       0.046 sec  (  0.1%)
Population analysis         ....       0.046 sec  (  0.1%)
Orbital Transformation      ....       0.232 sec  (  0.3%)
Orbital Orthonormalization  ....       0.000 sec  (  0.0%)
DIIS solution               ....       0.876 sec  (  1.2%)
SOSCF solution              ....       0.409 sec  (  0.6%)
Finished LeanSCF after  74.3 sec

Maximum memory used throughout the entire LEANSCF-calculation: 28.2 MB


           ************************************************************
           *        Program running with 8 parallel MPI-processes     *
           *              working on a common directory               *
           ************************************************************

------------------------------------------------------------------------------
                         ORCA PROPERTY INTEGRAL CALCULATIONS
------------------------------------------------------------------------------

GBWName                                   ... calc.gbw
Number of atoms                           ...     17
Number of basis functions                 ...    391
Max core memory                           ...   8000 MB

Dipole integrals                          ... YES
Quadrupole integrals                      ...  NO
Linear momentum integrals                 ... YES
Angular momentum integrals                ... YES
Higher moments length integrals           ...  NO
Higher moments velocity integrals         ...  NO
Kinetic energy integrals                  ...  NO
GIAO right hand sides                     ...  NO
GIAO dipole derivative integrals          ...  NO
SOC integrals                             ...  NO
EPR diamagnetic integrals (GIAO)          ...  NO
EPR gauge integrals                       ...  NO
Field gradient integrals                  ...  NO (   0 nuclei)
Spin-dipole/Fermi contact integrals       ...  NO (   0 nuclei)
Contact density integrals                 ...  NO (   0 nuclei)
Nucleus-orbit integrals                   ...  NO (   0 nuclei)
Geometric perturbations                   ...  NO (  17 nuclei)

Choice of electric origin   ... Center of mass
Position of electric origin ... (  0.1830, -0.1207,  0.2901) 
Choice of magnetic origin   ... GIAO
Position of magnetic origin ... (  0.0000,  0.0000,  0.0000) 

Calculating integrals                     ... Electric Dipole (Length)     done (  0.0 sec)
Calculating integrals                     ... Linear Momentum              done (  0.0 sec)
Calculating integrals                     ... Angular Momentum  (ElOri)    done (  0.0 sec)

Property integrals calculated in   0.1 sec

Maximum memory used throughout the entire PROPINT-calculation: 22.9 MB


           ************************************************************
           *        Program running with 8 parallel MPI-processes     *
           *              working on a common directory               *
           ************************************************************


--------------------------------------------------------------------------------
                             ORCA-MATRIX DRIVEN CI
--------------------------------------------------------------------------------


Wavefunction type
-----------------
Correlation treatment                      ...      CCSD     
Single excitations                         ... ON
Orbital optimization                       ... OFF
Calculation of Z vector                    ... OFF
Calculation of Brueckner orbitals          ... OFF
Perturbative triple excitations            ... ON
CPCM scheme                                ... PTES
Calculation of F12 correction              ... OFF
Frozen core treatment                      ... chemical core (18 el)
Reference Wavefunction                     ... RHF
  Internal Orbitals:     9 ...   33 ( 25 MO's/ 50 electrons)
  Virtual  Orbitals:    34 ...  390 (357 MO's              )
Number of AO's                             ...    391
Number of electrons                        ...     68
Number of correlated electrons             ...     50

Algorithmic settings
--------------------
Integral transformation                    ... All integrals via the RI transformation
K(C) Formation                             ... RI-DLPNO
   PNO-Integral Storage                    ... ON DISK
   PNO occupation number cut-off           ... 3.330e-07
   Singles PNO occupation number cut-off   ... 9.990e-09
   PNO Mulliken prescreening cut-off       ... 1.000e-03
   Domain cut-off (Mulliken population)    ... 1.000e-03
   PNO Normalization                       ...    1
Maximum number of iterations               ...        50
Convergence tolerance (max. residuum)      ... 2.500e-05
Level shift for amplitude update           ... 2.000e-01
Maximum number of DIIS vectors             ...         7
DIIS turned on at iteration                ...         0
Damping before turning on DIIS             ...     0.500
Damping after turning on DIIS              ...     0.000
Pair specific amplitude update             ... OFF
Natural orbital iterations                 ... OFF
Perturbative natural orbital generation    ... OFF
Printlevel                                 ... 2

Singles Fock matrix elements calculated using PNOs.

Memory handling:
----------------
Maximum memory for working arrays          ...   8000 MB
Data storage in matrix containers          ... UNCOMPRESSED
Data type for integral storage             ... DOUBLE
In-Core Storage of quantities:
   Amplitudes+Sigma Vector      ... NO
   J+K operators                ... NO
   DIIS vectors                 ... NO
   3-external integrals         ... NO
   4-external integrals         ... NO

Localization treatment:
-----------------------
Localization option                        ...    6
Localization threshhold                    ... -1.0e+00
Using relative localization threshhold     ... 1.0e-08
Neglect threshold for strong pairs         ... 1.000e-04 Eh
Prescreening threshold for very weak pairs ... 1.000e-06 Eh

Initializing the integral package          ... done
Localizing the valence orbitals
Localizing the valence orbitals
------------------------------------------------------------------------------
                           ORCA ORBITAL LOCALIZATION
------------------------------------------------------------------------------

Input orbitals are from                  ... calc.gbw
Output orbitals are to                   ... calc.loc
Max. number of iterations                ... 128
Localizations seeded randomly            ... off
Convergence tolerance                    ... 1.000e-06
Using relative localization threshhold   ... 1.000e-08
Threshold for strong local MOs           ... 9.500e-01
Threshold for bond MOs                   ... 8.500e-01
Operator                                 ... 0
Orbital range for localization           ... 9 to 33
Localization criterion                   ... FOSTER-BOYS (AUGMENTED HESSIAN)
Doing the dipole integrals     ... o.k.
Initial value of the localization sum :   443.679192
ITERATION   0 : L=  477.3922426286 DL=  3.37e+01 (AVERGE_DL)=    0.3352265415 
ITERATION   1 : L=  480.1949392769 DL=  2.80e+00 (AVERGE_DL)=    0.0966556887 
ITERATION   2 : L=  480.3318049135 DL=  1.37e-01 (AVERGE_DL)=    0.0213592788 
ITERATION   3 : L=  480.3608090859 DL=  2.90e-02 (AVERGE_DL)=    0.0098326281 
ITERATION   4 : L=  480.3665081204 DL=  5.70e-03 (AVERGE_DL)=    0.0043585297 
ITERATION   5 : L=  480.3681056354 DL=  1.60e-03 (AVERGE_DL)=    0.0023076070 
ITERATION   6 : L=  480.3688631049 DL=  7.57e-04 (AVERGE_DL)=    0.0015889929 
ITERATION   7 : L=  480.3693478646 DL=  4.85e-04 (AVERGE_DL)=    0.0012711670 
ITERATION   8 : L=  480.3696933620 DL=  3.45e-04 (AVERGE_DL)=    0.0010731533 
ITERATION   9 : L=  480.3699481144 DL=  2.55e-04 (AVERGE_DL)=    0.0009215068 
ITERATION  10 : L=  480.3701384890 DL=  1.90e-04 (AVERGE_DL)=    0.0007966065 
ITERATION  11 : L=  480.3702818312 DL=  1.43e-04 (AVERGE_DL)=    0.0006912360 
ITERATION  12 : L=  480.3703903388 DL=  1.09e-04 (AVERGE_DL)=    0.0006014083 
ITERATION  13 : L=  480.3704728107 DL=  8.25e-05 (AVERGE_DL)=    0.0005243150 
ITERATION  14 : L=  480.3705356976 DL=  6.29e-05 (AVERGE_DL)=    0.0004578462 
ITERATION  15 : L=  480.3705837711 DL=  4.81e-05 (AVERGE_DL)=    0.0004003059 
ITERATION  16 : L=  480.3706205954 DL=  3.68e-05 (AVERGE_DL)=    0.0003503536 
ITERATION  17 : L=  480.3706488476 DL=  2.83e-05 (AVERGE_DL)=    0.0003068782 
ITERATION  18 : L=  480.3706705492 DL=  2.17e-05 (AVERGE_DL)=    0.0002689584 
ITERATION  19 : L=  480.3706872377 DL=  1.67e-05 (AVERGE_DL)=    0.0002358564 
ITERATION  20 : L=  480.3707000817 DL=  1.28e-05 (AVERGE_DL)=    0.0002069140 
ITERATION  21 : L=  480.3707099740 DL=  9.89e-06 (AVERGE_DL)=    0.0001815884 
ITERATION  22 : L=  480.3707175963 DL=  7.62e-06 (AVERGE_DL)=    0.0001593975 
ITERATION  23 : L=  480.3707234721 DL=  5.88e-06 (AVERGE_DL)=    0.0001399503 
ITERATION  24 : L=  480.3707280027 DL=  4.53e-06 (AVERGE_DL)=    0.0001228895 
ITERATION  25 : L=  480.3707314979 DL=  3.50e-06 (AVERGE_DL)=    0.0001079385 
ITERATION  26 : L=  480.3707341950 DL=  2.70e-06 (AVERGE_DL)=    0.0000948171 
ITERATION  27 : L=  480.3707362772 DL=  2.08e-06 (AVERGE_DL)=    0.0000833112 
ITERATION  28 : L=  480.3707378841 DL=  1.61e-06 (AVERGE_DL)=    0.0000731875 
ITERATION  29 : L=  480.3707391253 DL=  1.24e-06 (AVERGE_DL)=    0.0000643207 
ITERATION  30 : L=  480.3707400824 DL=  9.57e-07 (AVERGE_DL)=    0.0000564840 
LOCALIZATION SUM CONVERGED

------------------------------------------------------
AUGMENTED HESSIAN OPTIMIZATION OF FOSTER-BOYS ORBITALS
------------------------------------------------------

Spin operator:           0
Orbital window:          9 to 33
Number of iterations:    128
Gradient tolerance:      1.000e-06
Number of pairs:         300
Davidson threshold:      2000
Diagonalization method:  LAPACK
Iter:    0   L: 480.3707400824   Grad. norm: 2.256398e-03
   *** Likely close to a maximum now. ***
       Augmented Hessian eigenvalues:  6.51e-06 -1.25e-01 -9.04e-01 -1.40e+00 ... 
Iter:    1   L: 480.3707433433   Grad. norm: 4.194373e-05
Iter:    2   L: 480.3707433434   Grad. norm: 2.311802e-10
LOCALIZATION HAS CONVERGED.

Eigenvalues of the Hessian:
  0 -1.251e-01
  1 -9.039e-01
  2 -1.398e+00
  3 -1.673e+00
  4 -2.065e+00
  5 -2.792e+00
  6 -3.282e+00
  7 -4.575e+00
  8 -4.892e+00
  9 -5.092e+00
    ...


--------------------------------------------------------------------------------
                    LOCALIZED MOLECULAR ORBITAL COMPOSITIONS
--------------------------------------------------------------------------------

The Mulliken populations for each LMO on each atom are computed
The LMO`s will be ordered according to atom index and type
  (A) Strongly localized MO`s have populations of >=0.950 on one atom
  (B) Two center bond orbitals have populations of >=0.850 on two atoms
  (C) Other MO`s are considered to be `delocalized`

FOUND  -   6 strongly local MO`s
       -  19 two center bond MO`s
       -   0 significantly delocalized MO`s

Rather strongly localized orbitals:
MO  14:   8O  -   0.978856
MO  13:   8O  -   0.968024
MO  12:   2O  -   0.954496
MO  11:   2O  -   0.955777
MO  10:   0O  -   0.963859
MO   9:   0O  -   0.961308
Bond-like localized orbitals:
MO  33:  16H  -   0.463064  and   6C  -   0.565285
MO  32:  15H  -   0.469322  and   6C  -   0.544703
MO  31:  14H  -   0.427003  and   5C  -   0.566177
MO  30:  13H  -   0.475273  and   7C  -   0.559637
MO  29:  12H  -   0.468265  and   7C  -   0.560393
MO  28:  11H  -   0.456186  and   3C  -   0.563199
MO  27:  10H  -   0.464823  and   3C  -   0.561242
MO  26:   9H  -   0.464827  and   3C  -   0.561412
MO  25:   8O  -   0.686549  and   7C  -   0.317811
MO  24:   8O  -   0.656768  and   4C  -   0.360612
MO  23:   7C  -   0.514315  and   6C  -   0.507972
MO  22:   6C  -   0.439550  and   5C  -   0.576353
MO  21:   5C  -   0.490237  and   4C  -   0.526042
MO  20:   5C  -   0.480851  and   4C  -   0.535715
MO  19:   4C  -   0.530391  and   1C  -   0.513126
MO  18:   3C  -   0.309979  and   2O  -   0.688498
MO  17:   2O  -   0.655726  and   1C  -   0.370162
MO  16:   1C  -   0.328321  and   0O  -   0.687205
MO  15:   1C  -   0.334064  and   0O  -   0.687698
Localized MO's were stored in: calc.loc

Localizing the core orbitals
------------------------------------------------------------------------------
                           ORCA ORBITAL LOCALIZATION
------------------------------------------------------------------------------

Input orbitals are from                  ... calc.loc
Output orbitals are to                   ... calc.loc
Max. number of iterations                ... 128
Localizations seeded randomly            ... off
Convergence tolerance                    ... 1.000e-06
Using relative localization threshhold   ... 1.000e-08
Threshold for strong local MOs           ... 9.500e-01
Threshold for bond MOs                   ... 8.500e-01
Operator                                 ... 0
Orbital range for localization           ... 0 to 8
Localization criterion                   ... FOSTER-BOYS (AUGMENTED HESSIAN)
Doing the dipole integrals     ... o.k.
Initial value of the localization sum :   140.284679
ITERATION   0 : L=  140.2846834826 DL=  4.77e-06 (AVERGE_DL)=    0.0003638298 
ITERATION   1 : L=  140.2846834826 DL=  0.00e+00 (AVERGE_DL)=    0.0000000000 
LOCALIZATION SUM CONVERGED

------------------------------------------------------
AUGMENTED HESSIAN OPTIMIZATION OF FOSTER-BOYS ORBITALS
------------------------------------------------------

Spin operator:           0
Orbital window:          0 to 8
Number of iterations:    128
Gradient tolerance:      1.000e-06
Number of pairs:         36
Davidson threshold:      2000
Diagonalization method:  LAPACK
Iter:    0   L: 140.2846834826   Grad. norm: 2.427942e-05
   *** Likely close to a maximum now. ***
       Augmented Hessian eigenvalues:  7.31e-12 -2.11e+01 -2.54e+01 -2.59e+01 ... 
Iter:    1   L: 140.2846834826   Grad. norm: 1.470558e-17
LOCALIZATION HAS CONVERGED.

Eigenvalues of the Hessian:
  0 -2.107e+01
  1 -2.543e+01
  2 -2.588e+01
  3 -2.652e+01
  4 -2.934e+01
  5 -3.009e+01
  6 -3.140e+01
  7 -3.243e+01
  8 -3.396e+01
  9 -7.255e+01
    ...


--------------------------------------------------------------------------------
                    LOCALIZED MOLECULAR ORBITAL COMPOSITIONS
--------------------------------------------------------------------------------

The Mulliken populations for each LMO on each atom are computed
The LMO`s will be ordered according to atom index and type
  (A) Strongly localized MO`s have populations of >=0.950 on one atom
  (B) Two center bond orbitals have populations of >=0.850 on two atoms
  (C) Other MO`s are considered to be `delocalized`

FOUND  -   9 strongly local MO`s
       -   0 two center bond MO`s
       -   0 significantly delocalized MO`s

Rather strongly localized orbitals:
MO   8:   8O  -   0.999175
MO   7:   7C  -   1.001131
MO   6:   6C  -   1.001907
MO   5:   5C  -   1.001748
MO   4:   4C  -   1.000779
MO   3:   3C  -   1.000127
MO   2:   2O  -   0.999164
MO   1:   1C  -   0.999592
MO   0:   0O  -   0.999243
Localized MO's were stored in: calc.loc

Warning: reference  - re-canonicalizations have been set to INT 1 VIRT 1
Warning: internal orbitals are localized - no re-canonicalization of internal orbitals
Warning: UsePNO is turned on - no re-canonicalization of internal and virtual orbitals
Fock densities were made 
Making Fock matrix and reference energy:

--------------------------
CLOSED-SHELL FOCK OPERATOR
--------------------------

MDCI_FockCPCM: ediel   =  -0.015160683000
MDCI_FockCPCM: <VCPCM> =  -0.238240165627
Time needed for Fock operator              ...            8.843 sec
Reference energy                           ...   -456.623933418

--------------
DLPNO SETTINGS (2015 fully linear scaling implementation)
--------------

TCutMKN:           1.000e-03
TCutPAO:           1.000e-03
TCutPNO:           3.330e-07
TCutPNOSingles:    9.990e-09
TCutEN:            9.700e-01
TCutPAOExt:        1.000e-01
TCutPairs:         1.000e-04
TCutPre:           1.000e-06
TCutOSV:           1.000e-06
TCutDOij:          1.000e-05
TCutDO:            1.000e-02
TCutC:             1.000e-04
TCutCPAO:          1.000e-03
TCutCMO:           1.000e-03
TScaleDOMP2PreScr: 2.000e+00
TScaleMKNMP2PreScr:1.000e+01
TScalePNOMP2PreScr:1.000e+00
PAO overlap thresh 1.000e-08
Using PNOs for Singles Fock computation
Use new domains
Use fully linear algorithm
TCutTNO:           1.000e-09
TCutMP2Pairs:      1.000e-05
TCutDOStrong:      2.000e-02
TCutDOWeak:        4.000e-02
TCutMKNStrong:     1.000e-02
TCutMKNWeak:       1.000e-01
NTCutTNO:          1

--------------------------
Creating C-PCM containers                  ... ok
Mulliken population of the LMOs            ... ok
Performing proximity check                 ... No problems found
Calculating differential overlap integrals ... ok

--------------------------
ELECTRON PAIR PRESCREENING
--------------------------

Dipole-based pair screening          .... used

   TCutDOij = 1.000000e-05
   TCutPre  = 1.000000e-06
   .... Finished loop over pairs
Total time spent in the prescreening                  ...     0.000 sec
sum of pair energies estimated for screened out pairs ...       0.000000000000 Eh
Thresholds for map construction and integral transformation for crude MP2:
   TCutMKN                    ...     1.0e-02
   TCutDO                     ...     2.0e-02
   TCutPairs                  ...     1.0e-04
   TCutPNO_CrudeMP2           ...     3.3e-07
   TCutPNOSingles_CrudeMP2    ...     1.0e-08
--------------------------------
LOCAL RI TRANSFORMATION (IAVPAO)
--------------------------------

Orbital window:       9 to 33
Number of PAOs:     391
Basis functions:    391 (147 shells)
Aux. functions:     924 (278 shells)
Use SHARK:           on
Have SHARK:         yes

Processing maps (0.0 sec)
Average map sizes:
   Aux shells -> MOs              25.0
   Aux shells -> PAOs            391.0
   MOs        -> AO shells       140.3
   PAOs       -> AO shells       146.1

Calculating integrals (0.8 sec, 68.920 MB)
Sorting integrals (0.1 sec, 68.910 MB)
Total time for the integral transformation: 1.0 sec
--------------------------------
INITIAL GUESS AND PNO GENERATION
--------------------------------

PNO truncation parameters                   .... 
    PAOOverlapThresh   =        1.000e-08

    TCutPairs          =        1.000e-04
    TCutPNO            =        3.330e-07
    TCutPNOSingles     =        9.990e-09
    TCutMP2Pairs       =        1.000e-05
    TCutMKN            =        1.000e-02
    TCutDO             =        2.000e-02

Pair selection                          .... not used
Type of local MP2 treatment                 .... semi-local MP2
Strategy for PNO selection                  .... occupation number selection
Pair density normalization                  .... MP2 norm
Spin component scaling                      .... not used

   .... Finished loop over pairs
Making pair pair interaction lists          ... done

                       ===========================
                        225 OF  325 PAIRS ARE KEPT CCSD PAIRS
                         80 OF  325 PAIRS ARE KEPT MP2 PAIRS FOR (T)
                         20 OF  325 PAIRS ARE SKIPPED
                       ===========================

Total time spent in the initial guess                 ...     3.605 sec
SL-MP2 correlation energy (all non-screened pairs)    ...      -1.596054227117 Eh

Initial PNO correlation energy                        ...      -1.589032110112 Eh
sum of pair energies prescreened and skipped MP2 pairs...      -0.000100068354 Eh
sum of pair energies of crude MP2 skipped pairs only  ...      -0.000100068354 Eh
sum of MP2 pair energies for pairs that were not kept ...      -0.002840013040 Eh
sum of PNO error estimates for the kept pairs         ...      -0.004182103965 Eh
                                                          --------------------
sum of all corrections                                         -0.007022117005
Initial total correlation energy                               -1.596054227117
Thresholds for map construction and integral transformation for fine MP2 and CCSD(T) calculation:
   TCutMKN   ...     1.0e-03
   TCutDO    ...     1.0e-02
   TCutPairs ...     1.0e-04
   TCutCMO   ...     1.0e-03
   TCutCPAO  ...     1.0e-03

Thresholds for map construction and integral transformation for strong Triples:
   TCutMKN   ...     1.0e-02
   TCutDO    ...     2.0e-02
   TCutCMO   ...     1.0e-03
   TCutCPAO  ...     1.0e-03

Thresholds for map construction and integral transformation for weak Triples:
   TCutMKN   ...     1.0e-01
   TCutDO    ...     4.0e-02
   TCutCMO   ...     1.0e-03
   TCutCPAO  ...     1.0e-03

--------------------------------
LOCAL RI TRANSFORMATION (IAVPAO)
--------------------------------

Orbital window:       9 to 33
Number of PAOs:     391
Basis functions:    391 (147 shells)
Aux. functions:     924 (278 shells)
Use SHARK:           on
Have SHARK:         yes

Processing maps (0.0 sec)
Average map sizes:
   Aux shells -> MOs              24.8
   Aux shells -> PAOs            391.0
   MOs        -> AO shells       140.3
   PAOs       -> AO shells       146.1

Calculating integrals (1.5 sec, 68.383 MB)
Sorting integrals (0.1 sec, 68.373 MB)
Total time for the integral transformation: 1.7 sec
--------------------------------
INITIAL GUESS AND PNO GENERATION
--------------------------------

PNO truncation parameters                   .... 
    PAOOverlapThresh   =        1.000e-08

    TCutPairs          =        1.000e-04
    TCutPNO            =        3.330e-07
    TCutPNOSingles     =        9.990e-09
    TCutMP2Pairs       =        1.000e-05
    TCutMKN            =        1.000e-03
    TCutDO             =        1.000e-02

Pair selection                          .... not used
Type of local MP2 treatment                 .... semi-local MP2
Strategy for PNO selection                  .... occupation number selection
Pair density normalization                  .... MP2 norm
Spin component scaling                      .... not used

   .... Finished loop over pairs

 PNO Occupation Number Statistics: 
  | Av. % of trace(Dij) retained        ...  97.453817211702
  | sigma^2 in % of trace(Dij) retained ...   1.06e+01
  | Av. % of trace(Di) retained         ...  99.999098390543
  | sigma^2 in % of trace(Di) retained  ...   7.11e-08
 Distributions of % trace(Dij) recovered:
  |       >= 99.9  ...    68 ( 22.3 % of all pairs)
  |   [80.0, 90.0) ...    14 (  4.6 % of all pairs)
  |   [90.0, 99.0) ...   139 ( 45.6 % of all pairs)
  |   [99.0, 99.9) ...    84 ( 27.5 % of all pairs)
 Distributions of % trace(Di) recovered :
  |       >= 99.9  ...    25 (100.0 % of all I-pairs )

Making pair pair interaction lists          ... done

                       ===========================
                        225 OF  305 PAIRS ARE KEPT
                       ===========================

Total time spent in the initial guess                 ...     4.946 sec
SL-MP2 correlation energy (all non-screened pairs)    ...      -1.596439832805 Eh

Initial PNO correlation energy                        ...      -1.589483325641 Eh
sum of pair energies estimated for screened out pairs ...      -0.000100068354 Eh
sum of MP2 pair energies for pairs that were not kept ...      -0.002741576927 Eh
sum of PNO error estimates for the kept pairs         ...      -0.004214930238 Eh
                                                          --------------------
sum of all corrections                                         -0.007056575519
Initial total correlation energy                               -1.596539901160
Thresholds for map construction and integral transformation for fine MP2 and CCSD(T) calculation:
   TCutMKN   ...     1.0e-03
   TCutDO    ...     1.0e-02
   TCutPairs ...     1.0e-04
   TCutCMO   ...     1.0e-03
   TCutCPAO  ...     1.0e-03

Time for aux screen maps:            0.002
Time for maps after fine MP2:            0.010
-----------------------------
LOCAL RI TRANSFORMATION (IJV)
-----------------------------

Orbital window:       9 to 33
Basis functions:    391 (147 shells)
Aux. functions:     924 (278 shells)
Use SHARK:           on

Processing maps (0.0 sec)
Average map sizes:
   Aux shells -> MOs(i)           24.0
   Aux shells -> MOs(j)           25.0
   MOs        -> AO shells       140.3

Calculating integrals (0.9 sec, 4.251 MB)
Sorting integrals (0.0 sec, 4.240 MB)
Total time for the integral transformation: 0.9 sec
--------------------------------
LOCAL RI TRANSFORMATION (VABPAO)
--------------------------------

Number of PAOs:     391
Basis functions:    391 (147 shells)
Aux. functions:     924 (278 shells)
Use SHARK:           on

Processing maps (0.0 sec)
Average map sizes:
   Aux shells -> PAOs            391.0
   PAOs       -> AO shells       146.1

Calculating integrals (1.8 sec, 1077.754 MB)
Finished


-------------------------------------
Pair Pair Term precalculation with     
RI-(ij|mn) and (im|jn) transformation  
ON THE FLY                             
-------------------------------------

   IBatch   1 (of   1)              ... done (   46.220 sec)
Total EXT                           ...          46.220 sec

IAVPA Available = YES
VABPAO Available= YES
IJV Available   = YES
IJK Available   = NO
PNO3i Available = YES
PNO3j Available = YES
PNO4 Available  = YES
---------------------
RI-PNO TRANSFORMATION
---------------------

Total Number of PNOs                   ...  7130
Average number of PNOs per pair        ...    31
Maximal number of PNOs per pair        ...    64
   #pairs with  1 -  5 PNOs   :    0
   #pairs with  6 - 10 PNOs   :    7
   #pairs with 11 - 15 PNOs   :   25
   #pairs with 16 - 20 PNOs   :   28
   #pairs with 21 - 25 PNOs   :    8
   #pairs with 26 - 30 PNOs   :   28
   #pairs with 31 - 35 PNOs   :   39
   #pairs with 36 - 40 PNOs   :   25
   #pairs with 41 - 45 PNOs   :   31
   #pairs with 46 - 50 PNOs   :   23
   #pairs with 51 - 55 PNOs   :   10
   #pairs with 61 - 65 PNOs   :    1

Generation of (ij|ab)[P] integrals            ... on
Generation of (ia|bc)[P],(ja|bc)[P] integrals ... on
Storage of 3 and 4 external integrals         ... on
Generation of ALL (ka|bc)[P] integrals        ... on
Keep RI integrals in memory                   ... off

Ibatch:  1 (of  1)
Starting 2-4 index PNO integral generation ... done

Timings:
Total PNO integral transformation time     ...         17.449 sec
Size of the 3-external file                ...        81 MB
Size of the 4-external file                ...       442 MB
Size of the IKJL file                      ...         0 MB
Size of the all 3-external file            ...      1007 MB
Size of the 1-external file                ...         4 MB

Making pair/pair overlap matrices          ... done (    2.059 sec)
Size of the pair overlap file              ... 301 MB
Redoing the guess amplitudes               ... done (    0.002 sec)

-------------------------
FINAL STARTUP INFORMATION
-------------------------

E(0)                                       ...   -456.623933418
E(SL-MP2)                                  ...     -1.596439833
E(SL-MP2) including corrections            ...     -1.596539901
Initial E(tot)                             ...   -458.220473319
<T|T>                                      ...      0.417399301
Number of pairs included                   ... 225
Total number of pairs                      ... 325

------------------------------------------------
                  RHF COUPLED CLUSTER ITERATIONS
------------------------------------------------

Number of PNO amplitudes to be optimized   ...       260780
Number of non-PNO amplitudes               ...     28676025
Untruncated number of regular amplitudes   ...     41420925

Iter       E(tot)           E(Corr)          Delta-E          Residual     Time
  0   -458.220540386     -1.589550393      0.006889440      0.019210625    5.30
                           *** Turning on DIIS ***
  1   -458.269809960     -1.638819967     -0.049269574      0.010991818    5.47
  2   -458.310618217     -1.679628224     -0.040808256      0.005051449    5.50
  3   -458.318829139     -1.687839146     -0.008210922      0.003091134    5.49
  4   -458.321431840     -1.690441846     -0.002602701      0.001384900    5.49
  5   -458.322245876     -1.691255883     -0.000814037      0.000699014    5.48
  6   -458.322424439     -1.691434446     -0.000178563      0.000373734    5.47
  7   -458.322448049     -1.691458056     -0.000023610      0.000221342    5.51
  8   -458.322461251     -1.691471258     -0.000013202      0.000109627    5.47
  9   -458.322449238     -1.691459245      0.000012013      0.000038170    5.46
 10   -458.322455513     -1.691465520     -0.000006275      0.000012697    5.48
               --- The Coupled-Cluster iterations have converged ---

----------------------
COUPLED CLUSTER ENERGY
----------------------

E(0)                                       ...   -456.623933418
E(CORR)(strong-pairs)                      ...     -1.691513955
E(CORR)(weak-pairs)                        ...     -0.007056576
E(CORR)(corrected)                         ...     -1.698570530
C-PCM corr. term (included in E(CORR))     ...     -0.000048435
E(TOT)                                     ...   -458.322503948
Singles Norm <S|S>**1/2                    ...      0.095123914  
T1 diagnostic                              ...      0.013452553  

------------------
LARGEST AMPLITUDES
------------------
  21-> 34  21-> 34       0.053301
  25-> 34  25-> 34       0.052504
  18-> 34  18-> 34       0.051395
  20-> 34  20-> 34       0.049520
  15-> 34  15-> 34       0.046687
  16-> 34  16-> 34       0.046683
  19-> 37  19-> 37       0.045287
  21-> 34  20-> 34       0.043505
  24-> 35  24-> 35       0.041926
  30-> 37  30-> 37       0.041311
  29-> 37  29-> 37       0.037052
  23-> 35  23-> 35       0.034957
  16-> 34  15-> 34       0.034270
  28-> 37  28-> 37       0.033596
  32-> 34  32-> 34       0.032503
  22-> 36  22-> 36       0.032070


-------------------------------------------
DLPNO BASED TRIPLES CORRECTION
-------------------------------------------

Singles multiplier          ...  1.000000
TCutTNO                     ... 1.000e-09
TCutMP2Pairs                ... 1.000e-05
TCutDOStrong                ... 2.000e-02
TCutMKNStrong               ... 1.000e-02
TCutDOWeak                  ... 4.000e-02
TCutMKNWeak                 ... 1.000e-01

Fragment selection                          .... not used
Number of Triples that are to be computed   ...      1822

 . . . . . . . . .
10% done  
20% done  
30% done  
40% done  
50% done  
60% done  
70% done  
80% done  
90% done               (    119.035 sec)
Triples timings:
Total time for T0               ...   132.054 sec
Total time for Iterative (T)    ...     0.000 sec
Total time of overall (T)       ...   132.899 sec

Triples List generation         ...     0.000 sec
TNO generation                  ...    13.012 sec
Pair density generation         ...     0.004 sec
Look up tables                  ...     0.000 sec
Generating 3-index integrals    ...    83.910 sec
  Make 4-ind.int. from 3-ind.int...    11.285 sec
  Projecting amplitudes (D + S) ...    12.672 sec
  Downprojecting integrals      ...     0.002 sec
  Energy contr. (sum over a,b,c)...     3.303 sec
Fitting ET(->0)                 ...     0.000 sec

Everything after 3-index        ...    35.125 sec

Timing details:
 TNO integrals                  ...    94.284 sec
   Reading 3-index integrals    ...     0.345 sec
   Sorting integrals            ...    13.677 sec
       Sorting integrals 1      ...     0.001 sec
       Sorting integrals 2      ...     9.436 sec
       Sorting integrals 3      ...     0.339 sec
       Sorting integrals 4      ...     0.034 sec
       Sorting integrals 5      ...     0.111 sec
       Sorting integrals 6      ...     3.756 sec
   Calculating local VM**-1/2   ...     0.681 sec
   Orthogonal. integrals        ...     0.962 sec
   Multipl. 3-index integrals   ...    78.619 sec
   All concerning IRIab (w/TNO) ...     5.424 sec

 Calculate W0/W1                ...     7.850 sec
 W 3-ext contribution           ...     4.223 sec
 W 3-int contribution           ...     1.374 sec
 Sorting W                      ...     1.969 sec

 V exchange contribution        ...     1.312 sec

 Timings for Triples without generation
     of 3-index integrals       ...    35.122 sec
       0 weak pairs             ...    28.067 sec
       1 weak pair              ...     7.055 sec
       2 weak pairs             ...     0.000 sec
       3 weak pairs             ...     0.000 sec
  Extra time for extrapolation  ...     0.000 sec

Number of Triples   (0, 1, 2, 3 weak pairs; overall):   1238     584       0       0  (  1822)
Number of Atoms     (0, 1, 2, 3 weak pairs; overall):   12.5    12.6     0.0     0.0  (    17)
Number of PAOs      (0, 1, 2, 3 weak pairs; overall):  309.0   320.3     0.0     0.0  (   391)
Number of AuxFcns   (0, 1, 2, 3 weak pairs; overall):  389.9   346.7     0.0     0.0  (   924)
Number of TNOs      (0, 1, 2, 3 weak pairs         ):   83.0    57.2     0.0     0.0
Aver. Number of NTNO, Atoms, PAOs, AuxFcns / Triples:   1822    74.7    12.6   312.6   376.1

Triples Correction (T)                     ...     -0.071063797
Final correlation energy                   ...     -1.769634327
E(CCSD)                                    ...   -458.322503948
E(CCSD(T))                                 ...   -458.393567745


--------------------------------------------------------------------------------
                                    TIMINGS
--------------------------------------------------------------------------------


Total execution time                   ...      304.048 sec

Localization of occupied MO's          ...        0.196 sec (  0.1%)
Fock Matrix Formation                  ...        8.843 sec (  2.9%)
Global overlap, Fock, MKN matrices     ...       18.878 sec (  6.2%)
Differential overlap integrals         ...        0.689 sec (  0.2%)
Organizing maps                        ...        0.032 sec (  0.0%)
RI 3-index integral generations        ...        5.294 sec (  1.7%)
RI-PNO integral transformation         ...       67.884 sec ( 22.3%)
Initial Guess                          ...        8.632 sec (  2.8%)
DIIS Solver                            ...        0.238 sec (  0.1%)
State Vector Update                    ...        0.017 sec (  0.0%)
Sigma-vector construction              ...       59.863 sec ( 19.7%)
  <D|H|D>(0-ext)                       ...        2.951 sec (  4.9% of sigma)
  <D|H|D>(2-ext Fock)                  ...        0.014 sec (  0.0% of sigma)
  <D|H|D>(2-ext)                       ...       10.119 sec ( 16.9% of sigma)
  <D|H|D>(4-ext)                       ...        5.674 sec (  9.5% of sigma)
  <D|H|D>(4-ext-corr)                  ...       24.672 sec ( 41.2% of sigma)
  CCSD doubles correction              ...        0.198 sec (  0.3% of sigma)
  <S|H|S>                              ...        0.690 sec (  1.2% of sigma)
  <S|H|D>(1-ext)                       ...        0.302 sec (  0.5% of sigma)
  <D|H|S>(1-ext)                       ...        0.010 sec (  0.0% of sigma)
  <S|H|D>(3-ext)                       ...        0.185 sec (  0.3% of sigma)
  Fock-dressing                        ...        7.823 sec ( 13.1% of sigma)
  Singles amplitudes                   ...        0.619 sec (  1.0% of sigma)
  (ik|jl)-dressing                     ...        2.153 sec (  3.6% of sigma)
  (ij|ab),(ia|jb)-dressing             ...        1.700 sec (  2.8% of sigma)
  C-PCM terms                          ...        2.189 sec (  3.7% of sigma)
  Pair energies                        ...        0.005 sec (  0.0% of sigma)
Total Time for computing (T)           ...      132.904 sec ( 43.7% of ALL)
C-PCM correction to E(CORR)            ...        0.168 sec (  0.1%)


Maximum memory used throughout the entire MDCI-calculation: 4633.9 MB

-------------------------   --------------------
FINAL SINGLE POINT ENERGY      -458.393567744962
-------------------------   --------------------


           ************************************************************
           *        Program running with 8 parallel MPI-processes     *
           *              working on a common directory               *
           ************************************************************

------------------------------------------------------------------------------
                              ORCA PROPERTY CALCULATIONS
------------------------------------------------------------------------------

GBWName                                 ... calc.gbw
Number of atoms                         ...     17
Number of basis functions               ...    391
Max core memory                         ...   8000 MB

Electric properties:
Dipole moment                           ... YES
Quadrupole moment                       ...  NO
Static polarizability (Dipole/Dipole)   ...  NO
Static polarizability (Dipole/Quad.)    ...  NO
Static polarizability (Quad./Quad.)     ...  NO
Static polarizability (Velocity)        ...  NO

Atomic electric properties:
Dipole moment                           ...  NO
Quadrupole moment                       ...  NO
Static polarizability                   ...  NO

Choice of electric origin               ... Center of mass
Position of electric origin             ...     0.183018    -0.120738     0.290115

General magnetic properties:
Magnetizability                         ...  NO

EPR properties:
g-Tensor (aka g-matrix)                 ...  NO
Zero-Field splitting spin-orbit         ...  NO
Zero-field splitting spin-spin          ...  NO
Hyperfine couplings                     ...  NO (   0 nuclei)
Quadrupole couplings                    ...  NO (   0 nuclei)
Contact density                         ...  NO (   0 nuclei)

NMR properties:
Chemical shifts                         ...  NO (   0 nuclei)
Spin-rotation constants                 ...  NO (   0 nuclei)
Spin-spin couplings                     ...  NO (   0 nuclei,    0 pairs)

Choice of magnetic origin               ... GIAO
Position of magnetic origin             ...     0.000000     0.000000     0.000000

Properties with geometric perturbations:
SCF Hessian                             ...  NO
IR spectrum                             ...  NO
VCD spectrum                            ...  NO
X-ray spectroscopy properties:
SCF XES/XAS/RIXS spectra                ...  NO


-------------
DIPOLE MOMENT
-------------

Method             : SCF
Type of density    : Electron Density
Multiplicity       :   1
Irrep              :   0
Energy             :  -456.6239384066548723 Eh
Relativity type    : 
Basis              : AO
                                X                 Y                 Z
Electronic contribution:      1.627721621       0.676358223       0.020346736
Nuclear contribution   :     -2.629486460      -1.133105652       0.004971481
                        -----------------------------------------
Total Dipole Moment    :     -1.001764839      -0.456747429       0.025318217
                        -----------------------------------------
Magnitude (a.u.)       :      1.101268368
Magnitude (Debye)      :      2.799201735


--------------------
Rotational spectrum 
--------------------
 
Rotational constants in cm-1:             0.140046             0.034341             0.028083 
Rotational constants in MHz :          4198.459910          1029.519748           841.919298 

Dipole components along the rotational axes: 
x,y,z [a.u.] :     1.007002    -0.445789     0.003328 
x,y,z [Debye]:     2.559596    -1.133105     0.008460 

 

Dipole moment calculation done in   0.0 sec 

Maximum memory used throughout the entire PROP-calculation: 19.6 MB

--------------------------------
SUGGESTED CITATIONS FOR THIS RUN
--------------------------------

Below you find a list of papers that are relevant to this ORCA run
We neither can nor want to force you to cite these papers, but we appreciate if you do
You receive ORCA, which is the product of decades of hard work by many enthusiastic individuals, for free
The only thing we kindly ask in return is that you cite our papers,
We deeply appreciate it, if you show your appreciation for ORCA by not just citing the generic ORCA reference.

Please note that relegating all ORCA citations to the supporting information does *not* help us.
SI sections are not indexed - citations you put there will not count into any citation statistics
But we need these citations in order to attract the funding resources that allow us to do what we are doing

Therefore, if you are a happy ORCA user, please consider citing a few of the papers listed below in the main body of your paper

In addition to the list printed below, the program has created the file calc.bibtex that contains the list in bibtex format
You can import this file easily into all common literature databanks and citation aid programs


List of essential papers. We consider these as the minimum necessary citations

  1. Neese,F.
     Software update: the ORCA program system, version 5.0
     WIRES Comput. Molec. Sci., 2022 12(1)e1606
     doi.org/10.1002/wcms.1606

List of papers to cite with high priority. The work reported in these papers was absolutely
necessary for this run to complete.
Our perspective: the developers of density functionals and basis sets usually get cited in chemistry papers
Good! But without the algorithms to do something with them, the functionals or basis sets would not do anything.
Hence, in our opinion, the algorithm design and method developments papers are equally worthy of getting cited

  1. Neese,F.; Hansen,A.; Liakos,D.G.
     Efficient and accurate approximations to the local coupled cluster singles doubles method using a truncated pair natural orbital basis
     J. Chem. Phys., 2009 131 064103
     doi.org/10.1063/1.3173827
  2. Neese,F.; Wennmohs,F.; Hansen,A.
     Efficient and accurate local approximations to coupled-electron pair approaches: An attempt to revive the pair natural orbital method
     J. Chem. Phys., 2009 130 114108
     doi.org/10.1063/1.3086717
  3. Riplinger,C.; Neese,F.
     An efficient and near linear scaling pair natural orbital based local coupled cluster method
     J. Chem. Phys., 2013 138(3)Art. No. 034106
     doi.org/10.1063/1.4773581
  4. Riplinger,C.; Sandhoefer,B.; Hansen,A.; Neese,F.
     Natural triple excitations in local coupled cluster calculations with pair natural orbitals
     J. Chem. Phys., 2013 139(13)Art. No. 134101
     doi.org/10.1063/1.4821834
  5. Riplinger,C.; Pinski,P.; Becker,U.; Valeev,E.F.; Neese,F.
     Sparse maps-A systematic infrastructure for reduced-scaling electronic structure methods. II. Linear scaling domain based pair natural orbital coupled cluster theory
     J. Chem. Phys., 2016 144 
     doi.org/10.1063/1.4939030
  6. Bistoni,G.; Riplinger,C.; Minenkov,Y.; Cavallo,L.; Auer,A.A.; Neese,F.
     Treating Subvalence Correlation Effects in Domain Based Pair Natural Orbital Coupled Cluster Calculations: An Out-of-the-Box Approach
     J. Theo. Comp. Chem., 2017 13 3220-3227
     doi.org/10.1021/acs.jctc.7b00352
  7. Garcia-Rates,M.; Neese,F.
     Effect of the Solute Cavity on the Solvation Energy and its Derivatives within the Framework of the Gaussian Charge Scheme
     J. Comput. Chem., 2020 41 922-939
     doi.org/10.1002/jcc.26139
  8. Garcia-Rates,M.; Becker,U.; Neese,F.
     Implicit solvation in domain based pair natural orbital coupled cluster (DLPNO-CCSD) theory
     J. Comput. Chem., 2021 42 1959-1973
     doi.org/10.1002/jcc.26726
  9. Neese,F.
     The SHARK Integral Generation and Digestion System
     J. Comp. Chem., 2022  1-16
     doi.org/10.1002/jcc.26942

List of suggested additional citations. These are papers that are important in the 'surrounding' of 
of this run, or papers that preceded the highly important papers. If you like your results we are grateful for a citation.

  1. Neese,F.
     The ORCA program system
     WIRES Comput. Molec. Sci., 2012 2(1)73-78
     doi.org/10.1002/wcms.81
  2. Neese,F.
     Software update: the ORCA program system, version 4.0
     WIRES Comput. Molec. Sci., 2018 8(1)1-6
     doi.org/10.1002/wcms.1327
  3. Neese,F.; Wennmohs,F.; Becker,U.; Riplinger,C.
     The ORCA quantum chemistry program package
     J. Chem. Phys., 2020 152 Art. No. L224108
     doi.org/10.1063/5.0004608

List of optional additional citations

  1. Neese,F.
     Approximate second-order SCF convergence for spin unrestricted wavefunctions
     Chem. Phys. Lett., 2000 325(1-3)93-98
     doi.org/10.1016/s0009-2614(00)00662-x

Timings for individual modules:

Sum of individual times          ...      381.681 sec (=   6.361 min)
Startup calculation              ...        1.372 sec (=   0.023 min)   0.4 %
SCF iterations                   ...       75.217 sec (=   1.254 min)  19.7 %
Property integrals               ...        0.330 sec (=   0.005 min)   0.1 %
Property calculations            ...        0.280 sec (=   0.005 min)   0.1 %
MDCI module                      ...      304.482 sec (=   5.075 min)  79.8 %
                             ****ORCA TERMINATED NORMALLY****
TOTAL RUN TIME: 0 days 0 hours 6 minutes 21 seconds 983 msec
'calc.bibtex' -> '/hsnfs/users/frank/ThermodynamicMap/2-EsterFuran/IM_2/SP/calc.bibtex'
'calc.cpcm' -> '/hsnfs/users/frank/ThermodynamicMap/2-EsterFuran/IM_2/SP/calc.cpcm'
'calc.cpcm_corr' -> '/hsnfs/users/frank/ThermodynamicMap/2-EsterFuran/IM_2/SP/calc.cpcm_corr'
'calc.densities' -> '/hsnfs/users/frank/ThermodynamicMap/2-EsterFuran/IM_2/SP/calc.densities'
'calc.densitiesinfo' -> '/hsnfs/users/frank/ThermodynamicMap/2-EsterFuran/IM_2/SP/calc.densitiesinfo'
'calc.err' -> '/hsnfs/users/frank/ThermodynamicMap/2-EsterFuran/IM_2/SP/calc.err'
'calc.gbw' -> '/hsnfs/users/frank/ThermodynamicMap/2-EsterFuran/IM_2/SP/calc.gbw'
'calc.job' -> '/hsnfs/users/frank/ThermodynamicMap/2-EsterFuran/IM_2/SP/calc.job'
'calc.loc' -> '/hsnfs/users/frank/ThermodynamicMap/2-EsterFuran/IM_2/SP/calc.loc'
'calc.property.txt' -> '/hsnfs/users/frank/ThermodynamicMap/2-EsterFuran/IM_2/SP/calc.property.txt'
'calc.xyz' -> '/hsnfs/users/frank/ThermodynamicMap/2-EsterFuran/IM_2/SP/calc.xyz'
cp: cannot stat 'calc.asa.inp': No such file or directory
cp: missing destination file operand after '/hsnfs/users/frank/ThermodynamicMap/2-EsterFuran/IM_2/SP/'
Try 'cp --help' for more information.
cp: cannot stat 'calc.pc.tmp': No such file or directory
cp: cannot stat 'calc.QM2.pc.tmp': No such file or directory
