# Supplementary material for: Bro̷nsted Acid-Catalyzed Reduction of Furans
Source: J Am Chem Soc. 2025 Feb 19;147(9):7932–8. doi: 10.1021/jacs.4c18485 (PMC11887439; doi:10.1021/jacs.4c18485)
Supplement: Supplementary file 2 — ja4c18485_si_002.zip [file ja4c18485_si_002.zip › AllCoordinates/2-Methylester-Furan/Product/calc.mpi4.out]

! Job execution by suborca V 10.00 !
Job started from head1.mpi-muelheim.mpg.de, running /hsnfs/software/orca/orca_stable_directory/orca_stable_20240711/orca on xe30th24.mpi-muelheim.mpg.de in /usr/scratch/frank/calc__8514483 (/bin/ksh)
Job execution start: Thu Jul 11 23:29:15 CEST 2024
Shared library path: /hsnfs/software/openmpi-4.1.0/lib:/hsnfs/software/orca/orca_stable_directory/orca_stable_20240711:/hsnfs/software/themis/llvm-14.0.1/lib::/hsnfs/software/cfour-2.1/lib:/hsnfs/software/orca/orca_stable:/usr/users/openmpi-2.0.4/lib:/opt/intel/lib/intel64:/opt/intel/mkl/lib/intel64
SLURM Job ID is: 8514483
SLURM_JOB_NODELIST: xe30th24
Maxcore enforced by SLURM: 2048 MB per core
Expanded nodelist (1 nodes):
xe30th24

                                 *****************
                                 * O   R   C   A *
                                 *****************

                                            #,                                       
                                            ###                                      
                                            ####                                     
                                            #####                                    
                                            ######                                   
                                           ########,                                 
                                     ,,################,,,,,                         
                               ,,#################################,,                 
                          ,,##########################################,,             
                       ,#########################################, ''#####,          
                    ,#############################################,,   '####,        
                  ,##################################################,,,,####,       
                ,###########''''           ''''###############################       
              ,#####''   ,,,,##########,,,,          '''####'''          '####       
            ,##' ,,,,###########################,,,                        '##       
           ' ,,###''''                  '''############,,,                           
         ,,##''                                '''############,,,,        ,,,,,,###''
      ,#''                                            '''#######################'''  
     '                                                          ''''####''''         
             ,#######,   #######,   ,#######,      ##                                
            ,#'     '#,  ##    ##  ,#'     '#,    #''#        ,####,   ,####,        
            ##       ##  ##   ,#'  ##            #'  '#       #'       #'  '#        
            ##       ##  #######   ##           ,######,      #####,   #    #        
            '#,     ,#'  ##    ##  '#,     ,#' ,#      #,     #,   #   #,  ,#        
             '#######'   ##     ##  '#######'  #'      '#     '####' # '####'        


                #########################################################
                #                        -***-                          #
                #          Department of theory and spectroscopy        #
                #                                                       #
                #                      Frank Neese                      #
                #                                                       #
                #     Directorship, Architecture, Infrastructure        #
                #                    SHARK, DRIVERS                     #
                #        Core code/Algorithms in most modules           #
                #                                                       #
                #        Max Planck Institute fuer Kohlenforschung      #
                #                Kaiser Wilhelm Platz 1                 #
                #                 D-45470 Muelheim/Ruhr                 #
                #                      Germany                          #
                #                                                       #
                #                  All rights reserved                  #
                #                        -***-                          #
                #########################################################


                         Program Version 6.0  -   STABLE   -
                                (GIT: $4a5a57e3$)
                ($2024-07-09 13:34:12 +0200 $)

                         (BUILD: $Thu 11 Jul 2024 01:06:13 AM CEST$)


 With contributions from (in alphabetic order):
   Daniel Aravena         : Magnetic Suceptibility
   Michael Atanasov       : Ab Initio Ligand Field Theory (pilot matlab implementation)
   Alexander A. Auer      : GIAO ZORA, VPT2 properties, NMR spectrum
   Ute Becker             : All parallelization in ORCA, NUMFREQ, NUMCALC
   Giovanni Bistoni       : ED, misc. LED, open-shell LED, HFLD
   Martin Brehm           : Molecular dynamics
   Dmytro Bykov           : pre 5.0 version of the SCF Hessian
   Marcos Casanova-Páez   : riplet and SCS-CIS(D). UHF-(DLPNO)-IP/EA/STEOM-CCSD. CVS
   Vijay G. Chilkuri      : MRCI spin determinant printing, contributions to CSF-ICE
   Dipayan Datta          : RHF DLPNO-CCSD density
   Achintya Kumar Dutta   : EOM-CC, STEOM-CC
   Dmitry Ganyushin       : Spin-Orbit,Spin-Spin,Magnetic field MRCI
   Miquel Garcia          : C-PCM and meta-GGA Hessian, CCSD/C-PCM, Gaussian charge scheme
   Yang Guo               : DLPNO-NEVPT2, F12-NEVPT2, CIM, IAO-localization
   Andreas Hansen         : Spin unrestricted coupled pair/coupled cluster methods
   Benjamin Helmich-Paris : MC-RPA, TRAH-(SCF,CASSCF), AVAS, COSX integrals, SCF dyn. polar.
   Lee Huntington         : MR-EOM, pCC
   Robert Izsak           : Overlap fitted RIJCOSX, COSX-SCS-MP3, EOM
   Marcus Kettner         : Initial VPT2
   Christian Kollmar      : KDIIS, OOCD, Brueckner-CCSD(T), CCSD density, CASPT2, CASPT2-K, improved NEVPT2
   Axel Koslowski         : Symmetry handling, petite lists
   Simone Kossmann        : Meta GGA functionals, TD-DFT gradient, OOMP2, (MP2 Hessian; deprecated post 5.0)
   Martin Krupicka        : Initial ORCA-AGE/AUTOCI
   Lucas Lang             : DCDCAS
   Marvin Lechner         : AUTO-CI (C++ implementation), FIC-MRCC
   Dagmar Lenk            : GEPOL surface, SMD, ORCA-2-JSON
   Dimitrios Liakos       : Extrapolation schemes; Compound Job, initial MDCI parallelization
   Dimitrios Manganas     : Further ROCIS development; embedding schemes. LFT, Crystal Embedding
   Dimitrios Pantazis     : SARC Basis sets
   Anastasios Papadopoulos: AUTO-CI, single reference methods and gradients
   Taras Petrenko         : pre 6.0 DFT Hessian and TD-DFT gradient, (ASA, deprecated), ECA, 1-Electron XAS/XES, NRVS
   Peter Pinski           : DLPNO-MP2, DLPNO-MP2 Gradient
   Christoph Reimann      : Effective Core Potentials
   Marius Retegan         : Local ZFS, SOC
   Christoph Riplinger    : Optimizer, TS searches, QM/MM, DLPNO-CCSD(T), (RO)-DLPNO pert. Triples
   Tobias Risthaus        : Range-separated hybrids, TD-DFT gradient, RPA, STAB
   Michael Roemelt        : Original ROCIS implementation
   Masaaki Saitow         : Open-shell DLPNO-CCSD energy and density
   Barbara Sandhoefer     : DKH picture change effects
   Avijit Sen             : IP-ROCIS (deprecated post 5.0)
   Kantharuban Sivalingam : CASSCF convergence/infrastructure, NEVPT2 and variants, FIC-MRCI
   Bernardo de Souza      : ESD, SOC TD-DFT
   Georgi Stoychev        : AutoAux, RI-MP2 NMR, DLPNO-MP2 response, X2C
   Willem Van den Heuvel  : Paramagnetic NMR
   Boris Wezisla          : Elementary symmetry handling
   Frank Wennmohs         : Technical directorship and infrastructure


 We gratefully acknowledge several colleagues who have allowed us to
 interface, adapt or use parts of their codes:
   Stefan Grimme, W. Hujo, H. Kruse, P. Pracht,  : VdW corrections, initial TS optimization,
                  C. Bannwarth, S. Ehlert          DFT functionals, gCP, sTDA/sTD-DF
   Ed Valeev, F. Pavosevic, A. Kumar             : LibInt (2-el integral package), F12 methods
   Garnet Chan, S. Sharma, J. Yang, R. Olivares  : DMRG
   Ulf Ekstrom                                   : XCFun DFT Library
   Mihaly Kallay                                 : mrcc  (arbitrary order and MRCC methods)
   Frank Weinhold                                : gennbo (NPA and NBO analysis)
   Simon Mueller                                 : openCOSMO-RS
   Christopher J. Cramer and Donald G. Truhlar   : smd solvation model
   Lars Goerigk                                  : TD-DFT with DH, B97 family of functionals
   V. Asgeirsson, H. Jonsson                     : NEB implementation
   FAccTs GmbH                                   : IRC, NEB, NEB-TS, DLPNO-Multilevel, CI-OPT
                                                   MM, QMMM, 2- and 3-layer-ONIOM, Crystal-QMMM,
                                                   LR-CPCM, SF, NACMEs, symmetry and pop. for TD-DFT,
                                                   nearIR, NL-DFT gradient (VV10), updates on ESD,
                                                   ML-optimized integration grids
   S Lehtola, MJT Oliveira, MAL Marques          : LibXC Library
   Liviu Ungur et al                             : ANISO software


 Your calculation uses the libint2 library for the computation of 2-el integrals
 For citations please refer to: http://libint.valeyev.net

 Your ORCA version has been built with support for libXC version: 6.2.2
 For citations please refer to: https://libxc.gitlab.io

 This ORCA versions uses:
   CBLAS   interface :  Fast vector & matrix operations
   LAPACKE interface :  Fast linear algebra routines
   SCALAPACK package :  Parallel linear algebra routines
   Shared memory     :  Shared parallel matrices
   BLAS/LAPACK       :  OpenBLAS 0.3.26  USE64BITINT DYNAMIC_ARCH NO_AFFINITY Sandybridge SINGLE_THREADED
        Core in use  :  Sandybridge
   Copyright (c) 2011-2014, The OpenBLAS Project


Your calculation utilizes the atom-pairwise dispersion correction
with the Becke-Johnson damping scheme (D3BJ)


================================================================================

----- Orbital basis set information -----
Your calculation utilizes the basis: def2-SVP
   F. Weigend and R. Ahlrichs, Phys. Chem. Chem. Phys. 7, 3297 (2005).

----- AuxJ basis set information -----
Your calculation utilizes the auxiliary basis: def2/J
   F. Weigend, Phys. Chem. Chem. Phys. 8, 1057 (2006).

----- AuxC basis set information -----
Your calculation utilizes the auxiliary basis: def2-SVP/C
  H-La, Hf-Rn : A. Hellweg, C. Hattig, S. Hofener and W. Klopper, Theor. Chem. Acc. 117, 587 (2007).
        Ce-Lu : J. Chmela and M. E. Harding, Mol. Phys. (2018).

================================================================================
                                        WARNINGS
                       Please study these warnings very carefully!
================================================================================

WARNING: Old DensityContainer found on disk!
         Will remove this file - 
         If you want to keep old densities, please start your calculation with a different basename. 


WARNING: The frozen-core approximation for MP2-gradient calculations is turned on by default.

WARNING: Geometry Optimization
  ===> : Switching off AutoStart
         For restart on a previous wavefunction, please use MOREAD

WARNING: The frozen-core approximation is turned on by default for 
         the MP2 part of double-hybrid DFT.

================================================================================
                                       INPUT FILE
================================================================================
NAME = calc.inp
|  1> ! RI-B2PLYP D3BJ  def2-SVP def2-SVP/C RIJCOSX def2/J  TightOpt NumFreq
|  2> 
|  3> %cpcm
|  4> epsilon 16.7                    # Dielectric constant
|  5> refrac 1.275   
|  6> SURFACETYPE VDW_GAUSSIAN
|  7> end
|  8> 
|  9> %geom
| 10> MaxIter 100
| 11> end
| 12> 
| 13> 
| 14> %PAL NPROCS 4 END
| 15> 
| 16> *xyz 0 1
| 17> O        1.3751296944      1.5802815719     -0.2068033121                 
| 18> C        0.8142733590      0.5008387268     -0.3433303180                 
| 19> O        1.4174349930     -0.6462059993      0.0636811499                 
| 20> C        2.6927172001     -0.6970261588      0.5870580353                 
| 21> C       -0.5426056771      0.4516435281     -1.0082647842                 
| 22> C       -1.5921185574      1.2538828795     -0.2421873471                 
| 23> C       -2.0213497402      0.2268650397      0.7547741911                 
| 24> C       -2.1039125601     -0.9726248147     -0.1706230430                 
| 25> O       -1.0048293176     -0.8904625165     -1.0610635345                 
| 26> H        2.7583797930     -0.0782177446      1.5073954224                 
| 27> H        3.4259720109     -0.3296698605     -0.1632521760                 
| 28> H        2.9424136686     -1.7473856435      0.8416533377                 
| 29> H       -0.4314605903      0.8747148363     -2.0296763244                 
| 30> H       -2.1021137834     -1.9189358139      0.4100906361                 
| 31> H       -3.0362528964     -0.9202955234     -0.7779999708                 
| 32> H       -1.2031127416      0.0682842899      1.4933005426                 
| 33> H       -2.9635514380      0.4569905326      1.2967601746                 
| 34> H       -2.4547281888      1.4509592526     -0.9212169983                 
| 35> H       -1.2495439876      2.2259702644      0.1731127884                 
| 36> *
| 37> 
| 38>                          ****END OF INPUT****
================================================================================

                       *****************************
                       * Geometry Optimization Run *
                       *****************************

Geometry optimization settings:
Update method            Update   .... BFGS
Choice of coordinates    CoordSys .... (2022) Redundant Internals
Initial Hessian          InHess   .... Almloef's Model
Max. no of cycles        MaxIter  .... 100

Convergence Tolerances:
Energy Change            TolE     ....  1.0000e-06 Eh
Max. Gradient            TolMAXG  ....  1.0000e-04 Eh/bohr
RMS Gradient             TolRMSG  ....  3.0000e-05 Eh/bohr
Max. Displacement        TolMAXD  ....  1.0000e-03 bohr
RMS Displacement         TolRMSD  ....  6.0000e-04 bohr
Strict Convergence                .... False

------------------------------------------------------------------------------
                        ORCA OPTIMIZATION COORDINATE SETUP
------------------------------------------------------------------------------

The optimization will be done in redundant internal coordinates (2022)
Making redundant internal coordinates   ...  (2022 redundants) done
Evaluating the initial hessian          ...  (Almloef) done
Evaluating the coordinates              ...  done
Calculating the B-matrix                .... done
Calculating the G-matrix                .... done
Diagonalizing the G-matrix              .... done
Small eigenvalue found = 2.010e-02
The first mode is                       ....   37
The number of degrees of freedom        ....   51

    -----------------------------------------------------------------
                    Redundant Internal Coordinates


    -----------------------------------------------------------------
         Definition                    Initial Value    Approx d2E/dq
    -----------------------------------------------------------------
      1. B(C   1,O   0)                  1.2241         1.029377   
      2. B(O   2,C   1)                  1.3584         0.628545   
      3. B(C   3,O   2)                  1.3794         0.581735   
      4. B(C   4,C   1)                  1.5118         0.399338   
      5. B(C   5,C   4)                  1.5271         0.377619   
      6. B(C   6,C   5)                  1.4943         0.425924   
      7. B(C   7,C   6)                  1.5172         0.391534   
      8. B(O   8,C   7)                  1.4169         0.506933   
      9. B(O   8,C   4)                  1.4205         0.500368   
     10. B(H   9,C   3)                  1.1110         0.333400   
     11. B(H  10,C   3)                  1.1116         0.332672   
     12. B(H  11,C   3)                  1.1092         0.335522   
     13. B(H  12,C   4)                  1.1111         0.333197   
     14. B(H  13,C   7)                  1.1103         0.334239   
     15. B(H  14,C   7)                  1.1140         0.329761   
     16. B(H  15,C   6)                  1.1136         0.330208   
     17. B(H  16,C   6)                  1.1111         0.333293   
     18. B(H  17,C   5)                  1.1154         0.328074   
     19. B(H  18,C   5)                  1.1112         0.333108   
     20. A(O   0,C   1,C   4)          119.2727         0.436462   
     21. A(O   0,C   1,O   2)          120.5158         0.470862   
     22. A(O   2,C   1,C   4)          120.1870         0.399754   
     23. A(C   1,O   2,C   3)          123.7313         0.424590   
     24. A(H   9,C   3,H  10)          109.6400         0.283825   
     25. A(O   2,C   3,H  11)          109.2735         0.342895   
     26. A(O   2,C   3,H  10)          109.9726         0.342406   
     27. A(H   9,C   3,H  11)          108.9042         0.284202   
     28. A(H  10,C   3,H  11)          108.6252         0.284105   
     29. A(O   2,C   3,H   9)          110.3913         0.342531   
     30. A(C   5,C   4,H  12)          109.2611         0.320784   
     31. A(C   1,C   4,C   5)          112.2774         0.368204   
     32. A(O   8,C   4,H  12)          110.9857         0.333997   
     33. A(C   1,C   4,H  12)          107.5859         0.323736   
     34. A(C   5,C   4,O   8)          106.9402         0.380408   
     35. A(C   1,C   4,O   8)          109.8247         0.384120   
     36. A(C   4,C   5,H  17)          108.5991         0.319972   
     37. A(C   4,C   5,C   6)           99.8489         0.372307   
     38. A(H  17,C   5,H  18)          108.1430         0.283174   
     39. A(C   6,C   5,H  18)          116.1325         0.327171   
     40. A(C   4,C   5,H  18)          115.7971         0.320770   
     41. A(C   6,C   5,H  17)          107.7860         0.326351   
     42. A(H  15,C   6,H  16)          109.2134         0.283484   
     43. A(C   5,C   6,H  16)          115.2578         0.327201   
     44. A(C   5,C   6,C   7)           98.7464         0.374636   
     45. A(C   7,C   6,H  15)          109.3843         0.322214   
     46. A(C   5,C   6,H  15)          109.2251         0.326700   
     47. A(C   7,C   6,H  16)          114.5276         0.322705   
     48. A(H  13,C   7,H  14)          109.0609         0.283549   
     49. A(O   8,C   7,H  14)          107.6889         0.334145   
     50. A(C   6,C   7,H  14)          109.9357         0.322142   
     51. A(O   8,C   7,H  13)          112.1393         0.334895   
     52. A(C   6,C   7,H  13)          110.7766         0.322855   
     53. A(C   6,C   7,O   8)          107.1725         0.383673   
     54. A(C   4,O   8,C   7)          106.4898         0.397931   
     55. D(C   3,O   2,C   1,C   4)    175.0484         0.029044   
     56. D(C   3,O   2,C   1,O   0)     -3.1379         0.029044   
     57. D(H  10,C   3,O   2,C   1)    -61.0717         0.027154   
     58. D(H   9,C   3,O   2,C   1)     60.0342         0.027154   
     59. D(H  11,C   3,O   2,C   1)    179.7799         0.027154   
     60. D(C   5,C   4,C   1,O   0)    -61.1337         0.011837   
     61. D(C   5,C   4,C   1,O   2)    120.6574         0.011837   
     62. D(H  12,C   4,C   1,O   0)     59.1182         0.011837   
     63. D(O   8,C   4,C   1,O   2)      1.8149         0.011837   
     64. D(O   8,C   4,C   1,O   0)   -179.9762         0.011837   
     65. D(H  17,C   5,C   4,C   1)    162.2376         0.011372   
     66. D(C   6,C   5,C   4,H  12)    155.6388         0.011372   
     67. D(C   6,C   5,C   4,O   8)     35.4392         0.011372   
     68. D(H  17,C   5,C   4,O   8)    -77.2380         0.011372   
     69. D(C   6,C   5,C   4,C   1)    -85.0852         0.011372   
     70. D(H  17,C   5,C   4,H  12)     42.9615         0.011372   
     71. D(H  15,C   6,C   5,H  18)    -54.2863         0.014345   
     72. D(H  15,C   6,C   5,H  17)   -175.7284         0.014345   
     73. D(H  15,C   6,C   5,C   4)     70.9646         0.014345   
     74. D(C   7,C   6,C   5,H  18)   -168.4468         0.014345   
     75. D(C   7,C   6,C   5,H  17)     70.1111         0.014345   
     76. D(C   7,C   6,C   5,C   4)    -43.1958         0.014345   
     77. D(H  13,C   7,C   6,H  16)    -74.6972         0.012183   
     78. D(H  13,C   7,C   6,H  15)     48.2603         0.012183   
     79. D(H  13,C   7,C   6,C   5)    162.2961         0.012183   
     80. D(O   8,C   7,C   6,H  16)    162.6788         0.012183   
     81. D(O   8,C   7,C   6,H  15)    -74.3636         0.012183   
     82. D(O   8,C   7,C   6,C   5)     39.6721         0.012183   
     83. D(C   7,O   8,C   4,H  12)   -130.0202         0.019794   
     84. D(C   7,O   8,C   4,C   5)    -10.9311         0.019794   
     85. D(C   7,O   8,C   4,C   1)    111.1460         0.019794   
     86. D(C   4,O   8,C   7,H  14)    100.2137         0.020335   
     87. D(C   4,O   8,C   7,H  13)   -139.7981         0.020335   
     88. D(C   4,O   8,C   7,C   6)    -18.0248         0.020335   
    -----------------------------------------------------------------

Number of atoms                         .... 19
Number of degrees of freedom            .... 88


         *************************************************************
         *                GEOMETRY OPTIMIZATION CYCLE   1            *
         *************************************************************
---------------------------------
CARTESIAN COORDINATES (ANGSTROEM)
---------------------------------
  O      1.375130    1.580282   -0.206803
  C      0.814273    0.500839   -0.343330
  O      1.417435   -0.646206    0.063681
  C      2.692717   -0.697026    0.587058
  C     -0.542606    0.451644   -1.008265
  C     -1.592119    1.253883   -0.242187
  C     -2.021350    0.226865    0.754774
  C     -2.103913   -0.972625   -0.170623
  O     -1.004829   -0.890463   -1.061064
  H      2.758380   -0.078218    1.507395
  H      3.425972   -0.329670   -0.163252
  H      2.942414   -1.747386    0.841653
  H     -0.431461    0.874715   -2.029676
  H     -2.102114   -1.918936    0.410091
  H     -3.036253   -0.920296   -0.778000
  H     -1.203113    0.068284    1.493301
  H     -2.963551    0.456991    1.296760
  H     -2.454728    1.450959   -0.921217
  H     -1.249544    2.225970    0.173113

----------------------------
CARTESIAN COORDINATES (A.U.)
----------------------------
  NO LB      ZA    FRAG     MASS         X           Y           Z
   0 O     8.0000    0    15.999    2.598619    2.986299   -0.390802
   1 C     6.0000    0    12.011    1.538754    0.946448   -0.648800
   2 O     8.0000    0    15.999    2.678564   -1.221152    0.120340
   3 C     6.0000    0    12.011    5.088498   -1.317189    1.109379
   4 C     6.0000    0    12.011   -1.025376    0.853483   -1.905344
   5 C     6.0000    0    12.011   -3.008668    2.369495   -0.457668
   6 C     6.0000    0    12.011   -3.819797    0.428713    1.426317
   7 C     6.0000    0    12.011   -3.975819   -1.837995   -0.322431
   8 O     8.0000    0    15.999   -1.898852   -1.682730   -2.005119
   9 H     1.0000    0     1.008    5.212582   -0.147810    2.848565
  10 H     1.0000    0     1.008    6.474149   -0.622986   -0.308502
  11 H     1.0000    0     1.008    5.560356   -3.302080    1.590494
  12 H     1.0000    0     1.008   -0.815342    1.652971   -3.835532
  13 H     1.0000    0     1.008   -3.972419   -3.626263    0.774959
  14 H     1.0000    0     1.008   -5.737686   -1.739107   -1.470207
  15 H     1.0000    0     1.008   -2.273554    0.129039    2.821929
  16 H     1.0000    0     1.008   -5.600301    0.863587    2.450522
  17 H     1.0000    0     1.008   -4.638764    2.741916   -1.740848
  18 H     1.0000    0     1.008   -2.361296    4.206474    0.327136

--------------------------------
INTERNAL COORDINATES (ANGSTROEM)
--------------------------------
 O      0   0   0     0.000000000000     0.00000000     0.00000000
 C      1   0   0     1.224089991845     0.00000000     0.00000000
 O      2   1   0     1.358371780996   120.51579530     0.00000000
 C      3   2   1     1.379438567146   123.73133891   356.86205539
 C      2   1   3     1.511846133217   119.27268409   181.79714913
 C      5   2   1     1.527069056226   112.27737510   298.86627160
 C      6   5   2     1.494301629593    99.84887311   274.91483609
 C      7   6   5     1.517218695811    98.74639747   316.80416790
 O      8   7   6     1.416904684900   107.17252802    39.67214075
 H      4   3   2     1.110970897767   110.39128197    60.03418383
 H      4   3   2     1.111565868783   109.97258867   298.92826649
 H      4   3   2     1.109243950394   109.27345683   179.77994347
 H      5   2   1     1.111136398736   107.58593596    59.11818263
 H      8   7   6     1.110286503520   110.77659147   162.29606895
 H      8   7   6     1.113958522497   109.93574293   282.90387517
 H      7   6   5     1.113589157609   109.22509224    70.96464761
 H      7   6   5     1.111058318960   115.25782689   194.32441466
 H      6   5   2     1.115354535664   108.59908026   162.23761319
 H      6   5   2     1.111208991280   115.79706898    40.39591405

---------------------------
INTERNAL COORDINATES (A.U.)
---------------------------
 O      0   0   0     0.000000000000     0.00000000     0.00000000
 C      1   0   0     2.313194847862     0.00000000     0.00000000
 O      2   1   0     2.566950654129   120.51579530     0.00000000
 C      3   2   1     2.606761110474   123.73133891   356.86205539
 C      2   1   3     2.856975148408   119.27268409   181.79714913
 C      5   2   1     2.885742303853   112.27737510   298.86627160
 C      6   5   2     2.823820841404    99.84887311   274.91483609
 C      7   6   5     2.867127820348    98.74639747   316.80416790
 O      8   7   6     2.677561812332   107.17252802    39.67214075
 H      4   3   2     2.099430739536   110.39128197    60.03418383
 H      4   3   2     2.100555071814   109.97258867   298.92826649
 H      4   3   2     2.096167281953   109.27345683   179.77994347
 H      5   2   1     2.099743491042   107.58593596    59.11818263
 H      8   7   6     2.098137421842   110.77659147   162.29606895
 H      8   7   6     2.105076532067   109.93574293   282.90387517
 H      7   6   5     2.104378533586   109.22509224    70.96464761
 H      7   6   5     2.099595941649   115.25782689   194.32441466
 H      6   5   2     2.107714614633   108.59908026   162.23761319
 H      6   5   2     2.099880671070   115.79706898    40.39591405

---------------------
BASIS SET INFORMATION
---------------------
There are 3 groups of distinct atoms

 Group   1 Type O   : 7s4p1d contracted to 3s2p1d pattern {511/31/1}
 Group   2 Type C   : 7s4p1d contracted to 3s2p1d pattern {511/31/1}
 Group   3 Type H   : 4s1p contracted to 2s1p pattern {31/1}

Atom   0O    basis set group =>   1
Atom   1C    basis set group =>   2
Atom   2O    basis set group =>   1
Atom   3C    basis set group =>   2
Atom   4C    basis set group =>   2
Atom   5C    basis set group =>   2
Atom   6C    basis set group =>   2
Atom   7C    basis set group =>   2
Atom   8O    basis set group =>   1
Atom   9H    basis set group =>   3
Atom  10H    basis set group =>   3
Atom  11H    basis set group =>   3
Atom  12H    basis set group =>   3
Atom  13H    basis set group =>   3
Atom  14H    basis set group =>   3
Atom  15H    basis set group =>   3
Atom  16H    basis set group =>   3
Atom  17H    basis set group =>   3
Atom  18H    basis set group =>   3
---------------------------------
AUXILIARY/J BASIS SET INFORMATION
---------------------------------
There are 3 groups of distinct atoms

 Group   1 Type O   : 12s5p4d2f1g contracted to 6s4p3d1f1g pattern {711111/2111/211/2/1}
 Group   2 Type C   : 12s5p4d2f1g contracted to 6s4p3d1f1g pattern {711111/2111/211/2/1}
 Group   3 Type H   : 5s2p1d contracted to 3s1p1d pattern {311/2/1}

Atom   0O    basis set group =>   1
Atom   1C    basis set group =>   2
Atom   2O    basis set group =>   1
Atom   3C    basis set group =>   2
Atom   4C    basis set group =>   2
Atom   5C    basis set group =>   2
Atom   6C    basis set group =>   2
Atom   7C    basis set group =>   2
Atom   8O    basis set group =>   1
Atom   9H    basis set group =>   3
Atom  10H    basis set group =>   3
Atom  11H    basis set group =>   3
Atom  12H    basis set group =>   3
Atom  13H    basis set group =>   3
Atom  14H    basis set group =>   3
Atom  15H    basis set group =>   3
Atom  16H    basis set group =>   3
Atom  17H    basis set group =>   3
Atom  18H    basis set group =>   3
---------------------------------
AUXILIARY/C BASIS SET INFORMATION
---------------------------------
There are 3 groups of distinct atoms

 Group   1 Type O   : 8s6p5d3f contracted to 6s5p4d1f pattern {311111/21111/2111/3}
 Group   2 Type C   : 8s6p5d3f contracted to 6s5p4d1f pattern {311111/21111/2111/3}
 Group   3 Type H   : 4s3p2d contracted to 3s2p1d pattern {211/21/2}

Atom   0O    basis set group =>   1
Atom   1C    basis set group =>   2
Atom   2O    basis set group =>   1
Atom   3C    basis set group =>   2
Atom   4C    basis set group =>   2
Atom   5C    basis set group =>   2
Atom   6C    basis set group =>   2
Atom   7C    basis set group =>   2
Atom   8O    basis set group =>   1
Atom   9H    basis set group =>   3
Atom  10H    basis set group =>   3
Atom  11H    basis set group =>   3
Atom  12H    basis set group =>   3
Atom  13H    basis set group =>   3
Atom  14H    basis set group =>   3
Atom  15H    basis set group =>   3
Atom  16H    basis set group =>   3
Atom  17H    basis set group =>   3
Atom  18H    basis set group =>   3


           ************************************************************
           *        Program running with 4 parallel MPI-processes     *
           *              working on a common directory               *
           ************************************************************
------------------------------------------------------------------------------
                             ORCA STARTUP CALCULATIONS
                           -- RI-GTO INTEGRALS CHOSEN --
------------------------------------------------------------------------------
------------------------------------------------------------------------------
                   ___                                                        
                  /   \      - P O W E R E D   B Y -                         
                 /     \                                                     
                 |  |  |   _    _      __       _____    __    __             
                 |  |  |  | |  | |    /  \     |  _  \  |  |  /  |          
                  \  \/   | |  | |   /    \    | | | |  |  | /  /          
                 / \  \   | |__| |  /  /\  \   | |_| |  |  |/  /          
                |  |  |   |  __  | /  /__\  \  |    /   |      \           
                |  |  |   | |  | | |   __   |  |    \   |  |\   \          
                \     /   | |  | | |  |  |  |  | |\  \  |  | \   \       
                 \___/    |_|  |_| |__|  |__|  |_| \__\ |__|  \__/        
                                                                              
                      - O R C A' S   B I G   F R I E N D -                    
                                      &                                       
                       - I N T E G R A L  F E E D E R -                       
                                                                              
 v1 FN, 2020, v2 2021, v3 2022-2024                                           
------------------------------------------------------------------------------


----------------------
SHARK INTEGRAL PACKAGE
----------------------

Number of atoms                             ...     19
Number of basis functions                   ...    176
Number of shells                            ...     84
Maximum angular momentum                    ...      2
Integral batch strategy                     ... SHARK/LIBINT Hybrid
RI-J (if used) integral strategy            ... SPLIT-RIJ (Revised 2003 algorithm where possible)
Printlevel                                  ...      1
Contraction scheme used                     ... SEGMENTED contraction
Prescreening option                         ... SCHWARTZ
   Thresh                                   ... 1.000e-12
   Tcut                                     ... 1.000e-14
   Tpresel                                  ... 1.000e-14 
Coulomb Range Separation                    ... NOT USED
Exchange Range Separation                   ... NOT USED
Multipole approximations                    ... NOT USED
Finite Nucleus Model                        ... NOT USED
CABS basis                                  ... NOT available
Auxiliary Coulomb fitting basis             ... AVAILABLE
   # of basis functions in Aux-J            ...    551
   # of shells in Aux-J                     ...    185
   Maximum angular momentum in Aux-J        ...      4
Auxiliary J/K fitting basis                 ... NOT available
Auxiliary Correlation fitting basis         ... AVAILABLE
   # of basis functions in Aux-C            ...    572
   # of shells in Aux-C                     ...    204
   Maximum angular momentum in Aux-C        ...      3
Auxiliary 'external' fitting basis          ... NOT available

Checking pre-screening integrals            ... done (  0.0 sec) Dimension = 84
Check shell pair data                       ... done (  0.0 sec)
Shell pair information
Shell pair cut-off parameter TPreSel        ...   1.0e-14
Total number of shell pairs                 ...      3570
Shell pairs after pre-screening             ...      3389
Total number of primitive shell pairs       ...     12708
Primitive shell pairs kept                  ...      8966
          la=0 lb=0:   1071 shell pairs
          la=1 lb=0:   1244 shell pairs
          la=1 lb=1:    385 shell pairs
          la=2 lb=0:    405 shell pairs
          la=2 lb=1:    239 shell pairs
          la=2 lb=2:     45 shell pairs

Calculating one electron integrals          ... done (  0.0 sec)
Calculating RI/J V-Matrix + Cholesky decomp.... done (  0.1 sec)
Calculating RI/C V-Matrix + Cholesky decomp.... done (  0.1 sec)
Calculating Nuclear repulsion               ... done (  0.0 sec) ENN=    486.866315576502 Eh

Diagonalization of the overlap matrix:
Smallest eigenvalue                        ... 1.418e-03
Time for diagonalization                   ...    0.011 sec
Threshold for overlap eigenvalues          ... 1.000e-07
Number of eigenvalues below threshold      ... 0
Time for construction of square roots      ...    0.032 sec
Total time needed                          ...    0.044 sec

-------------------
DFT GRID GENERATION
-------------------

General Integration Accuracy     IntAcc      ... 4.388
Radial Grid Type                 RadialGrid  ... OptM3 with GC (2021)
Angular Grid (max. ang.)         AngularGrid ... 4 (Lebedev-302)
Angular grid pruning method      GridPruning ... 4 (adaptive)
Weight generation scheme         WeightScheme... mBecke (2022)
Basis function cutoff            BFCut       ... 1.0000e-12
Integration weight cutoff        WCut        ... 1.0000e-14
Partially contracted basis set               ... off
Rotationally invariant grid construction     ... off
Angular grids for H and He will be reduced by one unit

Total number of grid points                  ...    86297
Total number of batches                      ...     1359
Average number of points per batch           ...       63
Average number of grid points per atom       ...     4542

--------------------
COSX GRID GENERATION
--------------------

GRIDX 1
-------
General Integration Accuracy     IntAcc      ... 3.816
Radial Grid Type                 RadialGrid  ... OptM3 with GC (2021)
Angular Grid (max. ang.)         AngularGrid ... 1 (Lebedev-50)
Angular grid pruning method      GridPruning ... 4 (adaptive)
Weight generation scheme         WeightScheme... mBecke (2022)
Basis function cutoff            BFCut       ... 1.0000e-12
Integration weight cutoff        WCut        ... 1.0000e-14
Partially contracted basis set               ... on
Rotationally invariant grid construction     ... off
Angular grids for H and He will be reduced by one unit

Total number of grid points                  ...    11039
Total number of batches                      ...      101
Average number of points per batch           ...      109
Average number of grid points per atom       ...      581
UseSFitting                                  ... on

GRIDX 2
-------
General Integration Accuracy     IntAcc      ... 4.020
Radial Grid Type                 RadialGrid  ... OptM3 with GC (2021)
Angular Grid (max. ang.)         AngularGrid ... 2 (Lebedev-110)
Angular grid pruning method      GridPruning ... 4 (adaptive)
Weight generation scheme         WeightScheme... mBecke (2022)
Basis function cutoff            BFCut       ... 1.0000e-12
Integration weight cutoff        WCut        ... 1.0000e-14
Partially contracted basis set               ... on
Rotationally invariant grid construction     ... off
Angular grids for H and He will be reduced by one unit

Total number of grid points                  ...    23724
Total number of batches                      ...      195
Average number of points per batch           ...      121
Average number of grid points per atom       ...     1249
UseSFitting                                  ... on

GRIDX 3
-------
General Integration Accuracy     IntAcc      ... 4.338
Radial Grid Type                 RadialGrid  ... OptM3 with GC (2021)
Angular Grid (max. ang.)         AngularGrid ... 3 (Lebedev-194)
Angular grid pruning method      GridPruning ... 4 (adaptive)
Weight generation scheme         WeightScheme... mBecke (2022)
Basis function cutoff            BFCut       ... 1.0000e-12
Integration weight cutoff        WCut        ... 1.0000e-14
Partially contracted basis set               ... on
Rotationally invariant grid construction     ... off
Angular grids for H and He will be reduced by one unit

Total number of grid points                  ...    51957
Total number of batches                      ...      415
Average number of points per batch           ...      125
Average number of grid points per atom       ...     2735
UseSFitting                                  ... on
Initializing property integral containers    ... done (  0.0 sec)

SHARK setup successfully completed in   1.9 seconds

Maximum memory used throughout the entire STARTUP-calculation: 25.3 MB


           ************************************************************
           *        Program running with 4 parallel MPI-processes     *
           *              working on a common directory               *
           ************************************************************
-------------------------------------------------------------------------------
                                 ORCA GUESS
                   Start orbitals & Density for SCF / CASSCF
-------------------------------------------------------------------------------

------------
SCF SETTINGS
------------
Hamiltonian:
 Density Functional     Method          .... DFT(GTOs)
 Exchange Functional    Exchange        .... B88
   X-Alpha parameter    XAlpha          ....  0.666667
   Becke's b parameter  XBeta           ....  0.004200
 Correlation Functional Correlation     .... LYP
 LDA part of GGA corr.  LDAOpt          .... VWN-3
 Gradients option       PostSCFGGA      .... off
 Hybrid DFT is turned on
   Fraction HF Exchange ScalHFX         ....  0.530000
   Scaling of DF-GGA-X  ScalDFX         ....  0.470000
   Scaling of DF-GGA-C  ScalDFC         ....  0.730000
   Scaling of DF-LDA-C  ScalLDAC        ....  0.730000
   Perturbative correction              ....  0.270000
   NL short-range parameter             ....  7.800000
 RI-approximation to the Coulomb term is turned on
   Number of AuxJ basis functions       .... 551
   RIJ-COSX (HFX calculated with COS-X)).... on


General Settings:
 Integral files         IntName         .... calc
 Hartree-Fock type      HFTyp           .... RHF
 Total Charge           Charge          ....    0
 Multiplicity           Mult            ....    1
 Number of Electrons    NEL             ....   70
 Basis Dimension        Dim             ....  176
 Nuclear Repulsion      ENuc            ....    486.8663155765 Eh

Convergence Acceleration:
 AO-DIIS                CNVDIIS         .... on
   Start iteration      DIISMaxIt       ....    12
   Startup error        DIISStart       ....  0.200000
   # of expansion vecs  DIISMaxEq       ....     5
   Bias factor          DIISBfac        ....   1.050
   Max. coefficient     DIISMaxC        ....  10.000
 MO-DIIS                CNVKDIIS        .... off
 Trust-Rad. Augm. Hess. CNVTRAH         .... auto
   Auto Start mean grad. ratio tolernc. ....  1.125000
   Auto Start start iteration           ....    50
   Auto Start num. interpolation iter.  ....    10
   Max. Number of Micro iterations      ....    24
   Max. Number of Macro iterations      .... Maxiter - #DIIS iter
   Number of Davidson start vectors     ....     2
   Converg. threshold    (grad. norm)   ....   2.000e-06
   Grad. Scal. Fac. for Micro threshold ....   0.100
   Minimum threshold for Micro iter.    ....   1.000e-02
   NR start threshold (gradient norm)   ....   1.000e-04
   Initial trust radius                 ....   0.400
   Minimum AH scaling param. (alpha)    ....   1.000
   Maximum AH scaling param. (alpha)    .... 1000.000
   Quad. conv. algorithm                .... NR
   White noise on init. David. guess    .... on
   Maximum white noise                  ....   0.010
   Pseudo random numbers                .... off
   Inactive MOs                         .... canonical
   Orbital update algorithm             .... Taylor
   Preconditioner                       .... Diag
   Full preconditioner red. dimension   ....   250
 SOSCF                  CNVSOSCF        .... on
   Start iteration      SOSCFMaxIt      ....   150
   Startup grad/error   SOSCFStart      ....  0.003300
   Hessian update       SOSCFHessUp     .... L-BFGS
 Level Shifting         CNVShift        .... on
   Level shift para.    LevelShift      ....    0.2500
   Turn off err/grad.   ShiftErr        ....    0.0010
 Zerner damping         CNVZerner       .... off
 Static damping         CNVDamp         .... on
   Fraction old density DampFac         ....    0.7000
   Max. Damping (<1)    DampMax         ....    0.9800
   Min. Damping (>=0)   DampMin         ....    0.0000
   Turn off err/grad.   DampErr         ....    0.1000

SCF Procedure:
 Maximum # iterations   MaxIter         ....   125
 SCF integral mode      SCFMode         .... Direct
   Integral package                     .... SHARK and LIBINT hybrid scheme
 Reset frequency        DirectResetFreq ....    20
 Integral Threshold     Thresh          ....  1.000e-12 Eh
 Primitive CutOff       TCut            ....  1.000e-14 Eh

Convergence Tolerance:
 Convergence Check Mode ConvCheckMode   .... Total+1el-Energy
 Convergence forced     ConvForced      .... 0
 Energy Change          TolE            ....  1.000e-09 Eh
 1-El. energy change                    ....  1.000e-06 Eh
 Orbital Gradient       TolG            ....  2.000e-06
 Orbital Rotation angle TolX            ....  2.000e-06
 DIIS Error             TolErr          ....  1.000e-08

------------------------------
INITIAL GUESS: MODEL POTENTIAL
------------------------------
Loading Hartree-Fock densities                     ... done
Calculating cut-offs                               ... done
Initializing the effective Hamiltonian             ... done
Setting up the integral package (SHARK)            ... done
Starting the Coulomb interaction                   ... done (   0.1 sec)
Making the grid                                    ... done (   0.2 sec)
Mapping shells                                     ... done
Starting the XC term evaluation                    ... done (   0.1 sec)
  promolecular density results
     # of electrons  =     69.995787355
     EX              =    -58.431000346
     EC              =     -0.800562767
     EX+EC           =    -59.231563113
Transforming the Hamiltonian                       ... done (   0.0 sec)
Diagonalizing the Hamiltonian                      ... done (   0.0 sec)
Back transforming the eigenvectors                 ... done (   0.0 sec)
Now organizing SCF variables                       ... done
                      ------------------
                      INITIAL GUESS DONE (   0.4 sec)
                      ------------------
             **** ENERGY FILE WAS UPDATED (calc.en.tmp) ****
Finished Guess after   0.6 sec
Maximum memory used throughout the entire GUESS-calculation: 13.9 MB


           ************************************************************
           *        Program running with 4 parallel MPI-processes     *
           *              working on a common directory               *
           ************************************************************

-------------------------------------------------------------------------------------------
                                      ORCA LEAN-SCF
                              memory conserving SCF solver
-------------------------------------------------------------------------------------------

--------------------
CPCM SOLVATION MODEL
--------------------
CPCM parameters:
  Epsilon                                         ...      16.7000
  Refrac                                          ...       1.2750
  Rsolv                                           ...       1.3000
  Surface type                                    ... GAUSSIAN VDW
  Discretization scheme                           ... Constant charge density
    Threshold for H atoms                         ...       5.0000 (charges/Ang^2)
    Threshold for non-H atoms                     ...       5.0000 (charges/Ang^2)
  Epsilon function type                           ...         CPCM
Solvent:                                          ... CUSTOM
Radii:
  Scheme                                          ... Element-dependent radii
  Radius for O  used is    3.4469 Bohr (=   1.8240 Ang.)
  Radius for C  used is    3.8550 Bohr (=   2.0400 Ang.)
  Radius for H  used is    2.4944 Bohr (=   1.3200 Ang.)
Calculating surface                               ...        done! (  0.0s)
Cavity surface points                             ...         1636
Cavity Volume                                     ...    1082.0351
Cavity Surface-area                               ...     621.1102
Calculating surface distance matrix               ...        done! (  0.1s)
Performing Cholesky decomposition & store         ...        done! (  0.2s)
Overall time for CPCM initialization              ...                 0.2s

----------------------------------------D-I-I-S--------------------------------------------
Iteration    Energy (Eh)           Delta-E    RMSDP     MaxDP     DIISErr   Damp  Time(sec)
-------------------------------------------------------------------------------------------
               ***  Starting incremental Fock matrix formation  ***
    1    -458.8256629582853066     0.00e+00  3.03e-03  8.08e-02  2.70e-01  0.700   2.2
    2    -458.9270868276995543    -1.01e-01  2.07e-03  5.15e-02  1.34e-01  0.700   1.5
                               ***Turning on AO-DIIS***
    3    -458.9743186726324211    -4.72e-02  1.00e-03  2.04e-02  5.39e-02  0.700   1.4
    4    -459.0029935757303292    -2.87e-02  2.12e-03  4.39e-02  3.67e-02  0.000   1.4
    5    -459.0657118900960540    -6.27e-02  1.90e-04  5.46e-03  3.47e-03  0.000   1.4
                              *** Initializing SOSCF ***
---------------------------------------S-O-S-C-F--------------------------------------
Iteration    Energy (Eh)           Delta-E    RMSDP     MaxDP     MaxGrad    Time(sec)
--------------------------------------------------------------------------------------
    6    -459.0658388146248399    -1.27e-04  8.19e-05  1.56e-03  1.91e-03     1.4
               *** Restarting incremental Fock matrix formation ***
    7    -459.0657475470097779     9.13e-05  4.97e-05  1.39e-03  6.46e-04     2.3
    8    -459.0657508499532469    -3.30e-06  3.11e-05  7.45e-04  2.31e-04     1.9
    9    -459.0657527191622194    -1.87e-06  9.92e-06  1.71e-04  6.50e-05     1.8
   10    -459.0657528045466051    -8.54e-08  3.12e-06  7.32e-05  1.64e-05     1.8
   11    -459.0657528356128978    -3.11e-08  1.18e-06  2.51e-05  5.45e-06     1.7
   12    -459.0657528367678424    -1.15e-09  2.37e-07  8.18e-06  2.49e-06     1.7
   13    -459.0657528369798683    -2.12e-10  1.42e-07  3.15e-06  1.29e-06     2.0
                 **** Energy Check signals convergence ****

               *****************************************************
               *                     SUCCESS                       *
               *           SCF CONVERGED AFTER  13 CYCLES          *
               *****************************************************

Recomputing exchange energy using gridx3       ... done (    2.737 sec)
Old exchange energy                            :    -31.454541386 Eh
New exchange energy                            :    -31.454520942 Eh
Exchange energy change after final integration :      0.000020444 Eh
Total energy after final integration           :   -459.065732393 Eh
             **** ENERGY FILE WAS UPDATED (calc.en.tmp) ****

----------------
TOTAL SCF ENERGY
----------------

Total Energy       :       -459.06573239298655 Eh          -12491.81365 eV

Components:
Nuclear Repulsion  :        486.86631557650162 Eh           13248.30598 eV
Electronic Energy  :       -945.91859843346379 Eh          -25739.75365 eV
One Electron Energy:      -1591.82816620613698 Eh          -43315.84654 eV
Two Electron Energy:        645.90956777267320 Eh           17576.09289 eV
CPCM Dielectric    :         -0.01346998001771 Eh              -0.36654 eV

Virial components:
Potential Energy   :       -914.60339105286698 Eh          -24887.62353 eV
Kinetic Energy     :        455.53765865988044 Eh           12395.80988 eV
Virial Ratio       :          2.00774485636047

DFT components:
N(Alpha)           :       34.999949763306 electrons
N(Beta)            :       34.999949763306 electrons
N(Total)           :       69.999899526613 electrons
E(X)               :      -27.959740340078 Eh       
E(C)               :       -1.749349982764 Eh       
E(XC)              :      -29.709090322841 Eh       

CPCM Solvation Model Properties:
Surface-charge          :         -0.01821341735031
Corrected charge        :          0.00000000000000
Outlying charge corr.   :          0.00002301505768 Eh               0.00063 eV
Free-energy (cav+disp)  :  This term is not implemented in the current solvation scheme

---------------
SCF CONVERGENCE
---------------

  Last Energy change         ...    2.1203e-10  Tolerance :   1.0000e-09
  Last MAX-Density change    ...    3.1507e-06  Tolerance :   1.0000e-08
  Last RMS-Density change    ...    1.4222e-07  Tolerance :   1.0000e-09
  Last DIIS Error            ...    1.9093e-03  Tolerance :   1.0000e-08
  Last Orbital Gradient      ...    1.2905e-06  Tolerance :   2.0000e-06
  Last Orbital Rotation      ...    5.2280e-07  Tolerance :   2.0000e-06


----------------
ORBITAL ENERGIES
----------------

  NO   OCC          E(Eh)            E(eV) 
   0   2.0000     -19.773473      -538.0636 
   1   2.0000     -19.734976      -537.0160 
   2   2.0000     -19.720852      -536.6317 
   3   2.0000     -10.771174      -293.0985 
   4   2.0000     -10.694110      -291.0015 
   5   2.0000     -10.682134      -290.6757 
   6   2.0000     -10.669358      -290.3280 
   7   2.0000     -10.631382      -289.2946 
   8   2.0000     -10.623729      -289.0864 
   9   2.0000      -1.245788       -33.8996 
  10   2.0000      -1.184125       -32.2217 
  11   2.0000      -1.148262       -31.2458 
  12   2.0000      -0.911550       -24.8045 
  13   2.0000      -0.871199       -23.7065 
  14   2.0000      -0.819833       -22.3088 
  15   2.0000      -0.712232       -19.3808 
  16   2.0000      -0.682093       -18.5607 
  17   2.0000      -0.644962       -17.5503 
  18   2.0000      -0.613228       -16.6868 
  19   2.0000      -0.591526       -16.0962 
  20   2.0000      -0.564874       -15.3710 
  21   2.0000      -0.558033       -15.1849 
  22   2.0000      -0.542214       -14.7544 
  23   2.0000      -0.511134       -13.9087 
  24   2.0000      -0.499038       -13.5795 
  25   2.0000      -0.482355       -13.1255 
  26   2.0000      -0.455588       -12.3972 
  27   2.0000      -0.433228       -11.7887 
  28   2.0000      -0.419360       -11.4114 
  29   2.0000      -0.409358       -11.1392 
  30   2.0000      -0.399561       -10.8726 
  31   2.0000      -0.388970       -10.5844 
  32   2.0000      -0.369460       -10.0535 
  33   2.0000      -0.365223        -9.9382 
  34   2.0000      -0.324542        -8.8312 
  35   0.0000       0.055957         1.5227 
  36   0.0000       0.112390         3.0583 
  37   0.0000       0.126399         3.4395 
  38   0.0000       0.142629         3.8811 
  39   0.0000       0.154003         4.1906 
  40   0.0000       0.169868         4.6223 
  41   0.0000       0.178902         4.8682 
  42   0.0000       0.186473         5.0742 
  43   0.0000       0.188880         5.1397 
  44   0.0000       0.198415         5.3992 
  45   0.0000       0.207483         5.6459 
*Only the first 10 virtual orbitals were printed.

                    ********************************
                    * MULLIKEN POPULATION ANALYSIS *
                    ********************************

-----------------------
MULLIKEN ATOMIC CHARGES
-----------------------
   0 O :   -0.373724
   1 C :    0.344104
   2 O :   -0.395193
   3 C :    0.176537
   4 C :    0.161918
   5 C :   -0.051645
   6 C :   -0.074631
   7 C :    0.236157
   8 O :   -0.490809
   9 H :    0.040563
  10 H :    0.041054
  11 H :    0.058076
  12 H :    0.071524
  13 H :    0.032797
  14 H :    0.021221
  15 H :    0.042224
  16 H :    0.053118
  17 H :    0.049145
  18 H :    0.057565
Sum of atomic charges:    0.0000000

--------------------------------
MULLIKEN REDUCED ORBITAL CHARGES
--------------------------------
  0 O s       :     3.761404  s :     3.761404
      pz      :     1.508154  p :     4.594305
      px      :     1.650211
      py      :     1.435941
      dz2     :     0.002125  d :     0.018015
      dxz     :     0.001122
      dyz     :     0.004380
      dx2y2   :     0.004720
      dxy     :     0.005668

  1 C s       :     3.065708  s :     3.065708
      pz      :     0.776947  p :     2.456173
      px      :     0.895738
      py      :     0.783489
      dz2     :     0.011122  d :     0.134014
      dxz     :     0.011072
      dyz     :     0.031532
      dx2y2   :     0.041343
      dxy     :     0.038945

  2 O s       :     3.732314  s :     3.732314
      pz      :     1.687194  p :     4.646562
      px      :     1.405002
      py      :     1.554367
      dz2     :     0.002148  d :     0.016317
      dxz     :     0.002470
      dyz     :     0.002732
      dx2y2   :     0.005257
      dxy     :     0.003710

  3 C s       :     3.025415  s :     3.025415
      pz      :     0.981827  p :     2.738850
      px      :     0.716165
      py      :     1.040858
      dz2     :     0.008518  d :     0.059198
      dxz     :     0.017197
      dyz     :     0.007311
      dx2y2   :     0.017878
      dxy     :     0.008294

  4 C s       :     3.035872  s :     3.035872
      pz      :     1.090853  p :     2.729372
      px      :     0.889161
      py      :     0.749359
      dz2     :     0.011319  d :     0.072838
      dxz     :     0.011327
      dyz     :     0.013859
      dx2y2   :     0.021125
      dxy     :     0.015207

  5 C s       :     3.090283  s :     3.090283
      pz      :     0.974427  p :     2.920824
      px      :     0.959209
      py      :     0.987189
      dz2     :     0.004900  d :     0.040538
      dxz     :     0.010860
      dyz     :     0.009339
      dx2y2   :     0.007405
      dxy     :     0.008034

  6 C s       :     3.082793  s :     3.082793
      pz      :     0.983382  p :     2.950816
      px      :     1.013047
      py      :     0.954387
      dz2     :     0.003862  d :     0.041022
      dxz     :     0.011624
      dyz     :     0.012328
      dx2y2   :     0.009122
      dxy     :     0.004086

  7 C s       :     3.008189  s :     3.008189
      pz      :     0.864895  p :     2.688154
      px      :     0.810870
      py      :     1.012389
      dz2     :     0.009191  d :     0.067500
      dxz     :     0.021149
      dyz     :     0.013204
      dx2y2   :     0.018196
      dxy     :     0.005759

  8 O s       :     3.787581  s :     3.787581
      pz      :     1.707617  p :     4.686372
      px      :     1.538597
      py      :     1.440158
      dz2     :     0.002752  d :     0.016856
      dxz     :     0.003909
      dyz     :     0.002349
      dx2y2   :     0.005412
      dxy     :     0.002433

  9 H s       :     0.936395  s :     0.936395
      pz      :     0.012593  p :     0.023042
      px      :     0.002186
      py      :     0.008263

 10 H s       :     0.935951  s :     0.935951
      pz      :     0.009234  p :     0.022994
      px      :     0.007951
      py      :     0.005810

 11 H s       :     0.918997  s :     0.918997
      pz      :     0.004888  p :     0.022927
      px      :     0.002672
      py      :     0.015367

 12 H s       :     0.906244  s :     0.906244
      pz      :     0.014848  p :     0.022232
      px      :     0.003172
      py      :     0.004212

 13 H s       :     0.944838  s :     0.944838
      pz      :     0.007093  p :     0.022365
      px      :     0.002599
      py      :     0.012673

 14 H s       :     0.957195  s :     0.957195
      pz      :     0.006621  p :     0.021585
      px      :     0.011393
      py      :     0.003571

 15 H s       :     0.935009  s :     0.935009
      pz      :     0.009182  p :     0.022767
      px      :     0.009857
      py      :     0.003728

 16 H s       :     0.924084  s :     0.924084
      pz      :     0.006333  p :     0.022798
      px      :     0.012679
      py      :     0.003787

 17 H s       :     0.928001  s :     0.928001
      pz      :     0.007984  p :     0.022854
      px      :     0.010911
      py      :     0.003959

 18 H s       :     0.919497  s :     0.919497
      pz      :     0.005288  p :     0.022938
      px      :     0.004571
      py      :     0.013078


                     *******************************
                     * LOEWDIN POPULATION ANALYSIS *
                     *******************************

----------------------
LOEWDIN ATOMIC CHARGES
----------------------
   0 O :   -0.270084
   1 C :    0.155339
   2 O :   -0.129065
   3 C :    0.088030
   4 C :    0.062451
   5 C :   -0.026070
   6 C :   -0.045456
   7 C :    0.095942
   8 O :   -0.220820
   9 H :    0.020706
  10 H :    0.021656
  11 H :    0.033024
  12 H :    0.047875
  13 H :    0.018891
  14 H :    0.011021
  15 H :    0.027457
  16 H :    0.036845
  17 H :    0.036493
  18 H :    0.035766

-------------------------------
LOEWDIN REDUCED ORBITAL CHARGES
-------------------------------
  0 O s       :     3.553589  s :     3.553589
      pz      :     1.498520  p :     4.686956
      px      :     1.656124
      py      :     1.532312
      dz2     :     0.004175  d :     0.029538
      dxz     :     0.001408
      dyz     :     0.005373
      dx2y2   :     0.008020
      dxy     :     0.010563

  1 C s       :     2.866059  s :     2.866059
      pz      :     0.784157  p :     2.692694
      px      :     0.969647
      py      :     0.938890
      dz2     :     0.023923  d :     0.285908
      dxz     :     0.020929
      dyz     :     0.062544
      dx2y2   :     0.094176
      dxy     :     0.084335

  2 O s       :     3.420038  s :     3.420038
      pz      :     1.665131  p :     4.677902
      px      :     1.430731
      py      :     1.582041
      dz2     :     0.003697  d :     0.031125
      dxz     :     0.004948
      dyz     :     0.004392
      dx2y2   :     0.010069
      dxy     :     0.008020

  3 C s       :     2.844043  s :     2.844043
      pz      :     1.034417  p :     2.934075
      px      :     0.816637
      py      :     1.083021
      dz2     :     0.018855  d :     0.133853
      dxz     :     0.039007
      dyz     :     0.017515
      dx2y2   :     0.039625
      dxy     :     0.018851

  4 C s       :     2.852667  s :     2.852667
      pz      :     1.068254  p :     2.923545
      px      :     0.995886
      py      :     0.859405
      dz2     :     0.024705  d :     0.161338
      dxz     :     0.026097
      dyz     :     0.029793
      dx2y2   :     0.048126
      dxy     :     0.032617

  5 C s       :     2.843163  s :     2.843163
      pz      :     1.034092  p :     3.086859
      px      :     1.019544
      py      :     1.033222
      dz2     :     0.009948  d :     0.096048
      dxz     :     0.025550
      dyz     :     0.023604
      dx2y2   :     0.017121
      dxy     :     0.019825

  6 C s       :     2.842600  s :     2.842600
      pz      :     1.031342  p :     3.106574
      px      :     1.052166
      py      :     1.023066
      dz2     :     0.007471  d :     0.096283
      dxz     :     0.028045
      dyz     :     0.030402
      dx2y2   :     0.021229
      dxy     :     0.009137

  7 C s       :     2.847739  s :     2.847739
      pz      :     0.957114  p :     2.907933
      px      :     0.900185
      py      :     1.050634
      dz2     :     0.018303  d :     0.148386
      dxz     :     0.045836
      dyz     :     0.031911
      dx2y2   :     0.042330
      dxy     :     0.010005

  8 O s       :     3.474963  s :     3.474963
      pz      :     1.702927  p :     4.716831
      px      :     1.545472
      py      :     1.468432
      dz2     :     0.004457  d :     0.029026
      dxz     :     0.006601
      dyz     :     0.003625
      dx2y2   :     0.009575
      dxy     :     0.004769

  9 H s       :     0.916184  s :     0.916184
      pz      :     0.033779  p :     0.063110
      px      :     0.007506
      py      :     0.021826

 10 H s       :     0.915515  s :     0.915515
      pz      :     0.024744  p :     0.062829
      px      :     0.022993
      py      :     0.015092

 11 H s       :     0.904806  s :     0.904806
      pz      :     0.012716  p :     0.062171
      px      :     0.008661
      py      :     0.040794

 12 H s       :     0.886187  s :     0.886187
      pz      :     0.040059  p :     0.065937
      px      :     0.011407
      py      :     0.014471

 13 H s       :     0.918103  s :     0.918103
      pz      :     0.019966  p :     0.063006
      px      :     0.008275
      py      :     0.034765

 14 H s       :     0.926275  s :     0.926275
      pz      :     0.018576  p :     0.062704
      px      :     0.032208
      py      :     0.011921

 15 H s       :     0.908351  s :     0.908351
      pz      :     0.024544  p :     0.064192
      px      :     0.026740
      py      :     0.012908

 16 H s       :     0.898757  s :     0.898757
      pz      :     0.018199  p :     0.064398
      px      :     0.032714
      py      :     0.013485

 17 H s       :     0.899563  s :     0.899563
      pz      :     0.022564  p :     0.063945
      px      :     0.029301
      py      :     0.012080

 18 H s       :     0.898743  s :     0.898743
      pz      :     0.016335  p :     0.065491
      px      :     0.013914
      py      :     0.035242


                      *****************************
                      * MAYER POPULATION ANALYSIS *
                      *****************************

  NA   - Mulliken gross atomic population
  ZA   - Total nuclear charge
  QA   - Mulliken gross atomic charge
  VA   - Mayer's total valence
  BVA  - Mayer's bonded valence
  FA   - Mayer's free valence

  ATOM       NA         ZA         QA         VA         BVA        FA
  0 O      8.3737     8.0000    -0.3737     2.0932     2.0932     0.0000
  1 C      5.6559     6.0000     0.3441     4.0912     4.0912    -0.0000
  2 O      8.3952     8.0000    -0.3952     2.0989     2.0989     0.0000
  3 C      5.8235     6.0000     0.1765     3.8819     3.8819    -0.0000
  4 C      5.8381     6.0000     0.1619     3.8641     3.8641     0.0000
  5 C      6.0516     6.0000    -0.0516     4.0243     4.0243     0.0000
  6 C      6.0746     6.0000    -0.0746     4.0113     4.0113    -0.0000
  7 C      5.7638     6.0000     0.2362     3.9142     3.9142     0.0000
  8 O      8.4908     8.0000    -0.4908     1.9502     1.9502    -0.0000
  9 H      0.9594     1.0000     0.0406     0.9912     0.9912    -0.0000
 10 H      0.9589     1.0000     0.0411     0.9903     0.9903    -0.0000
 11 H      0.9419     1.0000     0.0581     0.9854     0.9854     0.0000
 12 H      0.9285     1.0000     0.0715     0.9882     0.9882     0.0000
 13 H      0.9672     1.0000     0.0328     0.9786     0.9786     0.0000
 14 H      0.9788     1.0000     0.0212     0.9755     0.9755    -0.0000
 15 H      0.9578     1.0000     0.0422     0.9798     0.9798    -0.0000
 16 H      0.9469     1.0000     0.0531     0.9800     0.9800    -0.0000
 17 H      0.9509     1.0000     0.0491     0.9744     0.9744     0.0000
 18 H      0.9424     1.0000     0.0576     0.9951     0.9951     0.0000

  Mayer bond orders larger than 0.100000
B(  0-O ,  1-C ) :   1.9655 B(  1-C ,  2-O ) :   1.1617 B(  1-C ,  4-C ) :   0.9224 
B(  2-O ,  3-C ) :   0.8895 B(  3-C ,  9-H ) :   0.9800 B(  3-C , 10-H ) :   0.9809 
B(  3-C , 11-H ) :   0.9830 B(  4-C ,  5-C ) :   1.0682 B(  4-C ,  8-O ) :   0.9683 
B(  4-C , 12-H ) :   0.9212 B(  5-C ,  6-C ) :   1.0317 B(  5-C , 17-H ) :   0.9525 
B(  5-C , 18-H ) :   0.9548 B(  6-C ,  7-C ) :   1.0556 B(  6-C , 15-H ) :   0.9533 
B(  6-C , 16-H ) :   0.9549 B(  7-C ,  8-O ) :   0.9293 B(  7-C , 13-H ) :   0.9581 
B(  7-C , 14-H ) :   0.9654 

-------
TIMINGS
-------

Total SCF time: 0 days 0 hours 0 min 25 sec 

Total time                  ....      25.729 sec
Sum of individual times     ....      25.717 sec  (100.0%)

SCF preparation             ....       0.458 sec  (  1.8%)
Fock matrix formation       ....      23.923 sec  ( 93.0%)
  Startup                   ....       0.075 sec  (  0.3% of F)
  Split-RI-J                ....       1.480 sec  (  6.2% of F)
  Chain of spheres X        ....      14.696 sec  ( 61.4% of F)
  XC integration            ....       3.157 sec  ( 13.2% of F)
    XC Preparation          ....       0.000 sec  (  0.0% of XC)
    Basis function eval.    ....       1.171 sec  ( 37.1% of XC)
    Density eval.           ....       0.798 sec  ( 25.3% of XC)
    XC-Functional eval.     ....       0.178 sec  (  5.7% of XC)
    XC-Potential eval.      ....       0.695 sec  ( 22.0% of XC)
  CPCM terms                ....       2.788 sec  ( 11.7% of F)
Diagonalization             ....       0.000 sec  (  0.0%)
Density matrix formation    ....       0.561 sec  (  2.2%)
Total Energy calculation    ....       0.058 sec  (  0.2%)
Population analysis         ....       0.020 sec  (  0.1%)
Orbital Transformation      ....       0.117 sec  (  0.5%)
Orbital Orthonormalization  ....       0.000 sec  (  0.0%)
DIIS solution               ....       0.254 sec  (  1.0%)
SOSCF solution              ....       0.324 sec  (  1.3%)
Finished LeanSCF after  25.8 sec

Maximum memory used throughout the entire LEANSCF-calculation: 19.6 MB


           ************************************************************
           *        Program running with 4 parallel MPI-processes     *
           *              working on a common directory               *
           ************************************************************

------------------------------------------------------------------------------
                                ORCA  MP2 
------------------------------------------------------------------------------

Freezing NCore=18 chemical core electrons

----------------------
RI-MP2 ENERGY+GRADIENT
----------------------
Dimension of the orbital basis            ...  176
Dimension of the AuxC basis               ...  572
Memory devoted to MP2                     ... 4096 MB   
Data format for matrix containers         ... DOUBLE
Compression type for matrix containers    ... UNCOMPRESSED
Overall scaling of the MP2 energy         ...   2.700e-01

-----------------------
SHARK RI TRANSFORMATION
-----------------------

Number of basis functions                ...    176
Number of aux functions                  ...    572
Number of operators                      ...      1
Generation of IJK                        ... YES
Generation of IAK                        ... YES
Generation of ABK                        ... NO
Orbital Range Operator  0:    0-  34 to   35- 175

Aux basis identifier                     ...   AUXC
Contraction scheme used                  ... SEGMENTED
Do orthogonalization                     ... YES
All operator combinations                ... NO
Transpose (ia|K)                         ... NO
Integral generator used                  ... LIBINT
Starting integral generation + trafo... 
Half trafo (segmented) done. Total time =  0.2 sec. integrals=  0.1 sec trafo=  0.1 sec
Integral generation and half transformation done (  0.2 sec)

Reading or making V^(-1/2)          ... done (  0.0 sec)
Sorting IJK integrals               ... done (  0.1 sec)
Sorting IAK integrals               ... done (  0.1 sec)

SHARK RI integral transformation done. Total time =  0.3 sec.

Opening buffers                              ... done
Frozen core precalculation                   ... done

Starting loop over batches of integrals:

Operator 0  - window                       ... (  9- 34)x( 35-175)
Operator 0  - Memory available             ...  4096 MB
Operator 0  - Memory needed per MO         ...   0.6 MB
Operator 0  - Number of orbitals per batch ... 7
Operator 0  - Number of batches            ... 1

OPERATOR  0   PASS   0:  MOs     9 ...   15 +   16 ...   22 +   23 ...   29 +   30 ...   34
  Reading integrals       ... ok
  Internal MO  11
  Internal MO  14
Closing buffer GIPV ( 0.02 GB; CompressionRatio= 1.00)
Time spent in pair loops =     1.160 sec
Deleting buffers (Ka|jb) ...done

-----------------------------------------------
 RI-MP2 CORRELATION ENERGY:     -0.449496264 Eh
-----------------------------------------------


---------------------
MP2 DENSITY FORMATION
---------------------

Completing the external part of the density      ... done
Storing the unrelaxed density                    ... done

Re-sorting 3-index density container for op 0    ... done
Computing external part of the Lagrangian        ... done
Calculating the xc-kernel                        ... done
Calculating G(D)                                 ... done
Completing the Lagrangian                        ... done
Solving the Z-vector equations                   ... Using XC Grid                  ... (calc.grid_cpscf.tmp) 
Recalculating density on grid  ... (calc.grho_cpscf0.tmp) done
Calculating the xc-kernel      ... (calc.fxc_cpscf0.tmp) done

-------------------
SHARK CP-SCF DRIVER
-------------------

Dimension of the orbital basis          ...    176
Dimension of the CPSCF-problem          ...   4935
Number of operators                     ...      1
Max. number of iterations               ...    128
Convergence Tolerance                   ... 3.0e-05
Number of perturbations                 ...      1
Perturbation type                       ... REAL

----------------------------
POPLE LINEAR EQUATION SOLVER
----------------------------

  ITERATION   0:   ||err||_max =   5.5684e-02 (   1.0 sec)
  ITERATION   1:   ||err||_max =   1.0995e-02 (   1.0 sec)
  ITERATION   2:   ||err||_max =   5.5061e-03 (   1.0 sec)
  ITERATION   3:   ||err||_max =   1.7351e-03 (   1.0 sec)
  ITERATION   4:   ||err||_max =   3.9112e-04 (   1.0 sec)
  ITERATION   5:   ||err||_max =   1.1350e-04 (   1.0 sec)
  ITERATION   6:   ||err||_max =   3.4740e-05 (   1.0 sec)
  ITERATION   7:   ||err||_max =   9.0982e-06 (   1.0 sec)
done
Finalizing the relaxed density                   ... done
Transforming P to the AO basis                   ... done
Storing the relaxed density                      ... done

------------------------------------
ENERGY WEIGHTED DENSITY FINALIZATION
------------------------------------

Gathering the parts of the W-matrix              ... done
Forming the Z-density                            ... done
Transforming Z to the AO basis                   ... done
Calculating G(Z)                                 ... done
Finalizing the W-matrix                          ... done
Transforming W to the AO basis and storing       ... done

----------------------------------
MP2 DERIVATIVE INTEGRAL GENERATION
----------------------------------

Input SCF Electron Density              ... calc.scfp
Input Correlated Electron Density       ... calc.pmp2re
Input Energy Weighted Density           ... calc.wmp2.tmp

Nuclear repulsion gradient              ... done (  0.0 sec)
HCore & Overlap gradient  (SHARK)       ... done (  0.1 sec)
Two-electron RIJ gradient terms         ... done (  0.6 sec)

-----------------------------------------------------------
MP2 COSX Grid Generation
-----------------------------------------------------------

General Integration Accuracy     IntAcc      ... 4.871
Radial Grid Type                 RadialGrid  ... OptM3 with GC (2021)
Angular Grid (max. ang.)         AngularGrid ... 4 (Lebedev-302)
Angular grid pruning method      GridPruning ... 4 (adaptive)
Weight generation scheme         WeightScheme... mBecke (2022)
Basis function cutoff            BFCut       ... 1.0000e-12
Integration weight cutoff        WCut        ... 1.0000e-14
Partially contracted basis set               ... on
Rotationally invariant grid construction     ... off
Angular grids for H and He will be reduced by one unit

Total number of grid points                  ...    99773
Total number of batches                      ...      790
Average number of points per batch           ...      126
Average number of grid points per atom       ...     5251
UseSFitting                                  ... on
Two-electron COSX gradient terms        ... 
Integration Timings:
Total Time                  =     8.0 sec
Basis fcn evaluation        =     0.1 sec
Density evaluation          =     0.2 sec
A evaluation                =     6.6 sec
A derivative evaluation     =     0.0 sec
S-fit derivative evaluation =     0.0 sec
anal. over. der. evaluation =     0.0 sec
num. over. der. evaluation  =     0.7 sec
K(P) evaluation             =     0.1 sec
finalize                    =     0.0 sec

done (  9.0 sec)
CPCM gradient                           ... done (  0.6 sec)
DFT XC gradient                         ... Exchange-correlation gradient    ... done
done (  1.1 sec)
Empirical dispersion gradient           ... 
-------------------
DISPERSION GRADIENT
-------------------

   1   O   :    0.000185332    0.000184012   -0.000028539
   2   C   :    0.000216626    0.000073088   -0.000081252
   3   O   :    0.000246667   -0.000073998    0.000019188
   4   C   :    0.000188710   -0.000064651    0.000058173
   5   C   :   -0.000018714    0.000066571   -0.000133524
   6   C   :   -0.000124126    0.000126332   -0.000014332
   7   C   :   -0.000204346   -0.000005496    0.000116364
   8   C   :   -0.000200240   -0.000151375    0.000007776
   9   O   :   -0.000067158   -0.000121206   -0.000111822
  10   H   :    0.000079456   -0.000023215    0.000053819
  11   H   :    0.000084668   -0.000029488    0.000007962
  12   H   :    0.000064452   -0.000055030    0.000028851
  13   H   :    0.000020669    0.000046786   -0.000132833
  14   H   :   -0.000073291   -0.000127574    0.000029211
  15   H   :   -0.000096629   -0.000077272   -0.000025407
  16   H   :   -0.000080862   -0.000006279    0.000133580
  17   H   :   -0.000090378    0.000015231    0.000088797
  18   H   :   -0.000086062    0.000084887   -0.000038627
  19   H   :   -0.000044774    0.000138677    0.000022616

Difference to translation invariance:
           :    0.0000000000    0.0000000000    0.0000000000

Difference to rotation invariance:
           :   -0.0000000000    0.0000000000   -0.0000000000

Norm of the Dispersion gradient    ...    0.0007779345
RMS gradient                       ...    0.0001030399
MAX gradient                       ...    0.0002466671
done (  0.0 sec)

                *********************************************
                * UNRELAXED MP2 DENSITY POPULATION ANALYSIS *
                *********************************************

------------------------------------------------------------------------------
                           ORCA POPULATION ANALYSIS
------------------------------------------------------------------------------
Input electron density              ... calc.pmp2ur
BaseName (.gbw .S,...)              ... calc

                    ********************************
                    * MULLIKEN POPULATION ANALYSIS *
                    ********************************

-----------------------
MULLIKEN ATOMIC CHARGES
-----------------------
   0 O :   -0.362075
   1 C :    0.327159
   2 O :   -0.385979
   3 C :    0.171514
   4 C :    0.156778
   5 C :   -0.053765
   6 C :   -0.076592
   7 C :    0.231068
   8 O :   -0.482685
   9 H :    0.041122
  10 H :    0.041660
  11 H :    0.058793
  12 H :    0.072173
  13 H :    0.033650
  14 H :    0.021973
  15 H :    0.043084
  16 H :    0.053936
  17 H :    0.050008
  18 H :    0.058177
Sum of atomic charges:    0.0000000

--------------------------------
MULLIKEN REDUCED ORBITAL CHARGES
--------------------------------
  0 O s       :     3.760640  s :     3.760640
      pz      :     1.501128  p :     4.577519
      px      :     1.644312
      py      :     1.432079
      dz2     :     0.003253  d :     0.023916
      dxz     :     0.002293
      dyz     :     0.005555
      dx2y2   :     0.005961
      dxy     :     0.006853
  1 C s       :     3.066442  s :     3.066442
      pz      :     0.785023  p :     2.468184
      px      :     0.897660
      py      :     0.785501
      dz2     :     0.011956  d :     0.138215
      dxz     :     0.011929
      dyz     :     0.032251
      dx2y2   :     0.042250
      dxy     :     0.039830
  2 O s       :     3.731310  s :     3.731310
      pz      :     1.681008  p :     4.631876
      px      :     1.400772
      py      :     1.550096
      dz2     :     0.003448  d :     0.022793
      dxz     :     0.003780
      dyz     :     0.004023
      dx2y2   :     0.006528
      dxy     :     0.005014
  3 C s       :     3.025897  s :     3.025897
      pz      :     0.981244  p :     2.738678
      px      :     0.717514
      py      :     1.039920
      dz2     :     0.009519  d :     0.063912
      dxz     :     0.018050
      dyz     :     0.008311
      dx2y2   :     0.018700
      dxy     :     0.009333
  4 C s       :     3.036031  s :     3.036031
      pz      :     1.089154  p :     2.728769
      px      :     0.888479
      py      :     0.751136
      dz2     :     0.012485  d :     0.078422
      dxz     :     0.012481
      dyz     :     0.014995
      dx2y2   :     0.022144
      dxy     :     0.016317
  5 C s       :     3.090599  s :     3.090599
      pz      :     0.973012  p :     2.916684
      px      :     0.958081
      py      :     0.985591
      dz2     :     0.006183  d :     0.046482
      dxz     :     0.011943
      dyz     :     0.010474
      dx2y2   :     0.008666
      dxy     :     0.009216
  6 C s       :     3.083112  s :     3.083112
      pz      :     0.981883  p :     2.946519
      px      :     1.011702
      py      :     0.952934
      dz2     :     0.005194  d :     0.046961
      dxz     :     0.012783
      dyz     :     0.013383
      dx2y2   :     0.010243
      dxy     :     0.005358
  7 C s       :     3.008543  s :     3.008543
      pz      :     0.864973  p :     2.687749
      px      :     0.811770
      py      :     1.011006
      dz2     :     0.010381  d :     0.072640
      dxz     :     0.021983
      dyz     :     0.014185
      dx2y2   :     0.019159
      dxy     :     0.006933
  8 O s       :     3.786701  s :     3.786701
      pz      :     1.702773  p :     4.672729
      px      :     1.534248
      py      :     1.435708
      dz2     :     0.004045  d :     0.023254
      dxz     :     0.005170
      dyz     :     0.003651
      dx2y2   :     0.006658
      dxy     :     0.003730
  9 H s       :     0.934591  s :     0.934591
      pz      :     0.012879  p :     0.024287
      px      :     0.002744
      py      :     0.008664
 10 H s       :     0.934102  s :     0.934102
      pz      :     0.009591  p :     0.024238
      px      :     0.008370
      py      :     0.006278
 11 H s       :     0.917089  s :     0.917089
      pz      :     0.005369  p :     0.024118
      px      :     0.003196
      py      :     0.015553
 12 H s       :     0.904411  s :     0.904411
      pz      :     0.015061  p :     0.023416
      px      :     0.003674
      py      :     0.004681
 13 H s       :     0.942724  s :     0.942724
      pz      :     0.007531  p :     0.023625
      px      :     0.003125
      py      :     0.012969
 14 H s       :     0.955107  s :     0.955107
      pz      :     0.007075  p :     0.022920
      px      :     0.011746
      py      :     0.004099
 15 H s       :     0.932809  s :     0.932809
      pz      :     0.009595  p :     0.024107
      px      :     0.010233
      py      :     0.004279
 16 H s       :     0.922038  s :     0.922038
      pz      :     0.006771  p :     0.024027
      px      :     0.012956
      py      :     0.004299
 17 H s       :     0.925845  s :     0.925845
      pz      :     0.008413  p :     0.024147
      px      :     0.011263
      py      :     0.004471
 18 H s       :     0.917666  s :     0.917666
      pz      :     0.005747  p :     0.024156
      px      :     0.005056
      py      :     0.013354


                     *******************************
                     * LOEWDIN POPULATION ANALYSIS *
                     *******************************

----------------------
LOEWDIN ATOMIC CHARGES
----------------------
   0 O :   -0.258925
   1 C :    0.140112
   2 O :   -0.121593
   3 C :    0.085847
   4 C :    0.058703
   5 C :   -0.026105
   6 C :   -0.045237
   7 C :    0.093048
   8 O :   -0.213699
   9 H :    0.020451
  10 H :    0.021437
  11 H :    0.032952
  12 H :    0.047503
  13 H :    0.018785
  14 H :    0.010762
  15 H :    0.027304
  16 H :    0.036746
  17 H :    0.036355
  18 H :    0.035554

-------------------------------
LOEWDIN REDUCED ORBITAL CHARGES
-------------------------------
  0 O s       :     3.552636  s :     3.552636
      pz      :     1.491709  p :     4.670067
      px      :     1.650275
      py      :     1.528083
      dz2     :     0.005438  d :     0.036222
      dxz     :     0.002616
      dyz     :     0.006664
      dx2y2   :     0.009458
      dxy     :     0.012046
  1 C s       :     2.867139  s :     2.867139
      pz      :     0.791538  p :     2.702053
      px      :     0.970494
      py      :     0.940021
      dz2     :     0.025104  d :     0.290695
      dxz     :     0.022019
      dyz     :     0.063103
      dx2y2   :     0.095067
      dxy     :     0.085401
  2 O s       :     3.419716  s :     3.419716
      pz      :     1.659134  p :     4.663638
      px      :     1.426543
      py      :     1.577961
      dz2     :     0.005092  d :     0.038240
      dxz     :     0.006374
      dyz     :     0.005771
      dx2y2   :     0.011543
      dxy     :     0.009461
  3 C s       :     2.844131  s :     2.844131
      pz      :     1.032827  p :     2.930838
      px      :     0.816947
      py      :     1.081064
      dz2     :     0.019932  d :     0.139184
      dxz     :     0.039965
      dyz     :     0.018705
      dx2y2   :     0.040646
      dxy     :     0.019935
  4 C s       :     2.853237  s :     2.853237
      pz      :     1.065857  p :     2.920044
      px      :     0.994221
      py      :     0.859965
      dz2     :     0.026212  d :     0.168016
      dxz     :     0.027486
      dyz     :     0.031081
      dx2y2   :     0.049345
      dxy     :     0.033892
  5 C s       :     2.843303  s :     2.843303
      pz      :     1.031678  p :     3.079682
      px      :     1.017336
      py      :     1.030668
      dz2     :     0.011313  d :     0.103121
      dxz     :     0.026948
      dyz     :     0.025064
      dx2y2   :     0.018594
      dxy     :     0.021203
  6 C s       :     2.842649  s :     2.842649
      pz      :     1.028879  p :     3.099240
      px      :     1.049700
      py      :     1.020661
      dz2     :     0.008856  d :     0.103348
      dxz     :     0.029552
      dyz     :     0.031807
      dx2y2   :     0.022619
      dxy     :     0.010513
  7 C s       :     2.848030  s :     2.848030
      pz      :     0.956198  p :     2.904584
      px      :     0.900063
      py      :     1.048322
      dz2     :     0.019502  d :     0.154339
      dxz     :     0.046904
      dyz     :     0.033172
      dx2y2   :     0.043550
      dxy     :     0.011211
  8 O s       :     3.474387  s :     3.474387
      pz      :     1.698091  p :     4.703316
      px      :     1.541112
      py      :     1.464113
      dz2     :     0.005828  d :     0.035996
      dxz     :     0.008047
      dyz     :     0.004964
      dx2y2   :     0.010999
      dxy     :     0.006158
  9 H s       :     0.914131  s :     0.914131
      pz      :     0.034695  p :     0.065419
      px      :     0.008163
      py      :     0.022561
 10 H s       :     0.913433  s :     0.913433
      pz      :     0.025514  p :     0.065130
      px      :     0.023881
      py      :     0.015734
 11 H s       :     0.902685  s :     0.902685
      pz      :     0.013318  p :     0.064362
      px      :     0.009320
      py      :     0.041724
 12 H s       :     0.884100  s :     0.884100
      pz      :     0.041028  p :     0.068397
      px      :     0.012098
      py      :     0.015271
 13 H s       :     0.915786  s :     0.915786
      pz      :     0.020738  p :     0.065429
      px      :     0.008940
      py      :     0.035750
 14 H s       :     0.923983  s :     0.923983
      pz      :     0.019375  p :     0.065255
      px      :     0.033298
      py      :     0.012582
 15 H s       :     0.905967  s :     0.905967
      pz      :     0.025450  p :     0.066729
      px      :     0.027693
      py      :     0.013586
 16 H s       :     0.896453  s :     0.896453
      pz      :     0.018978  p :     0.066801
      px      :     0.033668
      py      :     0.014155
 17 H s       :     0.897201  s :     0.897201
      pz      :     0.023407  p :     0.066444
      px      :     0.030251
      py      :     0.012787
 18 H s       :     0.896540  s :     0.896540
      pz      :     0.017037  p :     0.067906
      px      :     0.014618
      py      :     0.036251


                      *****************************
                      * MAYER POPULATION ANALYSIS *
                      *****************************

  NA   - Mulliken gross atomic population
  ZA   - Total nuclear charge
  QA   - Mulliken gross atomic charge
  VA   - Mayer's total valence
  BVA  - Mayer's bonded valence
  FA   - Mayer's free valence

  ATOM       NA         ZA         QA         VA         BVA        FA
  0 O      8.3621     8.0000    -0.3621     2.1921     2.0227     0.1694
  1 C      5.6728     6.0000     0.3272     4.1153     3.9760     0.1393
  2 O      8.3860     8.0000    -0.3860     2.1945     2.0422     0.1524
  3 C      5.8285     6.0000     0.1715     3.9115     3.8155     0.0961
  4 C      5.8432     6.0000     0.1568     3.8938     3.7767     0.1171
  5 C      6.0538     6.0000    -0.0538     4.0557     3.9438     0.1119
  6 C      6.0766     6.0000    -0.0766     4.0437     3.9331     0.1106
  7 C      5.7689     6.0000     0.2311     3.9423     3.8360     0.1063
  8 O      8.4827     8.0000    -0.4827     2.0468     1.8995     0.1473
  9 H      0.9589     1.0000     0.0411     0.9951     0.9748     0.0203
 10 H      0.9583     1.0000     0.0417     0.9941     0.9739     0.0203
 11 H      0.9412     1.0000     0.0588     0.9889     0.9697     0.0192
 12 H      0.9278     1.0000     0.0722     0.9917     0.9700     0.0216
 13 H      0.9663     1.0000     0.0337     0.9826     0.9617     0.0209
 14 H      0.9780     1.0000     0.0220     0.9798     0.9581     0.0217
 15 H      0.9569     1.0000     0.0431     0.9840     0.9625     0.0216
 16 H      0.9461     1.0000     0.0539     0.9838     0.9626     0.0211
 17 H      0.9500     1.0000     0.0500     0.9784     0.9567     0.0217
 18 H      0.9418     1.0000     0.0582     0.9990     0.9774     0.0216

  Mayer bond orders larger than 0.100000
B(  0-O ,  1-C ) :   1.9048 B(  1-C ,  2-O ) :   1.1320 B(  1-C ,  4-C ) :   0.9015 
B(  2-O ,  3-C ) :   0.8706 B(  3-C ,  9-H ) :   0.9647 B(  3-C , 10-H ) :   0.9656 
B(  3-C , 11-H ) :   0.9680 B(  4-C ,  5-C ) :   1.0449 B(  4-C ,  8-O ) :   0.9442 
B(  4-C , 12-H ) :   0.9058 B(  5-C ,  6-C ) :   1.0099 B(  5-C , 17-H ) :   0.9362 
B(  5-C , 18-H ) :   0.9389 B(  6-C ,  7-C ) :   1.0332 B(  6-C , 15-H ) :   0.9372 
B(  6-C , 16-H ) :   0.9390 B(  7-C ,  8-O ) :   0.9072 B(  7-C , 13-H ) :   0.9424 
B(  7-C , 14-H ) :   0.9491 


                *******************************************
                * RELAXED MP2 DENSITY POPULATION ANALYSIS *
                *******************************************

------------------------------------------------------------------------------
                           ORCA POPULATION ANALYSIS
------------------------------------------------------------------------------
Input electron density              ... calc.pmp2re
BaseName (.gbw .S,...)              ... calc

                    ********************************
                    * MULLIKEN POPULATION ANALYSIS *
                    ********************************

-----------------------
MULLIKEN ATOMIC CHARGES
-----------------------
   0 O :   -0.312659
   1 C :    0.252136
   2 O :   -0.332975
   3 C :    0.154954
   4 C :    0.136973
   5 C :   -0.042832
   6 C :   -0.068739
   7 C :    0.210089
   8 O :   -0.434615
   9 H :    0.039762
  10 H :    0.040611
  11 H :    0.058088
  12 H :    0.064010
  13 H :    0.030517
  14 H :    0.018190
  15 H :    0.039607
  16 H :    0.049917
  17 H :    0.045141
  18 H :    0.051825
Sum of atomic charges:    0.0000000

--------------------------------
MULLIKEN REDUCED ORBITAL CHARGES
--------------------------------
  0 O s       :     3.753585  s :     3.753585
      pz      :     1.479382  p :     4.535688
      px      :     1.627522
      py      :     1.428785
      dz2     :     0.003175  d :     0.023386
      dxz     :     0.002268
      dyz     :     0.005403
      dx2y2   :     0.005885
      dxy     :     0.006654
  1 C s       :     3.071871  s :     3.071871
      pz      :     0.826331  p :     2.541811
      px      :     0.914069
      py      :     0.801410
      dz2     :     0.011667  d :     0.134181
      dxz     :     0.011329
      dyz     :     0.031069
      dx2y2   :     0.041251
      dxy     :     0.038866
  2 O s       :     3.723389  s :     3.723389
      pz      :     1.656591  p :     4.587004
      px      :     1.384828
      py      :     1.545585
      dz2     :     0.003449  d :     0.022581
      dxz     :     0.003791
      dyz     :     0.004002
      dx2y2   :     0.006366
      dxy     :     0.004973
  3 C s       :     3.024714  s :     3.024714
      pz      :     0.986793  p :     2.758063
      px      :     0.729576
      py      :     1.041694
      dz2     :     0.009311  d :     0.062269
      dxz     :     0.017471
      dyz     :     0.008093
      dx2y2   :     0.018000
      dxy     :     0.009394
  4 C s       :     3.036049  s :     3.036049
      pz      :     1.085242  p :     2.750360
      px      :     0.903237
      py      :     0.761881
      dz2     :     0.012317  d :     0.076619
      dxz     :     0.011995
      dyz     :     0.014875
      dx2y2   :     0.021435
      dxy     :     0.015997
  5 C s       :     3.077834  s :     3.077834
      pz      :     0.974031  p :     2.920106
      px      :     0.962006
      py      :     0.984068
      dz2     :     0.006192  d :     0.044893
      dxz     :     0.011453
      dyz     :     0.009897
      dx2y2   :     0.008533
      dxy     :     0.008818
  6 C s       :     3.070067  s :     3.070067
      pz      :     0.985804  p :     2.953307
      px      :     1.008903
      py      :     0.958600
      dz2     :     0.005253  d :     0.045365
      dxz     :     0.012441
      dyz     :     0.012498
      dx2y2   :     0.009840
      dxy     :     0.005333
  7 C s       :     3.008641  s :     3.008641
      pz      :     0.873032  p :     2.710221
      px      :     0.822267
      py      :     1.014923
      dz2     :     0.010555  d :     0.071049
      dxz     :     0.021226
      dyz     :     0.013580
      dx2y2   :     0.018655
      dxy     :     0.007033
  8 O s       :     3.778038  s :     3.778038
      pz      :     1.689027  p :     4.633618
      px      :     1.521142
      py      :     1.423449
      dz2     :     0.004010  d :     0.022958
      dxz     :     0.005015
      dyz     :     0.003716
      dx2y2   :     0.006469
      dxy     :     0.003748
  9 H s       :     0.936471  s :     0.936471
      pz      :     0.012399  p :     0.023768
      px      :     0.002867
      py      :     0.008502
 10 H s       :     0.935669  s :     0.935669
      pz      :     0.009297  p :     0.023720
      px      :     0.008133
      py      :     0.006290
 11 H s       :     0.918410  s :     0.918410
      pz      :     0.005396  p :     0.023502
      px      :     0.003212
      py      :     0.014895
 12 H s       :     0.913229  s :     0.913229
      pz      :     0.014335  p :     0.022761
      px      :     0.003808
      py      :     0.004617
 13 H s       :     0.946419  s :     0.946419
      pz      :     0.007368  p :     0.023064
      px      :     0.003214
      py      :     0.012483
 14 H s       :     0.959380  s :     0.959380
      pz      :     0.006924  p :     0.022431
      px      :     0.011278
      py      :     0.004228
 15 H s       :     0.936692  s :     0.936692
      pz      :     0.009398  p :     0.023701
      px      :     0.009905
      py      :     0.004398
 16 H s       :     0.926533  s :     0.926533
      pz      :     0.006714  p :     0.023549
      px      :     0.012443
      py      :     0.004393
 17 H s       :     0.931142  s :     0.931142
      pz      :     0.008244  p :     0.023717
      px      :     0.010831
      py      :     0.004642
 18 H s       :     0.924499  s :     0.924499
      pz      :     0.005741  p :     0.023675
      px      :     0.005137
      py      :     0.012797


                     *******************************
                     * LOEWDIN POPULATION ANALYSIS *
                     *******************************

----------------------
LOEWDIN ATOMIC CHARGES
----------------------
   0 O :   -0.229448
   1 C :    0.105482
   2 O :   -0.099265
   3 C :    0.075062
   4 C :    0.048749
   5 C :   -0.030864
   6 C :   -0.049431
   7 C :    0.083694
   8 O :   -0.196657
   9 H :    0.021134
  10 H :    0.022335
  11 H :    0.033988
  12 H :    0.045680
  13 H :    0.019395
  14 H :    0.010554
  15 H :    0.028790
  16 H :    0.037853
  17 H :    0.037128
  18 H :    0.035823

-------------------------------
LOEWDIN REDUCED ORBITAL CHARGES
-------------------------------
  0 O s       :     3.553826  s :     3.553826
      pz      :     1.474535  p :     4.639624
      px      :     1.638056
      py      :     1.527034
      dz2     :     0.005362  d :     0.035998
      dxz     :     0.002633
      dyz     :     0.006706
      dx2y2   :     0.009435
      dxy     :     0.011861
  1 C s       :     2.868214  s :     2.868214
      pz      :     0.823712  p :     2.738031
      px      :     0.973850
      py      :     0.940470
      dz2     :     0.024884  d :     0.288273
      dxz     :     0.021246
      dyz     :     0.062001
      dx2y2   :     0.094789
      dxy     :     0.085353
  2 O s       :     3.422275  s :     3.422275
      pz      :     1.640941  p :     4.638452
      px      :     1.419099
      py      :     1.578411
      dz2     :     0.005185  d :     0.038538
      dxz     :     0.006476
      dyz     :     0.005852
      dx2y2   :     0.011526
      dxy     :     0.009499
  3 C s       :     2.845698  s :     2.845698
      pz      :     1.036277  p :     2.942628
      px      :     0.822498
      py      :     1.083854
      dz2     :     0.019529  d :     0.136612
      dxz     :     0.039042
      dyz     :     0.018396
      dx2y2   :     0.039683
      dxy     :     0.019962
  4 C s       :     2.855847  s :     2.855847
      pz      :     1.066347  p :     2.928898
      px      :     0.999416
      py      :     0.863134
      dz2     :     0.026199  d :     0.166507
      dxz     :     0.027017
      dyz     :     0.031074
      dx2y2   :     0.048615
      dxy     :     0.033601
  5 C s       :     2.844508  s :     2.844508
      pz      :     1.033351  p :     3.085147
      px      :     1.020461
      py      :     1.031335
      dz2     :     0.011320  d :     0.101209
      dxz     :     0.026315
      dyz     :     0.024429
      dx2y2   :     0.018411
      dxy     :     0.020733
  6 C s       :     2.843355  s :     2.843355
      pz      :     1.030384  p :     3.104694
      px      :     1.051561
      py      :     1.022749
      dz2     :     0.008923  d :     0.101382
      dxz     :     0.029002
      dyz     :     0.030825
      dx2y2   :     0.022111
      dxy     :     0.010520
  7 C s       :     2.849826  s :     2.849826
      pz      :     0.959546  p :     2.914100
      px      :     0.904947
      py      :     1.049608
      dz2     :     0.019675  d :     0.152380
      dxz     :     0.045892
      dyz     :     0.032484
      dx2y2   :     0.043114
      dxy     :     0.011215
  8 O s       :     3.476216  s :     3.476216
      pz      :     1.690388  p :     4.684350
      px      :     1.535246
      py      :     1.458715
      dz2     :     0.005848  d :     0.036091
      dxz     :     0.008031
      dyz     :     0.005029
      dx2y2   :     0.010944
      dxy     :     0.006240
  9 H s       :     0.913399  s :     0.913399
      pz      :     0.034485  p :     0.065467
      px      :     0.008448
      py      :     0.022534
 10 H s       :     0.912506  s :     0.912506
      pz      :     0.025403  p :     0.065159
      px      :     0.023986
      py      :     0.015771
 11 H s       :     0.901811  s :     0.901811
      pz      :     0.013365  p :     0.064201
      px      :     0.009495
      py      :     0.041341
 12 H s       :     0.886040  s :     0.886040
      pz      :     0.040436  p :     0.068280
      px      :     0.012379
      py      :     0.015465
 13 H s       :     0.915206  s :     0.915206
      pz      :     0.020737  p :     0.065400
      px      :     0.009137
      py      :     0.035526
 14 H s       :     0.924106  s :     0.924106
      pz      :     0.019402  p :     0.065340
      px      :     0.033276
      py      :     0.012662
 15 H s       :     0.904486  s :     0.904486
      pz      :     0.025327  p :     0.066724
      px      :     0.027639
      py      :     0.013758
 16 H s       :     0.895284  s :     0.895284
      pz      :     0.019045  p :     0.066863
      px      :     0.033398
      py      :     0.014419
 17 H s       :     0.896488  s :     0.896488
      pz      :     0.023422  p :     0.066383
      px      :     0.030077
      py      :     0.012885
 18 H s       :     0.896300  s :     0.896300
      pz      :     0.017132  p :     0.067877
      px      :     0.014812
      py      :     0.035933


                      *****************************
                      * MAYER POPULATION ANALYSIS *
                      *****************************

  NA   - Mulliken gross atomic population
  ZA   - Total nuclear charge
  QA   - Mulliken gross atomic charge
  VA   - Mayer's total valence
  BVA  - Mayer's bonded valence
  FA   - Mayer's free valence

  ATOM       NA         ZA         QA         VA         BVA        FA
  0 O      8.3127     8.0000    -0.3127     2.2545     2.0878     0.1667
  1 C      5.7479     6.0000     0.2521     4.1799     4.0444     0.1356
  2 O      8.3330     8.0000    -0.3330     2.2634     2.1132     0.1502
  3 C      5.8450     6.0000     0.1550     3.9288     3.8330     0.0958
  4 C      5.8630     6.0000     0.1370     3.9352     3.8191     0.1161
  5 C      6.0428     6.0000    -0.0428     4.0709     3.9594     0.1115
  6 C      6.0687     6.0000    -0.0687     4.0656     3.9555     0.1101
  7 C      5.7899     6.0000     0.2101     3.9781     3.8721     0.1059
  8 O      8.4346     8.0000    -0.4346     2.1100     1.9641     0.1459
  9 H      0.9602     1.0000     0.0398     0.9956     0.9754     0.0202
 10 H      0.9594     1.0000     0.0406     0.9944     0.9742     0.0202
 11 H      0.9419     1.0000     0.0581     0.9887     0.9695     0.0192
 12 H      0.9360     1.0000     0.0640     0.9909     0.9694     0.0215
 13 H      0.9695     1.0000     0.0305     0.9815     0.9607     0.0208
 14 H      0.9818     1.0000     0.0182     0.9785     0.9569     0.0216
 15 H      0.9604     1.0000     0.0396     0.9853     0.9638     0.0215
 16 H      0.9501     1.0000     0.0499     0.9836     0.9625     0.0211
 17 H      0.9549     1.0000     0.0451     0.9787     0.9570     0.0217
 18 H      0.9482     1.0000     0.0518     1.0006     0.9790     0.0216

  Mayer bond orders larger than 0.100000
B(  0-O ,  1-C ) :   1.9351 B(  1-C ,  2-O ) :   1.1579 B(  1-C ,  4-C ) :   0.8990 
B(  2-O ,  3-C ) :   0.8915 B(  3-C ,  9-H ) :   0.9605 B(  3-C , 10-H ) :   0.9615 
B(  3-C , 11-H ) :   0.9655 B(  4-C ,  5-C ) :   1.0432 B(  4-C ,  8-O ) :   0.9699 
B(  4-C , 12-H ) :   0.9001 B(  5-C ,  6-C ) :   1.0206 B(  5-C , 17-H ) :   0.9303 
B(  5-C , 18-H ) :   0.9330 B(  6-C ,  7-C ) :   1.0388 B(  6-C , 15-H ) :   0.9314 
B(  6-C , 16-H ) :   0.9330 B(  7-C ,  8-O ) :   0.9325 B(  7-C , 13-H ) :   0.9367 
B(  7-C , 14-H ) :   0.9435 


-------
TIMINGS
-------

Total time                :   26.792 sec
Integral trafo            :    0.316 sec (  1.2%)
FC preparation            :    0.090 sec (  0.3%)
I/O of integrals          :    0.133 sec (  0.5%)
K(i,j) operators          :    0.203 sec (  0.8%)
T(i,j) pair energies      :    0.023 sec (  0.1%)
V**(-1/2)                 :    0.148 sec (  0.6%)
Gamma(ia|P)               :    0.188 sec (  0.7%)
Gamma-Trafo               :    0.073 sec (  0.3%)
D(virtual)                :    0.016 sec (  0.1%)
D(internal)               :    0.143 sec (  0.5%)
W(virtual)                :    0.031 sec (  0.1%)
W(internal)               :    0.185 sec (  0.7%)
L(virtual)                :    0.278 sec (  1.0%)
L(internal)               :    0.030 sec (  0.1%)
XC kernel                 :    0.037 sec (  0.1%)
G(D)                      :    2.050 sec (  7.7%)
G(Z)                      :    2.041 sec (  7.6%)
Z-vector solution         :    8.426 sec ( 31.4%)
3-index derivative        :    0.407 sec (  1.5%)
2-index derivative        :    0.042 sec (  0.2%)
Fock matrix gradient      :   11.397 sec ( 42.5%)


---------------------------------------
MP2 TOTAL ENERGY:     -459.515228657 Eh
---------------------------------------

The final MP2 gradient
  0:   0.00532666   0.00887409   0.00064258
  1:  -0.04636021  -0.02222670  -0.01388039
  2:   0.06217867   0.00786502   0.02537575
  3:  -0.03187355  -0.01339897  -0.01130539
  4:  -0.00810241   0.00891694   0.01153438
  5:   0.00690001  -0.02012401   0.00583524
  6:   0.00090003   0.00598360  -0.01598177
  7:   0.02263085   0.01746013  -0.00935720
  8:   0.00125040  -0.00736295  -0.00160354
  9:  -0.00292224   0.00317225   0.00627199
 10:   0.00250682   0.00091928  -0.00746298
 11:   0.00668845  -0.00761660   0.00352440
 12:  -0.00428607   0.00576411  -0.00436806
 13:  -0.00325772  -0.00194254   0.00912041
 14:  -0.00159853   0.00275850  -0.00672640
 15:   0.00784516  -0.00008687   0.00128472
 16:  -0.00640547   0.00325789   0.00508993
 17:  -0.00925179  -0.00174504  -0.00290317
 18:  -0.00208958   0.00957610   0.00483782

-----------------------------------
NORM OF THE MP2 GRADIENT:  0.108053
-----------------------------------

Maximum memory used throughout the entire MP2-calculation: 32.6 MB


-------------------------------------------------------------------------------
                          DFT DISPERSION CORRECTION                            
                                                                               
                              DFTD3 V3.1  Rev 1                                
                          USING Becke-Johnson damping                          
-------------------------------------------------------------------------------
The B2PLYP functional is recognized
Active option DFTDOPT                   ...         4   

molecular C6(AA) [au] = 2887.858129 


            DFT-D V3
 parameters
 s6 scaling factor         :     0.6400 
 a1 scaling factor         :     0.3065 
 s8 scaling factor         :     0.9147 
 a2 scaling factor         :     5.0570 
 ad hoc parameters k1-k3   :    16.0000     1.3333    -4.0000 

 Edisp/kcal,au: -7.851837883148  -0.012512698804 
 E6   /kcal   :  -4.569764271 
 E8   /kcal   :  -3.282073612 
 % E8         :  41.800068479 

-------------------------   ----------------
Dispersion correction           -0.012512699
-------------------------   ----------------


-------------------------   --------------------
FINAL SINGLE POINT ENERGY      -459.527741355853
-------------------------   --------------------

------------------------------------------------------------------------------
                         ORCA GEOMETRY RELAXATION STEP
------------------------------------------------------------------------------

Reading the OPT-File                    .... done
Getting information on internals        .... done
Copying old internal coords+grads       .... done
Making the new internal coordinates     .... (2022 redundants) done
Validating the new internal coordinates .... (2022 redundants) done
Calculating the B-matrix                .... done
Calculating the G,G- and P matrices     .... done
Transforming gradient to internals      .... done
Projecting the internal gradient        .... done
Number of atoms                         ....  19
Number of internal coordinates          ....  88
Current Energy                          ....  -459.527741356 Eh
Current gradient norm                   ....     0.108052804 Eh/bohr
Maximum allowed component of the step   ....  0.300
Current trust radius                    ....  0.300
Evaluating the initial hessian          ....  (Almloef) done
Projecting the Hessian                  .... done
Forming the augmented Hessian           .... done
Diagonalizing the augmented Hessian     .... done
Last element of RFO vector              ....  0.961459035
Lowest eigenvalues of augmented Hessian:
 -0.016315640  0.011842237  0.017062093  0.017269545  0.020210305
Length of the computed step             ....  0.285969770
The final length of the internal step   ....  0.285969770
Converting the step to Cartesian space:
 Initial RMS(Int)=    0.0304844799
Transforming coordinates:
 Iter   0:  RMS(Cart)=    0.0618682032 RMS(Int)=    0.0304155671
 Iter   5:  RMS(Cart)=    0.0000000211 RMS(Int)=    0.0000000094
done
Storing new coordinates                 .... done

                                .--------------------.
          ----------------------|Geometry convergence|-------------------------
          Item                value                   Tolerance       Converged
          ---------------------------------------------------------------------
          RMS gradient        0.0084792638            0.0000300000      NO
          MAX gradient        0.0324792378            0.0001000000      NO
          RMS step            0.0304844799            0.0006000000      NO
          MAX step            0.0752944484            0.0010000000      NO
          ........................................................
          Max(Bonds)      0.0290      Max(Angles)    4.22
          Max(Dihed)        4.31      Max(Improp)    0.00
          ---------------------------------------------------------------------

The optimization has not yet converged - more geometry cycles are needed


    ---------------------------------------------------------------------------
                         Redundant Internal Coordinates
                            (Angstroem and degrees)

        Definition                    Value    dE/dq     Step     New-Value
    ----------------------------------------------------------------------------
     1. B(C   1,O   0)                1.2241  0.010335 -0.0052    1.2189   
     2. B(O   2,C   1)                1.3584  0.028809 -0.0236    1.3347   
     3. B(C   3,O   2)                1.3794 -0.026450  0.0234    1.4028   
     4. B(C   4,C   1)                1.5118 -0.003336  0.0042    1.5161   
     5. B(C   5,C   4)                1.5271 -0.004045  0.0037    1.5307   
     6. B(C   6,C   5)                1.4943 -0.022499  0.0290    1.5233   
     7. B(C   7,C   6)                1.5172 -0.005631  0.0051    1.5224   
     8. B(O   8,C   7)                1.4169 -0.010693  0.0116    1.4285   
     9. B(O   8,C   4)                1.4205 -0.005890  0.0067    1.4271   
    10. B(H   9,C   3)                1.1110  0.006799 -0.0103    1.1007   
    11. B(H  10,C   3)                1.1116  0.006985 -0.0106    1.1010   
    12. B(H  11,C   3)                1.1092  0.009528 -0.0143    1.0949   
    13. B(H  12,C   4)                1.1111  0.005777 -0.0087    1.1024   
    14. B(H  13,C   7)                1.1103  0.006424 -0.0097    1.1006   
    15. B(H  14,C   7)                1.1140  0.005137 -0.0079    1.1061   
    16. B(H  15,C   6)                1.1136  0.006625 -0.0101    1.1035   
    17. B(H  16,C   6)                1.1111  0.008594 -0.0130    1.0981   
    18. B(H  17,C   5)                1.1154  0.008617 -0.0132    1.1021   
    19. B(H  18,C   5)                1.1112  0.009537 -0.0144    1.0968   
    20. A(O   0,C   1,C   4)          119.27 -0.013673    1.90    121.17   
    21. A(O   0,C   1,O   2)          120.52 -0.014454    1.86    122.38   
    22. A(O   2,C   1,C   4)          120.19  0.028086   -3.68    116.51   
    23. A(C   1,O   2,C   3)          123.73  0.032479   -4.22    119.51   
    24. A(H   9,C   3,H  10)          109.64  0.004059   -0.67    108.97   
    25. A(O   2,C   3,H  11)          109.27  0.008910   -1.46    107.81   
    26. A(O   2,C   3,H  10)          109.97 -0.005218    0.87    110.84   
    27. A(H   9,C   3,H  11)          108.90 -0.001239    0.17    109.07   
    28. A(H  10,C   3,H  11)          108.63 -0.001598    0.28    108.91   
    29. A(O   2,C   3,H   9)          110.39 -0.004805    0.78    111.18   
    30. A(C   5,C   4,H  12)          109.26 -0.006064    1.32    110.59   
    31. A(C   1,C   4,C   5)          112.28  0.002774   -0.84    111.44   
    32. A(O   8,C   4,H  12)          110.99 -0.000503   -0.20    110.79   
    33. A(C   1,C   4,H  12)          107.59  0.005261   -1.15    106.44   
    34. A(C   5,C   4,O   8)          106.94  0.007341   -1.12    105.82   
    35. A(C   1,C   4,O   8)          109.82 -0.008958    2.00    111.83   
    36. A(C   4,C   5,H  17)          108.60 -0.001256   -0.39    108.21   
    37. A(C   4,C   5,C   6)           99.85 -0.000576    0.69    100.53   
    38. A(H  17,C   5,H  18)          108.14 -0.001720    0.19    108.34   
    39. A(C   6,C   5,H  18)          116.13 -0.001911    0.08    116.21   
    40. A(C   4,C   5,H  18)          115.80  0.005298   -1.31    114.49   
    41. A(C   6,C   5,H  17)          107.79  0.000037    0.84    108.63   
    42. A(H  15,C   6,H  16)          109.21  0.000881   -0.42    108.79   
    43. A(C   5,C   6,H  16)          115.26 -0.002166    0.13    115.38   
    44. A(C   5,C   6,C   7)           98.75 -0.002546    1.14     99.88   
    45. A(C   7,C   6,H  15)          109.38 -0.001085   -0.25    109.13   
    46. A(C   5,C   6,H  15)          109.23  0.000938    0.39    109.61   
    47. A(C   7,C   6,H  16)          114.53  0.003672   -0.84    113.69   
    48. A(H  13,C   7,H  14)          109.06  0.005576   -0.71    108.36   
    49. A(O   8,C   7,H  14)          107.69 -0.007780    1.44    109.13   
    50. A(C   6,C   7,H  14)          109.94 -0.000731    0.13    110.06   
    51. A(O   8,C   7,H  13)          112.14  0.000319   -0.93    111.21   
    52. A(C   6,C   7,H  13)          110.78 -0.008049    1.58    112.35   
    53. A(C   6,C   7,O   8)          107.17  0.010621   -1.50    105.67   
    54. A(C   4,O   8,C   7)          106.49 -0.013852    2.66    109.15   
    55. D(C   3,O   2,C   1,C   4)    175.05 -0.002110    3.03    178.07   
    56. D(C   3,O   2,C   1,O   0)     -3.14 -0.000363    0.10     -3.04   
    57. D(H  10,C   3,O   2,C   1)    -61.07  0.000557   -0.03    -61.10   
    58. D(H   9,C   3,O   2,C   1)     60.03 -0.000901    0.21     60.25   
    59. D(H  11,C   3,O   2,C   1)    179.78  0.000213   -0.01    179.77   
    60. D(C   5,C   4,C   1,O   0)    -61.13  0.001974    0.44    -60.70   
    61. D(C   5,C   4,C   1,O   2)    120.66  0.003727   -2.46    118.20   
    62. D(H  12,C   4,C   1,O   0)     59.12 -0.000391    0.81     59.93   
    63. D(O   8,C   4,C   1,O   2)      1.81 -0.001282   -1.85     -0.04   
    64. D(O   8,C   4,C   1,O   0)   -179.98 -0.003035    1.04   -178.93   
    65. D(H  17,C   5,C   4,C   1)    162.24  0.006771   -4.18    158.06   
    66. D(C   6,C   5,C   4,H  12)    155.64  0.001854   -2.00    153.64   
    67. D(C   6,C   5,C   4,O   8)     35.44  0.001556   -1.84     33.60   
    68. D(H  17,C   5,C   4,O   8)    -77.24  0.002180   -2.94    -80.18   
    69. D(C   6,C   5,C   4,C   1)    -85.09  0.006147   -3.08    -88.16   
    70. D(H  17,C   5,C   4,H  12)     42.96  0.002477   -3.10     39.87   
    71. D(H  15,C   6,C   5,H  18)    -54.29 -0.003033    2.66    -51.62   
    72. D(H  15,C   6,C   5,H  17)   -175.73  0.000471    1.71   -174.02   
    73. D(H  15,C   6,C   5,C   4)     70.96  0.002085    1.57     72.54   
    74. D(C   7,C   6,C   5,H  18)   -168.45 -0.000988    2.30   -166.15   
    75. D(C   7,C   6,C   5,H  17)     70.11  0.002517    1.35     71.46   
    76. D(C   7,C   6,C   5,C   4)    -43.20  0.004131    1.21    -41.98   
    77. D(H  13,C   7,C   6,H  16)    -74.70  0.002462   -2.97    -77.67   
    78. D(H  13,C   7,C   6,H  15)     48.26  0.005406   -4.31     43.95   
    79. D(H  13,C   7,C   6,C   5)    162.30  0.004937   -3.45    158.84   
    80. D(O   8,C   7,C   6,H  16)    162.68  0.000092   -1.82    160.86   
    81. D(O   8,C   7,C   6,H  15)    -74.36  0.003036   -3.16    -77.52   
    82. D(O   8,C   7,C   6,C   5)     39.67  0.002567   -2.30     37.37   
    83. D(C   7,O   8,C   4,H  12)   -130.02  0.003877   -0.51   -130.53   
    84. D(C   7,O   8,C   4,C   5)    -10.93  0.000726    0.29    -10.64   
    85. D(C   7,O   8,C   4,C   1)    111.15  0.003373   -0.24    110.90   
    86. D(C   4,O   8,C   7,H  14)    100.21  0.000830    1.04    101.25   
    87. D(C   4,O   8,C   7,H  13)   -139.80  0.002831    0.55   -139.25   
    88. D(C   4,O   8,C   7,C   6)    -18.02  0.000141    0.93    -17.09   
    ----------------------------------------------------------------------------

Geometry step timings:
Preparation and reading OPT file:      0.000 s ( 3.129 %)
Internal coordinates            :      0.000 s ( 0.298 %)
B/P matrices and projection     :      0.001 s (11.460 %)
Hessian update/contruction      :      0.001 s ( 4.643 %)
Making the step                 :      0.001 s ( 8.728 %)
Converting the step to Cartesian:      0.000 s ( 1.479 %)
Storing new data                :      0.000 s ( 0.379 %)
Checking convergence            :      0.000 s ( 0.045 %)
Final printing                  :      0.008 s (69.804 %)
Total time                      :      0.011 s

Time for energy+gradient        :     56.009 s
Time for complete geometry iter :     56.242 s

         *************************************************************
         *                GEOMETRY OPTIMIZATION CYCLE   2            *
         *************************************************************
---------------------------------
CARTESIAN COORDINATES (ANGSTROEM)
---------------------------------
  O      1.431581    1.577036   -0.248509
  C      0.850258    0.514821   -0.387727
  O      1.368878   -0.642983    0.027038
  C      2.654121   -0.662603    0.588939
  C     -0.523957    0.450446   -1.024853
  C     -1.549606    1.259118   -0.226815
  C     -2.023495    0.205186    0.765689
  C     -2.127758   -0.997976   -0.161122
  O     -1.028213   -0.884046   -1.066081
  H      2.703759   -0.032463    1.490029
  H      3.404030   -0.310100   -0.135990
  H      2.884270   -1.697422    0.862834
  H     -0.415294    0.859309   -2.042834
  H     -2.095789   -1.952120    0.386494
  H     -3.073697   -0.956002   -0.732876
  H     -1.233451    0.018104    1.513006
  H     -2.958797    0.439926    1.290877
  H     -2.386104    1.511819   -0.898431
  H     -1.159996    2.189559    0.203742

----------------------------
CARTESIAN COORDINATES (A.U.)
----------------------------
  NO LB      ZA    FRAG     MASS         X           Y           Z
   0 O     8.0000    0    15.999    2.705296    2.980166   -0.469614
   1 C     6.0000    0    12.011    1.606755    0.972870   -0.732698
   2 O     8.0000    0    15.999    2.586804   -1.215062    0.051094
   3 C     6.0000    0    12.011    5.015561   -1.252139    1.112933
   4 C     6.0000    0    12.011   -0.990134    0.851219   -1.936691
   5 C     6.0000    0    12.011   -2.928330    2.379388   -0.428618
   6 C     6.0000    0    12.011   -3.823851    0.387746    1.446943
   7 C     6.0000    0    12.011   -4.020880   -1.885901   -0.304477
   8 O     8.0000    0    15.999   -1.943040   -1.670606   -2.014602
   9 H     1.0000    0     1.008    5.109364   -0.061347    2.815747
  10 H     1.0000    0     1.008    6.432684   -0.586004   -0.256984
  11 H     1.0000    0     1.008    5.450481   -3.207663    1.630519
  12 H     1.0000    0     1.008   -0.784791    1.623858   -3.860397
  13 H     1.0000    0     1.008   -3.960467   -3.688973    0.730367
  14 H     1.0000    0     1.008   -5.808446   -1.806582   -1.384934
  15 H     1.0000    0     1.008   -2.330884    0.034211    2.859166
  16 H     1.0000    0     1.008   -5.591316    0.831340    2.439403
  17 H     1.0000    0     1.008   -4.509083    2.856924   -1.697788
  18 H     1.0000    0     1.008   -2.192076    4.137667    0.385017

--------------------------------
INTERNAL COORDINATES (ANGSTROEM)
--------------------------------
 O      0   0   0     0.000000000000     0.00000000     0.00000000
 C      1   0   0     1.218859671874     0.00000000     0.00000000
 O      2   1   0     1.334730508106   122.35410112     0.00000000
 C      3   2   1     1.402842454616   119.51065521   356.95987271
 C      2   1   3     1.516093531425   121.15204784   178.83469531
 C      5   2   1     1.530611109027   111.45937566   299.28901166
 C      6   5   2     1.523288126135   100.52304373   271.83266854
 C      7   6   5     1.522317368187    99.87251594   318.05192594
 O      5   2   1     1.427180237761   111.84531867   181.07080042
 H      4   3   2     1.100683513746   111.17526033    60.25487009
 H      4   3   2     1.100974282857   110.84369432   298.89174716
 H      4   3   2     1.094914075233   107.81794907   179.76881798
 H      5   2   1     1.102389515627   106.43756370    59.94081994
 H      8   7   6     1.100589204304   112.35036917   158.84481713
 H      8   7   6     1.106103242068   110.07700443   279.69684798
 H      7   6   5     1.103472229524   109.62283743    72.55941313
 H      7   6   5     1.098050329854   115.38572309   195.77402359
 H      6   5   2     1.102113984559   108.18038741   158.05950780
 H      6   5   2     1.096766277993   114.50996323    37.17259742

---------------------------
INTERNAL COORDINATES (A.U.)
---------------------------
 O      0   0   0     0.000000000000     0.00000000     0.00000000
 C      1   0   0     2.303310975522     0.00000000     0.00000000
 O      2   1   0     2.522275122910   122.35410112     0.00000000
 C      3   2   1     2.650988048262   119.51065521   356.95987271
 C      2   1   3     2.865001567803   121.15204784   178.83469531
 C      5   2   1     2.892435813599   111.45937566   299.28901166
 C      6   5   2     2.878597381449   100.52304373   271.83266854
 C      7   6   5     2.876762914786    99.87251594   318.05192594
 O      5   2   1     2.696979793113   111.84531867   181.07080042
 H      4   3   2     2.079990401102   111.17526033    60.25487009
 H      4   3   2     2.080539875091   110.84369432   298.89174716
 H      4   3   2     2.069087742367   107.81794907   179.76881798
 H      5   2   1     2.083214277441   106.43756370    59.94081994
 H      8   7   6     2.079812182086   112.35036917   158.84481713
 H      8   7   6     2.090232203351   110.07700443   279.69684798
 H      7   6   5     2.085260310188   109.62283743    72.55941313
 H      7   6   5     2.075014404686   115.38572309   195.77402359
 H      6   5   2     2.082693599181   108.18038741   158.05950780
 H      6   5   2     2.072587898328   114.50996323    37.17259742


           ************************************************************
           *        Program running with 4 parallel MPI-processes     *
           *              working on a common directory               *
           ************************************************************
------------------------------------------------------------------------------
                   ___                                                        
                  /   \      - P O W E R E D   B Y -                         
                 /     \                                                     
                 |  |  |   _    _      __       _____    __    __             
                 |  |  |  | |  | |    /  \     |  _  \  |  |  /  |          
                  \  \/   | |  | |   /    \    | | | |  |  | /  /          
                 / \  \   | |__| |  /  /\  \   | |_| |  |  |/  /          
                |  |  |   |  __  | /  /__\  \  |    /   |      \           
                |  |  |   | |  | | |   __   |  |    \   |  |\   \          
                \     /   | |  | | |  |  |  |  | |\  \  |  | \   \       
                 \___/    |_|  |_| |__|  |__|  |_| \__\ |__|  \__/        
                                                                              
                      - O R C A' S   B I G   F R I E N D -                    
                                      &                                       
                       - I N T E G R A L  F E E D E R -                       
                                                                              
 v1 FN, 2020, v2 2021, v3 2022-2024                                           
------------------------------------------------------------------------------


----------------------
SHARK INTEGRAL PACKAGE
----------------------

Number of atoms                             ...     19
Number of basis functions                   ...    176
Number of shells                            ...     84
Maximum angular momentum                    ...      2
Integral batch strategy                     ... SHARK/LIBINT Hybrid
RI-J (if used) integral strategy            ... SPLIT-RIJ (Revised 2003 algorithm where possible)
Printlevel                                  ...      1
Contraction scheme used                     ... SEGMENTED contraction
Prescreening option                         ... SCHWARTZ
   Thresh                                   ... 1.000e-12
   Tcut                                     ... 1.000e-14
   Tpresel                                  ... 1.000e-14 
Coulomb Range Separation                    ... NOT USED
Exchange Range Separation                   ... NOT USED
Multipole approximations                    ... NOT USED
Finite Nucleus Model                        ... NOT USED
CABS basis                                  ... NOT available
Auxiliary Coulomb fitting basis             ... AVAILABLE
   # of basis functions in Aux-J            ...    551
   # of shells in Aux-J                     ...    185
   Maximum angular momentum in Aux-J        ...      4
Auxiliary J/K fitting basis                 ... NOT available
Auxiliary Correlation fitting basis         ... AVAILABLE
   # of basis functions in Aux-C            ...    572
   # of shells in Aux-C                     ...    204
   Maximum angular momentum in Aux-C        ...      3
Auxiliary 'external' fitting basis          ... NOT available

Checking pre-screening integrals            ... done (  0.0 sec) Dimension = 84
Check shell pair data                       ... done (  0.0 sec)
Shell pair information
Shell pair cut-off parameter TPreSel        ...   1.0e-14
Total number of shell pairs                 ...      3570
Shell pairs after pre-screening             ...      3394
Total number of primitive shell pairs       ...     12708
Primitive shell pairs kept                  ...      8996
          la=0 lb=0:   1073 shell pairs
          la=1 lb=0:   1246 shell pairs
          la=1 lb=1:    386 shell pairs
          la=2 lb=0:    405 shell pairs
          la=2 lb=1:    239 shell pairs
          la=2 lb=2:     45 shell pairs

Calculating one electron integrals          ... done (  0.0 sec)
Calculating RI/J V-Matrix + Cholesky decomp.... done (  0.1 sec)
Calculating RI/C V-Matrix + Cholesky decomp.... done (  0.1 sec)
Calculating Nuclear repulsion               ... done (  0.0 sec) ENN=    486.894647636677 Eh

Diagonalization of the overlap matrix:
Smallest eigenvalue                        ... 1.461e-03
Time for diagonalization                   ...    0.005 sec
Threshold for overlap eigenvalues          ... 1.000e-07
Number of eigenvalues below threshold      ... 0
Time for construction of square roots      ...    0.023 sec
Total time needed                          ...    0.029 sec

-------------------
DFT GRID GENERATION
-------------------

General Integration Accuracy     IntAcc      ... 4.388
Radial Grid Type                 RadialGrid  ... OptM3 with GC (2021)
Angular Grid (max. ang.)         AngularGrid ... 4 (Lebedev-302)
Angular grid pruning method      GridPruning ... 4 (adaptive)
Weight generation scheme         WeightScheme... mBecke (2022)
Basis function cutoff            BFCut       ... 1.0000e-12
Integration weight cutoff        WCut        ... 1.0000e-14
Partially contracted basis set               ... off
Rotationally invariant grid construction     ... off
Angular grids for H and He will be reduced by one unit

Total number of grid points                  ...    86326
Total number of batches                      ...     1356
Average number of points per batch           ...       63
Average number of grid points per atom       ...     4543

--------------------
COSX GRID GENERATION
--------------------

GRIDX 1
-------
General Integration Accuracy     IntAcc      ... 3.816
Radial Grid Type                 RadialGrid  ... OptM3 with GC (2021)
Angular Grid (max. ang.)         AngularGrid ... 1 (Lebedev-50)
Angular grid pruning method      GridPruning ... 4 (adaptive)
Weight generation scheme         WeightScheme... mBecke (2022)
Basis function cutoff            BFCut       ... 1.0000e-12
Integration weight cutoff        WCut        ... 1.0000e-14
Partially contracted basis set               ... on
Rotationally invariant grid construction     ... off
Angular grids for H and He will be reduced by one unit

Total number of grid points                  ...    11042
Total number of batches                      ...      101
Average number of points per batch           ...      109
Average number of grid points per atom       ...      581
UseSFitting                                  ... on

GRIDX 2
-------
General Integration Accuracy     IntAcc      ... 4.020
Radial Grid Type                 RadialGrid  ... OptM3 with GC (2021)
Angular Grid (max. ang.)         AngularGrid ... 2 (Lebedev-110)
Angular grid pruning method      GridPruning ... 4 (adaptive)
Weight generation scheme         WeightScheme... mBecke (2022)
Basis function cutoff            BFCut       ... 1.0000e-12
Integration weight cutoff        WCut        ... 1.0000e-14
Partially contracted basis set               ... on
Rotationally invariant grid construction     ... off
Angular grids for H and He will be reduced by one unit

Total number of grid points                  ...    23712
Total number of batches                      ...      196
Average number of points per batch           ...      120
Average number of grid points per atom       ...     1248
UseSFitting                                  ... on

GRIDX 3
-------
General Integration Accuracy     IntAcc      ... 4.338
Radial Grid Type                 RadialGrid  ... OptM3 with GC (2021)
Angular Grid (max. ang.)         AngularGrid ... 3 (Lebedev-194)
Angular grid pruning method      GridPruning ... 4 (adaptive)
Weight generation scheme         WeightScheme... mBecke (2022)
Basis function cutoff            BFCut       ... 1.0000e-12
Integration weight cutoff        WCut        ... 1.0000e-14
Partially contracted basis set               ... on
Rotationally invariant grid construction     ... off
Angular grids for H and He will be reduced by one unit

Total number of grid points                  ...    51957
Total number of batches                      ...      416
Average number of points per batch           ...      124
Average number of grid points per atom       ...     2735
UseSFitting                                  ... on
Initializing property integral containers    ... done (  0.0 sec)

SHARK setup successfully completed in   1.8 seconds

Maximum memory used throughout the entire STARTUP-calculation: 25.6 MB


           ************************************************************
           *        Program running with 4 parallel MPI-processes     *
           *              working on a common directory               *
           ************************************************************
Occupation numbers will be reassigned to an Aufbau configuration
             **** ENERGY FILE WAS UPDATED (calc.en.tmp) ****
Finished Guess after   0.2 sec
Maximum memory used throughout the entire GUESS-calculation: 10.5 MB


           ************************************************************
           *        Program running with 4 parallel MPI-processes     *
           *              working on a common directory               *
           ************************************************************
--------------------
CPCM SOLVATION MODEL
--------------------
CPCM parameters:
  Epsilon                                         ...      16.7000
  Refrac                                          ...       1.2750
  Rsolv                                           ...       1.3000
  Surface type                                    ... GAUSSIAN VDW
  Discretization scheme                           ... Constant charge density
    Threshold for H atoms                         ...       5.0000 (charges/Ang^2)
    Threshold for non-H atoms                     ...       5.0000 (charges/Ang^2)
  Epsilon function type                           ...         CPCM
Solvent:                                          ... CUSTOM
Radii:
  Scheme                                          ... Element-dependent radii
  Radius for O  used is    3.4469 Bohr (=   1.8240 Ang.)
  Radius for C  used is    3.8550 Bohr (=   2.0400 Ang.)
  Radius for H  used is    2.4944 Bohr (=   1.3200 Ang.)
Calculating surface                               ...        done! (  0.0s)
Cavity surface points                             ...         1636
Cavity Volume                                     ...    1080.8914
Cavity Surface-area                               ...     619.1930
Calculating surface distance matrix               ...        done! (  0.1s)
Performing Cholesky decomposition & store         ...        done! (  0.1s)
Overall time for CPCM initialization              ...                 0.2s

----------------------------------------D-I-I-S--------------------------------------------
Iteration    Energy (Eh)           Delta-E    RMSDP     MaxDP     DIISErr   Damp  Time(sec)
-------------------------------------------------------------------------------------------
               ***  Starting incremental Fock matrix formation  ***
    1    -459.0725089338405382     0.00e+00  3.11e-04  3.78e-03  2.29e-02  0.700   2.2
    2    -459.0737561124608987    -1.25e-03  2.79e-04  3.66e-03  1.82e-02  0.700   1.4
                               ***Turning on AO-DIIS***
    3    -459.0747405074342282    -9.84e-04  2.36e-04  3.16e-03  1.40e-02  0.700   1.3
    4    -459.0754835406355028    -7.43e-04  6.09e-04  8.31e-03  1.03e-02  0.000   1.3
                              *** Initializing SOSCF ***
---------------------------------------S-O-S-C-F--------------------------------------
Iteration    Energy (Eh)           Delta-E    RMSDP     MaxDP     MaxGrad    Time(sec)
--------------------------------------------------------------------------------------
    5    -459.0774693528462080    -1.99e-03  4.78e-05  7.55e-04  5.90e-04     1.4
               *** Restarting incremental Fock matrix formation ***
    6    -459.0774822584400567    -1.29e-05  2.66e-05  3.49e-04  1.82e-04     2.1
    7    -459.0774836310859541    -1.37e-06  1.60e-05  3.46e-04  1.18e-04     1.8
    8    -459.0774837994248969    -1.68e-07  5.01e-06  9.28e-05  5.48e-05     1.8
    9    -459.0774838651670393    -6.57e-08  2.19e-06  5.74e-05  1.48e-05     1.9
   10    -459.0774838717082389    -6.54e-09  9.64e-07  2.80e-05  7.57e-06     1.7
   11    -459.0774838746368118    -2.93e-09  2.19e-07  8.31e-06  1.40e-06     1.6
   12    -459.0774838742847237     3.52e-10  1.08e-07  2.92e-06  1.05e-06     1.5
                 **** Energy Check signals convergence ****

               *****************************************************
               *                     SUCCESS                       *
               *           SCF CONVERGED AFTER  12 CYCLES          *
               *****************************************************

Recomputing exchange energy using gridx3       ... done (    3.004 sec)
Old exchange energy                            :    -31.466343107 Eh
New exchange energy                            :    -31.466296324 Eh
Exchange energy change after final integration :      0.000046784 Eh
Total energy after final integration           :   -459.077437091 Eh
             **** ENERGY FILE WAS UPDATED (calc.en.tmp) ****

----------------
TOTAL SCF ENERGY
----------------

Total Energy       :       -459.07743709068728 Eh          -12492.13215 eV

Components:
Nuclear Repulsion  :        486.89464763667701 Eh           13249.07693 eV
Electronic Energy  :       -945.95869037246246 Eh          -25740.84460 eV
One Electron Energy:      -1591.93714069027192 Eh          -43318.81188 eV
Two Electron Energy:        645.97845031780946 Eh           17577.96728 eV
CPCM Dielectric    :         -0.01344113849929 Eh              -0.36575 eV

Virial components:
Potential Energy   :       -914.67570011660848 Eh          -24889.59116 eV
Kinetic Energy     :        455.59826302592120 Eh           12397.45901 eV
Virial Ratio       :          2.00763649545470

DFT components:
N(Alpha)           :       34.999976803022 electrons
N(Beta)            :       34.999976803022 electrons
N(Total)           :       69.999953606044 electrons
E(X)               :      -27.968602126719 Eh       
E(C)               :       -1.749558088294 Eh       
E(XC)              :      -29.718160215012 Eh       

CPCM Solvation Model Properties:
Surface-charge          :         -0.01782233874223
Corrected charge        :          0.00000000000000
Outlying charge corr.   :          0.00002206844131 Eh               0.00060 eV
Free-energy (cav+disp)  :  This term is not implemented in the current solvation scheme

---------------
SCF CONVERGENCE
---------------

  Last Energy change         ...   -3.5209e-10  Tolerance :   1.0000e-09
  Last MAX-Density change    ...    2.9238e-06  Tolerance :   1.0000e-08
  Last RMS-Density change    ...    1.0803e-07  Tolerance :   1.0000e-09
  Last DIIS Error            ...    5.9041e-04  Tolerance :   1.0000e-08
  Last Orbital Gradient      ...    1.0548e-06  Tolerance :   2.0000e-06
  Last Orbital Rotation      ...    1.8184e-06  Tolerance :   2.0000e-06


Total SCF time: 0 days 0 hours 0 min 23 sec 
Finished LeanSCF after  23.7 sec

Maximum memory used throughout the entire LEANSCF-calculation: 19.9 MB


           ************************************************************
           *        Program running with 4 parallel MPI-processes     *
           *              working on a common directory               *
           ************************************************************

------------------------------------------------------------------------------
                                ORCA  MP2 
------------------------------------------------------------------------------

Freezing NCore=18 chemical core electrons

----------------------
RI-MP2 ENERGY+GRADIENT
----------------------
Dimension of the orbital basis            ...  176
Dimension of the AuxC basis               ...  572
Memory devoted to MP2                     ... 4096 MB   
Data format for matrix containers         ... DOUBLE
Compression type for matrix containers    ... UNCOMPRESSED
Overall scaling of the MP2 energy         ...   2.700e-01

-----------------------
SHARK RI TRANSFORMATION
-----------------------

Number of basis functions                ...    176
Number of aux functions                  ...    572
Number of operators                      ...      1
Generation of IJK                        ... YES
Generation of IAK                        ... YES
Generation of ABK                        ... NO
Orbital Range Operator  0:    0-  34 to   35- 175

Aux basis identifier                     ...   AUXC
Contraction scheme used                  ... SEGMENTED
Do orthogonalization                     ... YES
All operator combinations                ... NO
Transpose (ia|K)                         ... NO
Integral generator used                  ... LIBINT
Starting integral generation + trafo... 
Half trafo (segmented) done. Total time =  0.2 sec. integrals=  0.2 sec trafo=  0.1 sec
Integral generation and half transformation done (  0.2 sec)

Reading or making V^(-1/2)          ... done (  0.0 sec)
Sorting IJK integrals               ... done (  0.1 sec)
Sorting IAK integrals               ... done (  0.1 sec)

SHARK RI integral transformation done. Total time =  0.3 sec.

Opening buffers                              ... done
Frozen core precalculation                   ... done

Starting loop over batches of integrals:

Operator 0  - window                       ... (  9- 34)x( 35-175)
Operator 0  - Memory available             ...  4096 MB
Operator 0  - Memory needed per MO         ...   0.6 MB
Operator 0  - Number of orbitals per batch ... 7
Operator 0  - Number of batches            ... 1

OPERATOR  0   PASS   0:  MOs     9 ...   15 +   16 ...   22 +   23 ...   29 +   30 ...   34
  Reading integrals       ... ok
  Internal MO  11
  Internal MO  14
Closing buffer GIPV ( 0.02 GB; CompressionRatio= 1.00)
Time spent in pair loops =     1.201 sec
Deleting buffers (Ka|jb) ...done

-----------------------------------------------
 RI-MP2 CORRELATION ENERGY:     -0.448607515 Eh
-----------------------------------------------


---------------------
MP2 DENSITY FORMATION
---------------------

Completing the external part of the density      ... done
Storing the unrelaxed density                    ... done

Re-sorting 3-index density container for op 0    ... done
Computing external part of the Lagrangian        ... done
Calculating the xc-kernel                        ... done
Calculating G(D)                                 ... done
Completing the Lagrangian                        ... done
Solving the Z-vector equations                   ... Using XC Grid                  ... (calc.grid_cpscf.tmp) 
Recalculating density on grid  ... (calc.grho_cpscf0.tmp) done
Calculating the xc-kernel      ... (calc.fxc_cpscf0.tmp) done

-------------------
SHARK CP-SCF DRIVER
-------------------

Dimension of the orbital basis          ...    176
Dimension of the CPSCF-problem          ...   4935
Number of operators                     ...      1
Max. number of iterations               ...    128
Convergence Tolerance                   ... 3.0e-05
Number of perturbations                 ...      1
Perturbation type                       ... REAL

----------------------------
POPLE LINEAR EQUATION SOLVER
----------------------------

  ITERATION   0:   ||err||_max =   5.4111e-02 (   1.0 sec)
  ITERATION   1:   ||err||_max =   1.0440e-02 (   1.0 sec)
  ITERATION   2:   ||err||_max =   5.1173e-03 (   1.0 sec)
  ITERATION   3:   ||err||_max =   1.6094e-03 (   1.0 sec)
  ITERATION   4:   ||err||_max =   3.6030e-04 (   1.0 sec)
  ITERATION   5:   ||err||_max =   1.0744e-04 (   1.0 sec)
  ITERATION   6:   ||err||_max =   3.2974e-05 (   1.0 sec)
  ITERATION   7:   ||err||_max =   9.5433e-06 (   1.0 sec)
done
Finalizing the relaxed density                   ... done
Transforming P to the AO basis                   ... done
Storing the relaxed density                      ... done

------------------------------------
ENERGY WEIGHTED DENSITY FINALIZATION
------------------------------------

Gathering the parts of the W-matrix              ... done
Forming the Z-density                            ... done
Transforming Z to the AO basis                   ... done
Calculating G(Z)                                 ... done
Finalizing the W-matrix                          ... done
Transforming W to the AO basis and storing       ... done

----------------------------------
MP2 DERIVATIVE INTEGRAL GENERATION
----------------------------------

Input SCF Electron Density              ... calc.scfp
Input Correlated Electron Density       ... calc.pmp2re
Input Energy Weighted Density           ... calc.wmp2.tmp

Nuclear repulsion gradient              ... done (  0.0 sec)
HCore & Overlap gradient  (SHARK)       ... done (  0.1 sec)
Two-electron RIJ gradient terms         ... done (  0.7 sec)

-----------------------------------------------------------
MP2 COSX Grid Generation
-----------------------------------------------------------

General Integration Accuracy     IntAcc      ... 4.871
Radial Grid Type                 RadialGrid  ... OptM3 with GC (2021)
Angular Grid (max. ang.)         AngularGrid ... 4 (Lebedev-302)
Angular grid pruning method      GridPruning ... 4 (adaptive)
Weight generation scheme         WeightScheme... mBecke (2022)
Basis function cutoff            BFCut       ... 1.0000e-12
Integration weight cutoff        WCut        ... 1.0000e-14
Partially contracted basis set               ... on
Rotationally invariant grid construction     ... off
Angular grids for H and He will be reduced by one unit

Total number of grid points                  ...    99784
Total number of batches                      ...      790
Average number of points per batch           ...      126
Average number of grid points per atom       ...     5252
UseSFitting                                  ... on
Two-electron COSX gradient terms        ... 
Integration Timings:
Total Time                  =     8.4 sec
Basis fcn evaluation        =     0.1 sec
Density evaluation          =     0.2 sec
A evaluation                =     6.9 sec
A derivative evaluation     =     0.0 sec
S-fit derivative evaluation =     0.0 sec
anal. over. der. evaluation =     0.0 sec
num. over. der. evaluation  =     0.7 sec
K(P) evaluation             =     0.1 sec
finalize                    =     0.0 sec

done (  9.3 sec)
CPCM gradient                           ... done (  0.6 sec)
DFT XC gradient                         ... Exchange-correlation gradient    ... done
done (  1.2 sec)
Empirical dispersion gradient           ... 
-------------------
DISPERSION GRADIENT
-------------------

   1   O   :    0.000185935    0.000175835   -0.000030547
   2   C   :    0.000230758    0.000070130   -0.000082900
   3   O   :    0.000247649   -0.000076557    0.000013935
   4   C   :    0.000179979   -0.000055207    0.000053281
   5   C   :   -0.000017103    0.000068362   -0.000137928
   6   C   :   -0.000122006    0.000129636   -0.000012669
   7   C   :   -0.000207985   -0.000006494    0.000117701
   8   C   :   -0.000202975   -0.000154133    0.000010911
   9   O   :   -0.000071692   -0.000120474   -0.000111704
  10   H   :    0.000080297   -0.000020942    0.000055744
  11   H   :    0.000083993   -0.000027896    0.000008913
  12   H   :    0.000066794   -0.000058549    0.000032156
  13   H   :    0.000019599    0.000046161   -0.000133453
  14   H   :   -0.000073104   -0.000127379    0.000027475
  15   H   :   -0.000098843   -0.000079423   -0.000023172
  16   H   :   -0.000083583   -0.000009643    0.000137627
  17   H   :   -0.000091122    0.000014695    0.000088778
  18   H   :   -0.000085287    0.000091892   -0.000038924
  19   H   :   -0.000041304    0.000139986    0.000024776

Difference to translation invariance:
           :   -0.0000000000    0.0000000000   -0.0000000000

Difference to rotation invariance:
           :   -0.0000000000    0.0000000000    0.0000000000

Norm of the Dispersion gradient    ...    0.0007842147
RMS gradient                       ...    0.0001038718
MAX gradient                       ...    0.0002476493
done (  0.0 sec)

-------
TIMINGS
-------

Total time                :   27.173 sec
Integral trafo            :    0.343 sec (  1.3%)
FC preparation            :    0.093 sec (  0.3%)
I/O of integrals          :    0.096 sec (  0.4%)
K(i,j) operators          :    0.208 sec (  0.8%)
T(i,j) pair energies      :    0.024 sec (  0.1%)
V**(-1/2)                 :    0.143 sec (  0.5%)
Gamma(ia|P)               :    0.193 sec (  0.7%)
Gamma-Trafo               :    0.075 sec (  0.3%)
D(virtual)                :    0.015 sec (  0.1%)
D(internal)               :    0.151 sec (  0.6%)
W(virtual)                :    0.031 sec (  0.1%)
W(internal)               :    0.194 sec (  0.7%)
L(virtual)                :    0.199 sec (  0.7%)
L(internal)               :    0.031 sec (  0.1%)
XC kernel                 :    0.033 sec (  0.1%)
G(D)                      :    2.055 sec (  7.6%)
G(Z)                      :    2.061 sec (  7.6%)
Z-vector solution         :    8.454 sec ( 31.1%)
3-index derivative        :    0.396 sec (  1.5%)
2-index derivative        :    0.042 sec (  0.2%)
Fock matrix gradient      :   11.900 sec ( 43.8%)


---------------------------------------
MP2 TOTAL ENERGY:     -459.526044605 Eh
---------------------------------------

The final MP2 gradient
  0:   0.00234229   0.00344989   0.00270350
  1:  -0.01782329  -0.01312384  -0.00971639
  2:   0.02593699   0.00886424   0.01161402
  3:  -0.01719697  -0.00677147  -0.00659125
  4:   0.00094327   0.00865705   0.00108945
  5:   0.00641548  -0.00180477   0.00025215
  6:  -0.00443831   0.00180121  -0.00142749
  7:   0.00757088   0.00000017  -0.00391179
  8:  -0.00172456  -0.00431830   0.00138334
  9:   0.00006222  -0.00019683   0.00174515
 10:   0.00116560  -0.00080909  -0.00131631
 11:   0.00310649   0.00054635   0.00112346
 12:  -0.00100355   0.00288473   0.00074995
 13:  -0.00360160   0.00105964   0.00362501
 14:  -0.00009389   0.00141085  -0.00101336
 15:   0.00229523  -0.00069603  -0.00134431
 16:   0.00046384  -0.00062906   0.00138387
 17:  -0.00149145  -0.00202156  -0.00006024
 18:  -0.00282520   0.00167134  -0.00034678

-----------------------------------
NORM OF THE MP2 GRADIENT:  0.046993
-----------------------------------

Maximum memory used throughout the entire MP2-calculation: 32.9 MB


-------------------------------------------------------------------------------
                          DFT DISPERSION CORRECTION                            
                                                                               
                              DFTD3 V3.1  Rev 1                                
                          USING Becke-Johnson damping                          
-------------------------------------------------------------------------------
-------------------------   ----------------
Dispersion correction           -0.012510693
-------------------------   ----------------


-------------------------   --------------------
FINAL SINGLE POINT ENERGY      -459.538555298612
-------------------------   --------------------

------------------------------------------------------------------------------
                         ORCA GEOMETRY RELAXATION STEP
------------------------------------------------------------------------------

Reading the OPT-File                    .... done
Getting information on internals        .... done
Copying old internal coords+grads       .... done
Making the new internal coordinates     .... (2022 redundants) done
Validating the new internal coordinates .... (2022 redundants) done
Calculating the B-matrix                .... done
Calculating the G,G- and P matrices     .... done
Transforming gradient to internals      .... done
Projecting the internal gradient        .... done
Number of atoms                         ....  19
Number of internal coordinates          ....  88
Current Energy                          ....  -459.538555299 Eh
Current gradient norm                   ....     0.046993199 Eh/bohr
Maximum allowed component of the step   ....  0.300
Current trust radius                    ....  0.300
Updating the Hessian (BFGS)             .... done
Forming the augmented Hessian           .... done
Diagonalizing the augmented Hessian     .... done
Last element of RFO vector              ....  0.966060436
Lowest eigenvalues of augmented Hessian:
 -0.004438065  0.011874987  0.017135899  0.017786626  0.019651084
Length of the computed step             ....  0.267391295
The final length of the internal step   ....  0.267391295
Converting the step to Cartesian space:
 Initial RMS(Int)=    0.0285040078
Transforming coordinates:
 Iter   0:  RMS(Cart)=    0.0438726887 RMS(Int)=    0.6636245167
 Iter   5:  RMS(Cart)=    0.0000000120 RMS(Int)=    0.0000000074
done
Storing new coordinates                 .... done
The predicted energy change is          ....    -0.002377689
Previously predicted energy change      ....    -0.008824956
Actually observed energy change         ....    -0.010813943
Ratio of predicted to observed change   ....     1.225382027
New trust radius                        ....     0.450000000

                                .--------------------.
          ----------------------|Geometry convergence|-------------------------
          Item                value                   Tolerance       Converged
          ---------------------------------------------------------------------
          Energy change      -0.0108139428            0.0000010000      NO
          RMS gradient        0.0031329442            0.0000300000      NO
          MAX gradient        0.0147395735            0.0001000000      NO
          RMS step            0.0285040078            0.0006000000      NO
          MAX step            0.0756186647            0.0010000000      NO
          ........................................................
          Max(Bonds)      0.0204      Max(Angles)    3.28
          Max(Dihed)        4.33      Max(Improp)    0.00
          ---------------------------------------------------------------------

The optimization has not yet converged - more geometry cycles are needed


    ---------------------------------------------------------------------------
                         Redundant Internal Coordinates
                            (Angstroem and degrees)

        Definition                    Value    dE/dq     Step     New-Value
    ----------------------------------------------------------------------------
     1. B(C   1,O   0)                1.2189  0.004433 -0.0039    1.2150   
     2. B(O   2,C   1)                1.3347  0.005694 -0.0094    1.3253   
     3. B(C   3,O   2)                1.4028 -0.013708  0.0204    1.4233   
     4. B(C   4,C   1)                1.5161 -0.002716  0.0056    1.5217   
     5. B(C   5,C   4)                1.5306 -0.002594  0.0046    1.5353   
     6. B(C   6,C   5)                1.5233 -0.002685  0.0094    1.5327   
     7. B(C   7,C   6)                1.5223 -0.001346  0.0033    1.5256   
     8. B(O   8,C   7)                1.4286 -0.002087  0.0043    1.4329   
     9. B(O   8,C   4)                1.4272  0.003298 -0.0051    1.4221   
    10. B(H   9,C   3)                1.1007  0.001330 -0.0040    1.0967   
    11. B(H  10,C   3)                1.1010  0.001391 -0.0042    1.0968   
    12. B(H  11,C   3)                1.0949  0.000415 -0.0023    1.0926   
    13. B(H  12,C   4)                1.1024  0.000276 -0.0015    1.1009   
    14. B(H  13,C   7)                1.1006  0.000780 -0.0027    1.0979   
    15. B(H  14,C   7)                1.1061  0.000662 -0.0023    1.1038   
    16. B(H  15,C   6)                1.1035  0.000844 -0.0029    1.1006   
    17. B(H  16,C   6)                1.0981  0.000138 -0.0016    1.0965   
    18. B(H  17,C   5)                1.1021  0.000710 -0.0029    1.0992   
    19. B(H  18,C   5)                1.0968  0.000276 -0.0020    1.0948   
    20. A(O   0,C   1,C   4)          121.15 -0.004479    1.08    122.23   
    21. A(O   0,C   1,O   2)          122.35 -0.007506    1.54    123.89   
    22. A(O   2,C   1,C   4)          116.48  0.011964   -2.78    113.70   
    23. A(C   1,O   2,C   3)          119.51  0.014740   -3.28    116.23   
    24. A(H   9,C   3,H  10)          108.97  0.000574   -0.28    108.68   
    25. A(O   2,C   3,H  11)          107.82  0.004596   -1.26    106.56   
    26. A(O   2,C   3,H  10)          110.84 -0.000655    0.22    111.06   
    27. A(H   9,C   3,H  11)          109.08 -0.002173    0.59    109.67   
    28. A(H  10,C   3,H  11)          108.91 -0.002293    0.69    109.60   
    29. A(O   2,C   3,H   9)          111.18 -0.000126    0.06    111.24   
    30. A(C   5,C   4,H  12)          110.58 -0.002526    1.07    111.65   
    31. A(C   1,C   4,C   5)          111.46  0.001512   -0.53    110.93   
    32. A(O   8,C   4,H  12)          110.79  0.001805   -0.87    109.92   
    33. A(C   1,C   4,H  12)          106.44  0.000935   -0.50    105.94   
    34. A(C   5,C   4,O   8)          105.80  0.000630   -0.07    105.73   
    35. A(C   1,C   4,O   8)          111.85 -0.002406    0.90    112.74   
    36. A(C   4,C   5,H  17)          108.18 -0.000777    0.23    108.41   
    37. A(C   4,C   5,C   6)          100.52  0.000565    0.28    100.81   
    38. A(H  17,C   5,H  18)          108.32 -0.001139    0.37    108.69   
    39. A(C   6,C   5,H  18)          116.21  0.000865   -0.51    115.70   
    40. A(C   4,C   5,H  18)          114.51  0.001349   -1.17    113.34   
    41. A(C   6,C   5,H  17)          108.64 -0.000936    0.93    109.56   
    42. A(H  15,C   6,H  16)          108.79 -0.000068   -0.14    108.65   
    43. A(C   5,C   6,H  16)          115.39  0.000029   -0.48    114.90   
    44. A(C   5,C   6,C   7)           99.87  0.000210    0.63    100.50   
    45. A(C   7,C   6,H  15)          109.11 -0.000512    0.24    109.35   
    46. A(C   5,C   6,H  15)          109.62 -0.000397    0.37    109.99   
    47. A(C   7,C   6,H  16)          113.69  0.000695   -0.51    113.18   
    48. A(H  13,C   7,H  14)          108.36  0.001446   -0.31    108.05   
    49. A(O   8,C   7,H  14)          109.13 -0.001627    0.68    109.81   
    50. A(C   6,C   7,H  14)          110.08 -0.000894    0.39    110.47   
    51. A(O   8,C   7,H  13)          111.22  0.002607   -1.59    109.63   
    52. A(C   6,C   7,H  13)          112.35 -0.003331    1.11    113.46   
    53. A(C   6,C   7,O   8)          105.66  0.001753   -0.26    105.40   
    54. A(C   4,O   8,C   7)          109.16 -0.002394    1.01    110.17   
    55. D(C   3,O   2,C   1,C   4)    178.07 -0.000241   -0.29    177.78   
    56. D(C   3,O   2,C   1,O   0)     -3.04 -0.001532    4.33      1.29   
    57. D(H  10,C   3,O   2,C   1)    -61.11 -0.000238    0.26    -60.85   
    58. D(H   9,C   3,O   2,C   1)     60.25 -0.000043    0.10     60.36   
    59. D(H  11,C   3,O   2,C   1)    179.77  0.000107    0.07    179.84   
    60. D(C   5,C   4,C   1,O   0)    -60.71  0.001260   -3.42    -64.13   
    61. D(C   5,C   4,C   1,O   2)    118.19 -0.000054    1.15    119.33   
    62. D(H  12,C   4,C   1,O   0)     59.94 -0.000358   -2.73     57.21   
    63. D(O   8,C   4,C   1,O   2)     -0.03 -0.000266    0.98      0.95   
    64. D(O   8,C   4,C   1,O   0)   -178.93  0.001049   -3.58   -182.51   
    65. D(H  17,C   5,C   4,C   1)    158.06  0.002220   -2.99    155.06   
    66. D(C   6,C   5,C   4,H  12)    153.64  0.000667   -1.52    152.12   
    67. D(C   6,C   5,C   4,O   8)     33.62 -0.000499   -1.03     32.59   
    68. D(H  17,C   5,C   4,O   8)    -80.15  0.000559   -2.25    -82.40   
    69. D(C   6,C   5,C   4,C   1)    -88.17  0.001162   -1.77    -89.94   
    70. D(H  17,C   5,C   4,H  12)     39.87  0.001725   -2.74     37.13   
    71. D(H  15,C   6,C   5,H  18)    -51.62 -0.002375    3.68    -47.94   
    72. D(H  15,C   6,C   5,H  17)   -174.02 -0.000739    2.82   -171.19   
    73. D(H  15,C   6,C   5,C   4)     72.56  0.000198    2.14     74.70   
    74. D(C   7,C   6,C   5,H  18)   -166.13 -0.001761    3.00   -163.13   
    75. D(C   7,C   6,C   5,H  17)     71.48 -0.000125    2.14     73.62   
    76. D(C   7,C   6,C   5,C   4)    -41.95  0.000812    1.47    -40.48   
    77. D(H  13,C   7,C   6,H  16)    -77.68  0.002630   -3.77    -81.45   
    78. D(H  13,C   7,C   6,H  15)     43.94  0.002640   -4.12     39.82   
    79. D(H  13,C   7,C   6,C   5)    158.84  0.002114   -3.34    155.50   
    80. D(O   8,C   7,C   6,H  16)    160.87  0.000218   -2.30    158.57   
    81. D(O   8,C   7,C   6,H  15)    -77.50  0.000228   -2.66    -80.16   
    82. D(O   8,C   7,C   6,C   5)     37.40 -0.000298   -1.88     35.52   
    83. D(C   7,O   8,C   4,H  12)   -130.53  0.001921   -0.95   -131.48   
    84. D(C   7,O   8,C   4,C   5)    -10.65  0.000251   -0.18    -10.83   
    85. D(C   7,O   8,C   4,C   1)    110.89  0.001113   -0.36    110.54   
    86. D(C   4,O   8,C   7,H  14)    101.25 -0.000635    1.86    103.11   
    87. D(C   4,O   8,C   7,H  13)   -139.26  0.001721    0.96   -138.30   
    88. D(C   4,O   8,C   7,C   6)    -17.09  0.000280    1.20    -15.89   
    ----------------------------------------------------------------------------

Geometry step timings:
Preparation and reading OPT file:      0.000 s ( 8.543 %)
Internal coordinates            :      0.000 s ( 0.876 %)
B/P matrices and projection     :      0.001 s (25.102 %)
Hessian update/contruction      :      0.000 s ( 9.010 %)
Making the step                 :      0.001 s (19.634 %)
Converting the step to Cartesian:      0.000 s ( 3.250 %)
Storing new data                :      0.000 s ( 1.421 %)
Checking convergence            :      0.000 s ( 0.389 %)
Final printing                  :      0.002 s (31.738 %)
Total time                      :      0.005 s

Time for energy+gradient        :     53.665 s
Time for complete geometry iter :     53.916 s

         *************************************************************
         *                GEOMETRY OPTIMIZATION CYCLE   3            *
         *************************************************************
---------------------------------
CARTESIAN COORDINATES (ANGSTROEM)
---------------------------------
  O      1.482500    1.564919   -0.286521
  C      0.863693    0.522712   -0.370605
  O      1.339674   -0.653037    0.013441
  C      2.646447   -0.648864    0.577377
  C     -0.513418    0.445473   -1.013343
  C     -1.537873    1.264735   -0.215796
  C     -2.049025    0.205787    0.767263
  C     -2.133670   -1.008530   -0.152299
  O     -1.027793   -0.879731   -1.054410
  H      2.688515   -0.024349    1.477884
  H      3.385397   -0.277191   -0.142876
  H      2.876742   -1.684827    0.837242
  H     -0.391743    0.832707   -2.036710
  H     -2.065615   -1.965927    0.380740
  H     -3.081304   -0.998863   -0.718288
  H     -1.294556    0.020495    1.546812
  H     -3.002362    0.447522    1.252041
  H     -2.350468    1.559239   -0.894933
  H     -1.114399    2.167338    0.236390

----------------------------
CARTESIAN COORDINATES (A.U.)
----------------------------
  NO LB      ZA    FRAG     MASS         X           Y           Z
   0 O     8.0000    0    15.999    2.801519    2.957268   -0.541446
   1 C     6.0000    0    12.011    1.632144    0.987783   -0.700341
   2 O     8.0000    0    15.999    2.531616   -1.234061    0.025399
   3 C     6.0000    0    12.011    5.001060   -1.226176    1.091085
   4 C     6.0000    0    12.011   -0.970219    0.841822   -1.914941
   5 C     6.0000    0    12.011   -2.906159    2.390002   -0.407795
   6 C     6.0000    0    12.011   -3.872096    0.388880    1.449917
   7 C     6.0000    0    12.011   -4.032052   -1.905845   -0.287803
   8 O     8.0000    0    15.999   -1.942248   -1.662451   -1.992546
   9 H     1.0000    0     1.008    5.080557   -0.046012    2.792796
  10 H     1.0000    0     1.008    6.397474   -0.523815   -0.269996
  11 H     1.0000    0     1.008    5.436254   -3.183862    1.582158
  12 H     1.0000    0     1.008   -0.740287    1.573588   -3.848825
  13 H     1.0000    0     1.008   -3.903446   -3.715064    0.719494
  14 H     1.0000    0     1.008   -5.822820   -1.887578   -1.357368
  15 H     1.0000    0     1.008   -2.446357    0.038730    2.923052
  16 H     1.0000    0     1.008   -5.673643    0.845694    2.366015
  17 H     1.0000    0     1.008   -4.441742    2.946536   -1.691179
  18 H     1.0000    0     1.008   -2.105908    4.095675    0.446712

--------------------------------
INTERNAL COORDINATES (ANGSTROEM)
--------------------------------
 O      0   0   0     0.000000000000     0.00000000     0.00000000
 C      1   0   0     1.214984293820     0.00000000     0.00000000
 O      2   1   0     1.325305339412   123.91912909     0.00000000
 C      3   2   1     1.423270369061   116.22951851     1.29798785
 C      2   1   3     1.521680983867   122.25558905   183.81481629
 C      5   2   1     1.535180971452   110.94032894   295.86721880
 C      6   5   2     1.532661635573   100.78116590   270.05522769
 C      7   6   5     1.525556733460   100.47720566   319.53565442
 O      5   2   1     1.422123556084   112.75733020   177.50154871
 H      4   3   2     1.096677583144   111.23776579    60.35364020
 H      4   3   2     1.096792462013   111.06253267   299.15350322
 H      4   3   2     1.092604350612   106.55779942   179.84208474
 H      5   2   1     1.100924966062   105.94752801    57.21392153
 H      8   7   6     1.097894118134   113.45508547   155.50086033
 H      8   7   6     1.103832676381   110.47099441   276.99659701
 H      7   6   5     1.100569659770   109.99959150    74.71769807
 H      7   6   5     1.096493480634   114.91153360   197.70723122
 H      6   5   2     1.099214051797   108.38012292   155.06481521
 H      6   5   2     1.094757820440   113.35577299    34.32934413

---------------------------
INTERNAL COORDINATES (A.U.)
---------------------------
 O      0   0   0     0.000000000000     0.00000000     0.00000000
 C      1   0   0     2.295987572336     0.00000000     0.00000000
 O      2   1   0     2.504464135313   123.91912909     0.00000000
 C      3   2   1     2.689591212050   116.22951851     1.29798785
 C      2   1   3     2.875560322705   122.25558905   183.81481629
 C      5   2   1     2.901071602051   110.94032894   295.86721880
 C      6   5   2     2.896310747201   100.78116590   270.05522769
 C      7   6   5     2.882884427999   100.47720566   319.53565442
 O      5   2   1     2.687424049597   112.75733020   177.50154871
 H      4   3   2     2.072420289353   111.23776579    60.35364020
 H      4   3   2     2.072637378953   111.06253267   299.15350322
 H      4   3   2     2.064722995387   106.55779942   179.84208474
 H      5   2   1     2.080446679853   105.94752801    57.21392153
 H      8   7   6     2.074719207317   113.45508547   155.50086033
 H      8   7   6     2.085941456034   110.47099441   276.99659701
 H      7   6   5     2.079775248268   109.99959150    74.71769807
 H      7   6   5     2.072072386028   114.91153360   197.70723122
 H      6   5   2     2.077213520455   108.38012292   155.06481521
 H      6   5   2     2.068792463600   113.35577299    34.32934413


           ************************************************************
           *        Program running with 4 parallel MPI-processes     *
           *              working on a common directory               *
           ************************************************************
------------------------------------------------------------------------------
                   ___                                                        
                  /   \      - P O W E R E D   B Y -                         
                 /     \                                                     
                 |  |  |   _    _      __       _____    __    __             
                 |  |  |  | |  | |    /  \     |  _  \  |  |  /  |          
                  \  \/   | |  | |   /    \    | | | |  |  | /  /          
                 / \  \   | |__| |  /  /\  \   | |_| |  |  |/  /          
                |  |  |   |  __  | /  /__\  \  |    /   |      \           
                |  |  |   | |  | | |   __   |  |    \   |  |\   \          
                \     /   | |  | | |  |  |  |  | |\  \  |  | \   \       
                 \___/    |_|  |_| |__|  |__|  |_| \__\ |__|  \__/        
                                                                              
                      - O R C A' S   B I G   F R I E N D -                    
                                      &                                       
                       - I N T E G R A L  F E E D E R -                       
                                                                              
 v1 FN, 2020, v2 2021, v3 2022-2024                                           
------------------------------------------------------------------------------


----------------------
SHARK INTEGRAL PACKAGE
----------------------

Number of atoms                             ...     19
Number of basis functions                   ...    176
Number of shells                            ...     84
Maximum angular momentum                    ...      2
Integral batch strategy                     ... SHARK/LIBINT Hybrid
RI-J (if used) integral strategy            ... SPLIT-RIJ (Revised 2003 algorithm where possible)
Printlevel                                  ...      1
Contraction scheme used                     ... SEGMENTED contraction
Prescreening option                         ... SCHWARTZ
   Thresh                                   ... 1.000e-12
   Tcut                                     ... 1.000e-14
   Tpresel                                  ... 1.000e-14 
Coulomb Range Separation                    ... NOT USED
Exchange Range Separation                   ... NOT USED
Multipole approximations                    ... NOT USED
Finite Nucleus Model                        ... NOT USED
CABS basis                                  ... NOT available
Auxiliary Coulomb fitting basis             ... AVAILABLE
   # of basis functions in Aux-J            ...    551
   # of shells in Aux-J                     ...    185
   Maximum angular momentum in Aux-J        ...      4
Auxiliary J/K fitting basis                 ... NOT available
Auxiliary Correlation fitting basis         ... AVAILABLE
   # of basis functions in Aux-C            ...    572
   # of shells in Aux-C                     ...    204
   Maximum angular momentum in Aux-C        ...      3
Auxiliary 'external' fitting basis          ... NOT available

Checking pre-screening integrals            ... done (  0.0 sec) Dimension = 84
Check shell pair data                       ... done (  0.0 sec)
Shell pair information
Shell pair cut-off parameter TPreSel        ...   1.0e-14
Total number of shell pairs                 ...      3570
Shell pairs after pre-screening             ...      3396
Total number of primitive shell pairs       ...     12708
Primitive shell pairs kept                  ...      8992
          la=0 lb=0:   1073 shell pairs
          la=1 lb=0:   1247 shell pairs
          la=1 lb=1:    386 shell pairs
          la=2 lb=0:    405 shell pairs
          la=2 lb=1:    240 shell pairs
          la=2 lb=2:     45 shell pairs

Calculating one electron integrals          ... done (  0.0 sec)
Calculating RI/J V-Matrix + Cholesky decomp.... done (  0.1 sec)
Calculating RI/C V-Matrix + Cholesky decomp.... done (  0.1 sec)
Calculating Nuclear repulsion               ... done (  0.0 sec) ENN=    486.739866389434 Eh

Diagonalization of the overlap matrix:
Smallest eigenvalue                        ... 1.466e-03
Time for diagonalization                   ...    0.005 sec
Threshold for overlap eigenvalues          ... 1.000e-07
Number of eigenvalues below threshold      ... 0
Time for construction of square roots      ...    0.025 sec
Total time needed                          ...    0.032 sec

-------------------
DFT GRID GENERATION
-------------------

General Integration Accuracy     IntAcc      ... 4.388
Radial Grid Type                 RadialGrid  ... OptM3 with GC (2021)
Angular Grid (max. ang.)         AngularGrid ... 4 (Lebedev-302)
Angular grid pruning method      GridPruning ... 4 (adaptive)
Weight generation scheme         WeightScheme... mBecke (2022)
Basis function cutoff            BFCut       ... 1.0000e-12
Integration weight cutoff        WCut        ... 1.0000e-14
Partially contracted basis set               ... off
Rotationally invariant grid construction     ... off
Angular grids for H and He will be reduced by one unit

Total number of grid points                  ...    86342
Total number of batches                      ...     1358
Average number of points per batch           ...       63
Average number of grid points per atom       ...     4544

--------------------
COSX GRID GENERATION
--------------------

GRIDX 1
-------
General Integration Accuracy     IntAcc      ... 3.816
Radial Grid Type                 RadialGrid  ... OptM3 with GC (2021)
Angular Grid (max. ang.)         AngularGrid ... 1 (Lebedev-50)
Angular grid pruning method      GridPruning ... 4 (adaptive)
Weight generation scheme         WeightScheme... mBecke (2022)
Basis function cutoff            BFCut       ... 1.0000e-12
Integration weight cutoff        WCut        ... 1.0000e-14
Partially contracted basis set               ... on
Rotationally invariant grid construction     ... off
Angular grids for H and He will be reduced by one unit

Total number of grid points                  ...    11044
Total number of batches                      ...      100
Average number of points per batch           ...      110
Average number of grid points per atom       ...      581
UseSFitting                                  ... on

GRIDX 2
-------
General Integration Accuracy     IntAcc      ... 4.020
Radial Grid Type                 RadialGrid  ... OptM3 with GC (2021)
Angular Grid (max. ang.)         AngularGrid ... 2 (Lebedev-110)
Angular grid pruning method      GridPruning ... 4 (adaptive)
Weight generation scheme         WeightScheme... mBecke (2022)
Basis function cutoff            BFCut       ... 1.0000e-12
Integration weight cutoff        WCut        ... 1.0000e-14
Partially contracted basis set               ... on
Rotationally invariant grid construction     ... off
Angular grids for H and He will be reduced by one unit

Total number of grid points                  ...    23712
Total number of batches                      ...      195
Average number of points per batch           ...      121
Average number of grid points per atom       ...     1248
UseSFitting                                  ... on

GRIDX 3
-------
General Integration Accuracy     IntAcc      ... 4.338
Radial Grid Type                 RadialGrid  ... OptM3 with GC (2021)
Angular Grid (max. ang.)         AngularGrid ... 3 (Lebedev-194)
Angular grid pruning method      GridPruning ... 4 (adaptive)
Weight generation scheme         WeightScheme... mBecke (2022)
Basis function cutoff            BFCut       ... 1.0000e-12
Integration weight cutoff        WCut        ... 1.0000e-14
Partially contracted basis set               ... on
Rotationally invariant grid construction     ... off
Angular grids for H and He will be reduced by one unit

Total number of grid points                  ...    51962
Total number of batches                      ...      415
Average number of points per batch           ...      125
Average number of grid points per atom       ...     2735
UseSFitting                                  ... on
Initializing property integral containers    ... done (  0.0 sec)

SHARK setup successfully completed in   1.8 seconds

Maximum memory used throughout the entire STARTUP-calculation: 25.5 MB


           ************************************************************
           *        Program running with 4 parallel MPI-processes     *
           *              working on a common directory               *
           ************************************************************
Occupation numbers will be reassigned to an Aufbau configuration
             **** ENERGY FILE WAS UPDATED (calc.en.tmp) ****
Finished Guess after   0.2 sec
Maximum memory used throughout the entire GUESS-calculation: 10.5 MB


           ************************************************************
           *        Program running with 4 parallel MPI-processes     *
           *              working on a common directory               *
           ************************************************************
--------------------
CPCM SOLVATION MODEL
--------------------
CPCM parameters:
  Epsilon                                         ...      16.7000
  Refrac                                          ...       1.2750
  Rsolv                                           ...       1.3000
  Surface type                                    ... GAUSSIAN VDW
  Discretization scheme                           ... Constant charge density
    Threshold for H atoms                         ...       5.0000 (charges/Ang^2)
    Threshold for non-H atoms                     ...       5.0000 (charges/Ang^2)
  Epsilon function type                           ...         CPCM
Solvent:                                          ... CUSTOM
Radii:
  Scheme                                          ... Element-dependent radii
  Radius for O  used is    3.4469 Bohr (=   1.8240 Ang.)
  Radius for C  used is    3.8550 Bohr (=   2.0400 Ang.)
  Radius for H  used is    2.4944 Bohr (=   1.3200 Ang.)
Calculating surface                               ...        done! (  0.0s)
Cavity surface points                             ...         1642
Cavity Volume                                     ...    1081.8943
Cavity Surface-area                               ...     619.8914
Calculating surface distance matrix               ...        done! (  0.0s)
Performing Cholesky decomposition & store         ...        done! (  0.1s)
Overall time for CPCM initialization              ...                 0.2s

----------------------------------------D-I-I-S--------------------------------------------
Iteration    Energy (Eh)           Delta-E    RMSDP     MaxDP     DIISErr   Damp  Time(sec)
-------------------------------------------------------------------------------------------
               ***  Starting incremental Fock matrix formation  ***
    1    -459.0754448736694826     0.00e+00  2.63e-04  5.18e-03  2.43e-02  0.700   2.4
    2    -459.0765049981886818    -1.06e-03  2.37e-04  4.74e-03  1.95e-02  0.700   1.4
                               ***Turning on AO-DIIS***
    3    -459.0773570560150461    -8.52e-04  2.04e-04  4.24e-03  1.51e-02  0.700   1.3
    4    -459.0780095154999003    -6.52e-04  5.28e-04  1.11e-02  1.11e-02  0.000   1.3
                              *** Initializing SOSCF ***
---------------------------------------S-O-S-C-F--------------------------------------
Iteration    Energy (Eh)           Delta-E    RMSDP     MaxDP     MaxGrad    Time(sec)
--------------------------------------------------------------------------------------
    5    -459.0797925813998859    -1.78e-03  4.04e-05  7.69e-04  8.83e-04     1.4
               *** Restarting incremental Fock matrix formation ***
    6    -459.0798059376484730    -1.34e-05  2.56e-05  4.66e-04  2.52e-04     2.2
    7    -459.0798082326252256    -2.29e-06  1.75e-05  3.42e-04  8.81e-05     1.8
    8    -459.0798085332496044    -3.01e-07  5.36e-06  1.73e-04  6.69e-05     1.8
    9    -459.0798086606759512    -1.27e-07  2.12e-06  5.85e-05  1.73e-05     1.7
   10    -459.0798086658180068    -5.14e-09  8.77e-07  3.58e-05  1.09e-05     1.6
   11    -459.0798086706107028    -4.79e-09  2.69e-07  9.19e-06  2.02e-06     1.7
   12    -459.0798086705223682     8.83e-11  1.15e-07  3.50e-06  1.33e-06     1.5
                 **** Energy Check signals convergence ****

               *****************************************************
               *                     SUCCESS                       *
               *           SCF CONVERGED AFTER  12 CYCLES          *
               *****************************************************

Recomputing exchange energy using gridx3       ... done (    2.736 sec)
Old exchange energy                            :    -31.467440836 Eh
New exchange energy                            :    -31.467412566 Eh
Exchange energy change after final integration :      0.000028270 Eh
Total energy after final integration           :   -459.079780400 Eh
             **** ENERGY FILE WAS UPDATED (calc.en.tmp) ****

----------------
TOTAL SCF ENERGY
----------------

Total Energy       :       -459.07978040037676 Eh          -12492.19592 eV

Components:
Nuclear Repulsion  :        486.73986638943353 Eh           13244.86512 eV
Electronic Energy  :       -945.80630062821490 Eh          -25736.69787 eV
One Electron Energy:      -1591.65475186262279 Eh          -43311.12769 eV
Two Electron Energy:        645.84845123440789 Eh           17574.42982 eV
CPCM Dielectric    :         -0.01337443174097 Eh              -0.36394 eV

Virial components:
Potential Energy   :       -914.69406662953202 Eh          -24890.09094 eV
Kinetic Energy     :        455.61428622915525 Eh           12397.89503 eV
Virial Ratio       :          2.00760620172801

DFT components:
N(Alpha)           :       35.000002238539 electrons
N(Beta)            :       35.000002238539 electrons
N(Total)           :       70.000004477079 electrons
E(X)               :      -27.969549858087 Eh       
E(C)               :       -1.749473380228 Eh       
E(XC)              :      -29.719023238314 Eh       

CPCM Solvation Model Properties:
Surface-charge          :         -0.01774268192241
Corrected charge        :         -0.00000000000000
Outlying charge corr.   :          0.00002187400536 Eh               0.00060 eV
Free-energy (cav+disp)  :  This term is not implemented in the current solvation scheme

---------------
SCF CONVERGENCE
---------------

  Last Energy change         ...   -8.8335e-11  Tolerance :   1.0000e-09
  Last MAX-Density change    ...    3.4958e-06  Tolerance :   1.0000e-08
  Last RMS-Density change    ...    1.1543e-07  Tolerance :   1.0000e-09
  Last DIIS Error            ...    8.8270e-04  Tolerance :   1.0000e-08
  Last Orbital Gradient      ...    1.3323e-06  Tolerance :   2.0000e-06
  Last Orbital Rotation      ...    1.6125e-06  Tolerance :   2.0000e-06


Total SCF time: 0 days 0 hours 0 min 23 sec 
Finished LeanSCF after  23.4 sec

Maximum memory used throughout the entire LEANSCF-calculation: 20.0 MB


           ************************************************************
           *        Program running with 4 parallel MPI-processes     *
           *              working on a common directory               *
           ************************************************************

------------------------------------------------------------------------------
                                ORCA  MP2 
------------------------------------------------------------------------------

Freezing NCore=18 chemical core electrons

----------------------
RI-MP2 ENERGY+GRADIENT
----------------------
Dimension of the orbital basis            ...  176
Dimension of the AuxC basis               ...  572
Memory devoted to MP2                     ... 4096 MB   
Data format for matrix containers         ... DOUBLE
Compression type for matrix containers    ... UNCOMPRESSED
Overall scaling of the MP2 energy         ...   2.700e-01

-----------------------
SHARK RI TRANSFORMATION
-----------------------

Number of basis functions                ...    176
Number of aux functions                  ...    572
Number of operators                      ...      1
Generation of IJK                        ... YES
Generation of IAK                        ... YES
Generation of ABK                        ... NO
Orbital Range Operator  0:    0-  34 to   35- 175

Aux basis identifier                     ...   AUXC
Contraction scheme used                  ... SEGMENTED
Do orthogonalization                     ... YES
All operator combinations                ... NO
Transpose (ia|K)                         ... NO
Integral generator used                  ... LIBINT
Starting integral generation + trafo... 
Half trafo (segmented) done. Total time =  0.2 sec. integrals=  0.1 sec trafo=  0.1 sec
Integral generation and half transformation done (  0.2 sec)

Reading or making V^(-1/2)          ... done (  0.0 sec)
Sorting IJK integrals               ... done (  0.1 sec)
Sorting IAK integrals               ... done (  0.1 sec)

SHARK RI integral transformation done. Total time =  0.3 sec.

Opening buffers                              ... done
Frozen core precalculation                   ... done

Starting loop over batches of integrals:

Operator 0  - window                       ... (  9- 34)x( 35-175)
Operator 0  - Memory available             ...  4096 MB
Operator 0  - Memory needed per MO         ...   0.6 MB
Operator 0  - Number of orbitals per batch ... 7
Operator 0  - Number of batches            ... 1

OPERATOR  0   PASS   0:  MOs     9 ...   15 +   16 ...   22 +   23 ...   29 +   30 ...   34
  Reading integrals       ... ok
  Internal MO  11
  Internal MO  14
Closing buffer GIPV ( 0.02 GB; CompressionRatio= 1.00)
Time spent in pair loops =     1.240 sec
Deleting buffers (Ka|jb) ...done

-----------------------------------------------
 RI-MP2 CORRELATION ENERGY:     -0.448573340 Eh
-----------------------------------------------


---------------------
MP2 DENSITY FORMATION
---------------------

Completing the external part of the density      ... done
Storing the unrelaxed density                    ... done

Re-sorting 3-index density container for op 0    ... done
Computing external part of the Lagrangian        ... done
Calculating the xc-kernel                        ... done
Calculating G(D)                                 ... done
Completing the Lagrangian                        ... done
Solving the Z-vector equations                   ... Using XC Grid                  ... (calc.grid_cpscf.tmp) 
Recalculating density on grid  ... (calc.grho_cpscf0.tmp) done
Calculating the xc-kernel      ... (calc.fxc_cpscf0.tmp) done

-------------------
SHARK CP-SCF DRIVER
-------------------

Dimension of the orbital basis          ...    176
Dimension of the CPSCF-problem          ...   4935
Number of operators                     ...      1
Max. number of iterations               ...    128
Convergence Tolerance                   ... 3.0e-05
Number of perturbations                 ...      1
Perturbation type                       ... REAL

----------------------------
POPLE LINEAR EQUATION SOLVER
----------------------------

  ITERATION   0:   ||err||_max =   5.3734e-02 (   1.0 sec)
  ITERATION   1:   ||err||_max =   1.0207e-02 (   1.0 sec)
  ITERATION   2:   ||err||_max =   4.9703e-03 (   1.1 sec)
  ITERATION   3:   ||err||_max =   1.5541e-03 (   1.0 sec)
  ITERATION   4:   ||err||_max =   3.4713e-04 (   1.0 sec)
  ITERATION   5:   ||err||_max =   1.0310e-04 (   1.0 sec)
  ITERATION   6:   ||err||_max =   3.1033e-05 (   1.0 sec)
  ITERATION   7:   ||err||_max =   8.3441e-06 (   1.0 sec)
done
Finalizing the relaxed density                   ... done
Transforming P to the AO basis                   ... done
Storing the relaxed density                      ... done

------------------------------------
ENERGY WEIGHTED DENSITY FINALIZATION
------------------------------------

Gathering the parts of the W-matrix              ... done
Forming the Z-density                            ... done
Transforming Z to the AO basis                   ... done
Calculating G(Z)                                 ... done
Finalizing the W-matrix                          ... done
Transforming W to the AO basis and storing       ... done

----------------------------------
MP2 DERIVATIVE INTEGRAL GENERATION
----------------------------------

Input SCF Electron Density              ... calc.scfp
Input Correlated Electron Density       ... calc.pmp2re
Input Energy Weighted Density           ... calc.wmp2.tmp

Nuclear repulsion gradient              ... done (  0.0 sec)
HCore & Overlap gradient  (SHARK)       ... done (  0.1 sec)
Two-electron RIJ gradient terms         ... done (  0.6 sec)

-----------------------------------------------------------
MP2 COSX Grid Generation
-----------------------------------------------------------

General Integration Accuracy     IntAcc      ... 4.871
Radial Grid Type                 RadialGrid  ... OptM3 with GC (2021)
Angular Grid (max. ang.)         AngularGrid ... 4 (Lebedev-302)
Angular grid pruning method      GridPruning ... 4 (adaptive)
Weight generation scheme         WeightScheme... mBecke (2022)
Basis function cutoff            BFCut       ... 1.0000e-12
Integration weight cutoff        WCut        ... 1.0000e-14
Partially contracted basis set               ... on
Rotationally invariant grid construction     ... off
Angular grids for H and He will be reduced by one unit

Total number of grid points                  ...    99798
Total number of batches                      ...      788
Average number of points per batch           ...      126
Average number of grid points per atom       ...     5253
UseSFitting                                  ... on
Two-electron COSX gradient terms        ... 
Integration Timings:
Total Time                  =     8.1 sec
Basis fcn evaluation        =     0.1 sec
Density evaluation          =     0.2 sec
A evaluation                =     6.4 sec
A derivative evaluation     =     0.0 sec
S-fit derivative evaluation =     0.0 sec
anal. over. der. evaluation =     0.0 sec
num. over. der. evaluation  =     0.7 sec
K(P) evaluation             =     0.1 sec
finalize                    =     0.0 sec

done (  9.1 sec)
CPCM gradient                           ... done (  0.6 sec)
DFT XC gradient                         ... Exchange-correlation gradient    ... done
done (  1.1 sec)
Empirical dispersion gradient           ... 
-------------------
DISPERSION GRADIENT
-------------------

   1   O   :    0.000187125    0.000168645   -0.000032342
   2   C   :    0.000241593    0.000064801   -0.000076144
   3   O   :    0.000246173   -0.000078185    0.000011130
   4   C   :    0.000169208   -0.000046974    0.000048391
   5   C   :   -0.000015927    0.000068816   -0.000138109
   6   C   :   -0.000121757    0.000132424   -0.000011009
   7   C   :   -0.000208476   -0.000004639    0.000117124
   8   C   :   -0.000203448   -0.000155866    0.000011596
   9   O   :   -0.000072155   -0.000120499   -0.000110725
  10   H   :    0.000079894   -0.000020120    0.000055957
  11   H   :    0.000083350   -0.000025818    0.000008789
  12   H   :    0.000067776   -0.000060040    0.000032525
  13   H   :    0.000019712    0.000044735   -0.000133349
  14   H   :   -0.000072982   -0.000128514    0.000026632
  15   H   :   -0.000099063   -0.000082109   -0.000022860
  16   H   :   -0.000084608   -0.000008559    0.000139494
  17   H   :   -0.000092446    0.000015401    0.000085864
  18   H   :   -0.000083901    0.000096920   -0.000039507
  19   H   :   -0.000040069    0.000139579    0.000026542

Difference to translation invariance:
           :   -0.0000000000    0.0000000000    0.0000000000

Difference to rotation invariance:
           :    0.0000000000    0.0000000000    0.0000000000

Norm of the Dispersion gradient    ...    0.0007834139
RMS gradient                       ...    0.0001037657
MAX gradient                       ...    0.0002461732
done (  0.0 sec)

-------
TIMINGS
-------

Total time                :   26.911 sec
Integral trafo            :    0.338 sec (  1.3%)
FC preparation            :    0.093 sec (  0.3%)
I/O of integrals          :    0.091 sec (  0.3%)
K(i,j) operators          :    0.211 sec (  0.8%)
T(i,j) pair energies      :    0.024 sec (  0.1%)
V**(-1/2)                 :    0.140 sec (  0.5%)
Gamma(ia|P)               :    0.193 sec (  0.7%)
Gamma-Trafo               :    0.076 sec (  0.3%)
D(virtual)                :    0.015 sec (  0.1%)
D(internal)               :    0.159 sec (  0.6%)
W(virtual)                :    0.031 sec (  0.1%)
W(internal)               :    0.198 sec (  0.7%)
L(virtual)                :    0.189 sec (  0.7%)
L(internal)               :    0.031 sec (  0.1%)
XC kernel                 :    0.032 sec (  0.1%)
G(D)                      :    2.066 sec (  7.7%)
G(Z)                      :    2.069 sec (  7.7%)
Z-vector solution         :    8.458 sec ( 31.4%)
3-index derivative        :    0.391 sec (  1.5%)
2-index derivative        :    0.041 sec (  0.2%)
Fock matrix gradient      :   11.541 sec ( 42.9%)


---------------------------------------
MP2 TOTAL ENERGY:     -459.528353741 Eh
---------------------------------------

The final MP2 gradient
  0:   0.00186265  -0.00003857  -0.00240532
  1:  -0.00371185  -0.00460197   0.00823294
  2:   0.00298083   0.00483473  -0.00249812
  3:  -0.00729606   0.00071606  -0.00313374
  4:   0.00423408   0.00242662  -0.00385239
  5:   0.00400640   0.00270506   0.00051442
  6:  -0.00387477   0.00111861   0.00251325
  7:   0.00133783  -0.00289700  -0.00200706
  8:  -0.00075926  -0.00172006   0.00187989
  9:   0.00123635  -0.00089337  -0.00013846
 10:   0.00068999  -0.00075497   0.00109803
 11:   0.00096679   0.00127022   0.00013042
 12:  -0.00022296   0.00049898   0.00087101
 13:  -0.00206439   0.00109989   0.00026597
 14:   0.00006408   0.00031849   0.00097192
 15:   0.00046754  -0.00088162  -0.00162687
 16:   0.00113141  -0.00121760   0.00054725
 17:   0.00058891  -0.00177789  -0.00013934
 18:  -0.00161145  -0.00023395  -0.00125018

-----------------------------------
NORM OF THE MP2 GRADIENT:  0.018694
-----------------------------------

Maximum memory used throughout the entire MP2-calculation: 33.0 MB


-------------------------------------------------------------------------------
                          DFT DISPERSION CORRECTION                            
                                                                               
                              DFTD3 V3.1  Rev 1                                
                          USING Becke-Johnson damping                          
-------------------------------------------------------------------------------
-------------------------   ----------------
Dispersion correction           -0.012495259
-------------------------   ----------------


-------------------------   --------------------
FINAL SINGLE POINT ENERGY      -459.540848999493
-------------------------   --------------------

------------------------------------------------------------------------------
                         ORCA GEOMETRY RELAXATION STEP
------------------------------------------------------------------------------

Reading the OPT-File                    .... done
Getting information on internals        .... done
Copying old internal coords+grads       .... done
Making the new internal coordinates     .... (2022 redundants) done
Validating the new internal coordinates .... (2022 redundants) done
Calculating the B-matrix                .... done
Calculating the G,G- and P matrices     .... done
Transforming gradient to internals      .... done
Projecting the internal gradient        .... done
Number of atoms                         ....  19
Number of internal coordinates          ....  88
Current Energy                          ....  -459.540848999 Eh
Current gradient norm                   ....     0.018694113 Eh/bohr
Maximum allowed component of the step   ....  0.300
Current trust radius                    ....  0.450
Updating the Hessian (BFGS)             .... done
Forming the augmented Hessian           .... done
Diagonalizing the augmented Hessian     .... done
Last element of RFO vector              ....  0.961211121
Lowest eigenvalues of augmented Hessian:
 -0.001802882  0.011719839  0.015934079  0.017246236  0.024498426
Length of the computed step             ....  0.286943903
The final length of the internal step   ....  0.286943903
Converting the step to Cartesian space:
 Initial RMS(Int)=    0.0305883229
Transforming coordinates:
 Iter   0:  RMS(Cart)=    0.0821909353 RMS(Int)=    0.6598596903
 Iter   5:  RMS(Cart)=    0.0000003116 RMS(Int)=    0.0000000838
done
Storing new coordinates                 .... done
The predicted energy change is          ....    -0.000975663
Previously predicted energy change      ....    -0.002377689
Actually observed energy change         ....    -0.002293701
Ratio of predicted to observed change   ....     0.964676605
New trust radius                        ....     0.675000000

                                .--------------------.
          ----------------------|Geometry convergence|-------------------------
          Item                value                   Tolerance       Converged
          ---------------------------------------------------------------------
          Energy change      -0.0022937009            0.0000010000      NO
          RMS gradient        0.0013100097            0.0000300000      NO
          MAX gradient        0.0064255325            0.0001000000      NO
          RMS step            0.0305883229            0.0006000000      NO
          MAX step            0.1234744899            0.0010000000      NO
          ........................................................
          Max(Bonds)      0.0122      Max(Angles)    1.18
          Max(Dihed)        7.07      Max(Improp)    0.00
          ---------------------------------------------------------------------

The optimization has not yet converged - more geometry cycles are needed


    ---------------------------------------------------------------------------
                         Redundant Internal Coordinates
                            (Angstroem and degrees)

        Definition                    Value    dE/dq     Step     New-Value
    ----------------------------------------------------------------------------
     1. B(C   1,O   0)                1.2150  0.000750 -0.0018    1.2131   
     2. B(O   2,C   1)                1.3253 -0.006426  0.0023    1.3276   
     3. B(C   3,O   2)                1.4233 -0.004845  0.0122    1.4355   
     4. B(C   4,C   1)                1.5217 -0.002379  0.0054    1.5271   
     5. B(C   5,C   4)                1.5352 -0.000871  0.0027    1.5379   
     6. B(C   6,C   5)                1.5327  0.002485  0.0003    1.5330   
     7. B(C   7,C   6)                1.5256  0.000755  0.0010    1.5265   
     8. B(O   8,C   7)                1.4330  0.000368  0.0009    1.4338   
     9. B(O   8,C   4)                1.4221  0.002878 -0.0061    1.4160   
    10. B(H   9,C   3)                1.0967 -0.000565 -0.0004    1.0962   
    11. B(H  10,C   3)                1.0968 -0.000518 -0.0006    1.0962   
    12. B(H  11,C   3)                1.0926 -0.000972  0.0010    1.0936   
    13. B(H  12,C   4)                1.1009 -0.000659  0.0007    1.1016   
    14. B(H  13,C   7)                1.0979 -0.000958  0.0007    1.0986   
    15. B(H  14,C   7)                1.1038 -0.000550  0.0002    1.1040   
    16. B(H  15,C   6)                1.1006 -0.000688  0.0002    1.1008   
    17. B(H  16,C   6)                1.0965 -0.001008  0.0014    1.0979   
    18. B(H  17,C   5)                1.0992 -0.000822  0.0005    1.0998   
    19. B(H  18,C   5)                1.0948 -0.001335  0.0018    1.0965   
    20. A(O   0,C   1,C   4)          122.26  0.000672    0.40    122.66   
    21. A(O   0,C   1,O   2)          123.92 -0.000191    0.70    124.62   
    22. A(O   2,C   1,C   4)          113.73 -0.000684   -0.83    112.90   
    23. A(C   1,O   2,C   3)          116.23 -0.000387   -1.18    115.05   
    24. A(H   9,C   3,H  10)          108.69 -0.001101    0.06    108.74   
    25. A(O   2,C   3,H  11)          106.56  0.001084   -0.66    105.90   
    26. A(O   2,C   3,H  10)          111.06  0.001464   -0.21    110.85   
    27. A(H   9,C   3,H  11)          109.67 -0.001479    0.53    110.20   
    28. A(H  10,C   3,H  11)          109.60 -0.001585    0.61    110.21   
    29. A(O   2,C   3,H   9)          111.24  0.001571   -0.30    110.94   
    30. A(C   5,C   4,H  12)          111.65  0.000234    0.34    111.99   
    31. A(C   1,C   4,C   5)          110.94  0.000199   -0.19    110.75   
    32. A(O   8,C   4,H  12)          109.93  0.000434   -0.49    109.44   
    33. A(C   1,C   4,H  12)          105.95  0.000037   -0.28    105.66   
    34. A(C   5,C   4,O   8)          105.72 -0.000679    0.26    105.98   
    35. A(C   1,C   4,O   8)          112.76 -0.000202    0.36    113.12   
    36. A(C   4,C   5,H  17)          108.38 -0.000861    0.50    108.88   
    37. A(C   4,C   5,C   6)          100.78  0.000620    0.12    100.90   
    38. A(H  17,C   5,H  18)          108.68 -0.000377    0.19    108.87   
    39. A(C   6,C   5,H  18)          115.70  0.001329   -0.61    115.10   
    40. A(C   4,C   5,H  18)          113.36 -0.000074   -0.75    112.60   
    41. A(C   6,C   5,H  17)          109.56 -0.000729    0.66    110.22   
    42. A(H  15,C   6,H  16)          108.66 -0.000179   -0.08    108.58   
    43. A(C   5,C   6,H  16)          114.91  0.000836   -0.63    114.28   
    44. A(C   5,C   6,C   7)          100.48  0.000101    0.47    100.95   
    45. A(C   7,C   6,H  15)          109.33 -0.000333    0.41    109.73   
    46. A(C   5,C   6,H  15)          110.00 -0.000302    0.22    110.22   
    47. A(C   7,C   6,H  16)          113.19 -0.000155   -0.30    112.88   
    48. A(H  13,C   7,H  14)          108.05 -0.000490   -0.01    108.04   
    49. A(O   8,C   7,H  14)          109.81  0.001067    0.06    109.88   
    50. A(C   6,C   7,H  14)          110.47 -0.000649    0.31    110.78   
    51. A(O   8,C   7,H  13)          109.65  0.001298   -1.08    108.56   
    52. A(C   6,C   7,H  13)          113.46 -0.000707    0.50    113.96   
    53. A(C   6,C   7,O   8)          105.37 -0.000416    0.22    105.60   
    54. A(C   4,O   8,C   7)          110.16  0.000763    0.25    110.41   
    55. D(C   3,O   2,C   1,C   4)    177.77 -0.001943    5.72    183.50   
    56. D(C   3,O   2,C   1,O   0)      1.30  0.001714   -3.81     -2.52   
    57. D(H  10,C   3,O   2,C   1)    -60.85 -0.000391    0.25    -60.60   
    58. D(H   9,C   3,O   2,C   1)     60.35  0.000291   -0.02     60.34   
    59. D(H  11,C   3,O   2,C   1)    179.84  0.000048    0.04    179.88   
    60. D(C   5,C   4,C   1,O   0)    -64.13 -0.001737    2.80    -61.33   
    61. D(C   5,C   4,C   1,O   2)    119.32  0.001884   -6.63    112.70   
    62. D(H  12,C   4,C   1,O   0)     57.21 -0.001318    2.93     60.14   
    63. D(O   8,C   4,C   1,O   2)      0.96  0.002744   -7.07     -6.12   
    64. D(O   8,C   4,C   1,O   0)    177.50 -0.000877    2.36    179.86   
    65. D(H  17,C   5,C   4,C   1)    155.06  0.000713   -1.99    153.07   
    66. D(C   6,C   5,C   4,H  12)    152.12 -0.000458   -0.78    151.34   
    67. D(C   6,C   5,C   4,O   8)     32.60 -0.000692   -0.53     32.07   
    68. D(H  17,C   5,C   4,O   8)    -82.39  0.000152   -1.48    -83.87   
    69. D(C   6,C   5,C   4,C   1)    -89.94 -0.000132   -1.04    -90.98   
    70. D(H  17,C   5,C   4,H  12)     37.13  0.000387   -1.74     35.40   
    71. D(H  15,C   6,C   5,H  18)    -47.93 -0.001386    3.28    -44.65   
    72. D(H  15,C   6,C   5,H  17)   -171.18 -0.001278    2.93   -168.25   
    73. D(H  15,C   6,C   5,C   4)     74.72 -0.000337    2.10     76.81   
    74. D(C   7,C   6,C   5,H  18)   -163.12 -0.000946    2.53   -160.58   
    75. D(C   7,C   6,C   5,H  17)     73.64 -0.000838    2.18     75.82   
    76. D(C   7,C   6,C   5,C   4)    -40.46  0.000103    1.35    -39.12   
    77. D(H  13,C   7,C   6,H  16)    -81.46  0.001383   -3.15    -84.61   
    78. D(H  13,C   7,C   6,H  15)     39.81  0.000813   -3.15     36.67   
    79. D(H  13,C   7,C   6,C   5)    155.50  0.000396   -2.55    152.95   
    80. D(O   8,C   7,C   6,H  16)    158.58  0.000463   -2.25    156.33   
    81. D(O   8,C   7,C   6,H  15)    -80.14 -0.000108   -2.25    -82.39   
    82. D(O   8,C   7,C   6,C   5)     35.54 -0.000524   -1.65     33.89   
    83. D(C   7,O   8,C   4,H  12)   -131.49  0.000245   -0.83   -132.32   
    84. D(C   7,O   8,C   4,C   5)    -10.84  0.000359   -0.53    -11.37   
    85. D(C   7,O   8,C   4,C   1)    110.54  0.000037   -0.39    110.15   
    86. D(C   4,O   8,C   7,H  14)    103.11 -0.000634    1.89    105.00   
    87. D(C   4,O   8,C   7,H  13)   -138.32  0.000195    1.25   -137.06   
    88. D(C   4,O   8,C   7,C   6)    -15.88 -0.000182    1.38    -14.49   
    ----------------------------------------------------------------------------

Geometry step timings:
Preparation and reading OPT file:      0.001 s ( 4.751 %)
Internal coordinates            :      0.000 s ( 0.262 %)
B/P matrices and projection     :      0.001 s (10.017 %)
Hessian update/contruction      :      0.000 s ( 3.054 %)
Making the step                 :      0.001 s ( 7.559 %)
Converting the step to Cartesian:      0.000 s ( 1.198 %)
Storing new data                :      0.000 s ( 0.325 %)
Checking convergence            :      0.000 s ( 0.135 %)
Final printing                  :      0.009 s (72.684 %)
Total time                      :      0.013 s

Time for energy+gradient        :     53.077 s
Time for complete geometry iter :     53.314 s

         *************************************************************
         *                GEOMETRY OPTIMIZATION CYCLE   4            *
         *************************************************************
---------------------------------
CARTESIAN COORDINATES (ANGSTROEM)
---------------------------------
  O      1.491672    1.559665   -0.355195
  C      0.882425    0.517667   -0.476751
  O      1.299271   -0.654792   -0.014001
  C      2.588726   -0.635816    0.616543
  C     -0.528029    0.455055   -1.058653
  C     -1.510125    1.264837   -0.195541
  C     -1.999995    0.184739    0.775819
  C     -2.109421   -1.016798   -0.159323
  O     -1.049615   -0.860340   -1.112338
  H      2.592312    0.038614    1.480765
  H      3.362759   -0.309821   -0.087942
  H      2.779734   -1.663329    0.938679
  H     -0.446543    0.859115   -2.080277
  H     -1.987625   -1.986057    0.343320
  H     -3.083600   -1.021270   -0.678773
  H     -1.236250   -0.010744    1.544081
  H     -2.947241    0.423749    1.276726
  H     -2.339625    1.610129   -0.829713
  H     -1.038088    2.135003    0.275980

----------------------------
CARTESIAN COORDINATES (A.U.)
----------------------------
  NO LB      ZA    FRAG     MASS         X           Y           Z
   0 O     8.0000    0    15.999    2.818852    2.947340   -0.671221
   1 C     6.0000    0    12.011    1.667541    0.978248   -0.900929
   2 O     8.0000    0    15.999    2.455266   -1.237377   -0.026458
   3 C     6.0000    0    12.011    4.891982   -1.201518    1.165097
   4 C     6.0000    0    12.011   -0.997830    0.859930   -2.000564
   5 C     6.0000    0    12.011   -2.853723    2.390196   -0.369518
   6 C     6.0000    0    12.011   -3.779443    0.349106    1.466086
   7 C     6.0000    0    12.011   -3.986228   -1.921469   -0.301076
   8 O     8.0000    0    15.999   -1.983484   -1.625808   -2.102015
   9 H     1.0000    0     1.008    4.898760    0.072969    2.798240
  10 H     1.0000    0     1.008    6.354694   -0.585476   -0.166186
  11 H     1.0000    0     1.008    5.252935   -3.143237    1.773847
  12 H     1.0000    0     1.008   -0.843845    1.623493   -3.931154
  13 H     1.0000    0     1.008   -3.756068   -3.753103    0.648781
  14 H     1.0000    0     1.008   -5.827159   -1.929920   -1.282696
  15 H     1.0000    0     1.008   -2.336174   -0.020303    2.917890
  16 H     1.0000    0     1.008   -5.569478    0.800769    2.412662
  17 H     1.0000    0     1.008   -4.421251    3.042703   -1.567930
  18 H     1.0000    0     1.008   -1.961702    4.034570    0.521527

--------------------------------
INTERNAL COORDINATES (ANGSTROEM)
--------------------------------
 O      0   0   0     0.000000000000     0.00000000     0.00000000
 C      1   0   0     1.213144076042     0.00000000     0.00000000
 O      2   1   0     1.327613446723   124.46725758     0.00000000
 C      3   2   1     1.435492885859   115.05381998   357.44910009
 C      2   1   3     1.527059255603   122.49705929   173.34407462
 C      5   2   1     1.537927919652   110.75516260   298.65344000
 C      6   5   2     1.533012066388   100.87586555   269.01913227
 C      7   6   5     1.526484524363   100.91287903   320.88879931
 O      5   2   1     1.416050678134   113.12547045   179.84858297
 H      4   3   2     1.096242757274   110.93790493    60.32856585
 H      4   3   2     1.096220536122   110.84897558   299.40362068
 H      4   3   2     1.093635903581   105.89350812   179.88526256
 H      5   2   1     1.101644398246   105.66567353    60.13934974
 H      8   7   6     1.098611426736   113.96736860   152.96031880
 H      8   7   6     1.104026096848   110.77379456   275.02743449
 H      7   6   5     1.100793378876   110.22035063    76.82135116
 H      7   6   5     1.097864761387   114.29396608   199.44221082
 H      6   5   2     1.099759417953   108.86565075   153.07336080
 H      6   5   2     1.096511895322   112.59907487    32.24016750

---------------------------
INTERNAL COORDINATES (A.U.)
---------------------------
 O      0   0   0     0.000000000000     0.00000000     0.00000000
 C      1   0   0     2.292510064708     0.00000000     0.00000000
 O      2   1   0     2.508825826018   124.46725758     0.00000000
 C      3   2   1     2.712688421466   115.05381998   357.44910009
 C      2   1   3     2.885723783359   122.49705929   173.34407462
 C      5   2   1     2.906262581853   110.75516260   298.65344000
 C      6   5   2     2.896972965470   100.87586555   269.01913227
 C      7   6   5     2.884637698715   100.91287903   320.88879931
 O      5   2   1     2.675947973426   113.12547045   179.84858297
 H      4   3   2     2.071598587542   110.93790493    60.32856585
 H      4   3   2     2.071556595651   110.84897558   299.40362068
 H      4   3   2     2.066672347992   105.89350812   179.88526256
 H      5   2   1     2.081806209653   105.66567353    60.13934974
 H      8   7   6     2.076074724128   113.96736860   152.96031880
 H      8   7   6     2.086306967745   110.77379456   275.02743449
 H      7   6   5     2.080198016110   110.22035063    76.82135116
 H      7   6   5     2.074663731105   114.29396608   199.44221082
 H      6   5   2     2.078244113132   108.86565075   153.07336080
 H      6   5   2     2.072107184745   112.59907487    32.24016750


           ************************************************************
           *        Program running with 4 parallel MPI-processes     *
           *              working on a common directory               *
           ************************************************************
------------------------------------------------------------------------------
                   ___                                                        
                  /   \      - P O W E R E D   B Y -                         
                 /     \                                                     
                 |  |  |   _    _      __       _____    __    __             
                 |  |  |  | |  | |    /  \     |  _  \  |  |  /  |          
                  \  \/   | |  | |   /    \    | | | |  |  | /  /          
                 / \  \   | |__| |  /  /\  \   | |_| |  |  |/  /          
                |  |  |   |  __  | /  /__\  \  |    /   |      \           
                |  |  |   | |  | | |   __   |  |    \   |  |\   \          
                \     /   | |  | | |  |  |  |  | |\  \  |  | \   \       
                 \___/    |_|  |_| |__|  |__|  |_| \__\ |__|  \__/        
                                                                              
                      - O R C A' S   B I G   F R I E N D -                    
                                      &                                       
                       - I N T E G R A L  F E E D E R -                       
                                                                              
 v1 FN, 2020, v2 2021, v3 2022-2024                                           
------------------------------------------------------------------------------


----------------------
SHARK INTEGRAL PACKAGE
----------------------

Number of atoms                             ...     19
Number of basis functions                   ...    176
Number of shells                            ...     84
Maximum angular momentum                    ...      2
Integral batch strategy                     ... SHARK/LIBINT Hybrid
RI-J (if used) integral strategy            ... SPLIT-RIJ (Revised 2003 algorithm where possible)
Printlevel                                  ...      1
Contraction scheme used                     ... SEGMENTED contraction
Prescreening option                         ... SCHWARTZ
   Thresh                                   ... 1.000e-12
   Tcut                                     ... 1.000e-14
   Tpresel                                  ... 1.000e-14 
Coulomb Range Separation                    ... NOT USED
Exchange Range Separation                   ... NOT USED
Multipole approximations                    ... NOT USED
Finite Nucleus Model                        ... NOT USED
CABS basis                                  ... NOT available
Auxiliary Coulomb fitting basis             ... AVAILABLE
   # of basis functions in Aux-J            ...    551
   # of shells in Aux-J                     ...    185
   Maximum angular momentum in Aux-J        ...      4
Auxiliary J/K fitting basis                 ... NOT available
Auxiliary Correlation fitting basis         ... AVAILABLE
   # of basis functions in Aux-C            ...    572
   # of shells in Aux-C                     ...    204
   Maximum angular momentum in Aux-C        ...      3
Auxiliary 'external' fitting basis          ... NOT available

Checking pre-screening integrals            ... done (  0.0 sec) Dimension = 84
Check shell pair data                       ... done (  0.0 sec)
Shell pair information
Shell pair cut-off parameter TPreSel        ...   1.0e-14
Total number of shell pairs                 ...      3570
Shell pairs after pre-screening             ...      3406
Total number of primitive shell pairs       ...     12708
Primitive shell pairs kept                  ...      9039
          la=0 lb=0:   1076 shell pairs
          la=1 lb=0:   1250 shell pairs
          la=1 lb=1:    386 shell pairs
          la=2 lb=0:    406 shell pairs
          la=2 lb=1:    243 shell pairs
          la=2 lb=2:     45 shell pairs

Calculating one electron integrals          ... done (  0.0 sec)
Calculating RI/J V-Matrix + Cholesky decomp.... done (  0.1 sec)
Calculating RI/C V-Matrix + Cholesky decomp.... done (  0.1 sec)
Calculating Nuclear repulsion               ... done (  0.0 sec) ENN=    487.440847924433 Eh

Diagonalization of the overlap matrix:
Smallest eigenvalue                        ... 1.546e-03
Time for diagonalization                   ...    0.005 sec
Threshold for overlap eigenvalues          ... 1.000e-07
Number of eigenvalues below threshold      ... 0
Time for construction of square roots      ...    0.029 sec
Total time needed                          ...    0.036 sec

-------------------
DFT GRID GENERATION
-------------------

General Integration Accuracy     IntAcc      ... 4.388
Radial Grid Type                 RadialGrid  ... OptM3 with GC (2021)
Angular Grid (max. ang.)         AngularGrid ... 4 (Lebedev-302)
Angular grid pruning method      GridPruning ... 4 (adaptive)
Weight generation scheme         WeightScheme... mBecke (2022)
Basis function cutoff            BFCut       ... 1.0000e-12
Integration weight cutoff        WCut        ... 1.0000e-14
Partially contracted basis set               ... off
Rotationally invariant grid construction     ... off
Angular grids for H and He will be reduced by one unit

Total number of grid points                  ...    86351
Total number of batches                      ...     1356
Average number of points per batch           ...       63
Average number of grid points per atom       ...     4545

--------------------
COSX GRID GENERATION
--------------------

GRIDX 1
-------
General Integration Accuracy     IntAcc      ... 3.816
Radial Grid Type                 RadialGrid  ... OptM3 with GC (2021)
Angular Grid (max. ang.)         AngularGrid ... 1 (Lebedev-50)
Angular grid pruning method      GridPruning ... 4 (adaptive)
Weight generation scheme         WeightScheme... mBecke (2022)
Basis function cutoff            BFCut       ... 1.0000e-12
Integration weight cutoff        WCut        ... 1.0000e-14
Partially contracted basis set               ... on
Rotationally invariant grid construction     ... off
Angular grids for H and He will be reduced by one unit

Total number of grid points                  ...    11039
Total number of batches                      ...      101
Average number of points per batch           ...      109
Average number of grid points per atom       ...      581
UseSFitting                                  ... on

GRIDX 2
-------
General Integration Accuracy     IntAcc      ... 4.020
Radial Grid Type                 RadialGrid  ... OptM3 with GC (2021)
Angular Grid (max. ang.)         AngularGrid ... 2 (Lebedev-110)
Angular grid pruning method      GridPruning ... 4 (adaptive)
Weight generation scheme         WeightScheme... mBecke (2022)
Basis function cutoff            BFCut       ... 1.0000e-12
Integration weight cutoff        WCut        ... 1.0000e-14
Partially contracted basis set               ... on
Rotationally invariant grid construction     ... off
Angular grids for H and He will be reduced by one unit

Total number of grid points                  ...    23718
Total number of batches                      ...      194
Average number of points per batch           ...      122
Average number of grid points per atom       ...     1248
UseSFitting                                  ... on

GRIDX 3
-------
General Integration Accuracy     IntAcc      ... 4.338
Radial Grid Type                 RadialGrid  ... OptM3 with GC (2021)
Angular Grid (max. ang.)         AngularGrid ... 3 (Lebedev-194)
Angular grid pruning method      GridPruning ... 4 (adaptive)
Weight generation scheme         WeightScheme... mBecke (2022)
Basis function cutoff            BFCut       ... 1.0000e-12
Integration weight cutoff        WCut        ... 1.0000e-14
Partially contracted basis set               ... on
Rotationally invariant grid construction     ... off
Angular grids for H and He will be reduced by one unit

Total number of grid points                  ...    51951
Total number of batches                      ...      417
Average number of points per batch           ...      124
Average number of grid points per atom       ...     2734
UseSFitting                                  ... on
Initializing property integral containers    ... done (  0.0 sec)

SHARK setup successfully completed in   1.8 seconds

Maximum memory used throughout the entire STARTUP-calculation: 25.6 MB


           ************************************************************
           *        Program running with 4 parallel MPI-processes     *
           *              working on a common directory               *
           ************************************************************
Occupation numbers will be reassigned to an Aufbau configuration
             **** ENERGY FILE WAS UPDATED (calc.en.tmp) ****
Finished Guess after   0.2 sec
Maximum memory used throughout the entire GUESS-calculation: 10.5 MB


           ************************************************************
           *        Program running with 4 parallel MPI-processes     *
           *              working on a common directory               *
           ************************************************************
--------------------
CPCM SOLVATION MODEL
--------------------
CPCM parameters:
  Epsilon                                         ...      16.7000
  Refrac                                          ...       1.2750
  Rsolv                                           ...       1.3000
  Surface type                                    ... GAUSSIAN VDW
  Discretization scheme                           ... Constant charge density
    Threshold for H atoms                         ...       5.0000 (charges/Ang^2)
    Threshold for non-H atoms                     ...       5.0000 (charges/Ang^2)
  Epsilon function type                           ...         CPCM
Solvent:                                          ... CUSTOM
Radii:
  Scheme                                          ... Element-dependent radii
  Radius for O  used is    3.4469 Bohr (=   1.8240 Ang.)
  Radius for C  used is    3.8550 Bohr (=   2.0400 Ang.)
  Radius for H  used is    2.4944 Bohr (=   1.3200 Ang.)
Calculating surface                               ...        done! (  0.0s)
Cavity surface points                             ...         1653
Cavity Volume                                     ...    1080.9689
Cavity Surface-area                               ...     618.0562
Calculating surface distance matrix               ...        done! (  0.0s)
Performing Cholesky decomposition & store         ...        done! (  0.1s)
Overall time for CPCM initialization              ...                 0.2s

----------------------------------------D-I-I-S--------------------------------------------
Iteration    Energy (Eh)           Delta-E    RMSDP     MaxDP     DIISErr   Damp  Time(sec)
-------------------------------------------------------------------------------------------
               ***  Starting incremental Fock matrix formation  ***
    1    -459.0707342401450433     0.00e+00  3.54e-04  6.51e-03  2.61e-02  0.700   2.2
    2    -459.0728786512571560    -2.14e-03  3.19e-04  5.85e-03  2.05e-02  0.700   1.4
                               ***Turning on AO-DIIS***
    3    -459.0746156495874857    -1.74e-03  2.77e-04  4.85e-03  1.58e-02  0.700   1.3
    4    -459.0759512604505517    -1.34e-03  7.19e-04  1.23e-02  1.16e-02  0.000   1.3
                              *** Initializing SOSCF ***
---------------------------------------S-O-S-C-F--------------------------------------
Iteration    Energy (Eh)           Delta-E    RMSDP     MaxDP     MaxGrad    Time(sec)
--------------------------------------------------------------------------------------
    5    -459.0796057909965384    -3.65e-03  5.67e-05  1.16e-03  8.09e-04     1.4
               *** Restarting incremental Fock matrix formation ***
    6    -459.0796222553843791    -1.65e-05  3.53e-05  5.58e-04  3.75e-04     2.2
    7    -459.0796255629353482    -3.31e-06  2.30e-05  6.06e-04  1.62e-04     1.8
    8    -459.0796260931615507    -5.30e-07  6.38e-06  2.12e-04  7.89e-05     1.8
    9    -459.0796261834966572    -9.03e-08  3.48e-06  9.51e-05  4.16e-05     1.7
   10    -459.0796262265537280    -4.31e-08  9.33e-07  2.23e-05  5.55e-06     1.7
   11    -459.0796262285545026    -2.00e-09  4.27e-07  1.27e-05  5.13e-06     1.8
   12    -459.0796262287858553    -2.31e-10  1.16e-07  3.53e-06  4.84e-07     1.5
                 **** Energy Check signals convergence ****

               *****************************************************
               *                     SUCCESS                       *
               *           SCF CONVERGED AFTER  12 CYCLES          *
               *****************************************************

Recomputing exchange energy using gridx3       ... done (    2.768 sec)
Old exchange energy                            :    -31.463114100 Eh
New exchange energy                            :    -31.463082233 Eh
Exchange energy change after final integration :      0.000031868 Eh
Total energy after final integration           :   -459.079594361 Eh
             **** ENERGY FILE WAS UPDATED (calc.en.tmp) ****

----------------
TOTAL SCF ENERGY
----------------

Total Energy       :       -459.07959436086685 Eh          -12492.19085 eV

Components:
Nuclear Repulsion  :        487.44084792443323 Eh           13263.93980 eV
Electronic Energy  :       -946.50737807019698 Eh          -25755.77516 eV
One Electron Energy:      -1593.08063959049082 Eh          -43349.92807 eV
Two Electron Energy:        646.57326152029384 Eh           17594.15292 eV
CPCM Dielectric    :         -0.01309608302209 Eh              -0.35636 eV

Virial components:
Potential Energy   :       -914.67541427933418 Eh          -24889.58338 eV
Kinetic Energy     :        455.59581991846733 Eh           12397.39253 eV
Virial Ratio       :          2.00764663390244

DFT components:
N(Alpha)           :       34.999994735197 electrons
N(Beta)            :       34.999994735197 electrons
N(Total)           :       69.999989470394 electrons
E(X)               :      -27.966276754051 Eh       
E(C)               :       -1.749209361570 Eh       
E(XC)              :      -29.715486115621 Eh       

CPCM Solvation Model Properties:
Surface-charge          :         -0.01770217807134
Corrected charge        :         -0.00000000000000
Outlying charge corr.   :          0.00002180423974 Eh               0.00059 eV
Free-energy (cav+disp)  :  This term is not implemented in the current solvation scheme

---------------
SCF CONVERGENCE
---------------

  Last Energy change         ...    2.3135e-10  Tolerance :   1.0000e-09
  Last MAX-Density change    ...    3.5318e-06  Tolerance :   1.0000e-08
  Last RMS-Density change    ...    1.1618e-07  Tolerance :   1.0000e-09
  Last DIIS Error            ...    8.0855e-04  Tolerance :   1.0000e-08
  Last Orbital Gradient      ...    4.8381e-07  Tolerance :   2.0000e-06
  Last Orbital Rotation      ...    9.8167e-07  Tolerance :   2.0000e-06


Total SCF time: 0 days 0 hours 0 min 23 sec 
Finished LeanSCF after  23.5 sec

Maximum memory used throughout the entire LEANSCF-calculation: 20.2 MB


           ************************************************************
           *        Program running with 4 parallel MPI-processes     *
           *              working on a common directory               *
           ************************************************************

------------------------------------------------------------------------------
                                ORCA  MP2 
------------------------------------------------------------------------------

Freezing NCore=18 chemical core electrons

----------------------
RI-MP2 ENERGY+GRADIENT
----------------------
Dimension of the orbital basis            ...  176
Dimension of the AuxC basis               ...  572
Memory devoted to MP2                     ... 4096 MB   
Data format for matrix containers         ... DOUBLE
Compression type for matrix containers    ... UNCOMPRESSED
Overall scaling of the MP2 energy         ...   2.700e-01

-----------------------
SHARK RI TRANSFORMATION
-----------------------

Number of basis functions                ...    176
Number of aux functions                  ...    572
Number of operators                      ...      1
Generation of IJK                        ... YES
Generation of IAK                        ... YES
Generation of ABK                        ... NO
Orbital Range Operator  0:    0-  34 to   35- 175

Aux basis identifier                     ...   AUXC
Contraction scheme used                  ... SEGMENTED
Do orthogonalization                     ... YES
All operator combinations                ... NO
Transpose (ia|K)                         ... NO
Integral generator used                  ... LIBINT
Starting integral generation + trafo... 
Half trafo (segmented) done. Total time =  0.2 sec. integrals=  0.2 sec trafo=  0.1 sec
Integral generation and half transformation done (  0.2 sec)

Reading or making V^(-1/2)          ... done (  0.0 sec)
Sorting IJK integrals               ... done (  0.1 sec)
Sorting IAK integrals               ... done (  0.1 sec)

SHARK RI integral transformation done. Total time =  0.4 sec.

Opening buffers                              ... done
Frozen core precalculation                   ... done

Starting loop over batches of integrals:

Operator 0  - window                       ... (  9- 34)x( 35-175)
Operator 0  - Memory available             ...  4096 MB
Operator 0  - Memory needed per MO         ...   0.6 MB
Operator 0  - Number of orbitals per batch ... 7
Operator 0  - Number of batches            ... 1

OPERATOR  0   PASS   0:  MOs     9 ...   15 +   16 ...   22 +   23 ...   29 +   30 ...   34
  Reading integrals       ... ok
  Internal MO  11
  Internal MO  14
Closing buffer GIPV ( 0.02 GB; CompressionRatio= 1.00)
Time spent in pair loops =     1.152 sec
Deleting buffers (Ka|jb) ...done

-----------------------------------------------
 RI-MP2 CORRELATION ENERGY:     -0.448871618 Eh
-----------------------------------------------


---------------------
MP2 DENSITY FORMATION
---------------------

Completing the external part of the density      ... done
Storing the unrelaxed density                    ... done

Re-sorting 3-index density container for op 0    ... done
Computing external part of the Lagrangian        ... done
Calculating the xc-kernel                        ... done
Calculating G(D)                                 ... done
Completing the Lagrangian                        ... done
Solving the Z-vector equations                   ... Using XC Grid                  ... (calc.grid_cpscf.tmp) 
Recalculating density on grid  ... (calc.grho_cpscf0.tmp) done
Calculating the xc-kernel      ... (calc.fxc_cpscf0.tmp) done

-------------------
SHARK CP-SCF DRIVER
-------------------

Dimension of the orbital basis          ...    176
Dimension of the CPSCF-problem          ...   4935
Number of operators                     ...      1
Max. number of iterations               ...    128
Convergence Tolerance                   ... 3.0e-05
Number of perturbations                 ...      1
Perturbation type                       ... REAL

----------------------------
POPLE LINEAR EQUATION SOLVER
----------------------------

  ITERATION   0:   ||err||_max =   5.3848e-02 (   1.3 sec)
  ITERATION   1:   ||err||_max =   1.0231e-02 (   1.1 sec)
  ITERATION   2:   ||err||_max =   4.9936e-03 (   1.1 sec)
  ITERATION   3:   ||err||_max =   1.5705e-03 (   1.1 sec)
  ITERATION   4:   ||err||_max =   3.6636e-04 (   1.1 sec)
  ITERATION   5:   ||err||_max =   1.1046e-04 (   1.2 sec)
  ITERATION   6:   ||err||_max =   3.5358e-05 (   1.1 sec)
  ITERATION   7:   ||err||_max =   1.1023e-05 (   1.1 sec)
done
Finalizing the relaxed density                   ... done
Transforming P to the AO basis                   ... done
Storing the relaxed density                      ... done

------------------------------------
ENERGY WEIGHTED DENSITY FINALIZATION
------------------------------------

Gathering the parts of the W-matrix              ... done
Forming the Z-density                            ... done
Transforming Z to the AO basis                   ... done
Calculating G(Z)                                 ... done
Finalizing the W-matrix                          ... done
Transforming W to the AO basis and storing       ... done

----------------------------------
MP2 DERIVATIVE INTEGRAL GENERATION
----------------------------------

Input SCF Electron Density              ... calc.scfp
Input Correlated Electron Density       ... calc.pmp2re
Input Energy Weighted Density           ... calc.wmp2.tmp

Nuclear repulsion gradient              ... done (  0.0 sec)
HCore & Overlap gradient  (SHARK)       ... done (  0.1 sec)
Two-electron RIJ gradient terms         ... done (  0.7 sec)

-----------------------------------------------------------
MP2 COSX Grid Generation
-----------------------------------------------------------

General Integration Accuracy     IntAcc      ... 4.871
Radial Grid Type                 RadialGrid  ... OptM3 with GC (2021)
Angular Grid (max. ang.)         AngularGrid ... 4 (Lebedev-302)
Angular grid pruning method      GridPruning ... 4 (adaptive)
Weight generation scheme         WeightScheme... mBecke (2022)
Basis function cutoff            BFCut       ... 1.0000e-12
Integration weight cutoff        WCut        ... 1.0000e-14
Partially contracted basis set               ... on
Rotationally invariant grid construction     ... off
Angular grids for H and He will be reduced by one unit

Total number of grid points                  ...    99756
Total number of batches                      ...      788
Average number of points per batch           ...      126
Average number of grid points per atom       ...     5250
UseSFitting                                  ... on
Two-electron COSX gradient terms        ... 
Integration Timings:
Total Time                  =     8.1 sec
Basis fcn evaluation        =     0.1 sec
Density evaluation          =     0.2 sec
A evaluation                =     6.7 sec
A derivative evaluation     =     0.0 sec
S-fit derivative evaluation =     0.0 sec
anal. over. der. evaluation =     0.0 sec
num. over. der. evaluation  =     0.7 sec
K(P) evaluation             =     0.1 sec
finalize                    =     0.0 sec

done (  9.1 sec)
CPCM gradient                           ... done (  0.6 sec)
DFT XC gradient                         ... Exchange-correlation gradient    ... done
done (  1.1 sec)
Empirical dispersion gradient           ... 
-------------------
DISPERSION GRADIENT
-------------------

   1   O   :    0.000189979    0.000168093   -0.000040588
   2   C   :    0.000242691    0.000065000   -0.000089807
   3   O   :    0.000251213   -0.000080543    0.000007663
   4   C   :    0.000177966   -0.000048421    0.000049369
   5   C   :   -0.000017369    0.000070443   -0.000144692
   6   C   :   -0.000124960    0.000136854   -0.000007483
   7   C   :   -0.000213060   -0.000005116    0.000123005
   8   C   :   -0.000206567   -0.000158541    0.000012858
   9   O   :   -0.000074752   -0.000119210   -0.000116250
  10   H   :    0.000084186   -0.000018485    0.000059434
  11   H   :    0.000082650   -0.000026581    0.000011532
  12   H   :    0.000068524   -0.000060667    0.000037439
  13   H   :    0.000016363    0.000045788   -0.000134923
  14   H   :   -0.000074226   -0.000131318    0.000025465
  15   H   :   -0.000100367   -0.000083680   -0.000020559
  16   H   :   -0.000086924   -0.000009819    0.000143062
  17   H   :   -0.000091128    0.000014547    0.000087873
  18   H   :   -0.000085296    0.000101601   -0.000033965
  19   H   :   -0.000038921    0.000140055    0.000030567

Difference to translation invariance:
           :    0.0000000000    0.0000000000   -0.0000000000

Difference to rotation invariance:
           :    0.0000000000    0.0000000000    0.0000000000

Norm of the Dispersion gradient    ...    0.0008004857
RMS gradient                       ...    0.0001060269
MAX gradient                       ...    0.0002512132
done (  0.0 sec)

-------
TIMINGS
-------

Total time                :   27.512 sec
Integral trafo            :    0.351 sec (  1.3%)
FC preparation            :    0.098 sec (  0.4%)
I/O of integrals          :    0.092 sec (  0.3%)
K(i,j) operators          :    0.205 sec (  0.7%)
T(i,j) pair energies      :    0.023 sec (  0.1%)
V**(-1/2)                 :    0.145 sec (  0.5%)
Gamma(ia|P)               :    0.190 sec (  0.7%)
Gamma-Trafo               :    0.074 sec (  0.3%)
D(virtual)                :    0.015 sec (  0.1%)
D(internal)               :    0.152 sec (  0.6%)
W(virtual)                :    0.031 sec (  0.1%)
W(internal)               :    0.190 sec (  0.7%)
L(virtual)                :    0.199 sec (  0.7%)
L(internal)               :    0.031 sec (  0.1%)
XC kernel                 :    0.033 sec (  0.1%)
G(D)                      :    2.039 sec (  7.4%)
G(Z)                      :    2.069 sec (  7.5%)
Z-vector solution         :    9.191 sec ( 33.4%)
3-index derivative        :    0.381 sec (  1.4%)
2-index derivative        :    0.041 sec (  0.2%)
Fock matrix gradient      :   11.565 sec ( 42.0%)


---------------------------------------
MP2 TOTAL ENERGY:     -459.528465979 Eh
---------------------------------------

The final MP2 gradient
  0:  -0.00312117   0.00046930   0.00452631
  1:   0.01218021  -0.00257471  -0.00947785
  2:  -0.00785644   0.00124404  -0.00046434
  3:  -0.00144013   0.00326778  -0.00094155
  4:  -0.00094786  -0.00058046   0.00435666
  5:   0.00070596   0.00201009  -0.00047063
  6:  -0.00221777   0.00109926   0.00170493
  7:  -0.00056804  -0.00089630  -0.00120297
  8:   0.00036364  -0.00037941   0.00151748
  9:   0.00138672  -0.00056427  -0.00026704
 10:   0.00032699  -0.00009236   0.00107496
 11:   0.00002543   0.00009533   0.00008000
 12:   0.00124212  -0.00082690   0.00055480
 13:  -0.00050066   0.00003706  -0.00098255
 14:  -0.00029513  -0.00016511   0.00104226
 15:   0.00047063  -0.00084677  -0.00074243
 16:   0.00023672  -0.00069674   0.00046819
 17:   0.00007055  -0.00080802  -0.00034710
 18:  -0.00004519   0.00013398  -0.00042631

-----------------------------------
NORM OF THE MP2 GRADIENT:  0.020083
-----------------------------------

Maximum memory used throughout the entire MP2-calculation: 33.1 MB


-------------------------------------------------------------------------------
                          DFT DISPERSION CORRECTION                            
                                                                               
                              DFTD3 V3.1  Rev 1                                
                          USING Becke-Johnson damping                          
-------------------------------------------------------------------------------
-------------------------   ----------------
Dispersion correction           -0.012551043
-------------------------   ----------------


-------------------------   --------------------
FINAL SINGLE POINT ENERGY      -459.541017022096
-------------------------   --------------------

------------------------------------------------------------------------------
                         ORCA GEOMETRY RELAXATION STEP
------------------------------------------------------------------------------

Reading the OPT-File                    .... done
Getting information on internals        .... done
Copying old internal coords+grads       .... done
Making the new internal coordinates     .... (2022 redundants) done
Validating the new internal coordinates .... (2022 redundants) done
Calculating the B-matrix                .... done
Calculating the G,G- and P matrices     .... done
Transforming gradient to internals      .... done
Projecting the internal gradient        .... done
Number of atoms                         ....  19
Number of internal coordinates          ....  88
Current Energy                          ....  -459.541017022 Eh
Current gradient norm                   ....     0.020083234 Eh/bohr
Maximum allowed component of the step   ....  0.300
Current trust radius                    ....  0.675
Updating the Hessian (BFGS)             .... done
Forming the augmented Hessian           .... done
Diagonalizing the augmented Hessian     .... done
Last element of RFO vector              ....  0.991333507
Lowest eigenvalues of augmented Hessian:
 -0.001191266  0.010884352  0.014684235  0.017228915  0.027151648
Length of the computed step             ....  0.132517706
The final length of the internal step   ....  0.132517706
Converting the step to Cartesian space:
 Initial RMS(Int)=    0.0141264350
Transforming coordinates:
 Iter   0:  RMS(Cart)=    0.0336217847 RMS(Int)=    0.0141295043
done
Storing new coordinates                 .... done
The predicted energy change is          ....    -0.000606093
Previously predicted energy change      ....    -0.000975663
Actually observed energy change         ....    -0.000168023
Ratio of predicted to observed change   ....     0.172213838
New trust radius                        ....     0.450000000

                                .--------------------.
          ----------------------|Geometry convergence|-------------------------
          Item                value                   Tolerance       Converged
          ---------------------------------------------------------------------
          Energy change      -0.0001680226            0.0000010000      NO
          RMS gradient        0.0014366718            0.0000300000      NO
          MAX gradient        0.0060799615            0.0001000000      NO
          RMS step            0.0141264350            0.0006000000      NO
          MAX step            0.0555265271            0.0010000000      NO
          ........................................................
          Max(Bonds)      0.0049      Max(Angles)    0.73
          Max(Dihed)        3.18      Max(Improp)    0.00
          ---------------------------------------------------------------------

The optimization has not yet converged - more geometry cycles are needed


    ---------------------------------------------------------------------------
                         Redundant Internal Coordinates
                            (Angstroem and degrees)

        Definition                    Value    dE/dq     Step     New-Value
    ----------------------------------------------------------------------------
     1. B(C   1,O   0)                1.2131 -0.000706  0.0005    1.2136   
     2. B(O   2,C   1)                1.3276 -0.006080  0.0049    1.3325   
     3. B(C   3,O   2)                1.4355  0.000285 -0.0010    1.4345   
     4. B(C   4,C   1)                1.5271 -0.000618  0.0007    1.5278   
     5. B(C   5,C   4)                1.5379  0.000621 -0.0007    1.5372   
     6. B(C   6,C   5)                1.5330  0.002207 -0.0023    1.5307   
     7. B(C   7,C   6)                1.5265  0.000828 -0.0008    1.5257   
     8. B(O   8,C   7)                1.4338  0.000276 -0.0006    1.4333   
     9. B(O   8,C   4)                1.4161  0.000788 -0.0007    1.4154   
    10. B(H   9,C   3)                1.0962 -0.000546  0.0009    1.0971   
    11. B(H  10,C   3)                1.0962 -0.000486  0.0008    1.0971   
    12. B(H  11,C   3)                1.0936 -0.000070  0.0002    1.0939   
    13. B(H  12,C   4)                1.1016 -0.000724  0.0008    1.1024   
    14. B(H  13,C   7)                1.0986 -0.000539  0.0009    1.0995   
    15. B(H  14,C   7)                1.1040 -0.000229  0.0005    1.1045   
    16. B(H  15,C   6)                1.1008 -0.000044  0.0004    1.1012   
    17. B(H  16,C   6)                1.0979 -0.000142  0.0003    1.0981   
    18. B(H  17,C   5)                1.0998 -0.000104  0.0003    1.1001   
    19. B(H  18,C   5)                1.0965 -0.000097  0.0004    1.0969   
    20. A(O   0,C   1,C   4)          122.50  0.001088   -0.25    122.25   
    21. A(O   0,C   1,O   2)          124.47  0.002792   -0.39    124.08   
    22. A(O   2,C   1,C   4)          112.74 -0.004436    0.58    113.33   
    23. A(C   1,O   2,C   3)          115.05 -0.005285    0.73    115.79   
    24. A(H   9,C   3,H  10)          108.75 -0.001292    0.18    108.92   
    25. A(O   2,C   3,H  11)          105.89 -0.000461    0.12    106.02   
    26. A(O   2,C   3,H  10)          110.85  0.001156   -0.19    110.66   
    27. A(H   9,C   3,H  11)          110.20 -0.000745    0.08    110.28   
    28. A(H  10,C   3,H  11)          110.20 -0.000523    0.07    110.27   
    29. A(O   2,C   3,H   9)          110.94  0.001891   -0.25    110.69   
    30. A(C   5,C   4,H  12)          112.00  0.000070   -0.11    111.89   
    31. A(C   1,C   4,C   5)          110.76  0.000804   -0.09    110.67   
    32. A(O   8,C   4,H  12)          109.44  0.000574    0.04    109.48   
    33. A(C   1,C   4,H  12)          105.67 -0.001488    0.24    105.90   
    34. A(C   5,C   4,O   8)          105.97 -0.000866    0.12    106.09   
    35. A(C   1,C   4,O   8)          113.13  0.000968   -0.21    112.92   
    36. A(C   4,C   5,H  17)          108.87 -0.000143    0.16    109.03   
    37. A(C   4,C   5,C   6)          100.88  0.000294    0.07    100.94   
    38. A(H  17,C   5,H  18)          108.88  0.000097   -0.09    108.79   
    39. A(C   6,C   5,H  18)          115.10  0.000708   -0.16    114.94   
    40. A(C   4,C   5,H  18)          112.60 -0.000570   -0.00    112.60   
    41. A(C   6,C   5,H  17)          110.22 -0.000430    0.07    110.28   
    42. A(H  15,C   6,H  16)          108.59 -0.000079   -0.05    108.54   
    43. A(C   5,C   6,H  16)          114.29  0.000793   -0.22    114.07   
    44. A(C   5,C   6,C   7)          100.91 -0.000315    0.18    101.09   
    45. A(C   7,C   6,H  15)          109.73 -0.000248    0.19    109.92   
    46. A(C   5,C   6,H  15)          110.22 -0.000040   -0.02    110.20   
    47. A(C   7,C   6,H  16)          112.89 -0.000148   -0.05    112.85   
    48. A(H  13,C   7,H  14)          108.03 -0.000907    0.12    108.15   
    49. A(O   8,C   7,H  14)          109.87  0.001552   -0.26    109.61   
    50. A(C   6,C   7,H  14)          110.77 -0.000550    0.01    110.78   
    51. A(O   8,C   7,H  13)          108.57 -0.000290    0.10    108.67   
    52. A(C   6,C   7,H  13)          113.97  0.000710   -0.18    113.79   
    53. A(C   6,C   7,O   8)          105.56 -0.000409    0.22    105.78   
    54. A(C   4,O   8,C   7)          110.39  0.001183   -0.10    110.30   
    55. D(C   3,O   2,C   1,C   4)   -176.47  0.003013   -2.75   -179.21   
    56. D(C   3,O   2,C   1,O   0)     -2.55 -0.002743    2.20     -0.35   
    57. D(H  10,C   3,O   2,C   1)    -60.60 -0.000252    0.05    -60.55   
    58. D(H   9,C   3,O   2,C   1)     60.33  0.000167   -0.01     60.31   
    59. D(H  11,C   3,O   2,C   1)    179.89  0.000024    0.01    179.90   
    60. D(C   5,C   4,C   1,O   0)    -61.35  0.002805   -3.14    -64.49   
    61. D(C   5,C   4,C   1,O   2)    112.71 -0.002693    1.73    114.43   
    62. D(H  12,C   4,C   1,O   0)     60.14  0.002423   -3.18     56.96   
    63. D(O   8,C   4,C   1,O   2)     -6.10 -0.002793    1.77     -4.33   
    64. D(O   8,C   4,C   1,O   0)    179.85  0.002705   -3.10    176.75   
    65. D(H  17,C   5,C   4,C   1)    153.07 -0.000730    0.06    153.13   
    66. D(C   6,C   5,C   4,H  12)    151.34  0.000167    0.04    151.38   
    67. D(C   6,C   5,C   4,O   8)     32.07 -0.000027   -0.02     32.05   
    68. D(H  17,C   5,C   4,O   8)    -83.88  0.000371   -0.17    -84.05   
    69. D(C   6,C   5,C   4,C   1)    -90.98 -0.001128    0.21    -90.77   
    70. D(H  17,C   5,C   4,H  12)     35.39  0.000565   -0.11     35.28   
    71. D(H  15,C   6,C   5,H  18)    -44.65 -0.000577    0.75    -43.91   
    72. D(H  15,C   6,C   5,H  17)   -168.24 -0.000893    0.92   -167.32   
    73. D(H  15,C   6,C   5,C   4)     76.82 -0.000712    0.70     77.52   
    74. D(C   7,C   6,C   5,H  18)   -160.59 -0.000121    0.47   -160.12   
    75. D(C   7,C   6,C   5,H  17)     75.83 -0.000437    0.64     76.47   
    76. D(C   7,C   6,C   5,C   4)    -39.11 -0.000256    0.42    -38.69   
    77. D(H  13,C   7,C   6,H  16)    -84.61  0.000321   -0.65    -85.26   
    78. D(H  13,C   7,C   6,H  15)     36.66 -0.000056   -0.60     36.06   
    79. D(H  13,C   7,C   6,C   5)    152.96 -0.000355   -0.48    152.48   
    80. D(O   8,C   7,C   6,H  16)    156.34  0.000548   -0.81    155.53   
    81. D(O   8,C   7,C   6,H  15)    -82.39  0.000170   -0.76    -83.15   
    82. D(O   8,C   7,C   6,C   5)     33.91 -0.000129   -0.64     33.27   
    83. D(C   7,O   8,C   4,H  12)   -132.32  0.000074   -0.35   -132.67   
    84. D(C   7,O   8,C   4,C   5)    -11.38 -0.000035   -0.38    -11.76   
    85. D(C   7,O   8,C   4,C   1)    110.16  0.000955   -0.54    109.62   
    86. D(C   4,O   8,C   7,H  14)    105.00 -0.000198    0.65    105.65   
    87. D(C   4,O   8,C   7,H  13)   -137.05 -0.000576    0.68   -136.37   
    88. D(C   4,O   8,C   7,C   6)    -14.48 -0.000126    0.66    -13.82   
    ----------------------------------------------------------------------------

Geometry step timings:
Preparation and reading OPT file:      0.001 s (14.887 %)
Internal coordinates            :      0.000 s ( 0.640 %)
B/P matrices and projection     :      0.001 s (25.645 %)
Hessian update/contruction      :      0.001 s (10.138 %)
Making the step                 :      0.001 s (18.744 %)
Converting the step to Cartesian:      0.000 s ( 2.520 %)
Storing new data                :      0.000 s ( 0.814 %)
Checking convergence            :      0.000 s ( 1.318 %)
Final printing                  :      0.001 s (25.257 %)
Total time                      :      0.005 s

Time for energy+gradient        :     53.829 s
Time for complete geometry iter :     54.023 s

         *************************************************************
         *                GEOMETRY OPTIMIZATION CYCLE   5            *
         *************************************************************
---------------------------------
CARTESIAN COORDINATES (ANGSTROEM)
---------------------------------
  O      1.498211    1.559076   -0.357804
  C      0.871826    0.522584   -0.436374
  O      1.311454   -0.653587    0.009535
  C      2.615975   -0.646748    0.606155
  C     -0.528568    0.457400   -1.043587
  C     -1.524635    1.267909   -0.198684
  C     -2.026460    0.193012    0.768652
  C     -2.110397   -1.017237   -0.156534
  O     -1.043768   -0.859677   -1.100869
  H      2.640433    0.020121    1.477025
  H      3.370758   -0.314752   -0.117469
  H      2.812907   -1.678107    0.912835
  H     -0.433714    0.859937   -2.065493
  H     -1.984298   -1.979936    0.359449
  H     -3.077536   -1.036678   -0.689601
  H     -1.278995    0.011472    1.556612
  H     -2.986053    0.432465    1.245836
  H     -2.345489    1.612521   -0.844948
  H     -1.060911    2.139831    0.278671

----------------------------
CARTESIAN COORDINATES (A.U.)
----------------------------
  NO LB      ZA    FRAG     MASS         X           Y           Z
   0 O     8.0000    0    15.999    2.831209    2.946226   -0.676152
   1 C     6.0000    0    12.011    1.647513    0.987541   -0.824627
   2 O     8.0000    0    15.999    2.478289   -1.235101    0.018018
   3 C     6.0000    0    12.011    4.943477   -1.222176    1.145467
   4 C     6.0000    0    12.011   -0.998849    0.864360   -1.972094
   5 C     6.0000    0    12.011   -2.881144    2.396001   -0.375458
   6 C     6.0000    0    12.011   -3.829455    0.364739    1.452543
   7 C     6.0000    0    12.011   -3.988073   -1.922298   -0.295806
   8 O     8.0000    0    15.999   -1.972435   -1.624554   -2.080341
   9 H     1.0000    0     1.008    4.989696    0.038023    2.791173
  10 H     1.0000    0     1.008    6.369809   -0.594795   -0.221983
  11 H     1.0000    0     1.008    5.315624   -3.171162    1.725009
  12 H     1.0000    0     1.008   -0.819600    1.625045   -3.903217
  13 H     1.0000    0     1.008   -3.749779   -3.741537    0.679260
  14 H     1.0000    0     1.008   -5.815700   -1.959037   -1.303157
  15 H     1.0000    0     1.008   -2.416950    0.021680    2.941571
  16 H     1.0000    0     1.008   -5.642822    0.817241    2.354290
  17 H     1.0000    0     1.008   -4.432331    3.047223   -1.596720
  18 H     1.0000    0     1.008   -2.004831    4.043695    0.526612

--------------------------------
INTERNAL COORDINATES (ANGSTROEM)
--------------------------------
 O      0   0   0     0.000000000000     0.00000000     0.00000000
 C      1   0   0     1.213608685555     0.00000000     0.00000000
 O      2   1   0     1.332473329897   124.18863591     0.00000000
 C      3   2   1     1.434495702313   115.78617969   359.65550512
 C      2   1   3     1.527763453954   122.36256427   178.78352831
 C      5   2   1     1.537184742373   110.67128709   295.51441661
 C      6   5   2     1.530677180179   100.92513831   269.22697199
 C      7   6   5     1.525685220895   101.06113611   321.32139038
 O      5   2   1     1.415416139061   112.91920916   176.76474928
 H      4   3   2     1.097144930918   110.68949081    60.30954514
 H      4   3   2     1.097063790881   110.65706323   299.45624903
 H      4   3   2     1.093862782849   106.01160639   179.89681997
 H      5   2   1     1.102418195379   105.90109430    56.96135588
 H      8   7   6     1.099512973079   113.80707580   152.48954784
 H      8   7   6     1.104489032445   110.78188993   274.60368851
 H      7   6   5     1.101154750138   110.20932457    77.53154462
 H      7   6   5     1.098116486586   114.07795175   199.93305018
 H      6   5   2     1.100097328407   109.01263127   153.13029839
 H      6   5   2     1.096885105046   112.60560981    32.29907997

---------------------------
INTERNAL COORDINATES (A.U.)
---------------------------
 O      0   0   0     0.000000000000     0.00000000     0.00000000
 C      1   0   0     2.293388049448     0.00000000     0.00000000
 O      2   1   0     2.518009674259   124.18863591     0.00000000
 C      3   2   1     2.710804017659   115.78617969   359.65550512
 C      2   1   3     2.887054525387   122.36256427   178.78352831
 C      5   2   1     2.904858180327   110.67128709   295.51441661
 C      6   5   2     2.892560669981   100.92513831   269.22697199
 C      7   6   5     2.883127234064   101.06113611   321.32139038
 O      5   2   1     2.674748868358   112.91920916   176.76474928
 H      4   3   2     2.073303448655   110.68949081    60.30954514
 H      4   3   2     2.073150116206   110.65706323   299.45624903
 H      4   3   2     2.067101087674   106.01160639   179.89681997
 H      5   2   1     2.083268474319   105.90109430    56.96135588
 H      8   7   6     2.077778399814   113.80707580   152.48954784
 H      8   7   6     2.087181789241   110.78188993   274.60368851
 H      7   6   5     2.080880908827   110.20932457    77.53154462
 H      7   6   5     2.075139422791   114.07795175   199.93305018
 H      6   5   2     2.078882671347   109.01263127   153.13029839
 H      6   5   2     2.072812448914   112.60560981    32.29907997


           ************************************************************
           *        Program running with 4 parallel MPI-processes     *
           *              working on a common directory               *
           ************************************************************
------------------------------------------------------------------------------
                   ___                                                        
                  /   \      - P O W E R E D   B Y -                         
                 /     \                                                     
                 |  |  |   _    _      __       _____    __    __             
                 |  |  |  | |  | |    /  \     |  _  \  |  |  /  |          
                  \  \/   | |  | |   /    \    | | | |  |  | /  /          
                 / \  \   | |__| |  /  /\  \   | |_| |  |  |/  /          
                |  |  |   |  __  | /  /__\  \  |    /   |      \           
                |  |  |   | |  | | |   __   |  |    \   |  |\   \          
                \     /   | |  | | |  |  |  |  | |\  \  |  | \   \       
                 \___/    |_|  |_| |__|  |__|  |_| \__\ |__|  \__/        
                                                                              
                      - O R C A' S   B I G   F R I E N D -                    
                                      &                                       
                       - I N T E G R A L  F E E D E R -                       
                                                                              
 v1 FN, 2020, v2 2021, v3 2022-2024                                           
------------------------------------------------------------------------------


----------------------
SHARK INTEGRAL PACKAGE
----------------------

Number of atoms                             ...     19
Number of basis functions                   ...    176
Number of shells                            ...     84
Maximum angular momentum                    ...      2
Integral batch strategy                     ... SHARK/LIBINT Hybrid
RI-J (if used) integral strategy            ... SPLIT-RIJ (Revised 2003 algorithm where possible)
Printlevel                                  ...      1
Contraction scheme used                     ... SEGMENTED contraction
Prescreening option                         ... SCHWARTZ
   Thresh                                   ... 1.000e-12
   Tcut                                     ... 1.000e-14
   Tpresel                                  ... 1.000e-14 
Coulomb Range Separation                    ... NOT USED
Exchange Range Separation                   ... NOT USED
Multipole approximations                    ... NOT USED
Finite Nucleus Model                        ... NOT USED
CABS basis                                  ... NOT available
Auxiliary Coulomb fitting basis             ... AVAILABLE
   # of basis functions in Aux-J            ...    551
   # of shells in Aux-J                     ...    185
   Maximum angular momentum in Aux-J        ...      4
Auxiliary J/K fitting basis                 ... NOT available
Auxiliary Correlation fitting basis         ... AVAILABLE
   # of basis functions in Aux-C            ...    572
   # of shells in Aux-C                     ...    204
   Maximum angular momentum in Aux-C        ...      3
Auxiliary 'external' fitting basis          ... NOT available

Checking pre-screening integrals            ... done (  0.0 sec) Dimension = 84
Check shell pair data                       ... done (  0.0 sec)
Shell pair information
Shell pair cut-off parameter TPreSel        ...   1.0e-14
Total number of shell pairs                 ...      3570
Shell pairs after pre-screening             ...      3402
Total number of primitive shell pairs       ...     12708
Primitive shell pairs kept                  ...      9021
          la=0 lb=0:   1075 shell pairs
          la=1 lb=0:   1249 shell pairs
          la=1 lb=1:    386 shell pairs
          la=2 lb=0:    406 shell pairs
          la=2 lb=1:    241 shell pairs
          la=2 lb=2:     45 shell pairs

Calculating one electron integrals          ... done (  0.0 sec)
Calculating RI/J V-Matrix + Cholesky decomp.... done (  0.1 sec)
Calculating RI/C V-Matrix + Cholesky decomp.... done (  0.1 sec)
Calculating Nuclear repulsion               ... done (  0.0 sec) ENN=    486.609737729501 Eh

Diagonalization of the overlap matrix:
Smallest eigenvalue                        ... 1.507e-03
Time for diagonalization                   ...    0.005 sec
Threshold for overlap eigenvalues          ... 1.000e-07
Number of eigenvalues below threshold      ... 0
Time for construction of square roots      ...    0.032 sec
Total time needed                          ...    0.038 sec

-------------------
DFT GRID GENERATION
-------------------

General Integration Accuracy     IntAcc      ... 4.388
Radial Grid Type                 RadialGrid  ... OptM3 with GC (2021)
Angular Grid (max. ang.)         AngularGrid ... 4 (Lebedev-302)
Angular grid pruning method      GridPruning ... 4 (adaptive)
Weight generation scheme         WeightScheme... mBecke (2022)
Basis function cutoff            BFCut       ... 1.0000e-12
Integration weight cutoff        WCut        ... 1.0000e-14
Partially contracted basis set               ... off
Rotationally invariant grid construction     ... off
Angular grids for H and He will be reduced by one unit

Total number of grid points                  ...    86344
Total number of batches                      ...     1358
Average number of points per batch           ...       63
Average number of grid points per atom       ...     4544

--------------------
COSX GRID GENERATION
--------------------

GRIDX 1
-------
General Integration Accuracy     IntAcc      ... 3.816
Radial Grid Type                 RadialGrid  ... OptM3 with GC (2021)
Angular Grid (max. ang.)         AngularGrid ... 1 (Lebedev-50)
Angular grid pruning method      GridPruning ... 4 (adaptive)
Weight generation scheme         WeightScheme... mBecke (2022)
Basis function cutoff            BFCut       ... 1.0000e-12
Integration weight cutoff        WCut        ... 1.0000e-14
Partially contracted basis set               ... on
Rotationally invariant grid construction     ... off
Angular grids for H and He will be reduced by one unit

Total number of grid points                  ...    11039
Total number of batches                      ...      100
Average number of points per batch           ...      110
Average number of grid points per atom       ...      581
UseSFitting                                  ... on

GRIDX 2
-------
General Integration Accuracy     IntAcc      ... 4.020
Radial Grid Type                 RadialGrid  ... OptM3 with GC (2021)
Angular Grid (max. ang.)         AngularGrid ... 2 (Lebedev-110)
Angular grid pruning method      GridPruning ... 4 (adaptive)
Weight generation scheme         WeightScheme... mBecke (2022)
Basis function cutoff            BFCut       ... 1.0000e-12
Integration weight cutoff        WCut        ... 1.0000e-14
Partially contracted basis set               ... on
Rotationally invariant grid construction     ... off
Angular grids for H and He will be reduced by one unit

Total number of grid points                  ...    23713
Total number of batches                      ...      195
Average number of points per batch           ...      121
Average number of grid points per atom       ...     1248
UseSFitting                                  ... on

GRIDX 3
-------
General Integration Accuracy     IntAcc      ... 4.338
Radial Grid Type                 RadialGrid  ... OptM3 with GC (2021)
Angular Grid (max. ang.)         AngularGrid ... 3 (Lebedev-194)
Angular grid pruning method      GridPruning ... 4 (adaptive)
Weight generation scheme         WeightScheme... mBecke (2022)
Basis function cutoff            BFCut       ... 1.0000e-12
Integration weight cutoff        WCut        ... 1.0000e-14
Partially contracted basis set               ... on
Rotationally invariant grid construction     ... off
Angular grids for H and He will be reduced by one unit

Total number of grid points                  ...    51958
Total number of batches                      ...      417
Average number of points per batch           ...      124
Average number of grid points per atom       ...     2735
UseSFitting                                  ... on
Initializing property integral containers    ... done (  0.0 sec)

SHARK setup successfully completed in   1.8 seconds

Maximum memory used throughout the entire STARTUP-calculation: 25.5 MB


           ************************************************************
           *        Program running with 4 parallel MPI-processes     *
           *              working on a common directory               *
           ************************************************************
Occupation numbers will be reassigned to an Aufbau configuration
             **** ENERGY FILE WAS UPDATED (calc.en.tmp) ****
Finished Guess after   0.3 sec
Maximum memory used throughout the entire GUESS-calculation: 10.5 MB


           ************************************************************
           *        Program running with 4 parallel MPI-processes     *
           *              working on a common directory               *
           ************************************************************
--------------------
CPCM SOLVATION MODEL
--------------------
CPCM parameters:
  Epsilon                                         ...      16.7000
  Refrac                                          ...       1.2750
  Rsolv                                           ...       1.3000
  Surface type                                    ... GAUSSIAN VDW
  Discretization scheme                           ... Constant charge density
    Threshold for H atoms                         ...       5.0000 (charges/Ang^2)
    Threshold for non-H atoms                     ...       5.0000 (charges/Ang^2)
  Epsilon function type                           ...         CPCM
Solvent:                                          ... CUSTOM
Radii:
  Scheme                                          ... Element-dependent radii
  Radius for O  used is    3.4469 Bohr (=   1.8240 Ang.)
  Radius for C  used is    3.8550 Bohr (=   2.0400 Ang.)
  Radius for H  used is    2.4944 Bohr (=   1.3200 Ang.)
Calculating surface                               ...        done! (  0.0s)
Cavity surface points                             ...         1650
Cavity Volume                                     ...    1082.3145
Cavity Surface-area                               ...     619.6019
Calculating surface distance matrix               ...        done! (  0.1s)
Performing Cholesky decomposition & store         ...        done! (  0.1s)
Overall time for CPCM initialization              ...                 0.2s

----------------------------------------D-I-I-S--------------------------------------------
Iteration    Energy (Eh)           Delta-E    RMSDP     MaxDP     DIISErr   Damp  Time(sec)
-------------------------------------------------------------------------------------------
               ***  Starting incremental Fock matrix formation  ***
    1    -459.0783607278822842     0.00e+00  1.83e-04  4.11e-03  1.56e-02  0.700   2.2
    2    -459.0788486214830186    -4.88e-04  1.65e-04  3.66e-03  1.25e-02  0.700   1.4
                               ***Turning on AO-DIIS***
    3    -459.0792439419001880    -3.95e-04  1.43e-04  3.09e-03  9.65e-03  0.700   1.3
    4    -459.0795484418320598    -3.04e-04  3.68e-04  7.92e-03  7.08e-03  0.000   1.5
                              *** Initializing SOSCF ***
---------------------------------------S-O-S-C-F--------------------------------------
Iteration    Energy (Eh)           Delta-E    RMSDP     MaxDP     MaxGrad    Time(sec)
--------------------------------------------------------------------------------------
    5    -459.0803838129785959    -8.35e-04  2.71e-05  4.90e-04  5.83e-04     1.4
               *** Restarting incremental Fock matrix formation ***
    6    -459.0803888074545398    -4.99e-06  1.70e-05  3.02e-04  1.84e-04     2.2
    7    -459.0803898069441971    -9.99e-07  9.95e-06  2.20e-04  7.06e-05     1.8
    8    -459.0803899840320241    -1.77e-07  2.27e-06  8.33e-05  1.95e-05     1.7
    9    -459.0803899886903423    -4.66e-09  1.08e-06  3.16e-05  1.16e-05     1.6
   10    -459.0803899941911936    -5.50e-09  3.02e-07  1.20e-05  1.99e-06     1.8
   11    -459.0803899946094475    -4.18e-10  1.31e-07  4.22e-06  1.60e-06     1.5
                 **** Energy Check signals convergence ****

               *****************************************************
               *                     SUCCESS                       *
               *           SCF CONVERGED AFTER  11 CYCLES          *
               *****************************************************

Recomputing exchange energy using gridx3       ... done (    2.737 sec)
Old exchange energy                            :    -31.461300160 Eh
New exchange energy                            :    -31.461285214 Eh
Exchange energy change after final integration :      0.000014945 Eh
Total energy after final integration           :   -459.080375049 Eh
             **** ENERGY FILE WAS UPDATED (calc.en.tmp) ****

----------------
TOTAL SCF ENERGY
----------------

Total Energy       :       -459.08037504921498 Eh          -12492.21210 eV

Components:
Nuclear Repulsion  :        486.60973772950132 Eh           13241.32414 eV
Electronic Energy  :       -945.67690636676457 Eh          -25733.17687 eV
One Electron Energy:      -1591.43000072499558 Eh          -43305.01190 eV
Two Electron Energy:        645.75309435823101 Eh           17571.83503 eV
CPCM Dielectric    :         -0.01322135734621 Eh              -0.35977 eV

Virial components:
Potential Energy   :       -914.65850408890140 Eh          -24889.12323 eV
Kinetic Energy     :        455.57812903968642 Eh           12396.91114 eV
Virial Ratio       :          2.00768747616772

DFT components:
N(Alpha)           :       35.000018010012 electrons
N(Beta)            :       35.000018010012 electrons
N(Total)           :       70.000036020025 electrons
E(X)               :      -27.964891914817 Eh       
E(C)               :       -1.748961065087 Eh       
E(XC)              :      -29.713852979905 Eh       

CPCM Solvation Model Properties:
Surface-charge          :         -0.01772188836507
Corrected charge        :          0.00000000000000
Outlying charge corr.   :          0.00002182703055 Eh               0.00059 eV
Free-energy (cav+disp)  :  This term is not implemented in the current solvation scheme

---------------
SCF CONVERGENCE
---------------

  Last Energy change         ...    4.1825e-10  Tolerance :   1.0000e-09
  Last MAX-Density change    ...    4.2184e-06  Tolerance :   1.0000e-08
  Last RMS-Density change    ...    1.3150e-07  Tolerance :   1.0000e-09
  Last DIIS Error            ...    5.8268e-04  Tolerance :   1.0000e-08
  Last Orbital Gradient      ...    1.5987e-06  Tolerance :   2.0000e-06
  Last Orbital Rotation      ...    3.2553e-06  Tolerance :   2.0000e-06


Total SCF time: 0 days 0 hours 0 min 21 sec 
Finished LeanSCF after  21.7 sec

Maximum memory used throughout the entire LEANSCF-calculation: 20.3 MB


           ************************************************************
           *        Program running with 4 parallel MPI-processes     *
           *              working on a common directory               *
           ************************************************************

------------------------------------------------------------------------------
                                ORCA  MP2 
------------------------------------------------------------------------------

Freezing NCore=18 chemical core electrons

----------------------
RI-MP2 ENERGY+GRADIENT
----------------------
Dimension of the orbital basis            ...  176
Dimension of the AuxC basis               ...  572
Memory devoted to MP2                     ... 4096 MB   
Data format for matrix containers         ... DOUBLE
Compression type for matrix containers    ... UNCOMPRESSED
Overall scaling of the MP2 energy         ...   2.700e-01

-----------------------
SHARK RI TRANSFORMATION
-----------------------

Number of basis functions                ...    176
Number of aux functions                  ...    572
Number of operators                      ...      1
Generation of IJK                        ... YES
Generation of IAK                        ... YES
Generation of ABK                        ... NO
Orbital Range Operator  0:    0-  34 to   35- 175

Aux basis identifier                     ...   AUXC
Contraction scheme used                  ... SEGMENTED
Do orthogonalization                     ... YES
All operator combinations                ... NO
Transpose (ia|K)                         ... NO
Integral generator used                  ... LIBINT
Starting integral generation + trafo... 
Half trafo (segmented) done. Total time =  0.2 sec. integrals=  0.1 sec trafo=  0.1 sec
Integral generation and half transformation done (  0.2 sec)

Reading or making V^(-1/2)          ... done (  0.0 sec)
Sorting IJK integrals               ... done (  0.1 sec)
Sorting IAK integrals               ... done (  0.1 sec)

SHARK RI integral transformation done. Total time =  0.3 sec.

Opening buffers                              ... done
Frozen core precalculation                   ... done

Starting loop over batches of integrals:

Operator 0  - window                       ... (  9- 34)x( 35-175)
Operator 0  - Memory available             ...  4096 MB
Operator 0  - Memory needed per MO         ...   0.6 MB
Operator 0  - Number of orbitals per batch ... 7
Operator 0  - Number of batches            ... 1

OPERATOR  0   PASS   0:  MOs     9 ...   15 +   16 ...   22 +   23 ...   29 +   30 ...   34
  Reading integrals       ... ok
  Internal MO  11
  Internal MO  14
Closing buffer GIPV ( 0.02 GB; CompressionRatio= 1.00)
Time spent in pair loops =     1.194 sec
Deleting buffers (Ka|jb) ...done

-----------------------------------------------
 RI-MP2 CORRELATION ENERGY:     -0.448829385 Eh
-----------------------------------------------


---------------------
MP2 DENSITY FORMATION
---------------------

Completing the external part of the density      ... done
Storing the unrelaxed density                    ... done

Re-sorting 3-index density container for op 0    ... done
Computing external part of the Lagrangian        ... done
Calculating the xc-kernel                        ... done
Calculating G(D)                                 ... done
Completing the Lagrangian                        ... done
Solving the Z-vector equations                   ... Using XC Grid                  ... (calc.grid_cpscf.tmp) 
Recalculating density on grid  ... (calc.grho_cpscf0.tmp) done
Calculating the xc-kernel      ... (calc.fxc_cpscf0.tmp) done

-------------------
SHARK CP-SCF DRIVER
-------------------

Dimension of the orbital basis          ...    176
Dimension of the CPSCF-problem          ...   4935
Number of operators                     ...      1
Max. number of iterations               ...    128
Convergence Tolerance                   ... 3.0e-05
Number of perturbations                 ...      1
Perturbation type                       ... REAL

----------------------------
POPLE LINEAR EQUATION SOLVER
----------------------------

  ITERATION   0:   ||err||_max =   5.4056e-02 (   1.0 sec)
  ITERATION   1:   ||err||_max =   1.0288e-02 (   1.1 sec)
  ITERATION   2:   ||err||_max =   5.0261e-03 (   1.0 sec)
  ITERATION   3:   ||err||_max =   1.5754e-03 (   1.0 sec)
  ITERATION   4:   ||err||_max =   3.6085e-04 (   1.1 sec)
  ITERATION   5:   ||err||_max =   1.0713e-04 (   1.1 sec)
  ITERATION   6:   ||err||_max =   3.2647e-05 (   1.0 sec)
  ITERATION   7:   ||err||_max =   8.9978e-06 (   1.0 sec)
done
Finalizing the relaxed density                   ... done
Transforming P to the AO basis                   ... done
Storing the relaxed density                      ... done

------------------------------------
ENERGY WEIGHTED DENSITY FINALIZATION
------------------------------------

Gathering the parts of the W-matrix              ... done
Forming the Z-density                            ... done
Transforming Z to the AO basis                   ... done
Calculating G(Z)                                 ... done
Finalizing the W-matrix                          ... done
Transforming W to the AO basis and storing       ... done

----------------------------------
MP2 DERIVATIVE INTEGRAL GENERATION
----------------------------------

Input SCF Electron Density              ... calc.scfp
Input Correlated Electron Density       ... calc.pmp2re
Input Energy Weighted Density           ... calc.wmp2.tmp

Nuclear repulsion gradient              ... done (  0.0 sec)
HCore & Overlap gradient  (SHARK)       ... done (  0.1 sec)
Two-electron RIJ gradient terms         ... done (  0.6 sec)

-----------------------------------------------------------
MP2 COSX Grid Generation
-----------------------------------------------------------

General Integration Accuracy     IntAcc      ... 4.871
Radial Grid Type                 RadialGrid  ... OptM3 with GC (2021)
Angular Grid (max. ang.)         AngularGrid ... 4 (Lebedev-302)
Angular grid pruning method      GridPruning ... 4 (adaptive)
Weight generation scheme         WeightScheme... mBecke (2022)
Basis function cutoff            BFCut       ... 1.0000e-12
Integration weight cutoff        WCut        ... 1.0000e-14
Partially contracted basis set               ... on
Rotationally invariant grid construction     ... off
Angular grids for H and He will be reduced by one unit

Total number of grid points                  ...    99781
Total number of batches                      ...      788
Average number of points per batch           ...      126
Average number of grid points per atom       ...     5252
UseSFitting                                  ... on
Two-electron COSX gradient terms        ... 
Integration Timings:
Total Time                  =     8.1 sec
Basis fcn evaluation        =     0.1 sec
Density evaluation          =     0.2 sec
A evaluation                =     6.6 sec
A derivative evaluation     =     0.0 sec
S-fit derivative evaluation =     0.0 sec
anal. over. der. evaluation =     0.0 sec
num. over. der. evaluation  =     0.7 sec
K(P) evaluation             =     0.1 sec
finalize                    =     0.0 sec

done (  9.0 sec)
CPCM gradient                           ... done (  0.6 sec)
DFT XC gradient                         ... Exchange-correlation gradient    ... done
done (  1.1 sec)
Empirical dispersion gradient           ... 
-------------------
DISPERSION GRADIENT
-------------------

   1   O   :    0.000188470    0.000167636   -0.000040628
   2   C   :    0.000239074    0.000068800   -0.000087587
   3   O   :    0.000250898   -0.000079789    0.000010694
   4   C   :    0.000176742   -0.000050966    0.000051756
   5   C   :   -0.000016761    0.000070515   -0.000142265
   6   C   :   -0.000124595    0.000136160   -0.000007582
   7   C   :   -0.000210641   -0.000004531    0.000120477
   8   C   :   -0.000204662   -0.000158973    0.000012153
   9   O   :   -0.000073501   -0.000119667   -0.000115350
  10   H   :    0.000081917   -0.000019180    0.000057967
  11   H   :    0.000082714   -0.000026874    0.000010501
  12   H   :    0.000067600   -0.000060044    0.000035761
  13   H   :    0.000017319    0.000045841   -0.000134017
  14   H   :   -0.000073552   -0.000131360    0.000026072
  15   H   :   -0.000099288   -0.000084737   -0.000021261
  16   H   :   -0.000085750   -0.000008247    0.000142217
  17   H   :   -0.000092102    0.000014878    0.000085760
  18   H   :   -0.000084561    0.000101490   -0.000035160
  19   H   :   -0.000039321    0.000139047    0.000030491

Difference to translation invariance:
           :    0.0000000000   -0.0000000000    0.0000000000

Difference to rotation invariance:
           :   -0.0000000000    0.0000000000   -0.0000000000

Norm of the Dispersion gradient    ...    0.0007953610
RMS gradient                       ...    0.0001053481
MAX gradient                       ...    0.0002508984
done (  0.0 sec)

-------
TIMINGS
-------

Total time                :   26.846 sec
Integral trafo            :    0.332 sec (  1.2%)
FC preparation            :    0.097 sec (  0.4%)
I/O of integrals          :    0.094 sec (  0.4%)
K(i,j) operators          :    0.206 sec (  0.8%)
T(i,j) pair energies      :    0.024 sec (  0.1%)
V**(-1/2)                 :    0.136 sec (  0.5%)
Gamma(ia|P)               :    0.191 sec (  0.7%)
Gamma-Trafo               :    0.075 sec (  0.3%)
D(virtual)                :    0.015 sec (  0.1%)
D(internal)               :    0.153 sec (  0.6%)
W(virtual)                :    0.031 sec (  0.1%)
W(internal)               :    0.192 sec (  0.7%)
L(virtual)                :    0.208 sec (  0.8%)
L(internal)               :    0.031 sec (  0.1%)
XC kernel                 :    0.033 sec (  0.1%)
G(D)                      :    2.052 sec (  7.6%)
G(Z)                      :    2.055 sec (  7.7%)
Z-vector solution         :    8.577 sec ( 31.9%)
3-index derivative        :    0.384 sec (  1.4%)
2-index derivative        :    0.041 sec (  0.2%)
Fock matrix gradient      :   11.487 sec ( 42.8%)


---------------------------------------
MP2 TOTAL ENERGY:     -459.529204434 Eh
---------------------------------------

The final MP2 gradient
  0:  -0.00051263   0.00061904   0.00059465
  1:   0.00259103  -0.00004102  -0.00086056
  2:  -0.00155271  -0.00067948  -0.00053954
  3:  -0.00082145   0.00073841  -0.00046740
  4:  -0.00088412   0.00016072   0.00060902
  5:   0.00101346   0.00091368   0.00030361
  6:  -0.00188023   0.00103157   0.00050494
  7:   0.00052315   0.00026782  -0.00095789
  8:   0.00041857  -0.00073463   0.00120978
  9:   0.00062850  -0.00011903   0.00003761
 10:   0.00040436  -0.00002488   0.00043679
 11:   0.00025306  -0.00008969   0.00014584
 12:   0.00010245  -0.00030714  -0.00026749
 13:  -0.00030521  -0.00033313  -0.00050388
 14:  -0.00040214   0.00005462   0.00049036
 15:   0.00055681  -0.00062423  -0.00051168
 16:   0.00008235  -0.00040087   0.00035917
 17:  -0.00013228  -0.00064731  -0.00033264
 18:  -0.00006009   0.00015643  -0.00023128

-----------------------------------
NORM OF THE MP2 GRADIENT:  0.005317
-----------------------------------

Maximum memory used throughout the entire MP2-calculation: 33.3 MB


-------------------------------------------------------------------------------
                          DFT DISPERSION CORRECTION                            
                                                                               
                              DFTD3 V3.1  Rev 1                                
                          USING Becke-Johnson damping                          
-------------------------------------------------------------------------------
-------------------------   ----------------
Dispersion correction           -0.012510543
-------------------------   ----------------


-------------------------   --------------------
FINAL SINGLE POINT ENERGY      -459.541714977774
-------------------------   --------------------

------------------------------------------------------------------------------
                         ORCA GEOMETRY RELAXATION STEP
------------------------------------------------------------------------------

Reading the OPT-File                    .... done
Getting information on internals        .... done
Copying old internal coords+grads       .... done
Making the new internal coordinates     .... (2022 redundants) done
Validating the new internal coordinates .... (2022 redundants) done
Calculating the B-matrix                .... done
Calculating the G,G- and P matrices     .... done
Transforming gradient to internals      .... done
Projecting the internal gradient        .... done
Number of atoms                         ....  19
Number of internal coordinates          ....  88
Current Energy                          ....  -459.541714978 Eh
Current gradient norm                   ....     0.005317037 Eh/bohr
Maximum allowed component of the step   ....  0.300
Current trust radius                    ....  0.450
Updating the Hessian (BFGS)             .... done
Forming the augmented Hessian           .... done
Diagonalizing the augmented Hessian     .... done
Last element of RFO vector              ....  0.993530852
Lowest eigenvalues of augmented Hessian:
 -0.000188027  0.010063160  0.014467702  0.017089099  0.027151898
Length of the computed step             ....  0.114301954
The final length of the internal step   ....  0.114301954
Converting the step to Cartesian space:
 Initial RMS(Int)=    0.0121846293
Transforming coordinates:
 Iter   0:  RMS(Cart)=    0.0218182426 RMS(Int)=    0.0121816084
done
Storing new coordinates                 .... done
The predicted energy change is          ....    -0.000095242
Previously predicted energy change      ....    -0.000606093
Actually observed energy change         ....    -0.000697956
Ratio of predicted to observed change   ....     1.151565909
New trust radius                        ....     0.675000000

                                .--------------------.
          ----------------------|Geometry convergence|-------------------------
          Item                value                   Tolerance       Converged
          ---------------------------------------------------------------------
          Energy change      -0.0006979557            0.0000010000      NO
          RMS gradient        0.0003704093            0.0000300000      NO
          MAX gradient        0.0009984001            0.0001000000      NO
          RMS step            0.0121846293            0.0006000000      NO
          MAX step            0.0382768374            0.0010000000      NO
          ........................................................
          Max(Bonds)      0.0014      Max(Angles)    0.34
          Max(Dihed)        2.19      Max(Improp)    0.00
          ---------------------------------------------------------------------

The optimization has not yet converged - more geometry cycles are needed


    ---------------------------------------------------------------------------
                         Redundant Internal Coordinates
                            (Angstroem and degrees)

        Definition                    Value    dE/dq     Step     New-Value
    ----------------------------------------------------------------------------
     1. B(C   1,O   0)                1.2136  0.000305 -0.0003    1.2133   
     2. B(O   2,C   1)                1.3325 -0.000364  0.0013    1.3338   
     3. B(C   3,O   2)                1.4345  0.000487  0.0008    1.4353   
     4. B(C   4,C   1)                1.5278  0.000661 -0.0003    1.5275   
     5. B(C   5,C   4)                1.5372  0.000117 -0.0002    1.5370   
     6. B(C   6,C   5)                1.5307  0.000712 -0.0012    1.5295   
     7. B(C   7,C   6)                1.5257  0.000352 -0.0002    1.5255   
     8. B(O   8,C   7)                1.4333 -0.000262  0.0004    1.4337   
     9. B(O   8,C   4)                1.4154  0.000346 -0.0014    1.4140   
    10. B(H   9,C   3)                1.0971 -0.000024  0.0001    1.0972   
    11. B(H  10,C   3)                1.0971 -0.000016  0.0000    1.0971   
    12. B(H  11,C   3)                1.0939  0.000165 -0.0003    1.0936   
    13. B(H  12,C   4)                1.1024  0.000147 -0.0002    1.1023   
    14. B(H  13,C   7)                1.0995  0.000019  0.0001    1.0997   
    15. B(H  14,C   7)                1.1045  0.000115 -0.0002    1.1043   
    16. B(H  15,C   6)                1.1012  0.000112 -0.0002    1.1010   
    17. B(H  16,C   6)                1.0981 -0.000002  0.0001    1.0982   
    18. B(H  17,C   5)                1.1001  0.000095 -0.0001    1.1000   
    19. B(H  18,C   5)                1.0969 -0.000003  0.0002    1.0971   
    20. A(O   0,C   1,C   4)          122.36 -0.000010    0.01    122.37   
    21. A(O   0,C   1,O   2)          124.19  0.000998   -0.13    124.06   
    22. A(O   2,C   1,C   4)          113.44 -0.000996    0.16    113.60   
    23. A(C   1,O   2,C   3)          115.79 -0.000787    0.10    115.89   
    24. A(H   9,C   3,H  10)          108.92 -0.000668    0.17    109.10   
    25. A(O   2,C   3,H  11)          106.01  0.000101   -0.08    105.93   
    26. A(O   2,C   3,H  10)          110.66  0.000686   -0.20    110.46   
    27. A(H   9,C   3,H  11)          110.28 -0.000441    0.17    110.45   
    28. A(H  10,C   3,H  11)          110.27 -0.000419    0.18    110.44   
    29. A(O   2,C   3,H   9)          110.69  0.000762   -0.23    110.46   
    30. A(C   5,C   4,H  12)          111.88  0.000118    0.01    111.89   
    31. A(C   1,C   4,C   5)          110.67  0.000326   -0.16    110.51   
    32. A(O   8,C   4,H  12)          109.49 -0.000094    0.06    109.55   
    33. A(C   1,C   4,H  12)          105.90 -0.000332    0.10    106.01   
    34. A(C   5,C   4,O   8)          106.08 -0.000179    0.05    106.13   
    35. A(C   1,C   4,O   8)          112.92  0.000174   -0.06    112.86   
    36. A(C   4,C   5,H  17)          109.01 -0.000218    0.25    109.26   
    37. A(C   4,C   5,C   6)          100.93  0.000154    0.03    100.96   
    38. A(H  17,C   5,H  18)          108.79  0.000087   -0.07    108.72   
    39. A(C   6,C   5,H  18)          114.95  0.000506   -0.27    114.68   
    40. A(C   4,C   5,H  18)          112.61 -0.000215   -0.15    112.46   
    41. A(C   6,C   5,H  17)          110.28 -0.000357    0.26    110.54   
    42. A(H  15,C   6,H  16)          108.55  0.000030   -0.09    108.46   
    43. A(C   5,C   6,H  16)          114.08  0.000491   -0.34    113.74   
    44. A(C   5,C   6,C   7)          101.06 -0.000263    0.26    101.32   
    45. A(C   7,C   6,H  15)          109.91 -0.000284    0.32    110.22   
    46. A(C   5,C   6,H  15)          110.21 -0.000017    0.05    110.25   
    47. A(C   7,C   6,H  16)          112.86  0.000005   -0.13    112.72   
    48. A(H  13,C   7,H  14)          108.15 -0.000467    0.09    108.24   
    49. A(O   8,C   7,H  14)          109.61  0.000839   -0.24    109.37   
    50. A(C   6,C   7,H  14)          110.78 -0.000488    0.09    110.88   
    51. A(O   8,C   7,H  13)          108.67 -0.000361   -0.02    108.65   
    52. A(C   6,C   7,H  13)          113.81  0.000407   -0.10    113.71   
    53. A(C   6,C   7,O   8)          105.75  0.000126    0.16    105.91   
    54. A(C   4,O   8,C   7)          110.27  0.000223    0.04    110.31   
    55. D(C   3,O   2,C   1,C   4)   -179.22  0.000248   -0.30   -179.52   
    56. D(C   3,O   2,C   1,O   0)     -0.34 -0.000202    0.33     -0.02   
    57. D(H  10,C   3,O   2,C   1)    -60.54 -0.000075    0.08    -60.47   
    58. D(H   9,C   3,O   2,C   1)     60.31  0.000048    0.01     60.32   
    59. D(H  11,C   3,O   2,C   1)    179.90 -0.000006    0.03    179.93   
    60. D(C   5,C   4,C   1,O   0)    -64.49  0.000481   -2.18    -66.66   
    61. D(C   5,C   4,C   1,O   2)    114.42  0.000054   -1.56    112.86   
    62. D(H  12,C   4,C   1,O   0)     56.96  0.000602   -2.19     54.77   
    63. D(O   8,C   4,C   1,O   2)     -4.33 -0.000058   -1.47     -5.80   
    64. D(O   8,C   4,C   1,O   0)    176.76  0.000370   -2.09    174.67   
    65. D(H  17,C   5,C   4,C   1)    153.13 -0.000014   -0.07    153.06   
    66. D(C   6,C   5,C   4,H  12)    151.38 -0.000298    0.29    151.67   
    67. D(C   6,C   5,C   4,O   8)     32.04 -0.000137    0.18     32.23   
    68. D(H  17,C   5,C   4,O   8)    -84.05  0.000275   -0.21    -84.26   
    69. D(C   6,C   5,C   4,C   1)    -90.77 -0.000426    0.33    -90.45   
    70. D(H  17,C   5,C   4,H  12)     35.28  0.000114   -0.10     35.18   
    71. D(H  15,C   6,C   5,H  18)    -43.91 -0.000465    1.30    -42.60   
    72. D(H  15,C   6,C   5,H  17)   -167.32 -0.000674    1.38   -165.93   
    73. D(H  15,C   6,C   5,C   4)     77.53 -0.000366    1.00     78.53   
    74. D(C   7,C   6,C   5,H  18)   -160.12 -0.000002    0.81   -159.30   
    75. D(C   7,C   6,C   5,H  17)     76.47 -0.000211    0.89     77.37   
    76. D(C   7,C   6,C   5,C   4)    -38.68  0.000097    0.51    -38.17   
    77. D(H  13,C   7,C   6,H  16)    -85.27  0.000250   -1.33    -86.60   
    78. D(H  13,C   7,C   6,H  15)     36.06  0.000089   -1.31     34.75   
    79. D(H  13,C   7,C   6,C   5)    152.49 -0.000176   -1.02    151.47   
    80. D(O   8,C   7,C   6,H  16)    155.53  0.000379   -1.34    154.19   
    81. D(O   8,C   7,C   6,H  15)    -83.15  0.000218   -1.32    -84.47   
    82. D(O   8,C   7,C   6,C   5)     33.29 -0.000046   -1.04     32.25   
    83. D(C   7,O   8,C   4,H  12)   -132.67  0.000160   -0.94   -133.60   
    84. D(C   7,O   8,C   4,C   5)    -11.77  0.000144   -0.86    -12.63   
    85. D(C   7,O   8,C   4,C   1)    109.61  0.000530   -1.06    108.55   
    86. D(C   4,O   8,C   7,H  14)    105.65 -0.000220    1.29    106.94   
    87. D(C   4,O   8,C   7,H  13)   -136.36 -0.000514    1.24   -135.11   
    88. D(C   4,O   8,C   7,C   6)    -13.81 -0.000155    1.21    -12.60   
    ----------------------------------------------------------------------------

Geometry step timings:
Preparation and reading OPT file:      0.001 s (18.273 %)
Internal coordinates            :      0.000 s ( 0.678 %)
B/P matrices and projection     :      0.001 s (25.648 %)
Hessian update/contruction      :      0.000 s ( 8.033 %)
Making the step                 :      0.001 s (18.660 %)
Converting the step to Cartesian:      0.000 s ( 2.516 %)
Storing new data                :      0.000 s ( 0.794 %)
Checking convergence            :      0.000 s ( 0.348 %)
Final printing                  :      0.001 s (24.971 %)
Total time                      :      0.005 s

Time for energy+gradient        :     51.387 s
Time for complete geometry iter :     51.592 s

         *************************************************************
         *                GEOMETRY OPTIMIZATION CYCLE   6            *
         *************************************************************
---------------------------------
CARTESIAN COORDINATES (ANGSTROEM)
---------------------------------
  O      1.510402    1.552247   -0.388993
  C      0.868016    0.524416   -0.443015
  O      1.297034   -0.649750    0.022039
  C      2.604582   -0.649375    0.613881
  C     -0.532215    0.466387   -1.050543
  C     -1.524478    1.269757   -0.194727
  C     -2.020250    0.188810    0.767132
  C     -2.097386   -1.021662   -0.157984
  O     -1.047225   -0.848758   -1.118599
  H      2.636530    0.032611    1.472830
  H      3.357693   -0.337319   -0.120353
  H      2.788470   -1.678191    0.935920
  H     -0.439226    0.879221   -2.068338
  H     -1.948464   -1.981959    0.356689
  H     -3.069705   -1.056482   -0.680392
  H     -1.277069    0.014575    1.560527
  H     -2.983663    0.424564    1.238685
  H     -2.347260    1.626058   -0.831888
  H     -1.055044    2.134456    0.290540

----------------------------
CARTESIAN COORDINATES (A.U.)
----------------------------
  NO LB      ZA    FRAG     MASS         X           Y           Z
   0 O     8.0000    0    15.999    2.854247    2.933321   -0.735091
   1 C     6.0000    0    12.011    1.640312    0.991002   -0.837177
   2 O     8.0000    0    15.999    2.451039   -1.227849    0.041647
   3 C     6.0000    0    12.011    4.921947   -1.227142    1.160067
   4 C     6.0000    0    12.011   -1.005741    0.881345   -1.985239
   5 C     6.0000    0    12.011   -2.880846    2.399492   -0.367981
   6 C     6.0000    0    12.011   -3.817719    0.356800    1.449669
   7 C     6.0000    0    12.011   -3.963486   -1.930661   -0.298547
   8 O     8.0000    0    15.999   -1.978969   -1.603921   -2.113846
   9 H     1.0000    0     1.008    4.982320    0.061627    2.783245
  10 H     1.0000    0     1.008    6.345121   -0.637441   -0.227434
  11 H     1.0000    0     1.008    5.269445   -3.171322    1.768633
  12 H     1.0000    0     1.008   -0.830017    1.661487   -3.908592
  13 H     1.0000    0     1.008   -3.682064   -3.745360    0.674044
  14 H     1.0000    0     1.008   -5.800902   -1.996462   -1.285754
  15 H     1.0000    0     1.008   -2.413310    0.027544    2.948968
  16 H     1.0000    0     1.008   -5.638306    0.802310    2.340776
  17 H     1.0000    0     1.008   -4.435678    3.072805   -1.572041
  18 H     1.0000    0     1.008   -1.993745    4.033538    0.549040

--------------------------------
INTERNAL COORDINATES (ANGSTROEM)
--------------------------------
 O      0   0   0     0.000000000000     0.00000000     0.00000000
 C      1   0   0     1.213266775781     0.00000000     0.00000000
 O      2   1   0     1.333789903604   124.05190634     0.00000000
 C      3   2   1     1.435255900801   115.88597370     0.00000000
 C      2   1   3     1.527450501865   122.36177441   179.47013163
 C      5   2   1     1.537012674023   110.51721691   293.33627528
 C      6   5   2     1.529512279450   100.95387762   269.54736028
 C      7   6   5     1.525460972184   101.29205245   321.83743106
 O      5   2   1     1.414027855654   112.85223929   174.67746676
 H      4   3   2     1.097232981462   110.45654669    60.31591569
 H      4   3   2     1.097112154524   110.45517232   299.53378419
 H      4   3   2     1.093611385968   105.92446389   179.92796797
 H      5   2   1     1.102263315688   106.00351750    54.76726476
 H      8   7   6     1.099653035747   113.71996951   151.47702919
 H      8   7   6     1.104321249338   110.88097475   273.73003524
 H      7   6   5     1.100977601428   110.25643356    78.53777186
 H      7   6   5     1.098229187240   113.74433768   200.62068368
 H      6   5   2     1.099951982678   109.24916902   153.06033778
 H      6   5   2     1.097067723577   112.45908574    32.24660349

---------------------------
INTERNAL COORDINATES (A.U.)
---------------------------
 O      0   0   0     0.000000000000     0.00000000     0.00000000
 C      1   0   0     2.292741933611     0.00000000     0.00000000
 O      2   1   0     2.520497638000   124.05190634     0.00000000
 C      3   2   1     2.712240584608   115.88597370     0.00000000
 C      2   1   3     2.886463131645   122.36177441   179.47013163
 C      5   2   1     2.904533018270   110.51721691   293.33627528
 C      6   5   2     2.890359326629   100.95387762   269.54736028
 C      7   6   5     2.882703465413   101.29205245   321.83743106
 O      5   2   1     2.672125392923   112.85223929   174.67746676
 H      4   3   2     2.073469840068   110.45654669    60.31591569
 H      4   3   2     2.073241510247   110.45517232   299.53378419
 H      4   3   2     2.066626016418   105.92446389   179.92796797
 H      5   2   1     2.082975794118   106.00351750    54.76726476
 H      8   7   6     2.078043079896   113.71996951   151.47702919
 H      8   7   6     2.086864725118   110.88097475   273.73003524
 H      7   6   5     2.080546146280   110.25643356    78.53777186
 H      7   6   5     2.075352396163   113.74433768   200.62068368
 H      6   5   2     2.078608007724   109.24916902   153.06033778
 H      6   5   2     2.073157547924   112.45908574    32.24660349


           ************************************************************
           *        Program running with 4 parallel MPI-processes     *
           *              working on a common directory               *
           ************************************************************
------------------------------------------------------------------------------
                   ___                                                        
                  /   \      - P O W E R E D   B Y -                         
                 /     \                                                     
                 |  |  |   _    _      __       _____    __    __             
                 |  |  |  | |  | |    /  \     |  _  \  |  |  /  |          
                  \  \/   | |  | |   /    \    | | | |  |  | /  /          
                 / \  \   | |__| |  /  /\  \   | |_| |  |  |/  /          
                |  |  |   |  __  | /  /__\  \  |    /   |      \           
                |  |  |   | |  | | |   __   |  |    \   |  |\   \          
                \     /   | |  | | |  |  |  |  | |\  \  |  | \   \       
                 \___/    |_|  |_| |__|  |__|  |_| \__\ |__|  \__/        
                                                                              
                      - O R C A' S   B I G   F R I E N D -                    
                                      &                                       
                       - I N T E G R A L  F E E D E R -                       
                                                                              
 v1 FN, 2020, v2 2021, v3 2022-2024                                           
------------------------------------------------------------------------------


----------------------
SHARK INTEGRAL PACKAGE
----------------------

Number of atoms                             ...     19
Number of basis functions                   ...    176
Number of shells                            ...     84
Maximum angular momentum                    ...      2
Integral batch strategy                     ... SHARK/LIBINT Hybrid
RI-J (if used) integral strategy            ... SPLIT-RIJ (Revised 2003 algorithm where possible)
Printlevel                                  ...      1
Contraction scheme used                     ... SEGMENTED contraction
Prescreening option                         ... SCHWARTZ
   Thresh                                   ... 1.000e-12
   Tcut                                     ... 1.000e-14
   Tpresel                                  ... 1.000e-14 
Coulomb Range Separation                    ... NOT USED
Exchange Range Separation                   ... NOT USED
Multipole approximations                    ... NOT USED
Finite Nucleus Model                        ... NOT USED
CABS basis                                  ... NOT available
Auxiliary Coulomb fitting basis             ... AVAILABLE
   # of basis functions in Aux-J            ...    551
   # of shells in Aux-J                     ...    185
   Maximum angular momentum in Aux-J        ...      4
Auxiliary J/K fitting basis                 ... NOT available
Auxiliary Correlation fitting basis         ... AVAILABLE
   # of basis functions in Aux-C            ...    572
   # of shells in Aux-C                     ...    204
   Maximum angular momentum in Aux-C        ...      3
Auxiliary 'external' fitting basis          ... NOT available

Checking pre-screening integrals            ... done (  0.0 sec) Dimension = 84
Check shell pair data                       ... done (  0.0 sec)
Shell pair information
Shell pair cut-off parameter TPreSel        ...   1.0e-14
Total number of shell pairs                 ...      3570
Shell pairs after pre-screening             ...      3402
Total number of primitive shell pairs       ...     12708
Primitive shell pairs kept                  ...      9029
          la=0 lb=0:   1075 shell pairs
          la=1 lb=0:   1249 shell pairs
          la=1 lb=1:    386 shell pairs
          la=2 lb=0:    406 shell pairs
          la=2 lb=1:    241 shell pairs
          la=2 lb=2:     45 shell pairs

Calculating one electron integrals          ... done (  0.0 sec)
Calculating RI/J V-Matrix + Cholesky decomp.... done (  0.1 sec)
Calculating RI/C V-Matrix + Cholesky decomp.... done (  0.1 sec)
Calculating Nuclear repulsion               ... done (  0.0 sec) ENN=    486.789139194271 Eh

Diagonalization of the overlap matrix:
Smallest eigenvalue                        ... 1.492e-03
Time for diagonalization                   ...    0.005 sec
Threshold for overlap eigenvalues          ... 1.000e-07
Number of eigenvalues below threshold      ... 0
Time for construction of square roots      ...    0.028 sec
Total time needed                          ...    0.035 sec

-------------------
DFT GRID GENERATION
-------------------

General Integration Accuracy     IntAcc      ... 4.388
Radial Grid Type                 RadialGrid  ... OptM3 with GC (2021)
Angular Grid (max. ang.)         AngularGrid ... 4 (Lebedev-302)
Angular grid pruning method      GridPruning ... 4 (adaptive)
Weight generation scheme         WeightScheme... mBecke (2022)
Basis function cutoff            BFCut       ... 1.0000e-12
Integration weight cutoff        WCut        ... 1.0000e-14
Partially contracted basis set               ... off
Rotationally invariant grid construction     ... off
Angular grids for H and He will be reduced by one unit

Total number of grid points                  ...    86350
Total number of batches                      ...     1357
Average number of points per batch           ...       63
Average number of grid points per atom       ...     4545

--------------------
COSX GRID GENERATION
--------------------

GRIDX 1
-------
General Integration Accuracy     IntAcc      ... 3.816
Radial Grid Type                 RadialGrid  ... OptM3 with GC (2021)
Angular Grid (max. ang.)         AngularGrid ... 1 (Lebedev-50)
Angular grid pruning method      GridPruning ... 4 (adaptive)
Weight generation scheme         WeightScheme... mBecke (2022)
Basis function cutoff            BFCut       ... 1.0000e-12
Integration weight cutoff        WCut        ... 1.0000e-14
Partially contracted basis set               ... on
Rotationally invariant grid construction     ... off
Angular grids for H and He will be reduced by one unit

Total number of grid points                  ...    11041
Total number of batches                      ...      101
Average number of points per batch           ...      109
Average number of grid points per atom       ...      581
UseSFitting                                  ... on

GRIDX 2
-------
General Integration Accuracy     IntAcc      ... 4.020
Radial Grid Type                 RadialGrid  ... OptM3 with GC (2021)
Angular Grid (max. ang.)         AngularGrid ... 2 (Lebedev-110)
Angular grid pruning method      GridPruning ... 4 (adaptive)
Weight generation scheme         WeightScheme... mBecke (2022)
Basis function cutoff            BFCut       ... 1.0000e-12
Integration weight cutoff        WCut        ... 1.0000e-14
Partially contracted basis set               ... on
Rotationally invariant grid construction     ... off
Angular grids for H and He will be reduced by one unit

Total number of grid points                  ...    23716
Total number of batches                      ...      195
Average number of points per batch           ...      121
Average number of grid points per atom       ...     1248
UseSFitting                                  ... on

GRIDX 3
-------
General Integration Accuracy     IntAcc      ... 4.338
Radial Grid Type                 RadialGrid  ... OptM3 with GC (2021)
Angular Grid (max. ang.)         AngularGrid ... 3 (Lebedev-194)
Angular grid pruning method      GridPruning ... 4 (adaptive)
Weight generation scheme         WeightScheme... mBecke (2022)
Basis function cutoff            BFCut       ... 1.0000e-12
Integration weight cutoff        WCut        ... 1.0000e-14
Partially contracted basis set               ... on
Rotationally invariant grid construction     ... off
Angular grids for H and He will be reduced by one unit

Total number of grid points                  ...    51975
Total number of batches                      ...      417
Average number of points per batch           ...      124
Average number of grid points per atom       ...     2736
UseSFitting                                  ... on
Initializing property integral containers    ... done (  0.0 sec)

SHARK setup successfully completed in   1.8 seconds

Maximum memory used throughout the entire STARTUP-calculation: 25.6 MB


           ************************************************************
           *        Program running with 4 parallel MPI-processes     *
           *              working on a common directory               *
           ************************************************************
Occupation numbers will be reassigned to an Aufbau configuration
             **** ENERGY FILE WAS UPDATED (calc.en.tmp) ****
Finished Guess after   0.2 sec
Maximum memory used throughout the entire GUESS-calculation: 10.5 MB


           ************************************************************
           *        Program running with 4 parallel MPI-processes     *
           *              working on a common directory               *
           ************************************************************
--------------------
CPCM SOLVATION MODEL
--------------------
CPCM parameters:
  Epsilon                                         ...      16.7000
  Refrac                                          ...       1.2750
  Rsolv                                           ...       1.3000
  Surface type                                    ... GAUSSIAN VDW
  Discretization scheme                           ... Constant charge density
    Threshold for H atoms                         ...       5.0000 (charges/Ang^2)
    Threshold for non-H atoms                     ...       5.0000 (charges/Ang^2)
  Epsilon function type                           ...         CPCM
Solvent:                                          ... CUSTOM
Radii:
  Scheme                                          ... Element-dependent radii
  Radius for O  used is    3.4469 Bohr (=   1.8240 Ang.)
  Radius for C  used is    3.8550 Bohr (=   2.0400 Ang.)
  Radius for H  used is    2.4944 Bohr (=   1.3200 Ang.)
Calculating surface                               ...        done! (  0.0s)
Cavity surface points                             ...         1653
Cavity Volume                                     ...    1081.8578
Cavity Surface-area                               ...     619.1353
Calculating surface distance matrix               ...        done! (  0.0s)
Performing Cholesky decomposition & store         ...        done! (  0.1s)
Overall time for CPCM initialization              ...                 0.2s

----------------------------------------D-I-I-S--------------------------------------------
Iteration    Energy (Eh)           Delta-E    RMSDP     MaxDP     DIISErr   Damp  Time(sec)
-------------------------------------------------------------------------------------------
               ***  Starting incremental Fock matrix formation  ***
    1    -459.0795331390571619     0.00e+00  1.02e-04  2.27e-03  1.40e-02  0.700   2.1
    2    -459.0797736299949747    -2.40e-04  9.38e-05  2.18e-03  1.14e-02  0.700   1.4
                               ***Turning on AO-DIIS***
    3    -459.0799697881911925    -1.96e-04  8.36e-05  2.09e-03  8.91e-03  0.700   1.3
    4    -459.0801214230978076    -1.52e-04  2.18e-04  5.65e-03  6.59e-03  0.000   1.3
                              *** Initializing SOSCF ***
---------------------------------------S-O-S-C-F--------------------------------------
Iteration    Energy (Eh)           Delta-E    RMSDP     MaxDP     MaxGrad    Time(sec)
--------------------------------------------------------------------------------------
    5    -459.0805397117022721    -4.18e-04  1.74e-05  4.83e-04  5.81e-04     1.4
               *** Restarting incremental Fock matrix formation ***
    6    -459.0805438014630226    -4.09e-06  1.10e-05  2.70e-04  1.29e-04     2.2
    7    -459.0805443100757657    -5.09e-07  6.00e-06  1.66e-04  3.96e-05     1.7
    8    -459.0805443882226200    -7.81e-08  1.67e-06  5.37e-05  9.65e-06     1.7
    9    -459.0805443874440925     7.79e-10  8.07e-07  2.34e-05  8.46e-06     1.6
                 **** Energy Check signals convergence ****

               *****************************************************
               *                     SUCCESS                       *
               *           SCF CONVERGED AFTER   9 CYCLES          *
               *****************************************************

Recomputing exchange energy using gridx3       ... done (    2.797 sec)
Old exchange energy                            :    -31.461843132 Eh
New exchange energy                            :    -31.461842379 Eh
Exchange energy change after final integration :      0.000000753 Eh
Total energy after final integration           :   -459.080543635 Eh
             **** ENERGY FILE WAS UPDATED (calc.en.tmp) ****

----------------
TOTAL SCF ENERGY
----------------

Total Energy       :       -459.08054363491294 Eh          -12492.21668 eV

Components:
Nuclear Repulsion  :        486.78913919427066 Eh           13246.20590 eV
Electronic Energy  :       -945.85647026475863 Eh          -25738.06305 eV
One Electron Energy:      -1591.79097086364709 Eh          -43314.83440 eV
Two Electron Energy:        645.93450059888846 Eh           17576.77135 eV
CPCM Dielectric    :         -0.01321331695607 Eh              -0.35955 eV

Virial components:
Potential Energy   :       -914.66213768576267 Eh          -24889.22211 eV
Kinetic Energy     :        455.58159405084967 Eh           12397.00543 eV
Virial Ratio       :          2.00768018205686

DFT components:
N(Alpha)           :       35.000027910005 electrons
N(Beta)            :       35.000027910005 electrons
N(Total)           :       70.000055820011 electrons
E(X)               :      -27.965323273511 Eh       
E(C)               :       -1.748976804416 Eh       
E(XC)              :      -29.714300077927 Eh       

CPCM Solvation Model Properties:
Surface-charge          :         -0.01770363907252
Corrected charge        :          0.00000000000000
Outlying charge corr.   :          0.00002178674691 Eh               0.00059 eV
Free-energy (cav+disp)  :  This term is not implemented in the current solvation scheme

---------------
SCF CONVERGENCE
---------------

  Last Energy change         ...   -7.7853e-10  Tolerance :   1.0000e-09
  Last MAX-Density change    ...    2.3419e-05  Tolerance :   1.0000e-08
  Last RMS-Density change    ...    8.0730e-07  Tolerance :   1.0000e-09
  Last DIIS Error            ...    5.8101e-04  Tolerance :   1.0000e-08
  Last Orbital Gradient      ...    8.4627e-06  Tolerance :   2.0000e-06
  Last Orbital Rotation      ...    1.2160e-05  Tolerance :   2.0000e-06


Total SCF time: 0 days 0 hours 0 min 18 sec 
Finished LeanSCF after  18.2 sec

Maximum memory used throughout the entire LEANSCF-calculation: 20.4 MB


           ************************************************************
           *        Program running with 4 parallel MPI-processes     *
           *              working on a common directory               *
           ************************************************************

------------------------------------------------------------------------------
                                ORCA  MP2 
------------------------------------------------------------------------------

Freezing NCore=18 chemical core electrons

----------------------
RI-MP2 ENERGY+GRADIENT
----------------------
Dimension of the orbital basis            ...  176
Dimension of the AuxC basis               ...  572
Memory devoted to MP2                     ... 4096 MB   
Data format for matrix containers         ... DOUBLE
Compression type for matrix containers    ... UNCOMPRESSED
Overall scaling of the MP2 energy         ...   2.700e-01

-----------------------
SHARK RI TRANSFORMATION
-----------------------

Number of basis functions                ...    176
Number of aux functions                  ...    572
Number of operators                      ...      1
Generation of IJK                        ... YES
Generation of IAK                        ... YES
Generation of ABK                        ... NO
Orbital Range Operator  0:    0-  34 to   35- 175

Aux basis identifier                     ...   AUXC
Contraction scheme used                  ... SEGMENTED
Do orthogonalization                     ... YES
All operator combinations                ... NO
Transpose (ia|K)                         ... NO
Integral generator used                  ... LIBINT
Starting integral generation + trafo... 
Half trafo (segmented) done. Total time =  0.3 sec. integrals=  0.2 sec trafo=  0.1 sec
Integral generation and half transformation done (  0.3 sec)

Reading or making V^(-1/2)          ... done (  0.0 sec)
Sorting IJK integrals               ... done (  0.1 sec)
Sorting IAK integrals               ... done (  0.1 sec)

SHARK RI integral transformation done. Total time =  0.4 sec.

Opening buffers                              ... done
Frozen core precalculation                   ... done

Starting loop over batches of integrals:

Operator 0  - window                       ... (  9- 34)x( 35-175)
Operator 0  - Memory available             ...  4096 MB
Operator 0  - Memory needed per MO         ...   0.6 MB
Operator 0  - Number of orbitals per batch ... 7
Operator 0  - Number of batches            ... 1

OPERATOR  0   PASS   0:  MOs     9 ...   15 +   16 ...   22 +   23 ...   29 +   30 ...   34
  Reading integrals       ... ok
  Internal MO  11
  Internal MO  14
Closing buffer GIPV ( 0.02 GB; CompressionRatio= 1.00)
Time spent in pair loops =     1.276 sec
Deleting buffers (Ka|jb) ...done

-----------------------------------------------
 RI-MP2 CORRELATION ENERGY:     -0.448802759 Eh
-----------------------------------------------


---------------------
MP2 DENSITY FORMATION
---------------------

Completing the external part of the density      ... done
Storing the unrelaxed density                    ... done

Re-sorting 3-index density container for op 0    ... done
Computing external part of the Lagrangian        ... done
Calculating the xc-kernel                        ... done
Calculating G(D)                                 ... done
Completing the Lagrangian                        ... done
Solving the Z-vector equations                   ... Using XC Grid                  ... (calc.grid_cpscf.tmp) 
Recalculating density on grid  ... (calc.grho_cpscf0.tmp) done
Calculating the xc-kernel      ... (calc.fxc_cpscf0.tmp) done

-------------------
SHARK CP-SCF DRIVER
-------------------

Dimension of the orbital basis          ...    176
Dimension of the CPSCF-problem          ...   4935
Number of operators                     ...      1
Max. number of iterations               ...    128
Convergence Tolerance                   ... 3.0e-05
Number of perturbations                 ...      1
Perturbation type                       ... REAL

----------------------------
POPLE LINEAR EQUATION SOLVER
----------------------------

  ITERATION   0:   ||err||_max =   5.4083e-02 (   1.0 sec)
  ITERATION   1:   ||err||_max =   1.0290e-02 (   1.1 sec)
  ITERATION   2:   ||err||_max =   5.0364e-03 (   1.0 sec)
  ITERATION   3:   ||err||_max =   1.5764e-03 (   1.0 sec)
  ITERATION   4:   ||err||_max =   3.6173e-04 (   1.0 sec)
  ITERATION   5:   ||err||_max =   1.0720e-04 (   1.0 sec)
  ITERATION   6:   ||err||_max =   3.2518e-05 (   1.1 sec)
  ITERATION   7:   ||err||_max =   8.7945e-06 (   1.0 sec)
done
Finalizing the relaxed density                   ... done
Transforming P to the AO basis                   ... done
Storing the relaxed density                      ... done

------------------------------------
ENERGY WEIGHTED DENSITY FINALIZATION
------------------------------------

Gathering the parts of the W-matrix              ... done
Forming the Z-density                            ... done
Transforming Z to the AO basis                   ... done
Calculating G(Z)                                 ... done
Finalizing the W-matrix                          ... done
Transforming W to the AO basis and storing       ... done

----------------------------------
MP2 DERIVATIVE INTEGRAL GENERATION
----------------------------------

Input SCF Electron Density              ... calc.scfp
Input Correlated Electron Density       ... calc.pmp2re
Input Energy Weighted Density           ... calc.wmp2.tmp

Nuclear repulsion gradient              ... done (  0.0 sec)
HCore & Overlap gradient  (SHARK)       ... done (  0.1 sec)
Two-electron RIJ gradient terms         ... done (  0.6 sec)

-----------------------------------------------------------
MP2 COSX Grid Generation
-----------------------------------------------------------

General Integration Accuracy     IntAcc      ... 4.871
Radial Grid Type                 RadialGrid  ... OptM3 with GC (2021)
Angular Grid (max. ang.)         AngularGrid ... 4 (Lebedev-302)
Angular grid pruning method      GridPruning ... 4 (adaptive)
Weight generation scheme         WeightScheme... mBecke (2022)
Basis function cutoff            BFCut       ... 1.0000e-12
Integration weight cutoff        WCut        ... 1.0000e-14
Partially contracted basis set               ... on
Rotationally invariant grid construction     ... off
Angular grids for H and He will be reduced by one unit

Total number of grid points                  ...    99762
Total number of batches                      ...      788
Average number of points per batch           ...      126
Average number of grid points per atom       ...     5251
UseSFitting                                  ... on
Two-electron COSX gradient terms        ... 
Integration Timings:
Total Time                  =     8.1 sec
Basis fcn evaluation        =     0.1 sec
Density evaluation          =     0.2 sec
A evaluation                =     6.6 sec
A derivative evaluation     =     0.0 sec
S-fit derivative evaluation =     0.0 sec
anal. over. der. evaluation =     0.0 sec
num. over. der. evaluation  =     0.7 sec
K(P) evaluation             =     0.1 sec
finalize                    =     0.0 sec

done (  9.1 sec)
CPCM gradient                           ... done (  0.6 sec)
DFT XC gradient                         ... Exchange-correlation gradient    ... done
done (  1.1 sec)
Empirical dispersion gradient           ... 
-------------------
DISPERSION GRADIENT
-------------------

   1   O   :    0.000189457    0.000166129   -0.000044216
   2   C   :    0.000237660    0.000070436   -0.000089155
   3   O   :    0.000252601   -0.000079801    0.000012027
   4   C   :    0.000178778   -0.000051933    0.000052975
   5   C   :   -0.000017214    0.000071841   -0.000143148
   6   C   :   -0.000125305    0.000137072   -0.000006749
   7   C   :   -0.000210919   -0.000004452    0.000120657
   8   C   :   -0.000204831   -0.000160475    0.000011784
   9   O   :   -0.000073689   -0.000118793   -0.000117163
  10   H   :    0.000082235   -0.000018904    0.000058191
  11   H   :    0.000082689   -0.000027502    0.000010736
  12   H   :    0.000067686   -0.000060240    0.000036706
  13   H   :    0.000016939    0.000046988   -0.000133747
  14   H   :   -0.000073950   -0.000132766    0.000026124
  15   H   :   -0.000099146   -0.000086064   -0.000020908
  16   H   :   -0.000085759   -0.000007684    0.000142754
  17   H   :   -0.000092447    0.000014519    0.000085523
  18   H   :   -0.000084847    0.000102670   -0.000034055
  19   H   :   -0.000039936    0.000138959    0.000031665

Difference to translation invariance:
           :   -0.0000000000   -0.0000000000   -0.0000000000

Difference to rotation invariance:
           :   -0.0000000000   -0.0000000000   -0.0000000000

Norm of the Dispersion gradient    ...    0.0007984791
RMS gradient                       ...    0.0001057611
MAX gradient                       ...    0.0002526008
done (  0.0 sec)

-------
TIMINGS
-------

Total time                :   27.213 sec
Integral trafo            :    0.398 sec (  1.5%)
FC preparation            :    0.098 sec (  0.4%)
I/O of integrals          :    0.300 sec (  1.1%)
K(i,j) operators          :    0.215 sec (  0.8%)
T(i,j) pair energies      :    0.030 sec (  0.1%)
V**(-1/2)                 :    0.149 sec (  0.5%)
Gamma(ia|P)               :    0.200 sec (  0.7%)
Gamma-Trafo               :    0.079 sec (  0.3%)
D(virtual)                :    0.016 sec (  0.1%)
D(internal)               :    0.168 sec (  0.6%)
W(virtual)                :    0.031 sec (  0.1%)
W(internal)               :    0.224 sec (  0.8%)
L(virtual)                :    0.268 sec (  1.0%)
L(internal)               :    0.031 sec (  0.1%)
XC kernel                 :    0.033 sec (  0.1%)
G(D)                      :    2.029 sec (  7.5%)
G(Z)                      :    2.064 sec (  7.6%)
Z-vector solution         :    8.484 sec ( 31.2%)
3-index derivative        :    0.396 sec (  1.5%)
2-index derivative        :    0.042 sec (  0.2%)
Fock matrix gradient      :   11.517 sec ( 42.3%)


---------------------------------------
MP2 TOTAL ENERGY:     -459.529346394 Eh
---------------------------------------

The final MP2 gradient
  0:  -0.00034182  -0.00012933  -0.00005377
  1:   0.00062183   0.00096837   0.00048083
  2:  -0.00032992  -0.00092364  -0.00039782
  3:   0.00039177  -0.00002107   0.00006887
  4:  -0.00096960   0.00014639   0.00000878
  5:   0.00034658   0.00025230   0.00025653
  6:  -0.00093398   0.00065544  -0.00014418
  7:   0.00034571   0.00068867  -0.00045491
  8:   0.00070736  -0.00055197   0.00110258
  9:   0.00009584   0.00007047   0.00002529
 10:   0.00013602   0.00005449   0.00007631
 11:   0.00001215  -0.00005676   0.00002157
 12:  -0.00010912  -0.00015363  -0.00032832
 13:  -0.00006626  -0.00035625  -0.00048203
 14:  -0.00030732   0.00011182   0.00021168
 15:   0.00039929  -0.00031745  -0.00026123
 16:   0.00002204  -0.00014154   0.00014120
 17:  -0.00010272  -0.00029788  -0.00013264
 18:   0.00011034  -0.00001303  -0.00010076

-----------------------------------
NORM OF THE MP2 GRADIENT:  0.003089
-----------------------------------

Maximum memory used throughout the entire MP2-calculation: 33.4 MB


-------------------------------------------------------------------------------
                          DFT DISPERSION CORRECTION                            
                                                                               
                              DFTD3 V3.1  Rev 1                                
                          USING Becke-Johnson damping                          
-------------------------------------------------------------------------------
-------------------------   ----------------
Dispersion correction           -0.012522432
-------------------------   ----------------


-------------------------   --------------------
FINAL SINGLE POINT ENERGY      -459.541868825562
-------------------------   --------------------

------------------------------------------------------------------------------
                         ORCA GEOMETRY RELAXATION STEP
------------------------------------------------------------------------------

Reading the OPT-File                    .... done
Getting information on internals        .... done
Copying old internal coords+grads       .... done
Making the new internal coordinates     .... (2022 redundants) done
Validating the new internal coordinates .... (2022 redundants) done
Calculating the B-matrix                .... done
Calculating the G,G- and P matrices     .... done
Transforming gradient to internals      .... done
Projecting the internal gradient        .... done
Number of atoms                         ....  19
Number of internal coordinates          ....  88
Current Energy                          ....  -459.541868826 Eh
Current gradient norm                   ....     0.003088566 Eh/bohr
Maximum allowed component of the step   ....  0.300
Current trust radius                    ....  0.675
Updating the Hessian (BFGS)             .... done
Forming the augmented Hessian           .... done
Diagonalizing the augmented Hessian     .... done
Last element of RFO vector              ....  0.972173565
Lowest eigenvalues of augmented Hessian:
 -0.000249387  0.003939520  0.014337162  0.016759799  0.027151720
Length of the computed step             ....  0.240966983
The final length of the internal step   ....  0.240966983
Converting the step to Cartesian space:
 Initial RMS(Int)=    0.0256871667
Transforming coordinates:
 Iter   0:  RMS(Cart)=    0.0581911535 RMS(Int)=    0.6701169544
 Iter   5:  RMS(Cart)=    0.0000000171 RMS(Int)=    0.0000000084
done
Storing new coordinates                 .... done
The predicted energy change is          ....    -0.000131934
Previously predicted energy change      ....    -0.000095242
Actually observed energy change         ....    -0.000153848
Ratio of predicted to observed change   ....     1.615340702
New trust radius                        ....     0.450000000

                                .--------------------.
          ----------------------|Geometry convergence|-------------------------
          Item                value                   Tolerance       Converged
          ---------------------------------------------------------------------
          Energy change      -0.0001538478            0.0000010000      NO
          RMS gradient        0.0002321156            0.0000300000      NO
          MAX gradient        0.0007753330            0.0001000000      NO
          RMS step            0.0256871667            0.0006000000      NO
          MAX step            0.0795710232            0.0010000000      NO
          ........................................................
          Max(Bonds)      0.0018      Max(Angles)    0.54
          Max(Dihed)        4.56      Max(Improp)    0.00
          ---------------------------------------------------------------------

The optimization has not yet converged - more geometry cycles are needed


    ---------------------------------------------------------------------------
                         Redundant Internal Coordinates
                            (Angstroem and degrees)

        Definition                    Value    dE/dq     Step     New-Value
    ----------------------------------------------------------------------------
     1. B(C   1,O   0)                1.2133 -0.000294 -0.0001    1.2132   
     2. B(O   2,C   1)                1.3338  0.000775  0.0009    1.3347   
     3. B(C   3,O   2)                1.4353  0.000652  0.0008    1.4361   
     4. B(C   4,C   1)                1.5275  0.000608 -0.0010    1.5264   
     5. B(C   5,C   4)                1.5370 -0.000132  0.0000    1.5370   
     6. B(C   6,C   5)                1.5295 -0.000137 -0.0009    1.5286   
     7. B(C   7,C   6)                1.5255  0.000009  0.0002    1.5257   
     8. B(O   8,C   7)                1.4337 -0.000373  0.0014    1.4351   
     9. B(O   8,C   4)                1.4140 -0.000132 -0.0018    1.4122   
    10. B(H   9,C   3)                1.0972  0.000067 -0.0001    1.0972   
    11. B(H  10,C   3)                1.0971  0.000060 -0.0001    1.0970   
    12. B(H  11,C   3)                1.0936  0.000057 -0.0003    1.0934   
    13. B(H  12,C   4)                1.1023  0.000238 -0.0006    1.1016   
    14. B(H  13,C   7)                1.0997  0.000078  0.0001    1.0997   
    15. B(H  14,C   7)                1.1043  0.000167 -0.0006    1.1037   
    16. B(H  15,C   6)                1.1010  0.000130 -0.0006    1.1004   
    17. B(H  16,C   6)                1.0982  0.000012  0.0002    1.0984   
    18. B(H  17,C   5)                1.1000  0.000061 -0.0002    1.0997   
    19. B(H  18,C   5)                1.0971 -0.000011  0.0004    1.0974   
    20. A(O   0,C   1,C   4)          122.36 -0.000232    0.05    122.41   
    21. A(O   0,C   1,O   2)          124.05  0.000279   -0.19    123.87   
    22. A(O   2,C   1,C   4)          113.58 -0.000044    0.10    113.68   
    23. A(C   1,O   2,C   3)          115.89 -0.000095    0.09    115.98   
    24. A(H   9,C   3,H  10)          109.09 -0.000164    0.24    109.34   
    25. A(O   2,C   3,H  11)          105.92 -0.000020   -0.13    105.79   
    26. A(O   2,C   3,H  10)          110.46  0.000187   -0.28    110.17   
    27. A(H   9,C   3,H  11)          110.44 -0.000020    0.22    110.66   
    28. A(H  10,C   3,H  11)          110.44 -0.000041    0.23    110.67   
    29. A(O   2,C   3,H   9)          110.46  0.000065   -0.29    110.16   
    30. A(C   5,C   4,H  12)          111.89  0.000063    0.03    111.92   
    31. A(C   1,C   4,C   5)          110.52  0.000180   -0.29    110.23   
    32. A(O   8,C   4,H  12)          109.55 -0.000176    0.14    109.69   
    33. A(C   1,C   4,H  12)          106.00 -0.000052    0.18    106.18   
    34. A(C   5,C   4,O   8)          106.13  0.000088   -0.04    106.09   
    35. A(C   1,C   4,O   8)          112.85 -0.000107   -0.02    112.83   
    36. A(C   4,C   5,H  17)          109.25 -0.000045    0.34    109.59   
    37. A(C   4,C   5,C   6)          100.95  0.000015    0.03    100.98   
    38. A(H  17,C   5,H  18)          108.72  0.000113   -0.16    108.56   
    39. A(C   6,C   5,H  18)          114.68  0.000224   -0.43    114.25   
    40. A(C   4,C   5,H  18)          112.46 -0.000152   -0.17    112.29   
    41. A(C   6,C   5,H  17)          110.53 -0.000179    0.45    110.99   
    42. A(H  15,C   6,H  16)          108.46  0.000085   -0.20    108.27   
    43. A(C   5,C   6,H  16)          113.74  0.000178   -0.53    113.21   
    44. A(C   5,C   6,C   7)          101.29 -0.000131    0.42    101.71   
    45. A(C   7,C   6,H  15)          110.22 -0.000207    0.54    110.76   
    46. A(C   5,C   6,H  15)          110.26 -0.000002    0.08    110.34   
    47. A(C   7,C   6,H  16)          112.73  0.000053   -0.24    112.49   
    48. A(H  13,C   7,H  14)          108.25 -0.000229    0.14    108.39   
    49. A(O   8,C   7,H  14)          109.38  0.000426   -0.42    108.96   
    50. A(C   6,C   7,H  14)          110.88 -0.000296    0.18    111.06   
    51. A(O   8,C   7,H  13)          108.65 -0.000438    0.08    108.72   
    52. A(C   6,C   7,H  13)          113.72  0.000413   -0.26    113.46   
    53. A(C   6,C   7,O   8)          105.88  0.000141    0.25    106.13   
    54. A(C   4,O   8,C   7)          110.29 -0.000086    0.10    110.38   
    55. D(C   3,O   2,C   1,C   4)   -179.53 -0.000281    0.41   -179.12   
    56. D(C   3,O   2,C   1,O   0)     -0.01  0.000172    0.21      0.20   
    57. D(H  10,C   3,O   2,C   1)    -60.47  0.000016    0.13    -60.33   
    58. D(H   9,C   3,O   2,C   1)     60.32 -0.000023    0.06     60.37   
    59. D(H  11,C   3,O   2,C   1)    179.93 -0.000024    0.09    180.02   
    60. D(C   5,C   4,C   1,O   0)    -66.66  0.000102   -4.37    -71.03   
    61. D(C   5,C   4,C   1,O   2)    112.86  0.000550   -4.56    108.30   
    62. D(H  12,C   4,C   1,O   0)     54.77  0.000248   -4.38     50.38   
    63. D(O   8,C   4,C   1,O   2)     -5.80  0.000385   -4.30    -10.11   
    64. D(O   8,C   4,C   1,O   0)    174.68 -0.000063   -4.11    170.56   
    65. D(H  17,C   5,C   4,C   1)    153.06  0.000079    0.30    153.36   
    66. D(C   6,C   5,C   4,H  12)    151.67 -0.000226    0.90    152.57   
    67. D(C   6,C   5,C   4,O   8)     32.22 -0.000103    0.74     32.96   
    68. D(H  17,C   5,C   4,O   8)    -84.26  0.000109    0.08    -84.19   
    69. D(C   6,C   5,C   4,C   1)    -90.45 -0.000134    0.96    -89.50   
    70. D(H  17,C   5,C   4,H  12)     35.18 -0.000014    0.24     35.43   
    71. D(H  15,C   6,C   5,H  18)    -42.61 -0.000157    2.08    -40.52   
    72. D(H  15,C   6,C   5,H  17)   -165.93 -0.000333    2.26   -163.67   
    73. D(H  15,C   6,C   5,C   4)     78.54 -0.000219    1.68     80.21   
    74. D(C   7,C   6,C   5,H  18)   -159.31  0.000147    1.22   -158.09   
    75. D(C   7,C   6,C   5,H  17)     77.37 -0.000029    1.40     78.77   
    76. D(C   7,C   6,C   5,C   4)    -38.16  0.000086    0.81    -37.35   
    77. D(H  13,C   7,C   6,H  16)    -86.60  0.000041   -2.49    -89.09   
    78. D(H  13,C   7,C   6,H  15)     34.75  0.000038   -2.53     32.22   
    79. D(H  13,C   7,C   6,C   5)    151.48 -0.000116   -2.00    149.47   
    80. D(O   8,C   7,C   6,H  16)    154.19  0.000252   -2.61    151.58   
    81. D(O   8,C   7,C   6,H  15)    -84.46  0.000249   -2.64    -87.10   
    82. D(O   8,C   7,C   6,C   5)     32.26  0.000095   -2.11     30.15   
    83. D(C   7,O   8,C   4,H  12)   -133.61  0.000165   -2.25   -135.85   
    84. D(C   7,O   8,C   4,C   5)    -12.64  0.000195   -2.16    -14.79   
    85. D(C   7,O   8,C   4,C   1)    108.55  0.000413   -2.55    106.00   
    86. D(C   4,O   8,C   7,H  14)    106.94 -0.000241    2.86    109.79   
    87. D(C   4,O   8,C   7,H  13)   -135.10 -0.000526    2.83   -132.27   
    88. D(C   4,O   8,C   7,C   6)    -12.59 -0.000194    2.72     -9.87   
    ----------------------------------------------------------------------------

Geometry step timings:
Preparation and reading OPT file:      0.001 s (19.838 %)
Internal coordinates            :      0.000 s ( 0.661 %)
B/P matrices and projection     :      0.001 s (24.575 %)
Hessian update/contruction      :      0.000 s ( 7.380 %)
Making the step                 :      0.001 s (19.196 %)
Converting the step to Cartesian:      0.000 s ( 3.039 %)
Storing new data                :      0.000 s ( 0.755 %)
Checking convergence            :      0.000 s ( 0.321 %)
Final printing                  :      0.001 s (24.198 %)
Total time                      :      0.005 s

Time for energy+gradient        :     48.100 s
Time for complete geometry iter :     48.284 s

         *************************************************************
         *                GEOMETRY OPTIMIZATION CYCLE   7            *
         *************************************************************
---------------------------------
CARTESIAN COORDINATES (ANGSTROEM)
---------------------------------
  O      1.539431    1.534388   -0.467258
  C      0.862755    0.527469   -0.474878
  O      1.256719   -0.637614    0.043532
  C      2.563798   -0.651691    0.638245
  C     -0.540831    0.489195   -1.073539
  C     -1.519496    1.273337   -0.184757
  C     -1.991936    0.174823    0.767491
  C     -2.065138   -1.031189   -0.164081
  O     -1.060975   -0.820335   -1.167404
  H      2.610396    0.066900    1.466034
  H      3.322845   -0.393168   -0.110376
  H      2.713571   -1.671284    1.003504
  H     -0.457165    0.928506   -2.080332
  H     -1.864693   -1.987501    0.340610
  H     -3.052615   -1.095656   -0.652869
  H     -1.247478    0.010102    1.560956
  H     -2.957039    0.398582    1.241923
  H     -2.352537    1.649479   -0.796237
  H     -1.038872    2.125264    0.312844

----------------------------
CARTESIAN COORDINATES (A.U.)
----------------------------
  NO LB      ZA    FRAG     MASS         X           Y           Z
   0 O     8.0000    0    15.999    2.909103    2.899573   -0.882989
   1 C     6.0000    0    12.011    1.630371    0.996772   -0.897389
   2 O     8.0000    0    15.999    2.374855   -1.204916    0.082264
   3 C     6.0000    0    12.011    4.844877   -1.231517    1.206108
   4 C     6.0000    0    12.011   -1.022023    0.924444   -2.028694
   5 C     6.0000    0    12.011   -2.871431    2.406259   -0.349141
   6 C     6.0000    0    12.011   -3.764214    0.330368    1.450349
   7 C     6.0000    0    12.011   -3.902546   -1.948665   -0.310068
   8 O     8.0000    0    15.999   -2.004952   -1.550209   -2.206074
   9 H     1.0000    0     1.008    4.932934    0.126423    2.770404
  10 H     1.0000    0     1.008    6.279267   -0.742981   -0.208581
  11 H     1.0000    0     1.008    5.127907   -3.158269    1.896347
  12 H     1.0000    0     1.008   -0.863916    1.754621   -3.931257
  13 H     1.0000    0     1.008   -3.523759   -3.755833    0.643660
  14 H     1.0000    0     1.008   -5.768606   -2.070489   -1.233744
  15 H     1.0000    0     1.008   -2.357391    0.019089    2.949779
  16 H     1.0000    0     1.008   -5.587994    0.753210    2.346893
  17 H     1.0000    0     1.008   -4.445650    3.117063   -1.504669
  18 H     1.0000    0     1.008   -1.963184    4.016167    0.591189

--------------------------------
INTERNAL COORDINATES (ANGSTROEM)
--------------------------------
 O      0   0   0     0.000000000000     0.00000000     0.00000000
 C      1   0   0     1.213191228944     0.00000000     0.00000000
 O      2   1   0     1.334682001102   123.87836774     0.00000000
 C      3   2   1     1.436083960071   115.98055755     0.19761975
 C      2   1   3     1.526405487480   122.42267259   179.26029122
 C      5   2   1     1.537073734290   110.23672470   288.96315231
 C      6   5   2     1.528630443353   100.97470126   270.49501245
 C      7   6   5     1.525664172701   101.68445133   322.66046381
 O      5   2   1     1.412171719423   112.83096023   170.57049838
 H      4   3   2     1.097168800324   110.16231979    60.37532338
 H      4   3   2     1.097004657522   110.17289874   299.66422155
 H      4   3   2     1.093350976014   105.79326326   180.01475441
 H      5   2   1     1.101647006986   106.17655901    50.38063229
 H      8   7   6     1.099738611608   113.47991783   149.48157911
 H      8   7   6     1.103711795111   111.07002591   271.89366426
 H      7   6   5     1.100425937399   110.34417357    80.21977590
 H      7   6   5     1.098442818366   113.21691048   201.74131727
 H      6   5   2     1.099702823458   109.59003495   153.35570068
 H      6   5   2     1.097444813383   112.29391909    32.61678452

---------------------------
INTERNAL COORDINATES (A.U.)
---------------------------
 O      0   0   0     0.000000000000     0.00000000     0.00000000
 C      1   0   0     2.292599170780     0.00000000     0.00000000
 O      2   1   0     2.522183457957   123.87836774     0.00000000
 C      3   2   1     2.713805389851   115.98055755     0.19761975
 C      2   1   3     2.884488340651   122.42267259   179.26029122
 C      5   2   1     2.904648405451   110.23672470   288.96315231
 C      6   5   2     2.888692897911   100.97470126   270.49501245
 C      7   6   5     2.883087458741   101.68445133   322.66046381
 O      5   2   1     2.668617803778   112.83096023   170.57049838
 H      4   3   2     2.073348555295   110.16231979    60.37532338
 H      4   3   2     2.073038370353   110.17289874   299.66422155
 H      4   3   2     2.066133912921   105.79326326   180.01475441
 H      5   2   1     2.081811139458   106.17655901    50.38063229
 H      8   7   6     2.078204794839   113.47991783   149.48157911
 H      8   7   6     2.085713023538   111.07002591   271.89366426
 H      7   6   5     2.079503652347   110.34417357    80.21977590
 H      7   6   5     2.075756100485   113.21691048   201.74131727
 H      6   5   2     2.078137165035   109.59003495   153.35570068
 H      6   5   2     2.073870144386   112.29391909    32.61678452


           ************************************************************
           *        Program running with 4 parallel MPI-processes     *
           *              working on a common directory               *
           ************************************************************
------------------------------------------------------------------------------
                   ___                                                        
                  /   \      - P O W E R E D   B Y -                         
                 /     \                                                     
                 |  |  |   _    _      __       _____    __    __             
                 |  |  |  | |  | |    /  \     |  _  \  |  |  /  |          
                  \  \/   | |  | |   /    \    | | | |  |  | /  /          
                 / \  \   | |__| |  /  /\  \   | |_| |  |  |/  /          
                |  |  |   |  __  | /  /__\  \  |    /   |      \           
                |  |  |   | |  | | |   __   |  |    \   |  |\   \          
                \     /   | |  | | |  |  |  |  | |\  \  |  | \   \       
                 \___/    |_|  |_| |__|  |__|  |_| \__\ |__|  \__/        
                                                                              
                      - O R C A' S   B I G   F R I E N D -                    
                                      &                                       
                       - I N T E G R A L  F E E D E R -                       
                                                                              
 v1 FN, 2020, v2 2021, v3 2022-2024                                           
------------------------------------------------------------------------------


----------------------
SHARK INTEGRAL PACKAGE
----------------------

Number of atoms                             ...     19
Number of basis functions                   ...    176
Number of shells                            ...     84
Maximum angular momentum                    ...      2
Integral batch strategy                     ... SHARK/LIBINT Hybrid
RI-J (if used) integral strategy            ... SPLIT-RIJ (Revised 2003 algorithm where possible)
Printlevel                                  ...      1
Contraction scheme used                     ... SEGMENTED contraction
Prescreening option                         ... SCHWARTZ
   Thresh                                   ... 1.000e-12
   Tcut                                     ... 1.000e-14
   Tpresel                                  ... 1.000e-14 
Coulomb Range Separation                    ... NOT USED
Exchange Range Separation                   ... NOT USED
Multipole approximations                    ... NOT USED
Finite Nucleus Model                        ... NOT USED
CABS basis                                  ... NOT available
Auxiliary Coulomb fitting basis             ... AVAILABLE
   # of basis functions in Aux-J            ...    551
   # of shells in Aux-J                     ...    185
   Maximum angular momentum in Aux-J        ...      4
Auxiliary J/K fitting basis                 ... NOT available
Auxiliary Correlation fitting basis         ... AVAILABLE
   # of basis functions in Aux-C            ...    572
   # of shells in Aux-C                     ...    204
   Maximum angular momentum in Aux-C        ...      3
Auxiliary 'external' fitting basis          ... NOT available

Checking pre-screening integrals            ... done (  0.0 sec) Dimension = 84
Check shell pair data                       ... done (  0.0 sec)
Shell pair information
Shell pair cut-off parameter TPreSel        ...   1.0e-14
Total number of shell pairs                 ...      3570
Shell pairs after pre-screening             ...      3411
Total number of primitive shell pairs       ...     12708
Primitive shell pairs kept                  ...      9059
          la=0 lb=0:   1079 shell pairs
          la=1 lb=0:   1252 shell pairs
          la=1 lb=1:    386 shell pairs
          la=2 lb=0:    406 shell pairs
          la=2 lb=1:    243 shell pairs
          la=2 lb=2:     45 shell pairs

Calculating one electron integrals          ... done (  0.0 sec)
Calculating RI/J V-Matrix + Cholesky decomp.... done (  0.1 sec)
Calculating RI/C V-Matrix + Cholesky decomp.... done (  0.1 sec)
Calculating Nuclear repulsion               ... done (  0.0 sec) ENN=    487.468031412040 Eh

Diagonalization of the overlap matrix:
Smallest eigenvalue                        ... 1.465e-03
Time for diagonalization                   ...    0.005 sec
Threshold for overlap eigenvalues          ... 1.000e-07
Number of eigenvalues below threshold      ... 0
Time for construction of square roots      ...    0.027 sec
Total time needed                          ...    0.034 sec

-------------------
DFT GRID GENERATION
-------------------

General Integration Accuracy     IntAcc      ... 4.388
Radial Grid Type                 RadialGrid  ... OptM3 with GC (2021)
Angular Grid (max. ang.)         AngularGrid ... 4 (Lebedev-302)
Angular grid pruning method      GridPruning ... 4 (adaptive)
Weight generation scheme         WeightScheme... mBecke (2022)
Basis function cutoff            BFCut       ... 1.0000e-12
Integration weight cutoff        WCut        ... 1.0000e-14
Partially contracted basis set               ... off
Rotationally invariant grid construction     ... off
Angular grids for H and He will be reduced by one unit

Total number of grid points                  ...    86335
Total number of batches                      ...     1358
Average number of points per batch           ...       63
Average number of grid points per atom       ...     4544

--------------------
COSX GRID GENERATION
--------------------

GRIDX 1
-------
General Integration Accuracy     IntAcc      ... 3.816
Radial Grid Type                 RadialGrid  ... OptM3 with GC (2021)
Angular Grid (max. ang.)         AngularGrid ... 1 (Lebedev-50)
Angular grid pruning method      GridPruning ... 4 (adaptive)
Weight generation scheme         WeightScheme... mBecke (2022)
Basis function cutoff            BFCut       ... 1.0000e-12
Integration weight cutoff        WCut        ... 1.0000e-14
Partially contracted basis set               ... on
Rotationally invariant grid construction     ... off
Angular grids for H and He will be reduced by one unit

Total number of grid points                  ...    11032
Total number of batches                      ...      101
Average number of points per batch           ...      109
Average number of grid points per atom       ...      581
UseSFitting                                  ... on

GRIDX 2
-------
General Integration Accuracy     IntAcc      ... 4.020
Radial Grid Type                 RadialGrid  ... OptM3 with GC (2021)
Angular Grid (max. ang.)         AngularGrid ... 2 (Lebedev-110)
Angular grid pruning method      GridPruning ... 4 (adaptive)
Weight generation scheme         WeightScheme... mBecke (2022)
Basis function cutoff            BFCut       ... 1.0000e-12
Integration weight cutoff        WCut        ... 1.0000e-14
Partially contracted basis set               ... on
Rotationally invariant grid construction     ... off
Angular grids for H and He will be reduced by one unit

Total number of grid points                  ...    23703
Total number of batches                      ...      195
Average number of points per batch           ...      121
Average number of grid points per atom       ...     1248
UseSFitting                                  ... on

GRIDX 3
-------
General Integration Accuracy     IntAcc      ... 4.338
Radial Grid Type                 RadialGrid  ... OptM3 with GC (2021)
Angular Grid (max. ang.)         AngularGrid ... 3 (Lebedev-194)
Angular grid pruning method      GridPruning ... 4 (adaptive)
Weight generation scheme         WeightScheme... mBecke (2022)
Basis function cutoff            BFCut       ... 1.0000e-12
Integration weight cutoff        WCut        ... 1.0000e-14
Partially contracted basis set               ... on
Rotationally invariant grid construction     ... off
Angular grids for H and He will be reduced by one unit

Total number of grid points                  ...    51960
Total number of batches                      ...      416
Average number of points per batch           ...      124
Average number of grid points per atom       ...     2735
UseSFitting                                  ... on
Initializing property integral containers    ... done (  0.0 sec)

SHARK setup successfully completed in   1.8 seconds

Maximum memory used throughout the entire STARTUP-calculation: 25.6 MB


           ************************************************************
           *        Program running with 4 parallel MPI-processes     *
           *              working on a common directory               *
           ************************************************************
Occupation numbers will be reassigned to an Aufbau configuration
             **** ENERGY FILE WAS UPDATED (calc.en.tmp) ****
Finished Guess after   0.4 sec
Maximum memory used throughout the entire GUESS-calculation: 10.5 MB


           ************************************************************
           *        Program running with 4 parallel MPI-processes     *
           *              working on a common directory               *
           ************************************************************
--------------------
CPCM SOLVATION MODEL
--------------------
CPCM parameters:
  Epsilon                                         ...      16.7000
  Refrac                                          ...       1.2750
  Rsolv                                           ...       1.3000
  Surface type                                    ... GAUSSIAN VDW
  Discretization scheme                           ... Constant charge density
    Threshold for H atoms                         ...       5.0000 (charges/Ang^2)
    Threshold for non-H atoms                     ...       5.0000 (charges/Ang^2)
  Epsilon function type                           ...         CPCM
Solvent:                                          ... CUSTOM
Radii:
  Scheme                                          ... Element-dependent radii
  Radius for O  used is    3.4469 Bohr (=   1.8240 Ang.)
  Radius for C  used is    3.8550 Bohr (=   2.0400 Ang.)
  Radius for H  used is    2.4944 Bohr (=   1.3200 Ang.)
Calculating surface                               ...        done! (  0.0s)
Cavity surface points                             ...         1656
Cavity Volume                                     ...    1080.7835
Cavity Surface-area                               ...     617.8644
Calculating surface distance matrix               ...        done! (  0.1s)
Performing Cholesky decomposition & store         ...        done! (  0.1s)
Overall time for CPCM initialization              ...                 0.2s

----------------------------------------D-I-I-S--------------------------------------------
Iteration    Energy (Eh)           Delta-E    RMSDP     MaxDP     DIISErr   Damp  Time(sec)
-------------------------------------------------------------------------------------------
               ***  Starting incremental Fock matrix formation  ***
    1    -459.0749711799148258     0.00e+00  2.32e-04  4.45e-03  3.14e-02  0.700   2.2
    2    -459.0763281978302643    -1.36e-03  2.13e-04  4.31e-03  2.55e-02  0.700   1.4
                               ***Turning on AO-DIIS***
    3    -459.0774351464612550    -1.11e-03  1.91e-04  4.15e-03  2.00e-02  0.700   1.5
    4    -459.0782906624636439    -8.56e-04  5.00e-04  1.13e-02  1.48e-02  0.000   1.3
                              *** Initializing SOSCF ***
---------------------------------------S-O-S-C-F--------------------------------------
Iteration    Energy (Eh)           Delta-E    RMSDP     MaxDP     MaxGrad    Time(sec)
--------------------------------------------------------------------------------------
    5    -459.0806494186614941    -2.36e-03  4.11e-05  1.02e-03  1.29e-03     1.4
               *** Restarting incremental Fock matrix formation ***
    6    -459.0806662699815774    -1.69e-05  2.60e-05  6.04e-04  2.66e-04     2.2
    7    -459.0806690647909249    -2.79e-06  1.53e-05  3.94e-04  8.46e-05     1.8
    8    -459.0806694954308682    -4.31e-07  4.72e-06  1.67e-04  2.82e-05     1.9
    9    -459.0806695141632758    -1.87e-08  2.28e-06  7.51e-05  2.33e-05     1.7
   10    -459.0806695448843016    -3.07e-08  6.11e-07  1.94e-05  4.83e-06     1.7
   11    -459.0806695463032270    -1.42e-09  3.00e-07  7.89e-06  4.15e-06     1.5
   12    -459.0806695462846960     1.85e-11  7.88e-08  1.93e-06  6.78e-07     1.4
                 **** Energy Check signals convergence ****

               *****************************************************
               *                     SUCCESS                       *
               *           SCF CONVERGED AFTER  12 CYCLES          *
               *****************************************************

Recomputing exchange energy using gridx3       ... done (    2.745 sec)
Old exchange energy                            :    -31.462601218 Eh
New exchange energy                            :    -31.462628147 Eh
Exchange energy change after final integration :     -0.000026929 Eh
Total energy after final integration           :   -459.080696475 Eh
             **** ENERGY FILE WAS UPDATED (calc.en.tmp) ****

----------------
TOTAL SCF ENERGY
----------------

Total Energy       :       -459.08069647546961 Eh          -12492.22084 eV

Components:
Nuclear Repulsion  :        487.46803141204003 Eh           13264.67950 eV
Electronic Energy  :       -946.53554857839140 Eh          -25756.54171 eV
One Electron Energy:      -1593.14311769645383 Eh          -43351.62819 eV
Two Electron Energy:        646.60756911806243 Eh           17595.08647 eV
CPCM Dielectric    :         -0.01315237993332 Eh              -0.35789 eV

Virial components:
Potential Energy   :       -914.66719046908565 Eh          -24889.35960 eV
Kinetic Energy     :        455.58649399361610 Eh           12397.13876 eV
Virial Ratio       :          2.00766967969402

DFT components:
N(Alpha)           :       35.000027141815 electrons
N(Beta)            :       35.000027141815 electrons
N(Total)           :       70.000054283629 electrons
E(X)               :      -27.965900389751 Eh       
E(C)               :       -1.749031880253 Eh       
E(XC)              :      -29.714932270004 Eh       

CPCM Solvation Model Properties:
Surface-charge          :         -0.01765692569149
Corrected charge        :         -0.00000000000000
Outlying charge corr.   :          0.00002169161759 Eh               0.00059 eV
Free-energy (cav+disp)  :  This term is not implemented in the current solvation scheme

---------------
SCF CONVERGENCE
---------------

  Last Energy change         ...   -1.8531e-11  Tolerance :   1.0000e-09
  Last MAX-Density change    ...    1.9251e-06  Tolerance :   1.0000e-08
  Last RMS-Density change    ...    7.8763e-08  Tolerance :   1.0000e-09
  Last DIIS Error            ...    1.2903e-03  Tolerance :   1.0000e-08
  Last Orbital Gradient      ...    6.7773e-07  Tolerance :   2.0000e-06
  Last Orbital Rotation      ...    2.2698e-06  Tolerance :   2.0000e-06


Total SCF time: 0 days 0 hours 0 min 23 sec 
Finished LeanSCF after  23.3 sec

Maximum memory used throughout the entire LEANSCF-calculation: 20.6 MB


           ************************************************************
           *        Program running with 4 parallel MPI-processes     *
           *              working on a common directory               *
           ************************************************************

------------------------------------------------------------------------------
                                ORCA  MP2 
------------------------------------------------------------------------------

Freezing NCore=18 chemical core electrons

----------------------
RI-MP2 ENERGY+GRADIENT
----------------------
Dimension of the orbital basis            ...  176
Dimension of the AuxC basis               ...  572
Memory devoted to MP2                     ... 4096 MB   
Data format for matrix containers         ... DOUBLE
Compression type for matrix containers    ... UNCOMPRESSED
Overall scaling of the MP2 energy         ...   2.700e-01

-----------------------
SHARK RI TRANSFORMATION
-----------------------

Number of basis functions                ...    176
Number of aux functions                  ...    572
Number of operators                      ...      1
Generation of IJK                        ... YES
Generation of IAK                        ... YES
Generation of ABK                        ... NO
Orbital Range Operator  0:    0-  34 to   35- 175

Aux basis identifier                     ...   AUXC
Contraction scheme used                  ... SEGMENTED
Do orthogonalization                     ... YES
All operator combinations                ... NO
Transpose (ia|K)                         ... NO
Integral generator used                  ... LIBINT
Starting integral generation + trafo... 
Half trafo (segmented) done. Total time =  0.2 sec. integrals=  0.1 sec trafo=  0.1 sec
Integral generation and half transformation done (  0.2 sec)

Reading or making V^(-1/2)          ... done (  0.0 sec)
Sorting IJK integrals               ... done (  0.1 sec)
Sorting IAK integrals               ... done (  0.1 sec)

SHARK RI integral transformation done. Total time =  0.3 sec.

Opening buffers                              ... done
Frozen core precalculation                   ... done

Starting loop over batches of integrals:

Operator 0  - window                       ... (  9- 34)x( 35-175)
Operator 0  - Memory available             ...  4096 MB
Operator 0  - Memory needed per MO         ...   0.6 MB
Operator 0  - Number of orbitals per batch ... 7
Operator 0  - Number of batches            ... 1

OPERATOR  0   PASS   0:  MOs     9 ...   15 +   16 ...   22 +   23 ...   29 +   30 ...   34
  Reading integrals       ... ok
  Internal MO  11
  Internal MO  14
Closing buffer GIPV ( 0.02 GB; CompressionRatio= 1.00)
Time spent in pair loops =     1.153 sec
Deleting buffers (Ka|jb) ...done

-----------------------------------------------
 RI-MP2 CORRELATION ENERGY:     -0.448799196 Eh
-----------------------------------------------


---------------------
MP2 DENSITY FORMATION
---------------------

Completing the external part of the density      ... done
Storing the unrelaxed density                    ... done

Re-sorting 3-index density container for op 0    ... done
Computing external part of the Lagrangian        ... done
Calculating the xc-kernel                        ... done
Calculating G(D)                                 ... done
Completing the Lagrangian                        ... done
Solving the Z-vector equations                   ... Using XC Grid                  ... (calc.grid_cpscf.tmp) 
Recalculating density on grid  ... (calc.grho_cpscf0.tmp) done
Calculating the xc-kernel      ... (calc.fxc_cpscf0.tmp) done

-------------------
SHARK CP-SCF DRIVER
-------------------

Dimension of the orbital basis          ...    176
Dimension of the CPSCF-problem          ...   4935
Number of operators                     ...      1
Max. number of iterations               ...    128
Convergence Tolerance                   ... 3.0e-05
Number of perturbations                 ...      1
Perturbation type                       ... REAL

----------------------------
POPLE LINEAR EQUATION SOLVER
----------------------------

  ITERATION   0:   ||err||_max =   5.4118e-02 (   1.0 sec)
  ITERATION   1:   ||err||_max =   1.0288e-02 (   1.0 sec)
  ITERATION   2:   ||err||_max =   5.0494e-03 (   1.1 sec)
  ITERATION   3:   ||err||_max =   1.5806e-03 (   1.1 sec)
  ITERATION   4:   ||err||_max =   3.6305e-04 (   1.0 sec)
  ITERATION   5:   ||err||_max =   1.0766e-04 (   1.0 sec)
  ITERATION   6:   ||err||_max =   3.2629e-05 (   1.0 sec)
  ITERATION   7:   ||err||_max =   8.8392e-06 (   1.1 sec)
done
Finalizing the relaxed density                   ... done
Transforming P to the AO basis                   ... done
Storing the relaxed density                      ... done

------------------------------------
ENERGY WEIGHTED DENSITY FINALIZATION
------------------------------------

Gathering the parts of the W-matrix              ... done
Forming the Z-density                            ... done
Transforming Z to the AO basis                   ... done
Calculating G(Z)                                 ... done
Finalizing the W-matrix                          ... done
Transforming W to the AO basis and storing       ... done

----------------------------------
MP2 DERIVATIVE INTEGRAL GENERATION
----------------------------------

Input SCF Electron Density              ... calc.scfp
Input Correlated Electron Density       ... calc.pmp2re
Input Energy Weighted Density           ... calc.wmp2.tmp

Nuclear repulsion gradient              ... done (  0.0 sec)
HCore & Overlap gradient  (SHARK)       ... done (  0.1 sec)
Two-electron RIJ gradient terms         ... done (  0.6 sec)

-----------------------------------------------------------
MP2 COSX Grid Generation
-----------------------------------------------------------

General Integration Accuracy     IntAcc      ... 4.871
Radial Grid Type                 RadialGrid  ... OptM3 with GC (2021)
Angular Grid (max. ang.)         AngularGrid ... 4 (Lebedev-302)
Angular grid pruning method      GridPruning ... 4 (adaptive)
Weight generation scheme         WeightScheme... mBecke (2022)
Basis function cutoff            BFCut       ... 1.0000e-12
Integration weight cutoff        WCut        ... 1.0000e-14
Partially contracted basis set               ... on
Rotationally invariant grid construction     ... off
Angular grids for H and He will be reduced by one unit

Total number of grid points                  ...    99748
Total number of batches                      ...      789
Average number of points per batch           ...      126
Average number of grid points per atom       ...     5250
UseSFitting                                  ... on
Two-electron COSX gradient terms        ... 
Integration Timings:
Total Time                  =     8.3 sec
Basis fcn evaluation        =     0.1 sec
Density evaluation          =     0.2 sec
A evaluation                =     6.7 sec
A derivative evaluation     =     0.0 sec
S-fit derivative evaluation =     0.0 sec
anal. over. der. evaluation =     0.0 sec
num. over. der. evaluation  =     0.7 sec
K(P) evaluation             =     0.1 sec
finalize                    =     0.0 sec

done (  9.2 sec)
CPCM gradient                           ... done (  0.6 sec)
DFT XC gradient                         ... Exchange-correlation gradient    ... done
done (  1.2 sec)
Empirical dispersion gradient           ... 
-------------------
DISPERSION GRADIENT
-------------------

   1   O   :    0.000192618    0.000162614   -0.000053497
   2   C   :    0.000235563    0.000073231   -0.000094035
   3   O   :    0.000255819   -0.000079755    0.000014419
   4   C   :    0.000185158   -0.000053675    0.000055461
   5   C   :   -0.000018622    0.000075149   -0.000146154
   6   C   :   -0.000127529    0.000139405   -0.000004804
   7   C   :   -0.000212206   -0.000004687    0.000122069
   8   C   :   -0.000205661   -0.000163600    0.000010961
   9   O   :   -0.000074997   -0.000116099   -0.000121850
  10   H   :    0.000083922   -0.000018102    0.000059423
  11   H   :    0.000082604   -0.000029054    0.000011860
  12   H   :    0.000068397   -0.000060878    0.000039710
  13   H   :    0.000015651    0.000049830   -0.000133281
  14   H   :   -0.000075171   -0.000136120    0.000025797
  15   H   :   -0.000099220   -0.000088591   -0.000019765
  16   H   :   -0.000086017   -0.000007280    0.000144048
  17   H   :   -0.000092728    0.000013281    0.000086333
  18   H   :   -0.000085807    0.000104807   -0.000031007
  19   H   :   -0.000041772    0.000139524    0.000034312

Difference to translation invariance:
           :   -0.0000000000   -0.0000000000    0.0000000000

Difference to rotation invariance:
           :    0.0000000000    0.0000000000   -0.0000000000

Norm of the Dispersion gradient    ...    0.0008079207
RMS gradient                       ...    0.0001070117
MAX gradient                       ...    0.0002558188
done (  0.0 sec)

-------
TIMINGS
-------

Total time                :   27.040 sec
Integral trafo            :    0.335 sec (  1.2%)
FC preparation            :    0.096 sec (  0.4%)
I/O of integrals          :    0.088 sec (  0.3%)
K(i,j) operators          :    0.205 sec (  0.8%)
T(i,j) pair energies      :    0.023 sec (  0.1%)
V**(-1/2)                 :    0.132 sec (  0.5%)
Gamma(ia|P)               :    0.190 sec (  0.7%)
Gamma-Trafo               :    0.075 sec (  0.3%)
D(virtual)                :    0.015 sec (  0.1%)
D(internal)               :    0.150 sec (  0.6%)
W(virtual)                :    0.030 sec (  0.1%)
W(internal)               :    0.195 sec (  0.7%)
L(virtual)                :    0.196 sec (  0.7%)
L(internal)               :    0.031 sec (  0.1%)
XC kernel                 :    0.033 sec (  0.1%)
G(D)                      :    2.051 sec (  7.6%)
G(Z)                      :    2.061 sec (  7.6%)
Z-vector solution         :    8.514 sec ( 31.5%)
3-index derivative        :    0.388 sec (  1.4%)
2-index derivative        :    0.041 sec (  0.2%)
Fock matrix gradient      :   11.800 sec ( 43.6%)


---------------------------------------
MP2 TOTAL ENERGY:     -459.529495671 Eh
---------------------------------------

The final MP2 gradient
  0:  -0.00009085  -0.00062100  -0.00024790
  1:  -0.00117006   0.00111334   0.00080943
  2:   0.00079192  -0.00063709  -0.00004987
  3:   0.00179975  -0.00063887   0.00079429
  4:  -0.00074385   0.00000929  -0.00041673
  5:  -0.00089065  -0.00056249  -0.00022526
  6:   0.00075786  -0.00021370  -0.00079017
  7:  -0.00025295   0.00081360   0.00029924
  8:   0.00094601  -0.00013281   0.00080781
  9:  -0.00055603   0.00024620  -0.00007315
 10:  -0.00030946   0.00012547  -0.00037801
 11:  -0.00033741  -0.00004814  -0.00013818
 12:  -0.00020459   0.00017139  -0.00019511
 13:   0.00014040  -0.00023799  -0.00038361
 14:  -0.00011310   0.00020561  -0.00011866
 15:   0.00003531   0.00019878   0.00015239
 16:  -0.00006746   0.00020867  -0.00012601
 17:  -0.00000448   0.00032822   0.00023138
 18:   0.00032317  -0.00021828   0.00004606

-----------------------------------
NORM OF THE MP2 GRADIENT:  0.004019
-----------------------------------

Maximum memory used throughout the entire MP2-calculation: 33.5 MB


-------------------------------------------------------------------------------
                          DFT DISPERSION CORRECTION                            
                                                                               
                              DFTD3 V3.1  Rev 1                                
                          USING Becke-Johnson damping                          
-------------------------------------------------------------------------------
-------------------------   ----------------
Dispersion correction           -0.012567779
-------------------------   ----------------


-------------------------   --------------------
FINAL SINGLE POINT ENERGY      -459.542063449962
-------------------------   --------------------

------------------------------------------------------------------------------
                         ORCA GEOMETRY RELAXATION STEP
------------------------------------------------------------------------------

Reading the OPT-File                    .... done
Getting information on internals        .... done
Copying old internal coords+grads       .... done
Making the new internal coordinates     .... (2022 redundants) done
Validating the new internal coordinates .... (2022 redundants) done
Calculating the B-matrix                .... done
Calculating the G,G- and P matrices     .... done
Transforming gradient to internals      .... done
Projecting the internal gradient        .... done
Number of atoms                         ....  19
Number of internal coordinates          ....  88
Current Energy                          ....  -459.542063450 Eh
Current gradient norm                   ....     0.004019378 Eh/bohr
Maximum allowed component of the step   ....  0.300
Current trust radius                    ....  0.450
Updating the Hessian (BFGS)             .... done
Forming the augmented Hessian           .... done
Diagonalizing the augmented Hessian     .... done
Last element of RFO vector              ....  0.978756299
Lowest eigenvalues of augmented Hessian:
 -0.000136923  0.002277388  0.014423831  0.016671131  0.027151321
Length of the computed step             ....  0.209477157
The final length of the internal step   ....  0.209477157
Converting the step to Cartesian space:
 Initial RMS(Int)=    0.0223303400
Transforming coordinates:
 Iter   0:  RMS(Cart)=    0.0564621258 RMS(Int)=    0.0222963943
 Iter   5:  RMS(Cart)=    0.0000000163 RMS(Int)=    0.0000000073
done
Storing new coordinates                 .... done
The predicted energy change is          ....    -0.000071466
Previously predicted energy change      ....    -0.000131934
Actually observed energy change         ....    -0.000194624
Ratio of predicted to observed change   ....     1.475165327
New trust radius                        ....     0.450000000

                                .--------------------.
          ----------------------|Geometry convergence|-------------------------
          Item                value                   Tolerance       Converged
          ---------------------------------------------------------------------
          Energy change      -0.0001946244            0.0000010000      NO
          RMS gradient        0.0003488129            0.0000300000      NO
          MAX gradient        0.0013072187            0.0001000000      NO
          RMS step            0.0223303400            0.0006000000      NO
          MAX step            0.0775007596            0.0010000000      NO
          ........................................................
          Max(Bonds)      0.0012      Max(Angles)    0.28
          Max(Dihed)        4.44      Max(Improp)    0.00
          ---------------------------------------------------------------------

The optimization has not yet converged - more geometry cycles are needed


    ---------------------------------------------------------------------------
                         Redundant Internal Coordinates
                            (Angstroem and degrees)

        Definition                    Value    dE/dq     Step     New-Value
    ----------------------------------------------------------------------------
     1. B(C   1,O   0)                1.2132 -0.000577  0.0002    1.2134   
     2. B(O   2,C   1)                1.3347  0.001307 -0.0003    1.3344   
     3. B(C   3,O   2)                1.4361  0.000624 -0.0000    1.4361   
     4. B(C   4,C   1)                1.5264  0.000364 -0.0012    1.5252   
     5. B(C   5,C   4)                1.5371 -0.000328  0.0003    1.5373   
     6. B(C   6,C   5)                1.5286 -0.000888  0.0004    1.5290   
     7. B(C   7,C   6)                1.5257 -0.000429  0.0009    1.5266   
     8. B(O   8,C   7)                1.4351 -0.000213  0.0012    1.4363   
     9. B(O   8,C   4)                1.4122 -0.000555 -0.0007    1.4115   
    10. B(H   9,C   3)                1.0972  0.000081 -0.0001    1.0971   
    11. B(H  10,C   3)                1.0970  0.000072 -0.0001    1.0969   
    12. B(H  11,C   3)                1.0934 -0.000046 -0.0001    1.0933   
    13. B(H  12,C   4)                1.1016  0.000228 -0.0007    1.1009   
    14. B(H  13,C   7)                1.0997  0.000066  0.0000    1.0998   
    15. B(H  14,C   7)                1.1037  0.000141 -0.0006    1.1031   
    16. B(H  15,C   6)                1.1004  0.000105 -0.0005    1.0999   
    17. B(H  16,C   6)                1.0984  0.000049  0.0001    1.0985   
    18. B(H  17,C   5)                1.0997 -0.000010 -0.0001    1.0996   
    19. B(H  18,C   5)                1.0974 -0.000016  0.0003    1.0978   
    20. A(O   0,C   1,C   4)          122.42 -0.000418    0.10    122.53   
    21. A(O   0,C   1,O   2)          123.88 -0.000697   -0.02    123.86   
    22. A(O   2,C   1,C   4)          113.70  0.001123   -0.09    113.60   
    23. A(C   1,O   2,C   3)          115.98  0.000326    0.05    116.03   
    24. A(H   9,C   3,H  10)          109.34  0.000513    0.07    109.41   
    25. A(O   2,C   3,H  11)          105.79 -0.000257   -0.03    105.76   
    26. A(O   2,C   3,H  10)          110.17 -0.000548   -0.07    110.10   
    27. A(H   9,C   3,H  11)          110.66  0.000519    0.03    110.70   
    28. A(H  10,C   3,H  11)          110.67  0.000491    0.03    110.70   
    29. A(O   2,C   3,H   9)          110.16 -0.000759   -0.05    110.11   
    30. A(C   5,C   4,H  12)          111.92 -0.000099    0.06    111.99   
    31. A(C   1,C   4,C   5)          110.24  0.000011   -0.18    110.06   
    32. A(O   8,C   4,H  12)          109.70 -0.000057    0.06    109.75   
    33. A(C   1,C   4,H  12)          106.18  0.000147    0.13    106.31   
    34. A(C   5,C   4,O   8)          106.08  0.000227   -0.12    105.96   
    35. A(C   1,C   4,O   8)          112.83 -0.000242    0.04    112.87   
    36. A(C   4,C   5,H  17)          109.59  0.000299    0.06    109.65   
    37. A(C   4,C   5,C   6)          100.97 -0.000148    0.01    100.98   
    38. A(H  17,C   5,H  18)          108.56  0.000077   -0.13    108.44   
    39. A(C   6,C   5,H  18)          114.25 -0.000187   -0.21    114.04   
    40. A(C   4,C   5,H  18)          112.29 -0.000144    0.04    112.33   
    41. A(C   6,C   5,H  17)          110.98  0.000112    0.24    111.22   
    42. A(H  15,C   6,H  16)          108.27  0.000080   -0.15    108.12   
    43. A(C   5,C   6,H  16)          113.22 -0.000295   -0.24    112.97   
    44. A(C   5,C   6,C   7)          101.68  0.000099    0.28    101.96   
    45. A(C   7,C   6,H  15)          110.76  0.000016    0.26    111.02   
    46. A(C   5,C   6,H  15)          110.34  0.000024    0.03    110.38   
    47. A(C   7,C   6,H  16)          112.49  0.000075   -0.15    112.34   
    48. A(H  13,C   7,H  14)          108.39  0.000104    0.05    108.44   
    49. A(O   8,C   7,H  14)          108.97 -0.000099   -0.28    108.69   
    50. A(C   6,C   7,H  14)          111.07  0.000002    0.13    111.20   
    51. A(O   8,C   7,H  13)          108.73 -0.000355    0.15    108.88   
    52. A(C   6,C   7,H  13)          113.48  0.000353   -0.27    113.20   
    53. A(C   6,C   7,O   8)          106.09 -0.000035    0.21    106.30   
    54. A(C   4,O   8,C   7)          110.33 -0.000259    0.08    110.41   
    55. D(C   3,O   2,C   1,C   4)   -179.12 -0.000468    0.72   -178.40   
    56. D(C   3,O   2,C   1,O   0)      0.20  0.000292    0.01      0.21   
    57. D(H  10,C   3,O   2,C   1)    -60.34  0.000108    0.08    -60.26   
    58. D(H   9,C   3,O   2,C   1)     60.38 -0.000097    0.09     60.46   
    59. D(H  11,C   3,O   2,C   1)   -179.99 -0.000034    0.09   -179.90   
    60. D(C   5,C   4,C   1,O   0)    -71.04 -0.000078   -3.75    -74.78   
    61. D(C   5,C   4,C   1,O   2)    108.29  0.000667   -4.44    103.85   
    62. D(H  12,C   4,C   1,O   0)     50.38 -0.000101   -3.69     46.70   
    63. D(O   8,C   4,C   1,O   2)    -10.10  0.000530   -4.19    -14.29   
    64. D(O   8,C   4,C   1,O   0)    170.57 -0.000215   -3.50    167.07   
    65. D(H  17,C   5,C   4,C   1)    153.36  0.000012    0.69    154.05   
    66. D(C   6,C   5,C   4,H  12)    152.56  0.000056    0.91    153.47   
    67. D(C   6,C   5,C   4,O   8)     32.95  0.000039    0.88     33.83   
    68. D(H  17,C   5,C   4,O   8)    -84.19 -0.000134    0.57    -83.62   
    69. D(C   6,C   5,C   4,C   1)    -89.50  0.000185    1.00    -88.50   
    70. D(H  17,C   5,C   4,H  12)     35.42 -0.000116    0.60     36.02   
    71. D(H  15,C   6,C   5,H  18)    -40.52  0.000313    1.07    -39.45   
    72. D(H  15,C   6,C   5,H  17)   -163.67  0.000263    1.22   -162.45   
    73. D(H  15,C   6,C   5,C   4)     80.22 -0.000047    1.03     81.25   
    74. D(C   7,C   6,C   5,H  18)   -158.08  0.000232    0.61   -157.48   
    75. D(C   7,C   6,C   5,H  17)     78.77  0.000182    0.75     79.52   
    76. D(C   7,C   6,C   5,C   4)    -37.34 -0.000128    0.56    -36.78   
    77. D(H  13,C   7,C   6,H  16)    -89.10 -0.000201   -1.86    -90.96   
    78. D(H  13,C   7,C   6,H  15)     32.22 -0.000035   -1.98     30.24   
    79. D(H  13,C   7,C   6,C   5)    149.48  0.000052   -1.67    147.81   
    80. D(O   8,C   7,C   6,H  16)    151.59  0.000057   -2.03    149.56   
    81. D(O   8,C   7,C   6,H  15)    -87.10  0.000223   -2.14    -89.24   
    82. D(O   8,C   7,C   6,C   5)     30.16  0.000310   -1.83     28.33   
    83. D(C   7,O   8,C   4,H  12)   -135.86  0.000180   -2.14   -138.01   
    84. D(C   7,O   8,C   4,C   5)    -14.80  0.000165   -2.11    -16.91   
    85. D(C   7,O   8,C   4,C   1)    105.99  0.000187   -2.38    103.61   
    86. D(C   4,O   8,C   7,H  14)    109.79 -0.000303    2.62    112.41   
    87. D(C   4,O   8,C   7,H  13)   -132.26 -0.000437    2.61   -129.65   
    88. D(C   4,O   8,C   7,C   6)     -9.87 -0.000234    2.49     -7.37   
    ----------------------------------------------------------------------------

Geometry step timings:
Preparation and reading OPT file:      0.001 s (20.344 %)
Internal coordinates            :      0.000 s ( 0.663 %)
B/P matrices and projection     :      0.001 s (23.983 %)
Hessian update/contruction      :      0.001 s ( 9.410 %)
Making the step                 :      0.001 s (17.924 %)
Converting the step to Cartesian:      0.000 s ( 2.832 %)
Storing new data                :      0.000 s ( 1.165 %)
Checking convergence            :      0.000 s ( 0.358 %)
Final printing                  :      0.001 s (23.302 %)
Total time                      :      0.006 s

Time for energy+gradient        :     53.249 s
Time for complete geometry iter :     53.462 s

         *************************************************************
         *                GEOMETRY OPTIMIZATION CYCLE   8            *
         *************************************************************
---------------------------------
CARTESIAN COORDINATES (ANGSTROEM)
---------------------------------
  O      1.566404    1.515698   -0.539483
  C      0.859390    0.530013   -0.508255
  O      1.216347   -0.623251    0.060256
  C      2.520027   -0.652498    0.661759
  C     -0.548271    0.511560   -1.095172
  C     -1.513461    1.276995   -0.175406
  C     -1.961373    0.161426    0.769505
  C     -2.034319   -1.038704   -0.171136
  O     -1.076645   -0.791969   -1.212727
  H      2.584035    0.097284    1.460064
  H      3.288417   -0.447218   -0.093610
  H      2.637095   -1.660677    1.068157
  H     -0.473940    0.974362   -2.091354
  H     -1.787854   -1.990901    0.320851
  H     -3.035381   -1.129428   -0.625535
  H     -1.209884    0.000930    1.556431
  H     -2.924477    0.371103    1.254519
  H     -2.358096    1.662716   -0.764423
  H     -1.027270    2.122166    0.328967

----------------------------
CARTESIAN COORDINATES (A.U.)
----------------------------
  NO LB      ZA    FRAG     MASS         X           Y           Z
   0 O     8.0000    0    15.999    2.960074    2.864255   -1.019475
   1 C     6.0000    0    12.011    1.624012    1.001580   -0.960463
   2 O     8.0000    0    15.999    2.298563   -1.177775    0.113867
   3 C     6.0000    0    12.011    4.762160   -1.233043    1.250544
   4 C     6.0000    0    12.011   -1.036083    0.966709   -2.069574
   5 C     6.0000    0    12.011   -2.860026    2.413171   -0.331470
   6 C     6.0000    0    12.011   -3.706458    0.305052    1.454153
   7 C     6.0000    0    12.011   -3.844306   -1.962866   -0.323400
   8 O     8.0000    0    15.999   -2.034564   -1.496604   -2.291722
   9 H     1.0000    0     1.008    4.883118    0.183839    2.759122
  10 H     1.0000    0     1.008    6.214207   -0.845120   -0.176897
  11 H     1.0000    0     1.008    4.983387   -3.138224    2.018524
  12 H     1.0000    0     1.008   -0.895617    1.841278   -3.952086
  13 H     1.0000    0     1.008   -3.378554   -3.762257    0.606321
  14 H     1.0000    0     1.008   -5.736039   -2.134310   -1.182090
  15 H     1.0000    0     1.008   -2.286350    0.001757    2.941228
  16 H     1.0000    0     1.008   -5.526461    0.701283    2.370697
  17 H     1.0000    0     1.008   -4.456156    3.142077   -1.444550
  18 H     1.0000    0     1.008   -1.941259    4.010312    0.621658

--------------------------------
INTERNAL COORDINATES (ANGSTROEM)
--------------------------------
 O      0   0   0     0.000000000000     0.00000000     0.00000000
 C      1   0   0     1.213432734325     0.00000000     0.00000000
 O      2   1   0     1.334407051645   123.85853256     0.00000000
 C      3   2   1     1.436050803421   116.03354097     0.21166920
 C      2   1   3     1.525228505550   122.52507305   178.49433223
 C      5   2   1     1.537351502664   110.07118701   285.20904920
 C      6   5   2     1.529044081343   100.97493632   271.48853088
 C      7   6   5     1.526577392811   101.93405010   323.23371491
 O      5   2   1     1.411447878932   112.87462739   167.07792467
 H      4   3   2     1.097069153422   110.11093998    60.46350238
 H      4   3   2     1.096879877340   110.10190071   299.74083790
 H      4   3   2     1.093292162882   105.76467546   180.10254612
 H      5   2   1     1.100949588270   106.30737082    46.69259093
 H      8   7   6     1.099761251148   113.22306661   147.81617554
 H      8   7   6     1.103102021757   111.21333103   270.22249645
 H      7   6   5     1.099885631501   110.39273122    81.25492403
 H      7   6   5     1.098531685534   112.98000499   202.45432967
 H      6   5   2     1.099604296823   109.65924342   154.05093663
 H      6   5   2     1.097764730321   112.34304145    33.39323329

---------------------------
INTERNAL COORDINATES (A.U.)
---------------------------
 O      0   0   0     0.000000000000     0.00000000     0.00000000
 C      1   0   0     2.293055549810     0.00000000     0.00000000
 O      2   1   0     2.521663878782   123.85853256     0.00000000
 C      3   2   1     2.713742732864   116.03354097     0.21166920
 C      2   1   3     2.882264167139   122.52507305   178.49433223
 C      5   2   1     2.905173311606   110.07118701   285.20904920
 C      6   5   2     2.889474560432   100.97493632   271.48853088
 C      7   6   5     2.884813194648   101.93405010   323.23371491
 O      5   2   1     2.667249943486   112.87462739   167.07792467
 H      4   3   2     2.073160249941   110.11093998    60.46350238
 H      4   3   2     2.072802569982   110.10190071   299.74083790
 H      4   3   2     2.066022772210   105.76467546   180.10254612
 H      5   2   1     2.080493209083   106.30737082    46.69259093
 H      8   7   6     2.078247577368   113.22306661   147.81617554
 H      8   7   6     2.084560718895   111.21333103   270.22249645
 H      7   6   5     2.078482622171   110.39273122    81.25492403
 H      7   6   5     2.075924035095   112.98000499   202.45432967
 H      6   5   2     2.077950976678   109.65924342   154.05093663
 H      6   5   2     2.074474699784   112.34304145    33.39323329


           ************************************************************
           *        Program running with 4 parallel MPI-processes     *
           *              working on a common directory               *
           ************************************************************
------------------------------------------------------------------------------
                   ___                                                        
                  /   \      - P O W E R E D   B Y -                         
                 /     \                                                     
                 |  |  |   _    _      __       _____    __    __             
                 |  |  |  | |  | |    /  \     |  _  \  |  |  /  |          
                  \  \/   | |  | |   /    \    | | | |  |  | /  /          
                 / \  \   | |__| |  /  /\  \   | |_| |  |  |/  /          
                |  |  |   |  __  | /  /__\  \  |    /   |      \           
                |  |  |   | |  | | |   __   |  |    \   |  |\   \          
                \     /   | |  | | |  |  |  |  | |\  \  |  | \   \       
                 \___/    |_|  |_| |__|  |__|  |_| \__\ |__|  \__/        
                                                                              
                      - O R C A' S   B I G   F R I E N D -                    
                                      &                                       
                       - I N T E G R A L  F E E D E R -                       
                                                                              
 v1 FN, 2020, v2 2021, v3 2022-2024                                           
------------------------------------------------------------------------------


----------------------
SHARK INTEGRAL PACKAGE
----------------------

Number of atoms                             ...     19
Number of basis functions                   ...    176
Number of shells                            ...     84
Maximum angular momentum                    ...      2
Integral batch strategy                     ... SHARK/LIBINT Hybrid
RI-J (if used) integral strategy            ... SPLIT-RIJ (Revised 2003 algorithm where possible)
Printlevel                                  ...      1
Contraction scheme used                     ... SEGMENTED contraction
Prescreening option                         ... SCHWARTZ
   Thresh                                   ... 1.000e-12
   Tcut                                     ... 1.000e-14
   Tpresel                                  ... 1.000e-14 
Coulomb Range Separation                    ... NOT USED
Exchange Range Separation                   ... NOT USED
Multipole approximations                    ... NOT USED
Finite Nucleus Model                        ... NOT USED
CABS basis                                  ... NOT available
Auxiliary Coulomb fitting basis             ... AVAILABLE
   # of basis functions in Aux-J            ...    551
   # of shells in Aux-J                     ...    185
   Maximum angular momentum in Aux-J        ...      4
Auxiliary J/K fitting basis                 ... NOT available
Auxiliary Correlation fitting basis         ... AVAILABLE
   # of basis functions in Aux-C            ...    572
   # of shells in Aux-C                     ...    204
   Maximum angular momentum in Aux-C        ...      3
Auxiliary 'external' fitting basis          ... NOT available

Checking pre-screening integrals            ... done (  0.0 sec) Dimension = 84
Check shell pair data                       ... done (  0.0 sec)
Shell pair information
Shell pair cut-off parameter TPreSel        ...   1.0e-14
Total number of shell pairs                 ...      3570
Shell pairs after pre-screening             ...      3417
Total number of primitive shell pairs       ...     12708
Primitive shell pairs kept                  ...      9080
          la=0 lb=0:   1080 shell pairs
          la=1 lb=0:   1254 shell pairs
          la=1 lb=1:    388 shell pairs
          la=2 lb=0:    407 shell pairs
          la=2 lb=1:    243 shell pairs
          la=2 lb=2:     45 shell pairs

Calculating one electron integrals          ... done (  0.0 sec)
Calculating RI/J V-Matrix + Cholesky decomp.... done (  0.1 sec)
Calculating RI/C V-Matrix + Cholesky decomp.... done (  0.1 sec)
Calculating Nuclear repulsion               ... done (  0.0 sec) ENN=    488.202669487442 Eh

Diagonalization of the overlap matrix:
Smallest eigenvalue                        ... 1.446e-03
Time for diagonalization                   ...    0.005 sec
Threshold for overlap eigenvalues          ... 1.000e-07
Number of eigenvalues below threshold      ... 0
Time for construction of square roots      ...    0.031 sec
Total time needed                          ...    0.038 sec

-------------------
DFT GRID GENERATION
-------------------

General Integration Accuracy     IntAcc      ... 4.388
Radial Grid Type                 RadialGrid  ... OptM3 with GC (2021)
Angular Grid (max. ang.)         AngularGrid ... 4 (Lebedev-302)
Angular grid pruning method      GridPruning ... 4 (adaptive)
Weight generation scheme         WeightScheme... mBecke (2022)
Basis function cutoff            BFCut       ... 1.0000e-12
Integration weight cutoff        WCut        ... 1.0000e-14
Partially contracted basis set               ... off
Rotationally invariant grid construction     ... off
Angular grids for H and He will be reduced by one unit

Total number of grid points                  ...    86317
Total number of batches                      ...     1357
Average number of points per batch           ...       63
Average number of grid points per atom       ...     4543

--------------------
COSX GRID GENERATION
--------------------

GRIDX 1
-------
General Integration Accuracy     IntAcc      ... 3.816
Radial Grid Type                 RadialGrid  ... OptM3 with GC (2021)
Angular Grid (max. ang.)         AngularGrid ... 1 (Lebedev-50)
Angular grid pruning method      GridPruning ... 4 (adaptive)
Weight generation scheme         WeightScheme... mBecke (2022)
Basis function cutoff            BFCut       ... 1.0000e-12
Integration weight cutoff        WCut        ... 1.0000e-14
Partially contracted basis set               ... on
Rotationally invariant grid construction     ... off
Angular grids for H and He will be reduced by one unit

Total number of grid points                  ...    11027
Total number of batches                      ...       99
Average number of points per batch           ...      111
Average number of grid points per atom       ...      580
UseSFitting                                  ... on

GRIDX 2
-------
General Integration Accuracy     IntAcc      ... 4.020
Radial Grid Type                 RadialGrid  ... OptM3 with GC (2021)
Angular Grid (max. ang.)         AngularGrid ... 2 (Lebedev-110)
Angular grid pruning method      GridPruning ... 4 (adaptive)
Weight generation scheme         WeightScheme... mBecke (2022)
Basis function cutoff            BFCut       ... 1.0000e-12
Integration weight cutoff        WCut        ... 1.0000e-14
Partially contracted basis set               ... on
Rotationally invariant grid construction     ... off
Angular grids for H and He will be reduced by one unit

Total number of grid points                  ...    23709
Total number of batches                      ...      195
Average number of points per batch           ...      121
Average number of grid points per atom       ...     1248
UseSFitting                                  ... on

GRIDX 3
-------
General Integration Accuracy     IntAcc      ... 4.338
Radial Grid Type                 RadialGrid  ... OptM3 with GC (2021)
Angular Grid (max. ang.)         AngularGrid ... 3 (Lebedev-194)
Angular grid pruning method      GridPruning ... 4 (adaptive)
Weight generation scheme         WeightScheme... mBecke (2022)
Basis function cutoff            BFCut       ... 1.0000e-12
Integration weight cutoff        WCut        ... 1.0000e-14
Partially contracted basis set               ... on
Rotationally invariant grid construction     ... off
Angular grids for H and He will be reduced by one unit

Total number of grid points                  ...    51964
Total number of batches                      ...      414
Average number of points per batch           ...      125
Average number of grid points per atom       ...     2735
UseSFitting                                  ... on
Initializing property integral containers    ... done (  0.0 sec)

SHARK setup successfully completed in   1.8 seconds

Maximum memory used throughout the entire STARTUP-calculation: 25.6 MB


           ************************************************************
           *        Program running with 4 parallel MPI-processes     *
           *              working on a common directory               *
           ************************************************************
Occupation numbers will be reassigned to an Aufbau configuration
             **** ENERGY FILE WAS UPDATED (calc.en.tmp) ****
Finished Guess after   0.2 sec
Maximum memory used throughout the entire GUESS-calculation: 10.5 MB


           ************************************************************
           *        Program running with 4 parallel MPI-processes     *
           *              working on a common directory               *
           ************************************************************
--------------------
CPCM SOLVATION MODEL
--------------------
CPCM parameters:
  Epsilon                                         ...      16.7000
  Refrac                                          ...       1.2750
  Rsolv                                           ...       1.3000
  Surface type                                    ... GAUSSIAN VDW
  Discretization scheme                           ... Constant charge density
    Threshold for H atoms                         ...       5.0000 (charges/Ang^2)
    Threshold for non-H atoms                     ...       5.0000 (charges/Ang^2)
  Epsilon function type                           ...         CPCM
Solvent:                                          ... CUSTOM
Radii:
  Scheme                                          ... Element-dependent radii
  Radius for O  used is    3.4469 Bohr (=   1.8240 Ang.)
  Radius for C  used is    3.8550 Bohr (=   2.0400 Ang.)
  Radius for H  used is    2.4944 Bohr (=   1.3200 Ang.)
Calculating surface                               ...        done! (  0.0s)
Cavity surface points                             ...         1655
Cavity Volume                                     ...    1080.0658
Cavity Surface-area                               ...     616.6208
Calculating surface distance matrix               ...        done! (  0.1s)
Performing Cholesky decomposition & store         ...        done! (  0.2s)
Overall time for CPCM initialization              ...                 0.2s

----------------------------------------D-I-I-S--------------------------------------------
Iteration    Energy (Eh)           Delta-E    RMSDP     MaxDP     DIISErr   Damp  Time(sec)
-------------------------------------------------------------------------------------------
               ***  Starting incremental Fock matrix formation  ***
    1    -459.0757088819036653     0.00e+00  2.15e-04  3.67e-03  2.82e-02  0.700   2.2
    2    -459.0768963992672980    -1.19e-03  1.98e-04  3.57e-03  2.29e-02  0.700   2.0
                               ***Turning on AO-DIIS***
    3    -459.0778646618065295    -9.68e-04  1.77e-04  3.45e-03  1.80e-02  0.700   1.4
    4    -459.0786126265750227    -7.48e-04  4.63e-04  9.40e-03  1.33e-02  0.000   1.4
                              *** Initializing SOSCF ***
---------------------------------------S-O-S-C-F--------------------------------------
Iteration    Energy (Eh)           Delta-E    RMSDP     MaxDP     MaxGrad    Time(sec)
--------------------------------------------------------------------------------------
    5    -459.0806739718020708    -2.06e-03  3.81e-05  8.77e-04  1.15e-03     1.5
               *** Restarting incremental Fock matrix formation ***
    6    -459.0806884993287440    -1.45e-05  2.40e-05  5.32e-04  2.27e-04     2.2
    7    -459.0806908718207069    -2.37e-06  1.43e-05  3.52e-04  8.41e-05     1.8
    8    -459.0806912361430250    -3.64e-07  4.48e-06  1.64e-04  3.00e-05     1.7
    9    -459.0806912552977792    -1.92e-08  2.21e-06  7.61e-05  2.36e-05     1.7
   10    -459.0806912836696938    -2.84e-08  5.99e-07  1.92e-05  4.33e-06     1.6
   11    -459.0806912849278660    -1.26e-09  2.94e-07  8.88e-06  4.12e-06     1.6
   12    -459.0806912850379149    -1.10e-10  7.12e-08  1.92e-06  6.38e-07     1.5
                 **** Energy Check signals convergence ****

               *****************************************************
               *                     SUCCESS                       *
               *           SCF CONVERGED AFTER  12 CYCLES          *
               *****************************************************

Recomputing exchange energy using gridx3       ... done (    2.754 sec)
Old exchange energy                            :    -31.462888338 Eh
New exchange energy                            :    -31.462930410 Eh
Exchange energy change after final integration :     -0.000042072 Eh
Total energy after final integration           :   -459.080733357 Eh
             **** ENERGY FILE WAS UPDATED (calc.en.tmp) ****

----------------
TOTAL SCF ENERGY
----------------

Total Energy       :       -459.08073335737134 Eh          -12492.22185 eV

Components:
Nuclear Repulsion  :        488.20266948744245 Eh           13284.67002 eV
Electronic Energy  :       -947.27029932550317 Eh          -25776.53530 eV
One Electron Energy:      -1594.59855793285260 Eh          -43391.23273 eV
Two Electron Energy:        647.32825860734943 Eh           17614.69743 eV
CPCM Dielectric    :         -0.01306144697717 Eh              -0.35542 eV

Virial components:
Potential Energy   :       -914.66850682533072 Eh          -24889.39542 eV
Kinetic Energy     :        455.58777346795932 Eh           12397.17358 eV
Virial Ratio       :          2.00766693070541

DFT components:
N(Alpha)           :       35.000020521270 electrons
N(Beta)            :       35.000020521270 electrons
N(Total)           :       70.000041042539 electrons
E(X)               :      -27.966087049056 Eh       
E(C)               :       -1.749085231176 Eh       
E(XC)              :      -29.715172280232 Eh       

CPCM Solvation Model Properties:
Surface-charge          :         -0.01762514767477
Corrected charge        :         -0.00000000000000
Outlying charge corr.   :          0.00002163571528 Eh               0.00059 eV
Free-energy (cav+disp)  :  This term is not implemented in the current solvation scheme

---------------
SCF CONVERGENCE
---------------
[truncated: 576,703 more chars]
