# Supplementary material for: Bro̷nsted Acid-Catalyzed Reduction of Furans
Source: J Am Chem Soc. 2025 Feb 19;147(9):7932–8. doi: 10.1021/jacs.4c18485 (PMC11887439; doi:10.1021/jacs.4c18485)
Supplement: Supplementary file 2 — ja4c18485_si_002.zip [file ja4c18485_si_002.zip › AllCoordinates/2-Methylester-Furan/Product/calc.xyz]

19
Coordinates from ORCA-job calc E -459.542297611786
  O           1.58066633558239      1.51019414225742     -0.55399753205262
  C           0.85280560842296      0.54006471507285     -0.52353834812489
  O           1.17606184642141     -0.61791211291618      0.05573044600947
  C           2.47094815596772     -0.67594758541996      0.66969086581291
  C          -0.55468774435878      0.54449910943237     -1.11192684700278
  C          -1.51865721577229      1.29335968061094     -0.17894118301992
  C          -1.93963106629248      0.16794337056892      0.76932156779511
  C          -1.98218536074281     -1.04460482756170     -0.16432121604502
  O          -1.10031910622756     -0.74864859325910     -1.25874246425371
  H           2.55211665015906      0.07638850677175      1.46417600437803
  H           3.25560790960911     -0.49859362311452     -0.07616312263494
  H           2.56110716037370     -1.68296420536993      1.08645802985577
  H          -0.47638722454815      1.02125771070573     -2.10050166539094
  H          -1.65052893490461     -1.97025347288480      0.32910370972683
  H          -2.99437577769129     -1.21021260553929     -0.56822097080805
  H          -1.18143152162235      0.02654297689442      1.55312680106814
  H          -2.90571361623907      0.35284446176843      1.25776895445672
  H          -2.37560954966040      1.65487065914782     -0.76597907593593
  H          -1.04904530797655      2.15077853943482      0.32036451586582
