# Supplementary material for: Bro̷nsted Acid-Catalyzed Reduction of Furans
Source: J Am Chem Soc. 2025 Feb 19;147(9):7932–8. doi: 10.1021/jacs.4c18485 (PMC11887439; doi:10.1021/jacs.4c18485)
Supplement: Supplementary file 2 — ja4c18485_si_002.zip [file ja4c18485_si_002.zip › AllCoordinates/2-Methylester-Furan/Product/SP/calc.mpi8.out]

! Job execution by suborca V 10.00 !
Job started from head1.mpi-muelheim.mpg.de, running /hsnfs/software/orca/orca_stable_directory/orca_stable_20240817/orca on xe31th14.mpi-muelheim.mpg.de in /usr/scratch/frank/calc__9282462 (/bin/ksh)
Job execution start: Sat Aug 17 15:51:49 CEST 2024
Shared library path: /hsnfs/software/openmpi-4.1.0/lib:/hsnfs/software/orca/orca_stable_directory/orca_stable_20240817:/hsnfs/software/themis/llvm-14.0.1/lib::/hsnfs/software/cfour-2.1/lib:/hsnfs/software/orca/orca_stable:/usr/users/openmpi-2.0.4/lib:/opt/intel/lib/intel64:/opt/intel/mkl/lib/intel64
SLURM Job ID is: 9282462
SLURM_JOB_NODELIST: xe31th14
Maxcore enforced by SLURM: 9600 MB per core
Expanded nodelist (1 nodes):
xe31th14

                                 *****************
                                 * O   R   C   A *
                                 *****************

                                            #,                                       
                                            ###                                      
                                            ####                                     
                                            #####                                    
                                            ######                                   
                                           ########,                                 
                                     ,,################,,,,,                         
                               ,,#################################,,                 
                          ,,##########################################,,             
                       ,#########################################, ''#####,          
                    ,#############################################,,   '####,        
                  ,##################################################,,,,####,       
                ,###########''''           ''''###############################       
              ,#####''   ,,,,##########,,,,          '''####'''          '####       
            ,##' ,,,,###########################,,,                        '##       
           ' ,,###''''                  '''############,,,                           
         ,,##''                                '''############,,,,        ,,,,,,###''
      ,#''                                            '''#######################'''  
     '                                                          ''''####''''         
             ,#######,   #######,   ,#######,      ##                                
            ,#'     '#,  ##    ##  ,#'     '#,    #''#        ,####,   ,####,        
            ##       ##  ##   ,#'  ##            #'  '#       #'       #'  '#        
            ##       ##  #######   ##           ,######,      #####,   #    #        
            '#,     ,#'  ##    ##  '#,     ,#' ,#      #,     #,   #   #,  ,#        
             '#######'   ##     ##  '#######'  #'      '#     '####' # '####'        


                #########################################################
                #                        -***-                          #
                #          Department of theory and spectroscopy        #
                #                                                       #
                #                      Frank Neese                      #
                #                                                       #
                #     Directorship, Architecture, Infrastructure        #
                #                    SHARK, DRIVERS                     #
                #        Core code/Algorithms in most modules           #
                #                                                       #
                #        Max Planck Institute fuer Kohlenforschung      #
                #                Kaiser Wilhelm Platz 1                 #
                #                 D-45470 Muelheim/Ruhr                 #
                #                      Germany                          #
                #                                                       #
                #                  All rights reserved                  #
                #                        -***-                          #
                #########################################################


                         Program Version 6.0.x  -   STABLE   -
                                (GIT: $c601ac21$)
                ($2024-08-14 11:52:48 +0200 $)

                         (BUILD: $Sat 17 Aug 2024 01:11:30 AM CEST$)


 With contributions from (in alphabetic order):
   Daniel Aravena         : Magnetic Suceptibility
   Michael Atanasov       : Ab Initio Ligand Field Theory (pilot matlab implementation)
   Alexander A. Auer      : GIAO ZORA, VPT2 properties, NMR spectrum
   Ute Becker             : All parallelization in ORCA, NUMFREQ, NUMCALC
   Giovanni Bistoni       : ED, misc. LED, open-shell LED, HFLD
   Martin Brehm           : Molecular dynamics
   Dmytro Bykov           : pre 5.0 version of the SCF Hessian
   Marcos Casanova-Páez   : Triplet and SCS-CIS(D). UHF-(DLPNO)-IP/EA/STEOM-CCSD. UHF-CVS-IP/STEOM-CCSD
   Vijay G. Chilkuri      : MRCI spin determinant printing, contributions to CSF-ICE
   Pauline Colinet        : FMM embedding
   Dipayan Datta          : RHF DLPNO-CCSD density
   Achintya Kumar Dutta   : EOM-CC, STEOM-CC
   Nicolas Foglia         : Exact transition moments, OPA infrastructure, MCD improvements
   Dmitry Ganyushin       : Spin-Orbit,Spin-Spin,Magnetic field MRCI
   Miquel Garcia          : C-PCM and meta-GGA Hessian, CCSD/C-PCM, Gaussian charge scheme
   Tiago L. C. Gouveia    : GS-ROHF, GS-ROCIS
   Yang Guo               : DLPNO-NEVPT2, F12-NEVPT2, CIM, IAO-localization
   Andreas Hansen         : Spin unrestricted coupled pair/coupled cluster methods
   Ingolf Harden          : AUTO-CI MPn and infrastructure 
   Benjamin Helmich-Paris : MC-RPA, TRAH-(SCF,CASSCF), AVAS, COSX integrals, SCF dyn. polar.
   Lee Huntington         : MR-EOM, pCC
   Robert Izsak           : Overlap fitted RIJCOSX, COSX-SCS-MP3, EOM
   Riya Kayal             : Wick's Theorem for AUTO-CI, AUTO-CI UHF-CCSDT
   Emily Kempfer          : AUTO-CI, RHF CISDT and CCSDT
   Christian Kollmar      : KDIIS, OOCD, Brueckner-CCSD(T), CCSD density, CASPT2, CASPT2-K, improved NEVPT2
   Axel Koslowski         : Symmetry handling
   Simone Kossmann        : Meta GGA functionals, TD-DFT gradient, OOMP2, (MP2 Hessian; deprecated post 5.0)
   Lucas Lang             : DCDCAS
   Marvin Lechner         : AUTO-CI (C++ implementation), FIC-MRCC
   Spencer Leger          : CASSCF response
   Dagmar Lenk            : GEPOL surface, SMD, ORCA-2-JSON
   Dimitrios Liakos       : Extrapolation schemes; Compound Job, initial MDCI parallelization
   Dimitrios Manganas     : Further ROCIS development; embedding schemes. LFT, Crystal Embedding
   Dimitrios Pantazis     : SARC Basis sets
   Anastasios Papadopoulos: AUTO-CI, single reference methods and gradients
   Taras Petrenko         : pre 6.0 DFT Hessian and TD-DFT gradient, (ASA, deprecated), ECA, 1-Electron XAS/XES, NRVS
   Peter Pinski           : DLPNO-MP2, DLPNO-MP2 Gradient
   Christoph Reimann      : Effective Core Potentials
   Marius Retegan         : Local ZFS, SOC
   Christoph Riplinger    : Optimizer, TS searches, QM/MM, DLPNO-CCSD(T), (RO)-DLPNO pert. Triples
   Michael Roemelt        : Original ROCIS implementation
   Masaaki Saitow         : Open-shell DLPNO-CCSD energy and density
   Barbara Sandhoefer     : DKH picture change effects
   Kantharuban Sivalingam : CASSCF convergence/infrastructure, NEVPT2 and variants, FIC-MRCI
   Bernardo de Souza      : ESD, SOC TD-DFT
   Georgi Stoychev        : AutoAux, RI-MP2 NMR, DLPNO-MP2 response, X2C
   Van Anh Tran           : RI-MP2 g-tensors
   Willem Van den Heuvel  : Paramagnetic NMR
   Zikuan Wang            : NOTCH, Electric field optimization 
   Frank Wennmohs         : Technical directorship and infrastructure
   Hang Xu                : AUTO-CI-Response properties 


 We gratefully acknowledge several colleagues who have allowed us to
 interface, adapt or use parts of their codes:
   Stefan Grimme, W. Hujo, H. Kruse, P. Pracht,  : VdW corrections, initial TS optimization,
                  C. Bannwarth, S. Ehlert,         DFT functionals, gCP, sTDA/sTD-DF
                  L. Wittmann, M. Mueller
   Ed Valeev, F. Pavosevic, A. Kumar             : LibInt (2-el integral package), F12 methods
   Garnet Chan, S. Sharma, J. Yang, R. Olivares  : DMRG
   Ulf Ekstrom                                   : XCFun DFT Library
   Mihaly Kallay                                 : mrcc  (arbitrary order and MRCC methods)
   Frank Weinhold                                : gennbo (NPA and NBO analysis)
   Simon Mueller                                 : openCOSMO-RS
   Christopher J. Cramer and Donald G. Truhlar   : smd solvation model
   Lars Goerigk                                  : TD-DFT with DH, B97 family of functionals
   V. Asgeirsson, H. Jonsson                     : NEB implementation
   FAccTs GmbH                                   : IRC, NEB, NEB-TS, DLPNO-Multilevel, CI-OPT
                                                   MM, QMMM, 2- and 3-layer-ONIOM, Crystal-QMMM,
                                                   LR-CPCM, SF, NACMEs, symmetry and pop. for TD-DFT,
                                                   nearIR, NL-DFT gradient (VV10), updates on ESD,
                                                   ML-optimized integration grids, MBIS, APM,
                                                   GOAT, DOCKER, SOLVATOR, interface openCOSMO-RS
   S Lehtola, MJT Oliveira, MAL Marques          : LibXC Library
   Liviu Ungur et al                             : ANISO software


 Your calculation uses the libint2 library for the computation of 2-el integrals
 For citations please refer to: http://libint.valeyev.net

 Your ORCA version has been built with support for libXC version: 6.2.2
 For citations please refer to: https://libxc.gitlab.io

 This ORCA versions uses:
   CBLAS   interface :  Fast vector & matrix operations
   LAPACKE interface :  Fast linear algebra routines
   SCALAPACK package :  Parallel linear algebra routines
   Shared memory     :  Shared parallel matrices
   BLAS/LAPACK       :  OpenBLAS 0.3.26  USE64BITINT DYNAMIC_ARCH NO_AFFINITY Haswell SINGLE_THREADED
        Core in use  :  Haswell
   Copyright (c) 2011-2014, The OpenBLAS Project


NOTE: MaxCore=8000 MB was set to SCF,MP2,MDCI,CIPSI,MRCI and CIS
      => If you want to overwrite this, your respective input block should be placed after the MaxCore statement


***************************************
The coordinates will be read from file: calc.xyz
***************************************


================================================================================

----- Orbital basis set information -----
Your calculation utilizes the basis: def2-TZVPP
   F. Weigend and R. Ahlrichs, Phys. Chem. Chem. Phys. 7, 3297 (2005).

----- AuxC basis set information -----
Your calculation utilizes the auxiliary basis: def2-TZVPP/C
  H-La, Hf-Rn : A. Hellweg, C. Hattig, S. Hofener and W. Klopper, Theor. Chem. Acc. 117, 587 (2007).
        Ce-Lu : J. Chmela and M. E. Harding, Mol. Phys. (2018).

================================================================================
                                        WARNINGS
                       Please study these warnings very carefully!
================================================================================

WARNING: Old DensityContainer found on disk!
         Will remove this file - 
         If you want to keep old densities, please start your calculation with a different basename. 


WARNING: Post HF methods need fully converged wavefunctions
  ===> : Setting SCFConvForced true
         You can overwrite this default with %scf ConvForced false 


WARNING: MDCI localization with Augmented Hessian Foster-Boys
  ===> : Switching off randomization!

================================================================================
                                       INPUT FILE
================================================================================
NAME = calc.inp
|  1> ! DLPNO-CCSD(T) def2-TZVPP def2-TZVPP/C
|  2> 
|  3> %cpcm
|  4> epsilon 16.7                    # Dielectric constant
|  5> refrac 1.275
|  6> SURFACETYPE VDW_GAUSSIAN
|  7> end
|  8> 
|  9> 
| 10> %PAL NPROCS 8 END
| 11> 
| 12> %maxcore 8000
| 13> 
| 14> * xyzfile 0 1 calc.xyz 
| 15> 
| 16>                          ****END OF INPUT****
================================================================================

                       ****************************
                       * Single Point Calculation *
                       ****************************

---------------------------------
CARTESIAN COORDINATES (ANGSTROEM)
---------------------------------
  O      1.580666    1.510194   -0.553998
  C      0.852806    0.540065   -0.523538
  O      1.176062   -0.617912    0.055730
  C      2.470948   -0.675948    0.669691
  C     -0.554688    0.544499   -1.111927
  C     -1.518657    1.293360   -0.178941
  C     -1.939631    0.167943    0.769322
  C     -1.982185   -1.044605   -0.164321
  O     -1.100319   -0.748649   -1.258742
  H      2.552117    0.076389    1.464176
  H      3.255608   -0.498594   -0.076163
  H      2.561107   -1.682964    1.086458
  H     -0.476387    1.021258   -2.100502
  H     -1.650529   -1.970253    0.329104
  H     -2.994376   -1.210213   -0.568221
  H     -1.181432    0.026543    1.553127
  H     -2.905714    0.352844    1.257769
  H     -2.375610    1.654871   -0.765979
  H     -1.049045    2.150779    0.320365

----------------------------
CARTESIAN COORDINATES (A.U.)
----------------------------
  NO LB      ZA    FRAG     MASS         X           Y           Z
   0 O     8.0000    0    15.999    2.987026    2.853853   -1.046904
   1 C     6.0000    0    12.011    1.611569    1.020574   -0.989344
   2 O     8.0000    0    15.999    2.222435   -1.167685    0.105315
   3 C     6.0000    0    12.011    4.669415   -1.277356    1.265532
   4 C     6.0000    0    12.011   -1.048208    1.028954   -2.101237
   5 C     6.0000    0    12.011   -2.869846    2.444096   -0.338150
   6 C     6.0000    0    12.011   -3.665372    0.317367    1.453807
   7 C     6.0000    0    12.011   -3.745787   -1.974017   -0.310522
   8 O     8.0000    0    15.999   -2.079302   -1.414741   -2.378679
   9 H     1.0000    0     1.008    4.822802    0.144353    2.766892
  10 H     1.0000    0     1.008    6.152207   -0.942205   -0.143927
  11 H     1.0000    0     1.008    4.839791   -3.180341    2.053108
  12 H     1.0000    0     1.008   -0.900241    1.929897   -3.969373
  13 H     1.0000    0     1.008   -3.119048   -3.723239    0.621916
  14 H     1.0000    0     1.008   -5.658550   -2.286970   -1.073782
  15 H     1.0000    0     1.008   -2.232582    0.050159    2.934984
  16 H     1.0000    0     1.008   -5.491003    0.666779    2.376839
  17 H     1.0000    0     1.008   -4.489251    3.127252   -1.447491
  18 H     1.0000    0     1.008   -1.982408    4.064382    0.605401

--------------------------------
INTERNAL COORDINATES (ANGSTROEM)
--------------------------------
 O      0   0   0     0.000000000000     0.00000000     0.00000000
 C      1   0   0     1.213202417372     0.00000000     0.00000000
 O      2   1   0     1.334525108577   124.01644311     0.00000000
 C      3   2   1     1.434240589233   116.07917219     0.09815953
 C      2   1   3     1.525535390474   122.78714369   177.90915297
 C      5   2   1     1.536389125866   110.24761957   283.60235726
 C      6   5   2     1.530680599705   100.97548112   273.31262876
 C      7   6   5     1.530938551537   102.24961503   324.32669767
 O      5   2   1     1.411204942416   113.21528049   165.68885440
 H      4   3   2     1.097180274825   110.42735454    60.36598070
 H      4   3   2     1.097015737815   110.37628898   299.54659877
 H      4   3   2     1.093574866187   105.95226056   179.98278256
 H      5   2   1     1.100322637612   106.38718011    45.58009409
 H      8   7   6     1.100131608837   112.61305838   144.23560936
 H      8   7   6     1.102311384404   111.59058782   266.34459835
 H      7   6   5     1.099641425454   110.27254293    81.98471470
 H      7   6   5     1.098218901847   113.18353963   203.25263483
 H      6   5   2     1.099850434322   108.96252167   156.42311911
 H      6   5   2     1.097728848282   112.86195007    35.66925554

---------------------------
INTERNAL COORDINATES (A.U.)
---------------------------
 O      0   0   0     0.000000000000     0.00000000     0.00000000
 C      1   0   0     2.292620313843     0.00000000     0.00000000
 O      2   1   0     2.521886974052   124.01644311     0.00000000
 C      3   2   1     2.710321923805   116.07917219     0.09815953
 C      2   1   3     2.882844095601   122.78714369   177.90915297
 C      5   2   1     2.903354683022   110.24761957   283.60235726
 C      6   5   2     2.892567131949   100.97548112   273.31262876
 C      7   6   5     2.893054590267   102.24961503   324.32669767
 O      5   2   1     2.666790860003   113.21528049   165.68885440
 H      4   3   2     2.073370238959   110.42735454    60.36598070
 H      4   3   2     2.073059309072   110.37628898   299.54659877
 H      4   3   2     2.066557004032   105.95226056   179.98278256
 H      5   2   1     2.079308444041   106.38718011    45.58009409
 H      8   7   6     2.078947451971   112.61305838   144.23560936
 H      8   7   6     2.083066630827   111.59058782   266.34459835
 H      7   6   5     2.078021139624   110.27254293    81.98471470
 H      7   6   5     2.075332959587   113.18353963   203.25263483
 H      6   5   2     2.078416109143   108.96252167   156.42311911
 H      6   5   2     2.074406892557   112.86195007    35.66925554

---------------------
BASIS SET INFORMATION
---------------------
There are 3 groups of distinct atoms

 Group   1 Type O   : 11s6p2d1f contracted to 5s3p2d1f pattern {62111/411/11/1}
 Group   2 Type C   : 11s6p2d1f contracted to 5s3p2d1f pattern {62111/411/11/1}
 Group   3 Type H   : 5s2p1d contracted to 3s2p1d pattern {311/11/1}

Atom   0O    basis set group =>   1
Atom   1C    basis set group =>   2
Atom   2O    basis set group =>   1
Atom   3C    basis set group =>   2
Atom   4C    basis set group =>   2
Atom   5C    basis set group =>   2
Atom   6C    basis set group =>   2
Atom   7C    basis set group =>   2
Atom   8O    basis set group =>   1
Atom   9H    basis set group =>   3
Atom  10H    basis set group =>   3
Atom  11H    basis set group =>   3
Atom  12H    basis set group =>   3
Atom  13H    basis set group =>   3
Atom  14H    basis set group =>   3
Atom  15H    basis set group =>   3
Atom  16H    basis set group =>   3
Atom  17H    basis set group =>   3
Atom  18H    basis set group =>   3
---------------------------------
AUXILIARY/C BASIS SET INFORMATION
---------------------------------
There are 3 groups of distinct atoms

 Group   1 Type O   : 8s6p5d3f1g contracted to 8s6p4d3f1g pattern {11111111/111111/2111/111/1}
 Group   2 Type C   : 8s6p5d3f1g contracted to 8s6p4d3f1g pattern {11111111/111111/2111/111/1}
 Group   3 Type H   : 4s3p2d1f contracted to 4s3p2d1f pattern {1111/111/11/1}

Atom   0O    basis set group =>   1
Atom   1C    basis set group =>   2
Atom   2O    basis set group =>   1
Atom   3C    basis set group =>   2
Atom   4C    basis set group =>   2
Atom   5C    basis set group =>   2
Atom   6C    basis set group =>   2
Atom   7C    basis set group =>   2
Atom   8O    basis set group =>   1
Atom   9H    basis set group =>   3
Atom  10H    basis set group =>   3
Atom  11H    basis set group =>   3
Atom  12H    basis set group =>   3
Atom  13H    basis set group =>   3
Atom  14H    basis set group =>   3
Atom  15H    basis set group =>   3
Atom  16H    basis set group =>   3
Atom  17H    basis set group =>   3
Atom  18H    basis set group =>   3

Checking for AutoStart:
The File: calc.gbw exists
Trying to determine its content:
     ... Fine, the file contains calculation information
     ... Fine, the calculation information was read
     ... Fine, the file contains a basis set
     ... Fine, the basis set was read
     ... Fine, the file contains a geometry
     ... Fine, the geometry was read
     ... Fine, the file contains a set of orbitals
     ... Fine, the orbitals can be read
     => possible old guess file was deleted
     => GBW file was renamed to GES file
     => GES file is set as startup file
     => Guess is set to MORead
     ... now leaving AutoStart


           ************************************************************
           *        Program running with 8 parallel MPI-processes     *
           *              working on a common directory               *
           ************************************************************
------------------------------------------------------------------------------
                             ORCA STARTUP CALCULATIONS
------------------------------------------------------------------------------
------------------------------------------------------------------------------
                   ___                                                        
                  /   \      - P O W E R E D   B Y -                         
                 /     \                                                     
                 |  |  |   _    _      __       _____    __    __             
                 |  |  |  | |  | |    /  \     |  _  \  |  |  /  |          
                  \  \/   | |  | |   /    \    | | | |  |  | /  /          
                 / \  \   | |__| |  /  /\  \   | |_| |  |  |/  /          
                |  |  |   |  __  | /  /__\  \  |    /   |      \           
                |  |  |   | |  | | |   __   |  |    \   |  |\   \          
                \     /   | |  | | |  |  |  |  | |\  \  |  | \   \       
                 \___/    |_|  |_| |__|  |__|  |_| \__\ |__|  \__/        
                                                                              
                      - O R C A' S   B I G   F R I E N D -                    
                                      &                                       
                       - I N T E G R A L  F E E D E R -                       
                                                                              
 v1 FN, 2020, v2 2021, v3 2022-2024                                           
------------------------------------------------------------------------------


----------------------
SHARK INTEGRAL PACKAGE
----------------------

Number of atoms                             ...     19
Number of basis functions                   ...    419
Number of shells                            ...    159
Maximum angular momentum                    ...      3
Integral batch strategy                     ... SHARK/LIBINT Hybrid
RI-J (if used) integral strategy            ... SPLIT-RIJ (Revised 2003 algorithm where possible)
Printlevel                                  ...      1
Contraction scheme used                     ... SEGMENTED contraction
Prescreening option                         ... SCHWARTZ
   Thresh                                   ... 1.000e-10
   Tcut                                     ... 1.000e-11
   Tpresel                                  ... 1.000e-11 
Coulomb Range Separation                    ... NOT USED
Exchange Range Separation                   ... NOT USED
Multipole approximations                    ... NOT USED
Finite Nucleus Model                        ... NOT USED
CABS basis                                  ... NOT available
Auxiliary Coulomb fitting basis             ... NOT available
Auxiliary J/K fitting basis                 ... NOT available
Auxiliary Correlation fitting basis         ... AVAILABLE
   # of basis functions in Aux-C            ...    984
   # of shells in Aux-C                     ...    298
   Maximum angular momentum in Aux-C        ...      4
Auxiliary 'external' fitting basis          ... NOT available

Checking pre-screening integrals            ... done (  0.0 sec) Dimension = 159
Check shell pair data                       ... done (  0.0 sec)
Shell pair information
Shell pair cut-off parameter TPreSel        ...   1.0e-11
Total number of shell pairs                 ...     12720
Shell pairs after pre-screening             ...     11158
Total number of primitive shell pairs       ...     34158
Primitive shell pairs kept                  ...     22691
          la=0 lb=0:   2458 shell pairs
          la=1 lb=0:   3127 shell pairs
          la=1 lb=1:   1031 shell pairs
          la=2 lb=0:   1784 shell pairs
          la=2 lb=1:   1153 shell pairs
          la=2 lb=2:    342 shell pairs
          la=3 lb=0:    605 shell pairs
          la=3 lb=1:    389 shell pairs
          la=3 lb=2:    224 shell pairs
          la=3 lb=3:     45 shell pairs

Calculating one electron integrals          ... done (  0.0 sec)
Calculating RI/C V-Matrix + Cholesky decomp.... done (  0.1 sec)
Calculating Nuclear repulsion               ... done (  0.0 sec) ENN=    489.011706120488 Eh

Diagonalization of the overlap matrix:
Smallest eigenvalue                        ... 7.958e-05
Time for diagonalization                   ...    0.032 sec
Threshold for overlap eigenvalues          ... 1.000e-07
Number of eigenvalues below threshold      ... 0
Time for construction of square roots      ...    0.047 sec
Total time needed                          ...    0.080 sec

-------------------
DFT GRID GENERATION
-------------------

General Integration Accuracy     IntAcc      ... 4.388
Radial Grid Type                 RadialGrid  ... OptM3 with GC (2021)
Angular Grid (max. ang.)         AngularGrid ... 4 (Lebedev-302)
Angular grid pruning method      GridPruning ... 4 (adaptive)
Weight generation scheme         WeightScheme... mBecke (2022)
Basis function cutoff            BFCut       ... 1.0000e-10
Integration weight cutoff        WCut        ... 1.0000e-14
Partially contracted basis set               ... off
Rotationally invariant grid construction     ... off
Angular grids for H and He will be reduced by one unit

Total number of grid points                  ...    86310
Total number of batches                      ...     1360
Average number of points per batch           ...       63
Average number of grid points per atom       ...     4543
Initializing property integral containers    ... done (  0.0 sec)

SHARK setup successfully completed in   1.2 seconds

Maximum memory used throughout the entire STARTUP-calculation: 33.5 MB


           ************************************************************
           *        Program running with 8 parallel MPI-processes     *
           *              working on a common directory               *
           ************************************************************
-------------------------------------------------------------------------------
                                 ORCA GUESS
                   Start orbitals & Density for SCF / CASSCF
-------------------------------------------------------------------------------

------------
SCF SETTINGS
------------
Hamiltonian:
 Ab initio Hamiltonian  Method          .... Hartree-Fock(GTOs)


General Settings:
 Integral files         IntName         .... calc
 Hartree-Fock type      HFTyp           .... RHF
 Total Charge           Charge          ....    0
 Multiplicity           Mult            ....    1
 Number of Electrons    NEL             ....   70
 Basis Dimension        Dim             ....  419
 Nuclear Repulsion      ENuc            ....    489.0117061205 Eh

Convergence Acceleration:
 AO-DIIS                CNVDIIS         .... on
   Start iteration      DIISMaxIt       ....    12
   Startup error        DIISStart       ....  0.200000
   # of expansion vecs  DIISMaxEq       ....     5
   Bias factor          DIISBfac        ....   1.050
   Max. coefficient     DIISMaxC        ....  10.000
 MO-DIIS                CNVKDIIS        .... off
 Trust-Rad. Augm. Hess. CNVTRAH         .... auto
   Auto Start mean grad. ratio tolernc. ....  1.125000
   Auto Start start iteration           ....     1
   Auto Start num. interpolation iter.  ....    10
   Max. Number of Micro iterations      ....    24
   Max. Number of Macro iterations      .... Maxiter - #DIIS iter
   Number of Davidson start vectors     ....     2
   Converg. threshold    (grad. norm)   ....   5.000e-05
   Grad. Scal. Fac. for Micro threshold ....   0.100
   Minimum threshold for Micro iter.    ....   1.000e-02
   NR start threshold (gradient norm)   ....   1.000e-04
   Initial trust radius                 ....   0.400
   Minimum AH scaling param. (alpha)    ....   1.000
   Maximum AH scaling param. (alpha)    .... 1000.000
   Quad. conv. algorithm                .... NR
   White noise on init. David. guess    .... on
   Maximum white noise                  ....   0.010
   Pseudo random numbers                .... off
   Inactive MOs                         .... canonical
   Orbital update algorithm             .... Taylor
   Preconditioner                       .... Diag
   Full preconditioner red. dimension   ....   250
 SOSCF                  CNVSOSCF        .... on
   Start iteration      SOSCFMaxIt      ....   150
   Startup grad/error   SOSCFStart      ....  0.003300
   Hessian update       SOSCFHessUp     .... L-BFGS
 Level Shifting         CNVShift        .... on
   Level shift para.    LevelShift      ....    0.2500
   Turn off err/grad.   ShiftErr        ....    0.0010
 Zerner damping         CNVZerner       .... off
 Static damping         CNVDamp         .... on
   Fraction old density DampFac         ....    0.7000
   Max. Damping (<1)    DampMax         ....    0.9800
   Min. Damping (>=0)   DampMin         ....    0.0000
   Turn off err/grad.   DampErr         ....    0.1000

SCF Procedure:
 Maximum # iterations   MaxIter         ....   125
 SCF integral mode      SCFMode         .... Direct
   Integral package                     .... SHARK and LIBINT hybrid scheme
 Reset frequency        DirectResetFreq ....    20
 Integral Threshold     Thresh          ....  1.000e-10 Eh
 Primitive CutOff       TCut            ....  1.000e-11 Eh

Convergence Tolerance:
 Convergence Check Mode ConvCheckMode   .... Total+1el-Energy
 Convergence forced     ConvForced      .... 1
 Energy Change          TolE            ....  1.000e-06 Eh
 1-El. energy change                    ....  1.000e-03 Eh
 Orbital Gradient       TolG            ....  5.000e-05
 Orbital Rotation angle TolX            ....  5.000e-05
 DIIS Error             TolErr          ....  1.000e-06

---------------------
INITIAL GUESS: MOREAD
---------------------
Guess MOs are being read from file: calc.ges
Input Geometry matches current geometry (good)
Input basis set matches current basis set (good)
Occupation numbers will be reassigned to an Aufbau configuration
MOs were renormalized
MOs were reorthogonalized (Cholesky)
                      ------------------
                      INITIAL GUESS DONE (   0.1 sec)
                      ------------------
             **** ENERGY FILE WAS UPDATED (calc.en.tmp) ****
Finished Guess after   0.4 sec
Maximum memory used throughout the entire GUESS-calculation: 25.1 MB


           ************************************************************
           *        Program running with 8 parallel MPI-processes     *
           *              working on a common directory               *
           ************************************************************

-------------------------------------------------------------------------------------------
                                      ORCA LEAN-SCF
                              memory conserving SCF solver
-------------------------------------------------------------------------------------------

--------------------
CPCM SOLVATION MODEL
--------------------
CPCM parameters:
  Epsilon                                         ...      16.7000
  Refrac                                          ...       1.2750
  Rsolv                                           ...       1.3000
  Surface type                                    ... GAUSSIAN VDW
  Discretization scheme                           ... Constant charge density
    Threshold for H atoms                         ...       5.0000 (charges/Ang^2)
    Threshold for non-H atoms                     ...       5.0000 (charges/Ang^2)
  Epsilon function type                           ...         CPCM
Solvent:                                          ... CUSTOM
Radii:
  Scheme                                          ... Element-dependent radii
  Radius for O  used is    3.4469 Bohr (=   1.8240 Ang.)
  Radius for C  used is    3.8550 Bohr (=   2.0400 Ang.)
  Radius for H  used is    2.4944 Bohr (=   1.3200 Ang.)
Calculating surface                               ...        done! (  0.0s)
Cavity surface points                             ...         1649
Cavity Volume                                     ...    1078.2345
Cavity Surface-area                               ...     614.4864
Calculating surface distance matrix               ...        done! (  0.0s)
Performing Cholesky decomposition & store         ...        done! (  0.1s)
Overall time for CPCM initialization              ...                 0.2s

----------------------------------------D-I-I-S--------------------------------------------
Iteration    Energy (Eh)           Delta-E    RMSDP     MaxDP     DIISErr   Damp  Time(sec)
-------------------------------------------------------------------------------------------
               ***  Starting incremental Fock matrix formation  ***
                              *** Initializing SOSCF ***
---------------------------------------S-O-S-C-F--------------------------------------
Iteration    Energy (Eh)           Delta-E    RMSDP     MaxDP     MaxGrad    Time(sec)
--------------------------------------------------------------------------------------
    1    -457.8106409784959965     0.00e+00  2.54e-05  8.79e-04  7.34e-05     9.9
               *** Restarting incremental Fock matrix formation ***
    2    -457.8106477189531347    -6.74e-06  1.52e-05  5.10e-04  1.21e-04     9.6
    3    -457.8106494003910143    -1.68e-06  1.02e-05  3.96e-04  7.26e-05     6.8
    4    -457.8106497851378549    -3.85e-07  1.98e-06  8.85e-05  1.67e-05     6.5
                 **** Energy Check signals convergence ****

               *****************************************************
               *                     SUCCESS                       *
               *           SCF CONVERGED AFTER   4 CYCLES          *
               *****************************************************

             **** ENERGY FILE WAS UPDATED (calc.en.tmp) ****

----------------
TOTAL SCF ENERGY
----------------

Total Energy       :       -457.81064978513785 Eh          -12457.66112 eV

Components:
Nuclear Repulsion  :        489.01170612048821 Eh           13306.68502 eV
Electronic Energy  :       -946.80775451581633 Eh          -25763.94881 eV
One Electron Energy:      -1596.37198028216403 Eh          -43439.49000 eV
Two Electron Energy:        649.56422576634770 Eh           17675.54119 eV
CPCM Dielectric    :         -0.01460138980970 Eh              -0.39732 eV

Virial components:
Potential Energy   :       -914.94229722593627 Eh          -24896.84564 eV
Kinetic Energy     :        457.13164744079836 Eh           12439.18452 eV
Virial Ratio       :          2.00148535405094

CPCM Solvation Model Properties:
Surface-charge          :         -0.02132668100531
Corrected charge        :         -0.00000000000000
Outlying charge corr.   :          0.00003171662324 Eh               0.00086 eV
Free-energy (cav+disp)  :  This term is not implemented in the current solvation scheme

---------------
SCF CONVERGENCE
---------------

  Last Energy change         ...    3.8475e-07  Tolerance :   1.0000e-06
  Last MAX-Density change    ...    8.8480e-05  Tolerance :   1.0000e-05
  Last RMS-Density change    ...    1.9756e-06  Tolerance :   1.0000e-06
  Last DIIS Error            ...    6.4745e-04  Tolerance :   1.0000e-06
  Last Orbital Gradient      ...    1.6677e-05  Tolerance :   5.0000e-05
  Last Orbital Rotation      ...    1.2478e-05  Tolerance :   5.0000e-05


----------------
ORBITAL ENERGIES
----------------

  NO   OCC          E(Eh)            E(eV) 
   0   2.0000     -20.608817      -560.7944 
   1   2.0000     -20.562114      -559.5236 
   2   2.0000     -20.550211      -559.1997 
   3   2.0000     -11.383310      -309.7556 
   4   2.0000     -11.296396      -307.3906 
   5   2.0000     -11.281684      -306.9902 
   6   2.0000     -11.273315      -306.7625 
   7   2.0000     -11.232184      -305.6433 
   8   2.0000     -11.224659      -305.4385 
   9   2.0000      -1.469586       -39.9895 
  10   2.0000      -1.386901       -37.7395 
  11   2.0000      -1.365421       -37.1550 
  12   2.0000      -1.068051       -29.0631 
  13   2.0000      -1.026176       -27.9237 
  14   2.0000      -0.966226       -26.2923 
  15   2.0000      -0.852557       -23.1993 
  16   2.0000      -0.811600       -22.0848 
  17   2.0000      -0.773537       -21.0490 
  18   2.0000      -0.719837       -19.5877 
  19   2.0000      -0.699220       -19.0267 
  20   2.0000      -0.682556       -18.5733 
  21   2.0000      -0.664287       -18.0762 
  22   2.0000      -0.639980       -17.4147 
  23   2.0000      -0.608562       -16.5598 
  24   2.0000      -0.581729       -15.8296 
  25   2.0000      -0.575410       -15.6577 
  26   2.0000      -0.547499       -14.8982 
  27   2.0000      -0.529497       -14.4083 
  28   2.0000      -0.511122       -13.9083 
  29   2.0000      -0.502771       -13.6811 
  30   2.0000      -0.490794       -13.3552 
  31   2.0000      -0.476962       -12.9788 
  32   2.0000      -0.465231       -12.6596 
  33   2.0000      -0.460949       -12.5431 
  34   2.0000      -0.417290       -11.3550 
  35   0.0000       0.140151         3.8137 
  36   0.0000       0.151970         4.1353 
  37   0.0000       0.171904         4.6777 
  38   0.0000       0.183343         4.9890 
  39   0.0000       0.189750         5.1634 
  40   0.0000       0.193514         5.2658 
  41   0.0000       0.206406         5.6166 
  42   0.0000       0.223463         6.0807 
  43   0.0000       0.225491         6.1359 
  44   0.0000       0.239141         6.5074 
  45   0.0000       0.243975         6.6389 
*Only the first 10 virtual orbitals were printed.

                    ********************************
                    * MULLIKEN POPULATION ANALYSIS *
                    ********************************

-----------------------
MULLIKEN ATOMIC CHARGES
-----------------------
   0 O :   -0.566974
   1 C :    0.480382
   2 O :   -0.365843
   3 C :   -0.014603
   4 C :    0.300401
   5 C :   -0.154322
   6 C :   -0.109162
   7 C :    0.108896
   8 O :   -0.469860
   9 H :    0.087311
  10 H :    0.088449
  11 H :    0.100092
  12 H :    0.104523
  13 H :    0.059225
  14 H :    0.059050
  15 H :    0.061948
  16 H :    0.073371
  17 H :    0.074564
  18 H :    0.082552
Sum of atomic charges:   -0.0000000

--------------------------------
MULLIKEN REDUCED ORBITAL CHARGES
--------------------------------
  0 O s       :     3.833214  s :     3.833214
      pz      :     1.582186  p :     4.696669
      px      :     1.615153
      py      :     1.499331
      dz2     :     0.003578  d :     0.034889
      dxz     :     0.003947
      dyz     :     0.007007
      dx2y2   :     0.008987
      dxy     :     0.011369
      f0      :     0.000236  f :     0.002202
      f+1     :     0.000123
      f-1     :     0.000212
      f+2     :     0.000052
      f-2     :     0.000397
      f+3     :     0.000608
      f-3     :     0.000573

  1 C s       :     3.086065  s :     3.086065
      pz      :     0.635656  p :     2.135234
      px      :     0.844791
      py      :     0.654786
      dz2     :     0.026021  d :     0.271632
      dxz     :     0.034404
      dyz     :     0.064074
      dx2y2   :     0.096305
      dxy     :     0.050828
      f0      :     0.002449  f :     0.026687
      f+1     :     0.001515
      f-1     :     0.003549
      f+2     :     0.002250
      f-2     :     0.004791
      f+3     :     0.004675
      f-3     :     0.007457

  2 O s       :     3.764390  s :     3.764390
      pz      :     1.614167  p :     4.557734
      px      :     1.450114
      py      :     1.493453
      dz2     :     0.004712  d :     0.041466
      dxz     :     0.005808
      dyz     :     0.008580
      dx2y2   :     0.015302
      dxy     :     0.007063
      f0      :     0.000327  f :     0.002253
      f+1     :     0.000204
      f-1     :     0.000277
      f+2     :     0.000538
      f-2     :     0.000284
      f+3     :     0.000350
      f-3     :     0.000273

  3 C s       :     3.128962  s :     3.128962
      pz      :     0.988798  p :     2.765057
      px      :     0.692356
      py      :     1.083903
      dz2     :     0.013601  d :     0.111657
      dxz     :     0.030968
      dyz     :     0.022286
      dx2y2   :     0.031019
      dxy     :     0.013782
      f0      :     0.000744  f :     0.008928
      f+1     :     0.002155
      f-1     :     0.000270
      f+2     :     0.002256
      f-2     :     0.000787
      f+3     :     0.001294
      f-3     :     0.001421

  4 C s       :     2.966664  s :     2.966664
      pz      :     0.987223  p :     2.544611
      px      :     0.849251
      py      :     0.708137
      dz2     :     0.027009  d :     0.174435
      dxz     :     0.023806
      dyz     :     0.045176
      dx2y2   :     0.045206
      dxy     :     0.033239
      f0      :     0.001619  f :     0.013889
      f+1     :     0.001071
      f-1     :     0.001673
      f+2     :     0.001902
      f-2     :     0.001583
      f+3     :     0.002670
      f-3     :     0.003371

  5 C s       :     3.122190  s :     3.122190
      pz      :     0.951355  p :     2.920719
      px      :     0.989814
      py      :     0.979550
      dz2     :     0.012479  d :     0.104908
      dxz     :     0.029482
      dyz     :     0.026643
      dx2y2   :     0.014231
      dxy     :     0.022073
      f0      :     0.000742  f :     0.006505
      f+1     :     0.000611
      f-1     :     0.000890
      f+2     :     0.001257
      f-2     :     0.001607
      f+3     :     0.000655
      f-3     :     0.000743

  6 C s       :     3.083701  s :     3.083701
      pz      :     0.965927  p :     2.912159
      px      :     1.048062
      py      :     0.898170
      dz2     :     0.011733  d :     0.106922
      dxz     :     0.030594
      dyz     :     0.025563
      dx2y2   :     0.026584
      dxy     :     0.012449
      f0      :     0.000542  f :     0.006379
      f+1     :     0.000446
      f-1     :     0.001290
      f+2     :     0.001834
      f-2     :     0.001017
      f+3     :     0.000656
      f-3     :     0.000595

  7 C s       :     3.113920  s :     3.113920
      pz      :     0.765622  p :     2.626520
      px      :     0.878392
      py      :     0.982506
      dz2     :     0.029781  d :     0.139349
      dxz     :     0.028425
      dyz     :     0.033970
      dx2y2   :     0.032884
      dxy     :     0.014288
      f0      :     0.001919  f :     0.011315
      f+1     :     0.001855
      f-1     :     0.001480
      f+2     :     0.002403
      f-2     :     0.001867
      f+3     :     0.000995
      f-3     :     0.000796

  8 O s       :     3.779297  s :     3.779297
      pz      :     1.593606  p :     4.649738
      px      :     1.616144
      py      :     1.439987
      dz2     :     0.008367  d :     0.038817
      dxz     :     0.008626
      dyz     :     0.006315
      dx2y2   :     0.009329
      dxy     :     0.006179
      f0      :     0.000168  f :     0.002009
      f+1     :     0.000380
      f-1     :     0.000199
      f+2     :     0.000281
      f-2     :     0.000261
      f+3     :     0.000445
      f-3     :     0.000275

  9 H s       :     0.876983  s :     0.876983
      pz      :     0.015383  p :     0.033557
      px      :     0.004619
      py      :     0.013555
      dz2     :     0.000509  d :     0.002149
      dxz     :     0.000438
      dyz     :     0.000637
      dx2y2   :     0.000331
      dxy     :     0.000235

 10 H s       :     0.875603  s :     0.875603
      pz      :     0.014462  p :     0.033797
      px      :     0.011930
      py      :     0.007405
      dz2     :     0.000451  d :     0.002151
      dxz     :     0.000617
      dyz     :     0.000308
      dx2y2   :     0.000487
      dxy     :     0.000288

 11 H s       :     0.863357  s :     0.863357
      pz      :     0.009287  p :     0.034447
      px      :     0.004421
      py      :     0.020740
      dz2     :     0.000259  d :     0.002104
      dxz     :     0.000162
      dyz     :     0.000643
      dx2y2   :     0.000549
      dxy     :     0.000490

 12 H s       :     0.856916  s :     0.856916
      pz      :     0.021813  p :     0.036077
      px      :     0.007088
      py      :     0.007177
      dz2     :     0.000824  d :     0.002484
      dxz     :     0.000628
      dyz     :     0.000648
      dx2y2   :     0.000188
      dxy     :     0.000197

 13 H s       :     0.903700  s :     0.903700
      pz      :     0.007915  p :     0.034797
      px      :     0.006885
      py      :     0.019997
      dz2     :     0.000355  d :     0.002278
      dxz     :     0.000208
      dyz     :     0.000671
      dx2y2   :     0.000589
      dxy     :     0.000455

 14 H s       :     0.904251  s :     0.904251
      pz      :     0.007408  p :     0.034446
      px      :     0.018834
      py      :     0.008204
      dz2     :     0.000250  d :     0.002254
      dxz     :     0.000669
      dyz     :     0.000155
      dx2y2   :     0.000585
      dxy     :     0.000594

 15 H s       :     0.894680  s :     0.894680
      pz      :     0.018546  p :     0.041170
      px      :     0.014595
      py      :     0.008029
      dz2     :     0.000565  d :     0.002202
      dxz     :     0.000565
      dyz     :     0.000427
      dx2y2   :     0.000341
      dxy     :     0.000304

 16 H s       :     0.883435  s :     0.883435
      pz      :     0.012892  p :     0.040983
      px      :     0.019314
      py      :     0.008777
      dz2     :     0.000305  d :     0.002211
      dxz     :     0.000662
      dyz     :     0.000215
      dx2y2   :     0.000488
      dxy     :     0.000542

 17 H s       :     0.882951  s :     0.882951
      pz      :     0.012033  p :     0.040265
      px      :     0.017176
      py      :     0.011057
      dz2     :     0.000385  d :     0.002220
      dxz     :     0.000563
      dyz     :     0.000316
      dx2y2   :     0.000452
      dxy     :     0.000504

 18 H s       :     0.873670  s :     0.873670
      pz      :     0.011259  p :     0.041586
      px      :     0.010199
      py      :     0.020128
      dz2     :     0.000342  d :     0.002192
      dxz     :     0.000260
      dyz     :     0.000576
      dx2y2   :     0.000502
      dxy     :     0.000511


                     *******************************
                     * LOEWDIN POPULATION ANALYSIS *
                     *******************************

----------------------
LOEWDIN ATOMIC CHARGES
----------------------
   0 O :    0.000117
   1 C :   -0.348418
   2 O :    0.236854
   3 C :    0.001961
   4 C :   -0.148124
   5 C :    0.006068
   6 C :   -0.013547
   7 C :   -0.065322
   8 O :    0.150600
   9 H :    0.009998
  10 H :    0.010639
  11 H :    0.012374
  12 H :    0.037617
  13 H :    0.010178
  14 H :    0.010222
  15 H :    0.018260
  16 H :    0.019591
  17 H :    0.026423
  18 H :    0.024508

-------------------------------
LOEWDIN REDUCED ORBITAL CHARGES
-------------------------------
  0 O s       :     3.397333  s :     3.397333
      pz      :     1.456184  p :     4.533346
      px      :     1.551084
      py      :     1.526078
      dz2     :     0.008184  d :     0.063619
      dxz     :     0.004605
      dyz     :     0.008660
      dx2y2   :     0.016973
      dxy     :     0.025198
      f0      :     0.000423  f :     0.005585
      f+1     :     0.000401
      f-1     :     0.000675
      f+2     :     0.000123
      f-2     :     0.000652
      f+3     :     0.001748
      f-3     :     0.001564

  1 C s       :     2.748070  s :     2.748070
      pz      :     0.681641  p :     2.499657
      px      :     0.940243
      py      :     0.877773
      dz2     :     0.100496  d :     0.940424
      dxz     :     0.109791
      dyz     :     0.202284
      dx2y2   :     0.314495
      dxy     :     0.213358
      f0      :     0.013480  f :     0.160267
      f+1     :     0.009116
      f-1     :     0.019736
      f+2     :     0.014205
      f-2     :     0.028809
      f+3     :     0.027974
      f-3     :     0.046946

  2 O s       :     3.243030  s :     3.243030
      pz      :     1.508999  p :     4.411994
      px      :     1.406954
      py      :     1.496041
      dz2     :     0.010952  d :     0.101945
      dxz     :     0.017869
      dyz     :     0.019310
      dx2y2   :     0.030663
      dxy     :     0.023151
      f0      :     0.000612  f :     0.006177
      f+1     :     0.000616
      f-1     :     0.000466
      f+2     :     0.001022
      f-2     :     0.000929
      f+3     :     0.001106
      f-3     :     0.001426

  3 C s       :     2.726598  s :     2.726598
      pz      :     0.976895  p :     2.792436
      px      :     0.772231
      py      :     1.043310
      dz2     :     0.045690  d :     0.417980
      dxz     :     0.121422
      dyz     :     0.077399
      dx2y2   :     0.124300
      dxy     :     0.049170
      f0      :     0.006694  f :     0.061024
      f+1     :     0.013424
      f-1     :     0.002579
      f+2     :     0.011402
      f-2     :     0.005445
      f+3     :     0.010400
      f-3     :     0.011080

  4 C s       :     2.700157  s :     2.700157
      pz      :     0.995820  p :     2.728314
      px      :     0.919965
      py      :     0.812529
      dz2     :     0.103027  d :     0.629970
      dxz     :     0.096607
      dyz     :     0.128706
      dx2y2   :     0.176495
      dxy     :     0.125134
      f0      :     0.009686  f :     0.089683
      f+1     :     0.007711
      f-1     :     0.010805
      f+2     :     0.012034
      f-2     :     0.010520
      f+3     :     0.017478
      f-3     :     0.021449

  5 C s       :     2.692191  s :     2.692191
      pz      :     0.947283  p :     2.857987
      px      :     0.956482
      py      :     0.954221
      dz2     :     0.054588  d :     0.401563
      dxz     :     0.096951
      dyz     :     0.097693
      dx2y2   :     0.064422
      dxy     :     0.087909
      f0      :     0.006766  f :     0.042191
      f+1     :     0.004594
      f-1     :     0.006327
      f+2     :     0.006228
      f-2     :     0.006861
      f+3     :     0.005549
      f-3     :     0.005867

  6 C s       :     2.694003  s :     2.694003
      pz      :     0.956997  p :     2.877410
      px      :     0.995408
      py      :     0.925006
      dz2     :     0.047948  d :     0.399977
      dxz     :     0.113819
      dyz     :     0.098928
      dx2y2   :     0.089070
      dxy     :     0.050212
      f0      :     0.005250  f :     0.042157
      f+1     :     0.003589
      f-1     :     0.009910
      f+2     :     0.007047
      f-2     :     0.006594
      f+3     :     0.005182
      f-3     :     0.004585

  7 C s       :     2.714598  s :     2.714598
      pz      :     0.847998  p :     2.740735
      px      :     0.916776
      py      :     0.975962
      dz2     :     0.107336  d :     0.534471
      dxz     :     0.126095
      dyz     :     0.119496
      dx2y2   :     0.124904
      dxy     :     0.056640
      f0      :     0.013699  f :     0.075517
      f+1     :     0.014363
      f-1     :     0.009363
      f+2     :     0.012177
      f-2     :     0.012191
      f+3     :     0.007586
      f-3     :     0.006140

  8 O s       :     3.273582  s :     3.273582
      pz      :     1.536466  p :     4.475231
      px      :     1.520198
      py      :     1.418568
      dz2     :     0.018958  d :     0.094484
      dxz     :     0.017460
      dyz     :     0.018204
      dx2y2   :     0.021124
      dxy     :     0.018737
      f0      :     0.000845  f :     0.006104
      f+1     :     0.000831
      f-1     :     0.000670
      f+2     :     0.001124
      f-2     :     0.000797
      f+3     :     0.000860
      f-3     :     0.000977

  9 H s       :     0.826698  s :     0.826698
      pz      :     0.055352  p :     0.136518
      px      :     0.025445
      py      :     0.055721
      dz2     :     0.007662  d :     0.026786
      dxz     :     0.004268
      dyz     :     0.007514
      dx2y2   :     0.004374
      dxy     :     0.002968

 10 H s       :     0.826096  s :     0.826096
      pz      :     0.050820  p :     0.136456
      px      :     0.047062
      py      :     0.038574
      dz2     :     0.005143  d :     0.026808
      dxz     :     0.007506
      dyz     :     0.005009
      dx2y2   :     0.004593
      dxy     :     0.004558

 11 H s       :     0.825063  s :     0.825063
      pz      :     0.041052  p :     0.135586
      px      :     0.025411
      py      :     0.069124
      dz2     :     0.003804  d :     0.026976
      dxz     :     0.001461
      dyz     :     0.008911
      dx2y2   :     0.006856
      dxy     :     0.005945

 12 H s       :     0.798125  s :     0.798125
      pz      :     0.067912  p :     0.136621
      px      :     0.032460
      py      :     0.036249
      dz2     :     0.008690  d :     0.027637
      dxz     :     0.007598
      dyz     :     0.007980
      dx2y2   :     0.001628
      dxy     :     0.001741

 13 H s       :     0.827332  s :     0.827332
      pz      :     0.038677  p :     0.135835
      px      :     0.033965
      py      :     0.063192
      dz2     :     0.003780  d :     0.026655
      dxz     :     0.002854
      dyz     :     0.007276
      dx2y2   :     0.007345
      dxy     :     0.005401

 14 H s       :     0.827891  s :     0.827891
      pz      :     0.032791  p :     0.135335
      px      :     0.065731
      py      :     0.036813
      dz2     :     0.002903  d :     0.026552
      dxz     :     0.007137
      dyz     :     0.001958
      dx2y2   :     0.006708
      dxy     :     0.007845

 15 H s       :     0.809787  s :     0.809787
      pz      :     0.053080  p :     0.144247
      px      :     0.054306
      py      :     0.036861
      dz2     :     0.007266  d :     0.027706
      dxz     :     0.006985
      dyz     :     0.005303
      dx2y2   :     0.004342
      dxy     :     0.003810

 16 H s       :     0.809886  s :     0.809886
      pz      :     0.041980  p :     0.143105
      px      :     0.062846
      py      :     0.038279
      dz2     :     0.004111  d :     0.027418
      dxz     :     0.008125
      dyz     :     0.002502
      dx2y2   :     0.006236
      dxy     :     0.006444

 17 H s       :     0.803741  s :     0.803741
      pz      :     0.046178  p :     0.142197
      px      :     0.057354
      py      :     0.038665
      dz2     :     0.004844  d :     0.027640
      dxz     :     0.006972
      dyz     :     0.003889
      dx2y2   :     0.005619
      dxy     :     0.006316

 18 H s       :     0.805335  s :     0.805335
      pz      :     0.044247  p :     0.142633
      px      :     0.041900
      py      :     0.056487
      dz2     :     0.004151  d :     0.027523
      dxz     :     0.003647
      dyz     :     0.006772
      dx2y2   :     0.006846
      dxy     :     0.006108


                      *****************************
                      * MAYER POPULATION ANALYSIS *
                      *****************************

  NA   - Mulliken gross atomic population
  ZA   - Total nuclear charge
  QA   - Mulliken gross atomic charge
  VA   - Mayer's total valence
  BVA  - Mayer's bonded valence
  FA   - Mayer's free valence

  ATOM       NA         ZA         QA         VA         BVA        FA
  0 O      8.5670     8.0000    -0.5670     1.9226     1.9226    -0.0000
  1 C      5.5196     6.0000     0.4804     4.0612     4.0612    -0.0000
  2 O      8.3658     8.0000    -0.3658     1.9897     1.9897    -0.0000
  3 C      6.0146     6.0000    -0.0146     3.8589     3.8589     0.0000
  4 C      5.6996     6.0000     0.3004     3.8387     3.8387    -0.0000
  5 C      6.1543     6.0000    -0.1543     3.9692     3.9692    -0.0000
  6 C      6.1092     6.0000    -0.1092     3.9248     3.9248    -0.0000
  7 C      5.8911     6.0000     0.1089     3.9171     3.9171     0.0000
  8 O      8.4699     8.0000    -0.4699     1.8415     1.8415     0.0000
  9 H      0.9127     1.0000     0.0873     0.9981     0.9981     0.0000
 10 H      0.9116     1.0000     0.0884     0.9983     0.9983    -0.0000
 11 H      0.8999     1.0000     0.1001     0.9970     0.9970    -0.0000
 12 H      0.8955     1.0000     0.1045     1.0071     1.0071    -0.0000
 13 H      0.9408     1.0000     0.0592     1.0005     1.0005    -0.0000
 14 H      0.9410     1.0000     0.0590     0.9985     0.9985     0.0000
 15 H      0.9381     1.0000     0.0619     1.0191     1.0191    -0.0000
 16 H      0.9266     1.0000     0.0734     1.0160     1.0160     0.0000
 17 H      0.9254     1.0000     0.0746     1.0126     1.0126    -0.0000
 18 H      0.9174     1.0000     0.0826     1.0264     1.0264    -0.0000

  Mayer bond orders larger than 0.100000
B(  0-O ,  1-C ) :   1.8753 B(  1-C ,  2-O ) :   1.1797 B(  1-C ,  4-C ) :   0.9387 
B(  2-O ,  3-C ) :   0.8442 B(  3-C ,  9-H ) :   0.9968 B(  3-C , 10-H ) :   0.9988 
B(  3-C , 11-H ) :   0.9979 B(  4-C ,  5-C ) :   0.9549 B(  4-C ,  8-O ) :   0.9467 
B(  4-C , 12-H ) :   0.9914 B(  5-C ,  6-C ) :   0.9424 B(  5-C , 17-H ) :   1.0122 
B(  5-C , 18-H ) :   1.0089 B(  6-C ,  7-C ) :   0.9571 B(  6-C , 15-H ) :   1.0196 
B(  6-C , 16-H ) :   1.0072 B(  7-C ,  8-O ) :   0.9001 B(  7-C , 13-H ) :   1.0062 
B(  7-C , 14-H ) :   1.0105 

-------
TIMINGS
-------

Total SCF time: 0 days 0 hours 0 min 33 sec 

Total time                  ....      33.413 sec
Sum of individual times     ....      33.368 sec  ( 99.9%)

SCF preparation             ....       0.420 sec  (  1.3%)
Fock matrix formation       ....      31.998 sec  ( 95.8%)
  Startup                   ....       0.054 sec  (  0.2% of F)
  Coulomb+Exchange Fock     ....      30.615 sec  ( 95.7% of F)
  CPCM terms                ....       1.084 sec  (  3.4% of F)
Diagonalization             ....       0.000 sec  (  0.0%)
Density matrix formation    ....       0.166 sec  (  0.5%)
Total Energy calculation    ....       0.019 sec  (  0.1%)
Population analysis         ....       0.048 sec  (  0.1%)
Orbital Transformation      ....       0.126 sec  (  0.4%)
Orbital Orthonormalization  ....       0.000 sec  (  0.0%)
DIIS solution               ....       0.097 sec  (  0.3%)
SOSCF solution              ....       0.489 sec  (  1.5%)
Finished LeanSCF after  33.5 sec

Maximum memory used throughout the entire LEANSCF-calculation: 31.3 MB


           ************************************************************
           *        Program running with 8 parallel MPI-processes     *
           *              working on a common directory               *
           ************************************************************

------------------------------------------------------------------------------
                         ORCA PROPERTY INTEGRAL CALCULATIONS
------------------------------------------------------------------------------

GBWName                                   ... calc.gbw
Number of atoms                           ...     19
Number of basis functions                 ...    419
Max core memory                           ...   8000 MB

Dipole integrals                          ... YES
Quadrupole integrals                      ...  NO
Linear momentum integrals                 ... YES
Angular momentum integrals                ... YES
Higher moments length integrals           ...  NO
Higher moments velocity integrals         ...  NO
Kinetic energy integrals                  ...  NO
GIAO right hand sides                     ...  NO
GIAO dipole derivative integrals          ...  NO
SOC integrals                             ...  NO
EPR diamagnetic integrals (GIAO)          ...  NO
EPR gauge integrals                       ...  NO
Field gradient integrals                  ...  NO (   0 nuclei)
Spin-dipole/Fermi contact integrals       ...  NO (   0 nuclei)
Contact density integrals                 ...  NO (   0 nuclei)
Nucleus-orbit integrals                   ...  NO (   0 nuclei)
Geometric perturbations                   ...  NO (  19 nuclei)

Choice of electric origin   ... Center of mass
Position of electric origin ... ( -0.1435,  0.1761, -0.4657) 
Choice of magnetic origin   ... GIAO
Position of magnetic origin ... (  0.0000,  0.0000,  0.0000) 

Calculating integrals                     ... Electric Dipole (Length)     done (  0.0 sec)
Calculating integrals                     ... Linear Momentum              done (  0.0 sec)
Calculating integrals                     ... Angular Momentum  (ElOri)    done (  0.0 sec)

Property integrals calculated in   0.1 sec

Maximum memory used throughout the entire PROPINT-calculation: 26.9 MB


           ************************************************************
           *        Program running with 8 parallel MPI-processes     *
           *              working on a common directory               *
           ************************************************************


--------------------------------------------------------------------------------
                             ORCA-MATRIX DRIVEN CI
--------------------------------------------------------------------------------


Wavefunction type
-----------------
Correlation treatment                      ...      CCSD     
Single excitations                         ... ON
Orbital optimization                       ... OFF
Calculation of Z vector                    ... OFF
Calculation of Brueckner orbitals          ... OFF
Perturbative triple excitations            ... ON
CPCM scheme                                ... PTES
Calculation of F12 correction              ... OFF
Frozen core treatment                      ... chemical core (18 el)
Reference Wavefunction                     ... RHF
  Internal Orbitals:     9 ...   34 ( 26 MO's/ 52 electrons)
  Virtual  Orbitals:    35 ...  418 (384 MO's              )
Number of AO's                             ...    419
Number of electrons                        ...     70
Number of correlated electrons             ...     52

Algorithmic settings
--------------------
Integral transformation                    ... All integrals via the RI transformation
K(C) Formation                             ... RI-DLPNO
   PNO-Integral Storage                    ... ON DISK
   PNO occupation number cut-off           ... 3.330e-07
   Singles PNO occupation number cut-off   ... 9.990e-09
   PNO Mulliken prescreening cut-off       ... 1.000e-03
   Domain cut-off (Mulliken population)    ... 1.000e-03
   PNO Normalization                       ...    1
Maximum number of iterations               ...        50
Convergence tolerance (max. residuum)      ... 2.500e-05
Level shift for amplitude update           ... 2.000e-01
Maximum number of DIIS vectors             ...         7
DIIS turned on at iteration                ...         0
Damping before turning on DIIS             ...     0.500
Damping after turning on DIIS              ...     0.000
Pair specific amplitude update             ... OFF
Natural orbital iterations                 ... OFF
Perturbative natural orbital generation    ... OFF
Printlevel                                 ... 2

Singles Fock matrix elements calculated using PNOs.

Memory handling:
----------------
Maximum memory for working arrays          ...   8000 MB
Data storage in matrix containers          ... UNCOMPRESSED
Data type for integral storage             ... DOUBLE
In-Core Storage of quantities:
   Amplitudes+Sigma Vector      ... NO
   J+K operators                ... NO
   DIIS vectors                 ... NO
   3-external integrals         ... NO
   4-external integrals         ... NO

Localization treatment:
-----------------------
Localization option                        ...    6
Localization threshhold                    ... -1.0e+00
Using relative localization threshhold     ... 1.0e-08
Neglect threshold for strong pairs         ... 1.000e-04 Eh
Prescreening threshold for very weak pairs ... 1.000e-06 Eh

Initializing the integral package          ... done
Localizing the valence orbitals
Localizing the valence orbitals
------------------------------------------------------------------------------
                           ORCA ORBITAL LOCALIZATION
------------------------------------------------------------------------------

Input orbitals are from                  ... calc.gbw
Output orbitals are to                   ... calc.loc
Max. number of iterations                ... 128
Localizations seeded randomly            ... off
Convergence tolerance                    ... 1.000e-06
Using relative localization threshhold   ... 1.000e-08
Threshold for strong local MOs           ... 9.500e-01
Threshold for bond MOs                   ... 8.500e-01
Operator                                 ... 0
Orbital range for localization           ... 9 to 34
Localization criterion                   ... FOSTER-BOYS (AUGMENTED HESSIAN)
Doing the dipole integrals     ... o.k.
Initial value of the localization sum :   368.179279
ITERATION   0 : L=  416.9947253554 DL=  4.88e+01 (AVERGE_DL)=    0.3875582208 
ITERATION   1 : L=  421.0561267135 DL=  4.06e+00 (AVERGE_DL)=    0.1117882801 
ITERATION   2 : L=  421.1094097375 DL=  5.33e-02 (AVERGE_DL)=    0.0128042089 
ITERATION   3 : L=  421.1121912013 DL=  2.78e-03 (AVERGE_DL)=    0.0029254658 
ITERATION   4 : L=  421.1131607041 DL=  9.70e-04 (AVERGE_DL)=    0.0017271611 
ITERATION   5 : L=  421.1137596009 DL=  5.99e-04 (AVERGE_DL)=    0.0013574827 
ITERATION   6 : L=  421.1141785571 DL=  4.19e-04 (AVERGE_DL)=    0.0011353837 
ITERATION   7 : L=  421.1144813048 DL=  3.03e-04 (AVERGE_DL)=    0.0009651586 
ITERATION   8 : L=  421.1147030329 DL=  2.22e-04 (AVERGE_DL)=    0.0008259785 
ITERATION   9 : L=  421.1148668761 DL=  1.64e-04 (AVERGE_DL)=    0.0007100231 
ITERATION  10 : L=  421.1149887595 DL=  1.22e-04 (AVERGE_DL)=    0.0006123934 
ITERATION  11 : L=  421.1150799079 DL=  9.11e-05 (AVERGE_DL)=    0.0005295817 
ITERATION  12 : L=  421.1151483616 DL=  6.85e-05 (AVERGE_DL)=    0.0004589408 
ITERATION  13 : L=  421.1151999451 DL=  5.16e-05 (AVERGE_DL)=    0.0003983948 
ITERATION  14 : L=  421.1152389224 DL=  3.90e-05 (AVERGE_DL)=    0.0003463094 
ITERATION  15 : L=  421.1152684418 DL=  2.95e-05 (AVERGE_DL)=    0.0003013785 
ITERATION  16 : L=  421.1152908373 DL=  2.24e-05 (AVERGE_DL)=    0.0002625056 
ITERATION  17 : L=  421.1153078569 DL=  1.70e-05 (AVERGE_DL)=    0.0002288407 
ITERATION  18 : L=  421.1153208048 DL=  1.29e-05 (AVERGE_DL)=    0.0001995990 
ITERATION  19 : L=  421.1153306668 DL=  9.86e-06 (AVERGE_DL)=    0.0001741968 
ITERATION  20 : L=  421.1153381838 DL=  7.52e-06 (AVERGE_DL)=    0.0001520833 
ITERATION  21 : L=  421.1153439178 DL=  5.73e-06 (AVERGE_DL)=    0.0001328270 
ITERATION  22 : L=  421.1153482953 DL=  4.38e-06 (AVERGE_DL)=    0.0001160563 
ITERATION  23 : L=  421.1153516374 DL=  3.34e-06 (AVERGE_DL)=    0.0001014079 
ITERATION  24 : L=  421.1153541910 DL=  2.55e-06 (AVERGE_DL)=    0.0000886412 
ITERATION  25 : L=  421.1153561427 DL=  1.95e-06 (AVERGE_DL)=    0.0000774925 
ITERATION  26 : L=  421.1153576354 DL=  1.49e-06 (AVERGE_DL)=    0.0000677713 
ITERATION  27 : L=  421.1153587770 DL=  1.14e-06 (AVERGE_DL)=    0.0000592674 
ITERATION  28 : L=  421.1153596497 DL=  8.73e-07 (AVERGE_DL)=    0.0000518190 
LOCALIZATION SUM CONVERGED

------------------------------------------------------
AUGMENTED HESSIAN OPTIMIZATION OF FOSTER-BOYS ORBITALS
------------------------------------------------------

Spin operator:           0
Orbital window:          9 to 34
Number of iterations:    128
Gradient tolerance:      1.000e-06
Number of pairs:         325
Davidson threshold:      2000
Diagonalization method:  LAPACK
Iter:    0   L: 421.1153596497   Grad. norm: 2.069805e-03
   *** Likely close to a maximum now. ***
       Augmented Hessian eigenvalues:  5.71e-06 -1.31e-01 -1.14e+00 -1.39e+00 ... 
Iter:    1   L: 421.1153625099   Grad. norm: 3.536270e-05
Iter:    2   L: 421.1153625099   Grad. norm: 3.971371e-10
LOCALIZATION HAS CONVERGED.

Eigenvalues of the Hessian:
  0 -1.307e-01
  1 -1.137e+00
  2 -1.393e+00
  3 -1.642e+00
  4 -2.024e+00
  5 -2.794e+00
  6 -3.587e+00
  7 -4.574e+00
  8 -4.902e+00
  9 -5.211e+00
    ...


--------------------------------------------------------------------------------
                    LOCALIZED MOLECULAR ORBITAL COMPOSITIONS
--------------------------------------------------------------------------------

The Mulliken populations for each LMO on each atom are computed
The LMO`s will be ordered according to atom index and type
  (A) Strongly localized MO`s have populations of >=0.950 on one atom
  (B) Two center bond orbitals have populations of >=0.850 on two atoms
  (C) Other MO`s are considered to be `delocalized`

FOUND  -   6 strongly local MO`s
       -  20 two center bond MO`s
       -   0 significantly delocalized MO`s

Rather strongly localized orbitals:
MO  14:   8O  -   0.971379
MO  13:   8O  -   0.983057
MO  12:   2O  -   0.950538
MO  11:   2O  -   0.961835
MO  10:   0O  -   0.964717
MO   9:   0O  -   0.963391
Bond-like localized orbitals:
MO  34:  18H  -   0.456216  and   5C  -   0.565452
MO  33:  17H  -   0.466612  and   5C  -   0.558641
MO  32:  16H  -   0.466236  and   6C  -   0.553162
MO  31:  15H  -   0.471092  and   6C  -   0.559031
MO  30:  14H  -   0.482217  and   7C  -   0.552035
MO  29:  13H  -   0.481667  and   7C  -   0.547988
MO  28:  12H  -   0.451327  and   4C  -   0.572716
MO  27:  11H  -   0.458327  and   3C  -   0.562142
MO  26:  10H  -   0.465248  and   3C  -   0.560631
MO  25:   9H  -   0.466097  and   3C  -   0.559106
MO  24:   8O  -   0.687472  and   7C  -   0.324025
MO  23:   8O  -   0.671252  and   4C  -   0.321234
MO  22:   7C  -   0.523191  and   6C  -   0.493077
MO  21:   6C  -   0.498493  and   5C  -   0.506921
MO  20:   5C  -   0.479002  and   4C  -   0.537702
MO  19:   4C  -   0.437360  and   1C  -   0.599465
MO  18:   3C  -   0.316945  and   2O  -   0.682604
MO  17:   2O  -   0.659700  and   1C  -   0.360948
MO  16:   1C  -   0.327298  and   0O  -   0.687240
MO  15:   1C  -   0.321347  and   0O  -   0.691416
Localized MO's were stored in: calc.loc

Localizing the core orbitals
------------------------------------------------------------------------------
                           ORCA ORBITAL LOCALIZATION
------------------------------------------------------------------------------

Input orbitals are from                  ... calc.loc
Output orbitals are to                   ... calc.loc
Max. number of iterations                ... 128
Localizations seeded randomly            ... off
Convergence tolerance                    ... 1.000e-06
Using relative localization threshhold   ... 1.000e-08
Threshold for strong local MOs           ... 9.500e-01
Threshold for bond MOs                   ... 8.500e-01
Operator                                 ... 0
Orbital range for localization           ... 0 to 8
Localization criterion                   ... FOSTER-BOYS (AUGMENTED HESSIAN)
Doing the dipole integrals     ... o.k.
Initial value of the localization sum :   117.854037
ITERATION   0 : L=  117.8540412209 DL=  4.41e-06 (AVERGE_DL)=    0.0003498727 
ITERATION   1 : L=  117.8540412209 DL=  0.00e+00 (AVERGE_DL)=    0.0000000000 
LOCALIZATION SUM CONVERGED

------------------------------------------------------
AUGMENTED HESSIAN OPTIMIZATION OF FOSTER-BOYS ORBITALS
------------------------------------------------------

Spin operator:           0
Orbital window:          0 to 8
Number of iterations:    128
Gradient tolerance:      1.000e-06
Number of pairs:         36
Davidson threshold:      2000
Diagonalization method:  LAPACK
Iter:    0   L: 117.8540412209   Grad. norm: 3.843261e-04
   *** Likely close to a maximum now. ***
       Augmented Hessian eigenvalues:  6.77e-10 -2.10e+01 -2.54e+01 -2.84e+01 ... 
Iter:    1   L: 117.8540412213   Grad. norm: 2.217990e-15
LOCALIZATION HAS CONVERGED.

Eigenvalues of the Hessian:
  0 -2.102e+01
  1 -2.543e+01
  2 -2.844e+01
  3 -2.937e+01
  4 -2.946e+01
  5 -3.325e+01
  6 -3.347e+01
  7 -3.348e+01
  8 -3.372e+01
  9 -7.232e+01
    ...


--------------------------------------------------------------------------------
                    LOCALIZED MOLECULAR ORBITAL COMPOSITIONS
--------------------------------------------------------------------------------

The Mulliken populations for each LMO on each atom are computed
The LMO`s will be ordered according to atom index and type
  (A) Strongly localized MO`s have populations of >=0.950 on one atom
  (B) Two center bond orbitals have populations of >=0.850 on two atoms
  (C) Other MO`s are considered to be `delocalized`

FOUND  -   9 strongly local MO`s
       -   0 two center bond MO`s
       -   0 significantly delocalized MO`s

Rather strongly localized orbitals:
MO   8:   8O  -   0.999326
MO   7:   7C  -   1.000803
MO   6:   6C  -   1.001905
MO   5:   5C  -   1.001638
MO   4:   4C  -   1.001565
MO   3:   3C  -   1.000097
MO   2:   2O  -   0.999207
MO   1:   1C  -   1.000104
MO   0:   0O  -   0.999322
Localized MO's were stored in: calc.loc

Warning: reference  - re-canonicalizations have been set to INT 1 VIRT 1
Warning: internal orbitals are localized - no re-canonicalization of internal orbitals
Warning: UsePNO is turned on - no re-canonicalization of internal and virtual orbitals
Fock densities were made 
Making Fock matrix and reference energy:

--------------------------
CLOSED-SHELL FOCK OPERATOR
--------------------------

MDCI_FockCPCM: ediel   =  -0.014601390000
MDCI_FockCPCM: <VCPCM> =  -0.084679128942
Time needed for Fock operator              ...           12.365 sec
Reference energy                           ...   -457.810643823

--------------
DLPNO SETTINGS (2015 fully linear scaling implementation)
--------------

TCutMKN:           1.000e-03
TCutPAO:           1.000e-03
TCutPNO:           3.330e-07
TCutPNOSingles:    9.990e-09
TCutEN:            9.700e-01
TCutPAOExt:        1.000e-01
TCutPairs:         1.000e-04
TCutPre:           1.000e-06
TCutOSV:           1.000e-06
TCutDOij:          1.000e-05
TCutDO:            1.000e-02
TCutC:             1.000e-04
TCutCPAO:          1.000e-03
TCutCMO:           1.000e-03
TScaleDOMP2PreScr: 2.000e+00
TScaleMKNMP2PreScr:1.000e+01
TScalePNOMP2PreScr:1.000e+00
PAO overlap thresh 1.000e-08
Using PNOs for Singles Fock computation
Use new domains
Use fully linear algorithm
TCutTNO:           1.000e-09
TCutMP2Pairs:      1.000e-05
TCutDOStrong:      2.000e-02
TCutDOWeak:        4.000e-02
TCutMKNStrong:     1.000e-02
TCutMKNWeak:       1.000e-01
NTCutTNO:          1

--------------------------
Creating C-PCM containers                  ... ok
Mulliken population of the LMOs            ... ok
Performing proximity check                 ... No problems found
Calculating differential overlap integrals ... ok

--------------------------
ELECTRON PAIR PRESCREENING
--------------------------

Dipole-based pair screening          .... used

   TCutDOij = 1.000000e-05
   TCutPre  = 1.000000e-06
   .... Finished loop over pairs
Total time spent in the prescreening                  ...     0.000 sec
sum of pair energies estimated for screened out pairs ...       0.000000000000 Eh
Thresholds for map construction and integral transformation for crude MP2:
   TCutMKN                    ...     1.0e-02
   TCutDO                     ...     2.0e-02
   TCutPairs                  ...     1.0e-04
   TCutPNO_CrudeMP2           ...     3.3e-07
   TCutPNOSingles_CrudeMP2    ...     1.0e-08
--------------------------------
LOCAL RI TRANSFORMATION (IAVPAO)
--------------------------------

Orbital window:       9 to 34
Number of PAOs:     419
Basis functions:    419 (159 shells)
Aux. functions:     984 (298 shells)
Use SHARK:           on
Have SHARK:         yes

Processing maps (0.0 sec)
Average map sizes:
   Aux shells -> MOs              26.0
   Aux shells -> PAOs            419.0
   MOs        -> AO shells       151.6
   PAOs       -> AO shells       158.4

Calculating integrals (1.1 sec, 81.796 MB)
Sorting integrals (0.1 sec, 81.785 MB)
Total time for the integral transformation: 1.3 sec
--------------------------------
INITIAL GUESS AND PNO GENERATION
--------------------------------

PNO truncation parameters                   .... 
    PAOOverlapThresh   =        1.000e-08

    TCutPairs          =        1.000e-04
    TCutPNO            =        3.330e-07
    TCutPNOSingles     =        9.990e-09
    TCutMP2Pairs       =        1.000e-05
    TCutMKN            =        1.000e-02
    TCutDO             =        2.000e-02

Pair selection                          .... not used
Type of local MP2 treatment                 .... semi-local MP2
Strategy for PNO selection                  .... occupation number selection
Pair density normalization                  .... MP2 norm
Spin component scaling                      .... not used

   .... Finished loop over pairs
Making pair pair interaction lists          ... done

                       ===========================
                        247 OF  351 PAIRS ARE KEPT CCSD PAIRS
                         98 OF  351 PAIRS ARE KEPT MP2 PAIRS FOR (T)
                          6 OF  351 PAIRS ARE SKIPPED
                       ===========================

Total time spent in the initial guess                 ...     4.193 sec
SL-MP2 correlation energy (all non-screened pairs)    ...      -1.631453096261 Eh

Initial PNO correlation energy                        ...      -1.623189325653 Eh
sum of pair energies prescreened and skipped MP2 pairs...      -0.000048377872 Eh
sum of pair energies of crude MP2 skipped pairs only  ...      -0.000048377872 Eh
sum of MP2 pair energies for pairs that were not kept ...      -0.003900386906 Eh
sum of PNO error estimates for the kept pairs         ...      -0.004363383702 Eh
                                                          --------------------
sum of all corrections                                         -0.008263770607
Initial total correlation energy                               -1.631453096261
Thresholds for map construction and integral transformation for fine MP2 and CCSD(T) calculation:
   TCutMKN   ...     1.0e-03
   TCutDO    ...     1.0e-02
   TCutPairs ...     1.0e-04
   TCutCMO   ...     1.0e-03
   TCutCPAO  ...     1.0e-03

Thresholds for map construction and integral transformation for strong Triples:
   TCutMKN   ...     1.0e-02
   TCutDO    ...     2.0e-02
   TCutCMO   ...     1.0e-03
   TCutCPAO  ...     1.0e-03

Thresholds for map construction and integral transformation for weak Triples:
   TCutMKN   ...     1.0e-01
   TCutDO    ...     4.0e-02
   TCutCMO   ...     1.0e-03
   TCutCPAO  ...     1.0e-03

--------------------------------
LOCAL RI TRANSFORMATION (IAVPAO)
--------------------------------

Orbital window:       9 to 34
Number of PAOs:     419
Basis functions:    419 (159 shells)
Aux. functions:     984 (298 shells)
Use SHARK:           on
Have SHARK:         yes

Processing maps (0.0 sec)
Average map sizes:
   Aux shells -> MOs              26.0
   Aux shells -> PAOs            419.0
   MOs        -> AO shells       151.6
   PAOs       -> AO shells       158.4

Calculating integrals (1.2 sec, 81.700 MB)
Sorting integrals (0.1 sec, 81.689 MB)
Total time for the integral transformation: 1.3 sec
--------------------------------
INITIAL GUESS AND PNO GENERATION
--------------------------------

PNO truncation parameters                   .... 
    PAOOverlapThresh   =        1.000e-08

    TCutPairs          =        1.000e-04
    TCutPNO            =        3.330e-07
    TCutPNOSingles     =        9.990e-09
    TCutMP2Pairs       =        1.000e-05
    TCutMKN            =        1.000e-03
    TCutDO             =        1.000e-02

Pair selection                          .... not used
Type of local MP2 treatment                 .... semi-local MP2
Strategy for PNO selection                  .... occupation number selection
Pair density normalization                  .... MP2 norm
Spin component scaling                      .... not used

   .... Finished loop over pairs

 PNO Occupation Number Statistics: 
  | Av. % of trace(Dij) retained        ...  98.059204761869
  | sigma^2 in % of trace(Dij) retained ...   4.10e+00
  | Av. % of trace(Di) retained         ...  99.999092896150
  | sigma^2 in % of trace(Di) retained  ...   7.06e-08
 Distributions of % trace(Dij) recovered:
  |       >= 99.9  ...    73 ( 21.2 % of all pairs)
  |   [80.0, 90.0) ...     1 (  0.3 % of all pairs)
  |   [90.0, 99.0) ...   189 ( 54.8 % of all pairs)
  |   [99.0, 99.9) ...    82 ( 23.8 % of all pairs)
 Distributions of % trace(Di) recovered :
  |       >= 99.9  ...    26 (100.0 % of all I-pairs )

Making pair pair interaction lists          ... done

                       ===========================
                        247 OF  345 PAIRS ARE KEPT
                       ===========================

Total time spent in the initial guess                 ...     6.081 sec
SL-MP2 correlation energy (all non-screened pairs)    ...      -1.632283519623 Eh

Initial PNO correlation energy                        ...      -1.624048737912 Eh
sum of pair energies estimated for screened out pairs ...      -0.000048377872 Eh
sum of MP2 pair energies for pairs that were not kept ...      -0.003854317504 Eh
sum of PNO error estimates for the kept pairs         ...      -0.004380464208 Eh
                                                          --------------------
sum of all corrections                                         -0.008283159583
Initial total correlation energy                               -1.632331897495
Thresholds for map construction and integral transformation for fine MP2 and CCSD(T) calculation:
   TCutMKN   ...     1.0e-03
   TCutDO    ...     1.0e-02
   TCutPairs ...     1.0e-04
   TCutCMO   ...     1.0e-03
   TCutCPAO  ...     1.0e-03

Time for aux screen maps:            0.002
Time for maps after fine MP2:            0.012
-----------------------------
LOCAL RI TRANSFORMATION (IJV)
-----------------------------

Orbital window:       9 to 34
Basis functions:    419 (159 shells)
Aux. functions:     984 (298 shells)
Use SHARK:           on

Processing maps (0.0 sec)
Average map sizes:
   Aux shells -> MOs(i)           25.6
   Aux shells -> MOs(j)           26.0
   MOs        -> AO shells       151.6

Calculating integrals (1.1 sec, 5.021 MB)
Sorting integrals (0.0 sec, 5.010 MB)
Total time for the integral transformation: 1.1 sec
--------------------------------
LOCAL RI TRANSFORMATION (VABPAO)
--------------------------------

Number of PAOs:     419
Basis functions:    419 (159 shells)
Aux. functions:     984 (298 shells)
Use SHARK:           on

Processing maps (0.0 sec)
Average map sizes:
   Aux shells -> PAOs            419.0
   PAOs       -> AO shells       158.4

Calculating integrals (2.2 sec, 1318.005 MB)
Finished


-------------------------------------
Pair Pair Term precalculation with     
RI-(ij|mn) and (im|jn) transformation  
ON THE FLY                             
-------------------------------------

   IBatch   1 (of   1)              ... done (   58.474 sec)
Total EXT                           ...          58.474 sec

IAVPA Available = YES
VABPAO Available= YES
IJV Available   = YES
IJK Available   = NO
PNO3i Available = YES
PNO3j Available = YES
PNO4 Available  = YES
---------------------
RI-PNO TRANSFORMATION
---------------------

Total Number of PNOs                   ...  7371
Average number of PNOs per pair        ...    29
Maximal number of PNOs per pair        ...    54
   #pairs with  1 -  5 PNOs   :    0
   #pairs with  6 - 10 PNOs   :   13
   #pairs with 11 - 15 PNOs   :   30
   #pairs with 16 - 20 PNOs   :   37
   #pairs with 21 - 25 PNOs   :   14
   #pairs with 26 - 30 PNOs   :   25
   #pairs with 31 - 35 PNOs   :   44
   #pairs with 36 - 40 PNOs   :   20
   #pairs with 41 - 45 PNOs   :   29
   #pairs with 46 - 50 PNOs   :   27
   #pairs with 51 - 55 PNOs   :    8

Generation of (ij|ab)[P] integrals            ... on
Generation of (ia|bc)[P],(ja|bc)[P] integrals ... on
Storage of 3 and 4 external integrals         ... on
Generation of ALL (ka|bc)[P] integrals        ... on
Keep RI integrals in memory                   ... off

Ibatch:  1 (of  1)
Starting 2-4 index PNO integral generation ... done

Timings:
Total PNO integral transformation time     ...         20.304 sec
Size of the 3-external file                ...        79 MB
Size of the 4-external file                ...       423 MB
Size of the IKJL file                      ...         0 MB
Size of the all 3-external file            ...      1030 MB
Size of the 1-external file                ...         4 MB

Making pair/pair overlap matrices          ... done (    3.003 sec)
Size of the pair overlap file              ... 323 MB
Redoing the guess amplitudes               ... done (    0.003 sec)

-------------------------
FINAL STARTUP INFORMATION
-------------------------

E(0)                                       ...   -457.810643823
E(SL-MP2)                                  ...     -1.632283520
E(SL-MP2) including corrections            ...     -1.632331897
Initial E(tot)                             ...   -459.442975720
<T|T>                                      ...      0.422738800
Number of pairs included                   ... 247
Total number of pairs                      ... 351

------------------------------------------------
                  RHF COUPLED CLUSTER ITERATIONS
------------------------------------------------

Number of PNO amplitudes to be optimized   ...       260029
Number of non-PNO amplitudes               ...     36421632
Untruncated number of regular amplitudes   ...     51757056

Iter       E(tot)           E(Corr)          Delta-E          Residual     Time
  0   -459.443041988     -1.624115005      0.008168514      0.019248201    5.22
                           *** Turning on DIIS ***
  1   -459.498864210     -1.679937228     -0.055822223      0.011298247    5.46
  2   -459.540421968     -1.721494986     -0.041557758      0.005301509    5.45
  3   -459.548033988     -1.729107006     -0.007612020      0.003059409    5.43
  4   -459.550154072     -1.731227090     -0.002120084      0.001419314    5.43
  5   -459.550697787     -1.731770805     -0.000543715      0.000713610    5.43
  6   -459.550800588     -1.731873606     -0.000102802      0.000292967    5.40
  7   -459.550808744     -1.731881762     -0.000008156      0.000126231    5.41
  8   -459.550812251     -1.731885269     -0.000003507      0.000051230    5.38
  9   -459.550803917     -1.731876935      0.000008334      0.000027004    5.39
 10   -459.550805565     -1.731878582     -0.000001648      0.000011636    5.37
               --- The Coupled-Cluster iterations have converged ---

----------------------
COUPLED CLUSTER ENERGY
----------------------

E(0)                                       ...   -457.810643823
E(CORR)(strong-pairs)                      ...     -1.731911946
E(CORR)(weak-pairs)                        ...     -0.008283160
E(CORR)(corrected)                         ...     -1.740195106
C-PCM corr. term (included in E(CORR))     ...     -0.000033364
E(TOT)                                     ...   -459.550838928
Singles Norm <S|S>**1/2                    ...      0.087571893  
T1 diagnostic                              ...      0.012144037  

------------------
LARGEST AMPLITUDES
------------------
  18-> 35  18-> 35       0.051593
  19-> 37  19-> 37       0.051497
  24-> 35  24-> 35       0.049321
  16-> 35  16-> 35       0.047806
  23-> 35  23-> 35       0.047272
  15-> 35  15-> 35       0.046758
  30-> 38  30-> 38       0.041720
  29-> 38  29-> 38       0.039999
  21-> 36  21-> 36       0.036933
  32-> 38  32-> 38       0.036075
  16-> 35  15-> 35       0.036014
  34-> 38  34-> 38       0.036007
  27-> 38  27-> 38       0.033968
  31-> 38  31-> 38       0.032397
  31-> 35  31-> 35       0.032285
  28-> 35  28-> 35       0.032131


-------------------------------------------
DLPNO BASED TRIPLES CORRECTION
-------------------------------------------

Singles multiplier          ...  1.000000
TCutTNO                     ... 1.000e-09
TCutMP2Pairs                ... 1.000e-05
TCutDOStrong                ... 2.000e-02
TCutMKNStrong               ... 1.000e-02
TCutDOWeak                  ... 4.000e-02
TCutMKNWeak                 ... 1.000e-01

Fragment selection                          .... not used
Number of Triples that are to be computed   ...      2143

 . . . . . . . . .
10% done  
20% done  
30% done  
40% done  
50% done  
60% done  
70% done  
80% done  
90% done               (    143.870 sec)
Triples timings:
Total time for T0               ...   161.221 sec
Total time for Iterative (T)    ...     0.000 sec
Total time of overall (T)       ...   162.314 sec

Triples List generation         ...     0.000 sec
TNO generation                  ...    17.343 sec
Pair density generation         ...     0.004 sec
Look up tables                  ...     0.000 sec
Generating 3-index integrals    ...   103.319 sec
  Make 4-ind.int. from 3-ind.int...    11.655 sec
  Projecting amplitudes (D + S) ...    17.336 sec
  Downprojecting integrals      ...     0.002 sec
  Energy contr. (sum over a,b,c)...     3.415 sec
Fitting ET(->0)                 ...     0.000 sec

Everything after 3-index        ...    40.551 sec

Timing details:
 TNO integrals                  ...   113.783 sec
   Reading 3-index integrals    ...     0.433 sec
   Sorting integrals            ...    16.394 sec
       Sorting integrals 1      ...     0.002 sec
       Sorting integrals 2      ...    12.066 sec
       Sorting integrals 3      ...     0.541 sec
       Sorting integrals 4      ...     0.056 sec
       Sorting integrals 5      ...     0.136 sec
       Sorting integrals 6      ...     3.594 sec
   Calculating local VM**-1/2   ...     0.782 sec
   Orthogonal. integrals        ...     1.074 sec
   Multipl. 3-index integrals   ...    95.101 sec
   All concerning IRIab (w/TNO) ...     5.690 sec

 Calculate W0/W1                ...     8.127 sec
 W 3-ext contribution           ...     4.319 sec
 W 3-int contribution           ...     1.524 sec
 Sorting W                      ...     1.985 sec

 V exchange contribution        ...     1.366 sec

 Timings for Triples without generation
     of 3-index integrals       ...    40.547 sec
       0 weak pairs             ...    34.058 sec
       1 weak pair              ...     6.489 sec
       2 weak pairs             ...     0.000 sec
       3 weak pairs             ...     0.000 sec
  Extra time for extrapolation  ...     0.000 sec

Number of Triples   (0, 1, 2, 3 weak pairs; overall):   1438     705       0       0  (  2143)
Number of Atoms     (0, 1, 2, 3 weak pairs; overall):   13.9    12.7     0.0     0.0  (    19)
Number of PAOs      (0, 1, 2, 3 weak pairs; overall):  332.5   317.2     0.0     0.0  (   419)
Number of AuxFcns   (0, 1, 2, 3 weak pairs; overall):  385.4   334.6     0.0     0.0  (   984)
Number of TNOs      (0, 1, 2, 3 weak pairs         ):   79.0    52.9     0.0     0.0
Aver. Number of NTNO, Atoms, PAOs, AuxFcns / Triples:   2143    70.4    13.5   327.5   368.7

Triples Correction (T)                     ...     -0.068968739
Final correlation energy                   ...     -1.809163845
E(CCSD)                                    ...   -459.550838928
E(CCSD(T))                                 ...   -459.619807668


--------------------------------------------------------------------------------
                                    TIMINGS
--------------------------------------------------------------------------------


Total execution time                   ...      357.602 sec

Localization of occupied MO's          ...        0.224 sec (  0.1%)
Fock Matrix Formation                  ...       12.365 sec (  3.5%)
Global overlap, Fock, MKN matrices     ...       23.413 sec (  6.5%)
Differential overlap integrals         ...        0.770 sec (  0.2%)
Organizing maps                        ...        0.039 sec (  0.0%)
RI 3-index integral generations        ...        5.963 sec (  1.7%)
RI-PNO integral transformation         ...       82.092 sec ( 23.0%)
Initial Guess                          ...       10.363 sec (  2.9%)
DIIS Solver                            ...        0.245 sec (  0.1%)
State Vector Update                    ...        0.017 sec (  0.0%)
Sigma-vector construction              ...       59.114 sec ( 16.5%)
  <D|H|D>(0-ext)                       ...        3.214 sec (  5.4% of sigma)
  <D|H|D>(2-ext Fock)                  ...        0.013 sec (  0.0% of sigma)
  <D|H|D>(2-ext)                       ...       12.665 sec ( 21.4% of sigma)
  <D|H|D>(4-ext)                       ...        4.612 sec (  7.8% of sigma)
  <D|H|D>(4-ext-corr)                  ...       21.689 sec ( 36.7% of sigma)
  CCSD doubles correction              ...        0.213 sec (  0.4% of sigma)
  <S|H|S>                              ...        0.710 sec (  1.2% of sigma)
  <S|H|D>(1-ext)                       ...        0.372 sec (  0.6% of sigma)
  <D|H|S>(1-ext)                       ...        0.010 sec (  0.0% of sigma)
  <S|H|D>(3-ext)                       ...        0.169 sec (  0.3% of sigma)
  Fock-dressing                        ...        8.081 sec ( 13.7% of sigma)
  Singles amplitudes                   ...        0.685 sec (  1.2% of sigma)
  (ik|jl)-dressing                     ...        2.255 sec (  3.8% of sigma)
  (ij|ab),(ia|jb)-dressing             ...        1.643 sec (  2.8% of sigma)
  C-PCM terms                          ...        2.661 sec (  4.5% of sigma)
  Pair energies                        ...        0.006 sec (  0.0% of sigma)
Total Time for computing (T)           ...      162.319 sec ( 45.4% of ALL)
C-PCM correction to E(CORR)            ...        0.212 sec (  0.1%)


Maximum memory used throughout the entire MDCI-calculation: 4612.9 MB

-------------------------   --------------------
FINAL SINGLE POINT ENERGY      -459.619807667692
-------------------------   --------------------


           ************************************************************
           *        Program running with 8 parallel MPI-processes     *
           *              working on a common directory               *
           ************************************************************

------------------------------------------------------------------------------
                              ORCA PROPERTY CALCULATIONS
------------------------------------------------------------------------------

GBWName                                 ... calc.gbw
Number of atoms                         ...     19
Number of basis functions               ...    419
Max core memory                         ...   8000 MB

Electric properties:
Dipole moment                           ... YES
Quadrupole moment                       ...  NO
Static polarizability (Dipole/Dipole)   ...  NO
Static polarizability (Dipole/Quad.)    ...  NO
Static polarizability (Quad./Quad.)     ...  NO
Static polarizability (Velocity)        ...  NO

Atomic electric properties:
Dipole moment                           ...  NO
Quadrupole moment                       ...  NO
Static polarizability                   ...  NO

Choice of electric origin               ... Center of mass
Position of electric origin             ...    -0.143516     0.176145    -0.465709

General magnetic properties:
Magnetizability                         ...  NO

EPR properties:
g-Tensor (aka g-matrix)                 ...  NO
Zero-Field splitting spin-orbit         ...  NO
Zero-field splitting spin-spin          ...  NO
Hyperfine couplings                     ...  NO (   0 nuclei)
Quadrupole couplings                    ...  NO (   0 nuclei)
Contact density                         ...  NO (   0 nuclei)

NMR properties:
Chemical shifts                         ...  NO (   0 nuclei)
Spin-rotation constants                 ...  NO (   0 nuclei)
Spin-spin couplings                     ...  NO (   0 nuclei,    0 pairs)

Choice of magnetic origin               ... GIAO
Position of magnetic origin             ...     0.000000     0.000000     0.000000

Properties with geometric perturbations:
SCF Hessian                             ...  NO
IR spectrum                             ...  NO
VCD spectrum                            ...  NO
X-ray spectroscopy properties:
SCF XES/XAS/RIXS spectra                ...  NO


-------------
DIPOLE MOMENT
-------------

Method             : SCF
Type of density    : Electron Density
Multiplicity       :   1
Irrep              :   0
Energy             :  -457.8106497851378549 Eh
Relativity type    : 
Basis              : AO
                                X                 Y                 Z
Electronic contribution:      2.554913043       0.537123673      -3.655792585
Nuclear contribution   :     -3.260259849      -0.950938713       4.642581618
                        -----------------------------------------
Total Dipole Moment    :     -0.705346806      -0.413815040       0.986789033
                        -----------------------------------------
Magnitude (a.u.)       :      1.281604307
Magnitude (Debye)      :      3.257579265


--------------------
Rotational spectrum 
--------------------
 
Rotational constants in cm-1:             0.094771             0.041973             0.036689 
Rotational constants in MHz :          2841.166431          1258.319841          1099.900943 

Dipole components along the rotational axes: 
x,y,z [a.u.] :     0.646781    -0.665439     0.883954 
x,y,z [Debye]:     1.643987    -1.691411     2.246833 

 

Dipole moment calculation done in   0.0 sec 

Maximum memory used throughout the entire PROP-calculation: 22.8 MB

--------------------------------
SUGGESTED CITATIONS FOR THIS RUN
--------------------------------

Below you find a list of papers that are relevant to this ORCA run
We neither can nor want to force you to cite these papers, but we appreciate if you do
You receive ORCA, which is the product of decades of hard work by many enthusiastic individuals, for free
The only thing we kindly ask in return is that you cite our papers,
We deeply appreciate it, if you show your appreciation for ORCA by not just citing the generic ORCA reference.

Please note that relegating all ORCA citations to the supporting information does *not* help us.
SI sections are not indexed - citations you put there will not count into any citation statistics
But we need these citations in order to attract the funding resources that allow us to do what we are doing

Therefore, if you are a happy ORCA user, please consider citing a few of the papers listed below in the main body of your paper

In addition to the list printed below, the program has created the file calc.bibtex that contains the list in bibtex format
You can import this file easily into all common literature databanks and citation aid programs


List of essential papers. We consider these as the minimum necessary citations

  1. Neese,F.
     Software update: the ORCA program system, version 5.0
     WIRES Comput. Molec. Sci., 2022 12(1)e1606
     doi.org/10.1002/wcms.1606

List of papers to cite with high priority. The work reported in these papers was absolutely
necessary for this run to complete.
Our perspective: the developers of density functionals and basis sets usually get cited in chemistry papers
Good! But without the algorithms to do something with them, the functionals or basis sets would not do anything.
Hence, in our opinion, the algorithm design and method developments papers are equally worthy of getting cited

  1. Neese,F.; Hansen,A.; Liakos,D.G.
     Efficient and accurate approximations to the local coupled cluster singles doubles method using a truncated pair natural orbital basis
     J. Chem. Phys., 2009 131 064103
     doi.org/10.1063/1.3173827
  2. Neese,F.; Wennmohs,F.; Hansen,A.
     Efficient and accurate local approximations to coupled-electron pair approaches: An attempt to revive the pair natural orbital method
     J. Chem. Phys., 2009 130 114108
     doi.org/10.1063/1.3086717
  3. Riplinger,C.; Neese,F.
     An efficient and near linear scaling pair natural orbital based local coupled cluster method
     J. Chem. Phys., 2013 138(3)Art. No. 034106
     doi.org/10.1063/1.4773581
  4. Riplinger,C.; Sandhoefer,B.; Hansen,A.; Neese,F.
     Natural triple excitations in local coupled cluster calculations with pair natural orbitals
     J. Chem. Phys., 2013 139(13)Art. No. 134101
     doi.org/10.1063/1.4821834
  5. Riplinger,C.; Pinski,P.; Becker,U.; Valeev,E.F.; Neese,F.
     Sparse maps-A systematic infrastructure for reduced-scaling electronic structure methods. II. Linear scaling domain based pair natural orbital coupled cluster theory
     J. Chem. Phys., 2016 144 
     doi.org/10.1063/1.4939030
  6. Bistoni,G.; Riplinger,C.; Minenkov,Y.; Cavallo,L.; Auer,A.A.; Neese,F.
     Treating Subvalence Correlation Effects in Domain Based Pair Natural Orbital Coupled Cluster Calculations: An Out-of-the-Box Approach
     J. Theo. Comp. Chem., 2017 13 3220-3227
     doi.org/10.1021/acs.jctc.7b00352
  7. Garcia-Rates,M.; Neese,F.
     Effect of the Solute Cavity on the Solvation Energy and its Derivatives within the Framework of the Gaussian Charge Scheme
     J. Comput. Chem., 2020 41 922-939
     doi.org/10.1002/jcc.26139
  8. Garcia-Rates,M.; Becker,U.; Neese,F.
     Implicit solvation in domain based pair natural orbital coupled cluster (DLPNO-CCSD) theory
     J. Comput. Chem., 2021 42 1959-1973
     doi.org/10.1002/jcc.26726
  9. Neese,F.
     The SHARK Integral Generation and Digestion System
     J. Comp. Chem., 2022  1-16
     doi.org/10.1002/jcc.26942

List of suggested additional citations. These are papers that are important in the 'surrounding' of 
of this run, or papers that preceded the highly important papers. If you like your results we are grateful for a citation.

  1. Neese,F.
     The ORCA program system
     WIRES Comput. Molec. Sci., 2012 2(1)73-78
     doi.org/10.1002/wcms.81
  2. Neese,F.
     Software update: the ORCA program system, version 4.0
     WIRES Comput. Molec. Sci., 2018 8(1)1-6
     doi.org/10.1002/wcms.1327
  3. Neese,F.; Wennmohs,F.; Becker,U.; Riplinger,C.
     The ORCA quantum chemistry program package
     J. Chem. Phys., 2020 152 Art. No. L224108
     doi.org/10.1063/5.0004608

List of optional additional citations

  1. Neese,F.
     Approximate second-order SCF convergence for spin unrestricted wavefunctions
     Chem. Phys. Lett., 2000 325(1-3)93-98
     doi.org/10.1016/s0009-2614(00)00662-x

Timings for individual modules:

Sum of individual times          ...      394.373 sec (=   6.573 min)
Startup calculation              ...        1.410 sec (=   0.023 min)   0.4 %
SCF iterations                   ...       34.091 sec (=   0.568 min)   8.6 %
Property integrals               ...        0.357 sec (=   0.006 min)   0.1 %
Property calculations            ...        0.452 sec (=   0.008 min)   0.1 %
MDCI module                      ...      358.064 sec (=   5.968 min)  90.8 %
                             ****ORCA TERMINATED NORMALLY****
TOTAL RUN TIME: 0 days 0 hours 6 minutes 34 seconds 683 msec
'calc.bibtex' -> '/hsnfs/users/frank/ThermodynamicMap/2-EsterFuran/Product/SP/calc.bibtex'
'calc.cpcm' -> '/hsnfs/users/frank/ThermodynamicMap/2-EsterFuran/Product/SP/calc.cpcm'
'calc.cpcm_corr' -> '/hsnfs/users/frank/ThermodynamicMap/2-EsterFuran/Product/SP/calc.cpcm_corr'
'calc.densities' -> '/hsnfs/users/frank/ThermodynamicMap/2-EsterFuran/Product/SP/calc.densities'
'calc.densitiesinfo' -> '/hsnfs/users/frank/ThermodynamicMap/2-EsterFuran/Product/SP/calc.densitiesinfo'
'calc.err' -> '/hsnfs/users/frank/ThermodynamicMap/2-EsterFuran/Product/SP/calc.err'
'calc.gbw' -> '/hsnfs/users/frank/ThermodynamicMap/2-EsterFuran/Product/SP/calc.gbw'
'calc.ges' -> '/hsnfs/users/frank/ThermodynamicMap/2-EsterFuran/Product/SP/calc.ges'
'calc.job' -> '/hsnfs/users/frank/ThermodynamicMap/2-EsterFuran/Product/SP/calc.job'
'calc.loc' -> '/hsnfs/users/frank/ThermodynamicMap/2-EsterFuran/Product/SP/calc.loc'
'calc.property.txt' -> '/hsnfs/users/frank/ThermodynamicMap/2-EsterFuran/Product/SP/calc.property.txt'
'calc.xyz' -> '/hsnfs/users/frank/ThermodynamicMap/2-EsterFuran/Product/SP/calc.xyz'
cp: cannot stat 'calc.asa.inp': No such file or directory
cp: missing destination file operand after '/hsnfs/users/frank/ThermodynamicMap/2-EsterFuran/Product/SP/'
Try 'cp --help' for more information.
cp: cannot stat 'calc.pc.tmp': No such file or directory
cp: cannot stat 'calc.QM2.pc.tmp': No such file or directory
