# Supplementary material for: Bro̷nsted Acid-Catalyzed Reduction of Furans
Source: J Am Chem Soc. 2025 Feb 19;147(9):7932–8. doi: 10.1021/jacs.4c18485 (PMC11887439; doi:10.1021/jacs.4c18485)
Supplement: Supplementary file 2 — ja4c18485_si_002.zip [file ja4c18485_si_002.zip › AllCoordinates/2-Methylester-Furan/SM/calc.out]

! Job execution by suborca V 10.00 !
Job started from head1.mpi-muelheim.mpg.de, running /hsnfs/software/orca/orca_stable_directory/orca_stable_20240711/orca on xe30th84.mpi-muelheim.mpg.de in /usr/scratch/frank/calc__8514479 (/bin/ksh)
Job execution start: Thu Jul 11 23:24:04 CEST 2024
Shared library path: /hsnfs/software/openmpi-4.1.0/lib:/hsnfs/software/orca/orca_stable_directory/orca_stable_20240711:/hsnfs/software/themis/llvm-14.0.1/lib::/hsnfs/software/cfour-2.1/lib:/hsnfs/software/orca/orca_stable:/usr/users/openmpi-2.0.4/lib:/opt/intel/lib/intel64:/opt/intel/mkl/lib/intel64
SLURM Job ID is: 8514479
SLURM_JOB_NODELIST: xe30th84
Maxcore enforced by SLURM: 2048 MB per core
Expanded nodelist (1 nodes):
xe30th84

                                 *****************
                                 * O   R   C   A *
                                 *****************

                                            #,                                       
                                            ###                                      
                                            ####                                     
                                            #####                                    
                                            ######                                   
                                           ########,                                 
                                     ,,################,,,,,                         
                               ,,#################################,,                 
                          ,,##########################################,,             
                       ,#########################################, ''#####,          
                    ,#############################################,,   '####,        
                  ,##################################################,,,,####,       
                ,###########''''           ''''###############################       
              ,#####''   ,,,,##########,,,,          '''####'''          '####       
            ,##' ,,,,###########################,,,                        '##       
           ' ,,###''''                  '''############,,,                           
         ,,##''                                '''############,,,,        ,,,,,,###''
      ,#''                                            '''#######################'''  
     '                                                          ''''####''''         
             ,#######,   #######,   ,#######,      ##                                
            ,#'     '#,  ##    ##  ,#'     '#,    #''#        ,####,   ,####,        
            ##       ##  ##   ,#'  ##            #'  '#       #'       #'  '#        
            ##       ##  #######   ##           ,######,      #####,   #    #        
            '#,     ,#'  ##    ##  '#,     ,#' ,#      #,     #,   #   #,  ,#        
             '#######'   ##     ##  '#######'  #'      '#     '####' # '####'        


                #########################################################
                #                        -***-                          #
                #          Department of theory and spectroscopy        #
                #                                                       #
                #                      Frank Neese                      #
                #                                                       #
                #     Directorship, Architecture, Infrastructure        #
                #                    SHARK, DRIVERS                     #
                #        Core code/Algorithms in most modules           #
                #                                                       #
                #        Max Planck Institute fuer Kohlenforschung      #
                #                Kaiser Wilhelm Platz 1                 #
                #                 D-45470 Muelheim/Ruhr                 #
                #                      Germany                          #
                #                                                       #
                #                  All rights reserved                  #
                #                        -***-                          #
                #########################################################


                         Program Version 6.0  -   STABLE   -
                                (GIT: $4a5a57e3$)
                ($2024-07-09 13:34:12 +0200 $)

                         (BUILD: $Thu 11 Jul 2024 01:06:13 AM CEST$)


 With contributions from (in alphabetic order):
   Daniel Aravena         : Magnetic Suceptibility
   Michael Atanasov       : Ab Initio Ligand Field Theory (pilot matlab implementation)
   Alexander A. Auer      : GIAO ZORA, VPT2 properties, NMR spectrum
   Ute Becker             : All parallelization in ORCA, NUMFREQ, NUMCALC
   Giovanni Bistoni       : ED, misc. LED, open-shell LED, HFLD
   Martin Brehm           : Molecular dynamics
   Dmytro Bykov           : pre 5.0 version of the SCF Hessian
   Marcos Casanova-Páez   : riplet and SCS-CIS(D). UHF-(DLPNO)-IP/EA/STEOM-CCSD. CVS
   Vijay G. Chilkuri      : MRCI spin determinant printing, contributions to CSF-ICE
   Dipayan Datta          : RHF DLPNO-CCSD density
   Achintya Kumar Dutta   : EOM-CC, STEOM-CC
   Dmitry Ganyushin       : Spin-Orbit,Spin-Spin,Magnetic field MRCI
   Miquel Garcia          : C-PCM and meta-GGA Hessian, CCSD/C-PCM, Gaussian charge scheme
   Yang Guo               : DLPNO-NEVPT2, F12-NEVPT2, CIM, IAO-localization
   Andreas Hansen         : Spin unrestricted coupled pair/coupled cluster methods
   Benjamin Helmich-Paris : MC-RPA, TRAH-(SCF,CASSCF), AVAS, COSX integrals, SCF dyn. polar.
   Lee Huntington         : MR-EOM, pCC
   Robert Izsak           : Overlap fitted RIJCOSX, COSX-SCS-MP3, EOM
   Marcus Kettner         : Initial VPT2
   Christian Kollmar      : KDIIS, OOCD, Brueckner-CCSD(T), CCSD density, CASPT2, CASPT2-K, improved NEVPT2
   Axel Koslowski         : Symmetry handling, petite lists
   Simone Kossmann        : Meta GGA functionals, TD-DFT gradient, OOMP2, (MP2 Hessian; deprecated post 5.0)
   Martin Krupicka        : Initial ORCA-AGE/AUTOCI
   Lucas Lang             : DCDCAS
   Marvin Lechner         : AUTO-CI (C++ implementation), FIC-MRCC
   Dagmar Lenk            : GEPOL surface, SMD, ORCA-2-JSON
   Dimitrios Liakos       : Extrapolation schemes; Compound Job, initial MDCI parallelization
   Dimitrios Manganas     : Further ROCIS development; embedding schemes. LFT, Crystal Embedding
   Dimitrios Pantazis     : SARC Basis sets
   Anastasios Papadopoulos: AUTO-CI, single reference methods and gradients
   Taras Petrenko         : pre 6.0 DFT Hessian and TD-DFT gradient, (ASA, deprecated), ECA, 1-Electron XAS/XES, NRVS
   Peter Pinski           : DLPNO-MP2, DLPNO-MP2 Gradient
   Christoph Reimann      : Effective Core Potentials
   Marius Retegan         : Local ZFS, SOC
   Christoph Riplinger    : Optimizer, TS searches, QM/MM, DLPNO-CCSD(T), (RO)-DLPNO pert. Triples
   Tobias Risthaus        : Range-separated hybrids, TD-DFT gradient, RPA, STAB
   Michael Roemelt        : Original ROCIS implementation
   Masaaki Saitow         : Open-shell DLPNO-CCSD energy and density
   Barbara Sandhoefer     : DKH picture change effects
   Avijit Sen             : IP-ROCIS (deprecated post 5.0)
   Kantharuban Sivalingam : CASSCF convergence/infrastructure, NEVPT2 and variants, FIC-MRCI
   Bernardo de Souza      : ESD, SOC TD-DFT
   Georgi Stoychev        : AutoAux, RI-MP2 NMR, DLPNO-MP2 response, X2C
   Willem Van den Heuvel  : Paramagnetic NMR
   Boris Wezisla          : Elementary symmetry handling
   Frank Wennmohs         : Technical directorship and infrastructure


 We gratefully acknowledge several colleagues who have allowed us to
 interface, adapt or use parts of their codes:
   Stefan Grimme, W. Hujo, H. Kruse, P. Pracht,  : VdW corrections, initial TS optimization,
                  C. Bannwarth, S. Ehlert          DFT functionals, gCP, sTDA/sTD-DF
   Ed Valeev, F. Pavosevic, A. Kumar             : LibInt (2-el integral package), F12 methods
   Garnet Chan, S. Sharma, J. Yang, R. Olivares  : DMRG
   Ulf Ekstrom                                   : XCFun DFT Library
   Mihaly Kallay                                 : mrcc  (arbitrary order and MRCC methods)
   Frank Weinhold                                : gennbo (NPA and NBO analysis)
   Simon Mueller                                 : openCOSMO-RS
   Christopher J. Cramer and Donald G. Truhlar   : smd solvation model
   Lars Goerigk                                  : TD-DFT with DH, B97 family of functionals
   V. Asgeirsson, H. Jonsson                     : NEB implementation
   FAccTs GmbH                                   : IRC, NEB, NEB-TS, DLPNO-Multilevel, CI-OPT
                                                   MM, QMMM, 2- and 3-layer-ONIOM, Crystal-QMMM,
                                                   LR-CPCM, SF, NACMEs, symmetry and pop. for TD-DFT,
                                                   nearIR, NL-DFT gradient (VV10), updates on ESD,
                                                   ML-optimized integration grids
   S Lehtola, MJT Oliveira, MAL Marques          : LibXC Library
   Liviu Ungur et al                             : ANISO software


 Your calculation uses the libint2 library for the computation of 2-el integrals
 For citations please refer to: http://libint.valeyev.net

 Your ORCA version has been built with support for libXC version: 6.2.2
 For citations please refer to: https://libxc.gitlab.io

 This ORCA versions uses:
   CBLAS   interface :  Fast vector & matrix operations
   LAPACKE interface :  Fast linear algebra routines
   SCALAPACK package :  Parallel linear algebra routines
   Shared memory     :  Shared parallel matrices
   BLAS/LAPACK       :  OpenBLAS 0.3.26  USE64BITINT DYNAMIC_ARCH NO_AFFINITY Haswell SINGLE_THREADED
        Core in use  :  Haswell
   Copyright (c) 2011-2014, The OpenBLAS Project


Your calculation utilizes the atom-pairwise dispersion correction
with the Becke-Johnson damping scheme (D3BJ)


================================================================================

----- Orbital basis set information -----
Your calculation utilizes the basis: def2-SVP
   F. Weigend and R. Ahlrichs, Phys. Chem. Chem. Phys. 7, 3297 (2005).

----- AuxJ basis set information -----
Your calculation utilizes the auxiliary basis: def2/J
   F. Weigend, Phys. Chem. Chem. Phys. 8, 1057 (2006).

----- AuxC basis set information -----
Your calculation utilizes the auxiliary basis: def2-SVP/C
  H-La, Hf-Rn : A. Hellweg, C. Hattig, S. Hofener and W. Klopper, Theor. Chem. Acc. 117, 587 (2007).
        Ce-Lu : J. Chmela and M. E. Harding, Mol. Phys. (2018).

================================================================================
                                        WARNINGS
                       Please study these warnings very carefully!
================================================================================

WARNING: Old DensityContainer found on disk!
         Will remove this file - 
         If you want to keep old densities, please start your calculation with a different basename. 


WARNING: The frozen-core approximation for MP2-gradient calculations is turned on by default.

WARNING: Geometry Optimization
  ===> : Switching off AutoStart
         For restart on a previous wavefunction, please use MOREAD

WARNING: The frozen-core approximation is turned on by default for 
         the MP2 part of double-hybrid DFT.

================================================================================
                                       INPUT FILE
================================================================================
NAME = calc.inp
|  1> ! RI-B2PLYP D3BJ  def2-SVP def2-SVP/C RIJCOSX def2/J  TightOpt NumFreq
|  2> 
|  3> %cpcm
|  4> epsilon 16.7                    # Dielectric constant
|  5> refrac 1.275   
|  6> SURFACETYPE VDW_GAUSSIAN
|  7> end
|  8> 
|  9> %geom
| 10> MaxIter 100
| 11> end
| 12> 
| 13> 
| 14> * xyz 0 1
| 15>  O          1.4797174481        1.4902229619        0.0002005977
| 16>  C          0.9604940224        0.4001040081       -0.0000528754
| 17>  O          1.6409593048       -0.7539165738       -0.0001720283
| 18>  C          3.0549330074       -0.6349936468        0.0000662791
| 19>  C         -0.4873292875        0.1847331886       -0.0001005177
| 20>  C         -1.5026867404        1.1122450943       -0.0001609111
| 21>  C         -2.7023837627        0.3751995257        0.0000028958
| 22>  C         -2.3307771490       -0.9393640090        0.0001926275
| 23>  O         -1.0034272065       -1.0634291797       -0.0000102655
| 24>  H          3.3897731778       -0.0871203158        0.8834448995
| 25>  H          3.3911477613       -0.1002136083       -0.8907955287
| 26>  H          3.4442014731       -1.6496295391        0.0076778667
| 27>  H         -1.3817550316        2.1755039468       -0.0003323653
| 28>  H         -3.7000169238        0.7630440481       -0.0000055740
| 29>  H         -2.9096350326       -1.8425297689        0.0003458009
| 30> *
| 31> 
| 32>                          ****END OF INPUT****
================================================================================

                       *****************************
                       * Geometry Optimization Run *
                       *****************************

Geometry optimization settings:
Update method            Update   .... BFGS
Choice of coordinates    CoordSys .... (2022) Redundant Internals
Initial Hessian          InHess   .... Almloef's Model
Max. no of cycles        MaxIter  .... 100

Convergence Tolerances:
Energy Change            TolE     ....  1.0000e-06 Eh
Max. Gradient            TolMAXG  ....  1.0000e-04 Eh/bohr
RMS Gradient             TolRMSG  ....  3.0000e-05 Eh/bohr
Max. Displacement        TolMAXD  ....  1.0000e-03 bohr
RMS Displacement         TolRMSD  ....  6.0000e-04 bohr
Strict Convergence                .... False

------------------------------------------------------------------------------
                        ORCA OPTIMIZATION COORDINATE SETUP
------------------------------------------------------------------------------

The optimization will be done in redundant internal coordinates (2022)
Making redundant internal coordinates   ...  (2022 redundants) done
Evaluating the initial hessian          ...  (Almloef) done
Evaluating the coordinates              ...  done
Calculating the B-matrix                .... done
Calculating the G-matrix                .... done
Diagonalizing the G-matrix              .... done
Small eigenvalue found = 2.028e-02
The first mode is                       ....   24
The number of degrees of freedom        ....   39

    -----------------------------------------------------------------
                    Redundant Internal Coordinates


    -----------------------------------------------------------------
         Definition                    Initial Value    Approx d2E/dq
    -----------------------------------------------------------------
      1. B(C   1,O   0)                  1.2075         1.094237   
      2. B(O   2,C   1)                  1.3397         0.673171   
      3. B(C   3,O   2)                  1.4190         0.503109   
      4. B(C   4,C   1)                  1.4638         0.476506   
      5. B(C   5,C   4)                  1.3752         0.659659   
      6. B(C   6,C   5)                  1.4080         0.584784   
      7. B(C   7,C   6)                  1.3661         0.682189   
      8. B(O   8,C   7)                  1.3331         0.689603   
      9. B(O   8,C   4)                  1.3507         0.646620   
     10. B(H   9,C   3)                  1.0921         0.357358   
     11. B(H  10,C   3)                  1.0921         0.357343   
     12. B(H  11,C   3)                  1.0868         0.364395   
     13. B(H  12,C   5)                  1.0701         0.387391   
     14. B(H  13,C   6)                  1.0704         0.387025   
     15. B(H  14,C   7)                  1.0727         0.383663   
     16. A(O   2,C   1,C   4)          112.0646         0.417493   
     17. A(O   0,C   1,C   4)          123.9294         0.455674   
     18. A(O   0,C   1,O   2)          124.0059         0.482238   
     19. A(C   1,O   2,C   3)          115.7180         0.418821   
     20. A(O   2,C   3,H   9)          110.3473         0.338218   
     21. A(H   9,C   3,H  10)          108.6502         0.290140   
     22. A(O   2,C   3,H  11)          106.1816         0.339320   
     23. A(O   2,C   3,H  10)          110.3457         0.338215   
     24. A(H   9,C   3,H  11)          110.6642         0.291032   
     25. A(H  10,C   3,H  11)          110.6477         0.291030   
     26. A(C   1,C   4,C   5)          129.1278         0.418702   
     27. A(C   5,C   4,O   8)          109.9468         0.439381   
     28. A(C   1,C   4,O   8)          120.9254         0.414515   
     29. A(C   4,C   5,C   6)          106.0239         0.434342   
     30. A(C   6,C   5,H  12)          128.0536         0.353781   
     31. A(C   4,C   5,H  12)          125.9224         0.361101   
     32. A(C   5,C   6,C   7)          105.7801         0.436977   
     33. A(C   7,C   6,H  13)          127.0291         0.363118   
     34. A(C   5,C   6,H  13)          127.1908         0.353724   
     35. A(O   8,C   7,H  14)          117.3168         0.360991   
     36. A(C   6,C   7,H  14)          131.5586         0.362578   
     37. A(C   6,C   7,O   8)          111.1246         0.447235   
     38. A(C   4,O   8,C   7)          107.1246         0.440007   
     39. D(C   3,O   2,C   1,C   4)   -179.9909         0.033691   
     40. D(C   3,O   2,C   1,O   0)      0.0021         0.033691   
     41. D(H   9,C   3,O   2,C   1)     59.6068         0.020019   
     42. D(H  10,C   3,O   2,C   1)    -60.4782         0.020019   
     43. D(H  11,C   3,O   2,C   1)    179.5747         0.020019   
     44. D(C   5,C   4,C   1,O   2)   -179.9920         0.015459   
     45. D(C   5,C   4,C   1,O   0)      0.0150         0.015459   
     46. D(O   8,C   4,C   1,O   0)   -179.9812         0.015459   
     47. D(O   8,C   4,C   1,O   2)      0.0118         0.015459   
     48. D(H  12,C   5,C   4,O   8)   -179.9936         0.030362   
     49. D(H  12,C   5,C   4,C   1)      0.0099         0.030362   
     50. D(C   6,C   5,C   4,O   8)      0.0045         0.030362   
     51. D(C   6,C   5,C   4,C   1)   -179.9920         0.030362   
     52. D(C   7,C   6,C   5,H  12)    179.9999         0.023513   
     53. D(C   7,C   6,C   5,C   4)      0.0019         0.023513   
     54. D(H  13,C   6,C   5,H  12)     -0.0008         0.023513   
     55. D(H  13,C   6,C   5,C   4)   -179.9989         0.023513   
     56. D(H  14,C   7,C   6,H  13)      0.0016         0.032639   
     57. D(H  14,C   7,C   6,C   5)   -179.9992         0.032639   
     58. D(O   8,C   7,C   6,H  13)    179.9930         0.032639   
     59. D(O   8,C   7,C   6,C   5)     -0.0077         0.032639   
     60. D(C   4,O   8,C   7,H  14)   -179.9966         0.035512   
     61. D(C   4,O   8,C   7,C   6)      0.0106         0.035512   
     62. D(C   7,O   8,C   4,C   5)     -0.0092         0.030875   
     63. D(C   7,O   8,C   4,C   1)    179.9876         0.030875   
    -----------------------------------------------------------------

Number of atoms                         .... 15
Number of degrees of freedom            .... 63


         *************************************************************
         *                GEOMETRY OPTIMIZATION CYCLE   1            *
         *************************************************************
---------------------------------
CARTESIAN COORDINATES (ANGSTROEM)
---------------------------------
  O      1.479717    1.490223    0.000201
  C      0.960494    0.400104   -0.000053
  O      1.640959   -0.753917   -0.000172
  C      3.054933   -0.634994    0.000066
  C     -0.487329    0.184733   -0.000101
  C     -1.502687    1.112245   -0.000161
  C     -2.702384    0.375200    0.000003
  C     -2.330777   -0.939364    0.000193
  O     -1.003427   -1.063429   -0.000010
  H      3.389773   -0.087120    0.883445
  H      3.391148   -0.100214   -0.890796
  H      3.444201   -1.649630    0.007678
  H     -1.381755    2.175504   -0.000332
  H     -3.700017    0.763044   -0.000006
  H     -2.909635   -1.842530    0.000346

----------------------------
CARTESIAN COORDINATES (A.U.)
----------------------------
  NO LB      ZA    FRAG     MASS         X           Y           Z
   0 O     8.0000    0    15.999    2.796261    2.816113    0.000379
   1 C     6.0000    0    12.011    1.815071    0.756087   -0.000100
   2 O     8.0000    0    15.999    3.100964   -1.424696   -0.000325
   3 C     6.0000    0    12.011    5.772987   -1.199964    0.000125
   4 C     6.0000    0    12.011   -0.920919    0.349095   -0.000190
   5 C     6.0000    0    12.011   -2.839666    2.101839   -0.000304
   6 C     6.0000    0    12.011   -5.106765    0.709024    0.000005
   7 C     6.0000    0    12.011   -4.404530   -1.775141    0.000364
   8 O     8.0000    0    15.999   -1.896203   -2.009590   -0.000019
   9 H     1.0000    0     1.008    6.405743   -0.164634    1.669469
  10 H     1.0000    0     1.008    6.408341   -0.189376   -1.683360
  11 H     1.0000    0     1.008    6.508598   -3.117348    0.014509
  12 H     1.0000    0     1.008   -2.611139    4.111107   -0.000628
  13 H     1.0000    0     1.008   -6.992019    1.441944   -0.000011
  14 H     1.0000    0     1.008   -5.498413   -3.481877    0.000653

--------------------------------
INTERNAL COORDINATES (ANGSTROEM)
--------------------------------
 O      0   0   0     0.000000000000     0.00000000     0.00000000
 C      1   0   0     1.207456982040     0.00000000     0.00000000
 O      2   1   0     1.339700159811   124.00593171     0.00000000
 C      3   2   1     1.418965944271   115.71804280     0.00000000
 C      2   1   3     1.463754394990   123.92943386   179.99218889
 C      5   2   1     1.375219653736   129.12784342     0.00000000
 C      6   5   2     1.408016030570   106.02393526   180.00801493
 C      7   6   5     1.366077888741   105.78012208     0.00000000
 O      8   7   6     1.333135431080   111.12459481     0.00000000
 H      4   3   2     1.092081001352   110.34731395    59.60683112
 H      4   3   2     1.092091942519   110.34567032   299.52180829
 H      4   3   2     1.086772224800   106.18156655   179.57465317
 H      6   5   2     1.070113963562   125.92241503     0.00000000
 H      7   6   5     1.070371569948   127.19078512   180.00109473
 H      8   7   6     1.072746411191   131.55856783   180.00079968

---------------------------
INTERNAL COORDINATES (A.U.)
---------------------------
 O      0   0   0     0.000000000000     0.00000000     0.00000000
 C      1   0   0     2.281763014548     0.00000000     0.00000000
 O      2   1   0     2.531666403614   124.00593171     0.00000000
 C      3   2   1     2.681457028033   115.71804280     0.00000000
 C      2   1   3     2.766094933854   123.92943386   179.99218889
 C      5   2   1     2.598788519547   129.12784342     0.00000000
 C      6   5   2     2.660764689948   106.02393526   180.00801493
 C      7   6   5     2.581513087326   105.78012208     0.00000000
 O      8   7   6     2.519260864168   111.12459481     0.00000000
 H      4   3   2     2.063734008614   110.34731395    59.60683112
 H      4   3   2     2.063754684423   110.34567032   299.52180829
 H      4   3   2     2.053701874825   106.18156655   179.57465317
 H      6   5   2     2.022222323216   125.92241503     0.00000000
 H      7   6   5     2.022709128738   127.19078512   180.00109473
 H      8   7   6     2.027196928298   131.55856783   180.00079968

---------------------
BASIS SET INFORMATION
---------------------
There are 3 groups of distinct atoms

 Group   1 Type O   : 7s4p1d contracted to 3s2p1d pattern {511/31/1}
 Group   2 Type C   : 7s4p1d contracted to 3s2p1d pattern {511/31/1}
 Group   3 Type H   : 4s1p contracted to 2s1p pattern {31/1}

Atom   0O    basis set group =>   1
Atom   1C    basis set group =>   2
Atom   2O    basis set group =>   1
Atom   3C    basis set group =>   2
Atom   4C    basis set group =>   2
Atom   5C    basis set group =>   2
Atom   6C    basis set group =>   2
Atom   7C    basis set group =>   2
Atom   8O    basis set group =>   1
Atom   9H    basis set group =>   3
Atom  10H    basis set group =>   3
Atom  11H    basis set group =>   3
Atom  12H    basis set group =>   3
Atom  13H    basis set group =>   3
Atom  14H    basis set group =>   3
---------------------------------
AUXILIARY/J BASIS SET INFORMATION
---------------------------------
There are 3 groups of distinct atoms

 Group   1 Type O   : 12s5p4d2f1g contracted to 6s4p3d1f1g pattern {711111/2111/211/2/1}
 Group   2 Type C   : 12s5p4d2f1g contracted to 6s4p3d1f1g pattern {711111/2111/211/2/1}
 Group   3 Type H   : 5s2p1d contracted to 3s1p1d pattern {311/2/1}

Atom   0O    basis set group =>   1
Atom   1C    basis set group =>   2
Atom   2O    basis set group =>   1
Atom   3C    basis set group =>   2
Atom   4C    basis set group =>   2
Atom   5C    basis set group =>   2
Atom   6C    basis set group =>   2
Atom   7C    basis set group =>   2
Atom   8O    basis set group =>   1
Atom   9H    basis set group =>   3
Atom  10H    basis set group =>   3
Atom  11H    basis set group =>   3
Atom  12H    basis set group =>   3
Atom  13H    basis set group =>   3
Atom  14H    basis set group =>   3
---------------------------------
AUXILIARY/C BASIS SET INFORMATION
---------------------------------
There are 3 groups of distinct atoms

 Group   1 Type O   : 8s6p5d3f contracted to 6s5p4d1f pattern {311111/21111/2111/3}
 Group   2 Type C   : 8s6p5d3f contracted to 6s5p4d1f pattern {311111/21111/2111/3}
 Group   3 Type H   : 4s3p2d contracted to 3s2p1d pattern {211/21/2}

Atom   0O    basis set group =>   1
Atom   1C    basis set group =>   2
Atom   2O    basis set group =>   1
Atom   3C    basis set group =>   2
Atom   4C    basis set group =>   2
Atom   5C    basis set group =>   2
Atom   6C    basis set group =>   2
Atom   7C    basis set group =>   2
Atom   8O    basis set group =>   1
Atom   9H    basis set group =>   3
Atom  10H    basis set group =>   3
Atom  11H    basis set group =>   3
Atom  12H    basis set group =>   3
Atom  13H    basis set group =>   3
Atom  14H    basis set group =>   3
------------------------------------------------------------------------------
                             ORCA STARTUP CALCULATIONS
                           -- RI-GTO INTEGRALS CHOSEN --
------------------------------------------------------------------------------
------------------------------------------------------------------------------
                   ___                                                        
                  /   \      - P O W E R E D   B Y -                         
                 /     \                                                     
                 |  |  |   _    _      __       _____    __    __             
                 |  |  |  | |  | |    /  \     |  _  \  |  |  /  |          
                  \  \/   | |  | |   /    \    | | | |  |  | /  /          
                 / \  \   | |__| |  /  /\  \   | |_| |  |  |/  /          
                |  |  |   |  __  | /  /__\  \  |    /   |      \           
                |  |  |   | |  | | |   __   |  |    \   |  |\   \          
                \     /   | |  | | |  |  |  |  | |\  \  |  | \   \       
                 \___/    |_|  |_| |__|  |__|  |_| \__\ |__|  \__/        
                                                                              
                      - O R C A' S   B I G   F R I E N D -                    
                                      &                                       
                       - I N T E G R A L  F E E D E R -                       
                                                                              
 v1 FN, 2020, v2 2021, v3 2022-2024                                           
------------------------------------------------------------------------------


----------------------
SHARK INTEGRAL PACKAGE
----------------------

Number of atoms                             ...     15
Number of basis functions                   ...    156
Number of shells                            ...     72
Maximum angular momentum                    ...      2
Integral batch strategy                     ... SHARK/LIBINT Hybrid
RI-J (if used) integral strategy            ... SPLIT-RIJ (Revised 2003 algorithm where possible)
Printlevel                                  ...      1
Contraction scheme used                     ... SEGMENTED contraction
Prescreening option                         ... SCHWARTZ
   Thresh                                   ... 1.000e-12
   Tcut                                     ... 1.000e-14
   Tpresel                                  ... 1.000e-14 
Coulomb Range Separation                    ... NOT USED
Exchange Range Separation                   ... NOT USED
Multipole approximations                    ... NOT USED
Finite Nucleus Model                        ... NOT USED
CABS basis                                  ... NOT available
Auxiliary Coulomb fitting basis             ... AVAILABLE
   # of basis functions in Aux-J            ...    507
   # of shells in Aux-J                     ...    165
   Maximum angular momentum in Aux-J        ...      4
Auxiliary J/K fitting basis                 ... NOT available
Auxiliary Correlation fitting basis         ... AVAILABLE
   # of basis functions in Aux-C            ...    516
   # of shells in Aux-C                     ...    180
   Maximum angular momentum in Aux-C        ...      3
Auxiliary 'external' fitting basis          ... NOT available

Checking pre-screening integrals            ... done (  0.0 sec) Dimension = 72
Check shell pair data                       ... done (  0.0 sec)
Shell pair information
Shell pair cut-off parameter TPreSel        ...   1.0e-14
Total number of shell pairs                 ...      2628
Shell pairs after pre-screening             ...      2431
Total number of primitive shell pairs       ...      9726
Primitive shell pairs kept                  ...      6615
          la=0 lb=0:    716 shell pairs
          la=1 lb=0:    867 shell pairs
          la=1 lb=1:    279 shell pairs
          la=2 lb=0:    325 shell pairs
          la=2 lb=1:    201 shell pairs
          la=2 lb=2:     43 shell pairs

Calculating one electron integrals          ... done (  0.0 sec)
Calculating RI/J V-Matrix + Cholesky decomp.... done (  0.0 sec)
Calculating RI/C V-Matrix + Cholesky decomp.... done (  0.0 sec)
Calculating Nuclear repulsion               ... done (  0.0 sec) ENN=    434.352103918982 Eh

Diagonalization of the overlap matrix:
Smallest eigenvalue                        ... 6.476e-04
Time for diagonalization                   ...    0.008 sec
Threshold for overlap eigenvalues          ... 1.000e-07
Number of eigenvalues below threshold      ... 0
Time for construction of square roots      ...    0.001 sec
Total time needed                          ...    0.009 sec

-------------------
DFT GRID GENERATION
-------------------

General Integration Accuracy     IntAcc      ... 4.388
Radial Grid Type                 RadialGrid  ... OptM3 with GC (2021)
Angular Grid (max. ang.)         AngularGrid ... 4 (Lebedev-302)
Angular grid pruning method      GridPruning ... 4 (adaptive)
Weight generation scheme         WeightScheme... mBecke (2022)
Basis function cutoff            BFCut       ... 1.0000e-12
Integration weight cutoff        WCut        ... 1.0000e-14
Partially contracted basis set               ... off
Rotationally invariant grid construction     ... off
Angular grids for H and He will be reduced by one unit

Total number of grid points                  ...    73806
Total number of batches                      ...     1162
Average number of points per batch           ...       63
Average number of grid points per atom       ...     4920

--------------------
COSX GRID GENERATION
--------------------

GRIDX 1
-------
General Integration Accuracy     IntAcc      ... 3.816
Radial Grid Type                 RadialGrid  ... OptM3 with GC (2021)
Angular Grid (max. ang.)         AngularGrid ... 1 (Lebedev-50)
Angular grid pruning method      GridPruning ... 4 (adaptive)
Weight generation scheme         WeightScheme... mBecke (2022)
Basis function cutoff            BFCut       ... 1.0000e-12
Integration weight cutoff        WCut        ... 1.0000e-14
Partially contracted basis set               ... on
Rotationally invariant grid construction     ... off
Angular grids for H and He will be reduced by one unit

Total number of grid points                  ...     9424
Total number of batches                      ...       81
Average number of points per batch           ...      116
Average number of grid points per atom       ...      628
UseSFitting                                  ... on

GRIDX 2
-------
General Integration Accuracy     IntAcc      ... 4.020
Radial Grid Type                 RadialGrid  ... OptM3 with GC (2021)
Angular Grid (max. ang.)         AngularGrid ... 2 (Lebedev-110)
Angular grid pruning method      GridPruning ... 4 (adaptive)
Weight generation scheme         WeightScheme... mBecke (2022)
Basis function cutoff            BFCut       ... 1.0000e-12
Integration weight cutoff        WCut        ... 1.0000e-14
Partially contracted basis set               ... on
Rotationally invariant grid construction     ... off
Angular grids for H and He will be reduced by one unit

Total number of grid points                  ...    20965
Total number of batches                      ...      174
Average number of points per batch           ...      120
Average number of grid points per atom       ...     1398
UseSFitting                                  ... on

GRIDX 3
-------
General Integration Accuracy     IntAcc      ... 4.338
Radial Grid Type                 RadialGrid  ... OptM3 with GC (2021)
Angular Grid (max. ang.)         AngularGrid ... 3 (Lebedev-194)
Angular grid pruning method      GridPruning ... 4 (adaptive)
Weight generation scheme         WeightScheme... mBecke (2022)
Basis function cutoff            BFCut       ... 1.0000e-12
Integration weight cutoff        WCut        ... 1.0000e-14
Partially contracted basis set               ... on
Rotationally invariant grid construction     ... off
Angular grids for H and He will be reduced by one unit

Total number of grid points                  ...    46205
Total number of batches                      ...      367
Average number of points per batch           ...      125
Average number of grid points per atom       ...     3080
UseSFitting                                  ... on
Initializing property integral containers    ... done (  0.0 sec)

SHARK setup successfully completed in   1.4 seconds

Maximum memory used throughout the entire STARTUP-calculation: 30.3 MB
-------------------------------------------------------------------------------
                                 ORCA GUESS
                   Start orbitals & Density for SCF / CASSCF
-------------------------------------------------------------------------------

------------
SCF SETTINGS
------------
Hamiltonian:
 Density Functional     Method          .... DFT(GTOs)
 Exchange Functional    Exchange        .... B88
   X-Alpha parameter    XAlpha          ....  0.666667
   Becke's b parameter  XBeta           ....  0.004200
 Correlation Functional Correlation     .... LYP
 LDA part of GGA corr.  LDAOpt          .... VWN-3
 Gradients option       PostSCFGGA      .... off
 Hybrid DFT is turned on
   Fraction HF Exchange ScalHFX         ....  0.530000
   Scaling of DF-GGA-X  ScalDFX         ....  0.470000
   Scaling of DF-GGA-C  ScalDFC         ....  0.730000
   Scaling of DF-LDA-C  ScalLDAC        ....  0.730000
   Perturbative correction              ....  0.270000
   NL short-range parameter             ....  7.800000
 RI-approximation to the Coulomb term is turned on
   Number of AuxJ basis functions       .... 507
   RIJ-COSX (HFX calculated with COS-X)).... on


General Settings:
 Integral files         IntName         .... calc
 Hartree-Fock type      HFTyp           .... RHF
 Total Charge           Charge          ....    0
 Multiplicity           Mult            ....    1
 Number of Electrons    NEL             ....   66
 Basis Dimension        Dim             ....  156
 Nuclear Repulsion      ENuc            ....    434.3521039190 Eh

Convergence Acceleration:
 AO-DIIS                CNVDIIS         .... on
   Start iteration      DIISMaxIt       ....    12
   Startup error        DIISStart       ....  0.200000
   # of expansion vecs  DIISMaxEq       ....     5
   Bias factor          DIISBfac        ....   1.050
   Max. coefficient     DIISMaxC        ....  10.000
 MO-DIIS                CNVKDIIS        .... off
 Trust-Rad. Augm. Hess. CNVTRAH         .... auto
   Auto Start mean grad. ratio tolernc. ....  1.125000
   Auto Start start iteration           ....    50
   Auto Start num. interpolation iter.  ....    10
   Max. Number of Micro iterations      ....    24
   Max. Number of Macro iterations      .... Maxiter - #DIIS iter
   Number of Davidson start vectors     ....     2
   Converg. threshold    (grad. norm)   ....   2.000e-06
   Grad. Scal. Fac. for Micro threshold ....   0.100
   Minimum threshold for Micro iter.    ....   1.000e-02
   NR start threshold (gradient norm)   ....   1.000e-04
   Initial trust radius                 ....   0.400
   Minimum AH scaling param. (alpha)    ....   1.000
   Maximum AH scaling param. (alpha)    .... 1000.000
   Quad. conv. algorithm                .... NR
   White noise on init. David. guess    .... on
   Maximum white noise                  ....   0.010
   Pseudo random numbers                .... off
   Inactive MOs                         .... canonical
   Orbital update algorithm             .... Taylor
   Preconditioner                       .... Diag
   Full preconditioner red. dimension   ....   250
 SOSCF                  CNVSOSCF        .... on
   Start iteration      SOSCFMaxIt      ....   150
   Startup grad/error   SOSCFStart      ....  0.003300
   Hessian update       SOSCFHessUp     .... L-BFGS
 Level Shifting         CNVShift        .... on
   Level shift para.    LevelShift      ....    0.2500
   Turn off err/grad.   ShiftErr        ....    0.0010
 Zerner damping         CNVZerner       .... off
 Static damping         CNVDamp         .... on
   Fraction old density DampFac         ....    0.7000
   Max. Damping (<1)    DampMax         ....    0.9800
   Min. Damping (>=0)   DampMin         ....    0.0000
   Turn off err/grad.   DampErr         ....    0.1000

SCF Procedure:
 Maximum # iterations   MaxIter         ....   125
 SCF integral mode      SCFMode         .... Direct
   Integral package                     .... SHARK and LIBINT hybrid scheme
 Reset frequency        DirectResetFreq ....    20
 Integral Threshold     Thresh          ....  1.000e-12 Eh
 Primitive CutOff       TCut            ....  1.000e-14 Eh

Convergence Tolerance:
 Convergence Check Mode ConvCheckMode   .... Total+1el-Energy
 Convergence forced     ConvForced      .... 0
 Energy Change          TolE            ....  1.000e-09 Eh
 1-El. energy change                    ....  1.000e-06 Eh
 Orbital Gradient       TolG            ....  2.000e-06
 Orbital Rotation angle TolX            ....  2.000e-06
 DIIS Error             TolErr          ....  1.000e-08

------------------------------
INITIAL GUESS: MODEL POTENTIAL
------------------------------
Loading Hartree-Fock densities                     ... done
Calculating cut-offs                               ... done
Initializing the effective Hamiltonian             ... done
Setting up the integral package (SHARK)            ... done
Starting the Coulomb interaction                   ... done (   0.1 sec)
Making the grid                                    ... done (   0.2 sec)
Mapping shells                                     ... done
Starting the XC term evaluation                    ... done (   0.2 sec)
  promolecular density results
     # of electrons  =     65.996005536
     EX              =    -57.270074007
     EC              =     -0.768483691
     EX+EC           =    -58.038557698
Transforming the Hamiltonian                       ... done (   0.0 sec)
Diagonalizing the Hamiltonian                      ... done (   0.0 sec)
Back transforming the eigenvectors                 ... done (   0.0 sec)
Now organizing SCF variables                       ... done
                      ------------------
                      INITIAL GUESS DONE (   0.5 sec)
                      ------------------
             **** ENERGY FILE WAS UPDATED (calc.en.tmp) ****
Finished Guess after   0.5 sec
Maximum memory used throughout the entire GUESS-calculation: 15.8 MB

-------------------------------------------------------------------------------------------
                                      ORCA LEAN-SCF
                              memory conserving SCF solver
-------------------------------------------------------------------------------------------

--------------------
CPCM SOLVATION MODEL
--------------------
CPCM parameters:
  Epsilon                                         ...      16.7000
  Refrac                                          ...       1.2750
  Rsolv                                           ...       1.3000
  Surface type                                    ... GAUSSIAN VDW
  Discretization scheme                           ... Constant charge density
    Threshold for H atoms                         ...       5.0000 (charges/Ang^2)
    Threshold for non-H atoms                     ...       5.0000 (charges/Ang^2)
  Epsilon function type                           ...         CPCM
Solvent:                                          ... CUSTOM
Radii:
  Scheme                                          ... Element-dependent radii
  Radius for O  used is    3.4469 Bohr (=   1.8240 Ang.)
  Radius for C  used is    3.8550 Bohr (=   2.0400 Ang.)
  Radius for H  used is    2.4944 Bohr (=   1.3200 Ang.)
Calculating surface                               ...        done! (  0.0s)
Cavity surface points                             ...         1507
Cavity Volume                                     ...    1009.9791
Cavity Surface-area                               ...     583.9685
Calculating surface distance matrix               ...        done! (  0.0s)
Performing Cholesky decomposition & store         ...        done! (  0.1s)
Overall time for CPCM initialization              ...                 0.1s

----------------------------------------D-I-I-S--------------------------------------------
Iteration    Energy (Eh)           Delta-E    RMSDP     MaxDP     DIISErr   Damp  Time(sec)
-------------------------------------------------------------------------------------------
               ***  Starting incremental Fock matrix formation  ***
    1    -456.4739945967243671     0.00e+00  3.35e-03  8.15e-02  2.69e-01  0.700   4.0
    2    -456.5642423302666089    -9.02e-02  2.38e-03  5.24e-02  1.35e-01  0.700   2.3
                               ***Turning on AO-DIIS***
    3    -456.6067350410924632    -4.25e-02  1.28e-03  1.97e-02  5.61e-02  0.700   2.3
    4    -456.6327037619044518    -2.60e-02  2.79e-03  4.59e-02  3.79e-02  0.000   2.2
    5    -456.6895507387924340    -5.68e-02  2.56e-04  5.62e-03  4.10e-03  0.000   2.4
                              *** Initializing SOSCF ***
---------------------------------------S-O-S-C-F--------------------------------------
Iteration    Energy (Eh)           Delta-E    RMSDP     MaxDP     MaxGrad    Time(sec)
--------------------------------------------------------------------------------------
    6    -456.6897167825013071    -1.66e-04  1.08e-04  2.02e-03  2.23e-03     2.1
               *** Restarting incremental Fock matrix formation ***
    7    -456.6898818053186346    -1.65e-04  8.15e-05  1.84e-03  5.31e-04     4.1
    8    -456.6898882268334887    -6.42e-06  5.53e-05  9.91e-04  2.13e-04     3.6
    9    -456.6898899122180069    -1.69e-06  2.46e-05  5.04e-04  1.25e-04     3.3
   10    -456.6898903132520786    -4.01e-07  5.63e-06  1.35e-04  3.27e-05     3.2
   11    -456.6898903271870154    -1.39e-08  2.48e-06  4.85e-05  1.58e-05     3.0
   12    -456.6898903409284571    -1.37e-08  5.94e-07  1.19e-05  3.03e-06     3.0
   13    -456.6898903422424496    -1.31e-09  3.05e-07  5.87e-06  2.93e-06     2.7
   14    -456.6898903420890861     1.53e-10  7.39e-08  2.30e-06  5.89e-07     2.6
                 **** Energy Check signals convergence ****

               *****************************************************
               *                     SUCCESS                       *
               *           SCF CONVERGED AFTER  14 CYCLES          *
               *****************************************************

Recomputing exchange energy using gridx3       ... done (    6.015 sec)
Old exchange energy                            :    -30.701215011 Eh
New exchange energy                            :    -30.701199591 Eh
Exchange energy change after final integration :      0.000015419 Eh
Total energy after final integration           :   -456.689874923 Eh
             **** ENERGY FILE WAS UPDATED (calc.en.tmp) ****

----------------
TOTAL SCF ENERGY
----------------

Total Energy       :       -456.68987492269309 Eh          -12427.16328 eV

Components:
Nuclear Repulsion  :        434.35210391898198 Eh           11819.32163 eV
Electronic Energy  :       -891.03052147612959 Eh          -24246.17314 eV
One Electron Energy:      -1483.70673440129940 Eh          -40373.71280 eV
Two Electron Energy:        592.67621292516981 Eh           16127.53966 eV
CPCM Dielectric    :         -0.01147278494148 Eh              -0.31219 eV

Virial components:
Potential Energy   :       -910.26637135843134 Eh          -24769.60723 eV
Kinetic Energy     :        453.57649643573819 Eh           12342.44395 eV
Virial Ratio       :          2.00686406485217

DFT components:
N(Alpha)           :       33.000007581920 electrons
N(Beta)            :       33.000007581920 electrons
N(Total)           :       66.000015163840 electrons
E(X)               :      -27.321975989572 Eh       
E(C)               :       -1.674880983098 Eh       
E(XC)              :      -28.996856972670 Eh       

CPCM Solvation Model Properties:
Surface-charge          :         -0.01442053191710
Corrected charge        :         -0.00000000000000
Outlying charge corr.   :          0.00001458996756 Eh               0.00040 eV
Free-energy (cav+disp)  :  This term is not implemented in the current solvation scheme

---------------
SCF CONVERGENCE
---------------

  Last Energy change         ...   -1.5336e-10  Tolerance :   1.0000e-09
  Last MAX-Density change    ...    2.2994e-06  Tolerance :   1.0000e-08
  Last RMS-Density change    ...    7.3851e-08  Tolerance :   1.0000e-09
  Last DIIS Error            ...    2.2289e-03  Tolerance :   1.0000e-08
  Last Orbital Gradient      ...    5.8944e-07  Tolerance :   2.0000e-06
  Last Orbital Rotation      ...    1.3967e-06  Tolerance :   2.0000e-06


----------------
ORBITAL ENERGIES
----------------

  NO   OCC          E(Eh)            E(eV) 
   0   2.0000     -19.815651      -539.2113 
   1   2.0000     -19.776710      -538.1516 
   2   2.0000     -19.723872      -536.7139 
   3   2.0000     -10.777115      -293.2602 
   4   2.0000     -10.694680      -291.0170 
   5   2.0000     -10.690769      -290.9106 
   6   2.0000     -10.676944      -290.5344 
   7   2.0000     -10.644066      -289.6398 
   8   2.0000     -10.631852      -289.3074 
   9   2.0000      -1.280689       -34.8493 
  10   2.0000      -1.249975       -34.0136 
  11   2.0000      -1.156989       -31.4833 
  12   2.0000      -0.931367       -25.3438 
  13   2.0000      -0.895186       -24.3593 
  14   2.0000      -0.822380       -22.3781 
  15   2.0000      -0.714540       -19.4436 
  16   2.0000      -0.703977       -19.1562 
  17   2.0000      -0.651842       -17.7375 
  18   2.0000      -0.639515       -17.4021 
  19   2.0000      -0.578640       -15.7456 
  20   2.0000      -0.574230       -15.6256 
  21   2.0000      -0.562690       -15.3116 
  22   2.0000      -0.548164       -14.9163 
  23   2.0000      -0.510763       -13.8986 
  24   2.0000      -0.491715       -13.3803 
  25   2.0000      -0.483193       -13.1484 
  26   2.0000      -0.466789       -12.7020 
  27   2.0000      -0.461038       -12.5455 
  28   2.0000      -0.432982       -11.7821 
  29   2.0000      -0.377040       -10.2598 
  30   2.0000      -0.368606       -10.0303 
  31   2.0000      -0.348594        -9.4857 
  32   2.0000      -0.285970        -7.7816 
  33   0.0000       0.007002         0.1905 
  34   0.0000       0.103025         2.8035 
  35   0.0000       0.132881         3.6159 
  36   0.0000       0.143719         3.9108 
  37   0.0000       0.168655         4.5893 
  38   0.0000       0.171668         4.6713 
  39   0.0000       0.185567         5.0495 
  40   0.0000       0.186855         5.0846 
  41   0.0000       0.197314         5.3692 
  42   0.0000       0.206007         5.6057 
  43   0.0000       0.233755         6.3608 
*Only the first 10 virtual orbitals were printed.

                    ********************************
                    * MULLIKEN POPULATION ANALYSIS *
                    ********************************

-----------------------
MULLIKEN ATOMIC CHARGES
-----------------------
   0 O :   -0.339449
   1 C :    0.353243
   2 O :   -0.405446
   3 C :    0.209167
   4 C :    0.085284
   5 C :   -0.028004
   6 C :   -0.056833
   7 C :    0.183667
   8 O :   -0.273942
   9 H :    0.040672
  10 H :    0.040730
  11 H :    0.051474
  12 H :    0.038967
  13 H :    0.040306
  14 H :    0.060164
Sum of atomic charges:   -0.0000000

--------------------------------
MULLIKEN REDUCED ORBITAL CHARGES
--------------------------------
  0 O s       :     3.730973  s :     3.730973
      pz      :     1.465458  p :     4.589377
      px      :     1.706206
      py      :     1.417713
      dz2     :     0.002159  d :     0.019099
      dxz     :     0.001130
      dyz     :     0.004947
      dx2y2   :     0.005195
      dxy     :     0.005668

  1 C s       :     2.993650  s :     2.993650
      pz      :     0.761961  p :     2.507762
      px      :     0.914859
      py      :     0.830941
      dz2     :     0.008051  d :     0.145345
      dxz     :     0.012292
      dyz     :     0.031220
      dx2y2   :     0.047977
      dxy     :     0.045806

  2 O s       :     3.757435  s :     3.757435
      pz      :     1.782235  p :     4.630554
      px      :     1.320332
      py      :     1.527987
      dz2     :     0.002399  d :     0.017457
      dxz     :     0.001830
      dyz     :     0.002383
      dx2y2   :     0.005721
      dxy     :     0.005124

  3 C s       :     3.007185  s :     3.007185
      pz      :     1.043932  p :     2.728022
      px      :     0.653131
      py      :     1.030959
      dz2     :     0.010164  d :     0.055626
      dxz     :     0.010668
      dyz     :     0.006874
      dx2y2   :     0.018398
      dxy     :     0.009522

  4 C s       :     3.096891  s :     3.096891
      pz      :     1.131011  p :     2.745222
      px      :     0.885908
      py      :     0.728302
      dz2     :     0.006197  d :     0.072603
      dxz     :     0.005347
      dyz     :     0.013603
      dx2y2   :     0.025522
      dxy     :     0.021935

  5 C s       :     3.242744  s :     3.242744
      pz      :     0.966526  p :     2.745695
      px      :     0.923842
      py      :     0.855328
      dz2     :     0.003231  d :     0.039564
      dxz     :     0.007828
      dyz     :     0.004554
      dx2y2   :     0.009295
      dxy     :     0.014656

  6 C s       :     3.183338  s :     3.183338
      pz      :     1.060352  p :     2.835088
      px      :     0.869313
      py      :     0.905422
      dz2     :     0.003191  d :     0.038407
      dxz     :     0.004504
      dyz     :     0.006411
      dx2y2   :     0.013223
      dxy     :     0.011079

  7 C s       :     3.143346  s :     3.143346
      pz      :     0.990716  p :     2.601442
      px      :     0.707164
      py      :     0.903562
      dz2     :     0.005642  d :     0.071545
      dxz     :     0.012232
      dyz     :     0.006993
      dx2y2   :     0.027207
      dxy     :     0.019470

  8 O s       :     3.731703  s :     3.731703
      pz      :     1.676420  p :     4.519526
      px      :     1.329156
      py      :     1.513951
      dz2     :     0.002558  d :     0.022713
      dxz     :     0.004247
      dyz     :     0.003270
      dx2y2   :     0.007905
      dxy     :     0.004733

  9 H s       :     0.935092  s :     0.935092
      pz      :     0.012819  p :     0.024236
      px      :     0.003410
      py      :     0.008007

 10 H s       :     0.935044  s :     0.935044
      pz      :     0.012957  p :     0.024227
      px      :     0.003419
      py      :     0.007850

 11 H s       :     0.924895  s :     0.924895
      pz      :     0.004749  p :     0.023631
      px      :     0.003410
      py      :     0.015472

 12 H s       :     0.935348  s :     0.935348
      pz      :     0.004298  p :     0.025685
      px      :     0.003193
      py      :     0.018194

 13 H s       :     0.933932  s :     0.933932
      pz      :     0.004678  p :     0.025761
      px      :     0.016157
      py      :     0.004926

 14 H s       :     0.914429  s :     0.914429
      pz      :     0.004730  p :     0.025407
      px      :     0.006824
      py      :     0.013853


                     *******************************
                     * LOEWDIN POPULATION ANALYSIS *
                     *******************************

----------------------
LOEWDIN ATOMIC CHARGES
----------------------
   0 O :   -0.252690
   1 C :    0.124422
   2 O :   -0.131186
   3 C :    0.108565
   4 C :   -0.034270
   5 C :   -0.008317
   6 C :   -0.076489
   7 C :    0.082600
   8 O :   -0.007594
   9 H :    0.022289
  10 H :    0.022356
  11 H :    0.029130
  12 H :    0.043822
  13 H :    0.040812
  14 H :    0.036551

-------------------------------
LOEWDIN REDUCED ORBITAL CHARGES
-------------------------------
  0 O s       :     3.538395  s :     3.538395
      pz      :     1.453051  p :     4.683176
      px      :     1.710116
      py      :     1.520009
      dz2     :     0.004472  d :     0.031119
      dxz     :     0.001308
      dyz     :     0.005694
      dx2y2   :     0.009183
      dxy     :     0.010463

  1 C s       :     2.828960  s :     2.828960
      pz      :     0.773155  p :     2.732466
      px      :     0.992824
      py      :     0.966488
      dz2     :     0.017787  d :     0.314152
      dxz     :     0.022781
      dyz     :     0.058654
      dx2y2   :     0.112394
      dxy     :     0.102536

  2 O s       :     3.442501  s :     3.442501
      pz      :     1.746630  p :     4.656857
      px      :     1.341871
      py      :     1.568356
      dz2     :     0.004300  d :     0.031827
      dxz     :     0.003358
      dyz     :     0.002740
      dx2y2   :     0.010768
      dxy     :     0.010660

  3 C s       :     2.839143  s :     2.839143
      pz      :     1.086332  p :     2.927976
      px      :     0.755265
      py      :     1.086379
      dz2     :     0.021874  d :     0.124316
      dxz     :     0.025186
      dyz     :     0.016421
      dx2y2   :     0.039071
      dxy     :     0.021764

  4 C s       :     2.854392  s :     2.854392
      pz      :     1.101378  p :     3.015762
      px      :     1.032431
      py      :     0.881953
      dz2     :     0.013288  d :     0.164116
      dxz     :     0.009427
      dyz     :     0.027388
      dx2y2   :     0.059971
      dxy     :     0.054041

  5 C s       :     2.859162  s :     2.859162
      pz      :     0.955319  p :     3.052547
      px      :     1.043304
      py      :     1.053924
      dz2     :     0.006955  d :     0.096608
      dxz     :     0.016650
      dyz     :     0.006981
      dx2y2   :     0.026341
      dxy     :     0.039681

  6 C s       :     2.856978  s :     2.856978
      pz      :     1.033706  p :     3.124034
      px      :     1.040730
      py      :     1.049598
      dz2     :     0.007081  d :     0.095477
      dxz     :     0.007234
      dyz     :     0.013093
      dx2y2   :     0.035876
      dxy     :     0.032193

  7 C s       :     2.862908  s :     2.862908
      pz      :     0.984260  p :     2.898859
      px      :     0.838157
      py      :     1.076441
      dz2     :     0.011286  d :     0.155633
      dxz     :     0.024215
      dyz     :     0.012208
      dx2y2   :     0.062197
      dxy     :     0.045728

  8 O s       :     3.413820  s :     3.413820
      pz      :     1.641625  p :     4.552993
      px      :     1.372554
      py      :     1.538815
      dz2     :     0.004052  d :     0.040781
      dxz     :     0.007428
      dyz     :     0.004642
      dx2y2   :     0.015219
      dxy     :     0.009441

  9 H s       :     0.911443  s :     0.911443
      pz      :     0.033880  p :     0.066268
      px      :     0.011322
      py      :     0.021066

 10 H s       :     0.911429  s :     0.911429
      pz      :     0.034235  p :     0.066215
      px      :     0.011340
      py      :     0.020641

 11 H s       :     0.905632  s :     0.905632
      pz      :     0.012698  p :     0.065238
      px      :     0.011528
      py      :     0.041013

 12 H s       :     0.882648  s :     0.882648
      pz      :     0.014205  p :     0.073530
      px      :     0.012135
      py      :     0.047190

 13 H s       :     0.885729  s :     0.885729
      pz      :     0.016025  p :     0.073459
      px      :     0.041840
      py      :     0.015595

 14 H s       :     0.889388  s :     0.889388
      pz      :     0.016074  p :     0.074061
      px      :     0.019770
      py      :     0.038218


                      *****************************
                      * MAYER POPULATION ANALYSIS *
                      *****************************

  NA   - Mulliken gross atomic population
  ZA   - Total nuclear charge
  QA   - Mulliken gross atomic charge
  VA   - Mayer's total valence
  BVA  - Mayer's bonded valence
  FA   - Mayer's free valence

  ATOM       NA         ZA         QA         VA         BVA        FA
  0 O      8.3394     8.0000    -0.3394     2.1688     2.1688     0.0000
  1 C      5.6468     6.0000     0.3532     4.2477     4.2477    -0.0000
  2 O      8.4054     8.0000    -0.4054     2.0925     2.0925     0.0000
  3 C      5.7908     6.0000     0.2092     3.8656     3.8656    -0.0000
  4 C      5.9147     6.0000     0.0853     3.6365     3.6365    -0.0000
  5 C      6.0280     6.0000    -0.0280     3.8779     3.8779    -0.0000
  6 C      6.0568     6.0000    -0.0568     3.7976     3.7976     0.0000
  7 C      5.8163     6.0000     0.1837     3.7969     3.7969    -0.0000
  8 O      8.2739     8.0000    -0.2739     2.3117     2.3117     0.0000
  9 H      0.9593     1.0000     0.0407     0.9956     0.9956     0.0000
 10 H      0.9593     1.0000     0.0407     0.9952     0.9952    -0.0000
 11 H      0.9485     1.0000     0.0515     0.9901     0.9901    -0.0000
 12 H      0.9610     1.0000     0.0390     1.0013     1.0013     0.0000
 13 H      0.9597     1.0000     0.0403     0.9929     0.9929    -0.0000
 14 H      0.9398     1.0000     0.0602     0.9981     0.9981    -0.0000

  Mayer bond orders larger than 0.100000
B(  0-O ,  1-C ) :   2.0391 B(  1-C ,  2-O ) :   1.1990 B(  1-C ,  4-C ) :   0.9806 
B(  2-O ,  3-C ) :   0.8730 B(  3-C ,  9-H ) :   0.9820 B(  3-C , 10-H ) :   0.9822 
B(  3-C , 11-H ) :   0.9850 B(  4-C ,  5-C ) :   1.5506 B(  4-C ,  8-O ) :   1.0906 
B(  5-C ,  6-C ) :   1.2401 B(  5-C , 12-H ) :   1.0198 B(  6-C ,  7-C ) :   1.5483 
B(  6-C , 13-H ) :   1.0106 B(  7-C ,  8-O ) :   1.1363 B(  7-C , 14-H ) :   1.0046 


-------
TIMINGS
-------

Total SCF time: 0 days 0 hours 0 min 47 sec 

Total time                  ....      47.105 sec
Sum of individual times     ....      46.972 sec  ( 99.7%)

SCF preparation             ....       0.144 sec  (  0.3%)
Fock matrix formation       ....      46.683 sec  ( 99.1%)
  Startup                   ....       0.006 sec  (  0.0% of F)
  Split-RI-J                ....       2.759 sec  (  5.9% of F)
  Chain of spheres X        ....      32.373 sec  ( 69.3% of F)
  XC integration            ....       7.351 sec  ( 15.7% of F)
    XC Preparation          ....       0.000 sec  (  0.0% of XC)
    Basis function eval.    ....       3.170 sec  ( 43.1% of XC)
    Density eval.           ....       1.628 sec  ( 22.1% of XC)
    XC-Functional eval.     ....       0.412 sec  (  5.6% of XC)
    XC-Potential eval.      ....       1.862 sec  ( 25.3% of XC)
  CPCM terms                ....       4.130 sec  (  8.8% of F)
Diagonalization             ....       0.000 sec  (  0.0%)
Density matrix formation    ....       0.014 sec  (  0.0%)
Total Energy calculation    ....       0.005 sec  (  0.0%)
Population analysis         ....       0.006 sec  (  0.0%)
Orbital Transformation      ....       0.008 sec  (  0.0%)
Orbital Orthonormalization  ....       0.000 sec  (  0.0%)
DIIS solution               ....       0.082 sec  (  0.2%)
SOSCF solution              ....       0.029 sec  (  0.1%)
Finished LeanSCF after  47.1 sec

Maximum memory used throughout the entire LEANSCF-calculation: 26.2 MB

------------------------------------------------------------------------------
                                ORCA  MP2 
------------------------------------------------------------------------------

Freezing NCore=18 chemical core electrons

----------------------
RI-MP2 ENERGY+GRADIENT
----------------------
Dimension of the orbital basis            ...  156
Dimension of the AuxC basis               ...  516
Memory devoted to MP2                     ... 4096 MB   
Data format for matrix containers         ... DOUBLE
Compression type for matrix containers    ... UNCOMPRESSED
Overall scaling of the MP2 energy         ...   2.700e-01

-----------------------
SHARK RI TRANSFORMATION
-----------------------

Number of basis functions                ...    156
Number of aux functions                  ...    516
Number of operators                      ...      1
Generation of IJK                        ... YES
Generation of IAK                        ... YES
Generation of ABK                        ... NO
Orbital Range Operator  0:    0-  32 to   33- 155

Aux basis identifier                     ...   AUXC
Contraction scheme used                  ... SEGMENTED
Do orthogonalization                     ... YES
All operator combinations                ... NO
Transpose (ia|K)                         ... NO
Integral generator used                  ... LIBINT
Starting integral generation + trafo... 
Half trafo (segmented) done. Total time =  0.4 sec. integrals=  0.3 sec trafo=  0.1 sec
Integral generation and half transformation done (  0.4 sec)

Reading or making V^(-1/2)          ... done (  0.0 sec)
Sorting IJK integrals               ... done (  0.1 sec)
Sorting IAK integrals               ... done (  0.2 sec)

SHARK RI integral transformation done. Total time =  0.7 sec.

Opening buffers                              ... done
Frozen core precalculation                   ... done

Starting loop over batches of integrals:

Operator 0  - window                       ... (  9- 32)x( 33-155)
Operator 0  - Memory available             ...  4096 MB
Operator 0  - Memory needed per MO         ...   0.5 MB
Operator 0  - Number of orbitals per batch ... 24
Operator 0  - Number of batches            ... 1

OPERATOR  0   PASS   0:  MOs     9 ...   32
  Reading integrals       ... ok
  Internal MO  11
  Internal MO  14
  Internal MO  17
  Internal MO  20
  Internal MO  23
  Internal MO  26
  Internal MO  29
  Internal MO  32
Closing buffer GIPV ( 0.01 GB; CompressionRatio= 1.00)
Time spent in pair loops =     1.667 sec
Deleting buffers (Ka|jb) ...done

-----------------------------------------------
 RI-MP2 CORRELATION ENERGY:     -0.438258383 Eh
-----------------------------------------------


---------------------
MP2 DENSITY FORMATION
---------------------

Completing the external part of the density      ... done
Storing the unrelaxed density                    ... done

Re-sorting 3-index density container for op 0    ... done
Computing external part of the Lagrangian        ... done
Calculating the xc-kernel                        ... done
Calculating G(D)                                 ... done
Completing the Lagrangian                        ... done
Solving the Z-vector equations                   ... Using XC Grid                  ... (calc.grid_cpscf.tmp) 
Recalculating density on grid  ... (calc.grho_cpscf0.tmp) done
Calculating the xc-kernel      ... (calc.fxc_cpscf0.tmp) done

-------------------
SHARK CP-SCF DRIVER
-------------------

Dimension of the orbital basis          ...    156
Dimension of the CPSCF-problem          ...   4059
Number of operators                     ...      1
Max. number of iterations               ...    128
Convergence Tolerance                   ... 3.0e-05
Number of perturbations                 ...      1
Perturbation type                       ... REAL

----------------------------
POPLE LINEAR EQUATION SOLVER
----------------------------

  ITERATION   0:   ||err||_max =   5.9285e-02 (   1.7 sec)
  ITERATION   1:   ||err||_max =   1.5496e-02 (   1.7 sec)
  ITERATION   2:   ||err||_max =   7.2341e-03 (   1.7 sec)
  ITERATION   3:   ||err||_max =   2.3826e-03 (   1.7 sec)
  ITERATION   4:   ||err||_max =   7.4145e-04 (   1.7 sec)
  ITERATION   5:   ||err||_max =   3.2698e-04 (   1.7 sec)
  ITERATION   6:   ||err||_max =   9.5736e-05 (   1.6 sec)
  ITERATION   7:   ||err||_max =   2.3532e-05 (   1.6 sec)
done
Finalizing the relaxed density                   ... done
Transforming P to the AO basis                   ... done
Storing the relaxed density                      ... done

------------------------------------
ENERGY WEIGHTED DENSITY FINALIZATION
------------------------------------

Gathering the parts of the W-matrix              ... done
Forming the Z-density                            ... done
Transforming Z to the AO basis                   ... done
Calculating G(Z)                                 ... done
Finalizing the W-matrix                          ... done
Transforming W to the AO basis and storing       ... done

----------------------------------
MP2 DERIVATIVE INTEGRAL GENERATION
----------------------------------

Input SCF Electron Density              ... calc.scfp
Input Correlated Electron Density       ... calc.pmp2re
Input Energy Weighted Density           ... calc.wmp2.tmp

Nuclear repulsion gradient              ... done (  0.0 sec)
HCore & Overlap gradient  (SHARK)       ... done (  0.1 sec)
Two-electron RIJ gradient terms         ... done (  1.0 sec)

-----------------------------------------------------------
MP2 COSX Grid Generation
-----------------------------------------------------------

General Integration Accuracy     IntAcc      ... 4.871
Radial Grid Type                 RadialGrid  ... OptM3 with GC (2021)
Angular Grid (max. ang.)         AngularGrid ... 4 (Lebedev-302)
Angular grid pruning method      GridPruning ... 4 (adaptive)
Weight generation scheme         WeightScheme... mBecke (2022)
Basis function cutoff            BFCut       ... 1.0000e-12
Integration weight cutoff        WCut        ... 1.0000e-14
Partially contracted basis set               ... on
Rotationally invariant grid construction     ... off
Angular grids for H and He will be reduced by one unit

Total number of grid points                  ...    86587
Total number of batches                      ...      684
Average number of points per batch           ...      126
Average number of grid points per atom       ...     5772
UseSFitting                                  ... on
Two-electron COSX gradient terms        ... 
Integration Timings:
Total Time                  =    17.2 sec
Basis fcn evaluation        =     0.2 sec
Density evaluation          =     0.4 sec
A evaluation                =    14.8 sec
A derivative evaluation     =     0.0 sec
S-fit derivative evaluation =     0.0 sec
anal. over. der. evaluation =     0.0 sec
num. over. der. evaluation  =     1.0 sec
K(P) evaluation             =     0.2 sec
finalize                    =     0.0 sec

done ( 18.0 sec)
CPCM gradient                           ... done (  0.9 sec)
DFT XC gradient                         ... Exchange-correlation gradient    ... done
done (  2.3 sec)
Empirical dispersion gradient           ... 
-------------------
DISPERSION GRADIENT
-------------------

   1   O   :    0.000072398    0.000111151    0.000000097
   2   C   :    0.000157652    0.000042806    0.000000025
   3   O   :    0.000084460   -0.000022472   -0.000000006
   4   C   :    0.000135424   -0.000035477   -0.000000001
   5   C   :   -0.001139463   -0.000369422    0.000000120
   6   C   :   -0.000257181   -0.000345015    0.000000048
   7   C   :    0.000321873   -0.000051293   -0.000000022
   8   C   :    0.000704421    0.000713346   -0.000000162
   9   O   :   -0.000125863   -0.000010335   -0.000000004
  10   H   :    0.000076208   -0.000015992    0.000024225
  11   H   :    0.000076368   -0.000016478   -0.000024516
  12   H   :    0.000069120   -0.000053394    0.000000201
  13   H   :   -0.000042095    0.000097024   -0.000000019
  14   H   :   -0.000082825    0.000023806    0.000000001
  15   H   :   -0.000050497   -0.000068255    0.000000013

Difference to translation invariance:
           :    0.0000000000    0.0000000000    0.0000000000

Difference to rotation invariance:
           :    0.0000000000   -0.0000000000   -0.0000000000

Norm of the Dispersion gradient    ...    0.0016928094
RMS gradient                       ...    0.0002523491
MAX gradient                       ...    0.0011394634
done (  0.0 sec)

                *********************************************
                * UNRELAXED MP2 DENSITY POPULATION ANALYSIS *
                *********************************************

------------------------------------------------------------------------------
                           ORCA POPULATION ANALYSIS
------------------------------------------------------------------------------
Input electron density              ... calc.pmp2ur
BaseName (.gbw .S,...)              ... calc

                    ********************************
                    * MULLIKEN POPULATION ANALYSIS *
                    ********************************

-----------------------
MULLIKEN ATOMIC CHARGES
-----------------------
   0 O :   -0.328204
   1 C :    0.337249
   2 O :   -0.396332
   3 C :    0.203670
   4 C :    0.081848
   5 C :   -0.031471
   6 C :   -0.057136
   7 C :    0.176589
   8 O :   -0.263922
   9 H :    0.041284
  10 H :    0.041351
  11 H :    0.052222
  12 H :    0.040051
  13 H :    0.041506
  14 H :    0.061295
Sum of atomic charges:   -0.0000000

--------------------------------
MULLIKEN REDUCED ORBITAL CHARGES
--------------------------------
  0 O s       :     3.730307  s :     3.730307
      pz      :     1.458506  p :     4.572890
      px      :     1.700295
      py      :     1.414089
      dz2     :     0.003269  d :     0.025007
      dxz     :     0.002304
      dyz     :     0.006112
      dx2y2   :     0.006439
      dxy     :     0.006883
  1 C s       :     2.994337  s :     2.994337
      pz      :     0.771041  p :     2.518848
      px      :     0.916120
      py      :     0.831687
      dz2     :     0.008776  d :     0.149566
      dxz     :     0.013278
      dyz     :     0.031931
      dx2y2   :     0.048847
      dxy     :     0.046734
  2 O s       :     3.756408  s :     3.756408
      pz      :     1.775754  p :     4.616065
      px      :     1.316449
      py      :     1.523861
      dz2     :     0.003642  d :     0.023860
      dxz     :     0.003172
      dyz     :     0.003680
      dx2y2   :     0.006985
      dxy     :     0.006380
  3 C s       :     3.007784  s :     3.007784
      pz      :     1.042911  p :     2.728138
      px      :     0.655278
      py      :     1.029949
      dz2     :     0.011095  d :     0.060407
      dxz     :     0.011682
      dyz     :     0.007900
      dx2y2   :     0.019197
      dxy     :     0.010533
  4 C s       :     3.097958  s :     3.097958
      pz      :     1.127758  p :     2.741533
      px      :     0.884133
      py      :     0.729642
      dz2     :     0.007303  d :     0.078660
      dxz     :     0.006893
      dyz     :     0.014783
      dx2y2   :     0.026642
      dxy     :     0.023039
  5 C s       :     3.242340  s :     3.242340
      pz      :     0.967299  p :     2.743580
      px      :     0.922163
      py      :     0.854117
      dz2     :     0.004212  d :     0.045551
      dxz     :     0.009113
      dyz     :     0.005688
      dx2y2   :     0.010775
      dxy     :     0.015762
  6 C s       :     3.183589  s :     3.183589
      pz      :     1.057023  p :     2.828929
      px      :     0.867935
      py      :     0.903971
      dz2     :     0.004227  d :     0.044618
      dxz     :     0.005721
      dyz     :     0.007786
      dx2y2   :     0.014495
      dxy     :     0.012390
  7 C s       :     3.143371  s :     3.143371
      pz      :     0.992724  p :     2.603269
      px      :     0.708545
      py      :     0.901999
      dz2     :     0.006588  d :     0.076771
      dxz     :     0.013288
      dyz     :     0.008155
      dx2y2   :     0.028073
      dxy     :     0.020667
  8 O s       :     3.730856  s :     3.730856
      pz      :     1.669736  p :     4.503965
      px      :     1.325129
      py      :     1.509100
      dz2     :     0.003770  d :     0.029101
      dxz     :     0.005569
      dyz     :     0.004543
      dx2y2   :     0.009153
      dxy     :     0.006066
  9 H s       :     0.933239  s :     0.933239
      pz      :     0.013093  p :     0.025477
      px      :     0.003956
      py      :     0.008428
 10 H s       :     0.933182  s :     0.933182
      pz      :     0.013228  p :     0.025468
      px      :     0.003965
      py      :     0.008275
 11 H s       :     0.922942  s :     0.922942
      pz      :     0.005248  p :     0.024836
      px      :     0.003930
      py      :     0.015658
 12 H s       :     0.933176  s :     0.933176
      pz      :     0.004812  p :     0.026773
      px      :     0.003668
      py      :     0.018293
 13 H s       :     0.931631  s :     0.931631
      pz      :     0.005188  p :     0.026863
      px      :     0.016320
      py      :     0.005355
 14 H s       :     0.912203  s :     0.912203
      pz      :     0.005257  p :     0.026501
      px      :     0.007199
      py      :     0.014045


                     *******************************
                     * LOEWDIN POPULATION ANALYSIS *
                     *******************************

----------------------
LOEWDIN ATOMIC CHARGES
----------------------
   0 O :   -0.241828
   1 C :    0.110287
   2 O :   -0.123772
   3 C :    0.106089
   4 C :   -0.037183
   5 C :   -0.010299
   6 C :   -0.075120
   7 C :    0.077035
   8 O :    0.000673
   9 H :    0.022014
  10 H :    0.022087
  11 H :    0.029028
  12 H :    0.043642
  13 H :    0.040803
  14 H :    0.036544

-------------------------------
LOEWDIN REDUCED ORBITAL CHARGES
-------------------------------
  0 O s       :     3.537430  s :     3.537430
      pz      :     1.446321  p :     4.666571
      px      :     1.704284
      py      :     1.515965
      dz2     :     0.005731  d :     0.037828
      dxz     :     0.002507
      dyz     :     0.006976
      dx2y2   :     0.010653
      dxy     :     0.011961
  1 C s       :     2.830100  s :     2.830100
      pz      :     0.781463  p :     2.740807
      px      :     0.992353
      py      :     0.966992
      dz2     :     0.019106  d :     0.318806
      dxz     :     0.023756
      dyz     :     0.059105
      dx2y2   :     0.113234
      dxy     :     0.103605
  2 O s       :     3.442066  s :     3.442066
      pz      :     1.740354  p :     4.642826
      px      :     1.338087
      py      :     1.564384
      dz2     :     0.005721  d :     0.038881
      dxz     :     0.004715
      dyz     :     0.004077
      dx2y2   :     0.012258
      dxy     :     0.012109
  3 C s       :     2.839220  s :     2.839220
      pz      :     1.084288  p :     2.924935
      px      :     0.756350
      py      :     1.084298
      dz2     :     0.022969  d :     0.129756
      dxz     :     0.026218
      dyz     :     0.017651
      dx2y2   :     0.040019
      dxy     :     0.022900
  4 C s       :     2.855346  s :     2.855346
      pz      :     1.098394  p :     3.010288
      px      :     1.029853
      py      :     0.882040
      dz2     :     0.015022  d :     0.171548
      dxz     :     0.011163
      dyz     :     0.028472
      dx2y2   :     0.061321
      dxy     :     0.055571
  5 C s       :     2.859246  s :     2.859246
      pz      :     0.955716  p :     3.047029
      px      :     1.040348
      py      :     1.050965
      dz2     :     0.008499  d :     0.104024
      dxz     :     0.017942
      dyz     :     0.008165
      dx2y2   :     0.028109
      dxy     :     0.041309
  6 C s       :     2.857178  s :     2.857178
      pz      :     1.030367  p :     3.114764
      px      :     1.037759
      py      :     1.046639
      dz2     :     0.008708  d :     0.103177
      dxz     :     0.008484
      dyz     :     0.014568
      dx2y2   :     0.037523
      dxy     :     0.033894
  7 C s       :     2.863288  s :     2.863288
      pz      :     0.985788  p :     2.897800
      px      :     0.838420
      py      :     1.073593
      dz2     :     0.012793  d :     0.161877
      dxz     :     0.025200
      dyz     :     0.013394
      dx2y2   :     0.063396
      dxy     :     0.047096
  8 O s       :     3.413421  s :     3.413421
      pz      :     1.635325  p :     4.537996
      px      :     1.368538
      py      :     1.534133
      dz2     :     0.005479  d :     0.047910
      dxz     :     0.008744
      dyz     :     0.005938
      dx2y2   :     0.016820
      dxy     :     0.010930
  9 H s       :     0.909384  s :     0.909384
      pz      :     0.034743  p :     0.068603
      px      :     0.012071
      py      :     0.021789
 10 H s       :     0.909364  s :     0.909364
      pz      :     0.035103  p :     0.068549
      px      :     0.012089
      py      :     0.021357
 11 H s       :     0.903481  s :     0.903481
      pz      :     0.013273  p :     0.067491
      px      :     0.012266
      py      :     0.041953
 12 H s       :     0.880436  s :     0.880436
      pz      :     0.014895  p :     0.075922
      px      :     0.012828
      py      :     0.048198
 13 H s       :     0.883428  s :     0.883428
      pz      :     0.016634  p :     0.075769
      px      :     0.042824
      py      :     0.016311
 14 H s       :     0.887096  s :     0.887096
      pz      :     0.016733  p :     0.076359
      px      :     0.020544
      py      :     0.039083


                      *****************************
                      * MAYER POPULATION ANALYSIS *
                      *****************************

  NA   - Mulliken gross atomic population
  ZA   - Total nuclear charge
  QA   - Mulliken gross atomic charge
  VA   - Mayer's total valence
  BVA  - Mayer's bonded valence
  FA   - Mayer's free valence

  ATOM       NA         ZA         QA         VA         BVA        FA
  0 O      8.3282     8.0000    -0.3282     2.2668     2.0984     0.1684
  1 C      5.6628     6.0000     0.3372     4.2663     4.1330     0.1333
  2 O      8.3963     8.0000    -0.3963     2.1881     2.0344     0.1537
  3 C      5.7963     6.0000     0.2037     3.8956     3.7996     0.0959
  4 C      5.9182     6.0000     0.0818     3.6675     3.5158     0.1517
  5 C      6.0315     6.0000    -0.0315     3.9051     3.7640     0.1411
  6 C      6.0571     6.0000    -0.0571     3.8288     3.6909     0.1379
  7 C      5.8234     6.0000     0.1766     3.8244     3.6822     0.1422
  8 O      8.2639     8.0000    -0.2639     2.4021     2.2404     0.1617
  9 H      0.9587     1.0000     0.0413     0.9994     0.9798     0.0196
 10 H      0.9586     1.0000     0.0414     0.9990     0.9794     0.0196
 11 H      0.9478     1.0000     0.0522     0.9936     0.9749     0.0186
 12 H      0.9599     1.0000     0.0401     1.0049     0.9851     0.0199
 13 H      0.9585     1.0000     0.0415     0.9963     0.9768     0.0195
 14 H      0.9387     1.0000     0.0613     1.0013     0.9824     0.0189

  Mayer bond orders larger than 0.100000
B(  0-O ,  1-C ) :   1.9818 B(  1-C ,  2-O ) :   1.1697 B(  1-C ,  4-C ) :   0.9581 
B(  2-O ,  3-C ) :   0.8527 B(  3-C ,  9-H ) :   0.9672 B(  3-C , 10-H ) :   0.9674 
B(  3-C , 11-H ) :   0.9705 B(  4-C ,  5-C ) :   1.4972 B(  4-C ,  8-O ) :   1.0622 
B(  5-C ,  6-C ) :   1.2073 B(  5-C , 12-H ) :   1.0047 B(  6-C ,  7-C ) :   1.4961 
B(  6-C , 13-H ) :   0.9958 B(  7-C ,  8-O ) :   1.1056 B(  7-C , 14-H ) :   0.9901 


                *******************************************
                * RELAXED MP2 DENSITY POPULATION ANALYSIS *
                *******************************************

------------------------------------------------------------------------------
                           ORCA POPULATION ANALYSIS
------------------------------------------------------------------------------
Input electron density              ... calc.pmp2re
BaseName (.gbw .S,...)              ... calc

                    ********************************
                    * MULLIKEN POPULATION ANALYSIS *
                    ********************************

-----------------------
MULLIKEN ATOMIC CHARGES
-----------------------
   0 O :   -0.276417
   1 C :    0.253546
   2 O :   -0.344521
   3 C :    0.186856
   4 C :    0.084061
   5 C :   -0.043118
   6 C :   -0.038197
   7 C :    0.150848
   8 O :   -0.212231
   9 H :    0.039760
  10 H :    0.039891
  11 H :    0.051314
  12 H :    0.026732
  13 H :    0.031513
  14 H :    0.049963
Sum of atomic charges:   -0.0000000

--------------------------------
MULLIKEN REDUCED ORBITAL CHARGES
--------------------------------
  0 O s       :     3.720632  s :     3.720632
      pz      :     1.436380  p :     4.531294
      px      :     1.682354
      py      :     1.412561
      dz2     :     0.003204  d :     0.024491
      dxz     :     0.002262
      dyz     :     0.005936
      dx2y2   :     0.006353
      dxy     :     0.006736
  1 C s       :     3.002301  s :     3.002301
      pz      :     0.817853  p :     2.598934
      px      :     0.933021
      py      :     0.848059
      dz2     :     0.008473  d :     0.145219
      dxz     :     0.012683
      dyz     :     0.030641
      dx2y2   :     0.047556
      dxy     :     0.045866
  2 O s       :     3.748790  s :     3.748790
      pz      :     1.749800  p :     4.572161
      px      :     1.302493
      py      :     1.519868
      dz2     :     0.003560  d :     0.023571
      dxz     :     0.003251
      dyz     :     0.003720
      dx2y2   :     0.006815
      dxy     :     0.006226
  3 C s       :     3.006996  s :     3.006996
      pz      :     1.046728  p :     2.747354
      px      :     0.670126
      py      :     1.030499
      dz2     :     0.010671  d :     0.058795
      dxz     :     0.011570
      dyz     :     0.007639
      dx2y2   :     0.018357
      dxy     :     0.010558
  4 C s       :     3.101666  s :     3.101666
      pz      :     1.116981  p :     2.737542
      px      :     0.884596
      py      :     0.735965
      dz2     :     0.007121  d :     0.076731
      dxz     :     0.007187
      dyz     :     0.014340
      dx2y2   :     0.025862
      dxy     :     0.022221
  5 C s       :     3.248218  s :     3.248218
      pz      :     0.990691  p :     2.751236
      px      :     0.925811
      py      :     0.834733
      dz2     :     0.004049  d :     0.043663
      dxz     :     0.008670
      dyz     :     0.005367
      dx2y2   :     0.010600
      dxy     :     0.014977
  6 C s       :     3.183429  s :     3.183429
      pz      :     1.047986  p :     2.811485
      px      :     0.858359
      py      :     0.905140
      dz2     :     0.004088  d :     0.043283
      dxz     :     0.005629
      dyz     :     0.007695
      dx2y2   :     0.014083
      dxy     :     0.011787
  7 C s       :     3.147637  s :     3.147637
      pz      :     1.019156  p :     2.627167
      px      :     0.713158
      py      :     0.894852
      dz2     :     0.006393  d :     0.074349
      dxz     :     0.012889
      dyz     :     0.007653
      dx2y2   :     0.026969
      dxy     :     0.020445
  8 O s       :     3.724408  s :     3.724408
      pz      :     1.642218  p :     4.459010
      px      :     1.317934
      py      :     1.498858
      dz2     :     0.003675  d :     0.028813
      dxz     :     0.005615
      dyz     :     0.004567
      dx2y2   :     0.008859
      dxy     :     0.006096
  9 H s       :     0.935277  s :     0.935277
      pz      :     0.012644  p :     0.024963
      px      :     0.004010
      py      :     0.008309
 10 H s       :     0.935155  s :     0.935155
      pz      :     0.012769  p :     0.024954
      px      :     0.004018
      py      :     0.008167
 11 H s       :     0.924424  s :     0.924424
      pz      :     0.005332  p :     0.024262
      px      :     0.003911
      py      :     0.015020
 12 H s       :     0.947066  s :     0.947066
      pz      :     0.005056  p :     0.026201
      px      :     0.003820
      py      :     0.017325
 13 H s       :     0.942151  s :     0.942151
      pz      :     0.005288  p :     0.026337
      px      :     0.015596
      py      :     0.005452
 14 H s       :     0.924226  s :     0.924226
      pz      :     0.005478  p :     0.025811
      px      :     0.006923
      py      :     0.013410


                     *******************************
                     * LOEWDIN POPULATION ANALYSIS *
                     *******************************

----------------------
LOEWDIN ATOMIC CHARGES
----------------------
   0 O :   -0.211720
   1 C :    0.076985
   2 O :   -0.101295
   3 C :    0.094667
   4 C :   -0.036806
   5 C :   -0.024490
   6 C :   -0.071038
   7 C :    0.058680
   8 O :    0.025409
   9 H :    0.022496
  10 H :    0.022602
  11 H :    0.029902
  12 H :    0.040898
  13 H :    0.039916
  14 H :    0.033796

-------------------------------
LOEWDIN REDUCED ORBITAL CHARGES
-------------------------------
  0 O s       :     3.538250  s :     3.538250
      pz      :     1.428597  p :     4.635845
      px      :     1.691518
      py      :     1.515730
      dz2     :     0.005655  d :     0.037626
      dxz     :     0.002516
      dyz     :     0.007047
      dx2y2   :     0.010610
      dxy     :     0.011798
  1 C s       :     2.831352  s :     2.831352
      pz      :     0.817892  p :     2.775605
      px      :     0.991157
      py      :     0.966556
      dz2     :     0.018954  d :     0.316059
      dxz     :     0.022743
      dyz     :     0.057537
      dx2y2   :     0.112729
      dxy     :     0.104095
  2 O s       :     3.444780  s :     3.444780
      pz      :     1.719632  p :     4.617417
      px      :     1.332755
      py      :     1.565030
      dz2     :     0.005753  d :     0.039097
      dxz     :     0.004836
      dyz     :     0.004224
      dx2y2   :     0.012257
      dxy     :     0.012027
  3 C s       :     2.840894  s :     2.840894
      pz      :     1.086974  p :     2.937250
      px      :     0.763629
      py      :     1.086647
      dz2     :     0.022308  d :     0.127189
      dxz     :     0.025893
      dyz     :     0.017272
      dx2y2   :     0.038831
      dxy     :     0.022885
  4 C s       :     2.859901  s :     2.859901
      pz      :     1.090439  p :     3.006996
      px      :     1.031788
      py      :     0.884769
      dz2     :     0.014881  d :     0.169910
      dxz     :     0.011758
      dyz     :     0.027743
      dx2y2   :     0.060529
      dxy     :     0.054998
  5 C s       :     2.859648  s :     2.859648
      pz      :     0.975866  p :     3.062688
      px      :     1.038665
      py      :     1.048157
      dz2     :     0.008366  d :     0.102154
      dxz     :     0.017369
      dyz     :     0.007806
      dx2y2   :     0.027951
      dxy     :     0.040661
  6 C s       :     2.859027  s :     2.859027
      pz      :     1.024045  p :     3.110040
      px      :     1.037084
      py      :     1.048911
      dz2     :     0.008561  d :     0.101971
      dxz     :     0.008468
      dyz     :     0.014842
      dx2y2   :     0.037005
      dxy     :     0.033094
  7 C s       :     2.864163  s :     2.864163
      pz      :     1.008139  p :     2.917880
      px      :     0.838595
      py      :     1.071146
      dz2     :     0.012601  d :     0.159278
      dxz     :     0.024369
      dyz     :     0.012867
      dx2y2   :     0.062511
      dxy     :     0.046930
  8 O s       :     3.416459  s :     3.416459
      pz      :     1.611896  p :     4.510068
      px      :     1.367973
      py      :     1.530199
      dz2     :     0.005491  d :     0.048065
      dxz     :     0.008887
      dyz     :     0.005936
      dx2y2   :     0.016704
      dxy     :     0.011047
  9 H s       :     0.908833  s :     0.908833
      pz      :     0.034495  p :     0.068670
      px      :     0.012397
      py      :     0.021778
 10 H s       :     0.908785  s :     0.908785
      pz      :     0.034850  p :     0.068613
      px      :     0.012413
      py      :     0.021350
 11 H s       :     0.902695  s :     0.902695
      pz      :     0.013345  p :     0.067403
      px      :     0.012471
      py      :     0.041587
 12 H s       :     0.883362  s :     0.883362
      pz      :     0.015516  p :     0.075740
      px      :     0.013086
      py      :     0.047138
 13 H s       :     0.884752  s :     0.884752
      pz      :     0.016555  p :     0.075331
      px      :     0.042205
      py      :     0.016571
 14 H s       :     0.890151  s :     0.890151
      pz      :     0.017343  p :     0.076053
      px      :     0.020373
      py      :     0.038337


                      *****************************
                      * MAYER POPULATION ANALYSIS *
                      *****************************

  NA   - Mulliken gross atomic population
  ZA   - Total nuclear charge
  QA   - Mulliken gross atomic charge
  VA   - Mayer's total valence
  BVA  - Mayer's bonded valence
  FA   - Mayer's free valence

  ATOM       NA         ZA         QA         VA         BVA        FA
  0 O      8.2764     8.0000    -0.2764     2.3350     2.1691     0.1659
  1 C      5.7465     6.0000     0.2535     4.3184     4.1884     0.1300
  2 O      8.3445     8.0000    -0.3445     2.2551     2.1035     0.1516
  3 C      5.8131     6.0000     0.1869     3.9140     3.8183     0.0957
  4 C      5.9159     6.0000     0.0841     3.6899     3.5401     0.1498
  5 C      6.0431     6.0000    -0.0431     3.9027     3.7633     0.1394
  6 C      6.0382     6.0000    -0.0382     3.8264     3.6896     0.1368
  7 C      5.8492     6.0000     0.1508     3.8349     3.6944     0.1405
  8 O      8.2122     8.0000    -0.2122     2.4677     2.3078     0.1600
  9 H      0.9602     1.0000     0.0398     0.9998     0.9803     0.0195
 10 H      0.9601     1.0000     0.0399     0.9994     0.9799     0.0195
 11 H      0.9487     1.0000     0.0513     0.9936     0.9750     0.0186
 12 H      0.9733     1.0000     0.0267     1.0050     0.9853     0.0198
 13 H      0.9685     1.0000     0.0315     0.9956     0.9761     0.0195
 14 H      0.9500     1.0000     0.0500     1.0011     0.9823     0.0188

  Mayer bond orders larger than 0.100000
B(  0-O ,  1-C ) :   2.0169 B(  1-C ,  2-O ) :   1.1926 B(  1-C ,  4-C ) :   0.9492 
B(  2-O ,  3-C ) :   0.8732 B(  3-C ,  9-H ) :   0.9635 B(  3-C , 10-H ) :   0.9637 
B(  3-C , 11-H ) :   0.9683 B(  4-C ,  5-C ) :   1.4745 B(  4-C ,  8-O ) :   1.0942 
B(  5-C ,  6-C ) :   1.2169 B(  5-C , 12-H ) :   1.0039 B(  6-C ,  7-C ) :   1.4744 
B(  6-C , 13-H ) :   0.9927 B(  7-C ,  8-O ) :   1.1259 B(  7-C , 14-H ) :   0.9885 


-------
TIMINGS
-------

Total time                :   47.859 sec
Integral trafo            :    0.655 sec (  1.4%)
FC preparation            :    0.140 sec (  0.3%)
I/O of integrals          :    0.112 sec (  0.2%)
K(i,j) operators          :    0.275 sec (  0.6%)
T(i,j) pair energies      :    0.039 sec (  0.1%)
V**(-1/2)                 :    0.064 sec (  0.1%)
Gamma(ia|P)               :    0.262 sec (  0.5%)
Gamma-Trafo               :    0.113 sec (  0.2%)
D(virtual)                :    0.070 sec (  0.1%)
D(internal)               :    0.300 sec (  0.6%)
W(virtual)                :    0.138 sec (  0.3%)
W(internal)               :    0.349 sec (  0.7%)
L(virtual)                :    0.306 sec (  0.6%)
L(internal)               :    0.050 sec (  0.1%)
XC kernel                 :    0.060 sec (  0.1%)
G(D)                      :    4.011 sec (  8.4%)
G(Z)                      :    3.895 sec (  8.1%)
Z-vector solution         :   13.598 sec ( 28.4%)
3-index derivative        :    0.730 sec (  1.5%)
2-index derivative        :    0.054 sec (  0.1%)
Fock matrix gradient      :   22.329 sec ( 46.7%)


---------------------------------------
MP2 TOTAL ENERGY:     -457.128133306 Eh
---------------------------------------

The final MP2 gradient
  0:  -0.00350665  -0.01173101   0.00001336
  1:   0.00230657   0.01371423   0.00000821
  2:   0.00758915   0.00124083  -0.00001262
  3:  -0.00298938  -0.00235395  -0.00002074
  4:  -0.00466932  -0.01137637   0.00001078
  5:  -0.00881536   0.00378178   0.00000138
  6:   0.00089378   0.00249357  -0.00000675
  7:   0.01224964  -0.00031451   0.00001967
  8:  -0.01131161   0.00847254  -0.00002297
  9:  -0.00200720  -0.00110151  -0.00305729
 10:  -0.00200172  -0.00109992   0.00309343
 11:  -0.00211891   0.00408573  -0.00002266
 12:  -0.00201138  -0.01272760  -0.00000079
 13:   0.01229200  -0.00348878  -0.00000247
 14:   0.00408090   0.01032038  -0.00000090

-----------------------------------
NORM OF THE MP2 GRADIENT:  0.038988
-----------------------------------

Maximum memory used throughout the entire MP2-calculation: 36.8 MB


-------------------------------------------------------------------------------
                          DFT DISPERSION CORRECTION                            
                                                                               
                              DFTD3 V3.1  Rev 1                                
                          USING Becke-Johnson damping                          
-------------------------------------------------------------------------------
The B2PLYP functional is recognized
Active option DFTDOPT                   ...         4   

molecular C6(AA) [au] = 2409.259515 


            DFT-D V3
 parameters
 s6 scaling factor         :     0.6400 
 a1 scaling factor         :     0.3065 
 s8 scaling factor         :     0.9147 
 a2 scaling factor         :     5.0570 
 ad hoc parameters k1-k3   :    16.0000     1.3333    -4.0000 

 Edisp/kcal,au: -6.143230302927  -0.009789859598 
 E6   /kcal   :  -3.475761301 
 E8   /kcal   :  -2.667469002 
 % E8         :  43.421276268 

-------------------------   ----------------
Dispersion correction           -0.009789860
-------------------------   ----------------


-------------------------   --------------------
FINAL SINGLE POINT ENERGY      -457.137923165204
-------------------------   --------------------

------------------------------------------------------------------------------
                         ORCA GEOMETRY RELAXATION STEP
------------------------------------------------------------------------------

Reading the OPT-File                    .... done
Getting information on internals        .... done
Copying old internal coords+grads       .... done
Making the new internal coordinates     .... (2022 redundants) done
Validating the new internal coordinates .... (2022 redundants) done
Calculating the B-matrix                .... done
Calculating the G,G- and P matrices     .... done
Transforming gradient to internals      .... done
Projecting the internal gradient        .... done
Number of atoms                         ....  15
Number of internal coordinates          ....  63
Current Energy                          ....  -457.137923165 Eh
Current gradient norm                   ....     0.038988398 Eh/bohr
Maximum allowed component of the step   ....  0.300
Current trust radius                    ....  0.300
Evaluating the initial hessian          ....  (Almloef) done
Projecting the Hessian                  .... done
Forming the augmented Hessian           .... done
Diagonalizing the augmented Hessian     .... done
Last element of RFO vector              ....  0.997036809
Lowest eigenvalues of augmented Hessian:
 -0.002846136  0.015459348  0.020018971  0.021544028  0.023872206
Length of the computed step             ....  0.077154567
The final length of the internal step   ....  0.077154567
Converting the step to Cartesian space:
 Initial RMS(Int)=    0.0097205618
Transforming coordinates:
 Iter   0:  RMS(Cart)=    0.0204724798 RMS(Int)=    1.3711096692
done
Storing new coordinates                 .... done

                                .--------------------.
          ----------------------|Geometry convergence|-------------------------
          Item                value                   Tolerance       Converged
          ---------------------------------------------------------------------
          RMS gradient        0.0048613990            0.0000300000      NO
          MAX gradient        0.0165724181            0.0001000000      NO
          RMS step            0.0097205618            0.0006000000      NO
          MAX step            0.0329868926            0.0010000000      NO
          ........................................................
          Max(Bonds)      0.0175      Max(Angles)    0.55
          Max(Dihed)        0.25      Max(Improp)    0.00
          ---------------------------------------------------------------------

The optimization has not yet converged - more geometry cycles are needed


    ---------------------------------------------------------------------------
                         Redundant Internal Coordinates
                            (Angstroem and degrees)

        Definition                    Value    dE/dq     Step     New-Value
    ----------------------------------------------------------------------------
     1. B(C   1,O   0)                1.2075 -0.012091  0.0058    1.2133   
     2. B(O   2,C   1)                1.3397 -0.001494  0.0012    1.3409   
     3. B(C   3,O   2)                1.4190 -0.009107  0.0095    1.4285   
     4. B(C   4,C   1)                1.4638 -0.002268  0.0025    1.4663   
     5. B(C   5,C   4)                1.3752 -0.003187  0.0022    1.3774   
     6. B(C   6,C   5)                1.4080 -0.016572  0.0148    1.4228   
     7. B(C   7,C   6)                1.3661 -0.008479  0.0068    1.3729   
     8. B(O   8,C   7)                1.3331 -0.014947  0.0117    1.3448   
     9. B(O   8,C   4)                1.3507 -0.010050  0.0081    1.3588   
    10. B(H   9,C   3)                1.0921 -0.003633  0.0053    1.0974   
    11. B(H  10,C   3)                1.0921 -0.003670  0.0054    1.0975   
    12. B(H  11,C   3)                1.0868 -0.004586  0.0066    1.0934   
    13. B(H  12,C   5)                1.0701 -0.012873  0.0175    1.0876   
    14. B(H  13,C   6)                1.0704 -0.012722  0.0173    1.0876   
    15. B(H  14,C   7)                1.0727 -0.010892  0.0149    1.0877   
    16. A(O   2,C   1,C   4)          112.06 -0.001138    0.15    112.22   
    17. A(O   0,C   1,C   4)          123.93  0.002704   -0.34    123.59   
    18. A(O   0,C   1,O   2)          124.01 -0.001566    0.18    124.19   
    19. A(C   1,O   2,C   3)          115.72 -0.002642    0.36    116.08   
    20. A(O   2,C   3,H   9)          110.35 -0.001230    0.24    110.59   
    21. A(H   9,C   3,H  10)          108.65  0.000174    0.07    108.72   
    22. A(O   2,C   3,H  11)          106.18  0.000047   -0.04    106.14   
    23. A(O   2,C   3,H  10)          110.35 -0.001191    0.23    110.58   
    24. A(H   9,C   3,H  11)          110.66  0.001095   -0.25    110.41   
    25. A(H  10,C   3,H  11)          110.65  0.001084   -0.25    110.40   
    26. A(C   1,C   4,C   5)          129.13 -0.002557    0.38    129.50   
    27. A(C   5,C   4,O   8)          109.95  0.000071   -0.07    109.88   
    28. A(C   1,C   4,O   8)          120.93  0.002486   -0.31    120.61   
    29. A(C   4,C   5,C   6)          106.02 -0.001074    0.07    106.10   
    30. A(C   6,C   5,H  12)          128.05 -0.000035    0.05    128.11   
    31. A(C   4,C   5,H  12)          125.92  0.001109   -0.13    125.79   
    32. A(C   5,C   6,C   7)          105.78 -0.000430    0.07    105.85   
    33. A(C   7,C   6,H  13)          127.03  0.001425   -0.23    126.80   
    34. A(C   5,C   6,H  13)          127.19 -0.000995    0.15    127.34   
    35. A(O   8,C   7,H  14)          117.32  0.000310   -0.13    117.19   
    36. A(C   6,C   7,H  14)          131.56 -0.003999    0.55    132.11   
    37. A(C   6,C   7,O   8)          111.12  0.003689   -0.42    110.70   
    38. A(C   4,O   8,C   7)          107.12 -0.002256    0.34    107.46   
    39. D(C   3,O   2,C   1,C   4)   -179.99 -0.000007    0.01   -179.98   
    40. D(C   3,O   2,C   1,O   0)      0.00 -0.000017    0.03      0.03   
    41. D(H   9,C   3,O   2,C   1)     59.61 -0.000693    0.25     59.86   
    42. D(H  10,C   3,O   2,C   1)    -60.48  0.000649   -0.14    -60.62   
    43. D(H  11,C   3,O   2,C   1)    179.57 -0.000026    0.06    179.63   
    44. D(C   5,C   4,C   1,O   2)   -179.99 -0.000003    0.01   -179.98   
    45. D(C   5,C   4,C   1,O   0)      0.01  0.000007   -0.02     -0.00   
    46. D(O   8,C   4,C   1,O   0)   -179.98  0.000006   -0.01   -180.00   
    47. D(O   8,C   4,C   1,O   2)      0.01 -0.000005    0.01      0.02   
    48. D(H  12,C   5,C   4,O   8)   -179.99  0.000004   -0.01   -180.00   
    49. D(H  12,C   5,C   4,C   1)      0.01  0.000003   -0.00      0.01   
    50. D(C   6,C   5,C   4,O   8)      0.00  0.000004   -0.01     -0.00   
    51. D(C   6,C   5,C   4,C   1)   -179.99  0.000002   -0.00   -180.00   
    52. D(C   7,C   6,C   5,H  12)    180.00  0.000002   -0.00    180.00   
    53. D(C   7,C   6,C   5,C   4)      0.00  0.000002   -0.00     -0.00   
    54. D(H  13,C   6,C   5,H  12)     -0.00 -0.000000    0.00     -0.00   
    55. D(H  13,C   6,C   5,C   4)   -180.00  0.000000   -0.00   -180.00   
    56. D(H  14,C   7,C   6,H  13)      0.00  0.000002   -0.00     -0.00   
    57. D(H  14,C   7,C   6,C   5)   -180.00 -0.000000   -0.00   -180.00   
    58. D(O   8,C   7,C   6,H  13)    179.99 -0.000006    0.01    180.00   
    59. D(O   8,C   7,C   6,C   5)     -0.01 -0.000008    0.01      0.00   
    60. D(C   4,O   8,C   7,H  14)   -180.00  0.000003   -0.01   -180.00   
    61. D(C   4,O   8,C   7,C   6)      0.01  0.000010   -0.02     -0.01   
    62. D(C   7,O   8,C   4,C   5)     -0.01 -0.000008    0.01      0.00   
    63. D(C   7,O   8,C   4,C   1)    179.99 -0.000007    0.01    180.00   
    ----------------------------------------------------------------------------

Geometry step timings:
Preparation and reading OPT file:      0.000 s (11.208 %)
Internal coordinates            :      0.000 s ( 1.199 %)
B/P matrices and projection     :      0.001 s (27.721 %)
Hessian update/contruction      :      0.000 s (11.255 %)
Making the step                 :      0.000 s (20.295 %)
Converting the step to Cartesian:      0.000 s ( 3.367 %)
Storing new data                :      0.000 s ( 1.568 %)
Checking convergence            :      0.000 s ( 0.138 %)
Final printing                  :      0.001 s (23.109 %)
Total time                      :      0.002 s

Time for energy+gradient        :     97.206 s
Time for complete geometry iter :     97.249 s

         *************************************************************
         *                GEOMETRY OPTIMIZATION CYCLE   2            *
         *************************************************************
---------------------------------
CARTESIAN COORDINATES (ANGSTROEM)
---------------------------------
  O      1.482946    1.502796   -0.000410
  C      0.964089    0.406047   -0.000103
  O      1.644463   -0.749385   -0.000140
  C      3.068716   -0.639432    0.000173
  C     -0.486912    0.195077   -0.000067
  C     -1.506968    1.120723   -0.000302
  C     -2.717752    0.373508   -0.000022
  C     -2.343385   -0.947337    0.000317
  O     -1.003422   -1.061695    0.000372
  H      3.413532   -0.095562    0.888786
  H      3.414678   -0.106971   -0.894963
  H      3.452619   -1.663178    0.006816
  H     -1.385225    2.201458   -0.000652
  H     -3.733317    0.762849   -0.000102
  H     -2.920848   -1.869041    0.000597

----------------------------
CARTESIAN COORDINATES (A.U.)
----------------------------
  NO LB      ZA    FRAG     MASS         X           Y           Z
   0 O     8.0000    0    15.999    2.802362    2.839872   -0.000775
   1 C     6.0000    0    12.011    1.821865    0.767317   -0.000195
   2 O     8.0000    0    15.999    3.107585   -1.416133   -0.000265
   3 C     6.0000    0    12.011    5.799034   -1.208351    0.000327
   4 C     6.0000    0    12.011   -0.920130    0.368642   -0.000126
   5 C     6.0000    0    12.011   -2.847756    2.117860   -0.000572
   6 C     6.0000    0    12.011   -5.135807    0.705828   -0.000042
   7 C     6.0000    0    12.011   -4.428355   -1.790208    0.000599
   8 O     8.0000    0    15.999   -1.896193   -2.006314    0.000704
   9 H     1.0000    0     1.008    6.450641   -0.180586    1.679563
  10 H     1.0000    0     1.008    6.452807   -0.202145   -1.691234
  11 H     1.0000    0     1.008    6.524505   -3.142950    0.012880
  12 H     1.0000    0     1.008   -2.617696    4.160152   -0.001232
  13 H     1.0000    0     1.008   -7.054948    1.441575   -0.000192
  14 H     1.0000    0     1.008   -5.519604   -3.531975    0.001128

--------------------------------
INTERNAL COORDINATES (ANGSTROEM)
--------------------------------
 O      0   0   0     0.000000000000     0.00000000     0.00000000
 C      1   0   0     1.213289306533     0.00000000     0.00000000
 O      2   1   0     1.340869663048   124.19019859     0.00000000
 C      3   2   1     1.428491244128   116.07709340     0.03335048
 C      2   1   3     1.466257998889   123.59077341   180.01967944
 C      5   2   1     1.377437699945   129.50533345     0.00000000
 C      6   5   2     1.422789481956   106.09782740   180.00464715
 C      7   6   5     1.372874408816   105.85577672     0.00000000
 O      8   7   6     1.344833759343   110.70236442     0.00000000
 H      4   3   2     1.097417800195   110.58508921    59.86059367
 H      4   3   2     1.097484378659   110.57674990   299.38342105
 H      4   3   2     1.093380541063   106.14119386   179.63332409
 H      6   5   2     1.087569875313   125.79490426     0.00000000
 H      7   6   5     1.087639125032   127.34440099   180.00040215
 H      8   7   6     1.087658597372   132.10778695   180.00064744

---------------------------
INTERNAL COORDINATES (A.U.)
---------------------------
 O      0   0   0     0.000000000000     0.00000000     0.00000000
 C      1   0   0     2.292784510563     0.00000000     0.00000000
 O      2   1   0     2.533876444444   124.19019859     0.00000000
 C      3   2   1     2.699457236107   116.07709340     0.03335048
 C      2   1   3     2.770826059571   123.59077341   180.01967944
 C      5   2   1     2.602980019434   129.50533345     0.00000000
 C      6   5   2     2.688682467121   106.09782740   180.00464715
 C      7   6   5     2.594356648931   105.85577672     0.00000000
 O      8   7   6     2.541367500810   110.70236442     0.00000000
 H      4   3   2     2.073819096859   110.58508921    59.86059367
 H      4   3   2     2.073944911923   110.57674990   299.38342105
 H      4   3   2     2.066189782768   106.14119386   179.63332409
 H      6   5   2     2.055209215844   125.79490426     0.00000000
 H      7   6   5     2.055340078848   127.34440099   180.00040215
 H      8   7   6     2.055376876238   132.10778695   180.00064744

------------------------------------------------------------------------------
                   ___                                                        
                  /   \      - P O W E R E D   B Y -                         
                 /     \                                                     
                 |  |  |   _    _      __       _____    __    __             
                 |  |  |  | |  | |    /  \     |  _  \  |  |  /  |          
                  \  \/   | |  | |   /    \    | | | |  |  | /  /          
                 / \  \   | |__| |  /  /\  \   | |_| |  |  |/  /          
                |  |  |   |  __  | /  /__\  \  |    /   |      \           
                |  |  |   | |  | | |   __   |  |    \   |  |\   \          
                \     /   | |  | | |  |  |  |  | |\  \  |  | \   \       
                 \___/    |_|  |_| |__|  |__|  |_| \__\ |__|  \__/        
                                                                              
                      - O R C A' S   B I G   F R I E N D -                    
                                      &                                       
                       - I N T E G R A L  F E E D E R -                       
                                                                              
 v1 FN, 2020, v2 2021, v3 2022-2024                                           
------------------------------------------------------------------------------


----------------------
SHARK INTEGRAL PACKAGE
----------------------

Number of atoms                             ...     15
Number of basis functions                   ...    156
Number of shells                            ...     72
Maximum angular momentum                    ...      2
Integral batch strategy                     ... SHARK/LIBINT Hybrid
RI-J (if used) integral strategy            ... SPLIT-RIJ (Revised 2003 algorithm where possible)
Printlevel                                  ...      1
Contraction scheme used                     ... SEGMENTED contraction
Prescreening option                         ... SCHWARTZ
   Thresh                                   ... 1.000e-12
   Tcut                                     ... 1.000e-14
   Tpresel                                  ... 1.000e-14 
Coulomb Range Separation                    ... NOT USED
Exchange Range Separation                   ... NOT USED
Multipole approximations                    ... NOT USED
Finite Nucleus Model                        ... NOT USED
CABS basis                                  ... NOT available
Auxiliary Coulomb fitting basis             ... AVAILABLE
   # of basis functions in Aux-J            ...    507
   # of shells in Aux-J                     ...    165
   Maximum angular momentum in Aux-J        ...      4
Auxiliary J/K fitting basis                 ... NOT available
Auxiliary Correlation fitting basis         ... AVAILABLE
   # of basis functions in Aux-C            ...    516
   # of shells in Aux-C                     ...    180
   Maximum angular momentum in Aux-C        ...      3
Auxiliary 'external' fitting basis          ... NOT available

Checking pre-screening integrals            ... done (  0.0 sec) Dimension = 72
Check shell pair data                       ... done (  0.0 sec)
Shell pair information
Shell pair cut-off parameter TPreSel        ...   1.0e-14
Total number of shell pairs                 ...      2628
Shell pairs after pre-screening             ...      2421
Total number of primitive shell pairs       ...      9726
Primitive shell pairs kept                  ...      6591
          la=0 lb=0:    713 shell pairs
          la=1 lb=0:    865 shell pairs
          la=1 lb=1:    279 shell pairs
          la=2 lb=0:    323 shell pairs
          la=2 lb=1:    198 shell pairs
          la=2 lb=2:     43 shell pairs

Calculating one electron integrals          ... done (  0.0 sec)
Calculating RI/J V-Matrix + Cholesky decomp.... done (  0.0 sec)
Calculating RI/C V-Matrix + Cholesky decomp.... done (  0.0 sec)
Calculating Nuclear repulsion               ... done (  0.0 sec) ENN=    432.113614837027 Eh

Diagonalization of the overlap matrix:
Smallest eigenvalue                        ... 6.764e-04
Time for diagonalization                   ...    0.003 sec
Threshold for overlap eigenvalues          ... 1.000e-07
Number of eigenvalues below threshold      ... 0
Time for construction of square roots      ...    0.001 sec
Total time needed                          ...    0.004 sec

-------------------
DFT GRID GENERATION
-------------------

General Integration Accuracy     IntAcc      ... 4.388
Radial Grid Type                 RadialGrid  ... OptM3 with GC (2021)
Angular Grid (max. ang.)         AngularGrid ... 4 (Lebedev-302)
Angular grid pruning method      GridPruning ... 4 (adaptive)
Weight generation scheme         WeightScheme... mBecke (2022)
Basis function cutoff            BFCut       ... 1.0000e-12
Integration weight cutoff        WCut        ... 1.0000e-14
Partially contracted basis set               ... off
Rotationally invariant grid construction     ... off
Angular grids for H and He will be reduced by one unit

Total number of grid points                  ...    73822
Total number of batches                      ...     1161
Average number of points per batch           ...       63
Average number of grid points per atom       ...     4921

--------------------
COSX GRID GENERATION
--------------------

GRIDX 1
-------
General Integration Accuracy     IntAcc      ... 3.816
Radial Grid Type                 RadialGrid  ... OptM3 with GC (2021)
Angular Grid (max. ang.)         AngularGrid ... 1 (Lebedev-50)
Angular grid pruning method      GridPruning ... 4 (adaptive)
Weight generation scheme         WeightScheme... mBecke (2022)
Basis function cutoff            BFCut       ... 1.0000e-12
Integration weight cutoff        WCut        ... 1.0000e-14
Partially contracted basis set               ... on
Rotationally invariant grid construction     ... off
Angular grids for H and He will be reduced by one unit

Total number of grid points                  ...     9428
Total number of batches                      ...       81
Average number of points per batch           ...      116
Average number of grid points per atom       ...      629
UseSFitting                                  ... on

GRIDX 2
-------
General Integration Accuracy     IntAcc      ... 4.020
Radial Grid Type                 RadialGrid  ... OptM3 with GC (2021)
Angular Grid (max. ang.)         AngularGrid ... 2 (Lebedev-110)
Angular grid pruning method      GridPruning ... 4 (adaptive)
Weight generation scheme         WeightScheme... mBecke (2022)
Basis function cutoff            BFCut       ... 1.0000e-12
Integration weight cutoff        WCut        ... 1.0000e-14
Partially contracted basis set               ... on
Rotationally invariant grid construction     ... off
Angular grids for H and He will be reduced by one unit

Total number of grid points                  ...    20977
Total number of batches                      ...      174
Average number of points per batch           ...      120
Average number of grid points per atom       ...     1398
UseSFitting                                  ... on

GRIDX 3
-------
General Integration Accuracy     IntAcc      ... 4.338
Radial Grid Type                 RadialGrid  ... OptM3 with GC (2021)
Angular Grid (max. ang.)         AngularGrid ... 3 (Lebedev-194)
Angular grid pruning method      GridPruning ... 4 (adaptive)
Weight generation scheme         WeightScheme... mBecke (2022)
Basis function cutoff            BFCut       ... 1.0000e-12
Integration weight cutoff        WCut        ... 1.0000e-14
Partially contracted basis set               ... on
Rotationally invariant grid construction     ... off
Angular grids for H and He will be reduced by one unit

Total number of grid points                  ...    46213
Total number of batches                      ...      367
Average number of points per batch           ...      125
Average number of grid points per atom       ...     3081
UseSFitting                                  ... on
Initializing property integral containers    ... done (  0.0 sec)

SHARK setup successfully completed in   1.4 seconds

Maximum memory used throughout the entire STARTUP-calculation: 30.5 MB
Occupation numbers will be reassigned to an Aufbau configuration
             **** ENERGY FILE WAS UPDATED (calc.en.tmp) ****
Finished Guess after   0.0 sec
Maximum memory used throughout the entire GUESS-calculation: 10.7 MB
--------------------
CPCM SOLVATION MODEL
--------------------
CPCM parameters:
  Epsilon                                         ...      16.7000
  Refrac                                          ...       1.2750
  Rsolv                                           ...       1.3000
  Surface type                                    ... GAUSSIAN VDW
  Discretization scheme                           ... Constant charge density
    Threshold for H atoms                         ...       5.0000 (charges/Ang^2)
    Threshold for non-H atoms                     ...       5.0000 (charges/Ang^2)
  Epsilon function type                           ...         CPCM
Solvent:                                          ... CUSTOM
Radii:
  Scheme                                          ... Element-dependent radii
  Radius for O  used is    3.4469 Bohr (=   1.8240 Ang.)
  Radius for C  used is    3.8550 Bohr (=   2.0400 Ang.)
  Radius for H  used is    2.4944 Bohr (=   1.3200 Ang.)
Calculating surface                               ...        done! (  0.0s)
Cavity surface points                             ...         1500
Cavity Volume                                     ...    1016.5955
Cavity Surface-area                               ...     587.7970
Calculating surface distance matrix               ...        done! (  0.0s)
Performing Cholesky decomposition & store         ...        done! (  0.1s)
Overall time for CPCM initialization              ...                 0.1s

----------------------------------------D-I-I-S--------------------------------------------
Iteration    Energy (Eh)           Delta-E    RMSDP     MaxDP     DIISErr   Damp  Time(sec)
-------------------------------------------------------------------------------------------
               ***  Starting incremental Fock matrix formation  ***
    1    -456.6895042641929194     0.00e+00  1.90e-04  4.22e-03  5.16e-03  0.700   3.9
    2    -456.6896197398168624    -1.15e-04  1.51e-04  3.25e-03  3.67e-03  0.700   2.1
                               ***Turning on AO-DIIS***
                              *** Initializing SOSCF ***
---------------------------------------S-O-S-C-F--------------------------------------
Iteration    Energy (Eh)           Delta-E    RMSDP     MaxDP     MaxGrad    Time(sec)
--------------------------------------------------------------------------------------
    3    -456.6897041063033384    -8.44e-05  3.80e-04  7.96e-03  2.57e-03     2.1
               *** Restarting incremental Fock matrix formation ***
    4    -456.6899161072424249    -2.12e-04  3.77e-05  7.88e-04  1.88e-04     3.9
    5    -456.6899185319911112    -2.42e-06  2.29e-05  4.49e-04  1.92e-04     3.3
    6    -456.6899198322830671    -1.30e-06  7.81e-06  1.60e-04  4.21e-05     3.2
    7    -456.6899198857286137    -5.34e-08  2.73e-06  5.89e-05  2.27e-05     3.1
    8    -456.6899199105197340    -2.48e-08  1.13e-06  3.07e-05  1.05e-05     2.9
    9    -456.6899199135048093    -2.99e-09  3.80e-07  8.20e-06  2.70e-06     2.8
   10    -456.6899199130123179     4.92e-10  1.55e-07  3.39e-06  1.26e-06     2.7
                 **** Energy Check signals convergence ****

               *****************************************************
               *                     SUCCESS                       *
               *           SCF CONVERGED AFTER  10 CYCLES          *
               *****************************************************

Recomputing exchange energy using gridx3       ... done (    5.918 sec)
Old exchange energy                            :    -30.666469426 Eh
New exchange energy                            :    -30.666450904 Eh
Exchange energy change after final integration :      0.000018521 Eh
Total energy after final integration           :   -456.689901392 Eh
             **** ENERGY FILE WAS UPDATED (calc.en.tmp) ****

----------------
TOTAL SCF ENERGY
----------------

Total Energy       :       -456.68990139157677 Eh          -12427.16400 eV

Components:
Nuclear Repulsion  :        432.11361483702694 Eh           11758.40925 eV
Electronic Energy  :       -888.79166497145150 Eh          -24185.25076 eV
One Electron Energy:      -1479.34692781734248 Eh          -40255.07643 eV
Two Electron Energy:        590.55526284589098 Eh           16069.82568 eV
CPCM Dielectric    :         -0.01186977858778 Eh              -0.32299 eV

Virial components:
Potential Energy   :       -910.01376306237421 Eh          -24762.73341 eV
Kinetic Energy     :        453.32386167079750 Eh           12335.56940 eV
Virial Ratio       :          2.00742524275773

DFT components:
N(Alpha)           :       33.000006394565 electrons
N(Beta)            :       33.000006394565 electrons
N(Total)           :       66.000012789129 electrons
E(X)               :      -27.294913004341 Eh       
E(C)               :       -1.672588542188 Eh       
E(XC)              :      -28.967501546530 Eh       

CPCM Solvation Model Properties:
Surface-charge          :         -0.01457568511504
Corrected charge        :          0.00000000000000
Outlying charge corr.   :          0.00001485988319 Eh               0.00040 eV
Free-energy (cav+disp)  :  This term is not implemented in the current solvation scheme

---------------
SCF CONVERGENCE
---------------

  Last Energy change         ...   -4.9249e-10  Tolerance :   1.0000e-09
  Last MAX-Density change    ...    3.3855e-06  Tolerance :   1.0000e-08
  Last RMS-Density change    ...    1.5476e-07  Tolerance :   1.0000e-09
  Last DIIS Error            ...    2.5741e-03  Tolerance :   1.0000e-08
  Last Orbital Gradient      ...    1.2599e-06  Tolerance :   2.0000e-06
  Last Orbital Rotation      ...    2.7694e-06  Tolerance :   2.0000e-06


Total SCF time: 0 days 0 hours 0 min 36 sec 
Finished LeanSCF after  36.2 sec

Maximum memory used throughout the entire LEANSCF-calculation: 26.3 MB

------------------------------------------------------------------------------
                                ORCA  MP2 
------------------------------------------------------------------------------

Freezing NCore=18 chemical core electrons

----------------------
RI-MP2 ENERGY+GRADIENT
----------------------
Dimension of the orbital basis            ...  156
Dimension of the AuxC basis               ...  516
Memory devoted to MP2                     ... 4096 MB   
Data format for matrix containers         ... DOUBLE
Compression type for matrix containers    ... UNCOMPRESSED
Overall scaling of the MP2 energy         ...   2.700e-01

-----------------------
SHARK RI TRANSFORMATION
-----------------------

Number of basis functions                ...    156
Number of aux functions                  ...    516
Number of operators                      ...      1
Generation of IJK                        ... YES
Generation of IAK                        ... YES
Generation of ABK                        ... NO
Orbital Range Operator  0:    0-  32 to   33- 155

Aux basis identifier                     ...   AUXC
Contraction scheme used                  ... SEGMENTED
Do orthogonalization                     ... YES
All operator combinations                ... NO
Transpose (ia|K)                         ... NO
Integral generator used                  ... LIBINT
Starting integral generation + trafo... 
Half trafo (segmented) done. Total time =  0.4 sec. integrals=  0.3 sec trafo=  0.1 sec
Integral generation and half transformation done (  0.4 sec)

Reading or making V^(-1/2)          ... done (  0.0 sec)
Sorting IJK integrals               ... done (  0.2 sec)
Sorting IAK integrals               ... done (  0.3 sec)

SHARK RI integral transformation done. Total time =  0.6 sec.

Opening buffers                              ... done
Frozen core precalculation                   ... done

Starting loop over batches of integrals:

Operator 0  - window                       ... (  9- 32)x( 33-155)
Operator 0  - Memory available             ...  4096 MB
Operator 0  - Memory needed per MO         ...   0.5 MB
Operator 0  - Number of orbitals per batch ... 24
Operator 0  - Number of batches            ... 1

OPERATOR  0   PASS   0:  MOs     9 ...   32
  Reading integrals       ... ok
  Internal MO  11
  Internal MO  14
  Internal MO  17
  Internal MO  20
  Internal MO  23
  Internal MO  26
  Internal MO  29
  Internal MO  32
Closing buffer GIPV ( 0.01 GB; CompressionRatio= 1.00)
Time spent in pair loops =     1.661 sec
Deleting buffers (Ka|jb) ...done

-----------------------------------------------
 RI-MP2 CORRELATION ENERGY:     -0.439763005 Eh
-----------------------------------------------


---------------------
MP2 DENSITY FORMATION
---------------------

Completing the external part of the density      ... done
Storing the unrelaxed density                    ... done

Re-sorting 3-index density container for op 0    ... done
Computing external part of the Lagrangian        ... done
Calculating the xc-kernel                        ... done
Calculating G(D)                                 ... done
Completing the Lagrangian                        ... done
Solving the Z-vector equations                   ... Using XC Grid                  ... (calc.grid_cpscf.tmp) 
Recalculating density on grid  ... (calc.grho_cpscf0.tmp) done
Calculating the xc-kernel      ... (calc.fxc_cpscf0.tmp) done

-------------------
SHARK CP-SCF DRIVER
-------------------

Dimension of the orbital basis          ...    156
Dimension of the CPSCF-problem          ...   4059
Number of operators                     ...      1
Max. number of iterations               ...    128
Convergence Tolerance                   ... 3.0e-05
Number of perturbations                 ...      1
Perturbation type                       ... REAL

----------------------------
POPLE LINEAR EQUATION SOLVER
----------------------------

  ITERATION   0:   ||err||_max =   6.0894e-02 (   1.6 sec)
  ITERATION   1:   ||err||_max =   1.6061e-02 (   1.7 sec)
  ITERATION   2:   ||err||_max =   7.4264e-03 (   1.7 sec)
  ITERATION   3:   ||err||_max =   2.4914e-03 (   1.7 sec)
  ITERATION   4:   ||err||_max =   7.7145e-04 (   1.7 sec)
  ITERATION   5:   ||err||_max =   3.4078e-04 (   1.7 sec)
  ITERATION   6:   ||err||_max =   1.0077e-04 (   1.7 sec)
  ITERATION   7:   ||err||_max =   2.4844e-05 (   1.7 sec)
done
Finalizing the relaxed density                   ... done
Transforming P to the AO basis                   ... done
Storing the relaxed density                      ... done

------------------------------------
ENERGY WEIGHTED DENSITY FINALIZATION
------------------------------------

Gathering the parts of the W-matrix              ... done
Forming the Z-density                            ... done
Transforming Z to the AO basis                   ... done
Calculating G(Z)                                 ... done
Finalizing the W-matrix                          ... done
Transforming W to the AO basis and storing       ... done

----------------------------------
MP2 DERIVATIVE INTEGRAL GENERATION
----------------------------------

Input SCF Electron Density              ... calc.scfp
Input Correlated Electron Density       ... calc.pmp2re
Input Energy Weighted Density           ... calc.wmp2.tmp

Nuclear repulsion gradient              ... done (  0.0 sec)
HCore & Overlap gradient  (SHARK)       ... done (  0.1 sec)
Two-electron RIJ gradient terms         ... done (  1.0 sec)

-----------------------------------------------------------
MP2 COSX Grid Generation
-----------------------------------------------------------

General Integration Accuracy     IntAcc      ... 4.871
Radial Grid Type                 RadialGrid  ... OptM3 with GC (2021)
Angular Grid (max. ang.)         AngularGrid ... 4 (Lebedev-302)
Angular grid pruning method      GridPruning ... 4 (adaptive)
Weight generation scheme         WeightScheme... mBecke (2022)
Basis function cutoff            BFCut       ... 1.0000e-12
Integration weight cutoff        WCut        ... 1.0000e-14
Partially contracted basis set               ... on
Rotationally invariant grid construction     ... off
Angular grids for H and He will be reduced by one unit

Total number of grid points                  ...    86624
Total number of batches                      ...      686
Average number of points per batch           ...      126
Average number of grid points per atom       ...     5775
UseSFitting                                  ... on
Two-electron COSX gradient terms        ... 
Integration Timings:
Total Time                  =    16.5 sec
Basis fcn evaluation        =     0.2 sec
Density evaluation          =     0.4 sec
A evaluation                =    14.2 sec
A derivative evaluation     =     0.0 sec
S-fit derivative evaluation =     0.0 sec
anal. over. der. evaluation =     0.0 sec
num. over. der. evaluation  =     1.0 sec
K(P) evaluation             =     0.2 sec
finalize                    =     0.0 sec

done ( 17.3 sec)
CPCM gradient                           ... done (  0.9 sec)
DFT XC gradient                         ... Exchange-correlation gradient    ... done
done (  2.3 sec)
Empirical dispersion gradient           ... 
-------------------
DISPERSION GRADIENT
-------------------

   1   O   :    0.000074488    0.000115295    0.000000035
   2   C   :    0.000157069    0.000045276    0.000000013
   3   O   :    0.000089496   -0.000024990   -0.000000005
   4   C   :    0.000140438   -0.000039183    0.000000004
   5   C   :   -0.000956028   -0.000306028    0.000000106
   6   C   :   -0.000229879   -0.000247265    0.000000076
   7   C   :    0.000248677   -0.000037507   -0.000000001
   8   C   :    0.000544878    0.000550698   -0.000000174
   9   O   :   -0.000118291   -0.000022343    0.000000009
  10   H   :    0.000076664   -0.000016967    0.000024267
  11   H   :    0.000076789   -0.000017383   -0.000024495
  12   H   :    0.000068336   -0.000052777    0.000000177
  13   H   :   -0.000042074    0.000095708   -0.000000030
  14   H   :   -0.000082581    0.000023459   -0.000000004
  15   H   :   -0.000047983   -0.000065992    0.000000020

Difference to translation invariance:
           :   -0.0000000000    0.0000000000    0.0000000000

Difference to rotation invariance:
           :   -0.0000000000    0.0000000000   -0.0000000000

Norm of the Dispersion gradient    ...    0.0013859819
RMS gradient                       ...    0.0002066100
MAX gradient                       ...    0.0009560276
done (  0.0 sec)

-------
TIMINGS
-------

Total time                :   47.227 sec
Integral trafo            :    0.627 sec (  1.3%)
FC preparation            :    0.141 sec (  0.3%)
I/O of integrals          :    0.118 sec (  0.2%)
K(i,j) operators          :    0.275 sec (  0.6%)
T(i,j) pair energies      :    0.038 sec (  0.1%)
V**(-1/2)                 :    0.056 sec (  0.1%)
Gamma(ia|P)               :    0.260 sec (  0.5%)
Gamma-Trafo               :    0.112 sec (  0.2%)
D(virtual)                :    0.069 sec (  0.1%)
D(internal)               :    0.299 sec (  0.6%)
W(virtual)                :    0.138 sec (  0.3%)
W(internal)               :    0.351 sec (  0.7%)
L(virtual)                :    0.276 sec (  0.6%)
L(internal)               :    0.050 sec (  0.1%)
XC kernel                 :    0.061 sec (  0.1%)
G(D)                      :    3.970 sec (  8.4%)
G(Z)                      :    4.014 sec (  8.5%)
Z-vector solution         :   13.736 sec ( 29.1%)
3-index derivative        :    0.712 sec (  1.5%)
2-index derivative        :    0.051 sec (  0.1%)
Fock matrix gradient      :   21.639 sec ( 45.8%)


---------------------------------------
MP2 TOTAL ENERGY:     -457.129664397 Eh
---------------------------------------

The final MP2 gradient
  0:  -0.00004519  -0.00249969  -0.00001157
  1:  -0.00151169   0.00612413   0.00005843
  2:   0.00305582  -0.00097056  -0.00004122
  3:  -0.00235339  -0.00148364   0.00002081
  4:   0.00149339  -0.00580326  -0.00001809
  5:  -0.00307691  -0.00079813   0.00000124
  6:   0.00156159  -0.00008131   0.00000635
  7:   0.00744735  -0.00108032  -0.00001075
  8:  -0.00518294   0.00420461   0.00000965
  9:   0.00008914   0.00043082  -0.00011677
 10:   0.00009795   0.00041637   0.00009650
 11:   0.00022070  -0.00001576   0.00000564
 12:  -0.00011851   0.00019191  -0.00000083
 13:   0.00010216   0.00063909   0.00000093
 14:  -0.00180968   0.00064849  -0.00000029

-----------------------------------
NORM OF THE MP2 GRADIENT:  0.014775
-----------------------------------

Maximum memory used throughout the entire MP2-calculation: 36.8 MB


-------------------------------------------------------------------------------
                          DFT DISPERSION CORRECTION                            
                                                                               
                              DFTD3 V3.1  Rev 1                                
                          USING Becke-Johnson damping                          
-------------------------------------------------------------------------------
-------------------------   ----------------
Dispersion correction           -0.009798883
-------------------------   ----------------


-------------------------   --------------------
FINAL SINGLE POINT ENERGY      -457.139463279817
-------------------------   --------------------

------------------------------------------------------------------------------
                         ORCA GEOMETRY RELAXATION STEP
------------------------------------------------------------------------------

Reading the OPT-File                    .... done
Getting information on internals        .... done
Copying old internal coords+grads       .... done
Making the new internal coordinates     .... (2022 redundants) done
Validating the new internal coordinates .... (2022 redundants) done
Calculating the B-matrix                .... done
Calculating the G,G- and P matrices     .... done
Transforming gradient to internals      .... done
Projecting the internal gradient        .... done
Number of atoms                         ....  15
Number of internal coordinates          ....  63
Current Energy                          ....  -457.139463280 Eh
Current gradient norm                   ....     0.014775306 Eh/bohr
Maximum allowed component of the step   ....  0.300
Current trust radius                    ....  0.300
Updating the Hessian (BFGS)             .... done
Forming the augmented Hessian           .... done
Diagonalizing the augmented Hessian     .... done
Last element of RFO vector              ....  0.999794068
Lowest eigenvalues of augmented Hessian:
 -0.000164747  0.015459347  0.020018264  0.021544254  0.023872207
Length of the computed step             ....  0.020297562
The final length of the internal step   ....  0.020297562
Converting the step to Cartesian space:
 Initial RMS(Int)=    0.0025572524
Transforming coordinates:
 Iter   0:  RMS(Cart)=    0.0036106771 RMS(Int)=    1.7700503736
done
Storing new coordinates                 .... done
The predicted energy change is          ....    -0.000082407
Previously predicted energy change      ....    -0.001431539
Actually observed energy change         ....    -0.001540115
Ratio of predicted to observed change   ....     1.075845299
New trust radius                        ....     0.450000000

                                .--------------------.
          ----------------------|Geometry convergence|-------------------------
          Item                value                   Tolerance       Converged
          ---------------------------------------------------------------------
          Energy change      -0.0015401146            0.0000010000      NO
          RMS gradient        0.0010790392            0.0000300000      NO
          MAX gradient        0.0046471720            0.0001000000      NO
          RMS step            0.0025572524            0.0006000000      NO
          MAX step            0.0087984832            0.0010000000      NO
          ........................................................
          Max(Bonds)      0.0047      Max(Angles)    0.38
          Max(Dihed)        0.19      Max(Improp)    0.00
          ---------------------------------------------------------------------

The optimization has not yet converged - more geometry cycles are needed


    ---------------------------------------------------------------------------
                         Redundant Internal Coordinates
                            (Angstroem and degrees)

        Definition                    Value    dE/dq     Step     New-Value
    ----------------------------------------------------------------------------
     1. B(C   1,O   0)                1.2133 -0.002272  0.0015    1.2148   
     2. B(O   2,C   1)                1.3409  0.001914 -0.0016    1.3392   
     3. B(C   3,O   2)                1.4285 -0.001971  0.0027    1.4312   
     4. B(C   4,C   1)                1.4663 -0.000125  0.0003    1.4665   
     5. B(C   5,C   4)                1.3774  0.000898 -0.0008    1.3766   
     6. B(C   6,C   5)                1.4228 -0.003120  0.0037    1.4265   
     7. B(C   7,C   6)                1.3729 -0.000576  0.0009    1.3737   
     8. B(O   8,C   7)                1.3448 -0.004647  0.0047    1.3495   
     9. B(O   8,C   4)                1.3588 -0.002405  0.0026    1.3614   
    10. B(H   9,C   3)                1.0974  0.000155 -0.0000    1.0974   
    11. B(H  10,C   3)                1.0975  0.000162 -0.0000    1.0974   
    12. B(H  11,C   3)                1.0934  0.000081  0.0001    1.0935   
    13. B(H  12,C   5)                1.0876  0.000178  0.0005    1.0880   
    14. B(H  13,C   6)                1.0876  0.000132  0.0005    1.0882   
    15. B(H  14,C   7)                1.0877  0.000410 -0.0000    1.0877   
    16. A(O   2,C   1,C   4)          112.22 -0.000727    0.12    112.34   
    17. A(O   0,C   1,C   4)          123.59  0.001535   -0.23    123.36   
    18. A(O   0,C   1,O   2)          124.19 -0.000808    0.12    124.31   
    19. A(C   1,O   2,C   3)          116.08  0.000384   -0.04    116.03   
    20. A(O   2,C   3,H   9)          110.59 -0.000072    0.04    110.62   
    21. A(H   9,C   3,H  10)          108.72 -0.000505    0.17    108.89   
    22. A(O   2,C   3,H  11)          106.14  0.000514   -0.13    106.01   
    23. A(O   2,C   3,H  10)          110.58 -0.000063    0.03    110.61   
    24. A(H   9,C   3,H  11)          110.41  0.000079   -0.06    110.35   
    25. A(H  10,C   3,H  11)          110.40  0.000072   -0.06    110.34   
    26. A(C   1,C   4,C   5)          129.51 -0.001335    0.23    129.74   
    27. A(C   5,C   4,O   8)          109.88 -0.000956    0.12    110.00   
    28. A(C   1,C   4,O   8)          120.61  0.002291   -0.36    120.26   
    29. A(C   4,C   5,C   6)          106.10 -0.000239    0.00    106.10   
    30. A(C   6,C   5,H  12)          128.11 -0.000028    0.03    128.14   
    31. A(C   4,C   5,H  12)          125.79  0.000267   -0.03    125.76   
    32. A(C   5,C   6,C   7)          105.86 -0.000196    0.03    105.88   
    33. A(C   7,C   6,H  13)          126.80  0.000743   -0.14    126.66   
    34. A(C   5,C   6,H  13)          127.34 -0.000547    0.11    127.46   
    35. A(O   8,C   7,H  14)          117.19  0.001745   -0.34    116.85   
    36. A(C   6,C   7,H  14)          132.11 -0.002099    0.38    132.49   
    37. A(C   6,C   7,O   8)          110.70  0.000353   -0.04    110.66   
    38. A(C   4,O   8,C   7)          107.46  0.001038   -0.11    107.36   
    39. D(C   3,O   2,C   1,C   4)   -179.98 -0.000012    0.03   -179.95   
    40. D(C   3,O   2,C   1,O   0)      0.03  0.000006   -0.02      0.01   
    41. D(H   9,C   3,O   2,C   1)     59.86 -0.000379    0.19     60.05   
    42. D(H  10,C   3,O   2,C   1)    -60.62  0.000343   -0.07    -60.69   
    43. D(H  11,C   3,O   2,C   1)    179.63 -0.000017    0.06    179.69   
    44. D(C   5,C   4,C   1,O   2)   -179.98  0.000009   -0.03   -180.01   
    45. D(C   5,C   4,C   1,O   0)     -0.00 -0.000010    0.03      0.02   
    46. D(O   8,C   4,C   1,O   0)   -180.00 -0.000008    0.02   -179.97   
    47. D(O   8,C   4,C   1,O   2)      0.02  0.000011   -0.03     -0.01   
    48. D(H  12,C   5,C   4,O   8)    180.00 -0.000001    0.00    180.00   
    49. D(H  12,C   5,C   4,C   1)      0.01  0.000001   -0.00      0.00   
    50. D(C   6,C   5,C   4,O   8)     -0.00 -0.000001    0.00     -0.00   
    51. D(C   6,C   5,C   4,C   1)   -180.00  0.000001   -0.00   -180.00   
    52. D(C   7,C   6,C   5,H  12)    180.00 -0.000002    0.00    180.00   
    53. D(C   7,C   6,C   5,C   4)     -0.00 -0.000002    0.00      0.00   
    54. D(H  13,C   6,C   5,H  12)     -0.00 -0.000000    0.00     -0.00   
    55. D(H  13,C   6,C   5,C   4)   -180.00 -0.000000    0.00   -180.00   
    56. D(H  14,C   7,C   6,H  13)     -0.00 -0.000001    0.00      0.00   
    57. D(H  14,C   7,C   6,C   5)   -180.00  0.000000   -0.00   -180.00   
    58. D(O   8,C   7,C   6,H  13)   -180.00  0.000003   -0.00   -180.00   
    59. D(O   8,C   7,C   6,C   5)      0.00  0.000004   -0.01     -0.00   
    60. D(C   4,O   8,C   7,H  14)    180.00 -0.000001    0.00    180.00   
    61. D(C   4,O   8,C   7,C   6)     -0.01 -0.000005    0.01      0.00   
    62. D(C   7,O   8,C   4,C   5)      0.00  0.000003   -0.01     -0.00   
    63. D(C   7,O   8,C   4,C   1)    180.00  0.000001   -0.00    180.00   
    ----------------------------------------------------------------------------

Geometry step timings:
Preparation and reading OPT file:      0.000 s (11.998 %)
Internal coordinates            :      0.000 s ( 1.110 %)
B/P matrices and projection     :      0.001 s (25.235 %)
Hessian update/contruction      :      0.000 s (12.681 %)
Making the step                 :      0.000 s (18.403 %)
Converting the step to Cartesian:      0.000 s ( 2.391 %)
Storing new data                :      0.000 s ( 1.409 %)
Checking convergence            :      0.000 s ( 0.470 %)
Final printing                  :      0.001 s (26.217 %)
Total time                      :      0.002 s

Time for energy+gradient        :     84.982 s
Time for complete geometry iter :     85.018 s

         *************************************************************
         *                GEOMETRY OPTIMIZATION CYCLE   3            *
         *************************************************************
---------------------------------
CARTESIAN COORDINATES (ANGSTROEM)
---------------------------------
  O      1.483493    1.504257   -0.000839
  C      0.964828    0.405768   -0.000797
  O      1.642917   -0.749097   -0.000352
  C      3.069961   -0.639629    0.000372
  C     -0.487126    0.199574   -0.000384
  C     -1.507278    1.123858   -0.000434
  C     -2.720657    0.373789    0.000121
  C     -2.345657   -0.947777    0.000518
  O     -1.000931   -1.061101    0.000173
  H      3.415619   -0.098711    0.890418
  H      3.417130   -0.108734   -0.895176
  H      3.451137   -1.664556    0.006313
  H     -1.385732    2.205085   -0.000850
  H     -3.737763    0.760582    0.000230
  H     -2.916725   -1.873451    0.000987

----------------------------
CARTESIAN COORDINATES (A.U.)
----------------------------
  NO LB      ZA    FRAG     MASS         X           Y           Z
   0 O     8.0000    0    15.999    2.803396    2.842633   -0.001585
   1 C     6.0000    0    12.011    1.823260    0.766791   -0.001507
   2 O     8.0000    0    15.999    3.104663   -1.415588   -0.000666
   3 C     6.0000    0    12.011    5.801385   -1.208725    0.000703
   4 C     6.0000    0    12.011   -0.920534    0.377140   -0.000726
   5 C     6.0000    0    12.011   -2.848343    2.123784   -0.000820
   6 C     6.0000    0    12.011   -5.141296    0.706360    0.000228
   7 C     6.0000    0    12.011   -4.432649   -1.791039    0.000979
   8 O     8.0000    0    15.999   -1.891486   -2.005190    0.000328
   9 H     1.0000    0     1.008    6.454584   -0.186537    1.682647
  10 H     1.0000    0     1.008    6.457439   -0.205478   -1.691637
  11 H     1.0000    0     1.008    6.521703   -3.145555    0.011931
  12 H     1.0000    0     1.008   -2.618655    4.167007   -0.001605
  13 H     1.0000    0     1.008   -7.063348    1.437293    0.000435
  14 H     1.0000    0     1.008   -5.511811   -3.540310    0.001864

--------------------------------
INTERNAL COORDINATES (ANGSTROEM)
--------------------------------
 O      0   0   0     0.000000000000     0.00000000     0.00000000
 C      1   0   0     1.214780029150     0.00000000     0.00000000
 O      2   1   0     1.339223218305   124.30536709     0.00000000
 C      3   2   1     1.431236206738   116.03316892     0.00000000
 C      2   1   3     1.466521438730   123.35757291   179.96023529
 C      5   2   1     1.376594448849   129.73997714     0.02436969
 C      6   5   2     1.426495967539   106.09969187   180.00108748
 C      7   6   5     1.373740534733   105.88142041     0.00000000
 O      8   7   6     1.349491964578   110.65859496     0.00000000
 H      4   3   2     1.097385446269   110.62017412    60.04856837
 H      4   3   2     1.097442961927   110.60993998   299.31285415
 H      4   3   2     1.093528587612   106.01384396   179.69147383
 H      6   5   2     1.088037782471   125.76344475     0.00000000
 H      7   6   5     1.088170194453   127.45588336   180.00125023
 H      8   7   6     1.087654190771   132.48718706   180.00013265

---------------------------
INTERNAL COORDINATES (A.U.)
---------------------------
 O      0   0   0     0.000000000000     0.00000000     0.00000000
 C      1   0   0     2.295601568051     0.00000000     0.00000000
 O      2   1   0     2.530765114784   124.30536709     0.00000000
 C      3   2   1     2.704644463688   116.03316892     0.00000000
 C      2   1   3     2.771323888724   123.35757291   179.96023529
 C      5   2   1     2.601386505802   129.73997714     0.02436969
 C      6   5   2     2.695686709791   106.09969187   180.00108748
 C      7   6   5     2.595993389711   105.88142041     0.00000000
 O      8   7   6     2.550170232980   110.65859496     0.00000000
 H      4   3   2     2.073757956800   110.62017412    60.04856837
 H      4   3   2     2.073866645641   110.60993998   299.31285415
 H      4   3   2     2.066469550201   106.01384396   179.69147383
 H      6   5   2     2.056093432230   125.76344475     0.00000000
 H      7   6   5     2.056343654612   127.45588336   180.00125023
 H      8   7   6     2.055368548969   132.48718706   180.00013265

------------------------------------------------------------------------------
                   ___                                                        
                  /   \      - P O W E R E D   B Y -                         
                 /     \                                                     
                 |  |  |   _    _      __       _____    __    __             
                 |  |  |  | |  | |    /  \     |  _  \  |  |  /  |          
                  \  \/   | |  | |   /    \    | | | |  |  | /  /          
                 / \  \   | |__| |  /  /\  \   | |_| |  |  |/  /          
                |  |  |   |  __  | /  /__\  \  |    /   |      \           
                |  |  |   | |  | | |   __   |  |    \   |  |\   \          
                \     /   | |  | | |  |  |  |  | |\  \  |  | \   \       
                 \___/    |_|  |_| |__|  |__|  |_| \__\ |__|  \__/        
                                                                              
                      - O R C A' S   B I G   F R I E N D -                    
                                      &                                       
                       - I N T E G R A L  F E E D E R -                       
                                                                              
 v1 FN, 2020, v2 2021, v3 2022-2024                                           
------------------------------------------------------------------------------


----------------------
SHARK INTEGRAL PACKAGE
----------------------

Number of atoms                             ...     15
Number of basis functions                   ...    156
Number of shells                            ...     72
Maximum angular momentum                    ...      2
Integral batch strategy                     ... SHARK/LIBINT Hybrid
RI-J (if used) integral strategy            ... SPLIT-RIJ (Revised 2003 algorithm where possible)
Printlevel                                  ...      1
Contraction scheme used                     ... SEGMENTED contraction
Prescreening option                         ... SCHWARTZ
   Thresh                                   ... 1.000e-12
   Tcut                                     ... 1.000e-14
   Tpresel                                  ... 1.000e-14 
Coulomb Range Separation                    ... NOT USED
Exchange Range Separation                   ... NOT USED
Multipole approximations                    ... NOT USED
Finite Nucleus Model                        ... NOT USED
CABS basis                                  ... NOT available
Auxiliary Coulomb fitting basis             ... AVAILABLE
   # of basis functions in Aux-J            ...    507
   # of shells in Aux-J                     ...    165
   Maximum angular momentum in Aux-J        ...      4
Auxiliary J/K fitting basis                 ... NOT available
Auxiliary Correlation fitting basis         ... AVAILABLE
   # of basis functions in Aux-C            ...    516
   # of shells in Aux-C                     ...    180
   Maximum angular momentum in Aux-C        ...      3
Auxiliary 'external' fitting basis          ... NOT available

Checking pre-screening integrals            ... done (  0.0 sec) Dimension = 72
Check shell pair data                       ... done (  0.0 sec)
Shell pair information
Shell pair cut-off parameter TPreSel        ...   1.0e-14
Total number of shell pairs                 ...      2628
Shell pairs after pre-screening             ...      2421
Total number of primitive shell pairs       ...      9726
Primitive shell pairs kept                  ...      6590
          la=0 lb=0:    713 shell pairs
          la=1 lb=0:    865 shell pairs
          la=1 lb=1:    279 shell pairs
          la=2 lb=0:    323 shell pairs
          la=2 lb=1:    198 shell pairs
          la=2 lb=2:     43 shell pairs

Calculating one electron integrals          ... done (  0.0 sec)
Calculating RI/J V-Matrix + Cholesky decomp.... done (  0.0 sec)
Calculating RI/C V-Matrix + Cholesky decomp.... done (  0.0 sec)
Calculating Nuclear repulsion               ... done (  0.0 sec) ENN=    431.801347672098 Eh

Diagonalization of the overlap matrix:
Smallest eigenvalue                        ... 6.804e-04
Time for diagonalization                   ...    0.002 sec
Threshold for overlap eigenvalues          ... 1.000e-07
Number of eigenvalues below threshold      ... 0
Time for construction of square roots      ...    0.001 sec
Total time needed                          ...    0.003 sec

-------------------
DFT GRID GENERATION
-------------------

General Integration Accuracy     IntAcc      ... 4.388
Radial Grid Type                 RadialGrid  ... OptM3 with GC (2021)
Angular Grid (max. ang.)         AngularGrid ... 4 (Lebedev-302)
Angular grid pruning method      GridPruning ... 4 (adaptive)
Weight generation scheme         WeightScheme... mBecke (2022)
Basis function cutoff            BFCut       ... 1.0000e-12
Integration weight cutoff        WCut        ... 1.0000e-14
Partially contracted basis set               ... off
Rotationally invariant grid construction     ... off
Angular grids for H and He will be reduced by one unit

Total number of grid points                  ...    73825
Total number of batches                      ...     1161
Average number of points per batch           ...       63
Average number of grid points per atom       ...     4922

--------------------
COSX GRID GENERATION
--------------------

GRIDX 1
-------
General Integration Accuracy     IntAcc      ... 3.816
Radial Grid Type                 RadialGrid  ... OptM3 with GC (2021)
Angular Grid (max. ang.)         AngularGrid ... 1 (Lebedev-50)
Angular grid pruning method      GridPruning ... 4 (adaptive)
Weight generation scheme         WeightScheme... mBecke (2022)
Basis function cutoff            BFCut       ... 1.0000e-12
Integration weight cutoff        WCut        ... 1.0000e-14
Partially contracted basis set               ... on
Rotationally invariant grid construction     ... off
Angular grids for H and He will be reduced by one unit

Total number of grid points                  ...     9429
Total number of batches                      ...       81
Average number of points per batch           ...      116
Average number of grid points per atom       ...      629
UseSFitting                                  ... on

GRIDX 2
-------
General Integration Accuracy     IntAcc      ... 4.020
Radial Grid Type                 RadialGrid  ... OptM3 with GC (2021)
Angular Grid (max. ang.)         AngularGrid ... 2 (Lebedev-110)
Angular grid pruning method      GridPruning ... 4 (adaptive)
Weight generation scheme         WeightScheme... mBecke (2022)
Basis function cutoff            BFCut       ... 1.0000e-12
Integration weight cutoff        WCut        ... 1.0000e-14
Partially contracted basis set               ... on
Rotationally invariant grid construction     ... off
Angular grids for H and He will be reduced by one unit

Total number of grid points                  ...    20978
Total number of batches                      ...      174
Average number of points per batch           ...      120
Average number of grid points per atom       ...     1399
UseSFitting                                  ... on

GRIDX 3
-------
General Integration Accuracy     IntAcc      ... 4.338
Radial Grid Type                 RadialGrid  ... OptM3 with GC (2021)
Angular Grid (max. ang.)         AngularGrid ... 3 (Lebedev-194)
Angular grid pruning method      GridPruning ... 4 (adaptive)
Weight generation scheme         WeightScheme... mBecke (2022)
Basis function cutoff            BFCut       ... 1.0000e-12
Integration weight cutoff        WCut        ... 1.0000e-14
Partially contracted basis set               ... on
Rotationally invariant grid construction     ... off
Angular grids for H and He will be reduced by one unit

Total number of grid points                  ...    46213
Total number of batches                      ...      367
Average number of points per batch           ...      125
Average number of grid points per atom       ...     3081
UseSFitting                                  ... on
Initializing property integral containers    ... done (  0.0 sec)

SHARK setup successfully completed in   1.3 seconds

Maximum memory used throughout the entire STARTUP-calculation: 30.5 MB
Occupation numbers will be reassigned to an Aufbau configuration
             **** ENERGY FILE WAS UPDATED (calc.en.tmp) ****
Finished Guess after   0.0 sec
Maximum memory used throughout the entire GUESS-calculation: 10.7 MB
--------------------
CPCM SOLVATION MODEL
--------------------
CPCM parameters:
  Epsilon                                         ...      16.7000
  Refrac                                          ...       1.2750
  Rsolv                                           ...       1.3000
  Surface type                                    ... GAUSSIAN VDW
  Discretization scheme                           ... Constant charge density
    Threshold for H atoms                         ...       5.0000 (charges/Ang^2)
    Threshold for non-H atoms                     ...       5.0000 (charges/Ang^2)
  Epsilon function type                           ...         CPCM
Solvent:                                          ... CUSTOM
Radii:
  Scheme                                          ... Element-dependent radii
  Radius for O  used is    3.4469 Bohr (=   1.8240 Ang.)
  Radius for C  used is    3.8550 Bohr (=   2.0400 Ang.)
  Radius for H  used is    2.4944 Bohr (=   1.3200 Ang.)
Calculating surface                               ...        done! (  0.0s)
Cavity surface points                             ...         1503
Cavity Volume                                     ...    1017.4184
Cavity Surface-area                               ...     588.1694
Calculating surface distance matrix               ...        done! (  0.0s)
Performing Cholesky decomposition & store         ...        done! (  0.1s)
Overall time for CPCM initialization              ...                 0.1s

----------------------------------------D-I-I-S--------------------------------------------
Iteration    Energy (Eh)           Delta-E    RMSDP     MaxDP     DIISErr   Damp  Time(sec)
-------------------------------------------------------------------------------------------
               ***  Starting incremental Fock matrix formation  ***
                              *** Initializing SOSCF ***
---------------------------------------S-O-S-C-F--------------------------------------
Iteration    Energy (Eh)           Delta-E    RMSDP     MaxDP     MaxGrad    Time(sec)
--------------------------------------------------------------------------------------
    1    -456.6897455579388065     0.00e+00  1.23e-04  2.19e-03  1.12e-04     3.8
               *** Restarting incremental Fock matrix formation ***
    2    -456.6897782518165627    -3.27e-05  4.58e-05  1.05e-03  2.73e-04     4.0
    3    -456.6897817043659984    -3.45e-06  2.41e-05  6.10e-04  2.04e-04     3.3
    4    -456.6897833454725628    -1.64e-06  8.38e-06  1.29e-04  4.30e-05     3.3
    5    -456.6897834798371036    -1.34e-07  3.21e-06  9.11e-05  2.74e-05     3.1
    6    -456.6897835017504690    -2.19e-08  1.48e-06  3.67e-05  1.17e-05     3.2
    7    -456.6897835046286787    -2.88e-09  5.43e-07  1.38e-05  4.84e-06     2.8
    8    -456.6897835055843302    -9.56e-10  2.44e-07  4.97e-06  2.54e-06     3.0
                 **** Energy Check signals convergence ****

               *****************************************************
               *                     SUCCESS                       *
               *           SCF CONVERGED AFTER   8 CYCLES          *
               *****************************************************

Recomputing exchange energy using gridx3       ... done (    5.880 sec)
Old exchange energy                            :    -30.662011707 Eh
New exchange energy                            :    -30.661992971 Eh
Exchange energy change after final integration :      0.000018736 Eh
Total energy after final integration           :   -456.689764770 Eh
             **** ENERGY FILE WAS UPDATED (calc.en.tmp) ****

----------------
TOTAL SCF ENERGY
----------------

Total Energy       :       -456.68976476958915 Eh          -12427.16028 eV

Components:
Nuclear Repulsion  :        431.80134767209830 Eh           11749.91202 eV
Electronic Energy  :       -888.47915554933923 Eh          -24176.74694 eV
One Electron Energy:      -1478.74515302359919 Eh          -40238.70131 eV
Two Electron Energy:        590.26599747425996 Eh           16061.95437 eV
CPCM Dielectric    :         -0.01197562834341 Eh              -0.32587 eV

Virial components:
Potential Energy   :       -909.98160449088618 Eh          -24761.85833 eV
Kinetic Energy     :        453.29183972129704 Eh           12334.69804 eV
Virial Ratio       :          2.00749610901970

DFT components:
N(Alpha)           :       33.000006094323 electrons
N(Beta)            :       33.000006094323 electrons
N(Total)           :       66.000012188647 electrons
E(X)               :      -27.291482559366 Eh       
E(C)               :       -1.672262666856 Eh       
E(XC)              :      -28.963745226222 Eh       

CPCM Solvation Model Properties:
Surface-charge          :         -0.01455717146125
Corrected charge        :          0.00000000000000
Outlying charge corr.   :          0.00001481732712 Eh               0.00040 eV
Free-energy (cav+disp)  :  This term is not implemented in the current solvation scheme

---------------
SCF CONVERGENCE
---------------

  Last Energy change         ...    9.5565e-10  Tolerance :   1.0000e-09
  Last MAX-Density change    ...    4.9659e-06  Tolerance :   1.0000e-08
  Last RMS-Density change    ...    2.4374e-07  Tolerance :   1.0000e-09
  Last DIIS Error            ...    2.1657e-03  Tolerance :   1.0000e-08
  Last Orbital Gradient      ...    2.5391e-06  Tolerance :   2.0000e-06
  Last Orbital Rotation      ...    4.7079e-06  Tolerance :   2.0000e-06


Total SCF time: 0 days 0 hours 0 min 32 sec 
Finished LeanSCF after  32.6 sec

Maximum memory used throughout the entire LEANSCF-calculation: 26.5 MB

------------------------------------------------------------------------------
                                ORCA  MP2 
------------------------------------------------------------------------------

Freezing NCore=18 chemical core electrons

----------------------
RI-MP2 ENERGY+GRADIENT
----------------------
Dimension of the orbital basis            ...  156
Dimension of the AuxC basis               ...  516
Memory devoted to MP2                     ... 4096 MB   
Data format for matrix containers         ... DOUBLE
Compression type for matrix containers    ... UNCOMPRESSED
Overall scaling of the MP2 energy         ...   2.700e-01

-----------------------
SHARK RI TRANSFORMATION
-----------------------

Number of basis functions                ...    156
Number of aux functions                  ...    516
Number of operators                      ...      1
Generation of IJK                        ... YES
Generation of IAK                        ... YES
Generation of ABK                        ... NO
Orbital Range Operator  0:    0-  32 to   33- 155

Aux basis identifier                     ...   AUXC
Contraction scheme used                  ... SEGMENTED
Do orthogonalization                     ... YES
All operator combinations                ... NO
Transpose (ia|K)                         ... NO
Integral generator used                  ... LIBINT
Starting integral generation + trafo... 
Half trafo (segmented) done. Total time =  0.4 sec. integrals=  0.2 sec trafo=  0.1 sec
Integral generation and half transformation done (  0.4 sec)

Reading or making V^(-1/2)          ... done (  0.0 sec)
Sorting IJK integrals               ... done (  0.1 sec)
Sorting IAK integrals               ... done (  0.2 sec)

SHARK RI integral transformation done. Total time =  0.6 sec.

Opening buffers                              ... done
Frozen core precalculation                   ... done

Starting loop over batches of integrals:

Operator 0  - window                       ... (  9- 32)x( 33-155)
Operator 0  - Memory available             ...  4096 MB
Operator 0  - Memory needed per MO         ...   0.5 MB
Operator 0  - Number of orbitals per batch ... 24
Operator 0  - Number of batches            ... 1

OPERATOR  0   PASS   0:  MOs     9 ...   32
  Reading integrals       ... ok
  Internal MO  11
  Internal MO  14
  Internal MO  17
  Internal MO  20
  Internal MO  23
  Internal MO  26
  Internal MO  29
  Internal MO  32
Closing buffer GIPV ( 0.01 GB; CompressionRatio= 1.00)
Time spent in pair loops =     1.628 sec
Deleting buffers (Ka|jb) ...done

-----------------------------------------------
 RI-MP2 CORRELATION ENERGY:     -0.440008681 Eh
-----------------------------------------------


---------------------
MP2 DENSITY FORMATION
---------------------

Completing the external part of the density      ... done
Storing the unrelaxed density                    ... done

Re-sorting 3-index density container for op 0    ... done
Computing external part of the Lagrangian        ... done
Calculating the xc-kernel                        ... done
Calculating G(D)                                 ... done
Completing the Lagrangian                        ... done
Solving the Z-vector equations                   ... Using XC Grid                  ... (calc.grid_cpscf.tmp) 
Recalculating density on grid  ... (calc.grho_cpscf0.tmp) done
Calculating the xc-kernel      ... (calc.fxc_cpscf0.tmp) done

-------------------
SHARK CP-SCF DRIVER
-------------------

Dimension of the orbital basis          ...    156
Dimension of the CPSCF-problem          ...   4059
Number of operators                     ...      1
Max. number of iterations               ...    128
Convergence Tolerance                   ... 3.0e-05
Number of perturbations                 ...      1
Perturbation type                       ... REAL

----------------------------
POPLE LINEAR EQUATION SOLVER
----------------------------

  ITERATION   0:   ||err||_max =   6.1226e-02 (   1.7 sec)
  ITERATION   1:   ||err||_max =   1.6168e-02 (   1.7 sec)
  ITERATION   2:   ||err||_max =   7.4376e-03 (   1.7 sec)
  ITERATION   3:   ||err||_max =   2.5126e-03 (   1.7 sec)
  ITERATION   4:   ||err||_max =   7.7515e-04 (   1.7 sec)
  ITERATION   5:   ||err||_max =   3.4139e-04 (   1.7 sec)
  ITERATION   6:   ||err||_max =   1.0154e-04 (   1.7 sec)
  ITERATION   7:   ||err||_max =   2.5054e-05 (   1.7 sec)
done
Finalizing the relaxed density                   ... done
Transforming P to the AO basis                   ... done
Storing the relaxed density                      ... done

------------------------------------
ENERGY WEIGHTED DENSITY FINALIZATION
------------------------------------

Gathering the parts of the W-matrix              ... done
Forming the Z-density                            ... done
Transforming Z to the AO basis                   ... done
Calculating G(Z)                                 ... done
Finalizing the W-matrix                          ... done
Transforming W to the AO basis and storing       ... done

----------------------------------
MP2 DERIVATIVE INTEGRAL GENERATION
----------------------------------

Input SCF Electron Density              ... calc.scfp
Input Correlated Electron Density       ... calc.pmp2re
Input Energy Weighted Density           ... calc.wmp2.tmp

Nuclear repulsion gradient              ... done (  0.0 sec)
HCore & Overlap gradient  (SHARK)       ... done (  0.2 sec)
Two-electron RIJ gradient terms         ... done (  1.0 sec)

-----------------------------------------------------------
MP2 COSX Grid Generation
-----------------------------------------------------------

General Integration Accuracy     IntAcc      ... 4.871
Radial Grid Type                 RadialGrid  ... OptM3 with GC (2021)
Angular Grid (max. ang.)         AngularGrid ... 4 (Lebedev-302)
Angular grid pruning method      GridPruning ... 4 (adaptive)
Weight generation scheme         WeightScheme... mBecke (2022)
Basis function cutoff            BFCut       ... 1.0000e-12
Integration weight cutoff        WCut        ... 1.0000e-14
Partially contracted basis set               ... on
Rotationally invariant grid construction     ... off
Angular grids for H and He will be reduced by one unit

Total number of grid points                  ...    86632
Total number of batches                      ...      686
Average number of points per batch           ...      126
Average number of grid points per atom       ...     5775
UseSFitting                                  ... on
Two-electron COSX gradient terms        ... 
Integration Timings:
Total Time                  =    16.8 sec
Basis fcn evaluation        =     0.2 sec
Density evaluation          =     0.4 sec
A evaluation                =    14.5 sec
A derivative evaluation     =     0.0 sec
S-fit derivative evaluation =     0.0 sec
anal. over. der. evaluation =     0.0 sec
num. over. der. evaluation  =     1.0 sec
K(P) evaluation             =     0.2 sec
finalize                    =     0.0 sec

done ( 17.7 sec)
CPCM gradient                           ... done (  0.9 sec)
DFT XC gradient                         ... Exchange-correlation gradient    ... done
done (  2.2 sec)
Empirical dispersion gradient           ... 
-------------------
DISPERSION GRADIENT
-------------------

   1   O   :    0.000074607    0.000115753   -0.000000015
   2   C   :    0.000157836    0.000045164   -0.000000067
   3   O   :    0.000090551   -0.000025540   -0.000000020
   4   C   :    0.000140530   -0.000039450    0.000000022
   5   C   :   -0.000920291   -0.000293335    0.000000301
   6   C   :   -0.000224976   -0.000228522    0.000000114
   7   C   :    0.000236181   -0.000034622   -0.000000056
   8   C   :    0.000513849    0.000520144   -0.000000332
   9   O   :   -0.000116625   -0.000024951    0.000000010
  10   H   :    0.000076774   -0.000017120    0.000024376
  11   H   :    0.000076876   -0.000017482   -0.000024525
  12   H   :    0.000068325   -0.000052792    0.000000176
  13   H   :   -0.000041928    0.000096413   -0.000000031
  14   H   :   -0.000083130    0.000023457    0.000000012
  15   H   :   -0.000048578   -0.000067116    0.000000036

Difference to translation invariance:
           :   -0.0000000000   -0.0000000000   -0.0000000000

Difference to rotation invariance:
           :   -0.0000000000   -0.0000000000    0.0000000000

Norm of the Dispersion gradient    ...    0.0013282015
RMS gradient                       ...    0.0001979966
MAX gradient                       ...    0.0009202914
done (  0.4 sec)

-------
TIMINGS
-------

Total time                :   47.769 sec
Integral trafo            :    0.602 sec (  1.3%)
FC preparation            :    0.139 sec (  0.3%)
I/O of integrals          :    0.112 sec (  0.2%)
K(i,j) operators          :    0.273 sec (  0.6%)
T(i,j) pair energies      :    0.038 sec (  0.1%)
V**(-1/2)                 :    0.059 sec (  0.1%)
Gamma(ia|P)               :    0.258 sec (  0.5%)
Gamma-Trafo               :    0.111 sec (  0.2%)
D(virtual)                :    0.069 sec (  0.1%)
D(internal)               :    0.282 sec (  0.6%)
W(virtual)                :    0.137 sec (  0.3%)
W(internal)               :    0.341 sec (  0.7%)
L(virtual)                :    0.275 sec (  0.6%)
L(internal)               :    0.049 sec (  0.1%)
XC kernel                 :    0.059 sec (  0.1%)
G(D)                      :    3.883 sec (  8.1%)
G(Z)                      :    4.066 sec (  8.5%)
Z-vector solution         :   13.755 sec ( 28.8%)
3-index derivative        :    0.694 sec (  1.5%)
2-index derivative        :    0.055 sec (  0.1%)
Fock matrix gradient      :   22.287 sec ( 46.7%)


---------------------------------------
MP2 TOTAL ENERGY:     -457.129773451 Eh
---------------------------------------

The final MP2 gradient
  0:   0.00030196  -0.00049831   0.00003444
  1:  -0.00138674   0.00274491  -0.00006832
  2:   0.00117325  -0.00091453  -0.00000546
  3:  -0.00133524  -0.00068697   0.00002498
  4:   0.00173480  -0.00267892   0.00002392
  5:  -0.00094491   0.00019908   0.00000617
  6:  -0.00037172   0.00025777  -0.00000574
  7:   0.00361791  -0.00193498   0.00000787
  8:  -0.00204083   0.00169586  -0.00000243
  9:   0.00029933   0.00026152   0.00001391
 10:   0.00029977   0.00024923  -0.00003208
 11:   0.00025322  -0.00010210   0.00000511
 12:   0.00004232   0.00051428  -0.00000035
 13:  -0.00032822   0.00051835  -0.00000162
 14:  -0.00134844   0.00029951  -0.00000041

-----------------------------------
NORM OF THE MP2 GRADIENT:  0.007239
-----------------------------------

Maximum memory used throughout the entire MP2-calculation: 37.0 MB


-------------------------------------------------------------------------------
                          DFT DISPERSION CORRECTION                            
                                                                               
                              DFTD3 V3.1  Rev 1                                
                          USING Becke-Johnson damping                          
-------------------------------------------------------------------------------
-------------------------   ----------------
Dispersion correction           -0.009803991
-------------------------   ----------------


-------------------------   --------------------
FINAL SINGLE POINT ENERGY      -457.139577441908
-------------------------   --------------------

------------------------------------------------------------------------------
                         ORCA GEOMETRY RELAXATION STEP
------------------------------------------------------------------------------

Reading the OPT-File                    .... done
Getting information on internals        .... done
Copying old internal coords+grads       .... done
Making the new internal coordinates     .... (2022 redundants) done
Validating the new internal coordinates .... (2022 redundants) done
Calculating the B-matrix                .... done
Calculating the G,G- and P matrices     .... done
Transforming gradient to internals      .... done
Projecting the internal gradient        .... done
Number of atoms                         ....  15
Number of internal coordinates          ....  63
Current Energy                          ....  -457.139577442 Eh
Current gradient norm                   ....     0.007239203 Eh/bohr
Maximum allowed component of the step   ....  0.300
Current trust radius                    ....  0.450
Updating the Hessian (BFGS)             .... done
Forming the augmented Hessian           .... done
Diagonalizing the augmented Hessian     .... done
Last element of RFO vector              ....  0.999839166
Lowest eigenvalues of augmented Hessian:
 -0.000064183  0.015459298  0.020002472  0.021569524  0.023872155
Length of the computed step             ....  0.017937290
The final length of the internal step   ....  0.017937290
Converting the step to Cartesian space:
 Initial RMS(Int)=    0.0022598861
Transforming coordinates:
 Iter   0:  RMS(Cart)=    0.0029798578 RMS(Int)=    1.9387803705
done
Storing new coordinates                 .... done
The predicted energy change is          ....    -0.000032102
Previously predicted energy change      ....    -0.000082407
Actually observed energy change         ....    -0.000114162
Ratio of predicted to observed change   ....     1.385340560
New trust radius                        ....     0.450000000

                                .--------------------.
          ----------------------|Geometry convergence|-------------------------
          Item                value                   Tolerance       Converged
          ---------------------------------------------------------------------
          Energy change      -0.0001141621            0.0000010000      NO
          RMS gradient        0.0004933956            0.0000300000      NO
          MAX gradient        0.0014018735            0.0001000000      NO
          RMS step            0.0022598861            0.0006000000      NO
          MAX step            0.0071645232            0.0010000000      NO
          ........................................................
          Max(Bonds)      0.0030      Max(Angles)    0.41
          Max(Dihed)        0.18      Max(Improp)    0.00
          ---------------------------------------------------------------------

The optimization has not yet converged - more geometry cycles are needed


    ---------------------------------------------------------------------------
                         Redundant Internal Coordinates
                            (Angstroem and degrees)

        Definition                    Value    dE/dq     Step     New-Value
    ----------------------------------------------------------------------------
     1. B(C   1,O   0)                1.2148 -0.000314  0.0007    1.2155   
     2. B(O   2,C   1)                1.3392  0.001331 -0.0019    1.3373   
     3. B(C   3,O   2)                1.4312 -0.000483  0.0016    1.4328   
     4. B(C   4,C   1)                1.4665 -0.000212  0.0005    1.4670   
     5. B(C   5,C   4)                1.3766  0.001019 -0.0014    1.3752   
     6. B(C   6,C   5)                1.4265 -0.000263  0.0014    1.4279   
     7. B(C   7,C   6)                1.3737  0.000917 -0.0007    1.3730   
     8. B(O   8,C   7)                1.3495 -0.001402  0.0030    1.3525   
     9. B(O   8,C   4)                1.3614 -0.000417  0.0013    1.3627   
    10. B(H   9,C   3)                1.0974  0.000243 -0.0004    1.0970   
    11. B(H  10,C   3)                1.0974  0.000249 -0.0004    1.0970   
    12. B(H  11,C   3)                1.0935  0.000173 -0.0002    1.0934   
    13. B(H  12,C   5)                1.0880  0.000516 -0.0005    1.0876   
    14. B(H  13,C   6)                1.0882  0.000489 -0.0004    1.0878   
    15. B(H  14,C   7)                1.0877  0.000452 -0.0005    1.0872   
    16. A(O   2,C   1,C   4)          112.34 -0.000507    0.13    112.47   
    17. A(O   0,C   1,C   4)          123.36  0.000804   -0.22    123.14   
    18. A(O   0,C   1,O   2)          124.31 -0.000298    0.08    124.39   
    19. A(C   1,O   2,C   3)          116.03  0.000316   -0.06    115.97   
    20. A(O   2,C   3,H   9)          110.62  0.000223   -0.04    110.58   
    21. A(H   9,C   3,H  10)          108.89 -0.000457    0.20    109.09   
    22. A(O   2,C   3,H  11)          106.01  0.000307   -0.13    105.89   
    23. A(O   2,C   3,H  10)          110.61  0.000216   -0.04    110.57   
    24. A(H   9,C   3,H  11)          110.35 -0.000133   -0.00    110.35   
    25. A(H  10,C   3,H  11)          110.34 -0.000136    0.00    110.34   
    26. A(C   1,C   4,C   5)          129.74 -0.000750    0.22    129.96   
    27. A(C   5,C   4,O   8)          110.00 -0.000456    0.11    110.12   
    28. A(C   1,C   4,O   8)          120.26  0.001206   -0.33    119.92   
    29. A(C   4,C   5,C   6)          106.10 -0.000060   -0.01    106.09   
    30. A(C   6,C   5,H  12)          128.14  0.000010    0.02    128.15   
    31. A(C   4,C   5,H  12)          125.76  0.000050   -0.01    125.75   
    32. A(C   5,C   6,C   7)          105.88 -0.000181    0.03    105.92   
    33. A(C   7,C   6,H  13)          126.66  0.000463   -0.14    126.52   
    34. A(C   5,C   6,H  13)          127.46 -0.000282    0.11    127.56   
    35. A(O   8,C   7,H  14)          116.85  0.001357   -0.41    116.44   
    36. A(C   6,C   7,H  14)          132.49 -0.001308    0.41    132.90   
    37. A(C   6,C   7,O   8)          110.66 -0.000049   -0.00    110.66   
    38. A(C   4,O   8,C   7)          107.36  0.000746   -0.14    107.22   
    39. D(C   3,O   2,C   1,C   4)   -179.95  0.000023   -0.09   -180.04   
    40. D(C   3,O   2,C   1,O   0)      0.01 -0.000020    0.09      0.10   
    41. D(H   9,C   3,O   2,C   1)     60.05 -0.000158    0.18     60.23   
    42. D(H  10,C   3,O   2,C   1)    -60.69  0.000125   -0.02    -60.71   
    43. D(H  11,C   3,O   2,C   1)    179.69 -0.000012    0.08    179.77   
    44. D(C   5,C   4,C   1,O   2)    179.99 -0.000021    0.08    180.07   
    45. D(C   5,C   4,C   1,O   0)      0.02  0.000023   -0.09     -0.07   
    46. D(O   8,C   4,C   1,O   0)   -179.97  0.000023   -0.10   -180.07   
    47. D(O   8,C   4,C   1,O   2)     -0.01 -0.000020    0.08      0.07   
    48. D(H  12,C   5,C   4,O   8)   -180.00  0.000000   -0.00   -180.00   
    49. D(H  12,C   5,C   4,C   1)      0.00  0.000001   -0.00     -0.00   
    50. D(C   6,C   5,C   4,O   8)     -0.00 -0.000002    0.01      0.01   
    51. D(C   6,C   5,C   4,C   1)   -180.00 -0.000002    0.01   -179.99   
    52. D(C   7,C   6,C   5,H  12)   -180.00  0.000001   -0.00   -180.00   
    53. D(C   7,C   6,C   5,C   4)      0.00  0.000003   -0.01     -0.01   
    54. D(H  13,C   6,C   5,H  12)     -0.00 -0.000001    0.00      0.00   
    55. D(H  13,C   6,C   5,C   4)   -180.00  0.000002   -0.01   -180.01   
    56. D(H  14,C   7,C   6,H  13)      0.00  0.000001   -0.00     -0.00   
    57. D(H  14,C   7,C   6,C   5)   -180.00 -0.000000    0.00   -180.00   
    58. D(O   8,C   7,C   6,H  13)    180.00 -0.000002    0.01    180.00   
    59. D(O   8,C   7,C   6,C   5)     -0.00 -0.000004    0.01      0.01   
    60. D(C   4,O   8,C   7,H  14)   -180.00 -0.000000    0.00   -180.00   
    61. D(C   4,O   8,C   7,C   6)      0.00  0.000002   -0.01     -0.00   
    62. D(C   7,O   8,C   4,C   5)     -0.00 -0.000000   -0.00     -0.00   
    63. D(C   7,O   8,C   4,C   1)    180.00 -0.000000    0.00    180.00   
    ----------------------------------------------------------------------------

Geometry step timings:
Preparation and reading OPT file:      0.000 s ( 2.478 %)
Internal coordinates            :      0.000 s ( 0.153 %)
B/P matrices and projection     :      0.002 s (12.645 %)
Hessian update/contruction      :      0.005 s (31.156 %)
Making the step                 :      0.001 s ( 4.257 %)
Converting the step to Cartesian:      0.000 s ( 0.394 %)
Storing new data                :      0.000 s ( 0.241 %)
Checking convergence            :      0.000 s ( 0.127 %)
Final printing                  :      0.008 s (48.535 %)
Total time                      :      0.016 s

Time for energy+gradient        :     81.961 s
Time for complete geometry iter :     82.012 s

         *************************************************************
         *                GEOMETRY OPTIMIZATION CYCLE   4            *
         *************************************************************
---------------------------------
CARTESIAN COORDINATES (ANGSTROEM)
---------------------------------
  O      1.483900    1.503891   -0.001076
  C      0.965420    0.404546    0.000894
  O      1.641418   -0.749321    0.000676
  C      3.070044   -0.639501    0.000120
  C     -0.487709    0.203102    0.000462
  C     -1.507311    1.125864   -0.000779
  C     -2.721417    0.374243   -0.000479
  C     -2.346544   -0.946580    0.000731
  O     -0.998831   -1.060071    0.001346
  H      3.415697   -0.101435    0.891401
  H      3.415441   -0.108911   -0.895781
  H      3.449081   -1.665063    0.004244
  H     -1.386215    2.206673   -0.001680
  H     -3.739112    0.758346   -0.001119
  H     -2.910648   -1.875926    0.001339

----------------------------
CARTESIAN COORDINATES (A.U.)
----------------------------
  NO LB      ZA    FRAG     MASS         X           Y           Z
   0 O     8.0000    0    15.999    2.804164    2.841942   -0.002033
   1 C     6.0000    0    12.011    1.824380    0.764482    0.001689
   2 O     8.0000    0    15.999    3.101831   -1.416012    0.001278
   3 C     6.0000    0    12.011    5.801543   -1.208481    0.000227
   4 C     6.0000    0    12.011   -0.921637    0.383806    0.000873
   5 C     6.0000    0    12.011   -2.848405    2.127575   -0.001472
   6 C     6.0000    0    12.011   -5.142734    0.707216   -0.000904
   7 C     6.0000    0    12.011   -4.434325   -1.788778    0.001382
   8 O     8.0000    0    15.999   -1.887517   -2.003244    0.002543
   9 H     1.0000    0     1.008    6.454733   -0.191684    1.684503
  10 H     1.0000    0     1.008    6.454248   -0.205811   -1.692781
  11 H     1.0000    0     1.008    6.517819   -3.146513    0.008021
  12 H     1.0000    0     1.008   -2.619567    4.170007   -0.003175
  13 H     1.0000    0     1.008   -7.065897    1.433066   -0.002115
  14 H     1.0000    0     1.008   -5.500327   -3.544987    0.002531

--------------------------------
INTERNAL COORDINATES (ANGSTROEM)
--------------------------------
 O      0   0   0     0.000000000000     0.00000000     0.00000000
 C      1   0   0     1.215476404780     0.00000000     0.00000000
 O      2   1   0     1.337304521899   124.38609337     0.00000000
 C      3   2   1     1.432841208906   115.96828891     0.09869412
 C      2   1   3     1.467026355284   123.14219812   180.15560337
 C      5   2   1     1.375165250477   129.96169142   359.93143674
 C      6   5   2     1.427931795001   106.09362284   180.00613460
 C      7   6   5     1.372991344553   105.91564187     0.00000000
 O      8   7   6     1.352482863327   110.65844549     0.00000000
 H      4   3   2     1.096983026966   110.57580534    60.22642554
 H      4   3   2     1.097024945408   110.56744965   299.29479529
 H      4   3   2     1.093372922384   105.88778785   179.76942810
 H      6   5   2     1.087571840115   125.75294196     0.00000000
 H      7   6   5     1.087767189676   127.56165740   179.99454557
 H      8   7   6     1.087151396994   132.89773836   180.00132639

---------------------------
INTERNAL COORDINATES (A.U.)
---------------------------
 O      0   0   0     0.000000000000     0.00000000     0.00000000
 C      1   0   0     2.296917527278     0.00000000     0.00000000
 O      2   1   0     2.527139304043   124.38609337     0.00000000
 C      3   2   1     2.707677478228   115.96828891     0.09869412
 C      2   1   3     2.772278042731   123.14219812   180.15560337
 C      5   2   1     2.598685712287   129.96169142   359.93143674
 C      6   5   2     2.698400030471   106.09362284   180.00613460
 C      7   6   5     2.594577625450   105.91564187     0.00000000
 O      8   7   6     2.555822212510   110.65844549     0.00000000
 H      4   3   2     2.072997494525   110.57580534    60.22642554
 H      4   3   2     2.073076708901   110.56744965   299.29479529
 H      4   3   2     2.066175385550   105.88778785   179.76942810
 H      6   5   2     2.055212928782   125.75294196     0.00000000
 H      7   6   5     2.055582085952   127.56165740   179.99454557
 H      8   7   6     2.054418406428   132.89773836   180.00132639

------------------------------------------------------------------------------
                   ___                                                        
                  /   \      - P O W E R E D   B Y -                         
                 /     \                                                     
                 |  |  |   _    _      __       _____    __    __             
                 |  |  |  | |  | |    /  \     |  _  \  |  |  /  |          
                  \  \/   | |  | |   /    \    | | | |  |  | /  /          
                 / \  \   | |__| |  /  /\  \   | |_| |  |  |/  /          
                |  |  |   |  __  | /  /__\  \  |    /   |      \           
                |  |  |   | |  | | |   __   |  |    \   |  |\   \          
                \     /   | |  | | |  |  |  |  | |\  \  |  | \   \       
                 \___/    |_|  |_| |__|  |__|  |_| \__\ |__|  \__/        
                                                                              
                      - O R C A' S   B I G   F R I E N D -                    
                                      &                                       
                       - I N T E G R A L  F E E D E R -                       
                                                                              
 v1 FN, 2020, v2 2021, v3 2022-2024                                           
------------------------------------------------------------------------------


----------------------
SHARK INTEGRAL PACKAGE
----------------------

Number of atoms                             ...     15
Number of basis functions                   ...    156
Number of shells                            ...     72
Maximum angular momentum                    ...      2
Integral batch strategy                     ... SHARK/LIBINT Hybrid
RI-J (if used) integral strategy            ... SPLIT-RIJ (Revised 2003 algorithm where possible)
Printlevel                                  ...      1
Contraction scheme used                     ... SEGMENTED contraction
Prescreening option                         ... SCHWARTZ
   Thresh                                   ... 1.000e-12
   Tcut                                     ... 1.000e-14
   Tpresel                                  ... 1.000e-14 
Coulomb Range Separation                    ... NOT USED
Exchange Range Separation                   ... NOT USED
Multipole approximations                    ... NOT USED
Finite Nucleus Model                        ... NOT USED
CABS basis                                  ... NOT available
Auxiliary Coulomb fitting basis             ... AVAILABLE
   # of basis functions in Aux-J            ...    507
   # of shells in Aux-J                     ...    165
   Maximum angular momentum in Aux-J        ...      4
Auxiliary J/K fitting basis                 ... NOT available
Auxiliary Correlation fitting basis         ... AVAILABLE
   # of basis functions in Aux-C            ...    516
   # of shells in Aux-C                     ...    180
   Maximum angular momentum in Aux-C        ...      3
Auxiliary 'external' fitting basis          ... NOT available

Checking pre-screening integrals            ... done (  0.0 sec) Dimension = 72
Check shell pair data                       ... done (  0.0 sec)
Shell pair information
Shell pair cut-off parameter TPreSel        ...   1.0e-14
Total number of shell pairs                 ...      2628
Shell pairs after pre-screening             ...      2422
Total number of primitive shell pairs       ...      9726
Primitive shell pairs kept                  ...      6590
          la=0 lb=0:    713 shell pairs
          la=1 lb=0:    865 shell pairs
          la=1 lb=1:    279 shell pairs
          la=2 lb=0:    323 shell pairs
          la=2 lb=1:    199 shell pairs
          la=2 lb=2:     43 shell pairs

Calculating one electron integrals          ... done (  0.0 sec)
Calculating RI/J V-Matrix + Cholesky decomp.... done (  0.0 sec)
Calculating RI/C V-Matrix + Cholesky decomp.... done (  0.0 sec)
Calculating Nuclear repulsion               ... done (  0.0 sec) ENN=    431.762843946315 Eh

Diagonalization of the overlap matrix:
Smallest eigenvalue                        ... 6.787e-04
Time for diagonalization                   ...    0.002 sec
Threshold for overlap eigenvalues          ... 1.000e-07
Number of eigenvalues below threshold      ... 0
Time for construction of square roots      ...    0.001 sec
Total time needed                          ...    0.004 sec

-------------------
DFT GRID GENERATION
-------------------

General Integration Accuracy     IntAcc      ... 4.388
Radial Grid Type                 RadialGrid  ... OptM3 with GC (2021)
Angular Grid (max. ang.)         AngularGrid ... 4 (Lebedev-302)
Angular grid pruning method      GridPruning ... 4 (adaptive)
Weight generation scheme         WeightScheme... mBecke (2022)
Basis function cutoff            BFCut       ... 1.0000e-12
Integration weight cutoff        WCut        ... 1.0000e-14
Partially contracted basis set               ... off
Rotationally invariant grid construction     ... off
Angular grids for H and He will be reduced by one unit

Total number of grid points                  ...    73825
Total number of batches                      ...     1161
Average number of points per batch           ...       63
Average number of grid points per atom       ...     4922

--------------------
COSX GRID GENERATION
--------------------

GRIDX 1
-------
General Integration Accuracy     IntAcc      ... 3.816
Radial Grid Type                 RadialGrid  ... OptM3 with GC (2021)
Angular Grid (max. ang.)         AngularGrid ... 1 (Lebedev-50)
Angular grid pruning method      GridPruning ... 4 (adaptive)
Weight generation scheme         WeightScheme... mBecke (2022)
Basis function cutoff            BFCut       ... 1.0000e-12
Integration weight cutoff        WCut        ... 1.0000e-14
Partially contracted basis set               ... on
Rotationally invariant grid construction     ... off
Angular grids for H and He will be reduced by one unit

Total number of grid points                  ...     9429
Total number of batches                      ...       81
Average number of points per batch           ...      116
Average number of grid points per atom       ...      629
UseSFitting                                  ... on

GRIDX 2
-------
General Integration Accuracy     IntAcc      ... 4.020
Radial Grid Type                 RadialGrid  ... OptM3 with GC (2021)
Angular Grid (max. ang.)         AngularGrid ... 2 (Lebedev-110)
Angular grid pruning method      GridPruning ... 4 (adaptive)
Weight generation scheme         WeightScheme... mBecke (2022)
Basis function cutoff            BFCut       ... 1.0000e-12
Integration weight cutoff        WCut        ... 1.0000e-14
Partially contracted basis set               ... on
Rotationally invariant grid construction     ... off
Angular grids for H and He will be reduced by one unit

Total number of grid points                  ...    20977
Total number of batches                      ...      174
Average number of points per batch           ...      120
Average number of grid points per atom       ...     1398
UseSFitting                                  ... on

GRIDX 3
-------
General Integration Accuracy     IntAcc      ... 4.338
Radial Grid Type                 RadialGrid  ... OptM3 with GC (2021)
Angular Grid (max. ang.)         AngularGrid ... 3 (Lebedev-194)
Angular grid pruning method      GridPruning ... 4 (adaptive)
Weight generation scheme         WeightScheme... mBecke (2022)
Basis function cutoff            BFCut       ... 1.0000e-12
Integration weight cutoff        WCut        ... 1.0000e-14
Partially contracted basis set               ... on
Rotationally invariant grid construction     ... off
Angular grids for H and He will be reduced by one unit

Total number of grid points                  ...    46210
Total number of batches                      ...      367
Average number of points per batch           ...      125
Average number of grid points per atom       ...     3081
UseSFitting                                  ... on
Initializing property integral containers    ... done (  0.0 sec)

SHARK setup successfully completed in   1.4 seconds

Maximum memory used throughout the entire STARTUP-calculation: 30.5 MB
Occupation numbers will be reassigned to an Aufbau configuration
             **** ENERGY FILE WAS UPDATED (calc.en.tmp) ****
Finished Guess after   0.9 sec
Maximum memory used throughout the entire GUESS-calculation: 10.7 MB
--------------------
CPCM SOLVATION MODEL
--------------------
CPCM parameters:
  Epsilon                                         ...      16.7000
  Refrac                                          ...       1.2750
  Rsolv                                           ...       1.3000
  Surface type                                    ... GAUSSIAN VDW
  Discretization scheme                           ... Constant charge density
    Threshold for H atoms                         ...       5.0000 (charges/Ang^2)
    Threshold for non-H atoms                     ...       5.0000 (charges/Ang^2)
  Epsilon function type                           ...         CPCM
Solvent:                                          ... CUSTOM
Radii:
  Scheme                                          ... Element-dependent radii
  Radius for O  used is    3.4469 Bohr (=   1.8240 Ang.)
  Radius for C  used is    3.8550 Bohr (=   2.0400 Ang.)
  Radius for H  used is    2.4944 Bohr (=   1.3200 Ang.)
Calculating surface                               ...        done! (  0.0s)
Cavity surface points                             ...         1503
Cavity Volume                                     ...    1017.4768
Cavity Surface-area                               ...     588.1382
Calculating surface distance matrix               ...        done! (  0.0s)
Performing Cholesky decomposition & store         ...        done! (  0.1s)
Overall time for CPCM initialization              ...                 0.1s

----------------------------------------D-I-I-S--------------------------------------------
Iteration    Energy (Eh)           Delta-E    RMSDP     MaxDP     DIISErr   Damp  Time(sec)
-------------------------------------------------------------------------------------------
               ***  Starting incremental Fock matrix formation  ***
                              *** Initializing SOSCF ***
---------------------------------------S-O-S-C-F--------------------------------------
Iteration    Energy (Eh)           Delta-E    RMSDP     MaxDP     MaxGrad    Time(sec)
--------------------------------------------------------------------------------------
    1    -456.6897513191820508     0.00e+00  1.07e-04  1.57e-03  1.37e-04     4.1
               *** Restarting incremental Fock matrix formation ***
    2    -456.6897728788437689    -2.16e-05  3.95e-05  8.09e-04  2.10e-04     3.9
    3    -456.6897753578552965    -2.48e-06  2.19e-05  4.90e-04  1.73e-04     3.3
    4    -456.6897764679546299    -1.11e-06  7.75e-06  1.16e-04  3.88e-05     3.2
    5    -456.6897765790316726    -1.11e-07  2.44e-06  7.60e-05  1.91e-05     3.1
    6    -456.6897765845885715    -5.56e-09  1.22e-06  2.97e-05  1.27e-05     3.0
    7    -456.6897765882301883    -3.64e-09  3.73e-07  9.16e-06  2.42e-06     2.8
    8    -456.6897765884842784    -2.54e-10  1.66e-07  3.90e-06  2.13e-06     2.6
                 **** Energy Check signals convergence ****

               *****************************************************
               *                     SUCCESS                       *
               *           SCF CONVERGED AFTER   8 CYCLES          *
               *****************************************************

Recomputing exchange energy using gridx3       ... done (    5.966 sec)
Old exchange energy                            :    -30.661466106 Eh
New exchange energy                            :    -30.661446844 Eh
Exchange energy change after final integration :      0.000019263 Eh
Total energy after final integration           :   -456.689757326 Eh
             **** ENERGY FILE WAS UPDATED (calc.en.tmp) ****

----------------
TOTAL SCF ENERGY
----------------

Total Energy       :       -456.68975732595402 Eh          -12427.16008 eV

Components:
Nuclear Repulsion  :        431.76284394631512 Eh           11748.86428 eV
Electronic Energy  :       -888.44058995580031 Eh          -24175.69752 eV
One Electron Energy:      -1478.67856535668307 Eh          -40236.88937 eV
Two Electron Energy:        590.23797540088276 Eh           16061.19185 eV
CPCM Dielectric    :         -0.01203057899911 Eh              -0.32737 eV

Virial components:
Potential Energy   :       -909.97859076801581 Eh          -24761.77632 eV
Kinetic Energy     :        453.28883344206179 Eh           12334.61624 eV
Virial Ratio       :          2.00750277446296

DFT components:
N(Alpha)           :       33.000006193918 electrons
N(Beta)            :       33.000006193918 electrons
N(Total)           :       66.000012387835 electrons
E(X)               :      -27.291058007731 Eh       
E(C)               :       -1.672207359173 Eh       
E(XC)              :      -28.963265366904 Eh       

CPCM Solvation Model Properties:
Surface-charge          :         -0.01453371749089
Corrected charge        :          0.00000000000000
Outlying charge corr.   :          0.00001476942754 Eh               0.00040 eV
Free-energy (cav+disp)  :  This term is not implemented in the current solvation scheme

---------------
SCF CONVERGENCE
---------------

  Last Energy change         ...    2.5409e-10  Tolerance :   1.0000e-09
  Last MAX-Density change    ...    3.8955e-06  Tolerance :   1.0000e-08
  Last RMS-Density change    ...    1.6625e-07  Tolerance :   1.0000e-09
  Last DIIS Error            ...    1.4639e-03  Tolerance :   1.0000e-08
  Last Orbital Gradient      ...    2.1258e-06  Tolerance :   2.0000e-06
  Last Orbital Rotation      ...    4.6035e-06  Tolerance :   2.0000e-06


Total SCF time: 0 days 0 hours 0 min 32 sec 
Finished LeanSCF after  32.2 sec

Maximum memory used throughout the entire LEANSCF-calculation: 26.6 MB

------------------------------------------------------------------------------
                                ORCA  MP2 
------------------------------------------------------------------------------

Freezing NCore=18 chemical core electrons

----------------------
RI-MP2 ENERGY+GRADIENT
----------------------
Dimension of the orbital basis            ...  156
Dimension of the AuxC basis               ...  516
Memory devoted to MP2                     ... 4096 MB   
Data format for matrix containers         ... DOUBLE
Compression type for matrix containers    ... UNCOMPRESSED
Overall scaling of the MP2 energy         ...   2.700e-01

-----------------------
SHARK RI TRANSFORMATION
-----------------------

Number of basis functions                ...    156
Number of aux functions                  ...    516
Number of operators                      ...      1
Generation of IJK                        ... YES
Generation of IAK                        ... YES
Generation of ABK                        ... NO
Orbital Range Operator  0:    0-  32 to   33- 155

Aux basis identifier                     ...   AUXC
Contraction scheme used                  ... SEGMENTED
Do orthogonalization                     ... YES
All operator combinations                ... NO
Transpose (ia|K)                         ... NO
Integral generator used                  ... LIBINT
Starting integral generation + trafo... 
Half trafo (segmented) done. Total time =  0.4 sec. integrals=  0.3 sec trafo=  0.1 sec
Integral generation and half transformation done (  0.4 sec)

Reading or making V^(-1/2)          ... done (  0.0 sec)
Sorting IJK integrals               ... done (  0.1 sec)
Sorting IAK integrals               ... done (  0.2 sec)

SHARK RI integral transformation done. Total time =  0.6 sec.

Opening buffers                              ... done
Frozen core precalculation                   ... done

Starting loop over batches of integrals:

Operator 0  - window                       ... (  9- 32)x( 33-155)
Operator 0  - Memory available             ...  4096 MB
Operator 0  - Memory needed per MO         ...   0.5 MB
Operator 0  - Number of orbitals per batch ... 24
Operator 0  - Number of batches            ... 1

OPERATOR  0   PASS   0:  MOs     9 ...   32
  Reading integrals       ... ok
  Internal MO  11
  Internal MO  14
  Internal MO  17
  Internal MO  20
  Internal MO  23
  Internal MO  26
  Internal MO  29
  Internal MO  32
Closing buffer GIPV ( 0.01 GB; CompressionRatio= 1.00)
Time spent in pair loops =     1.662 sec
Deleting buffers (Ka|jb) ...done

-----------------------------------------------
 RI-MP2 CORRELATION ENERGY:     -0.440053212 Eh
-----------------------------------------------


---------------------
MP2 DENSITY FORMATION
---------------------

Completing the external part of the density      ... done
Storing the unrelaxed density                    ... done

Re-sorting 3-index density container for op 0    ... done
Computing external part of the Lagrangian        ... done
Calculating the xc-kernel                        ... done
Calculating G(D)                                 ... done
Completing the Lagrangian                        ... done
Solving the Z-vector equations                   ... Using XC Grid                  ... (calc.grid_cpscf.tmp) 
Recalculating density on grid  ... (calc.grho_cpscf0.tmp) done
Calculating the xc-kernel      ... (calc.fxc_cpscf0.tmp) done

-------------------
SHARK CP-SCF DRIVER
-------------------

Dimension of the orbital basis          ...    156
Dimension of the CPSCF-problem          ...   4059
Number of operators                     ...      1
Max. number of iterations               ...    128
Convergence Tolerance                   ... 3.0e-05
Number of perturbations                 ...      1
Perturbation type                       ... REAL

----------------------------
POPLE LINEAR EQUATION SOLVER
----------------------------

  ITERATION   0:   ||err||_max =   6.1332e-02 (   1.7 sec)
  ITERATION   1:   ||err||_max =   1.6188e-02 (   1.7 sec)
  ITERATION   2:   ||err||_max =   7.4134e-03 (   1.7 sec)
  ITERATION   3:   ||err||_max =   2.5164e-03 (   1.7 sec)
  ITERATION   4:   ||err||_max =   7.7373e-04 (   1.7 sec)
  ITERATION   5:   ||err||_max =   3.3935e-04 (   1.7 sec)
  ITERATION   6:   ||err||_max =   1.0146e-04 (   1.7 sec)
  ITERATION   7:   ||err||_max =   2.5031e-05 (   1.7 sec)
done
Finalizing the relaxed density                   ... done
Transforming P to the AO basis                   ... done
Storing the relaxed density                      ... done

------------------------------------
ENERGY WEIGHTED DENSITY FINALIZATION
------------------------------------

Gathering the parts of the W-matrix              ... done
Forming the Z-density                            ... done
Transforming Z to the AO basis                   ... done
Calculating G(Z)                                 ... done
Finalizing the W-matrix                          ... done
Transforming W to the AO basis and storing       ... done

----------------------------------
MP2 DERIVATIVE INTEGRAL GENERATION
----------------------------------

Input SCF Electron Density              ... calc.scfp
Input Correlated Electron Density       ... calc.pmp2re
Input Energy Weighted Density           ... calc.wmp2.tmp

Nuclear repulsion gradient              ... done (  0.0 sec)
HCore & Overlap gradient  (SHARK)       ... done (  0.1 sec)
Two-electron RIJ gradient terms         ... done (  1.0 sec)

-----------------------------------------------------------
MP2 COSX Grid Generation
-----------------------------------------------------------

General Integration Accuracy     IntAcc      ... 4.871
Radial Grid Type                 RadialGrid  ... OptM3 with GC (2021)
Angular Grid (max. ang.)         AngularGrid ... 4 (Lebedev-302)
Angular grid pruning method      GridPruning ... 4 (adaptive)
Weight generation scheme         WeightScheme... mBecke (2022)
Basis function cutoff            BFCut       ... 1.0000e-12
Integration weight cutoff        WCut        ... 1.0000e-14
Partially contracted basis set               ... on
Rotationally invariant grid construction     ... off
Angular grids for H and He will be reduced by one unit

Total number of grid points                  ...    86630
Total number of batches                      ...      686
Average number of points per batch           ...      126
Average number of grid points per atom       ...     5775
UseSFitting                                  ... on
Two-electron COSX gradient terms        ... 
Integration Timings:
Total Time                  =    16.4 sec
Basis fcn evaluation        =     0.2 sec
Density evaluation          =     0.4 sec
A evaluation                =    14.2 sec
A derivative evaluation     =     0.0 sec
S-fit derivative evaluation =     0.0 sec
anal. over. der. evaluation =     0.0 sec
num. over. der. evaluation  =     1.0 sec
K(P) evaluation             =     0.2 sec
finalize                    =     0.0 sec

done ( 17.3 sec)
CPCM gradient                           ... done (  0.9 sec)
DFT XC gradient                         ... Exchange-correlation gradient    ... done
done (  2.2 sec)
Empirical dispersion gradient           ... 
-------------------
DISPERSION GRADIENT
-------------------

   1   O   :    0.000074411    0.000115582   -0.000000029
   2   C   :    0.000158497    0.000044714    0.000000107
   3   O   :    0.000091096   -0.000025803    0.000000037
   4   C   :    0.000140063   -0.000039334    0.000000004
   5   C   :   -0.000911380   -0.000289628   -0.000000061
   6   C   :   -0.000224029   -0.000223052    0.000000167
   7   C   :    0.000234818   -0.000033518    0.000000129
   8   C   :    0.000504942    0.000511685   -0.000000225
   9   O   :   -0.000116234   -0.000025580    0.000000036
  10   H   :    0.000076793   -0.000017180    0.000024424
  11   H   :    0.000076865   -0.000017444   -0.000024597
  12   H   :    0.000068359   -0.000052853    0.000000099
  13   H   :   -0.000041854    0.000096826   -0.000000088
  14   H   :   -0.000083391    0.000023358   -0.000000046
  15   H   :   -0.000048958   -0.000067772    0.000000042

Difference to translation invariance:
           :    0.0000000000   -0.0000000000    0.0000000000

Difference to rotation invariance:
           :    0.0000000000   -0.0000000000   -0.0000000000

Norm of the Dispersion gradient    ...    0.0013131989
RMS gradient                       ...    0.0001957601
MAX gradient                       ...    0.0009113801
done (  0.0 sec)

-------
TIMINGS
-------

Total time                :   46.987 sec
Integral trafo            :    0.613 sec (  1.3%)
FC preparation            :    0.131 sec (  0.3%)
I/O of integrals          :    0.113 sec (  0.2%)
K(i,j) operators          :    0.274 sec (  0.6%)
T(i,j) pair energies      :    0.039 sec (  0.1%)
V**(-1/2)                 :    0.054 sec (  0.1%)
Gamma(ia|P)               :    0.260 sec (  0.6%)
Gamma-Trafo               :    0.114 sec (  0.2%)
D(virtual)                :    0.069 sec (  0.1%)
D(internal)               :    0.296 sec (  0.6%)
W(virtual)                :    0.137 sec (  0.3%)
W(internal)               :    0.352 sec (  0.7%)
L(virtual)                :    0.295 sec (  0.6%)
L(internal)               :    0.050 sec (  0.1%)
XC kernel                 :    0.059 sec (  0.1%)
G(D)                      :    4.029 sec (  8.6%)
G(Z)                      :    3.958 sec (  8.4%)
Z-vector solution         :   13.710 sec ( 29.2%)
3-index derivative        :    0.670 sec (  1.4%)
2-index derivative        :    0.050 sec (  0.1%)
Fock matrix gradient      :   21.493 sec ( 45.7%)


---------------------------------------
MP2 TOTAL ENERGY:     -457.129810538 Eh
---------------------------------------

The final MP2 gradient
  0:   0.00018593   0.00024298  -0.00013079
  1:  -0.00053032   0.00021509   0.00034832
  2:   0.00000984  -0.00038124  -0.00012601
  3:  -0.00042141   0.00002931   0.00001682
  4:   0.00060634  -0.00010426  -0.00007488
  5:   0.00029317   0.00036385  -0.00001991
  6:  -0.00089188   0.00009834   0.00001384
  7:   0.00074133  -0.00105232  -0.00000877
  8:   0.00008029  -0.00003465  -0.00001360
  9:   0.00019754   0.00001962  -0.00001333
 10:   0.00020302   0.00000758   0.00000318
 11:   0.00010431  -0.00004068   0.00000064
 12:   0.00007666   0.00018562  -0.00000096
 13:  -0.00013464   0.00017899   0.00000398
 14:  -0.00055513   0.00019701   0.00000269

-----------------------------------
NORM OF THE MP2 GRADIENT:  0.002122
-----------------------------------

Maximum memory used throughout the entire MP2-calculation: 37.2 MB


-------------------------------------------------------------------------------
                          DFT DISPERSION CORRECTION                            
                                                                               
                              DFTD3 V3.1  Rev 1                                
                          USING Becke-Johnson damping                          
-------------------------------------------------------------------------------
-------------------------   ----------------
Dispersion correction           -0.009806600
-------------------------   ----------------


-------------------------   --------------------
FINAL SINGLE POINT ENERGY      -457.139617138034
-------------------------   --------------------

------------------------------------------------------------------------------
                         ORCA GEOMETRY RELAXATION STEP
------------------------------------------------------------------------------

Reading the OPT-File                    .... done
Getting information on internals        .... done
Copying old internal coords+grads       .... done
Making the new internal coordinates     .... (2022 redundants) done
Validating the new internal coordinates .... (2022 redundants) done
Calculating the B-matrix                .... done
Calculating the G,G- and P matrices     .... done
Transforming gradient to internals      .... done
Projecting the internal gradient        .... done
Number of atoms                         ....  15
Number of internal coordinates          ....  63
Current Energy                          ....  -457.139617138 Eh
Current gradient norm                   ....     0.002122151 Eh/bohr
Maximum allowed component of the step   ....  0.300
Current trust radius                    ....  0.450
Updating the Hessian (BFGS)             .... done
Forming the augmented Hessian           .... done
Diagonalizing the augmented Hessian     .... done
Last element of RFO vector              ....  0.999922519
Lowest eigenvalues of augmented Hessian:
 -0.000009654  0.015459877  0.019953391  0.022137947  0.023873056
Length of the computed step             ....  0.012449083
The final length of the internal step   ....  0.012449083
Converting the step to Cartesian space:
 Initial RMS(Int)=    0.0015684370
Transforming coordinates:
 Iter   0:  RMS(Cart)=    0.0027672426 RMS(Int)=    2.6249133323
done
Storing new coordinates                 .... done
The predicted energy change is          ....    -0.000004828
Previously predicted energy change      ....    -0.000032102
Actually observed energy change         ....    -0.000039696
Ratio of predicted to observed change   ....     1.236568437
New trust radius                        ....     0.675000000

                                .--------------------.
          ----------------------|Geometry convergence|-------------------------
          Item                value                   Tolerance       Converged
          ---------------------------------------------------------------------
          Energy change      -0.0000396961            0.0000010000      NO
          RMS gradient        0.0002019121            0.0000300000      NO
          MAX gradient        0.0007011458            0.0001000000      NO
          RMS step            0.0015684370            0.0006000000      NO
          MAX step            0.0045998370            0.0010000000      NO
          ........................................................
          Max(Bonds)      0.0007      Max(Angles)    0.18
          Max(Dihed)        0.26      Max(Improp)    0.00
          ---------------------------------------------------------------------

The optimization has not yet converged - more geometry cycles are needed


    ---------------------------------------------------------------------------
                         Redundant Internal Coordinates
                            (Angstroem and degrees)

        Definition                    Value    dE/dq     Step     New-Value
    ----------------------------------------------------------------------------
     1. B(C   1,O   0)                1.2155  0.000307  0.0000    1.2155   
     2. B(O   2,C   1)                1.3373  0.000315 -0.0006    1.3367   
     3. B(C   3,O   2)                1.4328  0.000105  0.0002    1.4331   
     4. B(C   4,C   1)                1.4670 -0.000205  0.0004    1.4674   
     5. B(C   5,C   4)                1.3752  0.000281 -0.0005    1.3747   
     6. B(C   6,C   5)                1.4279  0.000626 -0.0003    1.4277   
     7. B(C   7,C   6)                1.3730  0.000701 -0.0007    1.3723   
     8. B(O   8,C   7)                1.3525  0.000266  0.0004    1.3529   
     9. B(O   8,C   4)                1.3627  0.000358 -0.0000    1.3627   
    10. B(H   9,C   3)                1.0970  0.000069 -0.0001    1.0968   
    11. B(H  10,C   3)                1.0970  0.000073 -0.0002    1.0969   
    12. B(H  11,C   3)                1.0934  0.000063 -0.0001    1.0933   
    13. B(H  12,C   5)                1.0876  0.000193 -0.0003    1.0873   
    14. B(H  13,C   6)                1.0878  0.000187 -0.0003    1.0875   
    15. B(H  14,C   7)                1.0872  0.000119 -0.0002    1.0870   
    16. A(O   2,C   1,C   4)          112.47 -0.000131    0.04    112.52   
    17. A(O   0,C   1,C   4)          123.14  0.000133   -0.06    123.08   
    18. A(O   0,C   1,O   2)          124.39 -0.000002    0.02    124.40   
    19. A(C   1,O   2,C   3)          115.97 -0.000003   -0.01    115.96   
    20. A(O   2,C   3,H   9)          110.58  0.000222   -0.05    110.52   
    21. A(H   9,C   3,H  10)          109.09 -0.000208    0.08    109.17   
    22. A(O   2,C   3,H  11)          105.89  0.000056   -0.03    105.85   
    23. A(O   2,C   3,H  10)          110.57  0.000225   -0.05    110.52   
    24. A(H   9,C   3,H  11)          110.35 -0.000139    0.03    110.38   
    25. A(H  10,C   3,H  11)          110.34 -0.000147    0.03    110.37   
    26. A(C   1,C   4,C   5)          129.96 -0.000175    0.07    130.03   
    27. A(C   5,C   4,O   8)          110.12  0.000041    0.02    110.13   
    28. A(C   1,C   4,O   8)          119.92  0.000134   -0.08    119.84   
    29. A(C   4,C   5,C   6)          106.09  0.000016   -0.00    106.09   
    30. A(C   6,C   5,H  12)          128.15  0.000045   -0.01    128.15   
    31. A(C   4,C   5,H  12)          125.75 -0.000061    0.01    125.76   
    32. A(C   5,C   6,C   7)          105.92 -0.000112    0.02    105.94   
    33. A(C   7,C   6,H  13)          126.52  0.000173   -0.05    126.47   
    34. A(C   5,C   6,H  13)          127.56 -0.000061    0.03    127.60   
    35. A(O   8,C   7,H  14)          116.44  0.000606   -0.18    116.26   
    36. A(C   6,C   7,H  14)          132.90 -0.000561    0.18    133.08   
    37. A(C   6,C   7,O   8)          110.66 -0.000045    0.00    110.66   
    38. A(C   4,O   8,C   7)          107.22  0.000101   -0.03    107.18   
    39. D(C   3,O   2,C   1,C   4)    179.96 -0.000080    0.25    180.20   
    40. D(C   3,O   2,C   1,O   0)      0.10  0.000084   -0.25     -0.15   
    41. D(H   9,C   3,O   2,C   1)     60.23  0.000005    0.07     60.29   
    42. D(H  10,C   3,O   2,C   1)    -60.71 -0.000030    0.04    -60.67   
    43. D(H  11,C   3,O   2,C   1)    179.77 -0.000008    0.05    179.82   
    44. D(C   5,C   4,C   1,O   2)   -179.93  0.000080   -0.25   -180.18   
    45. D(C   5,C   4,C   1,O   0)     -0.07 -0.000082    0.25      0.19   
    46. D(O   8,C   4,C   1,O   0)    179.93 -0.000085    0.26    180.19   
    47. D(O   8,C   4,C   1,O   2)      0.07  0.000077   -0.24     -0.17   
    48. D(H  12,C   5,C   4,O   8)   -180.00  0.000003   -0.01   -180.01   
    49. D(H  12,C   5,C   4,C   1)     -0.00 -0.000000    0.00      0.00   
    50. D(C   6,C   5,C   4,O   8)      0.01  0.000011   -0.03     -0.02   
    51. D(C   6,C   5,C   4,C   1)   -179.99  0.000008   -0.02   -180.01   
    52. D(C   7,C   6,C   5,H  12)    180.00 -0.000002    0.00    180.00   
    53. D(C   7,C   6,C   5,C   4)     -0.01 -0.000010    0.02      0.02   
    54. D(H  13,C   6,C   5,H  12)      0.00  0.000001   -0.00     -0.00   
    55. D(H  13,C   6,C   5,C   4)    179.99 -0.000007    0.02    180.01   
    56. D(H  14,C   7,C   6,H  13)     -0.00 -0.000002    0.00      0.00   
    57. D(H  14,C   7,C   6,C   5)   -180.00  0.000001   -0.00   -180.00   
    58. D(O   8,C   7,C   6,H  13)   -180.00  0.000003   -0.01   -180.00   
    59. D(O   8,C   7,C   6,C   5)      0.01  0.000006   -0.01     -0.01   
    60. D(C   4,O   8,C   7,H  14)   -180.00  0.000005   -0.01   -180.01   
    61. D(C   4,O   8,C   7,C   6)     -0.00  0.000000   -0.00     -0.00   
    62. D(C   7,O   8,C   4,C   5)     -0.00 -0.000007    0.02      0.01   
    63. D(C   7,O   8,C   4,C   1)    180.00 -0.000005    0.01    180.01   
    ----------------------------------------------------------------------------

Geometry step timings:
Preparation and reading OPT file:      0.000 s (18.968 %)
Internal coordinates            :      0.000 s ( 0.873 %)
B/P matrices and projection     :      0.001 s (21.282 %)
Hessian update/contruction      :      0.000 s (10.812 %)
Making the step                 :      0.000 s (16.388 %)
Converting the step to Cartesian:      0.000 s ( 2.086 %)
Storing new data                :      0.000 s ( 1.214 %)
Checking convergence            :      0.000 s ( 0.417 %)
Final printing                  :      0.001 s (27.807 %)
Total time                      :      0.003 s

Time for energy+gradient        :     81.734 s
Time for complete geometry iter :     81.771 s

         *************************************************************
         *                GEOMETRY OPTIMIZATION CYCLE   5            *
         *************************************************************
---------------------------------
CARTESIAN COORDINATES (ANGSTROEM)
---------------------------------
  O      1.484068    1.503505   -0.001869
  C      0.965672    0.404114   -0.004306
  O      1.641122   -0.749365   -0.001545
  C      3.069996   -0.639616    0.001159
  C     -0.488008    0.204036   -0.002072
  C     -1.507453    1.126277   -0.000548
  C     -2.721148    0.374488    0.001081
  C     -2.346596   -0.945713    0.000784
  O     -0.998494   -1.059382   -0.001060
  H      3.412675   -0.101511    0.893380
  H      3.416530   -0.109517   -0.894399
  H      3.448303   -1.665345    0.006487
  H     -1.386757    2.206857   -0.000805
  H     -3.738932    0.757636    0.002378
  H     -2.907766   -1.876609    0.001635

----------------------------
CARTESIAN COORDINATES (A.U.)
----------------------------
  NO LB      ZA    FRAG     MASS         X           Y           Z
   0 O     8.0000    0    15.999    2.804483    2.841213   -0.003532
   1 C     6.0000    0    12.011    1.824855    0.763665   -0.008136
   2 O     8.0000    0    15.999    3.101271   -1.416094   -0.002920
   3 C     6.0000    0    12.011    5.801452   -1.208699    0.002190
   4 C     6.0000    0    12.011   -0.922201    0.385572   -0.003915
   5 C     6.0000    0    12.011   -2.848673    2.128355   -0.001035
   6 C     6.0000    0    12.011   -5.142224    0.707680    0.002042
   7 C     6.0000    0    12.011   -4.434423   -1.787138    0.001482
   8 O     8.0000    0    15.999   -1.886880   -2.001941   -0.002004
   9 H     1.0000    0     1.008    6.449021   -0.191828    1.688243
  10 H     1.0000    0     1.008    6.456306   -0.206957   -1.690170
  11 H     1.0000    0     1.008    6.516349   -3.147045    0.012260
  12 H     1.0000    0     1.008   -2.620590    4.170355   -0.001522
  13 H     1.0000    0     1.008   -7.065557    1.431725    0.004495
  14 H     1.0000    0     1.008   -5.494881   -3.546278    0.003090

--------------------------------
INTERNAL COORDINATES (ANGSTROEM)
--------------------------------
 O      0   0   0     0.000000000000     0.00000000     0.00000000
 C      1   0   0     1.215484155002     0.00000000     0.00000000
 O      2   1   0     1.336695194739   124.40200185     0.00000000
 C      3   2   1     1.433085236782   115.96023557   359.84243546
 C      2   1   3     1.467385622722   123.08169433   179.59903612
 C      5   2   1     1.374699803548   130.02924604     0.18422532
 C      6   5   2     1.427671046184   106.09100614   179.98914312
 C      7   6   5     1.372304553747   105.93586783     0.00000000
 O      8   7   6     1.352886790669   110.65872721     0.00000000
 H      4   3   2     1.096833384286   110.52485097    60.29267312
 H      4   3   2     1.096866242926   110.51623342   299.33187814
 H      4   3   2     1.093281263237   105.85305941   179.81936208
 H      6   5   2     1.087299514732   125.76076086     0.00000000
 H      7   6   5     1.087514828819   127.59607841   180.01129040
 H      8   7   6     1.086959411097   133.07818062   179.99851784

---------------------------
INTERNAL COORDINATES (A.U.)
---------------------------
 O      0   0   0     0.000000000000     0.00000000     0.00000000
 C      1   0   0     2.296932173074     0.00000000     0.00000000
 O      2   1   0     2.525987842586   124.40200185     0.00000000
 C      3   2   1     2.708138624084   115.96023557   359.84243546
 C      2   1   3     2.772956959798   123.08169433   179.59903612
 C      5   2   1     2.597806145061   130.02924604     0.18422532
 C      6   5   2     2.697907286616   106.09100614   179.98914312
 C      7   6   5     2.593279778915   105.93586783     0.00000000
 O      8   7   6     2.556585524564   110.65872721     0.00000000
 H      4   3   2     2.072714710842   110.52485097    60.29267312
 H      4   3   2     2.072776804673   110.51623342   299.33187814
 H      4   3   2     2.066002174865   105.85305941   179.81936208
 H      6   5   2     2.054698308388   125.76076086     0.00000000
 H      7   6   5     2.055105193046   127.59607841   180.01129040
 H      8   7   6     2.054055605661   133.07818062   179.99851784

------------------------------------------------------------------------------
                   ___                                                        
                  /   \      - P O W E R E D   B Y -                         
                 /     \                                                     
                 |  |  |   _    _      __       _____    __    __             
                 |  |  |  | |  | |    /  \     |  _  \  |  |  /  |          
                  \  \/   | |  | |   /    \    | | | |  |  | /  /          
                 / \  \   | |__| |  /  /\  \   | |_| |  |  |/  /          
                |  |  |   |  __  | /  /__\  \  |    /   |      \           
                |  |  |   | |  | | |   __   |  |    \   |  |\   \          
                \     /   | |  | | |  |  |  |  | |\  \  |  | \   \       
                 \___/    |_|  |_| |__|  |__|  |_| \__\ |__|  \__/        
                                                                              
                      - O R C A' S   B I G   F R I E N D -                    
                                      &                                       
                       - I N T E G R A L  F E E D E R -                       
                                                                              
 v1 FN, 2020, v2 2021, v3 2022-2024                                           
------------------------------------------------------------------------------


----------------------
SHARK INTEGRAL PACKAGE
----------------------

Number of atoms                             ...     15
Number of basis functions                   ...    156
Number of shells                            ...     72
Maximum angular momentum                    ...      2
Integral batch strategy                     ... SHARK/LIBINT Hybrid
RI-J (if used) integral strategy            ... SPLIT-RIJ (Revised 2003 algorithm where possible)
Printlevel                                  ...      1
Contraction scheme used                     ... SEGMENTED contraction
Prescreening option                         ... SCHWARTZ
   Thresh                                   ... 1.000e-12
   Tcut                                     ... 1.000e-14
   Tpresel                                  ... 1.000e-14 
Coulomb Range Separation                    ... NOT USED
Exchange Range Separation                   ... NOT USED
Multipole approximations                    ... NOT USED
Finite Nucleus Model                        ... NOT USED
CABS basis                                  ... NOT available
Auxiliary Coulomb fitting basis             ... AVAILABLE
   # of basis functions in Aux-J            ...    507
   # of shells in Aux-J                     ...    165
   Maximum angular momentum in Aux-J        ...      4
Auxiliary J/K fitting basis                 ... NOT available
Auxiliary Correlation fitting basis         ... AVAILABLE
   # of basis functions in Aux-C            ...    516
   # of shells in Aux-C                     ...    180
   Maximum angular momentum in Aux-C        ...      3
Auxiliary 'external' fitting basis          ... NOT available

Checking pre-screening integrals            ... done (  0.0 sec) Dimension = 72
Check shell pair data                       ... done (  0.0 sec)
Shell pair information
Shell pair cut-off parameter TPreSel        ...   1.0e-14
Total number of shell pairs                 ...      2628
Shell pairs after pre-screening             ...      2422
Total number of primitive shell pairs       ...      9726
Primitive shell pairs kept                  ...      6589
          la=0 lb=0:    713 shell pairs
          la=1 lb=0:    865 shell pairs
          la=1 lb=1:    279 shell pairs
          la=2 lb=0:    323 shell pairs
          la=2 lb=1:    199 shell pairs
          la=2 lb=2:     43 shell pairs

Calculating one electron integrals          ... done (  0.0 sec)
Calculating RI/J V-Matrix + Cholesky decomp.... done (  0.0 sec)
Calculating RI/C V-Matrix + Cholesky decomp.... done (  0.0 sec)
Calculating Nuclear repulsion               ... done (  0.0 sec) ENN=    431.807130161412 Eh

Diagonalization of the overlap matrix:
Smallest eigenvalue                        ... 6.767e-04
Time for diagonalization                   ...    0.002 sec
Threshold for overlap eigenvalues          ... 1.000e-07
Number of eigenvalues below threshold      ... 0
Time for construction of square roots      ...    0.001 sec
Total time needed                          ...    0.004 sec

-------------------
DFT GRID GENERATION
-------------------

General Integration Accuracy     IntAcc      ... 4.388
Radial Grid Type                 RadialGrid  ... OptM3 with GC (2021)
Angular Grid (max. ang.)         AngularGrid ... 4 (Lebedev-302)
Angular grid pruning method      GridPruning ... 4 (adaptive)
Weight generation scheme         WeightScheme... mBecke (2022)
Basis function cutoff            BFCut       ... 1.0000e-12
Integration weight cutoff        WCut        ... 1.0000e-14
Partially contracted basis set               ... off
Rotationally invariant grid construction     ... off
Angular grids for H and He will be reduced by one unit

Total number of grid points                  ...    73825
Total number of batches                      ...     1160
Average number of points per batch           ...       63
Average number of grid points per atom       ...     4922

--------------------
COSX GRID GENERATION
--------------------

GRIDX 1
-------
General Integration Accuracy     IntAcc      ... 3.816
Radial Grid Type                 RadialGrid  ... OptM3 with GC (2021)
Angular Grid (max. ang.)         AngularGrid ... 1 (Lebedev-50)
Angular grid pruning method      GridPruning ... 4 (adaptive)
Weight generation scheme         WeightScheme... mBecke (2022)
Basis function cutoff            BFCut       ... 1.0000e-12
Integration weight cutoff        WCut        ... 1.0000e-14
Partially contracted basis set               ... on
Rotationally invariant grid construction     ... off
Angular grids for H and He will be reduced by one unit

Total number of grid points                  ...     9429
Total number of batches                      ...       82
Average number of points per batch           ...      114
Average number of grid points per atom       ...      629
UseSFitting                                  ... on

GRIDX 2
-------
General Integration Accuracy     IntAcc      ... 4.020
Radial Grid Type                 RadialGrid  ... OptM3 with GC (2021)
Angular Grid (max. ang.)         AngularGrid ... 2 (Lebedev-110)
Angular grid pruning method      GridPruning ... 4 (adaptive)
Weight generation scheme         WeightScheme... mBecke (2022)
Basis function cutoff            BFCut       ... 1.0000e-12
Integration weight cutoff        WCut        ... 1.0000e-14
Partially contracted basis set               ... on
Rotationally invariant grid construction     ... off
Angular grids for H and He will be reduced by one unit

Total number of grid points                  ...    20978
Total number of batches                      ...      174
Average number of points per batch           ...      120
Average number of grid points per atom       ...     1399
UseSFitting                                  ... on

GRIDX 3
-------
General Integration Accuracy     IntAcc      ... 4.338
Radial Grid Type                 RadialGrid  ... OptM3 with GC (2021)
Angular Grid (max. ang.)         AngularGrid ... 3 (Lebedev-194)
Angular grid pruning method      GridPruning ... 4 (adaptive)
Weight generation scheme         WeightScheme... mBecke (2022)
Basis function cutoff            BFCut       ... 1.0000e-12
Integration weight cutoff        WCut        ... 1.0000e-14
Partially contracted basis set               ... on
Rotationally invariant grid construction     ... off
Angular grids for H and He will be reduced by one unit

Total number of grid points                  ...    46211
Total number of batches                      ...      367
Average number of points per batch           ...      125
Average number of grid points per atom       ...     3081
UseSFitting                                  ... on
Initializing property integral containers    ... done (  0.0 sec)

SHARK setup successfully completed in   1.3 seconds

Maximum memory used throughout the entire STARTUP-calculation: 30.5 MB
Occupation numbers will be reassigned to an Aufbau configuration
             **** ENERGY FILE WAS UPDATED (calc.en.tmp) ****
Finished Guess after   0.0 sec
Maximum memory used throughout the entire GUESS-calculation: 10.7 MB
--------------------
CPCM SOLVATION MODEL
--------------------
CPCM parameters:
  Epsilon                                         ...      16.7000
  Refrac                                          ...       1.2750
  Rsolv                                           ...       1.3000
  Surface type                                    ... GAUSSIAN VDW
  Discretization scheme                           ... Constant charge density
    Threshold for H atoms                         ...       5.0000 (charges/Ang^2)
    Threshold for non-H atoms                     ...       5.0000 (charges/Ang^2)
  Epsilon function type                           ...         CPCM
Solvent:                                          ... CUSTOM
Radii:
  Scheme                                          ... Element-dependent radii
  Radius for O  used is    3.4469 Bohr (=   1.8240 Ang.)
  Radius for C  used is    3.8550 Bohr (=   2.0400 Ang.)
  Radius for H  used is    2.4944 Bohr (=   1.3200 Ang.)
Calculating surface                               ...        done! (  0.0s)
Cavity surface points                             ...         1503
Cavity Volume                                     ...    1017.3429
Cavity Surface-area                               ...     588.0615
Calculating surface distance matrix               ...        done! (  0.0s)
Performing Cholesky decomposition & store         ...        done! (  0.1s)
Overall time for CPCM initialization              ...                 0.1s

----------------------------------------D-I-I-S--------------------------------------------
Iteration    Energy (Eh)           Delta-E    RMSDP     MaxDP     DIISErr   Damp  Time(sec)
-------------------------------------------------------------------------------------------
               ***  Starting incremental Fock matrix formation  ***
                              *** Initializing SOSCF ***
---------------------------------------S-O-S-C-F--------------------------------------
Iteration    Energy (Eh)           Delta-E    RMSDP     MaxDP     MaxGrad    Time(sec)
--------------------------------------------------------------------------------------
    1    -456.6897945523635372     0.00e+00  8.89e-05  1.89e-03  9.36e-05     3.9
               *** Restarting incremental Fock matrix formation ***
    2    -456.6898131982811719    -1.86e-05  3.32e-05  6.31e-04  1.62e-04     4.0
    3    -456.6898160036914760    -2.81e-06  1.54e-05  2.32e-04  5.27e-05     3.2
    4    -456.6898161024005276    -9.87e-08  6.15e-06  1.53e-04  7.10e-05     3.2
    5    -456.6898162822519680    -1.80e-07  1.09e-06  2.41e-05  8.10e-06     3.0
    6    -456.6898162843531281    -2.10e-09  5.09e-07  1.01e-05  5.18e-06     2.8
    7    -456.6898162848351603    -4.82e-10  2.54e-07  5.52e-06  1.94e-06     2.7
                 **** Energy Check signals convergence ****

               *****************************************************
               *                     SUCCESS                       *
               *           SCF CONVERGED AFTER   7 CYCLES          *
               *****************************************************

Recomputing exchange energy using gridx3       ... done (    5.866 sec)
Old exchange energy                            :    -30.662183282 Eh
New exchange energy                            :    -30.662163680 Eh
Exchange energy change after final integration :      0.000019602 Eh
Total energy after final integration           :   -456.689796683 Eh
             **** ENERGY FILE WAS UPDATED (calc.en.tmp) ****

----------------
TOTAL SCF ENERGY
----------------

Total Energy       :       -456.68979668278928 Eh          -12427.16115 eV

Components:
Nuclear Repulsion  :        431.80713016141237 Eh           11750.06937 eV
Electronic Energy  :       -888.48491149257814 Eh          -24176.90357 eV
One Electron Energy:      -1478.76759431961250 Eh          -40239.31197 eV
Two Electron Energy:        590.28268282703436 Eh           16062.40840 eV
CPCM Dielectric    :         -0.01203495366934 Eh              -0.32749 eV

Virial components:
Potential Energy   :       -909.98429112450071 Eh          -24761.93143 eV
Kinetic Energy     :        453.29449444171144 Eh           12334.77028 eV
Virial Ratio       :          2.00749027901885

DFT components:
N(Alpha)           :       33.000006334662 electrons
N(Beta)            :       33.000006334662 electrons
N(Total)           :       66.000012669324 electrons
E(X)               :      -27.291605176458 Eh       
E(C)               :       -1.672251402954 Eh       
E(XC)              :      -28.963856579411 Eh       

CPCM Solvation Model Properties:
Surface-charge          :         -0.01452663226023
Corrected charge        :         -0.00000000000000
Outlying charge corr.   :          0.00001475578528 Eh               0.00040 eV
Free-energy (cav+disp)  :  This term is not implemented in the current solvation scheme

---------------
SCF CONVERGENCE
---------------

  Last Energy change         ...    4.8203e-10  Tolerance :   1.0000e-09
  Last MAX-Density change    ...    5.5182e-06  Tolerance :   1.0000e-08
  Last RMS-Density change    ...    2.5382e-07  Tolerance :   1.0000e-09
  Last DIIS Error            ...    1.7151e-03  Tolerance :   1.0000e-08
  Last Orbital Gradient      ...    1.9425e-06  Tolerance :   2.0000e-06
  Last Orbital Rotation      ...    3.6936e-06  Tolerance :   2.0000e-06


Total SCF time: 0 days 0 hours 0 min 29 sec 
Finished LeanSCF after  29.2 sec

Maximum memory used throughout the entire LEANSCF-calculation: 26.7 MB

------------------------------------------------------------------------------
                                ORCA  MP2 
------------------------------------------------------------------------------

Freezing NCore=18 chemical core electrons

----------------------
RI-MP2 ENERGY+GRADIENT
----------------------
Dimension of the orbital basis            ...  156
Dimension of the AuxC basis               ...  516
Memory devoted to MP2                     ... 4096 MB   
Data format for matrix containers         ... DOUBLE
Compression type for matrix containers    ... UNCOMPRESSED
Overall scaling of the MP2 energy         ...   2.700e-01

-----------------------
SHARK RI TRANSFORMATION
-----------------------

Number of basis functions                ...    156
Number of aux functions                  ...    516
Number of operators                      ...      1
Generation of IJK                        ... YES
Generation of IAK                        ... YES
Generation of ABK                        ... NO
Orbital Range Operator  0:    0-  32 to   33- 155

Aux basis identifier                     ...   AUXC
Contraction scheme used                  ... SEGMENTED
Do orthogonalization                     ... YES
All operator combinations                ... NO
Transpose (ia|K)                         ... NO
Integral generator used                  ... LIBINT
Starting integral generation + trafo... 
Half trafo (segmented) done. Total time =  0.3 sec. integrals=  0.2 sec trafo=  0.1 sec
Integral generation and half transformation done (  0.3 sec)

Reading or making V^(-1/2)          ... done (  0.0 sec)
Sorting IJK integrals               ... done (  0.1 sec)
Sorting IAK integrals               ... done (  0.2 sec)

SHARK RI integral transformation done. Total time =  0.6 sec.

Opening buffers                              ... done
Frozen core precalculation                   ... done

Starting loop over batches of integrals:

Operator 0  - window                       ... (  9- 32)x( 33-155)
Operator 0  - Memory available             ...  4096 MB
Operator 0  - Memory needed per MO         ...   0.5 MB
Operator 0  - Number of orbitals per batch ... 24
Operator 0  - Number of batches            ... 1

OPERATOR  0   PASS   0:  MOs     9 ...   32
  Reading integrals       ... ok
  Internal MO  11
  Internal MO  14
  Internal MO  17
  Internal MO  20
  Internal MO  23
  Internal MO  26
  Internal MO  29
  Internal MO  32
Closing buffer GIPV ( 0.01 GB; CompressionRatio= 1.00)
Time spent in pair loops =     1.636 sec
Deleting buffers (Ka|jb) ...done

-----------------------------------------------
 RI-MP2 CORRELATION ENERGY:     -0.440017571 Eh
-----------------------------------------------


---------------------
MP2 DENSITY FORMATION
---------------------

Completing the external part of the density      ... done
Storing the unrelaxed density                    ... done

Re-sorting 3-index density container for op 0    ... done
Computing external part of the Lagrangian        ... done
Calculating the xc-kernel                        ... done
Calculating G(D)                                 ... done
Completing the Lagrangian                        ... done
Solving the Z-vector equations                   ... Using XC Grid                  ... (calc.grid_cpscf.tmp) 
Recalculating density on grid  ... (calc.grho_cpscf0.tmp) done
Calculating the xc-kernel      ... (calc.fxc_cpscf0.tmp) done

-------------------
SHARK CP-SCF DRIVER
-------------------

Dimension of the orbital basis          ...    156
Dimension of the CPSCF-problem          ...   4059
Number of operators                     ...      1
Max. number of iterations               ...    128
Convergence Tolerance                   ... 3.0e-05
Number of perturbations                 ...      1
Perturbation type                       ... REAL

----------------------------
POPLE LINEAR EQUATION SOLVER
----------------------------

  ITERATION   0:   ||err||_max =   6.1303e-02 (   1.6 sec)
  ITERATION   1:   ||err||_max =   1.6170e-02 (   1.7 sec)
  ITERATION   2:   ||err||_max =   7.3965e-03 (   1.7 sec)
  ITERATION   3:   ||err||_max =   2.5128e-03 (   1.7 sec)
  ITERATION   4:   ||err||_max =   7.7203e-04 (   1.8 sec)
  ITERATION   5:   ||err||_max =   3.3811e-04 (   1.7 sec)
  ITERATION   6:   ||err||_max =   1.0123e-04 (   1.7 sec)
  ITERATION   7:   ||err||_max =   2.4961e-05 (   1.7 sec)
done
Finalizing the relaxed density                   ... done
Transforming P to the AO basis                   ... done
Storing the relaxed density                      ... done

------------------------------------
ENERGY WEIGHTED DENSITY FINALIZATION
------------------------------------

Gathering the parts of the W-matrix              ... done
Forming the Z-density                            ... done
Transforming Z to the AO basis                   ... done
Calculating G(Z)                                 ... done
Finalizing the W-matrix                          ... done
Transforming W to the AO basis and storing       ... done

----------------------------------
MP2 DERIVATIVE INTEGRAL GENERATION
----------------------------------

Input SCF Electron Density              ... calc.scfp
Input Correlated Electron Density       ... calc.pmp2re
Input Energy Weighted Density           ... calc.wmp2.tmp

Nuclear repulsion gradient              ... done (  0.0 sec)
HCore & Overlap gradient  (SHARK)       ... done (  0.1 sec)
Two-electron RIJ gradient terms         ... done (  1.0 sec)

-----------------------------------------------------------
MP2 COSX Grid Generation
-----------------------------------------------------------

General Integration Accuracy     IntAcc      ... 4.871
Radial Grid Type                 RadialGrid  ... OptM3 with GC (2021)
Angular Grid (max. ang.)         AngularGrid ... 4 (Lebedev-302)
Angular grid pruning method      GridPruning ... 4 (adaptive)
Weight generation scheme         WeightScheme... mBecke (2022)
Basis function cutoff            BFCut       ... 1.0000e-12
Integration weight cutoff        WCut        ... 1.0000e-14
Partially contracted basis set               ... on
Rotationally invariant grid construction     ... off
Angular grids for H and He will be reduced by one unit

Total number of grid points                  ...    86628
Total number of batches                      ...      685
Average number of points per batch           ...      126
Average number of grid points per atom       ...     5775
UseSFitting                                  ... on
Two-electron COSX gradient terms        ... 
Integration Timings:
Total Time                  =    17.1 sec
Basis fcn evaluation        =     0.2 sec
Density evaluation          =     0.4 sec
A evaluation                =    14.8 sec
A derivative evaluation     =     0.0 sec
S-fit derivative evaluation =     0.0 sec
anal. over. der. evaluation =     0.0 sec
num. over. der. evaluation  =     1.0 sec
K(P) evaluation             =     0.2 sec
finalize                    =     0.0 sec

done ( 18.0 sec)
CPCM gradient                           ... done (  0.8 sec)
DFT XC gradient                         ... Exchange-correlation gradient    ... done
done (  2.2 sec)
Empirical dispersion gradient           ... 
-------------------
DISPERSION GRADIENT
-------------------

   1   O   :    0.000074324    0.000115429   -0.000000153
   2   C   :    0.000158632    0.000044547   -0.000000451
   3   O   :    0.000091204   -0.000025829   -0.000000101
   4   C   :    0.000139867   -0.000039276    0.000000083
   5   C   :   -0.000914842   -0.000290410    0.000001185
   6   C   :   -0.000224739   -0.000224614    0.000000174
   7   C   :    0.000237129   -0.000033620   -0.000000383
   8   C   :    0.000507207    0.000514190   -0.000000861
   9   O   :   -0.000116506   -0.000025234   -0.000000009
  10   H   :    0.000076771   -0.000017159    0.000024570
  11   H   :    0.000076829   -0.000017441   -0.000024479
  12   H   :    0.000068364   -0.000052882    0.000000235
  13   H   :   -0.000041876    0.000096850    0.000000012
  14   H   :   -0.000083367    0.000023291    0.000000106
  15   H   :   -0.000048998   -0.000067842    0.000000070

Difference to translation invariance:
           :   -0.0000000000    0.0000000000   -0.0000000000

Difference to rotation invariance:
           :    0.0000000000    0.0000000000    0.0000000000

Norm of the Dispersion gradient    ...    0.0013184239
RMS gradient                       ...    0.0001965390
MAX gradient                       ...    0.0009148420
done (  0.1 sec)

-------
TIMINGS
-------

Total time                :   47.775 sec
Integral trafo            :    0.590 sec (  1.2%)
FC preparation            :    0.131 sec (  0.3%)
I/O of integrals          :    0.111 sec (  0.2%)
K(i,j) operators          :    0.272 sec (  0.6%)
T(i,j) pair energies      :    0.035 sec (  0.1%)
V**(-1/2)                 :    0.056 sec (  0.1%)
Gamma(ia|P)               :    0.259 sec (  0.5%)
Gamma-Trafo               :    0.108 sec (  0.2%)
D(virtual)                :    0.068 sec (  0.1%)
D(internal)               :    0.291 sec (  0.6%)
W(virtual)                :    0.136 sec (  0.3%)
W(internal)               :    0.352 sec (  0.7%)
L(virtual)                :    0.267 sec (  0.6%)
L(internal)               :    0.048 sec (  0.1%)
XC kernel                 :    0.057 sec (  0.1%)
G(D)                      :    3.886 sec (  8.1%)
G(Z)                      :    4.073 sec (  8.5%)
Z-vector solution         :   13.662 sec ( 28.6%)
3-index derivative        :    0.716 sec (  1.5%)
2-index derivative        :    0.052 sec (  0.1%)
Fock matrix gradient      :   22.384 sec ( 46.9%)


---------------------------------------
MP2 TOTAL ENERGY:     -457.129814254 Eh
---------------------------------------

The final MP2 gradient
  0:   0.00004566   0.00016222   0.00033682
  1:  -0.00006431  -0.00029878  -0.00085125
  2:  -0.00011137  -0.00007154   0.00023233
  3:  -0.00010747   0.00013174   0.00002623
  4:  -0.00004707   0.00043700   0.00019055
  5:   0.00031924   0.00012888   0.00004750
  6:  -0.00048052  -0.00011265  -0.00002590
  7:   0.00004970  -0.00022573   0.00000442
  8:   0.00033273  -0.00027680   0.00005820
  9:   0.00007850  -0.00004625  -0.00002013
 10:   0.00006081  -0.00004868   0.00000689
 11:   0.00002067  -0.00001353   0.00000617
 12:   0.00005584  -0.00000323   0.00000382
 13:   0.00000719   0.00003129  -0.00000777
 14:  -0.00019450   0.00013113  -0.00000890

-----------------------------------
NORM OF THE MP2 GRADIENT:  0.001405
-----------------------------------

Maximum memory used throughout the entire MP2-calculation: 37.3 MB


-------------------------------------------------------------------------------
                          DFT DISPERSION CORRECTION                            
                                                                               
                              DFTD3 V3.1  Rev 1                                
                          USING Becke-Johnson damping                          
-------------------------------------------------------------------------------
-------------------------   ----------------
Dispersion correction           -0.009806463
-------------------------   ----------------


-------------------------   --------------------
FINAL SINGLE POINT ENERGY      -457.139620716503
-------------------------   --------------------

------------------------------------------------------------------------------
                         ORCA GEOMETRY RELAXATION STEP
------------------------------------------------------------------------------

Reading the OPT-File                    .... done
Getting information on internals        .... done
Copying old internal coords+grads       .... done
Making the new internal coordinates     .... (2022 redundants) done
Validating the new internal coordinates .... (2022 redundants) done
Calculating the B-matrix                .... done
Calculating the G,G- and P matrices     .... done
Transforming gradient to internals      .... done
Projecting the internal gradient        .... done
Number of atoms                         ....  15
Number of internal coordinates          ....  63
Current Energy                          ....  -457.139620717 Eh
Current gradient norm                   ....     0.001405156 Eh/bohr
Maximum allowed component of the step   ....  0.300
Current trust radius                    ....  0.675
Updating the Hessian (BFGS)             .... done
Forming the augmented Hessian           .... done
Diagonalizing the augmented Hessian     .... done
Last element of RFO vector              ....  0.999941199
Lowest eigenvalues of augmented Hessian:
 -0.000006990  0.015462447  0.019803457  0.023868630  0.026452096
Length of the computed step             ....  0.010844960
The final length of the internal step   ....  0.010844960
Converting the step to Cartesian space:
 Initial RMS(Int)=    0.0013663365
Transforming coordinates:
 Iter   0:  RMS(Cart)=    0.0026919674 RMS(Int)=    2.3742342633
done
Storing new coordinates                 .... done
The predicted energy change is          ....    -0.000003496
Previously predicted energy change      ....    -0.000004828
Actually observed energy change         ....    -0.000003578
Ratio of predicted to observed change   ....     0.741233060
New trust radius                        ....     0.675000000

                                .--------------------.
          ----------------------|Geometry convergence|-------------------------
          Item                value                   Tolerance       Converged
          ---------------------------------------------------------------------
          Energy change      -0.0000035785            0.0000010000      NO
          RMS gradient        0.0001144786            0.0000300000      NO
          MAX gradient        0.0003512762            0.0001000000      NO
          RMS step            0.0013663365            0.0006000000      NO
          MAX step            0.0044948510            0.0010000000      NO
          ........................................................
          Max(Bonds)      0.0004      Max(Angles)    0.11
          Max(Dihed)        0.26      Max(Improp)    0.00
          ---------------------------------------------------------------------

The optimization has not yet converged - more geometry cycles are needed


    ---------------------------------------------------------------------------
                         Redundant Internal Coordinates
                            (Angstroem and degrees)

        Definition                    Value    dE/dq     Step     New-Value
    ----------------------------------------------------------------------------
     1. B(C   1,O   0)                1.2155  0.000174 -0.0001    1.2154   
     2. B(O   2,C   1)                1.3367 -0.000036 -0.0002    1.3365   
     3. B(C   3,O   2)                1.4331  0.000075  0.0000    1.4331   
     4. B(C   4,C   1)                1.4674 -0.000071  0.0002    1.4676   
     5. B(C   5,C   4)                1.3747 -0.000090 -0.0001    1.3746   
     6. B(C   6,C   5)                1.4277  0.000351 -0.0004    1.4272   
     7. B(C   7,C   6)                1.3723  0.000136 -0.0004    1.3719   
     8. B(O   8,C   7)                1.3529  0.000303 -0.0001    1.3528   
     9. B(O   8,C   4)                1.3627  0.000250 -0.0002    1.3624   
    10. B(H   9,C   3)                1.0968 -0.000006 -0.0001    1.0968   
    11. B(H  10,C   3)                1.0969 -0.000002 -0.0001    1.0968   
    12. B(H  11,C   3)                1.0933  0.000008 -0.0001    1.0932   
    13. B(H  12,C   5)                1.0873  0.000003 -0.0001    1.0872   
    14. B(H  13,C   6)                1.0875  0.000002 -0.0001    1.0874   
    15. B(H  14,C   7)                1.0870 -0.000013 -0.0001    1.0869   
    16. A(O   2,C   1,C   4)          112.52  0.000034    0.01    112.53   
    17. A(O   0,C   1,C   4)          123.08 -0.000057   -0.02    123.06   
    18. A(O   0,C   1,O   2)          124.40  0.000021    0.00    124.41   
    19. A(C   1,O   2,C   3)          115.96 -0.000072    0.01    115.97   
    20. A(O   2,C   3,H   9)          110.52  0.000119   -0.04    110.48   
    21. A(H   9,C   3,H  10)          109.17 -0.000050    0.04    109.21   
    22. A(O   2,C   3,H  11)          105.85 -0.000012   -0.01    105.84   
    23. A(O   2,C   3,H  10)          110.52  0.000081   -0.04    110.48   
    24. A(H   9,C   3,H  11)          110.38 -0.000072    0.03    110.40   
    25. A(H  10,C   3,H  11)          110.37 -0.000064    0.03    110.40   
    26. A(C   1,C   4,C   5)          130.03  0.000026    0.02    130.05   
    27. A(C   5,C   4,O   8)          110.13  0.000110   -0.01    110.13   
    28. A(C   1,C   4,O   8)          119.84 -0.000137   -0.02    119.82   
    29. A(C   4,C   5,C   6)          106.09  0.000012   -0.00    106.09   
    30. A(C   6,C   5,H  12)          128.15  0.000047   -0.01    128.14   
    31. A(C   4,C   5,H  12)          125.76 -0.000059    0.01    125.77   
    32. A(C   5,C   6,C   7)          105.94 -0.000044    0.01    105.95   
    33. A(C   7,C   6,H  13)          126.47  0.000049   -0.03    126.44   
    34. A(C   5,C   6,H  13)          127.60 -0.000005    0.02    127.61   
    35. A(O   8,C   7,H  14)          116.26  0.000218   -0.11    116.16   
    36. A(C   6,C   7,H  14)          133.08 -0.000245    0.11    133.19   
    37. A(C   6,C   7,O   8)          110.66  0.000027   -0.00    110.65   
    38. A(C   4,O   8,C   7)          107.18 -0.000105   -0.00    107.18   
    39. D(C   3,O   2,C   1,C   4)   -179.79  0.000218   -0.24   -180.04   
    40. D(C   3,O   2,C   1,O   0)     -0.16 -0.000210    0.23      0.07   
    41. D(H   9,C   3,O   2,C   1)     60.29  0.000024    0.04     60.33   
    42. D(H  10,C   3,O   2,C   1)    -60.67 -0.000045    0.05    -60.62   
    43. D(H  11,C   3,O   2,C   1)    179.82 -0.000005    0.04    179.86   
    44. D(C   5,C   4,C   1,O   2)    179.83 -0.000208    0.23    180.06   
    45. D(C   5,C   4,C   1,O   0)      0.18  0.000213   -0.25     -0.06   
    46. D(O   8,C   4,C   1,O   0)   -179.81  0.000223   -0.26   -180.06   
    47. D(O   8,C   4,C   1,O   2)     -0.17 -0.000197    0.22      0.05   
    48. D(H  12,C   5,C   4,O   8)    179.99 -0.000010    0.01    180.00   
    49. D(H  12,C   5,C   4,C   1)      0.00  0.000000   -0.00      0.00   
    50. D(C   6,C   5,C   4,O   8)     -0.02 -0.000030    0.03      0.01   
    51. D(C   6,C   5,C   4,C   1)    179.99 -0.000020    0.02    180.00   
    52. D(C   7,C   6,C   5,H  12)   -180.00  0.000001   -0.00   -180.00   
    53. D(C   7,C   6,C   5,C   4)      0.02  0.000022   -0.02     -0.00   
    54. D(H  13,C   6,C   5,H  12)     -0.00 -0.000003    0.00      0.00   
    55. D(H  13,C   6,C   5,C   4)   -179.99  0.000017   -0.01   -180.00   
    56. D(H  14,C   7,C   6,H  13)      0.00  0.000004   -0.00      0.00   
    57. D(H  14,C   7,C   6,C   5)    180.00 -0.000001    0.00    180.00   
    58. D(O   8,C   7,C   6,H  13)    180.00 -0.000003    0.00    180.00   
    59. D(O   8,C   7,C   6,C   5)     -0.01 -0.000008    0.00     -0.00   
    60. D(C   4,O   8,C   7,H  14)    179.99 -0.000016    0.01    180.01   
    61. D(C   4,O   8,C   7,C   6)     -0.00 -0.000011    0.01      0.01   
    62. D(C   7,O   8,C   4,C   5)      0.01  0.000026   -0.02     -0.01   
    63. D(C   7,O   8,C   4,C   1)   -179.99  0.000017   -0.01   -180.01   
    ----------------------------------------------------------------------------

Geometry step timings:
Preparation and reading OPT file:      0.001 s ( 8.049 %)
Internal coordinates            :      0.000 s ( 0.326 %)
B/P matrices and projection     :      0.001 s ( 7.629 %)
Hessian update/contruction      :      0.002 s (31.668 %)
Making the step                 :      0.000 s ( 6.108 %)
Converting the step to Cartesian:      0.000 s ( 0.760 %)
Storing new data                :      0.000 s ( 0.448 %)
Checking convergence            :      0.000 s ( 0.244 %)
Final printing                  :      0.003 s (44.754 %)
Total time                      :      0.007 s

Time for energy+gradient        :     78.518 s
Time for complete geometry iter :     78.564 s

         *************************************************************
         *                GEOMETRY OPTIMIZATION CYCLE   6            *
         *************************************************************
---------------------------------
CARTESIAN COORDINATES (ANGSTROEM)
---------------------------------
  O      1.484166    1.503319   -0.001463
  C      0.965816    0.403999    0.000590
  O      1.641092   -0.749322    0.000872
  C      3.069995   -0.639800    0.000247
  C     -0.488158    0.204338    0.000316
  C     -1.507608    1.126383   -0.001008
  C     -2.720848    0.374673   -0.000514
  C     -2.346568   -0.945168    0.001020
  O     -0.998552   -1.058892    0.001413
  H      3.414158   -0.102982    0.892603
  H      3.413716   -0.108314   -0.895494
  H      3.447937   -1.665616    0.003141
  H     -1.387246    2.206864   -0.002119
  H     -3.738663    0.757382   -0.001182
  H     -2.906024   -1.877008    0.001878

----------------------------
CARTESIAN COORDINATES (A.U.)
----------------------------
  NO LB      ZA    FRAG     MASS         X           Y           Z
   0 O     8.0000    0    15.999    2.804668    2.840860   -0.002764
   1 C     6.0000    0    12.011    1.825128    0.763448    0.001116
   2 O     8.0000    0    15.999    3.101214   -1.416013    0.001648
   3 C     6.0000    0    12.011    5.801450   -1.209046    0.000467
   4 C     6.0000    0    12.011   -0.922484    0.386144    0.000597
   5 C     6.0000    0    12.011   -2.848966    2.128556   -0.001905
   6 C     6.0000    0    12.011   -5.141657    0.708029   -0.000971
   7 C     6.0000    0    12.011   -4.434371   -1.786110    0.001928
   8 O     8.0000    0    15.999   -1.886989   -2.001016    0.002670
   9 H     1.0000    0     1.008    6.451823   -0.194608    1.686775
  10 H     1.0000    0     1.008    6.450989   -0.204684   -1.692238
  11 H     1.0000    0     1.008    6.515657   -3.147557    0.005936
  12 H     1.0000    0     1.008   -2.621514    4.170369   -0.004005
  13 H     1.0000    0     1.008   -7.065050    1.431244   -0.002233
  14 H     1.0000    0     1.008   -5.491589   -3.547031    0.003549

--------------------------------
INTERNAL COORDINATES (ANGSTROEM)
--------------------------------
 O      0   0   0     0.000000000000     0.00000000     0.00000000
 C      1   0   0     1.215398782119     0.00000000     0.00000000
 O      2   1   0     1.336468285723   124.40596464     0.00000000
 C      3   2   1     1.433094541321   115.96619427     0.07533884
 C      2   1   3     1.467618265471   123.06371748   180.12741153
 C      5   2   1     1.374571796746   130.05311511   359.94065523
 C      6   5   2     1.427241984702   106.09018882   180.00416015
 C      7   6   5     1.371885175556   105.94970208     0.00000000
 O      8   7   6     1.352805348589   110.65449836     0.00000000
 H      4   3   2     1.096776699962   110.48286949    60.33241538
 H      4   3   2     1.096801089362   110.47860497   299.37863306
 H      4   3   2     1.093227466524   105.84218942   179.86085637
 H      6   5   2     1.087164459681   125.77152823     0.00000000
 H      7   6   5     1.087389156924   127.61129822   179.99653404
 H      8   7   6     1.086883646592   133.18813797   180.00046924

---------------------------
INTERNAL COORDINATES (A.U.)
---------------------------
 O      0   0   0     0.000000000000     0.00000000     0.00000000
 C      1   0   0     2.296770841706     0.00000000     0.00000000
 O      2   1   0     2.525559046687   124.40596464     0.00000000
 C      3   2   1     2.708156207115   115.96619427     0.07533884
 C      2   1   3     2.773396590882   123.06371748   180.12741153
 C      5   2   1     2.597564247262   130.05311511   359.94065523
 C      6   5   2     2.697096477922   106.09018882   180.00416015
 C      7   6   5     2.592487268986   105.94970208     0.00000000
 O      8   7   6     2.556431621338   110.65449836     0.00000000
 H      4   3   2     2.072607592994   110.48286949    60.33241538
 H      4   3   2     2.072653682281   110.47860497   299.37863306
 H      4   3   2     2.065900513810   105.84218942   179.86085637
 H      6   5   2     2.054443091329   125.77152823     0.00000000
 H      7   6   5     2.054867707582   127.61129822   179.99653404
 H      8   7   6     2.053912431496   133.18813797   180.00046924

------------------------------------------------------------------------------
                   ___                                                        
                  /   \      - P O W E R E D   B Y -                         
                 /     \                                                     
                 |  |  |   _    _      __       _____    __    __             
                 |  |  |  | |  | |    /  \     |  _  \  |  |  /  |          
                  \  \/   | |  | |   /    \    | | | |  |  | /  /          
                 / \  \   | |__| |  /  /\  \   | |_| |  |  |/  /          
                |  |  |   |  __  | /  /__\  \  |    /   |      \           
                |  |  |   | |  | | |   __   |  |    \   |  |\   \          
                \     /   | |  | | |  |  |  |  | |\  \  |  | \   \       
                 \___/    |_|  |_| |__|  |__|  |_| \__\ |__|  \__/        
                                                                              
                      - O R C A' S   B I G   F R I E N D -                    
                                      &                                       
                       - I N T E G R A L  F E E D E R -                       
                                                                              
 v1 FN, 2020, v2 2021, v3 2022-2024                                           
------------------------------------------------------------------------------


----------------------
SHARK INTEGRAL PACKAGE
----------------------

Number of atoms                             ...     15
Number of basis functions                   ...    156
Number of shells                            ...     72
Maximum angular momentum                    ...      2
Integral batch strategy                     ... SHARK/LIBINT Hybrid
RI-J (if used) integral strategy            ... SPLIT-RIJ (Revised 2003 algorithm where possible)
Printlevel                                  ...      1
Contraction scheme used                     ... SEGMENTED contraction
Prescreening option                         ... SCHWARTZ
   Thresh                                   ... 1.000e-12
   Tcut                                     ... 1.000e-14
   Tpresel                                  ... 1.000e-14 
Coulomb Range Separation                    ... NOT USED
Exchange Range Separation                   ... NOT USED
Multipole approximations                    ... NOT USED
Finite Nucleus Model                        ... NOT USED
CABS basis                                  ... NOT available
Auxiliary Coulomb fitting basis             ... AVAILABLE
   # of basis functions in Aux-J            ...    507
   # of shells in Aux-J                     ...    165
   Maximum angular momentum in Aux-J        ...      4
Auxiliary J/K fitting basis                 ... NOT available
Auxiliary Correlation fitting basis         ... AVAILABLE
   # of basis functions in Aux-C            ...    516
   # of shells in Aux-C                     ...    180
   Maximum angular momentum in Aux-C        ...      3
Auxiliary 'external' fitting basis          ... NOT available

Checking pre-screening integrals            ... done (  0.0 sec) Dimension = 72
Check shell pair data                       ... done (  0.0 sec)
Shell pair information
Shell pair cut-off parameter TPreSel        ...   1.0e-14
Total number of shell pairs                 ...      2628
Shell pairs after pre-screening             ...      2422
Total number of primitive shell pairs       ...      9726
Primitive shell pairs kept                  ...      6589
          la=0 lb=0:    713 shell pairs
          la=1 lb=0:    865 shell pairs
          la=1 lb=1:    279 shell pairs
          la=2 lb=0:    323 shell pairs
          la=2 lb=1:    199 shell pairs
          la=2 lb=2:     43 shell pairs

Calculating one electron integrals          ... done (  0.0 sec)
Calculating RI/J V-Matrix + Cholesky decomp.... done (  0.0 sec)
Calculating RI/C V-Matrix + Cholesky decomp.... done (  0.0 sec)
Calculating Nuclear repulsion               ... done (  0.0 sec) ENN=    431.843443468914 Eh

Diagonalization of the overlap matrix:
Smallest eigenvalue                        ... 6.753e-04
Time for diagonalization                   ...    0.002 sec
Threshold for overlap eigenvalues          ... 1.000e-07
Number of eigenvalues below threshold      ... 0
Time for construction of square roots      ...    0.001 sec
Total time needed                          ...    0.004 sec

-------------------
DFT GRID GENERATION
-------------------

General Integration Accuracy     IntAcc      ... 4.388
Radial Grid Type                 RadialGrid  ... OptM3 with GC (2021)
Angular Grid (max. ang.)         AngularGrid ... 4 (Lebedev-302)
Angular grid pruning method      GridPruning ... 4 (adaptive)
Weight generation scheme         WeightScheme... mBecke (2022)
Basis function cutoff            BFCut       ... 1.0000e-12
Integration weight cutoff        WCut        ... 1.0000e-14
Partially contracted basis set               ... off
Rotationally invariant grid construction     ... off
Angular grids for H and He will be reduced by one unit

Total number of grid points                  ...    73826
Total number of batches                      ...     1161
Average number of points per batch           ...       63
Average number of grid points per atom       ...     4922

--------------------
COSX GRID GENERATION
--------------------

GRIDX 1
-------
General Integration Accuracy     IntAcc      ... 3.816
Radial Grid Type                 RadialGrid  ... OptM3 with GC (2021)
Angular Grid (max. ang.)         AngularGrid ... 1 (Lebedev-50)
Angular grid pruning method      GridPruning ... 4 (adaptive)
Weight generation scheme         WeightScheme... mBecke (2022)
Basis function cutoff            BFCut       ... 1.0000e-12
Integration weight cutoff        WCut        ... 1.0000e-14
Partially contracted basis set               ... on
Rotationally invariant grid construction     ... off
Angular grids for H and He will be reduced by one unit

Total number of grid points                  ...     9429
Total number of batches                      ...       81
Average number of points per batch           ...      116
Average number of grid points per atom       ...      629
UseSFitting                                  ... on

GRIDX 2
-------
General Integration Accuracy     IntAcc      ... 4.020
Radial Grid Type                 RadialGrid  ... OptM3 with GC (2021)
Angular Grid (max. ang.)         AngularGrid ... 2 (Lebedev-110)
Angular grid pruning method      GridPruning ... 4 (adaptive)
Weight generation scheme         WeightScheme... mBecke (2022)
Basis function cutoff            BFCut       ... 1.0000e-12
Integration weight cutoff        WCut        ... 1.0000e-14
Partially contracted basis set               ... on
Rotationally invariant grid construction     ... off
Angular grids for H and He will be reduced by one unit

Total number of grid points                  ...    20977
Total number of batches                      ...      174
Average number of points per batch           ...      120
Average number of grid points per atom       ...     1398
UseSFitting                                  ... on

GRIDX 3
-------
General Integration Accuracy     IntAcc      ... 4.338
Radial Grid Type                 RadialGrid  ... OptM3 with GC (2021)
Angular Grid (max. ang.)         AngularGrid ... 3 (Lebedev-194)
Angular grid pruning method      GridPruning ... 4 (adaptive)
Weight generation scheme         WeightScheme... mBecke (2022)
Basis function cutoff            BFCut       ... 1.0000e-12
Integration weight cutoff        WCut        ... 1.0000e-14
Partially contracted basis set               ... on
Rotationally invariant grid construction     ... off
Angular grids for H and He will be reduced by one unit

Total number of grid points                  ...    46210
Total number of batches                      ...      367
Average number of points per batch           ...      125
Average number of grid points per atom       ...     3081
UseSFitting                                  ... on
Initializing property integral containers    ... done (  0.0 sec)

SHARK setup successfully completed in   1.3 seconds

Maximum memory used throughout the entire STARTUP-calculation: 30.5 MB
Occupation numbers will be reassigned to an Aufbau configuration
             **** ENERGY FILE WAS UPDATED (calc.en.tmp) ****
Finished Guess after   0.1 sec
Maximum memory used throughout the entire GUESS-calculation: 10.7 MB
--------------------
CPCM SOLVATION MODEL
--------------------
CPCM parameters:
  Epsilon                                         ...      16.7000
  Refrac                                          ...       1.2750
  Rsolv                                           ...       1.3000
  Surface type                                    ... GAUSSIAN VDW
  Discretization scheme                           ... Constant charge density
    Threshold for H atoms                         ...       5.0000 (charges/Ang^2)
    Threshold for non-H atoms                     ...       5.0000 (charges/Ang^2)
  Epsilon function type                           ...         CPCM
Solvent:                                          ... CUSTOM
Radii:
  Scheme                                          ... Element-dependent radii
  Radius for O  used is    3.4469 Bohr (=   1.8240 Ang.)
  Radius for C  used is    3.8550 Bohr (=   2.0400 Ang.)
  Radius for H  used is    2.4944 Bohr (=   1.3200 Ang.)
Calculating surface                               ...        done! (  0.0s)
Cavity surface points                             ...         1502
Cavity Volume                                     ...    1017.2316
Cavity Surface-area                               ...     588.0074
Calculating surface distance matrix               ...        done! (  0.0s)
Performing Cholesky decomposition & store         ...        done! (  0.1s)
Overall time for CPCM initialization              ...                 0.1s

----------------------------------------D-I-I-S--------------------------------------------
Iteration    Energy (Eh)           Delta-E    RMSDP     MaxDP     DIISErr   Damp  Time(sec)
-------------------------------------------------------------------------------------------
               ***  Starting incremental Fock matrix formation  ***
                              *** Initializing SOSCF ***
---------------------------------------S-O-S-C-F--------------------------------------
Iteration    Energy (Eh)           Delta-E    RMSDP     MaxDP     MaxGrad    Time(sec)
--------------------------------------------------------------------------------------
    1    -456.6898315771169337     0.00e+00  8.11e-05  1.80e-03  9.63e-05     3.9
               *** Restarting incremental Fock matrix formation ***
    2    -456.6898492653416497    -1.77e-05  3.08e-05  6.18e-04  1.67e-04     4.0
    3    -456.6898519681762991    -2.70e-06  1.03e-05  1.81e-04  5.49e-05     3.3
    4    -456.6898521609507497    -1.93e-07  3.40e-06  6.96e-05  2.53e-05     3.1
    5    -456.6898521764461520    -1.55e-08  1.63e-06  3.64e-05  1.94e-05     3.0
    6    -456.6898521873980599    -1.10e-08  3.54e-07  9.21e-06  2.03e-06     2.8
    7    -456.6898521876844370    -2.86e-10  1.57e-07  3.26e-06  1.53e-06     2.6
                 **** Energy Check signals convergence ****

               *****************************************************
               *                     SUCCESS                       *
               *           SCF CONVERGED AFTER   7 CYCLES          *
               *****************************************************

Recomputing exchange energy using gridx3       ... done (    5.996 sec)
Old exchange energy                            :    -30.662795158 Eh
New exchange energy                            :    -30.662775365 Eh
Exchange energy change after final integration :      0.000019793 Eh
Total energy after final integration           :   -456.689832394 Eh
             **** ENERGY FILE WAS UPDATED (calc.en.tmp) ****

----------------
TOTAL SCF ENERGY
----------------

Total Energy       :       -456.68983239432401 Eh          -12427.16212 eV

Components:
Nuclear Repulsion  :        431.84344346891396 Eh           11751.05751 eV
Electronic Energy  :       -888.52126367626818 Eh          -24177.89276 eV
One Electron Energy:      -1478.83955491116353 Eh          -40241.27012 eV
Two Electron Energy:        590.31829123489536 Eh           16063.37735 eV
CPCM Dielectric    :         -0.01203198033019 Eh              -0.32741 eV

Virial components:
Potential Energy   :       -909.98887362013284 Eh          -24762.05613 eV
Kinetic Energy     :        453.29904122580876 Eh           12334.89401 eV
Virial Ratio       :          2.00748025223999

DFT components:
N(Alpha)           :       33.000006551115 electrons
N(Beta)            :       33.000006551115 electrons
N(Total)           :       66.000013102231 electrons
E(X)               :      -27.292074086111 Eh       
E(C)               :       -1.672291123926 Eh       
E(XC)              :      -28.964365210037 Eh       

CPCM Solvation Model Properties:
Surface-charge          :         -0.01452419573109
Corrected charge        :          0.00000000000000
Outlying charge corr.   :          0.00001475135868 Eh               0.00040 eV
Free-energy (cav+disp)  :  This term is not implemented in the current solvation scheme

---------------
SCF CONVERGENCE
---------------

  Last Energy change         ...    2.8638e-10  Tolerance :   1.0000e-09
  Last MAX-Density change    ...    3.2603e-06  Tolerance :   1.0000e-08
  Last RMS-Density change    ...    1.5734e-07  Tolerance :   1.0000e-09
  Last DIIS Error            ...    1.7062e-03  Tolerance :   1.0000e-08
  Last Orbital Gradient      ...    1.5296e-06  Tolerance :   2.0000e-06
  Last Orbital Rotation      ...    2.5891e-06  Tolerance :   2.0000e-06


Total SCF time: 0 days 0 hours 0 min 28 sec 
Finished LeanSCF after  28.8 sec

Maximum memory used throughout the entire LEANSCF-calculation: 26.8 MB

------------------------------------------------------------------------------
                                ORCA  MP2 
------------------------------------------------------------------------------

Freezing NCore=18 chemical core electrons

----------------------
RI-MP2 ENERGY+GRADIENT
----------------------
Dimension of the orbital basis            ...  156
Dimension of the AuxC basis               ...  516
Memory devoted to MP2                     ... 4096 MB   
Data format for matrix containers         ... DOUBLE
Compression type for matrix containers    ... UNCOMPRESSED
Overall scaling of the MP2 energy         ...   2.700e-01

-----------------------
SHARK RI TRANSFORMATION
-----------------------

Number of basis functions                ...    156
Number of aux functions                  ...    516
Number of operators                      ...      1
Generation of IJK                        ... YES
Generation of IAK                        ... YES
Generation of ABK                        ... NO
Orbital Range Operator  0:    0-  32 to   33- 155

Aux basis identifier                     ...   AUXC
Contraction scheme used                  ... SEGMENTED
Do orthogonalization                     ... YES
All operator combinations                ... NO
Transpose (ia|K)                         ... NO
Integral generator used                  ... LIBINT
Starting integral generation + trafo... 
Half trafo (segmented) done. Total time =  0.4 sec. integrals=  0.3 sec trafo=  0.1 sec
Integral generation and half transformation done (  0.4 sec)

Reading or making V^(-1/2)          ... done (  0.0 sec)
Sorting IJK integrals               ... done (  0.2 sec)
Sorting IAK integrals               ... done (  0.2 sec)

SHARK RI integral transformation done. Total time =  0.6 sec.

Opening buffers                              ... done
Frozen core precalculation                   ... done

Starting loop over batches of integrals:

Operator 0  - window                       ... (  9- 32)x( 33-155)
Operator 0  - Memory available             ...  4096 MB
Operator 0  - Memory needed per MO         ...   0.5 MB
Operator 0  - Number of orbitals per batch ... 24
Operator 0  - Number of batches            ... 1

OPERATOR  0   PASS   0:  MOs     9 ...   32
  Reading integrals       ... ok
  Internal MO  11
  Internal MO  14
  Internal MO  17
  Internal MO  20
  Internal MO  23
  Internal MO  26
  Internal MO  29
  Internal MO  32
Closing buffer GIPV ( 0.01 GB; CompressionRatio= 1.00)
Time spent in pair loops =     1.664 sec
Deleting buffers (Ka|jb) ...done

-----------------------------------------------
 RI-MP2 CORRELATION ENERGY:     -0.439985177 Eh
-----------------------------------------------


---------------------
MP2 DENSITY FORMATION
---------------------

Completing the external part of the density      ... done
Storing the unrelaxed density                    ... done

Re-sorting 3-index density container for op 0    ... done
Computing external part of the Lagrangian        ... done
Calculating the xc-kernel                        ... done
Calculating G(D)                                 ... done
Completing the Lagrangian                        ... done
Solving the Z-vector equations                   ... Using XC Grid                  ... (calc.grid_cpscf.tmp) 
Recalculating density on grid  ... (calc.grho_cpscf0.tmp) done
Calculating the xc-kernel      ... (calc.fxc_cpscf0.tmp) done

-------------------
SHARK CP-SCF DRIVER
-------------------

Dimension of the orbital basis          ...    156
Dimension of the CPSCF-problem          ...   4059
Number of operators                     ...      1
Max. number of iterations               ...    128
Convergence Tolerance                   ... 3.0e-05
Number of perturbations                 ...      1
Perturbation type                       ... REAL

----------------------------
POPLE LINEAR EQUATION SOLVER
----------------------------

  ITERATION   0:   ||err||_max =   6.1264e-02 (   1.7 sec)
  ITERATION   1:   ||err||_max =   1.6153e-02 (   1.7 sec)
  ITERATION   2:   ||err||_max =   7.3860e-03 (   1.7 sec)
  ITERATION   3:   ||err||_max =   2.5096e-03 (   1.7 sec)
  ITERATION   4:   ||err||_max =   7.7091e-04 (   1.7 sec)
  ITERATION   5:   ||err||_max =   3.3742e-04 (   1.7 sec)
  ITERATION   6:   ||err||_max =   1.0107e-04 (   1.7 sec)
  ITERATION   7:   ||err||_max =   2.4910e-05 (   1.7 sec)
done
Finalizing the relaxed density                   ... done
Transforming P to the AO basis                   ... done
Storing the relaxed density                      ... done

------------------------------------
ENERGY WEIGHTED DENSITY FINALIZATION
------------------------------------

Gathering the parts of the W-matrix              ... done
Forming the Z-density                            ... done
Transforming Z to the AO basis                   ... done
Calculating G(Z)                                 ... done
Finalizing the W-matrix                          ... done
Transforming W to the AO basis and storing       ... done

----------------------------------
MP2 DERIVATIVE INTEGRAL GENERATION
----------------------------------

Input SCF Electron Density              ... calc.scfp
Input Correlated Electron Density       ... calc.pmp2re
Input Energy Weighted Density           ... calc.wmp2.tmp

Nuclear repulsion gradient              ... done (  0.0 sec)
HCore & Overlap gradient  (SHARK)       ... done (  0.1 sec)
Two-electron RIJ gradient terms         ... done (  1.0 sec)

-----------------------------------------------------------
MP2 COSX Grid Generation
-----------------------------------------------------------

General Integration Accuracy     IntAcc      ... 4.871
Radial Grid Type                 RadialGrid  ... OptM3 with GC (2021)
Angular Grid (max. ang.)         AngularGrid ... 4 (Lebedev-302)
Angular grid pruning method      GridPruning ... 4 (adaptive)
Weight generation scheme         WeightScheme... mBecke (2022)
Basis function cutoff            BFCut       ... 1.0000e-12
Integration weight cutoff        WCut        ... 1.0000e-14
Partially contracted basis set               ... on
Rotationally invariant grid construction     ... off
Angular grids for H and He will be reduced by one unit

Total number of grid points                  ...    86629
Total number of batches                      ...      685
Average number of points per batch           ...      126
Average number of grid points per atom       ...     5775
UseSFitting                                  ... on
Two-electron COSX gradient terms        ... 
Integration Timings:
Total Time                  =    16.6 sec
Basis fcn evaluation        =     0.2 sec
Density evaluation          =     0.4 sec
A evaluation                =    14.3 sec
A derivative evaluation     =     0.0 sec
S-fit derivative evaluation =     0.0 sec
anal. over. der. evaluation =     0.0 sec
num. over. der. evaluation  =     1.0 sec
K(P) evaluation             =     0.2 sec
finalize                    =     0.0 sec

done ( 17.5 sec)
CPCM gradient                           ... done (  0.9 sec)
DFT XC gradient                         ... Exchange-correlation gradient    ... done
done (  2.3 sec)
Empirical dispersion gradient           ... 
-------------------
DISPERSION GRADIENT
-------------------

   1   O   :    0.000074300    0.000115351   -0.000000075
   2   C   :    0.000158650    0.000044492    0.000000068
   3   O   :    0.000091226   -0.000025816    0.000000041
   4   C   :    0.000139795   -0.000039265    0.000000015
   5   C   :   -0.000918402   -0.000291338    0.000000077
   6   C   :   -0.000225393   -0.000226452    0.000000228
   7   C   :    0.000239042   -0.000033842    0.000000119
   8   C   :    0.000509859    0.000516992   -0.000000397
   9   O   :   -0.000116786   -0.000024880    0.000000039
  10   H   :    0.000076755   -0.000017204    0.000024475
  11   H   :    0.000076798   -0.000017384   -0.000024579
  12   H   :    0.000068360   -0.000052898    0.000000077
  13   H   :   -0.000041912    0.000096815   -0.000000105
  14   H   :   -0.000083311    0.000023253   -0.000000046
  15   H   :   -0.000048982   -0.000067824    0.000000062

Difference to translation invariance:
           :    0.0000000000    0.0000000000    0.0000000000

Difference to rotation invariance:
           :   -0.0000000000   -0.0000000000   -0.0000000000

Norm of the Dispersion gradient    ...    0.0013239811
RMS gradient                       ...    0.0001973674
MAX gradient                       ...    0.0009184023
done (  0.0 sec)

-------
TIMINGS
-------

Total time                :   47.331 sec
Integral trafo            :    0.623 sec (  1.3%)
FC preparation            :    0.141 sec (  0.3%)
I/O of integrals          :    0.113 sec (  0.2%)
K(i,j) operators          :    0.278 sec (  0.6%)
T(i,j) pair energies      :    0.039 sec (  0.1%)
V**(-1/2)                 :    0.054 sec (  0.1%)
Gamma(ia|P)               :    0.267 sec (  0.6%)
Gamma-Trafo               :    0.114 sec (  0.2%)
D(virtual)                :    0.070 sec (  0.1%)
D(internal)               :    0.292 sec (  0.6%)
W(virtual)                :    0.140 sec (  0.3%)
W(internal)               :    0.344 sec (  0.7%)
L(virtual)                :    0.270 sec (  0.6%)
L(internal)               :    0.050 sec (  0.1%)
XC kernel                 :    0.060 sec (  0.1%)
G(D)                      :    4.013 sec (  8.5%)
G(Z)                      :    3.925 sec (  8.3%)
Z-vector solution         :   13.789 sec ( 29.1%)
3-index derivative        :    0.683 sec (  1.4%)
2-index derivative        :    0.051 sec (  0.1%)
Fock matrix gradient      :   21.792 sec ( 46.0%)


---------------------------------------
MP2 TOTAL ENERGY:     -457.129817571 Eh
---------------------------------------

The final MP2 gradient
  0:  -0.00004871   0.00000688  -0.00010752
  1:   0.00019451  -0.00035484   0.00028509
  2:  -0.00005592   0.00010434  -0.00009771
  3:   0.00005135   0.00009473   0.00000800
  4:  -0.00037574   0.00048742  -0.00005226
  5:   0.00013611  -0.00007660  -0.00001271
  6:  -0.00003632  -0.00022726  -0.00000010
  7:  -0.00016337   0.00031140   0.00001478
  8:   0.00022485  -0.00022940  -0.00003498
  9:  -0.00003175  -0.00005396  -0.00000957
 10:  -0.00002622  -0.00006228   0.00000506
 11:  -0.00002803  -0.00000198  -0.00000032
 12:   0.00003158  -0.00009710  -0.00000082
 13:   0.00007974  -0.00004229   0.00000099
 14:   0.00001322   0.00006588   0.00000335

-----------------------------------
NORM OF THE MP2 GRADIENT:  0.001007
-----------------------------------

Maximum memory used throughout the entire MP2-calculation: 37.4 MB


-------------------------------------------------------------------------------
                          DFT DISPERSION CORRECTION                            
                                                                               
                              DFTD3 V3.1  Rev 1                                
                          USING Becke-Johnson damping                          
-------------------------------------------------------------------------------
-------------------------   ----------------
Dispersion correction           -0.009805981
-------------------------   ----------------


-------------------------   --------------------
FINAL SINGLE POINT ENERGY      -457.139623552591
-------------------------   --------------------

------------------------------------------------------------------------------
                         ORCA GEOMETRY RELAXATION STEP
------------------------------------------------------------------------------

Reading the OPT-File                    .... done
Getting information on internals        .... done
Copying old internal coords+grads       .... done
Making the new internal coordinates     .... (2022 redundants) done
Validating the new internal coordinates .... (2022 redundants) done
Calculating the B-matrix                .... done
Calculating the G,G- and P matrices     .... done
Transforming gradient to internals      .... done
Projecting the internal gradient        .... done
Number of atoms                         ....  15
Number of internal coordinates          ....  63
Current Energy                          ....  -457.139623553 Eh
Current gradient norm                   ....     0.001006989 Eh/bohr
Maximum allowed component of the step   ....  0.300
Current trust radius                    ....  0.675
Updating the Hessian (BFGS)             .... done
Forming the augmented Hessian           .... done
Diagonalizing the augmented Hessian     .... done
Last element of RFO vector              ....  0.999995801
Lowest eigenvalues of augmented Hessian:
 -0.000001249  0.015462694  0.019770518  0.023868465  0.026451913
Length of the computed step             ....  0.002897771
The final length of the internal step   ....  0.002897771
Converting the step to Cartesian space:
 Initial RMS(Int)=    0.0003650848
Transforming coordinates:
 Iter   0:  RMS(Cart)=    0.0005859132 RMS(Int)=    1.9389655587
done
Storing new coordinates                 .... done
The predicted energy change is          ....    -0.000000624
Previously predicted energy change      ....    -0.000003496
Actually observed energy change         ....    -0.000002836
Ratio of predicted to observed change   ....     0.811317461
New trust radius                        ....     0.700000000

                                .--------------------.
          ----------------------|Geometry convergence|-------------------------
          Item                value                   Tolerance       Converged
          ---------------------------------------------------------------------
          Energy change      -0.0000028361            0.0000010000      NO
          RMS gradient        0.0000752639            0.0000300000      NO
          MAX gradient        0.0002657905            0.0001000000      NO
          RMS step            0.0003650848            0.0006000000      YES
          MAX step            0.0009291979            0.0010000000      YES
          ........................................................
          Max(Bonds)      0.0003      Max(Angles)    0.04
          Max(Dihed)        0.05      Max(Improp)    0.00
          ---------------------------------------------------------------------

The optimization has not yet converged - more geometry cycles are needed


    ---------------------------------------------------------------------------
                         Redundant Internal Coordinates
                            (Angstroem and degrees)

        Definition                    Value    dE/dq     Step     New-Value
    ----------------------------------------------------------------------------
     1. B(C   1,O   0)                1.2154 -0.000007 -0.0000    1.2154   
     2. B(O   2,C   1)                1.3365 -0.000164  0.0002    1.3367   
     3. B(C   3,O   2)                1.4331 -0.000016 -0.0001    1.4330   
     4. B(C   4,C   1)                1.4676  0.000049 -0.0001    1.4675   
     5. B(C   5,C   4)                1.3746 -0.000248  0.0003    1.3748   
     6. B(C   6,C   5)                1.4272  0.000005 -0.0000    1.4272   
     7. B(C   7,C   6)                1.3719 -0.000266  0.0003    1.3721   
     8. B(O   8,C   7)                1.3528  0.000105 -0.0002    1.3526   
     9. B(O   8,C   4)                1.3624  0.000062 -0.0001    1.3623   
    10. B(H   9,C   3)                1.0968 -0.000036  0.0001    1.0968   
    11. B(H  10,C   3)                1.0968 -0.000035  0.0001    1.0969   
    12. B(H  11,C   3)                1.0932 -0.000019  0.0000    1.0933   
    13. B(H  12,C   5)                1.0872 -0.000093  0.0001    1.0873   
    14. B(H  13,C   6)                1.0874 -0.000092  0.0001    1.0875   
    15. B(H  14,C   7)                1.0869 -0.000064  0.0001    1.0870   
    16. A(O   2,C   1,C   4)          112.53  0.000107   -0.02    112.51   
    17. A(O   0,C   1,C   4)          123.06 -0.000115    0.03    123.09   
    18. A(O   0,C   1,O   2)          124.41  0.000007   -0.01    124.40   
    19. A(C   1,O   2,C   3)          115.97 -0.000063    0.01    115.98   
    20. A(O   2,C   3,H   9)          110.48 -0.000015    0.01    110.49   
    21. A(H   9,C   3,H  10)          109.21  0.000050   -0.03    109.18   
    22. A(O   2,C   3,H  11)          105.84 -0.000031    0.01    105.86   
    23. A(O   2,C   3,H  10)          110.48 -0.000009    0.01    110.49   
    24. A(H   9,C   3,H  11)          110.40  0.000004   -0.00    110.40   
    25. A(H  10,C   3,H  11)          110.40 -0.000003   -0.00    110.40   
    26. A(C   1,C   4,C   5)          130.05  0.000114   -0.03    130.02   
    27. A(C   5,C   4,O   8)          110.13  0.000081   -0.01    110.11   
    28. A(C   1,C   4,O   8)          119.82 -0.000195    0.04    119.86   
    29. A(C   4,C   5,C   6)          106.09 -0.000000    0.00    106.09   
    30. A(C   6,C   5,H  12)          128.14  0.000039   -0.01    128.13   
    31. A(C   4,C   5,H  12)          125.77 -0.000039    0.00    125.78   
    32. A(C   5,C   6,C   7)          105.95  0.000011   -0.00    105.95   
    33. A(C   7,C   6,H  13)          126.44 -0.000023    0.01    126.45   
    34. A(C   5,C   6,H  13)          127.61  0.000012   -0.01    127.60   
    35. A(O   8,C   7,H  14)          116.16 -0.000020    0.04    116.20   
    36. A(C   6,C   7,H  14)          133.19 -0.000049   -0.03    133.16   
    37. A(C   6,C   7,O   8)          110.65  0.000070   -0.01    110.65   
    38. A(C   4,O   8,C   7)          107.18 -0.000161    0.02    107.20   
    39. D(C   3,O   2,C   1,C   4)    179.96 -0.000067    0.05    180.01   
    40. D(C   3,O   2,C   1,O   0)      0.08  0.000069   -0.05      0.03   
    41. D(H   9,C   3,O   2,C   1)     60.33  0.000016   -0.00     60.33   
    42. D(H  10,C   3,O   2,C   1)    -60.62 -0.000031    0.02    -60.60   
    43. D(H  11,C   3,O   2,C   1)    179.86 -0.000005    0.01    179.87   
    44. D(C   5,C   4,C   1,O   2)   -179.95  0.000067   -0.05   -179.99   
    45. D(C   5,C   4,C   1,O   0)     -0.06 -0.000066    0.05     -0.01   
    46. D(O   8,C   4,C   1,O   0)    179.94 -0.000071    0.05    179.99   
    47. D(O   8,C   4,C   1,O   2)      0.05  0.000062   -0.04      0.01   
    48. D(H  12,C   5,C   4,O   8)   -180.00  0.000005   -0.00   -180.00   
    49. D(H  12,C   5,C   4,C   1)      0.00  0.000000    0.00      0.00   
    50. D(C   6,C   5,C   4,O   8)      0.01  0.000010   -0.01      0.00   
    51. D(C   6,C   5,C   4,C   1)   -180.00  0.000006   -0.00   -180.00   
    52. D(C   7,C   6,C   5,H  12)   -180.00  0.000002   -0.00   -180.00   
    53. D(C   7,C   6,C   5,C   4)     -0.00 -0.000004   -0.00     -0.00   
    54. D(H  13,C   6,C   5,H  12)      0.00  0.000001   -0.00      0.00   
    55. D(H  13,C   6,C   5,C   4)    180.00 -0.000005    0.00    180.00   
    56. D(H  14,C   7,C   6,H  13)      0.00  0.000001   -0.00     -0.00   
    57. D(H  14,C   7,C   6,C   5)   -180.00 -0.000000    0.00   -180.00   
    58. D(O   8,C   7,C   6,H  13)    180.00 -0.000003    0.01    180.00   
    59. D(O   8,C   7,C   6,C   5)     -0.00 -0.000004    0.01      0.00   
    60. D(C   4,O   8,C   7,H  14)   -179.99  0.000007   -0.01   -180.00   
    61. D(C   4,O   8,C   7,C   6)      0.01  0.000011   -0.01     -0.00   
    62. D(C   7,O   8,C   4,C   5)     -0.01 -0.000013    0.01      0.00   
    63. D(C   7,O   8,C   4,C   1)    179.99 -0.000009    0.01    180.00   
    ----------------------------------------------------------------------------

Geometry step timings:
Preparation and reading OPT file:      0.001 s (23.045 %)
Internal coordinates            :      0.000 s ( 0.830 %)
B/P matrices and projection     :      0.001 s (20.000 %)
Hessian update/contruction      :      0.000 s ( 9.481 %)
Making the step                 :      0.000 s (15.156 %)
Converting the step to Cartesian:      0.000 s ( 1.869 %)
Storing new data                :      0.000 s ( 1.073 %)
Checking convergence            :      0.000 s ( 0.381 %)
Final printing                  :      0.001 s (28.097 %)
Total time                      :      0.003 s

Time for energy+gradient        :     77.717 s
Time for complete geometry iter :     77.754 s

         *************************************************************
         *                GEOMETRY OPTIMIZATION CYCLE   7            *
         *************************************************************
---------------------------------
CARTESIAN COORDINATES (ANGSTROEM)
---------------------------------
  O      1.484120    1.503513   -0.001638
  C      0.965746    0.404239   -0.000421
  O      1.641211   -0.749246    0.000458
  C      3.070036   -0.639865    0.000452
  C     -0.488029    0.203962   -0.000177
  C     -1.507606    1.126250   -0.000959
  C     -2.720887    0.374678   -0.000167
  C     -2.346575   -0.945429    0.000951
  O     -0.998783   -1.059017    0.001012
  H      3.414023   -0.102764    0.892781
  H      3.414372   -0.108364   -0.895120
  H      3.448138   -1.665649    0.003672
  H     -1.387227    2.206845   -0.001938
  H     -3.738699    0.757710   -0.000419
  H     -2.906626   -1.877006    0.001814

----------------------------
CARTESIAN COORDINATES (A.U.)
----------------------------
  NO LB      ZA    FRAG     MASS         X           Y           Z
   0 O     8.0000    0    15.999    2.804581    2.841228   -0.003095
   1 C     6.0000    0    12.011    1.824995    0.763901   -0.000796
   2 O     8.0000    0    15.999    3.101439   -1.415869    0.000866
   3 C     6.0000    0    12.011    5.801528   -1.209170    0.000853
   4 C     6.0000    0    12.011   -0.922241    0.385431   -0.000335
   5 C     6.0000    0    12.011   -2.848962    2.128304   -0.001812
   6 C     6.0000    0    12.011   -5.141731    0.708038   -0.000315
   7 C     6.0000    0    12.011   -4.434384   -1.786602    0.001797
   8 O     8.0000    0    15.999   -1.887426   -2.001252    0.001912
   9 H     1.0000    0     1.008    6.451569   -0.194197    1.687112
  10 H     1.0000    0     1.008    6.452228   -0.204778   -1.691532
  11 H     1.0000    0     1.008    6.516037   -3.147620    0.006939
  12 H     1.0000    0     1.008   -2.621479    4.170332   -0.003663
  13 H     1.0000    0     1.008   -7.065117    1.431864   -0.000792
  14 H     1.0000    0     1.008   -5.492728   -3.547027    0.003428

--------------------------------
INTERNAL COORDINATES (ANGSTROEM)
--------------------------------
 O      0   0   0     0.000000000000     0.00000000     0.00000000
 C      1   0   0     1.215366822317     0.00000000     0.00000000
 O      2   1   0     1.336705298285   124.40062756     0.00000000
 C      3   2   1     1.433005932065   115.97505144     0.02506092
 C      2   1   3     1.467505378080   123.09061991   180.01961590
 C      5   2   1     1.374828335605   130.02422624     0.00000000
 C      6   5   2     1.427204711840   106.09180610   180.00270158
 C      7   6   5     1.372148749290   105.94582646     0.00000000
 O      8   7   6     1.352569974072   110.64782940     0.00000000
 H      4   3   2     1.096839279727   110.49189688    60.32748694
 H      4   3   2     1.096863239323   110.48744224   299.39541248
 H      4   3   2     1.093253299325   105.85609997   179.86651230
 H      6   5   2     1.087279799906   125.77531565     0.00000000
 H      7   6   5     1.087499188270   127.60088446   179.99819055
 H      8   7   6     1.086965101869   133.15578600   180.00116040

---------------------------
INTERNAL COORDINATES (A.U.)
---------------------------
 O      0   0   0     0.000000000000     0.00000000     0.00000000
 C      1   0   0     2.296710446433     0.00000000     0.00000000
 O      2   1   0     2.526006935520   124.40062756     0.00000000
 C      3   2   1     2.707988759887   115.97505144     0.02506092
 C      2   1   3     2.773183264628   123.09061991   180.01961590
 C      5   2   1     2.598049035447   130.02422624     0.00000000
 C      6   5   2     2.697026042420   106.09180610   180.00270158
 C      7   6   5     2.592985351161   105.94582646     0.00000000
 O      8   7   6     2.555986827961   110.64782940     0.00000000
 H      4   3   2     2.072725851611   110.49189688    60.32748694
 H      4   3   2     2.072771128686   110.48744224   299.39541248
 H      4   3   2     2.065949330731   105.85609997   179.86651230
 H      6   5   2     2.054661052767   125.77531565     0.00000000
 H      7   6   5     2.055075636692   127.60088446   179.99819055
 H      8   7   6     2.054066359663   133.15578600   180.00116040

------------------------------------------------------------------------------
                   ___                                                        
                  /   \      - P O W E R E D   B Y -                         
                 /     \                                                     
                 |  |  |   _    _      __       _____    __    __             
                 |  |  |  | |  | |    /  \     |  _  \  |  |  /  |          
                  \  \/   | |  | |   /    \    | | | |  |  | /  /          
                 / \  \   | |__| |  /  /\  \   | |_| |  |  |/  /          
                |  |  |   |  __  | /  /__\  \  |    /   |      \           
                |  |  |   | |  | | |   __   |  |    \   |  |\   \          
                \     /   | |  | | |  |  |  |  | |\  \  |  | \   \       
                 \___/    |_|  |_| |__|  |__|  |_| \__\ |__|  \__/        
                                                                              
                      - O R C A' S   B I G   F R I E N D -                    
                                      &                                       
                       - I N T E G R A L  F E E D E R -                       
                                                                              
 v1 FN, 2020, v2 2021, v3 2022-2024                                           
------------------------------------------------------------------------------


----------------------
SHARK INTEGRAL PACKAGE
----------------------

Number of atoms                             ...     15
Number of basis functions                   ...    156
Number of shells                            ...     72
Maximum angular momentum                    ...      2
Integral batch strategy                     ... SHARK/LIBINT Hybrid
RI-J (if used) integral strategy            ... SPLIT-RIJ (Revised 2003 algorithm where possible)
Printlevel                                  ...      1
Contraction scheme used                     ... SEGMENTED contraction
Prescreening option                         ... SCHWARTZ
   Thresh                                   ... 1.000e-12
   Tcut                                     ... 1.000e-14
   Tpresel                                  ... 1.000e-14 
Coulomb Range Separation                    ... NOT USED
Exchange Range Separation                   ... NOT USED
Multipole approximations                    ... NOT USED
Finite Nucleus Model                        ... NOT USED
CABS basis                                  ... NOT available
Auxiliary Coulomb fitting basis             ... AVAILABLE
   # of basis functions in Aux-J            ...    507
   # of shells in Aux-J                     ...    165
   Maximum angular momentum in Aux-J        ...      4
Auxiliary J/K fitting basis                 ... NOT available
Auxiliary Correlation fitting basis         ... AVAILABLE
   # of basis functions in Aux-C            ...    516
   # of shells in Aux-C                     ...    180
   Maximum angular momentum in Aux-C        ...      3
Auxiliary 'external' fitting basis          ... NOT available

Checking pre-screening integrals            ... done (  0.0 sec) Dimension = 72
Check shell pair data                       ... done (  0.0 sec)
Shell pair information
Shell pair cut-off parameter TPreSel        ...   1.0e-14
Total number of shell pairs                 ...      2628
Shell pairs after pre-screening             ...      2422
Total number of primitive shell pairs       ...      9726
Primitive shell pairs kept                  ...      6589
          la=0 lb=0:    713 shell pairs
          la=1 lb=0:    865 shell pairs
          la=1 lb=1:    279 shell pairs
          la=2 lb=0:    323 shell pairs
          la=2 lb=1:    199 shell pairs
          la=2 lb=2:     43 shell pairs

Calculating one electron integrals          ... done (  0.0 sec)
Calculating RI/J V-Matrix + Cholesky decomp.... done (  0.0 sec)
Calculating RI/C V-Matrix + Cholesky decomp.... done (  0.0 sec)
Calculating Nuclear repulsion               ... done (  0.0 sec) ENN=    431.830071277970 Eh

Diagonalization of the overlap matrix:
Smallest eigenvalue                        ... 6.759e-04
Time for diagonalization                   ...    0.003 sec
Threshold for overlap eigenvalues          ... 1.000e-07
Number of eigenvalues below threshold      ... 0
Time for construction of square roots      ...    0.001 sec
Total time needed                          ...    0.004 sec

-------------------
DFT GRID GENERATION
-------------------

General Integration Accuracy     IntAcc      ... 4.388
Radial Grid Type                 RadialGrid  ... OptM3 with GC (2021)
Angular Grid (max. ang.)         AngularGrid ... 4 (Lebedev-302)
Angular grid pruning method      GridPruning ... 4 (adaptive)
Weight generation scheme         WeightScheme... mBecke (2022)
Basis function cutoff            BFCut       ... 1.0000e-12
Integration weight cutoff        WCut        ... 1.0000e-14
Partially contracted basis set               ... off
Rotationally invariant grid construction     ... off
Angular grids for H and He will be reduced by one unit

Total number of grid points                  ...    73825
Total number of batches                      ...     1161
Average number of points per batch           ...       63
Average number of grid points per atom       ...     4922

--------------------
COSX GRID GENERATION
--------------------

GRIDX 1
-------
General Integration Accuracy     IntAcc      ... 3.816
Radial Grid Type                 RadialGrid  ... OptM3 with GC (2021)
Angular Grid (max. ang.)         AngularGrid ... 1 (Lebedev-50)
Angular grid pruning method      GridPruning ... 4 (adaptive)
Weight generation scheme         WeightScheme... mBecke (2022)
Basis function cutoff            BFCut       ... 1.0000e-12
Integration weight cutoff        WCut        ... 1.0000e-14
Partially contracted basis set               ... on
Rotationally invariant grid construction     ... off
Angular grids for H and He will be reduced by one unit

Total number of grid points                  ...     9429
Total number of batches                      ...       81
Average number of points per batch           ...      116
Average number of grid points per atom       ...      629
UseSFitting                                  ... on

GRIDX 2
-------
General Integration Accuracy     IntAcc      ... 4.020
Radial Grid Type                 RadialGrid  ... OptM3 with GC (2021)
Angular Grid (max. ang.)         AngularGrid ... 2 (Lebedev-110)
Angular grid pruning method      GridPruning ... 4 (adaptive)
Weight generation scheme         WeightScheme... mBecke (2022)
Basis function cutoff            BFCut       ... 1.0000e-12
Integration weight cutoff        WCut        ... 1.0000e-14
Partially contracted basis set               ... on
Rotationally invariant grid construction     ... off
Angular grids for H and He will be reduced by one unit

Total number of grid points                  ...    20977
Total number of batches                      ...      174
Average number of points per batch           ...      120
Average number of grid points per atom       ...     1398
UseSFitting                                  ... on

GRIDX 3
-------
General Integration Accuracy     IntAcc      ... 4.338
Radial Grid Type                 RadialGrid  ... OptM3 with GC (2021)
Angular Grid (max. ang.)         AngularGrid ... 3 (Lebedev-194)
Angular grid pruning method      GridPruning ... 4 (adaptive)
Weight generation scheme         WeightScheme... mBecke (2022)
Basis function cutoff            BFCut       ... 1.0000e-12
Integration weight cutoff        WCut        ... 1.0000e-14
Partially contracted basis set               ... on
Rotationally invariant grid construction     ... off
Angular grids for H and He will be reduced by one unit

Total number of grid points                  ...    46210
Total number of batches                      ...      367
Average number of points per batch           ...      125
Average number of grid points per atom       ...     3081
UseSFitting                                  ... on
Initializing property integral containers    ... done (  0.0 sec)

SHARK setup successfully completed in   1.3 seconds

Maximum memory used throughout the entire STARTUP-calculation: 30.5 MB
Occupation numbers will be reassigned to an Aufbau configuration
             **** ENERGY FILE WAS UPDATED (calc.en.tmp) ****
Finished Guess after   0.0 sec
Maximum memory used throughout the entire GUESS-calculation: 10.7 MB
--------------------
CPCM SOLVATION MODEL
--------------------
CPCM parameters:
  Epsilon                                         ...      16.7000
  Refrac                                          ...       1.2750
  Rsolv                                           ...       1.3000
  Surface type                                    ... GAUSSIAN VDW
  Discretization scheme                           ... Constant charge density
    Threshold for H atoms                         ...       5.0000 (charges/Ang^2)
    Threshold for non-H atoms                     ...       5.0000 (charges/Ang^2)
  Epsilon function type                           ...         CPCM
Solvent:                                          ... CUSTOM
Radii:
  Scheme                                          ... Element-dependent radii
  Radius for O  used is    3.4469 Bohr (=   1.8240 Ang.)
  Radius for C  used is    3.8550 Bohr (=   2.0400 Ang.)
  Radius for H  used is    2.4944 Bohr (=   1.3200 Ang.)
Calculating surface                               ...        done! (  0.0s)
Cavity surface points                             ...         1503
Cavity Volume                                     ...    1017.2759
Cavity Surface-area                               ...     588.0372
Calculating surface distance matrix               ...        done! (  0.0s)
Performing Cholesky decomposition & store         ...        done! (  0.1s)
Overall time for CPCM initialization              ...                 0.1s

----------------------------------------D-I-I-S--------------------------------------------
Iteration    Energy (Eh)           Delta-E    RMSDP     MaxDP     DIISErr   Damp  Time(sec)
-------------------------------------------------------------------------------------------
               ***  Starting incremental Fock matrix formation  ***
                              *** Initializing SOSCF ***
---------------------------------------S-O-S-C-F--------------------------------------
Iteration    Energy (Eh)           Delta-E    RMSDP     MaxDP     MaxGrad    Time(sec)
--------------------------------------------------------------------------------------
    1    -456.6898411326415612     0.00e+00  2.04e-05  3.64e-04  2.00e-05     3.9
               *** Restarting incremental Fock matrix formation ***
    2    -456.6898420238615586    -8.91e-07  7.58e-06  1.21e-04  3.20e-05     4.0
    3    -456.6898421509218338    -1.27e-07  4.63e-06  7.62e-05  2.00e-05     3.1
    4    -456.6898421691377621    -1.82e-08  2.13e-06  3.28e-05  1.52e-05     3.1
    5    -456.6898421788269502    -9.69e-09  2.71e-07  6.64e-06  1.55e-06     2.9
    6    -456.6898421789441613    -1.17e-10  1.48e-07  2.91e-06  1.93e-06     2.6
                 **** Energy Check signals convergence ****

               *****************************************************
               *                     SUCCESS                       *
               *           SCF CONVERGED AFTER   6 CYCLES          *
               *****************************************************

Recomputing exchange energy using gridx3       ... done (    5.859 sec)
Old exchange energy                            :    -30.662582879 Eh
New exchange energy                            :    -30.662563208 Eh
Exchange energy change after final integration :      0.000019671 Eh
Total energy after final integration           :   -456.689822508 Eh
             **** ENERGY FILE WAS UPDATED (calc.en.tmp) ****

----------------
TOTAL SCF ENERGY
----------------

Total Energy       :       -456.68982250824814 Eh          -12427.16186 eV

Components:
Nuclear Repulsion  :        431.83007127797038 Eh           11750.69363 eV
Electronic Energy  :       -888.50788422384528 Eh          -24177.52869 eV
One Electron Energy:      -1478.81235850748976 Eh          -40240.53006 eV
Two Electron Energy:        590.30447428364448 Eh           16063.00137 eV
CPCM Dielectric    :         -0.01202923306929 Eh              -0.32733 eV

Virial components:
Potential Energy   :       -909.98721588378157 Eh          -24762.01102 eV
Kinetic Energy     :        453.29739337553343 Eh           12334.84917 eV
Virial Ratio       :          2.00748389287539

DFT components:
N(Alpha)           :       33.000006521345 electrons
N(Beta)            :       33.000006521345 electrons
N(Total)           :       66.000013042690 electrons
E(X)               :      -27.291912677491 Eh       
E(C)               :       -1.672278907652 Eh       
E(XC)              :      -28.964191585143 Eh       

CPCM Solvation Model Properties:
Surface-charge          :         -0.01452718170801
Corrected charge        :         -0.00000000000000
Outlying charge corr.   :          0.00001475713376 Eh               0.00040 eV
Free-energy (cav+disp)  :  This term is not implemented in the current solvation scheme

---------------
SCF CONVERGENCE
---------------

  Last Energy change         ...    1.1721e-10  Tolerance :   1.0000e-09
  Last MAX-Density change    ...    2.9120e-06  Tolerance :   1.0000e-08
  Last RMS-Density change    ...    1.4836e-07  Tolerance :   1.0000e-09
  Last DIIS Error            ...    3.3149e-04  Tolerance :   1.0000e-08
  Last Orbital Gradient      ...    1.9258e-06  Tolerance :   2.0000e-06
  Last Orbital Rotation      ...    2.8030e-06  Tolerance :   2.0000e-06


Total SCF time: 0 days 0 hours 0 min 25 sec 
Finished LeanSCF after  25.9 sec

Maximum memory used throughout the entire LEANSCF-calculation: 27.0 MB

------------------------------------------------------------------------------
                                ORCA  MP2 
------------------------------------------------------------------------------

Freezing NCore=18 chemical core electrons

----------------------
RI-MP2 ENERGY+GRADIENT
----------------------
Dimension of the orbital basis            ...  156
Dimension of the AuxC basis               ...  516
Memory devoted to MP2                     ... 4096 MB   
Data format for matrix containers         ... DOUBLE
Compression type for matrix containers    ... UNCOMPRESSED
Overall scaling of the MP2 energy         ...   2.700e-01

-----------------------
SHARK RI TRANSFORMATION
-----------------------

Number of basis functions                ...    156
Number of aux functions                  ...    516
Number of operators                      ...      1
Generation of IJK                        ... YES
Generation of IAK                        ... YES
Generation of ABK                        ... NO
Orbital Range Operator  0:    0-  32 to   33- 155

Aux basis identifier                     ...   AUXC
Contraction scheme used                  ... SEGMENTED
Do orthogonalization                     ... YES
All operator combinations                ... NO
Transpose (ia|K)                         ... NO
Integral generator used                  ... LIBINT
Starting integral generation + trafo... 
Half trafo (segmented) done. Total time =  0.3 sec. integrals=  0.2 sec trafo=  0.1 sec
Integral generation and half transformation done (  0.3 sec)

Reading or making V^(-1/2)          ... done (  0.0 sec)
Sorting IJK integrals               ... done (  0.1 sec)
Sorting IAK integrals               ... done (  0.2 sec)

SHARK RI integral transformation done. Total time =  0.6 sec.

Opening buffers                              ... done
Frozen core precalculation                   ... done

Starting loop over batches of integrals:

Operator 0  - window                       ... (  9- 32)x( 33-155)
Operator 0  - Memory available             ...  4096 MB
Operator 0  - Memory needed per MO         ...   0.5 MB
Operator 0  - Number of orbitals per batch ... 24
Operator 0  - Number of batches            ... 1

OPERATOR  0   PASS   0:  MOs     9 ...   32
  Reading integrals       ... ok
  Internal MO  11
  Internal MO  14
  Internal MO  17
  Internal MO  20
  Internal MO  23
  Internal MO  26
  Internal MO  29
  Internal MO  32
Closing buffer GIPV ( 0.01 GB; CompressionRatio= 1.00)
Time spent in pair loops =     1.588 sec
Deleting buffers (Ka|jb) ...done

-----------------------------------------------
 RI-MP2 CORRELATION ENERGY:     -0.439995375 Eh
-----------------------------------------------


---------------------
MP2 DENSITY FORMATION
---------------------

Completing the external part of the density      ... done
Storing the unrelaxed density                    ... done

Re-sorting 3-index density container for op 0    ... done
Computing external part of the Lagrangian        ... done
Calculating the xc-kernel                        ... done
Calculating G(D)                                 ... done
Completing the Lagrangian                        ... done
Solving the Z-vector equations                   ... Using XC Grid                  ... (calc.grid_cpscf.tmp) 
Recalculating density on grid  ... (calc.grho_cpscf0.tmp) done
Calculating the xc-kernel      ... (calc.fxc_cpscf0.tmp) done

-------------------
SHARK CP-SCF DRIVER
-------------------

Dimension of the orbital basis          ...    156
Dimension of the CPSCF-problem          ...   4059
Number of operators                     ...      1
Max. number of iterations               ...    128
Convergence Tolerance                   ... 3.0e-05
Number of perturbations                 ...      1
Perturbation type                       ... REAL

----------------------------
POPLE LINEAR EQUATION SOLVER
----------------------------

  ITERATION   0:   ||err||_max =   6.1266e-02 (   1.6 sec)
  ITERATION   1:   ||err||_max =   1.6157e-02 (   1.6 sec)
  ITERATION   2:   ||err||_max =   7.3914e-03 (   1.6 sec)
  ITERATION   3:   ||err||_max =   2.5104e-03 (   1.6 sec)
  ITERATION   4:   ||err||_max =   7.7150e-04 (   1.7 sec)
  ITERATION   5:   ||err||_max =   3.3788e-04 (   1.7 sec)
  ITERATION   6:   ||err||_max =   1.0115e-04 (   1.7 sec)
  ITERATION   7:   ||err||_max =   2.4932e-05 (   1.7 sec)
done
Finalizing the relaxed density                   ... done
Transforming P to the AO basis                   ... done
Storing the relaxed density                      ... done

------------------------------------
ENERGY WEIGHTED DENSITY FINALIZATION
------------------------------------

Gathering the parts of the W-matrix              ... done
Forming the Z-density                            ... done
Transforming Z to the AO basis                   ... done
Calculating G(Z)                                 ... done
Finalizing the W-matrix                          ... done
Transforming W to the AO basis and storing       ... done

----------------------------------
MP2 DERIVATIVE INTEGRAL GENERATION
----------------------------------

Input SCF Electron Density              ... calc.scfp
Input Correlated Electron Density       ... calc.pmp2re
Input Energy Weighted Density           ... calc.wmp2.tmp

Nuclear repulsion gradient              ... done (  0.0 sec)
HCore & Overlap gradient  (SHARK)       ... done (  0.2 sec)
Two-electron RIJ gradient terms         ... done (  1.1 sec)

-----------------------------------------------------------
MP2 COSX Grid Generation
-----------------------------------------------------------

General Integration Accuracy     IntAcc      ... 4.871
Radial Grid Type                 RadialGrid  ... OptM3 with GC (2021)
Angular Grid (max. ang.)         AngularGrid ... 4 (Lebedev-302)
Angular grid pruning method      GridPruning ... 4 (adaptive)
Weight generation scheme         WeightScheme... mBecke (2022)
Basis function cutoff            BFCut       ... 1.0000e-12
Integration weight cutoff        WCut        ... 1.0000e-14
Partially contracted basis set               ... on
Rotationally invariant grid construction     ... off
Angular grids for H and He will be reduced by one unit

Total number of grid points                  ...    86631
Total number of batches                      ...      686
Average number of points per batch           ...      126
Average number of grid points per atom       ...     5775
UseSFitting                                  ... on
Two-electron COSX gradient terms        ... 
Integration Timings:
Total Time                  =    17.2 sec
Basis fcn evaluation        =     0.3 sec
Density evaluation          =     0.4 sec
A evaluation                =    14.8 sec
A derivative evaluation     =     0.0 sec
S-fit derivative evaluation =     0.0 sec
anal. over. der. evaluation =     0.0 sec
num. over. der. evaluation  =     1.0 sec
K(P) evaluation             =     0.2 sec
finalize                    =     0.0 sec

done ( 18.1 sec)
CPCM gradient                           ... done (  0.9 sec)
DFT XC gradient                         ... Exchange-correlation gradient    ... done
done (  2.2 sec)
Empirical dispersion gradient           ... 
-------------------
DISPERSION GRADIENT
-------------------

   1   O   :    0.000074350    0.000115418   -0.000000101
   2   C   :    0.000158590    0.000044574   -0.000000040
   3   O   :    0.000091170   -0.000025792    0.000000015
   4   C   :    0.000139894   -0.000039309    0.000000031
   5   C   :   -0.000917355   -0.000291035    0.000000306
   6   C   :   -0.000225186   -0.000226074    0.000000219
   7   C   :    0.000238339   -0.000033855    0.000000014
   8   C   :    0.000509204    0.000516249   -0.000000489
   9   O   :   -0.000116746   -0.000024955    0.000000031
  10   H   :    0.000076764   -0.000017206    0.000024494
  11   H   :    0.000076805   -0.000017396   -0.000024549
  12   H   :    0.000068355   -0.000052891    0.000000106
  13   H   :   -0.000041921    0.000096794   -0.000000085
  14   H   :   -0.000083305    0.000023280   -0.000000014
  15   H   :   -0.000048961   -0.000067803    0.000000063

Difference to translation invariance:
           :   -0.0000000000   -0.0000000000   -0.0000000000

Difference to rotation invariance:
           :   -0.0000000000   -0.0000000000    0.0000000000

Norm of the Dispersion gradient    ...    0.0013224267
RMS gradient                       ...    0.0001971357
MAX gradient                       ...    0.0009173555
done (  0.1 sec)

-------
TIMINGS
-------

Total time                :   47.529 sec
Integral trafo            :    0.585 sec (  1.2%)
FC preparation            :    0.129 sec (  0.3%)
I/O of integrals          :    0.109 sec (  0.2%)
K(i,j) operators          :    0.266 sec (  0.6%)
T(i,j) pair energies      :    0.034 sec (  0.1%)
V**(-1/2)                 :    0.060 sec (  0.1%)
Gamma(ia|P)               :    0.254 sec (  0.5%)
Gamma-Trafo               :    0.105 sec (  0.2%)
D(virtual)                :    0.067 sec (  0.1%)
D(internal)               :    0.277 sec (  0.6%)
W(virtual)                :    0.134 sec (  0.3%)
W(internal)               :    0.338 sec (  0.7%)
L(virtual)                :    0.265 sec (  0.6%)
L(internal)               :    0.048 sec (  0.1%)
XC kernel                 :    0.055 sec (  0.1%)
G(D)                      :    3.830 sec (  8.1%)
G(Z)                      :    4.054 sec (  8.5%)
Z-vector solution         :   13.434 sec ( 28.3%)
3-index derivative        :    0.704 sec (  1.5%)
2-index derivative        :    0.051 sec (  0.1%)
Fock matrix gradient      :   22.512 sec ( 47.4%)


---------------------------------------
MP2 TOTAL ENERGY:     -457.129817884 Eh
---------------------------------------

The final MP2 gradient
  0:  -0.00000626   0.00000138  -0.00001595
  1:   0.00003686  -0.00009774   0.00005082
  2:   0.00000641   0.00001220  -0.00002778
  3:  -0.00002749   0.00001078   0.00001017
  4:  -0.00009127   0.00015951  -0.00001128
  5:   0.00002695  -0.00001441  -0.00000512
  6:  -0.00006240  -0.00010371   0.00000698
  7:   0.00009012   0.00003820  -0.00000895
  8:   0.00002683  -0.00006303   0.00000517
  9:  -0.00000147  -0.00002216  -0.00000232
 10:  -0.00000033  -0.00002852  -0.00000364
 11:  -0.00000352  -0.00001277   0.00000092
 12:   0.00002940  -0.00001437   0.00000021
 13:   0.00001455   0.00000907   0.00000164
 14:  -0.00007295   0.00005066  -0.00000011

-----------------------------------
NORM OF THE MP2 GRADIENT:  0.000301
-----------------------------------

Maximum memory used throughout the entire MP2-calculation: 37.5 MB


-------------------------------------------------------------------------------
                          DFT DISPERSION CORRECTION                            
                                                                               
                              DFTD3 V3.1  Rev 1                                
                          USING Becke-Johnson damping                          
-------------------------------------------------------------------------------
-------------------------   ----------------
Dispersion correction           -0.009805935
-------------------------   ----------------


-------------------------   --------------------
FINAL SINGLE POINT ENERGY      -457.139623818189
-------------------------   --------------------

------------------------------------------------------------------------------
                         ORCA GEOMETRY RELAXATION STEP
------------------------------------------------------------------------------

Reading the OPT-File                    .... done
Getting information on internals        .... done
Copying old internal coords+grads       .... done
Making the new internal coordinates     .... (2022 redundants) done
Validating the new internal coordinates .... (2022 redundants) done
Calculating the B-matrix                .... done
Calculating the G,G- and P matrices     .... done
Transforming gradient to internals      .... done
Projecting the internal gradient        .... done
Number of atoms                         ....  15
Number of internal coordinates          ....  63
Current Energy                          ....  -457.139623818 Eh
Current gradient norm                   ....     0.000300710 Eh/bohr
Maximum allowed component of the step   ....  0.300
Current trust radius                    ....  0.700
Updating the Hessian (BFGS)             .... done
Forming the augmented Hessian           .... done
Diagonalizing the augmented Hessian     .... done
Last element of RFO vector              ....  0.999999342
Lowest eigenvalues of augmented Hessian:
 -0.000000148  0.015463434  0.019699363  0.023868530  0.026452415
Length of the computed step             ....  0.001146803
The final length of the internal step   ....  0.001146803
Converting the step to Cartesian space:
 Initial RMS(Int)=    0.0001444836
Transforming coordinates:
 Iter   0:  RMS(Cart)=    0.0002124517 RMS(Int)=    2.0943720852
done
Storing new coordinates                 .... done
The predicted energy change is          ....    -0.000000074
Previously predicted energy change      ....    -0.000000624
Actually observed energy change         ....    -0.000000266
Ratio of predicted to observed change   ....     0.425453691
New trust radius                        ....     0.466666667

                                .--------------------.
          ----------------------|Geometry convergence|-------------------------
          Item                value                   Tolerance       Converged
          ---------------------------------------------------------------------
          Energy change      -0.0000002656            0.0000010000      YES
          RMS gradient        0.0000249409            0.0000300000      YES
          MAX gradient        0.0000978567            0.0001000000      YES
          RMS step            0.0001444836            0.0006000000      YES
          MAX step            0.0004995402            0.0010000000      YES
          ........................................................
          Max(Bonds)      0.0001      Max(Angles)    0.02
          Max(Dihed)        0.03      Max(Improp)    0.00
          ---------------------------------------------------------------------

                    ***********************HURRAY********************
                    ***        THE OPTIMIZATION HAS CONVERGED     ***
                    *************************************************


    ---------------------------------------------------------------------------
                         Redundant Internal Coordinates

                          --- Optimized Parameters ---  
                            (Angstroem and degrees)

        Definition                    OldVal   dE/dq     Step     FinalVal
    ----------------------------------------------------------------------------
     1. B(C   1,O   0)                1.2154  0.000006 -0.0000    1.2154   
     2. B(O   2,C   1)                1.3367 -0.000026  0.0000    1.3367   
     3. B(C   3,O   2)                1.4330 -0.000016  0.0000    1.4330   
     4. B(C   4,C   1)                1.4675  0.000016 -0.0000    1.4675   
     5. B(C   5,C   4)                1.3748 -0.000064  0.0001    1.3749   
     6. B(C   6,C   5)                1.4272  0.000024 -0.0000    1.4272   
     7. B(C   7,C   6)                1.3721 -0.000067  0.0001    1.3722   
     8. B(O   8,C   7)                1.3526  0.000004 -0.0000    1.3525   
     9. B(O   8,C   4)                1.3623  0.000043 -0.0001    1.3623   
    10. B(H   9,C   3)                1.0968 -0.000005  0.0000    1.0968   
    11. B(H  10,C   3)                1.0969 -0.000003  0.0000    1.0969   
    12. B(H  11,C   3)                1.0933 -0.000001 -0.0000    1.0933   
    13. B(H  12,C   5)                1.0873 -0.000011  0.0000    1.0873   
    14. B(H  13,C   6)                1.0875 -0.000013  0.0000    1.0875   
    15. B(H  14,C   7)                1.0870 -0.000007  0.0000    1.0870   
    16. A(O   2,C   1,C   4)          112.51  0.000030   -0.01    112.50   
    17. A(O   0,C   1,C   4)          123.09 -0.000029    0.01    123.10   
    18. A(O   0,C   1,O   2)          124.40 -0.000001    0.00    124.40   
    19. A(C   1,O   2,C   3)          115.98 -0.000009    0.00    115.98   
    20. A(O   2,C   3,H   9)          110.49  0.000005   -0.00    110.49   
    21. A(H   9,C   3,H  10)          109.18  0.000006   -0.00    109.18   
    22. A(O   2,C   3,H  11)          105.86  0.000000    0.00    105.86   
    23. A(O   2,C   3,H  10)          110.49  0.000004   -0.00    110.49   
    24. A(H   9,C   3,H  11)          110.40 -0.000006    0.00    110.40   
    25. A(H  10,C   3,H  11)          110.40 -0.000010    0.00    110.40   
    26. A(C   1,C   4,C   5)          130.02  0.000037   -0.01    130.02   
    27. A(C   5,C   4,O   8)          110.11  0.000021   -0.00    110.11   
    28. A(C   1,C   4,O   8)          119.86 -0.000057    0.01    119.87   
    29. A(C   4,C   5,C   6)          106.09 -0.000005    0.00    106.09   
    30. A(C   6,C   5,H  12)          128.13  0.000030   -0.01    128.13   
    31. A(C   4,C   5,H  12)          125.78 -0.000025    0.01    125.78   
    32. A(C   5,C   6,C   7)          105.95 -0.000002    0.00    105.95   
    33. A(C   7,C   6,H  13)          126.45  0.000009   -0.00    126.45   
    34. A(C   5,C   6,H  13)          127.60 -0.000007    0.00    127.60   
    35. A(O   8,C   7,H  14)          116.20  0.000067   -0.02    116.18   
    36. A(C   6,C   7,H  14)          133.16 -0.000098    0.02    133.18   
    37. A(C   6,C   7,O   8)          110.65  0.000031   -0.01    110.64   
    38. A(C   4,O   8,C   7)          107.20 -0.000045    0.01    107.21   
    39. D(C   3,O   2,C   1,C   4)   -179.99 -0.000009    0.01   -179.98   
    40. D(C   3,O   2,C   1,O   0)      0.03  0.000011   -0.01      0.01   
    41. D(H   9,C   3,O   2,C   1)     60.33 -0.000000    0.02     60.35   
    42. D(H  10,C   3,O   2,C   1)    -60.60 -0.000014    0.03    -60.58   
    43. D(H  11,C   3,O   2,C   1)    179.87 -0.000005    0.02    179.89   
    44. D(C   5,C   4,C   1,O   2)   -179.99  0.000010   -0.01   -180.01   
    45. D(C   5,C   4,C   1,O   0)     -0.01 -0.000010    0.01     -0.00   
    46. D(O   8,C   4,C   1,O   0)    179.99 -0.000010    0.01    180.00   
    47. D(O   8,C   4,C   1,O   2)      0.01  0.000010   -0.01     -0.01   
    48. D(H  12,C   5,C   4,O   8)    180.00 -0.000000    0.00    180.00   
    49. D(H  12,C   5,C   4,C   1)      0.00 -0.000000    0.00      0.00   
    50. D(C   6,C   5,C   4,O   8)      0.00  0.000002   -0.00     -0.00   
    51. D(C   6,C   5,C   4,C   1)   -180.00  0.000002   -0.00   -180.00   
    52. D(C   7,C   6,C   5,H  12)    180.00 -0.000001    0.00    180.00   
    53. D(C   7,C   6,C   5,C   4)     -0.00 -0.000003    0.01      0.00   
    54. D(H  13,C   6,C   5,H  12)      0.00  0.000000   -0.00     -0.00   
    55. D(H  13,C   6,C   5,C   4)    180.00 -0.000002    0.00    180.00   
    56. D(H  14,C   7,C   6,H  13)     -0.00 -0.000001    0.00      0.00   
    57. D(H  14,C   7,C   6,C   5)   -180.00  0.000001   -0.00   -180.00   
    58. D(O   8,C   7,C   6,H  13)   -180.00  0.000002   -0.00   -180.00   
    59. D(O   8,C   7,C   6,C   5)      0.00  0.000004   -0.01     -0.00   
    60. D(C   4,O   8,C   7,H  14)    180.00 -0.000000    0.00    180.00   
    61. D(C   4,O   8,C   7,C   6)     -0.00 -0.000003    0.01      0.00   
    62. D(C   7,O   8,C   4,C   5)      0.00  0.000001   -0.00     -0.00   
    63. D(C   7,O   8,C   4,C   1)   -180.00  0.000001   -0.00   -180.00   
    ----------------------------------------------------------------------------

Geometry step timings:
Preparation and reading OPT file:      0.001 s (13.052 %)
Internal coordinates            :      0.000 s ( 0.535 %)
B/P matrices and projection     :      0.001 s (12.249 %)
Hessian update/contruction      :      0.002 s (31.741 %)
Making the step                 :      0.000 s ( 9.001 %)
Converting the step to Cartesian:      0.000 s ( 1.242 %)
Storing new data                :      0.000 s ( 0.783 %)
Checking convergence            :      0.000 s ( 0.268 %)
Final printing                  :      0.002 s (31.072 %)
Total time                      :      0.005 s
                 *******************************************************
                 *** FINAL ENERGY EVALUATION AT THE STATIONARY POINT ***
                 ***               (AFTER    7 CYCLES)               ***
                 *******************************************************
---------------------------------
CARTESIAN COORDINATES (ANGSTROEM)
---------------------------------
  O      1.484115    1.503554   -0.001764
  C      0.965740    0.404291   -0.000665
  O      1.641208   -0.749223    0.000435
  C      3.070056   -0.639914    0.000514
  C     -0.488000    0.203891   -0.000287
  C     -1.507606    1.126253   -0.000986
  C     -2.720880    0.374761   -0.000147
  C     -2.346643   -0.945430    0.001044
  O     -0.998869   -1.058977    0.000942
  H      3.413977   -0.103027    0.893009
  H      3.414406   -0.108112   -0.894879
  H      3.448116   -1.665713    0.003468
  H     -1.387302    2.206872   -0.001989
  H     -3.738701    0.757822   -0.000370
  H     -2.906402   -1.877192    0.001978

----------------------------
CARTESIAN COORDINATES (A.U.)
----------------------------
  NO LB      ZA    FRAG     MASS         X           Y           Z
   0 O     8.0000    0    15.999    2.804571    2.841306   -0.003334
   1 C     6.0000    0    12.011    1.824984    0.763999   -0.001257
   2 O     8.0000    0    15.999    3.101434   -1.415826    0.000822
   3 C     6.0000    0    12.011    5.801565   -1.209263    0.000971
   4 C     6.0000    0    12.011   -0.922187    0.385297   -0.000543
   5 C     6.0000    0    12.011   -2.848962    2.128310   -0.001863
   6 C     6.0000    0    12.011   -5.141718    0.708195   -0.000278
   7 C     6.0000    0    12.011   -4.434512   -1.786603    0.001973
   8 O     8.0000    0    15.999   -1.887589   -2.001177    0.001781
   9 H     1.0000    0     1.008    6.451482   -0.194694    1.687542
  10 H     1.0000    0     1.008    6.452293   -0.204301   -1.691077
  11 H     1.0000    0     1.008    6.515994   -3.147741    0.006553
  12 H     1.0000    0     1.008   -2.621621    4.170384   -0.003758
  13 H     1.0000    0     1.008   -7.065121    1.432076   -0.000699
  14 H     1.0000    0     1.008   -5.492305   -3.547380    0.003737

--------------------------------
INTERNAL COORDINATES (ANGSTROEM)
--------------------------------
 O      0   0   0     0.000000000000     0.00000000     0.00000000
 C      1   0   0     1.215357558768     0.00000000     0.00000000
 O      2   1   0     1.336731990255   124.40092082     0.00000000
 C      3   2   1     1.433022753949   115.97746343     0.00000000
 C      2   1   3     1.467488056311   123.09580567   179.99452553
 C      5   2   1     1.374899477862   130.01779597     0.00000000
 C      6   5   2     1.427156423538   106.09289336   179.99973691
 C      7   6   5     1.372209082752   105.94720680     0.00000000
 O      8   7   6     1.352548337266   110.64223823     0.00000000
 H      4   3   2     1.096848542287   110.48868454    60.34940944
 H      4   3   2     1.096868285686   110.48504371   299.42403515
 H      4   3   2     1.093252101337   105.85673777   179.89085697
 H      6   5   2     1.087295844483   125.78084781     0.00000000
 H      7   6   5     1.087518326876   127.60218232   180.00072862
 H      8   7   6     1.086974522358   133.17795733   179.99997585

---------------------------
INTERNAL COORDINATES (A.U.)
---------------------------
 O      0   0   0     0.000000000000     0.00000000     0.00000000
 C      1   0   0     2.296692940863     0.00000000     0.00000000
 O      2   1   0     2.526057376033   124.40092082     0.00000000
 C      3   2   1     2.708020548641   115.97746343     0.00000000
 C      2   1   3     2.773150531228   123.09580567   179.99452553
 C      5   2   1     2.598183474830   130.01779597     0.00000000
 C      6   5   2     2.696934790753   106.09289336   179.99973691
 C      7   6   5     2.593099364881   105.94720680     0.00000000
 O      8   7   6     2.555945940324   110.64223823     0.00000000
 H      4   3   2     2.072743355312   110.48868454    60.34940944
 H      4   3   2     2.072780664931   110.48504371   299.42403515
 H      4   3   2     2.065947066862   105.85673777   179.89085697
 H      6   5   2     2.054691372624   125.78084781     0.00000000
 H      7   6   5     2.055111803416   127.60218232   180.00072862
 H      8   7   6     2.054084161807   133.17795733   179.99997585

---------------------
BASIS SET INFORMATION
---------------------
There are 3 groups of distinct atoms

 Group   1 Type O   : 7s4p1d contracted to 3s2p1d pattern {511/31/1}
 Group   2 Type C   : 7s4p1d contracted to 3s2p1d pattern {511/31/1}
 Group   3 Type H   : 4s1p contracted to 2s1p pattern {31/1}

Atom   0O    basis set group =>   1
Atom   1C    basis set group =>   2
Atom   2O    basis set group =>   1
Atom   3C    basis set group =>   2
Atom   4C    basis set group =>   2
Atom   5C    basis set group =>   2
Atom   6C    basis set group =>   2
Atom   7C    basis set group =>   2
Atom   8O    basis set group =>   1
Atom   9H    basis set group =>   3
Atom  10H    basis set group =>   3
Atom  11H    basis set group =>   3
Atom  12H    basis set group =>   3
Atom  13H    basis set group =>   3
Atom  14H    basis set group =>   3
---------------------------------
AUXILIARY/J BASIS SET INFORMATION
---------------------------------
There are 3 groups of distinct atoms

 Group   1 Type O   : 12s5p4d2f1g contracted to 6s4p3d1f1g pattern {711111/2111/211/2/1}
 Group   2 Type C   : 12s5p4d2f1g contracted to 6s4p3d1f1g pattern {711111/2111/211/2/1}
 Group   3 Type H   : 5s2p1d contracted to 3s1p1d pattern {311/2/1}

Atom   0O    basis set group =>   1
Atom   1C    basis set group =>   2
Atom   2O    basis set group =>   1
Atom   3C    basis set group =>   2
Atom   4C    basis set group =>   2
Atom   5C    basis set group =>   2
Atom   6C    basis set group =>   2
Atom   7C    basis set group =>   2
Atom   8O    basis set group =>   1
Atom   9H    basis set group =>   3
Atom  10H    basis set group =>   3
Atom  11H    basis set group =>   3
Atom  12H    basis set group =>   3
Atom  13H    basis set group =>   3
Atom  14H    basis set group =>   3
---------------------------------
AUXILIARY/C BASIS SET INFORMATION
---------------------------------
There are 3 groups of distinct atoms

 Group   1 Type O   : 8s6p5d3f contracted to 6s5p4d1f pattern {311111/21111/2111/3}
 Group   2 Type C   : 8s6p5d3f contracted to 6s5p4d1f pattern {311111/21111/2111/3}
 Group   3 Type H   : 4s3p2d contracted to 3s2p1d pattern {211/21/2}

Atom   0O    basis set group =>   1
Atom   1C    basis set group =>   2
Atom   2O    basis set group =>   1
Atom   3C    basis set group =>   2
Atom   4C    basis set group =>   2
Atom   5C    basis set group =>   2
Atom   6C    basis set group =>   2
Atom   7C    basis set group =>   2
Atom   8O    basis set group =>   1
Atom   9H    basis set group =>   3
Atom  10H    basis set group =>   3
Atom  11H    basis set group =>   3
Atom  12H    basis set group =>   3
Atom  13H    basis set group =>   3
Atom  14H    basis set group =>   3
------------------------------------------------------------------------------
                             ORCA STARTUP CALCULATIONS
                           -- RI-GTO INTEGRALS CHOSEN --
------------------------------------------------------------------------------
------------------------------------------------------------------------------
                   ___                                                        
                  /   \      - P O W E R E D   B Y -                         
                 /     \                                                     
                 |  |  |   _    _      __       _____    __    __             
                 |  |  |  | |  | |    /  \     |  _  \  |  |  /  |          
                  \  \/   | |  | |   /    \    | | | |  |  | /  /          
                 / \  \   | |__| |  /  /\  \   | |_| |  |  |/  /          
                |  |  |   |  __  | /  /__\  \  |    /   |      \           
                |  |  |   | |  | | |   __   |  |    \   |  |\   \          
                \     /   | |  | | |  |  |  |  | |\  \  |  | \   \       
                 \___/    |_|  |_| |__|  |__|  |_| \__\ |__|  \__/        
                                                                              
                      - O R C A' S   B I G   F R I E N D -                    
                                      &                                       
                       - I N T E G R A L  F E E D E R -                       
                                                                              
 v1 FN, 2020, v2 2021, v3 2022-2024                                           
------------------------------------------------------------------------------


----------------------
SHARK INTEGRAL PACKAGE
----------------------

Number of atoms                             ...     15
Number of basis functions                   ...    156
Number of shells                            ...     72
Maximum angular momentum                    ...      2
Integral batch strategy                     ... SHARK/LIBINT Hybrid
RI-J (if used) integral strategy            ... SPLIT-RIJ (Revised 2003 algorithm where possible)
Printlevel                                  ...      1
Contraction scheme used                     ... SEGMENTED contraction
Prescreening option                         ... SCHWARTZ
   Thresh                                   ... 1.000e-12
   Tcut                                     ... 1.000e-14
   Tpresel                                  ... 1.000e-14 
Coulomb Range Separation                    ... NOT USED
Exchange Range Separation                   ... NOT USED
Multipole approximations                    ... NOT USED
Finite Nucleus Model                        ... NOT USED
CABS basis                                  ... NOT available
Auxiliary Coulomb fitting basis             ... AVAILABLE
   # of basis functions in Aux-J            ...    507
   # of shells in Aux-J                     ...    165
   Maximum angular momentum in Aux-J        ...      4
Auxiliary J/K fitting basis                 ... NOT available
Auxiliary Correlation fitting basis         ... AVAILABLE
   # of basis functions in Aux-C            ...    516
   # of shells in Aux-C                     ...    180
   Maximum angular momentum in Aux-C        ...      3
Auxiliary 'external' fitting basis          ... NOT available

Checking pre-screening integrals            ... done (  0.0 sec) Dimension = 72
Check shell pair data                       ... done (  0.0 sec)
Shell pair information
Shell pair cut-off parameter TPreSel        ...   1.0e-14
Total number of shell pairs                 ...      2628
Shell pairs after pre-screening             ...      2422
Total number of primitive shell pairs       ...      9726
Primitive shell pairs kept                  ...      6589
          la=0 lb=0:    713 shell pairs
          la=1 lb=0:    865 shell pairs
          la=1 lb=1:    279 shell pairs
          la=2 lb=0:    323 shell pairs
          la=2 lb=1:    199 shell pairs
          la=2 lb=2:     43 shell pairs

Calculating one electron integrals          ... done (  0.0 sec)
Calculating RI/J V-Matrix + Cholesky decomp.... done (  0.0 sec)
Calculating RI/C V-Matrix + Cholesky decomp.... done (  0.0 sec)
Calculating Nuclear repulsion               ... done (  0.0 sec) ENN=    431.828016000807 Eh

Diagonalization of the overlap matrix:
Smallest eigenvalue                        ... 6.759e-04
Time for diagonalization                   ...    0.003 sec
Threshold for overlap eigenvalues          ... 1.000e-07
Number of eigenvalues below threshold      ... 0
Time for construction of square roots      ...    0.001 sec
Total time needed                          ...    0.004 sec

-------------------
DFT GRID GENERATION
-------------------

General Integration Accuracy     IntAcc      ... 4.388
Radial Grid Type                 RadialGrid  ... OptM3 with GC (2021)
Angular Grid (max. ang.)         AngularGrid ... 4 (Lebedev-302)
Angular grid pruning method      GridPruning ... 4 (adaptive)
Weight generation scheme         WeightScheme... mBecke (2022)
Basis function cutoff            BFCut       ... 1.0000e-12
Integration weight cutoff        WCut        ... 1.0000e-14
Partially contracted basis set               ... off
Rotationally invariant grid construction     ... off
Angular grids for H and He will be reduced by one unit

Total number of grid points                  ...    73825
Total number of batches                      ...     1161
Average number of points per batch           ...       63
Average number of grid points per atom       ...     4922

--------------------
COSX GRID GENERATION
--------------------

GRIDX 1
-------
General Integration Accuracy     IntAcc      ... 3.816
Radial Grid Type                 RadialGrid  ... OptM3 with GC (2021)
Angular Grid (max. ang.)         AngularGrid ... 1 (Lebedev-50)
Angular grid pruning method      GridPruning ... 4 (adaptive)
Weight generation scheme         WeightScheme... mBecke (2022)
Basis function cutoff            BFCut       ... 1.0000e-12
Integration weight cutoff        WCut        ... 1.0000e-14
Partially contracted basis set               ... on
Rotationally invariant grid construction     ... off
Angular grids for H and He will be reduced by one unit

Total number of grid points                  ...     9429
Total number of batches                      ...       81
Average number of points per batch           ...      116
Average number of grid points per atom       ...      629
UseSFitting                                  ... on

GRIDX 2
-------
General Integration Accuracy     IntAcc      ... 4.020
Radial Grid Type                 RadialGrid  ... OptM3 with GC (2021)
Angular Grid (max. ang.)         AngularGrid ... 2 (Lebedev-110)
Angular grid pruning method      GridPruning ... 4 (adaptive)
Weight generation scheme         WeightScheme... mBecke (2022)
Basis function cutoff            BFCut       ... 1.0000e-12
Integration weight cutoff        WCut        ... 1.0000e-14
Partially contracted basis set               ... on
Rotationally invariant grid construction     ... off
Angular grids for H and He will be reduced by one unit

Total number of grid points                  ...    20977
Total number of batches                      ...      174
Average number of points per batch           ...      120
Average number of grid points per atom       ...     1398
UseSFitting                                  ... on

GRIDX 3
-------
General Integration Accuracy     IntAcc      ... 4.338
Radial Grid Type                 RadialGrid  ... OptM3 with GC (2021)
Angular Grid (max. ang.)         AngularGrid ... 3 (Lebedev-194)
Angular grid pruning method      GridPruning ... 4 (adaptive)
Weight generation scheme         WeightScheme... mBecke (2022)
Basis function cutoff            BFCut       ... 1.0000e-12
Integration weight cutoff        WCut        ... 1.0000e-14
Partially contracted basis set               ... on
Rotationally invariant grid construction     ... off
Angular grids for H and He will be reduced by one unit

Total number of grid points                  ...    46210
Total number of batches                      ...      367
Average number of points per batch           ...      125
Average number of grid points per atom       ...     3081
UseSFitting                                  ... on
Initializing property integral containers    ... done (  0.0 sec)

SHARK setup successfully completed in   1.3 seconds

Maximum memory used throughout the entire STARTUP-calculation: 30.5 MB
-------------------------------------------------------------------------------
                                 ORCA GUESS
                   Start orbitals & Density for SCF / CASSCF
-------------------------------------------------------------------------------

------------
SCF SETTINGS
------------
Hamiltonian:
 Density Functional     Method          .... DFT(GTOs)
 Exchange Functional    Exchange        .... B88
   X-Alpha parameter    XAlpha          ....  0.666667
   Becke's b parameter  XBeta           ....  0.004200
 Correlation Functional Correlation     .... LYP
 LDA part of GGA corr.  LDAOpt          .... VWN-3
 Gradients option       PostSCFGGA      .... off
 Hybrid DFT is turned on
   Fraction HF Exchange ScalHFX         ....  0.530000
   Scaling of DF-GGA-X  ScalDFX         ....  0.470000
   Scaling of DF-GGA-C  ScalDFC         ....  0.730000
   Scaling of DF-LDA-C  ScalLDAC        ....  0.730000
   Perturbative correction              ....  0.270000
   NL short-range parameter             ....  7.800000
 RI-approximation to the Coulomb term is turned on
   Number of AuxJ basis functions       .... 507
   RIJ-COSX (HFX calculated with COS-X)).... on


General Settings:
 Integral files         IntName         .... calc
 Hartree-Fock type      HFTyp           .... RHF
 Total Charge           Charge          ....    0
 Multiplicity           Mult            ....    1
 Number of Electrons    NEL             ....   66
 Basis Dimension        Dim             ....  156
 Nuclear Repulsion      ENuc            ....    431.8280160008 Eh

Convergence Acceleration:
 AO-DIIS                CNVDIIS         .... on
   Start iteration      DIISMaxIt       ....    12
   Startup error        DIISStart       ....  0.200000
   # of expansion vecs  DIISMaxEq       ....     5
   Bias factor          DIISBfac        ....   1.050
   Max. coefficient     DIISMaxC        ....  10.000
 MO-DIIS                CNVKDIIS        .... off
 Trust-Rad. Augm. Hess. CNVTRAH         .... auto
   Auto Start mean grad. ratio tolernc. ....  1.125000
   Auto Start start iteration           ....     1
   Auto Start num. interpolation iter.  ....    10
   Max. Number of Micro iterations      ....    24
   Max. Number of Macro iterations      .... Maxiter - #DIIS iter
   Number of Davidson start vectors     ....     2
   Converg. threshold    (grad. norm)   ....   2.000e-06
   Grad. Scal. Fac. for Micro threshold ....   0.100
   Minimum threshold for Micro iter.    ....   1.000e-02
   NR start threshold (gradient norm)   ....   1.000e-04
   Initial trust radius                 ....   0.400
   Minimum AH scaling param. (alpha)    ....   1.000
   Maximum AH scaling param. (alpha)    .... 1000.000
   Quad. conv. algorithm                .... NR
   White noise on init. David. guess    .... on
   Maximum white noise                  ....   0.010
   Pseudo random numbers                .... off
   Inactive MOs                         .... canonical
   Orbital update algorithm             .... Taylor
   Preconditioner                       .... Diag
   Full preconditioner red. dimension   ....   250
 SOSCF                  CNVSOSCF        .... on
   Start iteration      SOSCFMaxIt      ....   150
   Startup grad/error   SOSCFStart      ....  0.003300
   Hessian update       SOSCFHessUp     .... L-BFGS
 Level Shifting         CNVShift        .... on
   Level shift para.    LevelShift      ....    0.2500
   Turn off err/grad.   ShiftErr        ....    0.0010
 Zerner damping         CNVZerner       .... off
 Static damping         CNVDamp         .... on
   Fraction old density DampFac         ....    0.7000
   Max. Damping (<1)    DampMax         ....    0.9800
   Min. Damping (>=0)   DampMin         ....    0.0000
   Turn off err/grad.   DampErr         ....    0.1000

SCF Procedure:
 Maximum # iterations   MaxIter         ....   125
 SCF integral mode      SCFMode         .... Direct
   Integral package                     .... SHARK and LIBINT hybrid scheme
 Reset frequency        DirectResetFreq ....    20
 Integral Threshold     Thresh          ....  1.000e-12 Eh
 Primitive CutOff       TCut            ....  1.000e-14 Eh

Convergence Tolerance:
 Convergence Check Mode ConvCheckMode   .... Total+1el-Energy
 Convergence forced     ConvForced      .... 0
 Energy Change          TolE            ....  1.000e-09 Eh
 1-El. energy change                    ....  1.000e-06 Eh
 Orbital Gradient       TolG            ....  2.000e-06
 Orbital Rotation angle TolX            ....  2.000e-06
 DIIS Error             TolErr          ....  1.000e-08

---------------------
INITIAL GUESS: MOREAD
---------------------
Guess MOs are being read from file: calc.gbw
Input Geometry matches current geometry (good)
Input basis set matches current basis set (good)
Occupation numbers will be reassigned to an Aufbau configuration
MOs were renormalized
MOs were reorthogonalized (Cholesky)
                      ------------------
                      INITIAL GUESS DONE (   0.0 sec)
                      ------------------
             **** ENERGY FILE WAS UPDATED (calc.en.tmp) ****
Finished Guess after   0.3 sec
Maximum memory used throughout the entire GUESS-calculation: 10.7 MB

-------------------------------------------------------------------------------------------
                                      ORCA LEAN-SCF
                              memory conserving SCF solver
-------------------------------------------------------------------------------------------

--------------------
CPCM SOLVATION MODEL
--------------------
CPCM parameters:
  Epsilon                                         ...      16.7000
  Refrac                                          ...       1.2750
  Rsolv                                           ...       1.3000
  Surface type                                    ... GAUSSIAN VDW
  Discretization scheme                           ... Constant charge density
    Threshold for H atoms                         ...       5.0000 (charges/Ang^2)
    Threshold for non-H atoms                     ...       5.0000 (charges/Ang^2)
  Epsilon function type                           ...         CPCM
Solvent:                                          ... CUSTOM
Radii:
  Scheme                                          ... Element-dependent radii
  Radius for O  used is    3.4469 Bohr (=   1.8240 Ang.)
  Radius for C  used is    3.8550 Bohr (=   2.0400 Ang.)
  Radius for H  used is    2.4944 Bohr (=   1.3200 Ang.)
Calculating surface                               ...        done! (  0.0s)
Cavity surface points                             ...         1503
Cavity Volume                                     ...    1017.2817
Cavity Surface-area                               ...     588.0416
Calculating surface distance matrix               ...        done! (  0.0s)
Performing Cholesky decomposition & store         ...        done! (  0.1s)
Overall time for CPCM initialization              ...                 0.1s

----------------------------------------D-I-I-S--------------------------------------------
Iteration    Energy (Eh)           Delta-E    RMSDP     MaxDP     DIISErr   Damp  Time(sec)
-------------------------------------------------------------------------------------------
               ***  Starting incremental Fock matrix formation  ***
                              *** Initializing SOSCF ***
---------------------------------------S-O-S-C-F--------------------------------------
Iteration    Energy (Eh)           Delta-E    RMSDP     MaxDP     MaxGrad    Time(sec)
--------------------------------------------------------------------------------------
    1    -456.6898398835101034     0.00e+00  5.09e-06  8.54e-05  5.99e-06     3.9
               *** Restarting incremental Fock matrix formation ***
    2    -456.6898399486824474    -6.52e-08  2.00e-06  2.92e-05  1.13e-05     4.0
    3    -456.6898399575993608    -8.92e-09  1.12e-06  1.70e-05  3.89e-06     3.2
    4    -456.6898399586187907    -1.02e-09  4.96e-07  9.65e-06  4.65e-06     2.8
    5    -456.6898399592340638    -6.15e-10  6.84e-08  1.79e-06  4.06e-07     2.7
                 **** Energy Check signals convergence ****

               *****************************************************
               *                     SUCCESS                       *
               *           SCF CONVERGED AFTER   5 CYCLES          *
               *****************************************************

Recomputing exchange energy using gridx3       ... done (    5.972 sec)
Old exchange energy                            :    -30.662552900 Eh
New exchange energy                            :    -30.662533222 Eh
Exchange energy change after final integration :      0.000019678 Eh
Total energy after final integration           :   -456.689820281 Eh
             **** ENERGY FILE WAS UPDATED (calc.en.tmp) ****

----------------
TOTAL SCF ENERGY
----------------

Total Energy       :       -456.68982028118188 Eh          -12427.16179 eV

Components:
Nuclear Repulsion  :        431.82801600080734 Eh           11750.63771 eV
Electronic Energy  :       -888.50582688740440 Eh          -24177.47271 eV
One Electron Energy:      -1478.80826403137849 Eh          -40240.41865 eV
Two Electron Energy:        590.30243714397409 Eh           16062.94594 eV
CPCM Dielectric    :         -0.01202907263702 Eh              -0.32733 eV

Virial components:
Potential Energy   :       -909.98700206895307 Eh          -24762.00520 eV
Kinetic Energy     :        453.29718178777119 Eh           12334.84341 eV
Virial Ratio       :          2.00748435823058

DFT components:
N(Alpha)           :       33.000006545050 electrons
N(Beta)            :       33.000006545050 electrons
N(Total)           :       66.000013090101 electrons
E(X)               :      -27.291890832692 Eh       
E(C)               :       -1.672277265372 Eh       
E(XC)              :      -28.964168098064 Eh       

CPCM Solvation Model Properties:
Surface-charge          :         -0.01452754823624
Corrected charge        :          0.00000000000000
Outlying charge corr.   :          0.00001475781153 Eh               0.00040 eV
Free-energy (cav+disp)  :  This term is not implemented in the current solvation scheme

---------------
SCF CONVERGENCE
---------------

  Last Energy change         ...    6.1527e-10  Tolerance :   1.0000e-09
  Last MAX-Density change    ...    1.7920e-06  Tolerance :   1.0000e-08
  Last RMS-Density change    ...    6.8358e-08  Tolerance :   1.0000e-09
  Last DIIS Error            ...    9.2387e-05  Tolerance :   1.0000e-08
  Last Orbital Gradient      ...    4.0642e-07  Tolerance :   2.0000e-06
  Last Orbital Rotation      ...    1.0702e-06  Tolerance :   2.0000e-06


----------------
ORBITAL ENERGIES
----------------

  NO   OCC          E(Eh)            E(eV) 
   0   2.0000     -19.812500      -539.1255 
   1   2.0000     -19.779240      -538.2205 
   2   2.0000     -19.723623      -536.7071 
   3   2.0000     -10.778914      -293.3092 
   4   2.0000     -10.698092      -291.1099 
   5   2.0000     -10.693229      -290.9775 
   6   2.0000     -10.680823      -290.6400 
   7   2.0000     -10.648815      -289.7690 
   8   2.0000     -10.637736      -289.4675 
   9   2.0000      -1.269767       -34.5521 
  10   2.0000      -1.246011       -33.9057 
  11   2.0000      -1.153476       -31.3877 
  12   2.0000      -0.926328       -25.2067 
  13   2.0000      -0.891558       -24.2605 
  14   2.0000      -0.821241       -22.3471 
  15   2.0000      -0.713194       -19.4070 
  16   2.0000      -0.698933       -19.0189 
  17   2.0000      -0.646677       -17.5970 
  18   2.0000      -0.636546       -17.3213 
  19   2.0000      -0.575455       -15.6589 
  20   2.0000      -0.570619       -15.5273 
  21   2.0000      -0.560320       -15.2471 
  22   2.0000      -0.542524       -14.7628 
  23   2.0000      -0.507443       -13.8082 
  24   2.0000      -0.489085       -13.3087 
  25   2.0000      -0.480119       -13.0647 
  26   2.0000      -0.465933       -12.6787 
  27   2.0000      -0.461052       -12.5459 
  28   2.0000      -0.433283       -11.7902 
  29   2.0000      -0.378073       -10.2879 
  30   2.0000      -0.367820       -10.0089 
  31   2.0000      -0.346362        -9.4250 
  32   2.0000      -0.287071        -7.8116 
  33   0.0000       0.005050         0.1374 
  34   0.0000       0.098741         2.6869 
  35   0.0000       0.131555         3.5798 
  36   0.0000       0.141105         3.8397 
  37   0.0000       0.166157         4.5214 
  38   0.0000       0.169443         4.6108 
  39   0.0000       0.181523         4.9395 
  40   0.0000       0.185530         5.0485 
  41   0.0000       0.192071         5.2265 
  42   0.0000       0.204347         5.5606 
  43   0.0000       0.229925         6.2566 
*Only the first 10 virtual orbitals were printed.

                    ********************************
                    * MULLIKEN POPULATION ANALYSIS *
                    ********************************

-----------------------
MULLIKEN ATOMIC CHARGES
-----------------------
   0 O :   -0.349808
   1 C :    0.359332
   2 O :   -0.405821
   3 C :    0.201050
   4 C :    0.094774
   5 C :   -0.038209
   6 C :   -0.069241
   7 C :    0.179034
   8 O :   -0.298908
   9 H :    0.046994
  10 H :    0.047012
  11 H :    0.055792
  12 H :    0.052138
  13 H :    0.053613
  14 H :    0.072249
Sum of atomic charges:   -0.0000000

--------------------------------
MULLIKEN REDUCED ORBITAL CHARGES
--------------------------------
  0 O s       :     3.737203  s :     3.737203
      pz      :     1.467528  p :     4.593932
      px      :     1.711896
      py      :     1.414507
      dz2     :     0.002121  d :     0.018674
      dxz     :     0.001085
      dyz     :     0.004840
      dx2y2   :     0.005106
      dxy     :     0.005522

  1 C s       :     2.995312  s :     2.995312
      pz      :     0.761205  p :     2.501378
      px      :     0.912560
      py      :     0.827613
      dz2     :     0.008041  d :     0.143978
      dxz     :     0.011945
      dyz     :     0.031071
      dx2y2   :     0.047791
      dxy     :     0.045129

  2 O s       :     3.759971  s :     3.759971
      pz      :     1.779636  p :     4.628599
      px      :     1.324182
      py      :     1.524780
      dz2     :     0.002377  d :     0.017252
      dxz     :     0.001734
      dyz     :     0.002425
      dx2y2   :     0.005699
      dxy     :     0.005017

  3 C s       :     3.020443  s :     3.020443
      pz      :     1.045351  p :     2.724697
      px      :     0.643662
      py      :     1.035684
      dz2     :     0.010041  d :     0.053810
      dxz     :     0.010235
      dyz     :     0.006561
      dx2y2   :     0.018083
      dxy     :     0.008890

  4 C s       :     3.097763  s :     3.097763
      pz      :     1.124533  p :     2.736310
      px      :     0.886990
      py      :     0.724787
      dz2     :     0.006082  d :     0.071153
      dxz     :     0.005222
      dyz     :     0.013327
      dx2y2   :     0.025283
      dxy     :     0.021240

  5 C s       :     3.246729  s :     3.246729
      pz      :     0.968276  p :     2.752929
      px      :     0.918979
      py      :     0.865674
      dz2     :     0.003203  d :     0.038551
      dxz     :     0.007592
      dyz     :     0.004476
      dx2y2   :     0.008881
      dxy     :     0.014399

  6 C s       :     3.192023  s :     3.192023
      pz      :     1.059782  p :     2.839910
      px      :     0.878678
      py      :     0.901451
      dz2     :     0.003167  d :     0.037308
      dxz     :     0.004251
      dyz     :     0.006375
      dx2y2   :     0.012822
      dxy     :     0.010693

  7 C s       :     3.155960  s :     3.155960
      pz      :     0.993480  p :     2.596530
      px      :     0.697966
      py      :     0.905085
      dz2     :     0.005496  d :     0.068476
      dxz     :     0.011438
      dyz     :     0.006821
      dx2y2   :     0.026736
      dxy     :     0.017985

  8 O s       :     3.745594  s :     3.745594
      pz      :     1.685380  p :     4.531680
      px      :     1.334697
      py      :     1.511602
      dz2     :     0.002503  d :     0.021633
      dxz     :     0.003902
      dyz     :     0.003110
      dx2y2   :     0.007723
      dxy     :     0.004395

  9 H s       :     0.928929  s :     0.928929
      pz      :     0.012833  p :     0.024078
      px      :     0.003485
      py      :     0.007759

 10 H s       :     0.928913  s :     0.928913
      pz      :     0.012886  p :     0.024075
      px      :     0.003488
      py      :     0.007700

 11 H s       :     0.920785  s :     0.920785
      pz      :     0.004649  p :     0.023423
      px      :     0.003280
      py      :     0.015494

 12 H s       :     0.922852  s :     0.922852
      pz      :     0.004096  p :     0.025011
      px      :     0.002954
      py      :     0.017961

 13 H s       :     0.921371  s :     0.921371
      pz      :     0.004450  p :     0.025016
      px      :     0.015999
      py      :     0.004566

 14 H s       :     0.902845  s :     0.902845
      pz      :     0.004521  p :     0.024905
      px      :     0.006257
      py      :     0.014127


                     *******************************
                     * LOEWDIN POPULATION ANALYSIS *
                     *******************************

----------------------
LOEWDIN ATOMIC CHARGES
----------------------
   0 O :   -0.261845
   1 C :    0.127948
   2 O :   -0.132819
   3 C :    0.112774
   4 C :   -0.027218
   5 C :   -0.012951
   6 C :   -0.079120
   7 C :    0.085044
   8 O :   -0.030097
   9 H :    0.024957
  10 H :    0.024975
  11 H :    0.031326
  12 H :    0.049330
  13 H :    0.045815
  14 H :    0.041882

-------------------------------
LOEWDIN REDUCED ORBITAL CHARGES
-------------------------------
  0 O s       :     3.544553  s :     3.544553
      pz      :     1.455558  p :     4.686866
      px      :     1.715421
      py      :     1.515887
      dz2     :     0.004403  d :     0.030425
      dxz     :     0.001248
      dyz     :     0.005555
      dx2y2   :     0.009025
      dxy     :     0.010194

  1 C s       :     2.831289  s :     2.831289
      pz      :     0.771955  p :     2.730216
      px      :     0.992645
      py      :     0.965616
      dz2     :     0.017682  d :     0.310548
      dxz     :     0.022094
      dyz     :     0.058249
      dx2y2   :     0.111933
      dxy     :     0.100589

  2 O s       :     3.446782  s :     3.446782
      pz      :     1.744452  p :     4.654739
      px      :     1.343556
      py      :     1.566732
      dz2     :     0.004254  d :     0.031298
      dxz     :     0.003152
      dyz     :     0.002790
      dx2y2   :     0.010685
      dxy     :     0.010416

  3 C s       :     2.846696  s :     2.846696
      pz      :     1.086963  p :     2.920994
      px      :     0.745813
      py      :     1.088218
      dz2     :     0.021494  d :     0.119535
      dxz     :     0.024117
      dyz     :     0.015546
      dx2y2   :     0.038216
      dxy     :     0.020161

  4 C s       :     2.859555  s :     2.859555
      pz      :     1.095675  p :     3.007172
      px      :     1.032474
      py      :     0.879022
      dz2     :     0.012999  d :     0.160490
      dxz     :     0.009249
      dyz     :     0.026661
      dx2y2   :     0.059293
      dxy     :     0.052288

  5 C s       :     2.868262  s :     2.868262
      pz      :     0.958236  p :     3.051354
      px      :     1.039708
      py      :     1.053409
      dz2     :     0.006764  d :     0.093335
      dxz     :     0.015961
      dyz     :     0.006799
      dx2y2   :     0.025124
      dxy     :     0.038687

  6 C s       :     2.867554  s :     2.867554
      pz      :     1.034697  p :     3.119784
      px      :     1.037828
      py      :     1.047259
      dz2     :     0.006841  d :     0.091783
      dxz     :     0.006744
      dyz     :     0.012772
      dx2y2   :     0.034477
      dxy     :     0.030948

  7 C s       :     2.875651  s :     2.875651
      pz      :     0.987419  p :     2.891539
      px      :     0.827350
      py      :     1.076771
      dz2     :     0.010796  d :     0.147766
      dxz     :     0.022507
      dyz     :     0.011788
      dx2y2   :     0.060734
      dxy     :     0.041940

  8 O s       :     3.428782  s :     3.428782
      pz      :     1.652784  p :     4.562857
      px      :     1.374405
      py      :     1.535668
      dz2     :     0.003923  d :     0.038458
      dxz     :     0.006765
      dyz     :     0.004418
      dx2y2   :     0.014692
      dxy     :     0.008660

  9 H s       :     0.909245  s :     0.909245
      pz      :     0.034076  p :     0.065798
      px      :     0.011279
      py      :     0.020443

 10 H s       :     0.909242  s :     0.909242
      pz      :     0.034215  p :     0.065783
      px      :     0.011286
      py      :     0.020283

 11 H s       :     0.904131  s :     0.904131
      pz      :     0.012336  p :     0.064543
      px      :     0.010978
      py      :     0.041229

 12 H s       :     0.879647  s :     0.879647
      pz      :     0.013346  p :     0.071023
      px      :     0.011074
      py      :     0.046602

 13 H s       :     0.883270  s :     0.883270
      pz      :     0.015024  p :     0.070915
      px      :     0.041553
      py      :     0.014338

 14 H s       :     0.885913  s :     0.885913
      pz      :     0.015146  p :     0.072205
      px      :     0.018121
      py      :     0.038939


                      *****************************
                      * MAYER POPULATION ANALYSIS *
                      *****************************

  NA   - Mulliken gross atomic population
  ZA   - Total nuclear charge
  QA   - Mulliken gross atomic charge
  VA   - Mayer's total valence
  BVA  - Mayer's bonded valence
  FA   - Mayer's free valence

  ATOM       NA         ZA         QA         VA         BVA        FA
  0 O      8.3498     8.0000    -0.3498     2.1567     2.1567     0.0000
  1 C      5.6407     6.0000     0.3593     4.2414     4.2414     0.0000
  2 O      8.4058     8.0000    -0.4058     2.0934     2.0934    -0.0000
  3 C      5.7990     6.0000     0.2010     3.8558     3.8558     0.0000
  4 C      5.9052     6.0000     0.0948     3.6449     3.6449    -0.0000
  5 C      6.0382     6.0000    -0.0382     3.8771     3.8771    -0.0000
  6 C      6.0692     6.0000    -0.0692     3.7989     3.7989     0.0000
  7 C      5.8210     6.0000     0.1790     3.7840     3.7840    -0.0000
  8 O      8.2989     8.0000    -0.2989     2.2840     2.2840    -0.0000
  9 H      0.9530     1.0000     0.0470     0.9943     0.9943    -0.0000
 10 H      0.9530     1.0000     0.0470     0.9942     0.9942     0.0000
 11 H      0.9442     1.0000     0.0558     0.9895     0.9895    -0.0000
 12 H      0.9479     1.0000     0.0521     0.9994     0.9994     0.0000
 13 H      0.9464     1.0000     0.0536     0.9913     0.9913    -0.0000
 14 H      0.9278     1.0000     0.0722     0.9960     0.9960    -0.0000

  Mayer bond orders larger than 0.100000
B(  0-O ,  1-C ) :   2.0259 B(  1-C ,  2-O ) :   1.2073 B(  1-C ,  4-C ) :   0.9792 
B(  2-O ,  3-C ) :   0.8629 B(  3-C ,  9-H ) :   0.9819 B(  3-C , 10-H ) :   0.9819 
B(  3-C , 11-H ) :   0.9850 B(  4-C ,  5-C ) :   1.5673 B(  4-C ,  8-O ) :   1.0804 
B(  5-C ,  6-C ) :   1.2268 B(  5-C , 12-H ) :   1.0115 B(  6-C ,  7-C ) :   1.5631 
B(  6-C , 13-H ) :   1.0034 B(  7-C ,  8-O ) :   1.1147 B(  7-C , 14-H ) :   1.0005 


-------
TIMINGS
-------

Total SCF time: 0 days 0 hours 0 min 22 sec 

Total time                  ....      22.753 sec
Sum of individual times     ....      22.668 sec  ( 99.6%)

SCF preparation             ....       0.138 sec  (  0.6%)
Fock matrix formation       ....      22.471 sec  ( 98.8%)
  Startup                   ....       0.061 sec  (  0.3% of F)
  Split-RI-J                ....       0.934 sec  (  4.2% of F)
  Chain of spheres X        ....      17.377 sec  ( 77.3% of F)
  XC integration            ....       2.568 sec  ( 11.4% of F)
    Basis function eval.    ....       1.115 sec  ( 43.4% of XC)
    Density eval.           ....       0.568 sec  ( 22.1% of XC)
    XC-Functional eval.     ....       0.145 sec  (  5.7% of XC)
    XC-Potential eval.      ....       0.627 sec  ( 24.4% of XC)
  CPCM terms                ....       1.490 sec  (  6.6% of F)
Diagonalization             ....       0.000 sec  (  0.0%)
Density matrix formation    ....       0.004 sec  (  0.0%)
Total Energy calculation    ....       0.002 sec  (  0.0%)
Population analysis         ....       0.017 sec  (  0.1%)
Orbital Transformation      ....       0.004 sec  (  0.0%)
Orbital Orthonormalization  ....       0.000 sec  (  0.0%)
DIIS solution               ....       0.016 sec  (  0.1%)
SOSCF solution              ....       0.016 sec  (  0.1%)
Finished LeanSCF after  22.8 sec

Maximum memory used throughout the entire LEANSCF-calculation: 27.1 MB

------------------------------------------------------------------------------
                                ORCA  MP2 
------------------------------------------------------------------------------

Freezing NCore=18 chemical core electrons

----------------------
RI-MP2 ENERGY+GRADIENT
----------------------
Dimension of the orbital basis            ...  156
Dimension of the AuxC basis               ...  516
Memory devoted to MP2                     ... 4096 MB   
Data format for matrix containers         ... DOUBLE
Compression type for matrix containers    ... UNCOMPRESSED
Overall scaling of the MP2 energy         ...   2.700e-01

-----------------------
SHARK RI TRANSFORMATION
-----------------------

Number of basis functions                ...    156
Number of aux functions                  ...    516
Number of operators                      ...      1
Generation of IJK                        ... YES
Generation of IAK                        ... YES
Generation of ABK                        ... NO
Orbital Range Operator  0:    0-  32 to   33- 155

Aux basis identifier                     ...   AUXC
Contraction scheme used                  ... SEGMENTED
Do orthogonalization                     ... YES
All operator combinations                ... NO
Transpose (ia|K)                         ... NO
Integral generator used                  ... LIBINT
Starting integral generation + trafo... 
Half trafo (segmented) done. Total time =  0.4 sec. integrals=  0.2 sec trafo=  0.1 sec
Integral generation and half transformation done (  0.4 sec)

Reading or making V^(-1/2)          ... done (  0.0 sec)
Sorting IJK integrals               ... done (  0.2 sec)
Sorting IAK integrals               ... done (  0.3 sec)

SHARK RI integral transformation done. Total time =  0.6 sec.

Opening buffers                              ... done
Frozen core precalculation                   ... done

Starting loop over batches of integrals:

Operator 0  - window                       ... (  9- 32)x( 33-155)
Operator 0  - Memory available             ...  4096 MB
Operator 0  - Memory needed per MO         ...   0.5 MB
Operator 0  - Number of orbitals per batch ... 24
Operator 0  - Number of batches            ... 1

OPERATOR  0   PASS   0:  MOs     9 ...   32
  Reading integrals       ... ok
  Internal MO  11
  Internal MO  14
  Internal MO  17
  Internal MO  20
  Internal MO  23
  Internal MO  26
  Internal MO  29
  Internal MO  32
Closing buffer GIPV ( 0.01 GB; CompressionRatio= 1.00)
Time spent in pair loops =     1.704 sec
Deleting buffers (Ka|jb) ...done

-----------------------------------------------
 RI-MP2 CORRELATION ENERGY:     -0.439997571 Eh
-----------------------------------------------


---------------------
MP2 DENSITY FORMATION
---------------------

Completing the external part of the density      ... done
Storing the unrelaxed density                    ... done

Re-sorting 3-index density container for op 0    ... done
Computing external part of the Lagrangian        ... done
Calculating the xc-kernel                        ... done
Calculating G(D)                                 ... done
Completing the Lagrangian                        ... done
Solving the Z-vector equations                   ... Using XC Grid                  ... (calc.grid_cpscf.tmp) 
Recalculating density on grid  ... (calc.grho_cpscf0.tmp) done
Calculating the xc-kernel      ... (calc.fxc_cpscf0.tmp) done

-------------------
SHARK CP-SCF DRIVER
-------------------

Dimension of the orbital basis          ...    156
Dimension of the CPSCF-problem          ...   4059
Number of operators                     ...      1
Max. number of iterations               ...    128
Convergence Tolerance                   ... 3.0e-05
Number of perturbations                 ...      1
Perturbation type                       ... REAL

----------------------------
POPLE LINEAR EQUATION SOLVER
----------------------------

  ITERATION   0:   ||err||_max =   6.1265e-02 (   1.7 sec)
  ITERATION   1:   ||err||_max =   1.6156e-02 (   1.7 sec)
  ITERATION   2:   ||err||_max =   7.3916e-03 (   1.7 sec)
  ITERATION   3:   ||err||_max =   2.5105e-03 (   1.7 sec)
  ITERATION   4:   ||err||_max =   7.7158e-04 (   1.7 sec)
  ITERATION   5:   ||err||_max =   3.3794e-04 (   1.7 sec)
  ITERATION   6:   ||err||_max =   1.0116e-04 (   1.7 sec)
  ITERATION   7:   ||err||_max =   2.4936e-05 (   1.7 sec)
done
Finalizing the relaxed density                   ... done
Transforming P to the AO basis                   ... done
Storing the relaxed density                      ... done

------------------------------------
ENERGY WEIGHTED DENSITY FINALIZATION
------------------------------------

Gathering the parts of the W-matrix              ... done
Forming the Z-density                            ... done
Transforming Z to the AO basis                   ... done
Calculating G(Z)                                 ... done
Finalizing the W-matrix                          ... done
Transforming W to the AO basis and storing       ... done

----------------------------------
MP2 DERIVATIVE INTEGRAL GENERATION
----------------------------------

Input SCF Electron Density              ... calc.scfp
Input Correlated Electron Density       ... calc.pmp2re
Input Energy Weighted Density           ... calc.wmp2.tmp

Nuclear repulsion gradient              ... done (  0.0 sec)
HCore & Overlap gradient  (SHARK)       ... done (  0.1 sec)
Two-electron RIJ gradient terms         ... done (  1.0 sec)

-----------------------------------------------------------
MP2 COSX Grid Generation
-----------------------------------------------------------

General Integration Accuracy     IntAcc      ... 4.871
Radial Grid Type                 RadialGrid  ... OptM3 with GC (2021)
Angular Grid (max. ang.)         AngularGrid ... 4 (Lebedev-302)
Angular grid pruning method      GridPruning ... 4 (adaptive)
Weight generation scheme         WeightScheme... mBecke (2022)
Basis function cutoff            BFCut       ... 1.0000e-12
Integration weight cutoff        WCut        ... 1.0000e-14
Partially contracted basis set               ... on
Rotationally invariant grid construction     ... off
Angular grids for H and He will be reduced by one unit

Total number of grid points                  ...    86630
Total number of batches                      ...      686
Average number of points per batch           ...      126
Average number of grid points per atom       ...     5775
UseSFitting                                  ... on
Two-electron COSX gradient terms        ... 
Integration Timings:
Total Time                  =    16.9 sec
Basis fcn evaluation        =     0.2 sec
Density evaluation          =     0.4 sec
A evaluation                =    14.5 sec
A derivative evaluation     =     0.0 sec
S-fit derivative evaluation =     0.0 sec
anal. over. der. evaluation =     0.0 sec
num. over. der. evaluation  =     1.0 sec
K(P) evaluation             =     0.2 sec
finalize                    =     0.0 sec

done ( 17.7 sec)
CPCM gradient                           ... done (  0.9 sec)
DFT XC gradient                         ... Exchange-correlation gradient    ... done
done (  2.2 sec)
Empirical dispersion gradient           ... 
-------------------
DISPERSION GRADIENT
-------------------

   1   O   :    0.000074367    0.000115433   -0.000000117
   2   C   :    0.000158583    0.000044593   -0.000000068
   3   O   :    0.000091155   -0.000025785    0.000000012
   4   C   :    0.000139917   -0.000039324    0.000000036
   5   C   :   -0.000917006   -0.000290838    0.000000380
   6   C   :   -0.000225143   -0.000225975    0.000000234
   7   C   :    0.000238205   -0.000033867   -0.000000002
   8   C   :    0.000508950    0.000515956   -0.000000554
   9   O   :   -0.000116760   -0.000024960    0.000000031
  10   H   :    0.000076769   -0.000017218    0.000024506
  11   H   :    0.000076802   -0.000017388   -0.000024536
  12   H   :    0.000068354   -0.000052892    0.000000104
  13   H   :   -0.000041928    0.000096793   -0.000000084
  14   H   :   -0.000083303    0.000023289   -0.000000011
  15   H   :   -0.000048963   -0.000067817    0.000000069

Difference to translation invariance:
           :    0.0000000000   -0.0000000000    0.0000000000

Difference to rotation invariance:
           :   -0.0000000000   -0.0000000000    0.0000000000

Norm of the Dispersion gradient    ...    0.0013218871
RMS gradient                       ...    0.0001970553
MAX gradient                       ...    0.0009170060
done (  0.0 sec)

                *********************************************
                * UNRELAXED MP2 DENSITY POPULATION ANALYSIS *
                *********************************************

------------------------------------------------------------------------------
                           ORCA POPULATION ANALYSIS
------------------------------------------------------------------------------
Input electron density              ... calc.pmp2ur
BaseName (.gbw .S,...)              ... calc

                    ********************************
                    * MULLIKEN POPULATION ANALYSIS *
                    ********************************

-----------------------
MULLIKEN ATOMIC CHARGES
-----------------------
   0 O :   -0.338311
   1 C :    0.343058
   2 O :   -0.396509
   3 C :    0.195452
   4 C :    0.091032
   5 C :   -0.041583
   6 C :   -0.069484
   7 C :    0.171794
   8 O :   -0.288345
   9 H :    0.047600
  10 H :    0.047620
  11 H :    0.056517
  12 H :    0.053134
  13 H :    0.054719
  14 H :    0.073306
Sum of atomic charges:   -0.0000000

--------------------------------
MULLIKEN REDUCED ORBITAL CHARGES
--------------------------------
  0 O s       :     3.736515  s :     3.736515
      pz      :     1.460422  p :     4.577224
      px      :     1.705939
      py      :     1.410863
      dz2     :     0.003229  d :     0.024572
      dxz     :     0.002258
      dyz     :     0.006004
      dx2y2   :     0.006346
      dxy     :     0.006735
  1 C s       :     2.996040  s :     2.996040
      pz      :     0.770478  p :     2.512696
      px      :     0.913855
      py      :     0.828362
      dz2     :     0.008765  d :     0.148207
      dxz     :     0.012932
      dyz     :     0.031780
      dx2y2   :     0.048661
      dxy     :     0.046068
  2 O s       :     3.758916  s :     3.758916
      pz      :     1.773118  p :     4.613955
      px      :     1.320168
      py      :     1.520668
      dz2     :     0.003617  d :     0.023638
      dxz     :     0.003071
      dyz     :     0.003718
      dx2y2   :     0.006962
      dxy     :     0.006270
  3 C s       :     3.021021  s :     3.021021
      pz      :     1.044330  p :     2.724967
      px      :     0.645978
      py      :     1.034660
      dz2     :     0.010967  d :     0.058560
      dxz     :     0.011239
      dyz     :     0.007584
      dx2y2   :     0.018875
      dxy     :     0.009895
  4 C s       :     3.098781  s :     3.098781
      pz      :     1.121499  p :     2.733016
      px      :     0.885265
      py      :     0.726253
      dz2     :     0.007179  d :     0.077171
      dxz     :     0.006757
      dyz     :     0.014496
      dx2y2   :     0.026394
      dxy     :     0.022345
  5 C s       :     3.246327  s :     3.246327
      pz      :     0.969055  p :     2.750770
      px      :     0.917341
      py      :     0.864374
      dz2     :     0.004181  d :     0.044487
      dxz     :     0.008868
      dyz     :     0.005601
      dx2y2   :     0.010345
      dxy     :     0.015491
  6 C s       :     3.192233  s :     3.192233
      pz      :     1.056542  p :     2.833807
      px      :     0.877223
      py      :     0.900043
      dz2     :     0.004196  d :     0.043444
      dxz     :     0.005456
      dyz     :     0.007730
      dx2y2   :     0.014073
      dxy     :     0.011989
  7 C s       :     3.155962  s :     3.155962
      pz      :     0.995508  p :     2.598590
      px      :     0.699588
      py      :     0.903494
      dz2     :     0.006438  d :     0.073654
      dxz     :     0.012484
      dyz     :     0.007974
      dx2y2   :     0.027591
      dxy     :     0.019168
  8 O s       :     3.744693  s :     3.744693
      pz      :     1.678483  p :     4.515656
      px      :     1.330494
      py      :     1.506679
      dz2     :     0.003714  d :     0.027997
      dxz     :     0.005221
      dyz     :     0.004379
      dx2y2   :     0.008962
      dxy     :     0.005721
  9 H s       :     0.927095  s :     0.927095
      pz      :     0.013102  p :     0.025306
      px      :     0.004025
      py      :     0.008179
 10 H s       :     0.927077  s :     0.927077
      pz      :     0.013153  p :     0.025303
      px      :     0.004028
      py      :     0.008122
 11 H s       :     0.918863  s :     0.918863
      pz      :     0.005144  p :     0.024620
      px      :     0.003800
      py      :     0.015676
 12 H s       :     0.920778  s :     0.920778
      pz      :     0.004603  p :     0.026087
      px      :     0.003424
      py      :     0.018061
 13 H s       :     0.919172  s :     0.919172
      pz      :     0.004954  p :     0.026109
      px      :     0.016161
      py      :     0.004994
 14 H s       :     0.900710  s :     0.900710
      pz      :     0.005040  p :     0.025984
      px      :     0.006639
      py      :     0.014305


                     *******************************
                     * LOEWDIN POPULATION ANALYSIS *
                     *******************************

----------------------
LOEWDIN ATOMIC CHARGES
----------------------
   0 O :   -0.250743
   1 C :    0.113563
   2 O :   -0.125255
   3 C :    0.110148
   4 C :   -0.030388
   5 C :   -0.014937
   6 C :   -0.077819
   7 C :    0.079259
   8 O :   -0.021331
   9 H :    0.024697
  10 H :    0.024716
  11 H :    0.031226
  12 H :    0.049162
  13 H :    0.045812
  14 H :    0.041889

-------------------------------
LOEWDIN REDUCED ORBITAL CHARGES
-------------------------------
  0 O s       :     3.543584  s :     3.543584
      pz      :     1.448673  p :     4.670048
      px      :     1.709545
      py      :     1.511829
      dz2     :     0.005659  d :     0.037111
      dxz     :     0.002445
      dyz     :     0.006831
      dx2y2   :     0.010491
      dxy     :     0.011685
  1 C s       :     2.832459  s :     2.832459
      pz      :     0.780472  p :     2.738748
      px      :     0.992166
      py      :     0.966109
      dz2     :     0.019002  d :     0.315230
      dxz     :     0.023075
      dyz     :     0.058694
      dx2y2   :     0.112783
      dxy     :     0.101677
  2 O s       :     3.446337  s :     3.446337
      pz      :     1.738147  p :     4.640586
      px      :     1.339676
      py      :     1.562762
      dz2     :     0.005669  d :     0.038332
      dxz     :     0.004505
      dyz     :     0.004126
      dx2y2   :     0.012169
      dxy     :     0.011863
  3 C s       :     2.846782  s :     2.846782
      pz      :     1.084922  p :     2.918124
      px      :     0.747057
      py      :     1.086145
      dz2     :     0.022583  d :     0.124946
      dxz     :     0.025151
      dyz     :     0.016767
      dx2y2   :     0.039154
      dxy     :     0.021291
  4 C s       :     2.860513  s :     2.860513
      pz      :     1.092894  p :     3.001984
      px      :     1.029894
      py      :     0.879196
      dz2     :     0.014720  d :     0.167890
      dxz     :     0.010975
      dyz     :     0.027736
      dx2y2   :     0.060638
      dxy     :     0.053822
  5 C s       :     2.868375  s :     2.868375
      pz      :     0.958642  p :     3.045862
      px      :     1.036771
      py      :     1.050450
      dz2     :     0.008297  d :     0.100700
      dxz     :     0.017250
      dyz     :     0.007977
      dx2y2   :     0.026875
      dxy     :     0.040300
  6 C s       :     2.867784  s :     2.867784
      pz      :     1.031447  p :     3.110643
      px      :     1.034872
      py      :     1.044324
      dz2     :     0.008451  d :     0.099392
      dxz     :     0.007981
      dyz     :     0.014228
      dx2y2   :     0.036107
      dxy     :     0.032625
  7 C s       :     2.876055  s :     2.876055
      pz      :     0.988987  p :     2.890715
      px      :     0.827838
      py      :     1.073890
      dz2     :     0.012292  d :     0.153971
      dxz     :     0.023488
      dyz     :     0.012969
      dx2y2   :     0.061923
      dxy     :     0.043300
  8 O s       :     3.428360  s :     3.428360
      pz      :     1.646233  p :     4.547434
      px      :     1.370270
      py      :     1.530931
      dz2     :     0.005339  d :     0.045537
      dxz     :     0.008078
      dyz     :     0.005709
      dx2y2   :     0.016275
      dxy     :     0.010135
  9 H s       :     0.907195  s :     0.907195
      pz      :     0.034933  p :     0.068108
      px      :     0.012024
      py      :     0.021151
 10 H s       :     0.907191  s :     0.907191
      pz      :     0.035073  p :     0.068093
      px      :     0.012031
      py      :     0.020988
 11 H s       :     0.901995  s :     0.901995
      pz      :     0.012907  p :     0.066779
      px      :     0.011708
      py      :     0.042164
 12 H s       :     0.877473  s :     0.877473
      pz      :     0.014021  p :     0.073365
      px      :     0.011759
      py      :     0.047585
 13 H s       :     0.881002  s :     0.881002
      pz      :     0.015625  p :     0.073186
      px      :     0.042518
      py      :     0.015043
 14 H s       :     0.883652  s :     0.883652
      pz      :     0.015794  p :     0.074459
      px      :     0.018875
      py      :     0.039790


                      *****************************
                      * MAYER POPULATION ANALYSIS *
                      *****************************

  NA   - Mulliken gross atomic population
  ZA   - Total nuclear charge
  QA   - Mulliken gross atomic charge
  VA   - Mayer's total valence
  BVA  - Mayer's bonded valence
  FA   - Mayer's free valence

  ATOM       NA         ZA         QA         VA         BVA        FA
  0 O      8.3383     8.0000    -0.3383     2.2556     2.0854     0.1702
  1 C      5.6569     6.0000     0.3431     4.2602     4.1256     0.1347
  2 O      8.3965     8.0000    -0.3965     2.1893     2.0344     0.1549
  3 C      5.8045     6.0000     0.1955     3.8861     3.7891     0.0970
  4 C      5.9090     6.0000     0.0910     3.6756     3.5225     0.1531
  5 C      6.0416     6.0000    -0.0416     3.9044     3.7610     0.1435
  6 C      6.0695     6.0000    -0.0695     3.8301     3.6895     0.1407
  7 C      5.8282     6.0000     0.1718     3.8119     3.6669     0.1451
  8 O      8.2883     8.0000    -0.2883     2.3764     2.2115     0.1649
  9 H      0.9524     1.0000     0.0476     0.9980     0.9784     0.0196
 10 H      0.9524     1.0000     0.0476     0.9979     0.9783     0.0196
 11 H      0.9435     1.0000     0.0565     0.9930     0.9742     0.0188
 12 H      0.9469     1.0000     0.0531     1.0030     0.9827     0.0203
 13 H      0.9453     1.0000     0.0547     0.9947     0.9747     0.0199
 14 H      0.9267     1.0000     0.0733     0.9991     0.9799     0.0192

  Mayer bond orders larger than 0.100000
B(  0-O ,  1-C ) :   1.9680 B(  1-C ,  2-O ) :   1.1776 B(  1-C ,  4-C ) :   0.9567 
B(  2-O ,  3-C ) :   0.8423 B(  3-C ,  9-H ) :   0.9670 B(  3-C , 10-H ) :   0.9671 
B(  3-C , 11-H ) :   0.9703 B(  4-C ,  5-C ) :   1.5125 B(  4-C ,  8-O ) :   1.0515 
B(  5-C ,  6-C ) :   1.1938 B(  5-C , 12-H ) :   0.9961 B(  6-C ,  7-C ) :   1.5089 
B(  6-C , 13-H ) :   0.9883 B(  7-C ,  8-O ) :   1.0835 B(  7-C , 14-H ) :   0.9856 


                *******************************************
                * RELAXED MP2 DENSITY POPULATION ANALYSIS *
                *******************************************

------------------------------------------------------------------------------
                           ORCA POPULATION ANALYSIS
------------------------------------------------------------------------------
Input electron density              ... calc.pmp2re
BaseName (.gbw .S,...)              ... calc

                    ********************************
                    * MULLIKEN POPULATION ANALYSIS *
[truncated: 73,787 more chars]
