# Supplementary material for: Bro̷nsted Acid-Catalyzed Reduction of Furans
Source: J Am Chem Soc. 2025 Feb 19;147(9):7932–8. doi: 10.1021/jacs.4c18485 (PMC11887439; doi:10.1021/jacs.4c18485)
Supplement: Supplementary file 2 — ja4c18485_si_002.zip [file ja4c18485_si_002.zip › AllCoordinates/2-Methylester-Furan/SM/calc.xyz]

15
Coordinates from ORCA-job calc E -457.139623810731
  O           1.48411491498179      1.50355445275792     -0.00176435519972
  C           0.96573995907820      0.40429097555076     -0.00066507112129
  O           1.64120802320356     -0.74922282949485      0.00043478615760
  C           3.07005575801161     -0.63991428527092      0.00051370778797
  C          -0.48800028761878      0.20389050676817     -0.00028736815014
  C          -1.50760584825533      1.12625300987649     -0.00098579689780
  C          -2.72087992633201      0.37476065080827     -0.00014736116477
  C          -2.34664259150928     -0.94542977673332      0.00104387351245
  O          -0.99886887799667     -1.05897717437127      0.00094240358080
  H           3.41397732830455     -0.10302744243065      0.89300863561020
  H           3.41440647294615     -0.10811158880467     -0.89487923014475
  H           3.44811570850336     -1.66571256193169      0.00346777492846
  H          -1.38730202004166      2.20687238628197     -0.00198863527003
  H          -3.73870107642757      0.75782222304251     -0.00037004205756
  H          -2.90640247604792     -1.87719241394873      0.00197757962856
