# Supplementary material for: Bro̷nsted Acid-Catalyzed Reduction of Furans
Source: J Am Chem Soc. 2025 Feb 19;147(9):7932–8. doi: 10.1021/jacs.4c18485 (PMC11887439; doi:10.1021/jacs.4c18485)
Supplement: Supplementary file 2 — ja4c18485_si_002.zip [file ja4c18485_si_002.zip › AllCoordinates/2-Methylester-Furan/SM/CREST/calc.xyz]

15
	Energy:      38.8003386
O          1.32021        0.62641        0.39030
C          2.47833        0.29554        0.18524
O          3.08168       -0.51632        1.09390
C          4.39731       -0.92717        1.07315
C          3.15344        0.79968       -1.03669
C          2.59763        1.66697       -1.95833
C          3.55943        1.86261       -2.92254
C          4.64494        1.10429       -2.53882
O          4.37436        0.48505       -1.41183
H          4.58568       -1.57736        1.95190
H          5.07166       -0.04651        1.13674
H          4.60861       -1.51319        0.15430
H          1.60947        2.10777       -1.93194
H          3.47962        2.48494       -3.80368
H          5.58222        1.02118       -3.07258
