# Supplementary material for: Bro̷nsted Acid-Catalyzed Reduction of Furans
Source: J Am Chem Soc. 2025 Feb 19;147(9):7932–8. doi: 10.1021/jacs.4c18485 (PMC11887439; doi:10.1021/jacs.4c18485)
Supplement: Supplementary file 2 — ja4c18485_si_002.zip [file ja4c18485_si_002.zip › AllCoordinates/2-Methylester-Furan/SM/SP/calc.mpi8.out]

! Job execution by suborca V 10.00 !
Job started from head1.mpi-muelheim.mpg.de, running /hsnfs/software/orca/orca_stable_directory/orca_stable_20240817/orca on xe31th17.mpi-muelheim.mpg.de in /usr/scratch/frank/calc__9282463 (/bin/ksh)
Job execution start: Sat Aug 17 15:52:49 CEST 2024
Shared library path: /hsnfs/software/openmpi-4.1.0/lib:/hsnfs/software/orca/orca_stable_directory/orca_stable_20240817:/hsnfs/software/themis/llvm-14.0.1/lib::/hsnfs/software/cfour-2.1/lib:/hsnfs/software/orca/orca_stable:/usr/users/openmpi-2.0.4/lib:/opt/intel/lib/intel64:/opt/intel/mkl/lib/intel64
SLURM Job ID is: 9282463
SLURM_JOB_NODELIST: xe31th17
Maxcore enforced by SLURM: 9600 MB per core
Expanded nodelist (1 nodes):
xe31th17

                                 *****************
                                 * O   R   C   A *
                                 *****************

                                            #,                                       
                                            ###                                      
                                            ####                                     
                                            #####                                    
                                            ######                                   
                                           ########,                                 
                                     ,,################,,,,,                         
                               ,,#################################,,                 
                          ,,##########################################,,             
                       ,#########################################, ''#####,          
                    ,#############################################,,   '####,        
                  ,##################################################,,,,####,       
                ,###########''''           ''''###############################       
              ,#####''   ,,,,##########,,,,          '''####'''          '####       
            ,##' ,,,,###########################,,,                        '##       
           ' ,,###''''                  '''############,,,                           
         ,,##''                                '''############,,,,        ,,,,,,###''
      ,#''                                            '''#######################'''  
     '                                                          ''''####''''         
             ,#######,   #######,   ,#######,      ##                                
            ,#'     '#,  ##    ##  ,#'     '#,    #''#        ,####,   ,####,        
            ##       ##  ##   ,#'  ##            #'  '#       #'       #'  '#        
            ##       ##  #######   ##           ,######,      #####,   #    #        
            '#,     ,#'  ##    ##  '#,     ,#' ,#      #,     #,   #   #,  ,#        
             '#######'   ##     ##  '#######'  #'      '#     '####' # '####'        


                #########################################################
                #                        -***-                          #
                #          Department of theory and spectroscopy        #
                #                                                       #
                #                      Frank Neese                      #
                #                                                       #
                #     Directorship, Architecture, Infrastructure        #
                #                    SHARK, DRIVERS                     #
                #        Core code/Algorithms in most modules           #
                #                                                       #
                #        Max Planck Institute fuer Kohlenforschung      #
                #                Kaiser Wilhelm Platz 1                 #
                #                 D-45470 Muelheim/Ruhr                 #
                #                      Germany                          #
                #                                                       #
                #                  All rights reserved                  #
                #                        -***-                          #
                #########################################################


                         Program Version 6.0.x  -   STABLE   -
                                (GIT: $c601ac21$)
                ($2024-08-14 11:52:48 +0200 $)

                         (BUILD: $Sat 17 Aug 2024 01:11:30 AM CEST$)


 With contributions from (in alphabetic order):
   Daniel Aravena         : Magnetic Suceptibility
   Michael Atanasov       : Ab Initio Ligand Field Theory (pilot matlab implementation)
   Alexander A. Auer      : GIAO ZORA, VPT2 properties, NMR spectrum
   Ute Becker             : All parallelization in ORCA, NUMFREQ, NUMCALC
   Giovanni Bistoni       : ED, misc. LED, open-shell LED, HFLD
   Martin Brehm           : Molecular dynamics
   Dmytro Bykov           : pre 5.0 version of the SCF Hessian
   Marcos Casanova-Páez   : Triplet and SCS-CIS(D). UHF-(DLPNO)-IP/EA/STEOM-CCSD. UHF-CVS-IP/STEOM-CCSD
   Vijay G. Chilkuri      : MRCI spin determinant printing, contributions to CSF-ICE
   Pauline Colinet        : FMM embedding
   Dipayan Datta          : RHF DLPNO-CCSD density
   Achintya Kumar Dutta   : EOM-CC, STEOM-CC
   Nicolas Foglia         : Exact transition moments, OPA infrastructure, MCD improvements
   Dmitry Ganyushin       : Spin-Orbit,Spin-Spin,Magnetic field MRCI
   Miquel Garcia          : C-PCM and meta-GGA Hessian, CCSD/C-PCM, Gaussian charge scheme
   Tiago L. C. Gouveia    : GS-ROHF, GS-ROCIS
   Yang Guo               : DLPNO-NEVPT2, F12-NEVPT2, CIM, IAO-localization
   Andreas Hansen         : Spin unrestricted coupled pair/coupled cluster methods
   Ingolf Harden          : AUTO-CI MPn and infrastructure 
   Benjamin Helmich-Paris : MC-RPA, TRAH-(SCF,CASSCF), AVAS, COSX integrals, SCF dyn. polar.
   Lee Huntington         : MR-EOM, pCC
   Robert Izsak           : Overlap fitted RIJCOSX, COSX-SCS-MP3, EOM
   Riya Kayal             : Wick's Theorem for AUTO-CI, AUTO-CI UHF-CCSDT
   Emily Kempfer          : AUTO-CI, RHF CISDT and CCSDT
   Christian Kollmar      : KDIIS, OOCD, Brueckner-CCSD(T), CCSD density, CASPT2, CASPT2-K, improved NEVPT2
   Axel Koslowski         : Symmetry handling
   Simone Kossmann        : Meta GGA functionals, TD-DFT gradient, OOMP2, (MP2 Hessian; deprecated post 5.0)
   Lucas Lang             : DCDCAS
   Marvin Lechner         : AUTO-CI (C++ implementation), FIC-MRCC
   Spencer Leger          : CASSCF response
   Dagmar Lenk            : GEPOL surface, SMD, ORCA-2-JSON
   Dimitrios Liakos       : Extrapolation schemes; Compound Job, initial MDCI parallelization
   Dimitrios Manganas     : Further ROCIS development; embedding schemes. LFT, Crystal Embedding
   Dimitrios Pantazis     : SARC Basis sets
   Anastasios Papadopoulos: AUTO-CI, single reference methods and gradients
   Taras Petrenko         : pre 6.0 DFT Hessian and TD-DFT gradient, (ASA, deprecated), ECA, 1-Electron XAS/XES, NRVS
   Peter Pinski           : DLPNO-MP2, DLPNO-MP2 Gradient
   Christoph Reimann      : Effective Core Potentials
   Marius Retegan         : Local ZFS, SOC
   Christoph Riplinger    : Optimizer, TS searches, QM/MM, DLPNO-CCSD(T), (RO)-DLPNO pert. Triples
   Michael Roemelt        : Original ROCIS implementation
   Masaaki Saitow         : Open-shell DLPNO-CCSD energy and density
   Barbara Sandhoefer     : DKH picture change effects
   Kantharuban Sivalingam : CASSCF convergence/infrastructure, NEVPT2 and variants, FIC-MRCI
   Bernardo de Souza      : ESD, SOC TD-DFT
   Georgi Stoychev        : AutoAux, RI-MP2 NMR, DLPNO-MP2 response, X2C
   Van Anh Tran           : RI-MP2 g-tensors
   Willem Van den Heuvel  : Paramagnetic NMR
   Zikuan Wang            : NOTCH, Electric field optimization 
   Frank Wennmohs         : Technical directorship and infrastructure
   Hang Xu                : AUTO-CI-Response properties 


 We gratefully acknowledge several colleagues who have allowed us to
 interface, adapt or use parts of their codes:
   Stefan Grimme, W. Hujo, H. Kruse, P. Pracht,  : VdW corrections, initial TS optimization,
                  C. Bannwarth, S. Ehlert,         DFT functionals, gCP, sTDA/sTD-DF
                  L. Wittmann, M. Mueller
   Ed Valeev, F. Pavosevic, A. Kumar             : LibInt (2-el integral package), F12 methods
   Garnet Chan, S. Sharma, J. Yang, R. Olivares  : DMRG
   Ulf Ekstrom                                   : XCFun DFT Library
   Mihaly Kallay                                 : mrcc  (arbitrary order and MRCC methods)
   Frank Weinhold                                : gennbo (NPA and NBO analysis)
   Simon Mueller                                 : openCOSMO-RS
   Christopher J. Cramer and Donald G. Truhlar   : smd solvation model
   Lars Goerigk                                  : TD-DFT with DH, B97 family of functionals
   V. Asgeirsson, H. Jonsson                     : NEB implementation
   FAccTs GmbH                                   : IRC, NEB, NEB-TS, DLPNO-Multilevel, CI-OPT
                                                   MM, QMMM, 2- and 3-layer-ONIOM, Crystal-QMMM,
                                                   LR-CPCM, SF, NACMEs, symmetry and pop. for TD-DFT,
                                                   nearIR, NL-DFT gradient (VV10), updates on ESD,
                                                   ML-optimized integration grids, MBIS, APM,
                                                   GOAT, DOCKER, SOLVATOR, interface openCOSMO-RS
   S Lehtola, MJT Oliveira, MAL Marques          : LibXC Library
   Liviu Ungur et al                             : ANISO software


 Your calculation uses the libint2 library for the computation of 2-el integrals
 For citations please refer to: http://libint.valeyev.net

 Your ORCA version has been built with support for libXC version: 6.2.2
 For citations please refer to: https://libxc.gitlab.io

 This ORCA versions uses:
   CBLAS   interface :  Fast vector & matrix operations
   LAPACKE interface :  Fast linear algebra routines
   SCALAPACK package :  Parallel linear algebra routines
   Shared memory     :  Shared parallel matrices
   BLAS/LAPACK       :  OpenBLAS 0.3.26  USE64BITINT DYNAMIC_ARCH NO_AFFINITY Haswell SINGLE_THREADED
        Core in use  :  Haswell
   Copyright (c) 2011-2014, The OpenBLAS Project


NOTE: MaxCore=8000 MB was set to SCF,MP2,MDCI,CIPSI,MRCI and CIS
      => If you want to overwrite this, your respective input block should be placed after the MaxCore statement


***************************************
The coordinates will be read from file: calc.xyz
***************************************


================================================================================

----- Orbital basis set information -----
Your calculation utilizes the basis: def2-TZVPP
   F. Weigend and R. Ahlrichs, Phys. Chem. Chem. Phys. 7, 3297 (2005).

----- AuxC basis set information -----
Your calculation utilizes the auxiliary basis: def2-TZVPP/C
  H-La, Hf-Rn : A. Hellweg, C. Hattig, S. Hofener and W. Klopper, Theor. Chem. Acc. 117, 587 (2007).
        Ce-Lu : J. Chmela and M. E. Harding, Mol. Phys. (2018).

================================================================================
                                        WARNINGS
                       Please study these warnings very carefully!
================================================================================

WARNING: Old DensityContainer found on disk!
         Will remove this file - 
         If you want to keep old densities, please start your calculation with a different basename. 


WARNING: Post HF methods need fully converged wavefunctions
  ===> : Setting SCFConvForced true
         You can overwrite this default with %scf ConvForced false 


WARNING: MDCI localization with Augmented Hessian Foster-Boys
  ===> : Switching off randomization!

================================================================================
                                       INPUT FILE
================================================================================
NAME = calc.inp
|  1> ! DLPNO-CCSD(T) def2-TZVPP def2-TZVPP/C
|  2> 
|  3> %cpcm
|  4> epsilon 16.7                    # Dielectric constant
|  5> refrac 1.275
|  6> SURFACETYPE VDW_GAUSSIAN
|  7> end
|  8> 
|  9> 
| 10> %PAL NPROCS 8 END
| 11> 
| 12> %maxcore 8000
| 13> 
| 14> * xyzfile 0 1 calc.xyz 
| 15> 
| 16>                          ****END OF INPUT****
================================================================================

                       ****************************
                       * Single Point Calculation *
                       ****************************

---------------------------------
CARTESIAN COORDINATES (ANGSTROEM)
---------------------------------
  O      1.484115    1.503554   -0.001764
  C      0.965740    0.404291   -0.000665
  O      1.641208   -0.749223    0.000435
  C      3.070056   -0.639914    0.000514
  C     -0.488000    0.203891   -0.000287
  C     -1.507606    1.126253   -0.000986
  C     -2.720880    0.374761   -0.000147
  C     -2.346643   -0.945430    0.001044
  O     -0.998869   -1.058977    0.000942
  H      3.413977   -0.103027    0.893009
  H      3.414406   -0.108112   -0.894879
  H      3.448116   -1.665713    0.003468
  H     -1.387302    2.206872   -0.001989
  H     -3.738701    0.757822   -0.000370
  H     -2.906402   -1.877192    0.001978

----------------------------
CARTESIAN COORDINATES (A.U.)
----------------------------
  NO LB      ZA    FRAG     MASS         X           Y           Z
   0 O     8.0000    0    15.999    2.804571    2.841306   -0.003334
   1 C     6.0000    0    12.011    1.824984    0.763999   -0.001257
   2 O     8.0000    0    15.999    3.101434   -1.415826    0.000822
   3 C     6.0000    0    12.011    5.801565   -1.209263    0.000971
   4 C     6.0000    0    12.011   -0.922187    0.385297   -0.000543
   5 C     6.0000    0    12.011   -2.848962    2.128310   -0.001863
   6 C     6.0000    0    12.011   -5.141718    0.708195   -0.000278
   7 C     6.0000    0    12.011   -4.434512   -1.786603    0.001973
   8 O     8.0000    0    15.999   -1.887589   -2.001177    0.001781
   9 H     1.0000    0     1.008    6.451482   -0.194694    1.687542
  10 H     1.0000    0     1.008    6.452293   -0.204301   -1.691077
  11 H     1.0000    0     1.008    6.515994   -3.147741    0.006553
  12 H     1.0000    0     1.008   -2.621621    4.170384   -0.003758
  13 H     1.0000    0     1.008   -7.065121    1.432076   -0.000699
  14 H     1.0000    0     1.008   -5.492305   -3.547380    0.003737

--------------------------------
INTERNAL COORDINATES (ANGSTROEM)
--------------------------------
 O      0   0   0     0.000000000000     0.00000000     0.00000000
 C      1   0   0     1.215357558768     0.00000000     0.00000000
 O      2   1   0     1.336731990255   124.40092082     0.00000000
 C      3   2   1     1.433022753949   115.97746343     0.00000000
 C      2   1   3     1.467488056311   123.09580567   179.99452553
 C      5   2   1     1.374899477862   130.01779597     0.00000000
 C      6   5   2     1.427156423538   106.09289336   179.99973691
 C      7   6   5     1.372209082752   105.94720680     0.00000000
 O      8   7   6     1.352548337266   110.64223823     0.00000000
 H      4   3   2     1.096848542287   110.48868454    60.34940944
 H      4   3   2     1.096868285686   110.48504371   299.42403515
 H      4   3   2     1.093252101337   105.85673777   179.89085697
 H      6   5   2     1.087295844483   125.78084781     0.00000000
 H      7   6   5     1.087518326876   127.60218232   180.00072862
 H      8   7   6     1.086974522358   133.17795733   179.99997585

---------------------------
INTERNAL COORDINATES (A.U.)
---------------------------
 O      0   0   0     0.000000000000     0.00000000     0.00000000
 C      1   0   0     2.296692940863     0.00000000     0.00000000
 O      2   1   0     2.526057376033   124.40092082     0.00000000
 C      3   2   1     2.708020548641   115.97746343     0.00000000
 C      2   1   3     2.773150531228   123.09580567   179.99452553
 C      5   2   1     2.598183474830   130.01779597     0.00000000
 C      6   5   2     2.696934790753   106.09289336   179.99973691
 C      7   6   5     2.593099364881   105.94720680     0.00000000
 O      8   7   6     2.555945940324   110.64223823     0.00000000
 H      4   3   2     2.072743355312   110.48868454    60.34940944
 H      4   3   2     2.072780664931   110.48504371   299.42403515
 H      4   3   2     2.065947066862   105.85673777   179.89085697
 H      6   5   2     2.054691372624   125.78084781     0.00000000
 H      7   6   5     2.055111803416   127.60218232   180.00072862
 H      8   7   6     2.054084161807   133.17795733   179.99997585

---------------------
BASIS SET INFORMATION
---------------------
There are 3 groups of distinct atoms

 Group   1 Type O   : 11s6p2d1f contracted to 5s3p2d1f pattern {62111/411/11/1}
 Group   2 Type C   : 11s6p2d1f contracted to 5s3p2d1f pattern {62111/411/11/1}
 Group   3 Type H   : 5s2p1d contracted to 3s2p1d pattern {311/11/1}

Atom   0O    basis set group =>   1
Atom   1C    basis set group =>   2
Atom   2O    basis set group =>   1
Atom   3C    basis set group =>   2
Atom   4C    basis set group =>   2
Atom   5C    basis set group =>   2
Atom   6C    basis set group =>   2
Atom   7C    basis set group =>   2
Atom   8O    basis set group =>   1
Atom   9H    basis set group =>   3
Atom  10H    basis set group =>   3
Atom  11H    basis set group =>   3
Atom  12H    basis set group =>   3
Atom  13H    basis set group =>   3
Atom  14H    basis set group =>   3
---------------------------------
AUXILIARY/C BASIS SET INFORMATION
---------------------------------
There are 3 groups of distinct atoms

 Group   1 Type O   : 8s6p5d3f1g contracted to 8s6p4d3f1g pattern {11111111/111111/2111/111/1}
 Group   2 Type C   : 8s6p5d3f1g contracted to 8s6p4d3f1g pattern {11111111/111111/2111/111/1}
 Group   3 Type H   : 4s3p2d1f contracted to 4s3p2d1f pattern {1111/111/11/1}

Atom   0O    basis set group =>   1
Atom   1C    basis set group =>   2
Atom   2O    basis set group =>   1
Atom   3C    basis set group =>   2
Atom   4C    basis set group =>   2
Atom   5C    basis set group =>   2
Atom   6C    basis set group =>   2
Atom   7C    basis set group =>   2
Atom   8O    basis set group =>   1
Atom   9H    basis set group =>   3
Atom  10H    basis set group =>   3
Atom  11H    basis set group =>   3
Atom  12H    basis set group =>   3
Atom  13H    basis set group =>   3
Atom  14H    basis set group =>   3

Checking for AutoStart:
The File: calc.gbw exists
Trying to determine its content:
     ... Fine, the file contains calculation information
     ... Fine, the calculation information was read
     ... Fine, the file contains a basis set
     ... Fine, the basis set was read
     ... Fine, the file contains a geometry
     ... Fine, the geometry was read
     ... Fine, the file contains a set of orbitals
     ... Fine, the orbitals can be read
     => possible old guess file was deleted
     => GBW file was renamed to GES file
     => GES file is set as startup file
     => Guess is set to MORead
     ... now leaving AutoStart


           ************************************************************
           *        Program running with 8 parallel MPI-processes     *
           *              working on a common directory               *
           ************************************************************
------------------------------------------------------------------------------
                             ORCA STARTUP CALCULATIONS
------------------------------------------------------------------------------
------------------------------------------------------------------------------
                   ___                                                        
                  /   \      - P O W E R E D   B Y -                         
                 /     \                                                     
                 |  |  |   _    _      __       _____    __    __             
                 |  |  |  | |  | |    /  \     |  _  \  |  |  /  |          
                  \  \/   | |  | |   /    \    | | | |  |  | /  /          
                 / \  \   | |__| |  /  /\  \   | |_| |  |  |/  /          
                |  |  |   |  __  | /  /__\  \  |    /   |      \           
                |  |  |   | |  | | |   __   |  |    \   |  |\   \          
                \     /   | |  | | |  |  |  |  | |\  \  |  | \   \       
                 \___/    |_|  |_| |__|  |__|  |_| \__\ |__|  \__/        
                                                                              
                      - O R C A' S   B I G   F R I E N D -                    
                                      &                                       
                       - I N T E G R A L  F E E D E R -                       
                                                                              
 v1 FN, 2020, v2 2021, v3 2022-2024                                           
------------------------------------------------------------------------------


----------------------
SHARK INTEGRAL PACKAGE
----------------------

Number of atoms                             ...     15
Number of basis functions                   ...    363
Number of shells                            ...    135
Maximum angular momentum                    ...      3
Integral batch strategy                     ... SHARK/LIBINT Hybrid
RI-J (if used) integral strategy            ... SPLIT-RIJ (Revised 2003 algorithm where possible)
Printlevel                                  ...      1
Contraction scheme used                     ... SEGMENTED contraction
Prescreening option                         ... SCHWARTZ
   Thresh                                   ... 1.000e-10
   Tcut                                     ... 1.000e-11
   Tpresel                                  ... 1.000e-11 
Coulomb Range Separation                    ... NOT USED
Exchange Range Separation                   ... NOT USED
Multipole approximations                    ... NOT USED
Finite Nucleus Model                        ... NOT USED
CABS basis                                  ... NOT available
Auxiliary Coulomb fitting basis             ... NOT available
Auxiliary J/K fitting basis                 ... NOT available
Auxiliary Correlation fitting basis         ... AVAILABLE
   # of basis functions in Aux-C            ...    864
   # of shells in Aux-C                     ...    258
   Maximum angular momentum in Aux-C        ...      4
Auxiliary 'external' fitting basis          ... NOT available

Checking pre-screening integrals            ... done (  0.0 sec) Dimension = 135
Check shell pair data                       ... done (  0.0 sec)
Shell pair information
Shell pair cut-off parameter TPreSel        ...   1.0e-11
Total number of shell pairs                 ...      9180
Shell pairs after pre-screening             ...      7673
Total number of primitive shell pairs       ...     26322
Primitive shell pairs kept                  ...     16449
          la=0 lb=0:   1640 shell pairs
          la=1 lb=0:   2083 shell pairs
          la=1 lb=1:    686 shell pairs
          la=2 lb=0:   1221 shell pairs
          la=2 lb=1:    796 shell pairs
          la=2 lb=2:    248 shell pairs
          la=3 lb=0:    476 shell pairs
          la=3 lb=1:    304 shell pairs
          la=3 lb=2:    178 shell pairs
          la=3 lb=3:     41 shell pairs

Calculating one electron integrals          ... done (  0.0 sec)
Calculating RI/C V-Matrix + Cholesky decomp.... done (  0.1 sec)
Calculating Nuclear repulsion               ... done (  0.0 sec) ENN=    431.828016000807 Eh

Diagonalization of the overlap matrix:
Smallest eigenvalue                        ... 3.030e-05
Time for diagonalization                   ...    0.022 sec
Threshold for overlap eigenvalues          ... 1.000e-07
Number of eigenvalues below threshold      ... 0
Time for construction of square roots      ...    0.044 sec
Total time needed                          ...    0.068 sec

-------------------
DFT GRID GENERATION
-------------------

General Integration Accuracy     IntAcc      ... 4.388
Radial Grid Type                 RadialGrid  ... OptM3 with GC (2021)
Angular Grid (max. ang.)         AngularGrid ... 4 (Lebedev-302)
Angular grid pruning method      GridPruning ... 4 (adaptive)
Weight generation scheme         WeightScheme... mBecke (2022)
Basis function cutoff            BFCut       ... 1.0000e-10
Integration weight cutoff        WCut        ... 1.0000e-14
Partially contracted basis set               ... off
Rotationally invariant grid construction     ... off
Angular grids for H and He will be reduced by one unit

Total number of grid points                  ...    73825
Total number of batches                      ...     1161
Average number of points per batch           ...       63
Average number of grid points per atom       ...     4922
Initializing property integral containers    ... done (  0.0 sec)

SHARK setup successfully completed in   1.0 seconds

Maximum memory used throughout the entire STARTUP-calculation: 26.6 MB


           ************************************************************
           *        Program running with 8 parallel MPI-processes     *
           *              working on a common directory               *
           ************************************************************
-------------------------------------------------------------------------------
                                 ORCA GUESS
                   Start orbitals & Density for SCF / CASSCF
-------------------------------------------------------------------------------

------------
SCF SETTINGS
------------
Hamiltonian:
 Ab initio Hamiltonian  Method          .... Hartree-Fock(GTOs)


General Settings:
 Integral files         IntName         .... calc
 Hartree-Fock type      HFTyp           .... RHF
 Total Charge           Charge          ....    0
 Multiplicity           Mult            ....    1
 Number of Electrons    NEL             ....   66
 Basis Dimension        Dim             ....  363
 Nuclear Repulsion      ENuc            ....    431.8280160008 Eh

Convergence Acceleration:
 AO-DIIS                CNVDIIS         .... on
   Start iteration      DIISMaxIt       ....    12
   Startup error        DIISStart       ....  0.200000
   # of expansion vecs  DIISMaxEq       ....     5
   Bias factor          DIISBfac        ....   1.050
   Max. coefficient     DIISMaxC        ....  10.000
 MO-DIIS                CNVKDIIS        .... off
 Trust-Rad. Augm. Hess. CNVTRAH         .... auto
   Auto Start mean grad. ratio tolernc. ....  1.125000
   Auto Start start iteration           ....     1
   Auto Start num. interpolation iter.  ....    10
   Max. Number of Micro iterations      ....    24
   Max. Number of Macro iterations      .... Maxiter - #DIIS iter
   Number of Davidson start vectors     ....     2
   Converg. threshold    (grad. norm)   ....   5.000e-05
   Grad. Scal. Fac. for Micro threshold ....   0.100
   Minimum threshold for Micro iter.    ....   1.000e-02
   NR start threshold (gradient norm)   ....   1.000e-04
   Initial trust radius                 ....   0.400
   Minimum AH scaling param. (alpha)    ....   1.000
   Maximum AH scaling param. (alpha)    .... 1000.000
   Quad. conv. algorithm                .... NR
   White noise on init. David. guess    .... on
   Maximum white noise                  ....   0.010
   Pseudo random numbers                .... off
   Inactive MOs                         .... canonical
   Orbital update algorithm             .... Taylor
   Preconditioner                       .... Diag
   Full preconditioner red. dimension   ....   250
 SOSCF                  CNVSOSCF        .... on
   Start iteration      SOSCFMaxIt      ....   150
   Startup grad/error   SOSCFStart      ....  0.003300
   Hessian update       SOSCFHessUp     .... L-BFGS
 Level Shifting         CNVShift        .... on
   Level shift para.    LevelShift      ....    0.2500
   Turn off err/grad.   ShiftErr        ....    0.0010
 Zerner damping         CNVZerner       .... off
 Static damping         CNVDamp         .... on
   Fraction old density DampFac         ....    0.7000
   Max. Damping (<1)    DampMax         ....    0.9800
   Min. Damping (>=0)   DampMin         ....    0.0000
   Turn off err/grad.   DampErr         ....    0.1000

SCF Procedure:
 Maximum # iterations   MaxIter         ....   125
 SCF integral mode      SCFMode         .... Direct
   Integral package                     .... SHARK and LIBINT hybrid scheme
 Reset frequency        DirectResetFreq ....    20
 Integral Threshold     Thresh          ....  1.000e-10 Eh
 Primitive CutOff       TCut            ....  1.000e-11 Eh

Convergence Tolerance:
 Convergence Check Mode ConvCheckMode   .... Total+1el-Energy
 Convergence forced     ConvForced      .... 1
 Energy Change          TolE            ....  1.000e-06 Eh
 1-El. energy change                    ....  1.000e-03 Eh
 Orbital Gradient       TolG            ....  5.000e-05
 Orbital Rotation angle TolX            ....  5.000e-05
 DIIS Error             TolErr          ....  1.000e-06

---------------------
INITIAL GUESS: MOREAD
---------------------
Guess MOs are being read from file: calc.ges
Input Geometry matches current geometry (good)
Input basis set matches current basis set (good)
Occupation numbers will be reassigned to an Aufbau configuration
MOs were renormalized
MOs were reorthogonalized (Cholesky)
                      ------------------
                      INITIAL GUESS DONE (   0.1 sec)
                      ------------------
             **** ENERGY FILE WAS UPDATED (calc.en.tmp) ****
Finished Guess after   0.3 sec
Maximum memory used throughout the entire GUESS-calculation: 19.2 MB


           ************************************************************
           *        Program running with 8 parallel MPI-processes     *
           *              working on a common directory               *
           ************************************************************

-------------------------------------------------------------------------------------------
                                      ORCA LEAN-SCF
                              memory conserving SCF solver
-------------------------------------------------------------------------------------------

--------------------
CPCM SOLVATION MODEL
--------------------
CPCM parameters:
  Epsilon                                         ...      16.7000
  Refrac                                          ...       1.2750
  Rsolv                                           ...       1.3000
  Surface type                                    ... GAUSSIAN VDW
  Discretization scheme                           ... Constant charge density
    Threshold for H atoms                         ...       5.0000 (charges/Ang^2)
    Threshold for non-H atoms                     ...       5.0000 (charges/Ang^2)
  Epsilon function type                           ...         CPCM
Solvent:                                          ... CUSTOM
Radii:
  Scheme                                          ... Element-dependent radii
  Radius for O  used is    3.4469 Bohr (=   1.8240 Ang.)
  Radius for C  used is    3.8550 Bohr (=   2.0400 Ang.)
  Radius for H  used is    2.4944 Bohr (=   1.3200 Ang.)
Calculating surface                               ...        done! (  0.0s)
Cavity surface points                             ...         1503
Cavity Volume                                     ...    1017.2817
Cavity Surface-area                               ...     588.0416
Calculating surface distance matrix               ...        done! (  0.0s)
Performing Cholesky decomposition & store         ...        done! (  0.1s)
Overall time for CPCM initialization              ...                 0.1s

----------------------------------------D-I-I-S--------------------------------------------
Iteration    Energy (Eh)           Delta-E    RMSDP     MaxDP     DIISErr   Damp  Time(sec)
-------------------------------------------------------------------------------------------
               ***  Starting incremental Fock matrix formation  ***
                              *** Initializing SOSCF ***
---------------------------------------S-O-S-C-F--------------------------------------
Iteration    Energy (Eh)           Delta-E    RMSDP     MaxDP     MaxGrad    Time(sec)
--------------------------------------------------------------------------------------
    1    -455.4607803416519118     0.00e+00  3.40e-05  1.73e-03  1.60e-04     5.8
               *** Restarting incremental Fock matrix formation ***
    2    -455.4607870432021173    -6.70e-06  1.62e-05  5.35e-04  2.16e-04     5.6
    3    -455.4607889277550612    -1.88e-06  1.09e-05  3.22e-04  1.27e-04     4.2
    4    -455.4607894361972740    -5.08e-07  3.34e-06  1.80e-04  3.24e-05     4.1
                 **** Energy Check signals convergence ****

               *****************************************************
               *                     SUCCESS                       *
               *           SCF CONVERGED AFTER   4 CYCLES          *
               *****************************************************

             **** ENERGY FILE WAS UPDATED (calc.en.tmp) ****

----------------
TOTAL SCF ENERGY
----------------

Total Energy       :       -455.46078943619727 Eh          -12393.71817 eV

Components:
Nuclear Repulsion  :        431.82801600080700 Eh           11750.63771 eV
Electronic Energy  :       -887.27462682278247 Eh          -24143.97005 eV
One Electron Energy:      -1478.96939402662065 Eh          -40244.80322 eV
Two Electron Energy:        591.69476720383818 Eh           16100.83317 eV
CPCM Dielectric    :         -0.01417861422184 Eh              -0.38582 eV

Virial components:
Potential Energy   :       -910.15158777212537 Eh          -24766.48381 eV
Kinetic Energy     :        454.69079833592815 Eh           12372.76564 eV
Virial Ratio       :          2.00169343893276

CPCM Solvation Model Properties:
Surface-charge          :         -0.01907175893504
Corrected charge        :         -0.00000000000000
Outlying charge corr.   :          0.00002543424233 Eh               0.00069 eV
Free-energy (cav+disp)  :  This term is not implemented in the current solvation scheme

---------------
SCF CONVERGENCE
---------------

  Last Energy change         ...    5.0844e-07  Tolerance :   1.0000e-06
  Last MAX-Density change    ...    1.8040e-04  Tolerance :   1.0000e-05
  Last RMS-Density change    ...    3.3445e-06  Tolerance :   1.0000e-06
  Last DIIS Error            ...    6.7120e-04  Tolerance :   1.0000e-06
  Last Orbital Gradient      ...    3.2374e-05  Tolerance :   5.0000e-05
  Last Orbital Rotation      ...    8.6951e-05  Tolerance :   5.0000e-05


----------------
ORBITAL ENERGIES
----------------

  NO   OCC          E(Eh)            E(eV) 
   0   2.0000     -20.641607      -561.6867 
   1   2.0000     -20.612017      -560.8815 
   2   2.0000     -20.551719      -559.2407 
   3   2.0000     -11.399206      -310.1882 
   4   2.0000     -11.310078      -307.7629 
   5   2.0000     -11.301949      -307.5417 
   6   2.0000     -11.283161      -307.0304 
   7   2.0000     -11.258872      -306.3695 
   8   2.0000     -11.241101      -305.8859 
   9   2.0000      -1.486246       -40.4428 
  10   2.0000      -1.464683       -39.8560 
  11   2.0000      -1.368664       -37.2432 
  12   2.0000      -1.099922       -29.9304 
  13   2.0000      -1.050727       -28.5917 
  14   2.0000      -0.970164       -26.3995 
  15   2.0000      -0.850794       -23.1513 
  16   2.0000      -0.820610       -22.3299 
  17   2.0000      -0.772418       -21.0186 
  18   2.0000      -0.757499       -20.6126 
  19   2.0000      -0.688595       -18.7376 
  20   2.0000      -0.685043       -18.6410 
  21   2.0000      -0.666506       -18.1366 
  22   2.0000      -0.648745       -17.6532 
  23   2.0000      -0.607003       -16.5174 
  24   2.0000      -0.585548       -15.9336 
  25   2.0000      -0.575360       -15.6563 
  26   2.0000      -0.555334       -15.1114 
  27   2.0000      -0.554555       -15.0902 
  28   2.0000      -0.530821       -14.4444 
  29   2.0000      -0.472917       -12.8687 
  30   2.0000      -0.472841       -12.8666 
  31   2.0000      -0.411247       -11.1906 
  32   2.0000      -0.335058        -9.1174 
  33   0.0000       0.082902         2.2559 
  34   0.0000       0.160098         4.3565 
  35   0.0000       0.178910         4.8684 
  36   0.0000       0.180831         4.9207 
  37   0.0000       0.195556         5.3213 
  38   0.0000       0.199286         5.4229 
  39   0.0000       0.206917         5.6305 
  40   0.0000       0.225874         6.1463 
  41   0.0000       0.230082         6.2609 
  42   0.0000       0.236187         6.4270 
  43   0.0000       0.258211         7.0263 
*Only the first 10 virtual orbitals were printed.

                    ********************************
                    * MULLIKEN POPULATION ANALYSIS *
                    ********************************

-----------------------
MULLIKEN ATOMIC CHARGES
-----------------------
   0 O :   -0.563602
   1 C :    0.564210
   2 O :   -0.364992
   3 C :   -0.008733
   4 C :    0.201591
   5 C :   -0.156122
   6 C :   -0.146182
   7 C :    0.077299
   8 O :   -0.355181
   9 H :    0.089313
  10 H :    0.089302
  11 H :    0.103674
  12 H :    0.158189
  13 H :    0.150418
  14 H :    0.160818
Sum of atomic charges:   -0.0000000

--------------------------------
MULLIKEN REDUCED ORBITAL CHARGES
--------------------------------
  0 O s       :     3.837436  s :     3.837436
      pz      :     1.504937  p :     4.689279
      px      :     1.742242
      py      :     1.442100
      dz2     :     0.003425  d :     0.034688
      dxz     :     0.002228
      dyz     :     0.009715
      dx2y2   :     0.009192
      dxy     :     0.010128
      f0      :     0.000212  f :     0.002199
      f+1     :     0.000063
      f-1     :     0.000239
      f+2     :     0.000205
      f-2     :     0.000295
      f+3     :     0.000644
      f-3     :     0.000541

  1 C s       :     3.041553  s :     3.041553
      pz      :     0.629057  p :     2.091269
      px      :     0.778459
      py      :     0.683753
      dz2     :     0.006414  d :     0.276058
      dxz     :     0.033938
      dyz     :     0.079170
      dx2y2   :     0.086613
      dxy     :     0.069922
      f0      :     0.003464  f :     0.026911
      f+1     :     0.001234
      f-1     :     0.001359
      f+2     :     0.002277
      f-2     :     0.004107
      f+3     :     0.004691
      f-3     :     0.009779

  2 O s       :     3.760679  s :     3.760679
      pz      :     1.769851  p :     4.561108
      px      :     1.297277
      py      :     1.493981
      dz2     :     0.004993  d :     0.040952
      dxz     :     0.004104
      dyz     :     0.004614
      dx2y2   :     0.014610
      dxy     :     0.012631
      f0      :     0.000277  f :     0.002253
      f+1     :     0.000394
      f-1     :     0.000282
      f+2     :     0.000126
      f-2     :     0.000169
      f+3     :     0.000642
      f-3     :     0.000362

  3 C s       :     3.125099  s :     3.125099
      pz      :     1.075626  p :     2.763689
      px      :     0.599850
      py      :     1.088213
      dz2     :     0.015942  d :     0.110980
      dxz     :     0.029155
      dyz     :     0.017873
      dx2y2   :     0.026847
      dxy     :     0.021163
      f0      :     0.001043  f :     0.008965
      f+1     :     0.001288
      f-1     :     0.000837
      f+2     :     0.001703
      f-2     :     0.000246
      f+3     :     0.002106
      f-3     :     0.001742

  4 C s       :     3.134089  s :     3.134089
      pz      :     1.092569  p :     2.494801
      px      :     0.735924
      py      :     0.666308
      dz2     :     0.005831  d :     0.151896
      dxz     :     0.014037
      dyz     :     0.039274
      dx2y2   :     0.048712
      dxy     :     0.044043
      f0      :     0.002654  f :     0.017622
      f+1     :     0.001545
      f-1     :     0.001360
      f+2     :     0.001405
      f-2     :     0.001908
      f+3     :     0.004120
      f-3     :     0.004631

  5 C s       :     3.141116  s :     3.141116
      pz      :     0.911552  p :     2.884349
      px      :     0.936666
      py      :     1.036131
      dz2     :     0.003989  d :     0.121283
      dxz     :     0.028108
      dyz     :     0.011650
      dx2y2   :     0.040202
      dxy     :     0.037334
      f0      :     0.001628  f :     0.009373
      f+1     :     0.000798
      f-1     :     0.001022
      f+2     :     0.000091
      f-2     :     0.001757
      f+3     :     0.002316
      f-3     :     0.001760

  6 C s       :     3.089895  s :     3.089895
      pz      :     1.048405  p :     2.936145
      px      :     0.964404
      py      :     0.923336
      dz2     :     0.006615  d :     0.110794
      dxz     :     0.011513
      dyz     :     0.019612
      dx2y2   :     0.040061
      dxy     :     0.032994
      f0      :     0.001678  f :     0.009348
      f+1     :     0.001094
      f-1     :     0.000867
      f+2     :     0.000798
      f-2     :     0.000665
      f+3     :     0.002235
      f-3     :     0.002011

  7 C s       :     3.148792  s :     3.148792
      pz      :     0.927385  p :     2.616352
      px      :     0.660096
      py      :     1.028871
      dz2     :     0.002292  d :     0.142467
      dxz     :     0.030026
      dyz     :     0.022060
      dx2y2   :     0.045918
      dxy     :     0.042171
      f0      :     0.002263  f :     0.015091
      f+1     :     0.001311
      f-1     :     0.000950
      f+2     :     0.003177
      f-2     :     0.000227
      f+3     :     0.003369
      f-3     :     0.003794

  8 O s       :     3.773156  s :     3.773156
      pz      :     1.690688  p :     4.527497
      px      :     1.337597
      py      :     1.499213
      dz2     :     0.005394  d :     0.052002
      dxz     :     0.009397
      dyz     :     0.006754
      dx2y2   :     0.019472
      dxy     :     0.010984
      f0      :     0.000345  f :     0.002527
      f+1     :     0.000386
      f-1     :     0.000301
      f+2     :     0.000346
      f-2     :     0.000143
      f+3     :     0.000593
      f-3     :     0.000412

  9 H s       :     0.874902  s :     0.874902
      pz      :     0.018479  p :     0.033638
      px      :     0.005116
      py      :     0.010043
      dz2     :     0.000675  d :     0.002148
      dxz     :     0.000449
      dyz     :     0.000516
      dx2y2   :     0.000293
      dxy     :     0.000214

 10 H s       :     0.874911  s :     0.874911
      pz      :     0.018543  p :     0.033640
      px      :     0.005120
      py      :     0.009977
      dz2     :     0.000678  d :     0.002148
      dxz     :     0.000452
      dyz     :     0.000516
      dx2y2   :     0.000291
      dxy     :     0.000211

 11 H s       :     0.859958  s :     0.859958
      pz      :     0.008238  p :     0.034271
      px      :     0.004832
      py      :     0.021201
      dz2     :     0.000224  d :     0.002097
      dxz     :     0.000058
      dyz     :     0.000558
      dx2y2   :     0.000663
      dxy     :     0.000593

 12 H s       :     0.801816  s :     0.801816
      pz      :     0.008137  p :     0.037979
      px      :     0.008365
      py      :     0.021477
      dz2     :     0.000215  d :     0.002016
      dxz     :     0.000010
      dyz     :     0.000418
      dx2y2   :     0.000633
      dxy     :     0.000741

 13 H s       :     0.810559  s :     0.810559
      pz      :     0.009811  p :     0.037033
      px      :     0.017573
      py      :     0.009649
      dz2     :     0.000210  d :     0.001990
      dxz     :     0.000412
      dyz     :     0.000092
      dx2y2   :     0.000617
      dxy     :     0.000658

 14 H s       :     0.803704  s :     0.803704
      pz      :     0.008414  p :     0.033486
      px      :     0.007827
      py      :     0.017245
      dz2     :     0.000245  d :     0.001992
      dxz     :     0.000079
      dyz     :     0.000361
      dx2y2   :     0.000621
      dxy     :     0.000687


                     *******************************
                     * LOEWDIN POPULATION ANALYSIS *
                     *******************************

----------------------
LOEWDIN ATOMIC CHARGES
----------------------
   0 O :   -0.000334
   1 C :   -0.377188
   2 O :    0.232223
   3 C :    0.003656
   4 C :   -0.199574
   5 C :    0.021182
   6 C :   -0.052076
   7 C :   -0.056170
   8 O :    0.313777
   9 H :    0.010668
  10 H :    0.010677
  11 H :    0.013307
  12 H :    0.033624
  13 H :    0.023120
  14 H :    0.023108

-------------------------------
LOEWDIN REDUCED ORBITAL CHARGES
-------------------------------
  0 O s       :     3.397796  s :     3.397796
      pz      :     1.397650  p :     4.533825
      px      :     1.616465
      py      :     1.519711
      dz2     :     0.007955  d :     0.063151
      dxz     :     0.002456
      dyz     :     0.009866
      dx2y2   :     0.020706
      dxy     :     0.022168
      f0      :     0.000333  f :     0.005561
      f+1     :     0.000231
      f-1     :     0.000810
      f+2     :     0.000309
      f-2     :     0.000375
      f+3     :     0.001800
      f-3     :     0.001704

  1 C s       :     2.730916  s :     2.730916
      pz      :     0.643536  p :     2.515427
      px      :     0.952539
      py      :     0.919353
      dz2     :     0.062334  d :     0.969591
      dxz     :     0.103395
      dyz     :     0.202258
      dx2y2   :     0.327905
      dxy     :     0.273701
      f0      :     0.011815  f :     0.161254
      f+1     :     0.006546
      f-1     :     0.012445
      f+2     :     0.014542
      f-2     :     0.025765
      f+3     :     0.027403
      f-3     :     0.062737

  2 O s       :     3.242899  s :     3.242899
      pz      :     1.607756  p :     4.418030
      px      :     1.302767
      py      :     1.507506
      dz2     :     0.010257  d :     0.100703
      dxz     :     0.014838
      dyz     :     0.006708
      dx2y2   :     0.032905
      dxy     :     0.035996
      f0      :     0.000505  f :     0.006145
      f+1     :     0.000593
      f-1     :     0.000482
      f+2     :     0.000685
      f-2     :     0.000304
      f+3     :     0.001420
      f-3     :     0.002157

  3 C s       :     2.726210  s :     2.726210
      pz      :     1.042979  p :     2.790631
      px      :     0.700893
      py      :     1.046758
      dz2     :     0.066536  d :     0.418193
      dxz     :     0.100415
      dyz     :     0.051939
      dx2y2   :     0.109588
      dxy     :     0.089714
      f0      :     0.005774  f :     0.061311
      f+1     :     0.009468
      f-1     :     0.005004
      f+2     :     0.010092
      f-2     :     0.003319
      f+3     :     0.014185
      f-3     :     0.013468

  4 C s       :     2.714182  s :     2.714182
      pz      :     0.964612  p :     2.782383
      px      :     0.980945
      py      :     0.836826
      dz2     :     0.049098  d :     0.607264
      dxz     :     0.048958
      dyz     :     0.117401
      dx2y2   :     0.225754
      dxy     :     0.166053
      f0      :     0.006935  f :     0.095746
      f+1     :     0.005885
      f-1     :     0.008258
      f+2     :     0.008859
      f-2     :     0.013082
      f+3     :     0.023913
      f-3     :     0.028814

  5 C s       :     2.724335  s :     2.724335
      pz      :     0.812411  p :     2.810936
      px      :     0.992271
      py      :     1.006253
      dz2     :     0.026462  d :     0.396109
      dxz     :     0.089557
      dyz     :     0.026020
      dx2y2   :     0.133492
      dxy     :     0.120578
      f0      :     0.002635  f :     0.047439
      f+1     :     0.003135
      f-1     :     0.003607
      f+2     :     0.000934
      f-2     :     0.011958
      f+3     :     0.015638
      f-3     :     0.009532

  6 C s       :     2.727364  s :     2.727364
      pz      :     0.912244  p :     2.901728
      px      :     0.984474
      py      :     1.005010
      dz2     :     0.026178  d :     0.377496
      dxz     :     0.031055
      dyz     :     0.061909
      dx2y2   :     0.139890
      dxy     :     0.118465
      f0      :     0.002348  f :     0.045488
      f+1     :     0.003516
      f-1     :     0.003548
      f+2     :     0.005628
      f-2     :     0.004766
      f+3     :     0.015277
      f-3     :     0.010405

  7 C s       :     2.748272  s :     2.748272
      pz      :     0.847910  p :     2.690096
      px      :     0.788159
      py      :     1.054026
      dz2     :     0.038731  d :     0.530475
      dxz     :     0.094897
      dyz     :     0.055176
      dx2y2   :     0.163584
      dxy     :     0.178088
      f0      :     0.005803  f :     0.087327
      f+1     :     0.008368
      f-1     :     0.003923
      f+2     :     0.019625
      f-2     :     0.001790
      f+3     :     0.020701
      f-3     :     0.027115

  8 O s       :     3.219140  s :     3.219140
      pz      :     1.534635  p :     4.337177
      px      :     1.337503
      py      :     1.465039
      dz2     :     0.009372  d :     0.121899
      dxz     :     0.024473
      dyz     :     0.015034
      dx2y2   :     0.039902
      dxy     :     0.033120
      f0      :     0.000492  f :     0.008006
      f+1     :     0.000627
      f-1     :     0.000427
      f+2     :     0.001559
      f-2     :     0.000498
      f+3     :     0.001638
      f-3     :     0.002765

  9 H s       :     0.825937  s :     0.825937
      pz      :     0.062633  p :     0.136585
      px      :     0.026640
      py      :     0.047311
      dz2     :     0.008811  d :     0.026810
      dxz     :     0.005280
      dyz     :     0.007058
      dx2y2   :     0.003296
      dxy     :     0.002365

 10 H s       :     0.825952  s :     0.825952
      pz      :     0.062790  p :     0.136565
      px      :     0.026653
      py      :     0.047122
      dz2     :     0.008818  d :     0.026806
      dxz     :     0.005312
      dyz     :     0.007082
      dx2y2   :     0.003261
      dxy     :     0.002334

 11 H s       :     0.824076  s :     0.824076
      pz      :     0.038419  p :     0.135601
      px      :     0.027109
      py      :     0.070073
      dz2     :     0.002517  d :     0.027016
      dxz     :     0.000833
      dyz     :     0.009138
      dx2y2   :     0.007410
      dxy     :     0.007118

 12 H s       :     0.796504  s :     0.796504
      pz      :     0.035695  p :     0.143927
      px      :     0.031521
      py      :     0.076711
      dz2     :     0.002555  d :     0.025946
      dxz     :     0.000083
      dyz     :     0.007157
      dx2y2   :     0.008085
      dxy     :     0.008066

 13 H s       :     0.803162  s :     0.803162
      pz      :     0.042445  p :     0.147455
      px      :     0.070100
      py      :     0.034910
      dz2     :     0.002484  d :     0.026263
      dxz     :     0.007027
      dyz     :     0.001213
      dx2y2   :     0.007889
      dxy     :     0.007650

 14 H s       :     0.807575  s :     0.807575
      pz      :     0.039114  p :     0.143292
      px      :     0.036142
      py      :     0.068036
      dz2     :     0.002744  d :     0.026025
      dxz     :     0.001995
      dyz     :     0.005944
      dx2y2   :     0.006941
      dxy     :     0.008402


                      *****************************
                      * MAYER POPULATION ANALYSIS *
                      *****************************

  NA   - Mulliken gross atomic population
  ZA   - Total nuclear charge
  QA   - Mulliken gross atomic charge
  VA   - Mayer's total valence
  BVA  - Mayer's bonded valence
  FA   - Mayer's free valence

  ATOM       NA         ZA         QA         VA         BVA        FA
  0 O      8.5636     8.0000    -0.5636     1.9234     1.9234     0.0000
  1 C      5.4358     6.0000     0.5642     4.1403     4.1403     0.0000
  2 O      8.3650     8.0000    -0.3650     1.9674     1.9674     0.0000
  3 C      6.0087     6.0000    -0.0087     3.8487     3.8487     0.0000
  4 C      5.7984     6.0000     0.2016     3.5043     3.5043     0.0000
  5 C      6.1561     6.0000    -0.1561     4.0390     4.0390    -0.0000
  6 C      6.1462     6.0000    -0.1462     3.9369     3.9369    -0.0000
  7 C      5.9227     6.0000     0.0773     3.9182     3.9182    -0.0000
  8 O      8.3552     8.0000    -0.3552     2.1531     2.1531     0.0000
  9 H      0.9107     1.0000     0.0893     0.9978     0.9978    -0.0000
 10 H      0.9107     1.0000     0.0893     0.9978     0.9978     0.0000
 11 H      0.8963     1.0000     0.1037     0.9967     0.9967     0.0000
 12 H      0.8418     1.0000     0.1582     1.0034     1.0034     0.0000
 13 H      0.8496     1.0000     0.1504     0.9985     0.9985    -0.0000
 14 H      0.8392     1.0000     0.1608     0.9946     0.9946    -0.0000

  Mayer bond orders larger than 0.100000
B(  0-O ,  1-C ) :   1.8921 B(  1-C ,  2-O ) :   1.2022 B(  1-C ,  4-C ) :   1.0090 
B(  2-O ,  3-C ) :   0.8378 B(  3-C ,  9-H ) :   0.9990 B(  3-C , 10-H ) :   0.9990 
B(  3-C , 11-H ) :   0.9964 B(  4-C ,  5-C ) :   1.6581 B(  4-C ,  8-O ) :   0.9712 
B(  5-C ,  6-C ) :   1.2906 B(  5-C , 12-H ) :   0.9504 B(  6-C ,  7-C ) :   1.7255 
B(  6-C , 13-H ) :   0.9630 B(  7-C ,  8-O ) :   1.1129 B(  7-C , 14-H ) :   0.9682 


-------
TIMINGS
-------

Total SCF time: 0 days 0 hours 0 min 20 sec 

Total time                  ....      20.338 sec
Sum of individual times     ....      20.286 sec  ( 99.7%)

SCF preparation             ....       0.372 sec  (  1.8%)
Fock matrix formation       ....      19.200 sec  ( 94.4%)
  Startup                   ....       0.055 sec  (  0.3% of F)
  Coulomb+Exchange Fock     ....      18.061 sec  ( 94.1% of F)
  CPCM terms                ....       0.845 sec  (  4.4% of F)
Diagonalization             ....       0.000 sec  (  0.0%)
Density matrix formation    ....       0.161 sec  (  0.8%)
Total Energy calculation    ....       0.014 sec  (  0.1%)
Population analysis         ....       0.048 sec  (  0.2%)
Orbital Transformation      ....       0.113 sec  (  0.6%)
Orbital Orthonormalization  ....       0.000 sec  (  0.0%)
DIIS solution               ....       0.080 sec  (  0.4%)
SOSCF solution              ....       0.294 sec  (  1.4%)
Finished LeanSCF after  20.4 sec

Maximum memory used throughout the entire LEANSCF-calculation: 26.2 MB


           ************************************************************
           *        Program running with 8 parallel MPI-processes     *
           *              working on a common directory               *
           ************************************************************

------------------------------------------------------------------------------
                         ORCA PROPERTY INTEGRAL CALCULATIONS
------------------------------------------------------------------------------

GBWName                                   ... calc.gbw
Number of atoms                           ...     15
Number of basis functions                 ...    363
Max core memory                           ...   8000 MB

Dipole integrals                          ... YES
Quadrupole integrals                      ...  NO
Linear momentum integrals                 ... YES
Angular momentum integrals                ... YES
Higher moments length integrals           ...  NO
Higher moments velocity integrals         ...  NO
Kinetic energy integrals                  ...  NO
GIAO right hand sides                     ...  NO
GIAO dipole derivative integrals          ...  NO
SOC integrals                             ...  NO
EPR diamagnetic integrals (GIAO)          ...  NO
EPR gauge integrals                       ...  NO
Field gradient integrals                  ...  NO (   0 nuclei)
Spin-dipole/Fermi contact integrals       ...  NO (   0 nuclei)
Contact density integrals                 ...  NO (   0 nuclei)
Nucleus-orbit integrals                   ...  NO (   0 nuclei)
Geometric perturbations                   ...  NO (  15 nuclei)

Choice of electric origin   ... Center of mass
Position of electric origin ... ( -0.0012,  0.0093, -0.0002) 
Choice of magnetic origin   ... GIAO
Position of magnetic origin ... (  0.0000,  0.0000,  0.0000) 

Calculating integrals                     ... Electric Dipole (Length)     done (  0.0 sec)
Calculating integrals                     ... Linear Momentum              done (  0.0 sec)
Calculating integrals                     ... Angular Momentum  (ElOri)    done (  0.0 sec)

Property integrals calculated in   0.1 sec

Maximum memory used throughout the entire PROPINT-calculation: 20.3 MB


           ************************************************************
           *        Program running with 8 parallel MPI-processes     *
           *              working on a common directory               *
           ************************************************************


--------------------------------------------------------------------------------
                             ORCA-MATRIX DRIVEN CI
--------------------------------------------------------------------------------


Wavefunction type
-----------------
Correlation treatment                      ...      CCSD     
Single excitations                         ... ON
Orbital optimization                       ... OFF
Calculation of Z vector                    ... OFF
Calculation of Brueckner orbitals          ... OFF
Perturbative triple excitations            ... ON
CPCM scheme                                ... PTES
Calculation of F12 correction              ... OFF
Frozen core treatment                      ... chemical core (18 el)
Reference Wavefunction                     ... RHF
  Internal Orbitals:     9 ...   32 ( 24 MO's/ 48 electrons)
  Virtual  Orbitals:    33 ...  362 (330 MO's              )
Number of AO's                             ...    363
Number of electrons                        ...     66
Number of correlated electrons             ...     48

Algorithmic settings
--------------------
Integral transformation                    ... All integrals via the RI transformation
K(C) Formation                             ... RI-DLPNO
   PNO-Integral Storage                    ... ON DISK
   PNO occupation number cut-off           ... 3.330e-07
   Singles PNO occupation number cut-off   ... 9.990e-09
   PNO Mulliken prescreening cut-off       ... 1.000e-03
   Domain cut-off (Mulliken population)    ... 1.000e-03
   PNO Normalization                       ...    1
Maximum number of iterations               ...        50
Convergence tolerance (max. residuum)      ... 2.500e-05
Level shift for amplitude update           ... 2.000e-01
Maximum number of DIIS vectors             ...         7
DIIS turned on at iteration                ...         0
Damping before turning on DIIS             ...     0.500
Damping after turning on DIIS              ...     0.000
Pair specific amplitude update             ... OFF
Natural orbital iterations                 ... OFF
Perturbative natural orbital generation    ... OFF
Printlevel                                 ... 2

Singles Fock matrix elements calculated using PNOs.

Memory handling:
----------------
Maximum memory for working arrays          ...   8000 MB
Data storage in matrix containers          ... UNCOMPRESSED
Data type for integral storage             ... DOUBLE
In-Core Storage of quantities:
   Amplitudes+Sigma Vector      ... NO
   J+K operators                ... NO
   DIIS vectors                 ... NO
   3-external integrals         ... NO
   4-external integrals         ... NO

Localization treatment:
-----------------------
Localization option                        ...    6
Localization threshhold                    ... -1.0e+00
Using relative localization threshhold     ... 1.0e-08
Neglect threshold for strong pairs         ... 1.000e-04 Eh
Prescreening threshold for very weak pairs ... 1.000e-06 Eh

Initializing the integral package          ... done
Localizing the valence orbitals
Localizing the valence orbitals
------------------------------------------------------------------------------
                           ORCA ORBITAL LOCALIZATION
------------------------------------------------------------------------------

Input orbitals are from                  ... calc.gbw
Output orbitals are to                   ... calc.loc
Max. number of iterations                ... 128
Localizations seeded randomly            ... off
Convergence tolerance                    ... 1.000e-06
Using relative localization threshhold   ... 1.000e-08
Threshold for strong local MOs           ... 9.500e-01
Threshold for bond MOs                   ... 8.500e-01
Operator                                 ... 0
Orbital range for localization           ... 9 to 32
Localization criterion                   ... FOSTER-BOYS (AUGMENTED HESSIAN)
Doing the dipole integrals     ... o.k.
Initial value of the localization sum :   408.070467
ITERATION   0 : L=  434.1054764286 DL=  2.60e+01 (AVERGE_DL)=    0.3071314786 
ITERATION   1 : L=  436.0948575590 DL=  1.99e+00 (AVERGE_DL)=    0.0848993678 
ITERATION   2 : L=  436.2707660170 DL=  1.76e-01 (AVERGE_DL)=    0.0252457815 
ITERATION   3 : L=  436.3186354280 DL=  4.79e-02 (AVERGE_DL)=    0.0131696581 
ITERATION   4 : L=  436.3274358641 DL=  8.80e-03 (AVERGE_DL)=    0.0056467369 
ITERATION   5 : L=  436.3294206089 DL=  1.98e-03 (AVERGE_DL)=    0.0026816234 
ITERATION   6 : L=  436.3301748581 DL=  7.54e-04 (AVERGE_DL)=    0.0016531143 
ITERATION   7 : L=  436.3305903828 DL=  4.16e-04 (AVERGE_DL)=    0.0012269981 
ITERATION   8 : L=  436.3308590248 DL=  2.69e-04 (AVERGE_DL)=    0.0009865804 
ITERATION   9 : L=  436.3310414429 DL=  1.82e-04 (AVERGE_DL)=    0.0008129791 
ITERATION  10 : L=  436.3311670879 DL=  1.26e-04 (AVERGE_DL)=    0.0006747115 
ITERATION  11 : L=  436.3312540570 DL=  8.70e-05 (AVERGE_DL)=    0.0005613425 
ITERATION  12 : L=  436.3313144055 DL=  6.03e-05 (AVERGE_DL)=    0.0004676044 
ITERATION  13 : L=  436.3313563497 DL=  4.19e-05 (AVERGE_DL)=    0.0003898357 
ITERATION  14 : L=  436.3313855340 DL=  2.92e-05 (AVERGE_DL)=    0.0003251769 
ITERATION  15 : L=  436.3314058566 DL=  2.03e-05 (AVERGE_DL)=    0.0002713535 
ITERATION  16 : L=  436.3314200186 DL=  1.42e-05 (AVERGE_DL)=    0.0002265204 
ITERATION  17 : L=  436.3314298899 DL=  9.87e-06 (AVERGE_DL)=    0.0001891182 
ITERATION  18 : L=  436.3314367735 DL=  6.88e-06 (AVERGE_DL)=    0.0001579256 
ITERATION  19 : L=  436.3314415760 DL=  4.80e-06 (AVERGE_DL)=    0.0001319106 
ITERATION  20 : L=  436.3314449262 DL=  3.35e-06 (AVERGE_DL)=    0.0001101733 
ITERATION  21 : L=  436.3314472646 DL=  2.34e-06 (AVERGE_DL)=    0.0000920474 
ITERATION  22 : L=  436.3314488957 DL=  1.63e-06 (AVERGE_DL)=    0.0000768744 
ITERATION  23 : L=  436.3314500348 DL=  1.14e-06 (AVERGE_DL)=    0.0000642425 
ITERATION  24 : L=  436.3314508299 DL=  7.95e-07 (AVERGE_DL)=    0.0000536747 
LOCALIZATION SUM CONVERGED

------------------------------------------------------
AUGMENTED HESSIAN OPTIMIZATION OF FOSTER-BOYS ORBITALS
------------------------------------------------------

Spin operator:           0
Orbital window:          9 to 32
Number of iterations:    128
Gradient tolerance:      1.000e-06
Number of pairs:         276
Davidson threshold:      2000
Diagonalization method:  LAPACK
Iter:    0   L: 436.3314508299   Grad. norm: 2.094952e-03
   *** Likely close to a maximum now. ***
       Augmented Hessian eigenvalues:  3.70e-06 -1.75e-01 -6.00e-01 -1.35e+00 ... 
Iter:    1   L: 436.3314526798   Grad. norm: 1.788589e-05
Iter:    2   L: 436.3314526798   Grad. norm: 1.703599e-11
LOCALIZATION HAS CONVERGED.

Eigenvalues of the Hessian:
  0 -1.748e-01
  1 -5.995e-01
  2 -1.345e+00
  3 -1.394e+00
  4 -1.637e+00
  5 -2.033e+00
  6 -2.327e+00
  7 -2.818e+00
  8 -4.213e+00
  9 -4.607e+00
    ...


--------------------------------------------------------------------------------
                    LOCALIZED MOLECULAR ORBITAL COMPOSITIONS
--------------------------------------------------------------------------------

The Mulliken populations for each LMO on each atom are computed
The LMO`s will be ordered according to atom index and type
  (A) Strongly localized MO`s have populations of >=0.950 on one atom
  (B) Two center bond orbitals have populations of >=0.850 on two atoms
  (C) Other MO`s are considered to be `delocalized`

FOUND  -   5 strongly local MO`s
       -  19 two center bond MO`s
       -   0 significantly delocalized MO`s

Rather strongly localized orbitals:
MO  13:   8O  -   0.984941
MO  12:   2O  -   0.956825
MO  11:   2O  -   0.956812
MO  10:   0O  -   0.963070
MO   9:   0O  -   0.960249
Bond-like localized orbitals:
MO  32:  14H  -   0.417293  and   7C  -   0.590527
MO  31:  13H  -   0.425698  and   6C  -   0.574218
MO  30:  12H  -   0.417065  and   5C  -   0.570099
MO  29:  11H  -   0.456230  and   3C  -   0.563096
MO  28:  10H  -   0.464901  and   3C  -   0.561575
MO  27:   9H  -   0.464892  and   3C  -   0.561598
MO  26:   8O  -   0.689291  and   7C  -   0.338900
MO  25:   8O  -   0.876151  and   7C  -   0.073467
MO  24:   8O  -   0.683070  and   4C  -   0.338358
MO  23:   7C  -   0.473396  and   6C  -   0.510512
MO  22:   7C  -   0.474735  and   6C  -   0.510368
MO  21:   6C  -   0.495613  and   5C  -   0.535668
MO  20:   5C  -   0.458555  and   4C  -   0.537135
MO  19:   5C  -   0.459093  and   4C  -   0.537101
MO  18:   4C  -   0.549667  and   1C  -   0.497448
MO  17:   3C  -   0.309171  and   2O  -   0.688780
MO  16:   2O  -   0.654823  and   1C  -   0.372216
MO  15:   1C  -   0.331191  and   0O  -   0.688863
MO  14:   1C  -   0.331213  and   0O  -   0.688884
Localized MO's were stored in: calc.loc

Localizing the core orbitals
------------------------------------------------------------------------------
                           ORCA ORBITAL LOCALIZATION
------------------------------------------------------------------------------

Input orbitals are from                  ... calc.loc
Output orbitals are to                   ... calc.loc
Max. number of iterations                ... 128
Localizations seeded randomly            ... off
Convergence tolerance                    ... 1.000e-06
Using relative localization threshhold   ... 1.000e-08
Threshold for strong local MOs           ... 9.500e-01
Threshold for bond MOs                   ... 8.500e-01
Operator                                 ... 0
Orbital range for localization           ... 0 to 8
Localization criterion                   ... FOSTER-BOYS (AUGMENTED HESSIAN)
Doing the dipole integrals     ... o.k.
Initial value of the localization sum :   137.585238
ITERATION   0 : L=  137.5852438406 DL=  5.36e-06 (AVERGE_DL)=    0.0003858691 
ITERATION   1 : L=  137.5852438406 DL=  0.00e+00 (AVERGE_DL)=    0.0000000000 
LOCALIZATION SUM CONVERGED

------------------------------------------------------
AUGMENTED HESSIAN OPTIMIZATION OF FOSTER-BOYS ORBITALS
------------------------------------------------------

Spin operator:           0
Orbital window:          0 to 8
Number of iterations:    128
Gradient tolerance:      1.000e-06
Number of pairs:         36
Davidson threshold:      2000
Diagonalization method:  LAPACK
Iter:    0   L: 137.5852438406   Grad. norm: 3.860818e-05
   *** Likely close to a maximum now. ***
       Augmented Hessian eigenvalues:  8.27e-12 -2.11e+01 -2.55e+01 -2.61e+01 ... 
Iter:    1   L: 137.5852438406   Grad. norm: 1.501194e-17
LOCALIZATION HAS CONVERGED.

Eigenvalues of the Hessian:
  0 -2.109e+01
  1 -2.552e+01
  2 -2.612e+01
  3 -2.650e+01
  4 -2.690e+01
  5 -2.701e+01
  6 -2.909e+01
  7 -2.932e+01
  8 -3.076e+01
  9 -6.820e+01
    ...


--------------------------------------------------------------------------------
                    LOCALIZED MOLECULAR ORBITAL COMPOSITIONS
--------------------------------------------------------------------------------

The Mulliken populations for each LMO on each atom are computed
The LMO`s will be ordered according to atom index and type
  (A) Strongly localized MO`s have populations of >=0.950 on one atom
  (B) Two center bond orbitals have populations of >=0.850 on two atoms
  (C) Other MO`s are considered to be `delocalized`

FOUND  -   9 strongly local MO`s
       -   0 two center bond MO`s
       -   0 significantly delocalized MO`s

Rather strongly localized orbitals:
MO   8:   8O  -   0.999013
MO   7:   7C  -   1.000305
MO   6:   6C  -   1.001230
MO   5:   5C  -   1.001457
MO   4:   4C  -   1.000521
MO   3:   3C  -   1.000112
MO   2:   2O  -   0.999154
MO   1:   1C  -   0.999478
MO   0:   0O  -   0.999230
Localized MO's were stored in: calc.loc

Warning: reference  - re-canonicalizations have been set to INT 1 VIRT 1
Warning: internal orbitals are localized - no re-canonicalization of internal orbitals
Warning: UsePNO is turned on - no re-canonicalization of internal and virtual orbitals
Fock densities were made 
Making Fock matrix and reference energy:

--------------------------
CLOSED-SHELL FOCK OPERATOR
--------------------------

MDCI_FockCPCM: ediel   =  -0.014178614000
MDCI_FockCPCM: <VCPCM> =  -0.241080452239
Time needed for Fock operator              ...            7.055 sec
Reference energy                           ...   -455.460785956

--------------
DLPNO SETTINGS (2015 fully linear scaling implementation)
--------------

TCutMKN:           1.000e-03
TCutPAO:           1.000e-03
TCutPNO:           3.330e-07
TCutPNOSingles:    9.990e-09
TCutEN:            9.700e-01
TCutPAOExt:        1.000e-01
TCutPairs:         1.000e-04
TCutPre:           1.000e-06
TCutOSV:           1.000e-06
TCutDOij:          1.000e-05
TCutDO:            1.000e-02
TCutC:             1.000e-04
TCutCPAO:          1.000e-03
TCutCMO:           1.000e-03
TScaleDOMP2PreScr: 2.000e+00
TScaleMKNMP2PreScr:1.000e+01
TScalePNOMP2PreScr:1.000e+00
PAO overlap thresh 1.000e-08
Using PNOs for Singles Fock computation
Use new domains
Use fully linear algorithm
TCutTNO:           1.000e-09
TCutMP2Pairs:      1.000e-05
TCutDOStrong:      2.000e-02
TCutDOWeak:        4.000e-02
TCutMKNStrong:     1.000e-02
TCutMKNWeak:       1.000e-01
NTCutTNO:          1

--------------------------
Creating C-PCM containers                  ... ok
Mulliken population of the LMOs            ... ok
Performing proximity check                 ... No problems found
Calculating differential overlap integrals ... ok

--------------------------
ELECTRON PAIR PRESCREENING
--------------------------

Dipole-based pair screening          .... used

   TCutDOij = 1.000000e-05
   TCutPre  = 1.000000e-06
   .... Finished loop over pairs
Total time spent in the prescreening                  ...     0.000 sec
sum of pair energies estimated for screened out pairs ...       0.000000000000 Eh
Thresholds for map construction and integral transformation for crude MP2:
   TCutMKN                    ...     1.0e-02
   TCutDO                     ...     2.0e-02
   TCutPairs                  ...     1.0e-04
   TCutPNO_CrudeMP2           ...     3.3e-07
   TCutPNOSingles_CrudeMP2    ...     1.0e-08
--------------------------------
LOCAL RI TRANSFORMATION (IAVPAO)
--------------------------------

Orbital window:       9 to 32
Number of PAOs:     363
Basis functions:    363 (135 shells)
Aux. functions:     864 (258 shells)
Use SHARK:           on
Have SHARK:         yes

Processing maps (0.0 sec)
Average map sizes:
   Aux shells -> MOs              24.0
   Aux shells -> PAOs            363.0
   MOs        -> AO shells       129.8
   PAOs       -> AO shells       134.5

Calculating integrals (0.7 sec, 57.438 MB)
Sorting integrals (0.1 sec, 57.428 MB)
Total time for the integral transformation: 0.8 sec
--------------------------------
INITIAL GUESS AND PNO GENERATION
--------------------------------

PNO truncation parameters                   .... 
    PAOOverlapThresh   =        1.000e-08

    TCutPairs          =        1.000e-04
    TCutPNO            =        3.330e-07
    TCutPNOSingles     =        9.990e-09
    TCutMP2Pairs       =        1.000e-05
    TCutMKN            =        1.000e-02
    TCutDO             =        2.000e-02

Pair selection                          .... not used
Type of local MP2 treatment                 .... semi-local MP2
Strategy for PNO selection                  .... occupation number selection
Pair density normalization                  .... MP2 norm
Spin component scaling                      .... not used

   .... Finished loop over pairs
Making pair pair interaction lists          ... done

                       ===========================
                        214 OF  300 PAIRS ARE KEPT CCSD PAIRS
                         73 OF  300 PAIRS ARE KEPT MP2 PAIRS FOR (T)
                         13 OF  300 PAIRS ARE SKIPPED
                       ===========================

Total time spent in the initial guess                 ...     2.944 sec
SL-MP2 correlation energy (all non-screened pairs)    ...      -1.569969059882 Eh

Initial PNO correlation energy                        ...      -1.562449572376 Eh
sum of pair energies prescreened and skipped MP2 pairs...      -0.000080978593 Eh
sum of pair energies of crude MP2 skipped pairs only  ...      -0.000080978593 Eh
sum of MP2 pair energies for pairs that were not kept ...      -0.003357279323 Eh
sum of PNO error estimates for the kept pairs         ...      -0.004162208184 Eh
                                                          --------------------
sum of all corrections                                         -0.007519487506
Initial total correlation energy                               -1.569969059882
Thresholds for map construction and integral transformation for fine MP2 and CCSD(T) calculation:
   TCutMKN   ...     1.0e-03
   TCutDO    ...     1.0e-02
   TCutPairs ...     1.0e-04
   TCutCMO   ...     1.0e-03
   TCutCPAO  ...     1.0e-03

Thresholds for map construction and integral transformation for strong Triples:
   TCutMKN   ...     1.0e-02
   TCutDO    ...     2.0e-02
   TCutCMO   ...     1.0e-03
   TCutCPAO  ...     1.0e-03

Thresholds for map construction and integral transformation for weak Triples:
   TCutMKN   ...     1.0e-01
   TCutDO    ...     4.0e-02
   TCutCMO   ...     1.0e-03
   TCutCPAO  ...     1.0e-03

--------------------------------
LOCAL RI TRANSFORMATION (IAVPAO)
--------------------------------

Orbital window:       9 to 32
Number of PAOs:     363
Basis functions:    363 (135 shells)
Aux. functions:     864 (258 shells)
Use SHARK:           on
Have SHARK:         yes

Processing maps (0.0 sec)
Average map sizes:
   Aux shells -> MOs              23.6
   Aux shells -> PAOs            363.0
   MOs        -> AO shells       129.8
   PAOs       -> AO shells       134.5

Calculating integrals (0.7 sec, 56.607 MB)
Sorting integrals (0.1 sec, 56.597 MB)
Total time for the integral transformation: 0.8 sec
--------------------------------
INITIAL GUESS AND PNO GENERATION
--------------------------------

PNO truncation parameters                   .... 
    PAOOverlapThresh   =        1.000e-08

    TCutPairs          =        1.000e-04
    TCutPNO            =        3.330e-07
    TCutPNOSingles     =        9.990e-09
    TCutMP2Pairs       =        1.000e-05
    TCutMKN            =        1.000e-03
    TCutDO             =        1.000e-02

Pair selection                          .... not used
Type of local MP2 treatment                 .... semi-local MP2
Strategy for PNO selection                  .... occupation number selection
Pair density normalization                  .... MP2 norm
Spin component scaling                      .... not used

   .... Finished loop over pairs

 PNO Occupation Number Statistics: 
  | Av. % of trace(Dij) retained        ...  97.653382426266
  | sigma^2 in % of trace(Dij) retained ...   9.09e+00
  | Av. % of trace(Di) retained         ...  99.999080220600
  | sigma^2 in % of trace(Di) retained  ...   8.57e-08
 Distributions of % trace(Dij) recovered:
  |       >= 99.9  ...    65 ( 22.6 % of all pairs)
  |   [80.0, 90.0) ...     8 (  2.8 % of all pairs)
  |   [90.0, 99.0) ...   128 ( 44.6 % of all pairs)
  |   [99.0, 99.9) ...    86 ( 30.0 % of all pairs)
 Distributions of % trace(Di) recovered :
  |       >= 99.9  ...    24 (100.0 % of all I-pairs )

Making pair pair interaction lists          ... done

                       ===========================
                        214 OF  287 PAIRS ARE KEPT
                       ===========================

Total time spent in the initial guess                 ...     3.742 sec
SL-MP2 correlation energy (all non-screened pairs)    ...      -1.570540988039 Eh

Initial PNO correlation energy                        ...      -1.563055574439 Eh
sum of pair energies estimated for screened out pairs ...      -0.000080978593 Eh
sum of MP2 pair energies for pairs that were not kept ...      -0.003278297135 Eh
sum of PNO error estimates for the kept pairs         ...      -0.004207116465 Eh
                                                          --------------------
sum of all corrections                                         -0.007566392193
Initial total correlation energy                               -1.570621966632
Thresholds for map construction and integral transformation for fine MP2 and CCSD(T) calculation:
   TCutMKN   ...     1.0e-03
   TCutDO    ...     1.0e-02
   TCutPairs ...     1.0e-04
   TCutCMO   ...     1.0e-03
   TCutCPAO  ...     1.0e-03

Time for aux screen maps:            0.002
Time for maps after fine MP2:            0.009
-----------------------------
LOCAL RI TRANSFORMATION (IJV)
-----------------------------

Orbital window:       9 to 32
Basis functions:    363 (135 shells)
Aux. functions:     864 (258 shells)
Use SHARK:           on

Processing maps (0.0 sec)
Average map sizes:
   Aux shells -> MOs(i)           23.4
   Aux shells -> MOs(j)           24.0
   MOs        -> AO shells       129.8

Calculating integrals (0.7 sec, 3.724 MB)
Sorting integrals (0.0 sec, 3.715 MB)
Total time for the integral transformation: 0.7 sec
--------------------------------
LOCAL RI TRANSFORMATION (VABPAO)
--------------------------------

Number of PAOs:     363
Basis functions:    363 (135 shells)
Aux. functions:     864 (258 shells)
Use SHARK:           on

Processing maps (0.0 sec)
Average map sizes:
   Aux shells -> PAOs            363.0
   PAOs       -> AO shells       134.5

Calculating integrals (1.4 sec, 868.604 MB)
Finished


-------------------------------------
Pair Pair Term precalculation with     
RI-(ij|mn) and (im|jn) transformation  
ON THE FLY                             
-------------------------------------

   IBatch   1 (of   1)              ... done (   43.766 sec)
Total EXT                           ...          43.766 sec

IAVPA Available = YES
VABPAO Available= YES
IJV Available   = YES
IJK Available   = NO
PNO3i Available = YES
PNO3j Available = YES
PNO4 Available  = YES
---------------------
RI-PNO TRANSFORMATION
---------------------

Total Number of PNOs                   ...  7230
Average number of PNOs per pair        ...    33
Maximal number of PNOs per pair        ...    68
   #pairs with  1 -  5 PNOs   :    0
   #pairs with  6 - 10 PNOs   :   10
   #pairs with 11 - 15 PNOs   :   19
   #pairs with 16 - 20 PNOs   :   25
   #pairs with 21 - 25 PNOs   :    7
   #pairs with 26 - 30 PNOs   :   23
   #pairs with 31 - 35 PNOs   :   32
   #pairs with 36 - 40 PNOs   :   22
   #pairs with 41 - 45 PNOs   :   30
   #pairs with 46 - 50 PNOs   :   22
   #pairs with 51 - 55 PNOs   :    8
   #pairs with 56 - 60 PNOs   :   10
   #pairs with 61 - 65 PNOs   :    4
   #pairs with 66 - 70 PNOs   :    2

Generation of (ij|ab)[P] integrals            ... on
Generation of (ia|bc)[P],(ja|bc)[P] integrals ... on
Storage of 3 and 4 external integrals         ... on
Generation of ALL (ka|bc)[P] integrals        ... on
Keep RI integrals in memory                   ... off

Ibatch:  1 (of  1)
Starting 2-4 index PNO integral generation ... done

Timings:
Total PNO integral transformation time     ...         15.747 sec
Size of the 3-external file                ...        98 MB
Size of the 4-external file                ...       590 MB
Size of the IKJL file                      ...         0 MB
Size of the all 3-external file            ...      1178 MB
Size of the 1-external file                ...         3 MB

Making pair/pair overlap matrices          ... done (    1.862 sec)
Size of the pair overlap file              ... 309 MB
Redoing the guess amplitudes               ... done (    0.002 sec)

-------------------------
FINAL STARTUP INFORMATION
-------------------------

E(0)                                       ...   -455.460785956
E(SL-MP2)                                  ...     -1.570540988
E(SL-MP2) including corrections            ...     -1.570621967
Initial E(tot)                             ...   -457.031407923
<T|T>                                      ...      0.414763084
Number of pairs included                   ... 214
Total number of pairs                      ... 300

------------------------------------------------
                  RHF COUPLED CLUSTER ITERATIONS
------------------------------------------------

Number of PNO amplitudes to be optimized   ...       287268
Number of non-PNO amplitudes               ...     23304600
Untruncated number of regular amplitudes   ...     32670000

Iter       E(tot)           E(Corr)          Delta-E          Residual     Time
  0   -457.031478106     -1.563125757      0.007415231      0.018916709    6.00
                           *** Turning on DIIS ***
  1   -457.070528829     -1.602176480     -0.039050723      0.010842362    6.19
  2   -457.109559449     -1.641207101     -0.039030620      0.004892363    6.19
  3   -457.117600852     -1.649248504     -0.008041403      0.003038325    6.16
  4   -457.120249816     -1.651897467     -0.002648964      0.001387018    6.21
  5   -457.121147919     -1.652795571     -0.000898103      0.000904262    6.21
  6   -457.121354454     -1.653002106     -0.000206535      0.000519745    6.19
  7   -457.121392319     -1.653039970     -0.000037864      0.000289460    6.20
  8   -457.121419577     -1.653067228     -0.000027258      0.000128971    6.20
  9   -457.121407254     -1.653054905      0.000012323      0.000040207    6.19
 10   -457.121414183     -1.653061835     -0.000006930      0.000019284    6.20
               --- The Coupled-Cluster iterations have converged ---

----------------------
COUPLED CLUSTER ENERGY
----------------------

E(0)                                       ...   -455.460785956
E(CORR)(strong-pairs)                      ...     -1.653116390
E(CORR)(weak-pairs)                        ...     -0.007566392
E(CORR)(corrected)                         ...     -1.660682782
C-PCM corr. term (included in E(CORR))     ...     -0.000054555
E(TOT)                                     ...   -457.121468739
Singles Norm <S|S>**1/2                    ...      0.098940371  
T1 diagnostic                              ...      0.014280812  

------------------
LARGEST AMPLITUDES
------------------
  17-> 33  17-> 33       0.051149
  18-> 36  18-> 36       0.046206
  15-> 33  15-> 33       0.045957
  14-> 33  14-> 33       0.045953
  24-> 34  24-> 34       0.040402
  20-> 33  20-> 33       0.040030
  19-> 33  19-> 33       0.039767
  25-> 33  25-> 33       0.037900
  21-> 37  21-> 37       0.037193
  32-> 37  32-> 37       0.036770
  26-> 34  26-> 34       0.036221
  20-> 33  19-> 33       0.034636
  22-> 34  22-> 34       0.034092
  29-> 36  29-> 36       0.033787
  25-> 33  -1-> -1       0.033683
  15-> 33  14-> 33       0.033360


-------------------------------------------
DLPNO BASED TRIPLES CORRECTION
-------------------------------------------

Singles multiplier          ...  1.000000
TCutTNO                     ... 1.000e-09
TCutMP2Pairs                ... 1.000e-05
TCutDOStrong                ... 2.000e-02
TCutMKNStrong               ... 1.000e-02
TCutDOWeak                  ... 4.000e-02
TCutMKNWeak                 ... 1.000e-01

Fragment selection                          .... not used
Number of Triples that are to be computed   ...      1722

 . . . . . . . . .
10% done  
20% done  
30% done  
40% done  
50% done  
60% done  
70% done  
80% done  
90% done               (    113.154 sec)
Triples timings:
Total time for T0               ...   124.112 sec
Total time for Iterative (T)    ...     0.000 sec
Total time of overall (T)       ...   129.024 sec

Triples List generation         ...     0.000 sec
TNO generation                  ...    10.950 sec
Pair density generation         ...     0.004 sec
Look up tables                  ...     0.000 sec
Generating 3-index integrals    ...    73.927 sec
  Make 4-ind.int. from 3-ind.int...    13.277 sec
  Projecting amplitudes (D + S) ...    11.430 sec
  Downprojecting integrals      ...     0.002 sec
  Energy contr. (sum over a,b,c)...     4.073 sec
Fitting ET(->0)                 ...     0.000 sec

Everything after 3-index        ...    39.228 sec

Timing details:
 TNO integrals                  ...    86.233 sec
   Reading 3-index integrals    ...     0.264 sec
   Sorting integrals            ...    13.455 sec
       Sorting integrals 1      ...     0.001 sec
       Sorting integrals 2      ...     8.079 sec
       Sorting integrals 3      ...     0.377 sec
       Sorting integrals 4      ...     0.036 sec
       Sorting integrals 5      ...     0.093 sec
       Sorting integrals 6      ...     4.869 sec
   Calculating local VM**-1/2   ...     0.621 sec
   Orthogonal. integrals        ...     0.915 sec
   Multipl. 3-index integrals   ...    70.979 sec
   All concerning IRIab (w/TNO) ...     6.361 sec

 Calculate W0/W1                ...    10.433 sec
 W 3-ext contribution           ...     5.698 sec
 W 3-int contribution           ...     1.640 sec
 Sorting W                      ...     2.746 sec

 V exchange contribution        ...     1.592 sec

 Timings for Triples without generation
     of 3-index integrals       ...    39.225 sec
       0 weak pairs             ...    32.190 sec
       1 weak pair              ...     7.035 sec
       2 weak pairs             ...     0.000 sec
       3 weak pairs             ...     0.000 sec
  Extra time for extrapolation  ...     0.000 sec

Number of Triples   (0, 1, 2, 3 weak pairs; overall):   1159     563       0       0  (  1722)
Number of Atoms     (0, 1, 2, 3 weak pairs; overall):   11.4    11.9     0.0     0.0  (    15)
Number of PAOs      (0, 1, 2, 3 weak pairs; overall):  296.8   314.0     0.0     0.0  (   363)
Number of AuxFcns   (0, 1, 2, 3 weak pairs; overall):  390.1   349.5     0.0     0.0  (   864)
Number of TNOs      (0, 1, 2, 3 weak pairs         ):   86.9    62.0     0.0     0.0
Aver. Number of NTNO, Atoms, PAOs, AuxFcns / Triples:   1722    78.8    11.6   302.4   376.8

Triples Correction (T)                     ...     -0.073780997
Final correlation energy                   ...     -1.734463780
E(CCSD)                                    ...   -457.121468739
E(CCSD(T))                                 ...   -457.195249736


--------------------------------------------------------------------------------
                                    TIMINGS
--------------------------------------------------------------------------------


Total execution time                   ...      293.527 sec

Localization of occupied MO's          ...        0.173 sec (  0.1%)
Fock Matrix Formation                  ...        7.055 sec (  2.4%)
Global overlap, Fock, MKN matrices     ...       14.445 sec (  4.9%)
Differential overlap integrals         ...        0.618 sec (  0.2%)
Organizing maps                        ...        0.028 sec (  0.0%)
RI 3-index integral generations        ...        3.613 sec (  1.2%)
RI-PNO integral transformation         ...       63.303 sec ( 21.6%)
Initial Guess                          ...        6.753 sec (  2.3%)
DIIS Solver                            ...        0.243 sec (  0.1%)
State Vector Update                    ...        0.018 sec (  0.0%)
Sigma-vector construction              ...       67.687 sec ( 23.1%)
  <D|H|D>(0-ext)                       ...        2.900 sec (  4.3% of sigma)
  <D|H|D>(2-ext Fock)                  ...        0.012 sec (  0.0% of sigma)
  <D|H|D>(2-ext)                       ...        9.405 sec ( 13.9% of sigma)
  <D|H|D>(4-ext)                       ...        7.147 sec ( 10.6% of sigma)
  <D|H|D>(4-ext-corr)                  ...       31.292 sec ( 46.2% of sigma)
  CCSD doubles correction              ...        0.195 sec (  0.3% of sigma)
  <S|H|S>                              ...        0.491 sec (  0.7% of sigma)
  <S|H|D>(1-ext)                       ...        0.347 sec (  0.5% of sigma)
  <D|H|S>(1-ext)                       ...        0.010 sec (  0.0% of sigma)
  <S|H|D>(3-ext)                       ...        0.212 sec (  0.3% of sigma)
  Fock-dressing                        ...        8.115 sec ( 12.0% of sigma)
  Singles amplitudes                   ...        0.611 sec (  0.9% of sigma)
  (ik|jl)-dressing                     ...        2.272 sec (  3.4% of sigma)
  (ij|ab),(ia|jb)-dressing             ...        1.914 sec (  2.8% of sigma)
  C-PCM terms                          ...        1.962 sec (  2.9% of sigma)
  Pair energies                        ...        0.005 sec (  0.0% of sigma)
Total Time for computing (T)           ...      129.028 sec ( 44.0% of ALL)
C-PCM correction to E(CORR)            ...        0.138 sec (  0.0%)


Maximum memory used throughout the entire MDCI-calculation: 4845.8 MB

-------------------------   --------------------
FINAL SINGLE POINT ENERGY      -457.195249736129
-------------------------   --------------------


           ************************************************************
           *        Program running with 8 parallel MPI-processes     *
           *              working on a common directory               *
           ************************************************************

------------------------------------------------------------------------------
                              ORCA PROPERTY CALCULATIONS
------------------------------------------------------------------------------

GBWName                                 ... calc.gbw
Number of atoms                         ...     15
Number of basis functions               ...    363
Max core memory                         ...   8000 MB

Electric properties:
Dipole moment                           ... YES
Quadrupole moment                       ...  NO
Static polarizability (Dipole/Dipole)   ...  NO
Static polarizability (Dipole/Quad.)    ...  NO
Static polarizability (Quad./Quad.)     ...  NO
Static polarizability (Velocity)        ...  NO

Atomic electric properties:
Dipole moment                           ...  NO
Quadrupole moment                       ...  NO
Static polarizability                   ...  NO

Choice of electric origin               ... Center of mass
Position of electric origin             ...    -0.001170     0.009325    -0.000169

General magnetic properties:
Magnetizability                         ...  NO

EPR properties:
g-Tensor (aka g-matrix)                 ...  NO
Zero-Field splitting spin-orbit         ...  NO
Zero-field splitting spin-spin          ...  NO
Hyperfine couplings                     ...  NO (   0 nuclei)
Quadrupole couplings                    ...  NO (   0 nuclei)
Contact density                         ...  NO (   0 nuclei)

NMR properties:
Chemical shifts                         ...  NO (   0 nuclei)
Spin-rotation constants                 ...  NO (   0 nuclei)
Spin-spin couplings                     ...  NO (   0 nuclei,    0 pairs)

Choice of magnetic origin               ... GIAO
Position of magnetic origin             ...     0.000000     0.000000     0.000000

Properties with geometric perturbations:
SCF Hessian                             ...  NO
IR spectrum                             ...  NO
VCD spectrum                            ...  NO
X-ray spectroscopy properties:
SCF XES/XAS/RIXS spectra                ...  NO


-------------
DIPOLE MOMENT
-------------

Method             : SCF
Type of density    : Electron Density
Multiplicity       :   1
Irrep              :   0
Energy             :  -455.4607894361972740 Eh
Relativity type    : 
Basis              : AO
                                X                 Y                 Z
Electronic contribution:     -2.974008209       0.027600403      -0.000532700
Nuclear contribution   :      2.140318781      -0.773049656       0.001644004
                        -----------------------------------------
Total Dipole Moment    :     -0.833689429      -0.745449254       0.001111304
                        -----------------------------------------
Magnitude (a.u.)       :      1.118362145
Magnitude (Debye)      :      2.842650664


--------------------
Rotational spectrum 
--------------------
 
Rotational constants in cm-1:             0.151057             0.036209             0.029372 
Rotational constants in MHz :          4528.584324          1085.515951           880.541523 

Dipole components along the rotational axes: 
x,y,z [a.u.] :    -0.833473    -0.745692     0.000312 
x,y,z [Debye]:    -2.118520    -1.895398     0.000793 

 

Dipole moment calculation done in   0.0 sec 

Maximum memory used throughout the entire PROP-calculation: 17.4 MB

--------------------------------
SUGGESTED CITATIONS FOR THIS RUN
--------------------------------

Below you find a list of papers that are relevant to this ORCA run
We neither can nor want to force you to cite these papers, but we appreciate if you do
You receive ORCA, which is the product of decades of hard work by many enthusiastic individuals, for free
The only thing we kindly ask in return is that you cite our papers,
We deeply appreciate it, if you show your appreciation for ORCA by not just citing the generic ORCA reference.

Please note that relegating all ORCA citations to the supporting information does *not* help us.
SI sections are not indexed - citations you put there will not count into any citation statistics
But we need these citations in order to attract the funding resources that allow us to do what we are doing

Therefore, if you are a happy ORCA user, please consider citing a few of the papers listed below in the main body of your paper

In addition to the list printed below, the program has created the file calc.bibtex that contains the list in bibtex format
You can import this file easily into all common literature databanks and citation aid programs


List of essential papers. We consider these as the minimum necessary citations

  1. Neese,F.
     Software update: the ORCA program system, version 5.0
     WIRES Comput. Molec. Sci., 2022 12(1)e1606
     doi.org/10.1002/wcms.1606

List of papers to cite with high priority. The work reported in these papers was absolutely
necessary for this run to complete.
Our perspective: the developers of density functionals and basis sets usually get cited in chemistry papers
Good! But without the algorithms to do something with them, the functionals or basis sets would not do anything.
Hence, in our opinion, the algorithm design and method developments papers are equally worthy of getting cited

  1. Neese,F.; Hansen,A.; Liakos,D.G.
     Efficient and accurate approximations to the local coupled cluster singles doubles method using a truncated pair natural orbital basis
     J. Chem. Phys., 2009 131 064103
     doi.org/10.1063/1.3173827
  2. Neese,F.; Wennmohs,F.; Hansen,A.
     Efficient and accurate local approximations to coupled-electron pair approaches: An attempt to revive the pair natural orbital method
     J. Chem. Phys., 2009 130 114108
     doi.org/10.1063/1.3086717
  3. Riplinger,C.; Neese,F.
     An efficient and near linear scaling pair natural orbital based local coupled cluster method
     J. Chem. Phys., 2013 138(3)Art. No. 034106
     doi.org/10.1063/1.4773581
  4. Riplinger,C.; Sandhoefer,B.; Hansen,A.; Neese,F.
     Natural triple excitations in local coupled cluster calculations with pair natural orbitals
     J. Chem. Phys., 2013 139(13)Art. No. 134101
     doi.org/10.1063/1.4821834
  5. Riplinger,C.; Pinski,P.; Becker,U.; Valeev,E.F.; Neese,F.
     Sparse maps-A systematic infrastructure for reduced-scaling electronic structure methods. II. Linear scaling domain based pair natural orbital coupled cluster theory
     J. Chem. Phys., 2016 144 
     doi.org/10.1063/1.4939030
  6. Bistoni,G.; Riplinger,C.; Minenkov,Y.; Cavallo,L.; Auer,A.A.; Neese,F.
     Treating Subvalence Correlation Effects in Domain Based Pair Natural Orbital Coupled Cluster Calculations: An Out-of-the-Box Approach
     J. Theo. Comp. Chem., 2017 13 3220-3227
     doi.org/10.1021/acs.jctc.7b00352
  7. Garcia-Rates,M.; Neese,F.
     Effect of the Solute Cavity on the Solvation Energy and its Derivatives within the Framework of the Gaussian Charge Scheme
     J. Comput. Chem., 2020 41 922-939
     doi.org/10.1002/jcc.26139
  8. Garcia-Rates,M.; Becker,U.; Neese,F.
     Implicit solvation in domain based pair natural orbital coupled cluster (DLPNO-CCSD) theory
     J. Comput. Chem., 2021 42 1959-1973
     doi.org/10.1002/jcc.26726
  9. Neese,F.
     The SHARK Integral Generation and Digestion System
     J. Comp. Chem., 2022  1-16
     doi.org/10.1002/jcc.26942

List of suggested additional citations. These are papers that are important in the 'surrounding' of 
of this run, or papers that preceded the highly important papers. If you like your results we are grateful for a citation.

  1. Neese,F.
     The ORCA program system
     WIRES Comput. Molec. Sci., 2012 2(1)73-78
     doi.org/10.1002/wcms.81
  2. Neese,F.
     Software update: the ORCA program system, version 4.0
     WIRES Comput. Molec. Sci., 2018 8(1)1-6
     doi.org/10.1002/wcms.1327
  3. Neese,F.; Wennmohs,F.; Becker,U.; Riplinger,C.
     The ORCA quantum chemistry program package
     J. Chem. Phys., 2020 152 Art. No. L224108
     doi.org/10.1063/5.0004608

List of optional additional citations

  1. Neese,F.
     Approximate second-order SCF convergence for spin unrestricted wavefunctions
     Chem. Phys. Lett., 2000 325(1-3)93-98
     doi.org/10.1016/s0009-2614(00)00662-x

Timings for individual modules:

Sum of individual times          ...      316.710 sec (=   5.278 min)
Startup calculation              ...        1.213 sec (=   0.020 min)   0.4 %
SCF iterations                   ...       20.968 sec (=   0.349 min)   6.6 %
Property integrals               ...        0.304 sec (=   0.005 min)   0.1 %
Property calculations            ...        0.280 sec (=   0.005 min)   0.1 %
MDCI module                      ...      293.944 sec (=   4.899 min)  92.8 %
                             ****ORCA TERMINATED NORMALLY****
TOTAL RUN TIME: 0 days 0 hours 5 minutes 17 seconds 256 msec
'calc.bibtex' -> '/hsnfs/users/frank/ThermodynamicMap/2-EsterFuran/SM/SP/calc.bibtex'
'calc.cpcm' -> '/hsnfs/users/frank/ThermodynamicMap/2-EsterFuran/SM/SP/calc.cpcm'
'calc.cpcm_corr' -> '/hsnfs/users/frank/ThermodynamicMap/2-EsterFuran/SM/SP/calc.cpcm_corr'
'calc.densities' -> '/hsnfs/users/frank/ThermodynamicMap/2-EsterFuran/SM/SP/calc.densities'
'calc.densitiesinfo' -> '/hsnfs/users/frank/ThermodynamicMap/2-EsterFuran/SM/SP/calc.densitiesinfo'
'calc.err' -> '/hsnfs/users/frank/ThermodynamicMap/2-EsterFuran/SM/SP/calc.err'
'calc.gbw' -> '/hsnfs/users/frank/ThermodynamicMap/2-EsterFuran/SM/SP/calc.gbw'
'calc.ges' -> '/hsnfs/users/frank/ThermodynamicMap/2-EsterFuran/SM/SP/calc.ges'
'calc.job' -> '/hsnfs/users/frank/ThermodynamicMap/2-EsterFuran/SM/SP/calc.job'
'calc.loc' -> '/hsnfs/users/frank/ThermodynamicMap/2-EsterFuran/SM/SP/calc.loc'
'calc.property.txt' -> '/hsnfs/users/frank/ThermodynamicMap/2-EsterFuran/SM/SP/calc.property.txt'
'calc.xyz' -> '/hsnfs/users/frank/ThermodynamicMap/2-EsterFuran/SM/SP/calc.xyz'
cp: cannot stat 'calc.asa.inp': No such file or directory
cp: missing destination file operand after '/hsnfs/users/frank/ThermodynamicMap/2-EsterFuran/SM/SP/'
Try 'cp --help' for more information.
cp: cannot stat 'calc.pc.tmp': No such file or directory
cp: cannot stat 'calc.QM2.pc.tmp': No such file or directory
