# Supplementary material for: Bro̷nsted Acid-Catalyzed Reduction of Furans
Source: J Am Chem Soc. 2025 Feb 19;147(9):7932–8. doi: 10.1021/jacs.4c18485 (PMC11887439; doi:10.1021/jacs.4c18485)
Supplement: Supplementary file 2 — ja4c18485_si_002.zip [file ja4c18485_si_002.zip › AllCoordinates/2-Ph-Furan/2/calc.mpi8.out]

! Job execution by suborca V 10.00 !
Job started from head1.mpi-muelheim.mpg.de, running /hsnfs/software/orca/orca_stable_directory/orca_stable_20240726/orca on xe31th9.mpi-muelheim.mpg.de in /usr/scratch/frank/calc__8525935 (/bin/ksh)
Job execution start: Fri Jul 26 16:13:45 CEST 2024
Shared library path: /hsnfs/software/openmpi-4.1.0/lib:/hsnfs/software/orca/orca_stable_directory/orca_stable_20240726:/hsnfs/software/themis/llvm-14.0.1/lib::/hsnfs/software/cfour-2.1/lib:/hsnfs/software/orca/orca_stable:/usr/users/openmpi-2.0.4/lib:/opt/intel/lib/intel64:/opt/intel/mkl/lib/intel64
SLURM Job ID is: 8525935
SLURM_JOB_NODELIST: xe31th9
Maxcore enforced by SLURM: 9600 MB per core
Expanded nodelist (1 nodes):
xe31th9

                                 *****************
                                 * O   R   C   A *
                                 *****************

                                            #,                                       
                                            ###                                      
                                            ####                                     
                                            #####                                    
                                            ######                                   
                                           ########,                                 
                                     ,,################,,,,,                         
                               ,,#################################,,                 
                          ,,##########################################,,             
                       ,#########################################, ''#####,          
                    ,#############################################,,   '####,        
                  ,##################################################,,,,####,       
                ,###########''''           ''''###############################       
              ,#####''   ,,,,##########,,,,          '''####'''          '####       
            ,##' ,,,,###########################,,,                        '##       
           ' ,,###''''                  '''############,,,                           
         ,,##''                                '''############,,,,        ,,,,,,###''
      ,#''                                            '''#######################'''  
     '                                                          ''''####''''         
             ,#######,   #######,   ,#######,      ##                                
            ,#'     '#,  ##    ##  ,#'     '#,    #''#        ,####,   ,####,        
            ##       ##  ##   ,#'  ##            #'  '#       #'       #'  '#        
            ##       ##  #######   ##           ,######,      #####,   #    #        
            '#,     ,#'  ##    ##  '#,     ,#' ,#      #,     #,   #   #,  ,#        
             '#######'   ##     ##  '#######'  #'      '#     '####' # '####'        


                #########################################################
                #                        -***-                          #
                #          Department of theory and spectroscopy        #
                #                                                       #
                #                      Frank Neese                      #
                #                                                       #
                #     Directorship, Architecture, Infrastructure        #
                #                    SHARK, DRIVERS                     #
                #        Core code/Algorithms in most modules           #
                #                                                       #
                #        Max Planck Institute fuer Kohlenforschung      #
                #                Kaiser Wilhelm Platz 1                 #
                #                 D-45470 Muelheim/Ruhr                 #
                #                      Germany                          #
                #                                                       #
                #                  All rights reserved                  #
                #                        -***-                          #
                #########################################################


                         Program Version 6.0.x  -   STABLE   -
                                (GIT: $d6293895$)
                ($2024-07-24 15:24:10 +0200 $)

                         (BUILD: $Fri 26 Jul 2024 01:03:43 AM CEST$)


 With contributions from (in alphabetic order):
   Daniel Aravena         : Magnetic Suceptibility
   Michael Atanasov       : Ab Initio Ligand Field Theory (pilot matlab implementation)
   Alexander A. Auer      : GIAO ZORA, VPT2 properties, NMR spectrum
   Ute Becker             : All parallelization in ORCA, NUMFREQ, NUMCALC
   Giovanni Bistoni       : ED, misc. LED, open-shell LED, HFLD
   Martin Brehm           : Molecular dynamics
   Dmytro Bykov           : pre 5.0 version of the SCF Hessian
   Marcos Casanova-Páez   : Triplet and SCS-CIS(D). UHF-(DLPNO)-IP/EA/STEOM-CCSD. UHF-CVS-IP/STEOM-CCSD
   Vijay G. Chilkuri      : MRCI spin determinant printing, contributions to CSF-ICE
   Pauline Colinet        : FMM embedding
   Dipayan Datta          : RHF DLPNO-CCSD density
   Achintya Kumar Dutta   : EOM-CC, STEOM-CC
   Nicolas Foglia         : Exact transition moments, OPA infrastructure, MCD improvements
   Dmitry Ganyushin       : Spin-Orbit,Spin-Spin,Magnetic field MRCI
   Miquel Garcia          : C-PCM and meta-GGA Hessian, CCSD/C-PCM, Gaussian charge scheme
   Tiago L. C. Gouveia    : GS-ROHF, GS-ROCIS
   Yang Guo               : DLPNO-NEVPT2, F12-NEVPT2, CIM, IAO-localization
   Andreas Hansen         : Spin unrestricted coupled pair/coupled cluster methods
   Ingolf Harden          : AUTO-CI MPn and infrastructure 
   Benjamin Helmich-Paris : MC-RPA, TRAH-(SCF,CASSCF), AVAS, COSX integrals, SCF dyn. polar.
   Lee Huntington         : MR-EOM, pCC
   Robert Izsak           : Overlap fitted RIJCOSX, COSX-SCS-MP3, EOM
   Riya Kayal             : Wick's Theorem for AUTO-CI, AUTO-CI UHF-CCSDT
   Emily Kempfer          : AUTO-CI, RHF CISDT and CCSDT
   Christian Kollmar      : KDIIS, OOCD, Brueckner-CCSD(T), CCSD density, CASPT2, CASPT2-K, improved NEVPT2
   Axel Koslowski         : Symmetry handling
   Simone Kossmann        : Meta GGA functionals, TD-DFT gradient, OOMP2, (MP2 Hessian; deprecated post 5.0)
   Lucas Lang             : DCDCAS
   Marvin Lechner         : AUTO-CI (C++ implementation), FIC-MRCC
   Spencer Leger          : CASSCF response
   Dagmar Lenk            : GEPOL surface, SMD, ORCA-2-JSON
   Dimitrios Liakos       : Extrapolation schemes; Compound Job, initial MDCI parallelization
   Dimitrios Manganas     : Further ROCIS development; embedding schemes. LFT, Crystal Embedding
   Dimitrios Pantazis     : SARC Basis sets
   Anastasios Papadopoulos: AUTO-CI, single reference methods and gradients
   Taras Petrenko         : pre 6.0 DFT Hessian and TD-DFT gradient, (ASA, deprecated), ECA, 1-Electron XAS/XES, NRVS
   Peter Pinski           : DLPNO-MP2, DLPNO-MP2 Gradient
   Christoph Reimann      : Effective Core Potentials
   Marius Retegan         : Local ZFS, SOC
   Christoph Riplinger    : Optimizer, TS searches, QM/MM, DLPNO-CCSD(T), (RO)-DLPNO pert. Triples
   Michael Roemelt        : Original ROCIS implementation
   Masaaki Saitow         : Open-shell DLPNO-CCSD energy and density
   Barbara Sandhoefer     : DKH picture change effects
   Kantharuban Sivalingam : CASSCF convergence/infrastructure, NEVPT2 and variants, FIC-MRCI
   Bernardo de Souza      : ESD, SOC TD-DFT
   Georgi Stoychev        : AutoAux, RI-MP2 NMR, DLPNO-MP2 response, X2C
   Van Anh Tran           : RI-MP2 g-tensors
   Willem Van den Heuvel  : Paramagnetic NMR
   Zikuan Wang            : NOTCH, Electric field optimization 
   Frank Wennmohs         : Technical directorship and infrastructure
   Hang Xu                : AUTO-CI-Response properties 


 We gratefully acknowledge several colleagues who have allowed us to
 interface, adapt or use parts of their codes:
   Stefan Grimme, W. Hujo, H. Kruse, P. Pracht,  : VdW corrections, initial TS optimization,
                  C. Bannwarth, S. Ehlert,         DFT functionals, gCP, sTDA/sTD-DF
                  L. Wittmann, M. Mueller
   Ed Valeev, F. Pavosevic, A. Kumar             : LibInt (2-el integral package), F12 methods
   Garnet Chan, S. Sharma, J. Yang, R. Olivares  : DMRG
   Ulf Ekstrom                                   : XCFun DFT Library
   Mihaly Kallay                                 : mrcc  (arbitrary order and MRCC methods)
   Frank Weinhold                                : gennbo (NPA and NBO analysis)
   Simon Mueller                                 : openCOSMO-RS
   Christopher J. Cramer and Donald G. Truhlar   : smd solvation model
   Lars Goerigk                                  : TD-DFT with DH, B97 family of functionals
   V. Asgeirsson, H. Jonsson                     : NEB implementation
   FAccTs GmbH                                   : IRC, NEB, NEB-TS, DLPNO-Multilevel, CI-OPT
                                                   MM, QMMM, 2- and 3-layer-ONIOM, Crystal-QMMM,
                                                   LR-CPCM, SF, NACMEs, symmetry and pop. for TD-DFT,
                                                   nearIR, NL-DFT gradient (VV10), updates on ESD,
                                                   ML-optimized integration grids, MBIS, APM,
                                                   GOAT, DOCKER, SOLVATOR, interface openCOSMO-RS
   S Lehtola, MJT Oliveira, MAL Marques          : LibXC Library
   Liviu Ungur et al                             : ANISO software


 Your calculation uses the libint2 library for the computation of 2-el integrals
 For citations please refer to: http://libint.valeyev.net

 Your ORCA version has been built with support for libXC version: 6.2.2
 For citations please refer to: https://libxc.gitlab.io

 This ORCA versions uses:
   CBLAS   interface :  Fast vector & matrix operations
   LAPACKE interface :  Fast linear algebra routines
   SCALAPACK package :  Parallel linear algebra routines
   Shared memory     :  Shared parallel matrices
   BLAS/LAPACK       :  OpenBLAS 0.3.26  USE64BITINT DYNAMIC_ARCH NO_AFFINITY Haswell SINGLE_THREADED
        Core in use  :  Haswell
   Copyright (c) 2011-2014, The OpenBLAS Project


NOTE: MaxCore=8000 MB was set to SCF,MP2,MDCI,CIPSI,MRCI and CIS
      => If you want to overwrite this, your respective input block should be placed after the MaxCore statement
Your calculation utilizes the atom-pairwise dispersion correction
with the Becke-Johnson damping scheme (D3BJ)


================================================================================

----- Orbital basis set information -----
Your calculation utilizes the basis: def2-SVP
   F. Weigend and R. Ahlrichs, Phys. Chem. Chem. Phys. 7, 3297 (2005).

----- AuxJ basis set information -----
Your calculation utilizes the auxiliary basis: def2/J
   F. Weigend, Phys. Chem. Chem. Phys. 8, 1057 (2006).

----- AuxC basis set information -----
Your calculation utilizes the auxiliary basis: def2-SVP/C
  H-La, Hf-Rn : A. Hellweg, C. Hattig, S. Hofener and W. Klopper, Theor. Chem. Acc. 117, 587 (2007).
        Ce-Lu : J. Chmela and M. E. Harding, Mol. Phys. (2018).

================================================================================
                                        WARNINGS
                       Please study these warnings very carefully!
================================================================================

WARNING: Old DensityContainer found on disk!
         Will remove this file - 
         If you want to keep old densities, please start your calculation with a different basename. 


WARNING: The frozen-core approximation for MP2-gradient calculations is turned on by default.

WARNING: Geometry Optimization
  ===> : Switching off AutoStart
         For restart on a previous wavefunction, please use MOREAD

WARNING: The frozen-core approximation is turned on by default for 
         the MP2 part of double-hybrid DFT.

================================================================================
                                       INPUT FILE
================================================================================
NAME = calc.inp
|  1> ! RI-B2PLYP D3BJ  def2-SVP def2-SVP/C RIJCOSX def2/J  TightOpt NumFreq
|  2> 
|  3> %cpcm
|  4> epsilon 16.7                    # Dielectric constant
|  5> refrac 1.275   
|  6> SURFACETYPE VDW_GAUSSIAN
|  7> end
|  8> 
|  9> %geom
| 10> MaxIter 100
| 11> end
| 12> 
| 13> %PAL NPROCS 8 END
| 14> 
| 15> %maxcore 8000
| 16> 
| 17> 
| 18> * xyz 1 1
| 19> C       -0.3085002821     -1.1303409074      0.0143982981                 
| 20> C       -0.7537292172     -2.5461191893     -0.0097107952                 
| 21> C        0.1907929117     -3.5576129088      0.2381286500                 
| 22> C       -0.1806914282     -4.9031280344      0.1956951478                 
| 23> C       -1.5002966629     -5.2559283529     -0.0910083067                 
| 24> C       -2.4520343995     -4.2619368239     -0.3316700490                 
| 25> C       -2.0850379826     -2.9118774263     -0.2924988470                 
| 26> C       -1.0423442846     -0.0484897567     -0.2346911596                 
| 27> C       -0.1954955005      1.0347254405     -0.1084564749                 
| 28> C        1.0269282959      0.5672547601      0.1290669287                 
| 29> O        0.9587793199     -0.7665485804      0.2977756987                 
| 30> H        1.2216269383     -3.3083549606      0.4570196415                 
| 31> H        0.5583378599     -5.6716951652      0.3811252206                 
| 32> H       -1.7838461439     -6.2996525104     -0.1277341498                 
| 33> H       -3.4746552938     -4.5388683221     -0.5535441292                 
| 34> H       -2.8432310781     -2.1662522396     -0.4881401825                 
| 35> H       -2.0942773634     -0.0094649612     -0.4816255763                 
| 36> H       -0.4746158098      2.0796974772     -0.1612325482                 
| 37> H        1.6454587608      1.2101451049      0.7479374251                 
| 38> H        1.5326616498      0.7337681468     -0.8204953998                 
| 39> *
| 40> 
| 41>                          ****END OF INPUT****
================================================================================

                       *****************************
                       * Geometry Optimization Run *
                       *****************************

Geometry optimization settings:
Update method            Update   .... BFGS
Choice of coordinates    CoordSys .... (2022) Redundant Internals
Initial Hessian          InHess   .... Almloef's Model
Max. no of cycles        MaxIter  .... 100

Convergence Tolerances:
Energy Change            TolE     ....  1.0000e-06 Eh
Max. Gradient            TolMAXG  ....  1.0000e-04 Eh/bohr
RMS Gradient             TolRMSG  ....  3.0000e-05 Eh/bohr
Max. Displacement        TolMAXD  ....  1.0000e-03 bohr
RMS Displacement         TolRMSD  ....  6.0000e-04 bohr
Strict Convergence                .... False

------------------------------------------------------------------------------
                        ORCA OPTIMIZATION COORDINATE SETUP
------------------------------------------------------------------------------

The optimization will be done in redundant internal coordinates (2022)
Making redundant internal coordinates   ...  (2022 redundants) done
Evaluating the initial hessian          ...  (Almloef) done
Evaluating the coordinates              ...  done
Calculating the B-matrix                .... done
Calculating the G-matrix                .... done
Diagonalizing the G-matrix              .... done
Small eigenvalue found = 1.614e-02
The first mode is                       ....   47
The number of degrees of freedom        ....   54

    -----------------------------------------------------------------
                    Redundant Internal Coordinates


    -----------------------------------------------------------------
         Definition                    Initial Value    Approx d2E/dq
    -----------------------------------------------------------------
      1. B(C   1,C   0)                  1.4843         0.441814   
      2. B(C   2,C   1)                  1.4059         0.589261   
      3. B(C   3,C   2)                  1.3965         0.610054   
      4. B(C   4,C   3)                  1.3957         0.611812   
      5. B(C   5,C   4)                  1.3970         0.608828   
      6. B(C   6,C   5)                  1.3996         0.603145   
      7. B(C   6,C   1)                  1.4093         0.582028   
      8. B(C   7,C   0)                  1.3308         0.776642   
      9. B(C   8,C   7)                  1.3807         0.646416   
     10. B(C   9,C   8)                  1.3301         0.778476   
     11. B(O  10,C   9)                  1.3462         0.657392   
     12. B(O  10,C   0)                  1.3486         0.651586   
     13. B(H  11,C   2)                  1.0829         0.369623   
     14. B(H  12,C   3)                  1.0822         0.370513   
     15. B(H  13,C   4)                  1.0822         0.370598   
     16. B(H  14,C   5)                  1.0824         0.370243   
     17. B(H  15,C   6)                  1.0812         0.371871   
     18. B(H  16,C   7)                  1.0812         0.371888   
     19. B(H  17,C   8)                  1.0829         0.369624   
     20. B(H  18,C   9)                  1.0858         0.365744   
     21. B(H  19,C   9)                  1.0887         0.361889   
     22. A(C   1,C   0,O  10)          122.8599         0.409547   
     23. A(C   1,C   0,C   7)          127.3696         0.425309   
     24. A(C   7,C   0,O  10)          109.7690         0.453201   
     25. A(C   0,C   1,C   2)          118.8058         0.404935   
     26. A(C   2,C   1,C   6)          118.9001         0.425273   
     27. A(C   0,C   1,C   6)          122.2868         0.404053   
     28. A(C   1,C   2,C   3)          120.6047         0.428871   
     29. A(C   3,C   2,H  11)          118.7598         0.353503   
     30. A(C   1,C   2,H  11)          120.6334         0.351435   
     31. A(C   2,C   3,C   4)          120.0855         0.431772   
     32. A(C   4,C   3,H  12)          120.0872         0.353819   
     33. A(C   2,C   3,H  12)          119.8267         0.353647   
     34. A(C   5,C   4,H  13)          120.1236         0.353540   
     35. A(C   3,C   4,H  13)          119.9003         0.353833   
     36. A(C   3,C   4,C   5)          119.9761         0.431616   
     37. A(C   4,C   5,C   6)          120.1891         0.430512   
     38. A(C   6,C   5,H  14)          120.0163         0.352922   
     39. A(C   4,C   5,H  14)          119.7940         0.353483   
     40. A(C   1,C   6,H  15)          121.3155         0.351062   
     41. A(C   1,C   6,C   5)          120.2428         0.427050   
     42. A(C   5,C   6,H  15)          118.4411         0.353184   
     43. A(C   8,C   7,H  16)          126.1055         0.357362   
     44. A(C   0,C   7,H  16)          127.4873         0.368745   
     45. A(C   0,C   7,C   8)          106.4061         0.455561   
     46. A(C   9,C   8,H  17)          125.7834         0.368508   
     47. A(C   7,C   8,H  17)          126.4770         0.356992   
     48. A(C   7,C   8,C   9)          107.7144         0.455756   
     49. A(O  10,C   9,H  18)          122.9618         0.355165   
     50. A(C   8,C   9,H  18)          114.6598         0.367841   
     51. A(C   8,C   9,O  10)          108.9095         0.454127   
     52. A(H  18,C   9,H  19)           98.1610         0.291778   
     53. A(O  10,C   9,H  19)          106.5219         0.354527   
     54. A(C   8,C   9,H  19)          102.5576         0.367173   
     55. A(C   0,O  10,C   9)          106.7696         0.436829   
     56. D(C   6,C   1,C   0,C   7)     -1.2288         0.013316   
     57. D(C   2,C   1,C   0,O  10)     -1.7385         0.013316   
     58. D(C   2,C   1,C   0,C   7)    177.7735         0.013316   
     59. D(C   6,C   1,C   0,O  10)    179.2592         0.013316   
     60. D(C   3,C   2,C   1,C   6)      0.4516         0.023892   
     61. D(C   3,C   2,C   1,C   0)   -178.5850         0.023892   
     62. D(H  11,C   2,C   1,C   0)      0.8834         0.023892   
     63. D(H  11,C   2,C   1,C   6)    179.9200         0.023892   
     64. D(H  12,C   3,C   2,H  11)      0.0599         0.025704   
     65. D(H  12,C   3,C   2,C   1)    179.5382         0.025704   
     66. D(C   4,C   3,C   2,C   1)     -0.1756         0.025704   
     67. D(C   4,C   3,C   2,H  11)   -179.6539         0.025704   
     68. D(H  13,C   4,C   3,C   2)    179.7112         0.025861   
     69. D(C   5,C   4,C   3,H  12)   -179.9191         0.025861   
     70. D(C   5,C   4,C   3,C   2)     -0.2060         0.025861   
     71. D(H  13,C   4,C   3,H  12)     -0.0019         0.025861   
     72. D(H  14,C   5,C   4,H  13)      0.0954         0.025595   
     73. D(H  14,C   5,C   4,C   3)   -179.9875         0.025595   
     74. D(C   6,C   5,C   4,H  13)   -179.6128         0.025595   
     75. D(C   6,C   5,C   4,C   3)      0.3042         0.025595   
     76. D(H  15,C   6,C   5,H  14)     -0.0223         0.025093   
     77. D(C   1,C   6,C   5,H  14)   -179.7297         0.025093   
     78. D(C   1,C   6,C   5,C   4)     -0.0221         0.025093   
     79. D(H  15,C   6,C   1,C   2)    179.9490         0.023281   
     80. D(H  15,C   6,C   1,C   0)     -1.0495         0.023281   
     81. D(H  15,C   6,C   5,C   4)    179.6853         0.025093   
     82. D(C   5,C   6,C   1,C   2)     -0.3521         0.023281   
     83. D(C   5,C   6,C   1,C   0)    178.6493         0.023281   
     84. D(H  16,C   7,C   0,C   1)      1.1294         0.043316   
     85. D(C   8,C   7,C   0,O  10)      0.3308         0.043316   
     86. D(C   8,C   7,C   0,C   1)   -179.2336         0.043316   
     87. D(H  16,C   7,C   0,O  10)   -179.3061         0.043316   
     88. D(H  17,C   8,C   7,H  16)      5.1301         0.029071   
     89. D(H  17,C   8,C   7,C   0)   -174.5133         0.029071   
     90. D(C   9,C   8,C   7,H  16)   -176.6172         0.029071   
     91. D(C   9,C   8,C   7,C   0)      3.7394         0.029071   
     92. D(H  19,C   9,C   8,C   7)    106.1751         0.047403   
     93. D(H  18,C   9,C   8,H  17)     29.6494         0.047403   
     94. D(H  18,C   9,C   8,C   7)   -148.6187         0.047403   
     95. D(O  10,C   9,C   8,H  17)    171.8443         0.047403   
     96. D(O  10,C   9,C   8,C   7)     -6.4238         0.047403   
     97. D(C   0,O  10,C   9,H  19)   -103.3835         0.035339   
     98. D(C   0,O  10,C   9,H  18)    144.9732         0.035339   
     99. D(C   0,O  10,C   9,C   8)      6.5748         0.035339   
    100. D(C   9,O  10,C   0,C   7)     -4.2084         0.031390   
    101. D(C   9,O  10,C   0,C   1)    175.3795         0.031390   
    -----------------------------------------------------------------

Number of atoms                         .... 20
Number of degrees of freedom            .... 101


         *************************************************************
         *                GEOMETRY OPTIMIZATION CYCLE   1            *
         *************************************************************
---------------------------------
CARTESIAN COORDINATES (ANGSTROEM)
---------------------------------
  C     -0.308500   -1.130341    0.014398
  C     -0.753729   -2.546119   -0.009711
  C      0.190793   -3.557613    0.238129
  C     -0.180691   -4.903128    0.195695
  C     -1.500297   -5.255928   -0.091008
  C     -2.452034   -4.261937   -0.331670
  C     -2.085038   -2.911877   -0.292499
  C     -1.042344   -0.048490   -0.234691
  C     -0.195496    1.034725   -0.108456
  C      1.026928    0.567255    0.129067
  O      0.958779   -0.766549    0.297776
  H      1.221627   -3.308355    0.457020
  H      0.558338   -5.671695    0.381125
  H     -1.783846   -6.299653   -0.127734
  H     -3.474655   -4.538868   -0.553544
  H     -2.843231   -2.166252   -0.488140
  H     -2.094277   -0.009465   -0.481626
  H     -0.474616    2.079697   -0.161233
  H      1.645459    1.210145    0.747937
  H      1.532662    0.733768   -0.820495

----------------------------
CARTESIAN COORDINATES (A.U.)
----------------------------
  NO LB      ZA    FRAG     MASS         X           Y           Z
   0 C     6.0000    0    12.011   -0.582981   -2.136035    0.027209
   1 C     6.0000    0    12.011   -1.424342   -4.811468   -0.018351
   2 C     6.0000    0    12.011    0.360546   -6.722914    0.449998
   3 C     6.0000    0    12.011   -0.341457   -9.265569    0.369810
   4 C     6.0000    0    12.011   -2.835150   -9.932265   -0.171981
   5 C     6.0000    0    12.011   -4.633673   -8.053893   -0.626766
   6 C     6.0000    0    12.011   -3.940151   -5.502651   -0.552743
   7 C     6.0000    0    12.011   -1.969745   -0.091632   -0.443502
   8 C     6.0000    0    12.011   -0.369433    1.955348   -0.204953
   9 C     6.0000    0    12.011    1.940613    1.071956    0.243901
  10 O     8.0000    0    15.999    1.811830   -1.448567    0.562715
  11 H     1.0000    0     1.008    2.308540   -6.251885    0.863642
  12 H     1.0000    0     1.008    1.055106  -10.717951    0.720222
  13 H     1.0000    0     1.008   -3.370981  -11.904618   -0.241383
  14 H     1.0000    0     1.008   -6.566147   -8.577218   -1.046047
  15 H     1.0000    0     1.008   -5.372928   -4.093623   -0.922451
  16 H     1.0000    0     1.008   -3.957611   -0.017886   -0.910140
  17 H     1.0000    0     1.008   -0.896894    3.930059   -0.304685
  18 H     1.0000    0     1.008    3.109466    2.286843    1.413397
  19 H     1.0000    0     1.008    2.896311    1.386621   -1.550512

--------------------------------
INTERNAL COORDINATES (ANGSTROEM)
--------------------------------
 C      0   0   0     0.000000000000     0.00000000     0.00000000
 C      1   0   0     1.484330891860     0.00000000     0.00000000
 C      2   1   0     1.405939538944   118.80580300     0.00000000
 C      3   2   1     1.396499971399   120.60471588   181.41502418
 C      4   3   2     1.395716629909   120.08549107   359.82437037
 C      5   4   3     1.397047584443   119.97607719   359.79396797
 C      6   5   4     1.399600346575   120.18905586     0.30424775
 C      1   2   3     1.330779655019   127.36960691   177.77354828
 C      8   1   2     1.380740099439   106.40609822   180.76636780
 C      9   8   1     1.330137640358   107.71444616     3.73937461
 O     10   9   8     1.346156856809   108.90951205   353.57620451
 H      3   2   1     1.082895000126   120.63343774     0.88342805
 H      4   3   2     1.082240285295   119.82672191   179.53815277
 H      5   4   3     1.082177994914   119.90027338   179.71116810
 H      6   5   4     1.082438291830   119.79402126   180.01245615
 H      7   6   5     1.081244293054   118.44106148   179.68525530
 H      8   1   2     1.081232048678   127.48729930     1.12944242
 H      9   8   1     1.082894278525   126.47704259   185.48668216
 H     10   9   8     1.085766375774   114.65977741   211.38131026
 H     10   9   8     1.088651252194   102.55757250   106.17513675

---------------------------
INTERNAL COORDINATES (A.U.)
---------------------------
 C      0   0   0     0.000000000000     0.00000000     0.00000000
 C      1   0   0     2.804978877734     0.00000000     0.00000000
 C      2   1   0     2.656840689456   118.80580300     0.00000000
 C      3   2   1     2.639002491974   120.60471588   181.41502418
 C      4   3   2     2.637522191087   120.08549107   359.82437037
 C      5   4   3     2.640037330654   119.97607719   359.79396797
 C      6   5   4     2.644861351967   120.18905586     0.30424775
 C      1   2   3     2.514809092581   127.36960691   177.77354828
 C      8   1   2     2.609220650062   106.40609822   180.76636780
 C      9   8   1     2.513595860696   107.71444616     3.73937461
 O     10   9   8     2.543867792669   108.90951205   353.57620451
 H      3   2   1     2.046374982030   120.63343774     0.88342805
 H      4   3   2     2.045137750303   119.82672191   179.53815277
 H      5   4   3     2.045020038543   119.90027338   179.71116810
 H      6   5   4     2.045511928427   119.79402126   180.01245615
 H      7   6   5     2.043255597737   118.44106148   179.68525530
 H      8   1   2     2.043232459220   127.48729930     1.12944242
 H      9   8   1     2.046373618402   126.47704259   185.48668216
 H     10   9   8     2.051801095633   114.65977741   211.38131026
 H     10   9   8     2.057252721997   102.55757250   106.17513675

---------------------
BASIS SET INFORMATION
---------------------
There are 3 groups of distinct atoms

 Group   1 Type C   : 7s4p1d contracted to 3s2p1d pattern {511/31/1}
 Group   2 Type O   : 7s4p1d contracted to 3s2p1d pattern {511/31/1}
 Group   3 Type H   : 4s1p contracted to 2s1p pattern {31/1}

Atom   0C    basis set group =>   1
Atom   1C    basis set group =>   1
Atom   2C    basis set group =>   1
Atom   3C    basis set group =>   1
Atom   4C    basis set group =>   1
Atom   5C    basis set group =>   1
Atom   6C    basis set group =>   1
Atom   7C    basis set group =>   1
Atom   8C    basis set group =>   1
Atom   9C    basis set group =>   1
Atom  10O    basis set group =>   2
Atom  11H    basis set group =>   3
Atom  12H    basis set group =>   3
Atom  13H    basis set group =>   3
Atom  14H    basis set group =>   3
Atom  15H    basis set group =>   3
Atom  16H    basis set group =>   3
Atom  17H    basis set group =>   3
Atom  18H    basis set group =>   3
Atom  19H    basis set group =>   3
---------------------------------
AUXILIARY/J BASIS SET INFORMATION
---------------------------------
There are 3 groups of distinct atoms

 Group   1 Type C   : 12s5p4d2f1g contracted to 6s4p3d1f1g pattern {711111/2111/211/2/1}
 Group   2 Type O   : 12s5p4d2f1g contracted to 6s4p3d1f1g pattern {711111/2111/211/2/1}
 Group   3 Type H   : 5s2p1d contracted to 3s1p1d pattern {311/2/1}

Atom   0C    basis set group =>   1
Atom   1C    basis set group =>   1
Atom   2C    basis set group =>   1
Atom   3C    basis set group =>   1
Atom   4C    basis set group =>   1
Atom   5C    basis set group =>   1
Atom   6C    basis set group =>   1
Atom   7C    basis set group =>   1
Atom   8C    basis set group =>   1
Atom   9C    basis set group =>   1
Atom  10O    basis set group =>   2
Atom  11H    basis set group =>   3
Atom  12H    basis set group =>   3
Atom  13H    basis set group =>   3
Atom  14H    basis set group =>   3
Atom  15H    basis set group =>   3
Atom  16H    basis set group =>   3
Atom  17H    basis set group =>   3
Atom  18H    basis set group =>   3
Atom  19H    basis set group =>   3
---------------------------------
AUXILIARY/C BASIS SET INFORMATION
---------------------------------
There are 3 groups of distinct atoms

 Group   1 Type C   : 8s6p5d3f contracted to 6s5p4d1f pattern {311111/21111/2111/3}
 Group   2 Type O   : 8s6p5d3f contracted to 6s5p4d1f pattern {311111/21111/2111/3}
 Group   3 Type H   : 4s3p2d contracted to 3s2p1d pattern {211/21/2}

Atom   0C    basis set group =>   1
Atom   1C    basis set group =>   1
Atom   2C    basis set group =>   1
Atom   3C    basis set group =>   1
Atom   4C    basis set group =>   1
Atom   5C    basis set group =>   1
Atom   6C    basis set group =>   1
Atom   7C    basis set group =>   1
Atom   8C    basis set group =>   1
Atom   9C    basis set group =>   1
Atom  10O    basis set group =>   2
Atom  11H    basis set group =>   3
Atom  12H    basis set group =>   3
Atom  13H    basis set group =>   3
Atom  14H    basis set group =>   3
Atom  15H    basis set group =>   3
Atom  16H    basis set group =>   3
Atom  17H    basis set group =>   3
Atom  18H    basis set group =>   3
Atom  19H    basis set group =>   3


           ************************************************************
           *        Program running with 8 parallel MPI-processes     *
           *              working on a common directory               *
           ************************************************************
------------------------------------------------------------------------------
                             ORCA STARTUP CALCULATIONS
                           -- RI-GTO INTEGRALS CHOSEN --
------------------------------------------------------------------------------
------------------------------------------------------------------------------
                   ___                                                        
                  /   \      - P O W E R E D   B Y -                         
                 /     \                                                     
                 |  |  |   _    _      __       _____    __    __             
                 |  |  |  | |  | |    /  \     |  _  \  |  |  /  |          
                  \  \/   | |  | |   /    \    | | | |  |  | /  /          
                 / \  \   | |__| |  /  /\  \   | |_| |  |  |/  /          
                |  |  |   |  __  | /  /__\  \  |    /   |      \           
                |  |  |   | |  | | |   __   |  |    \   |  |\   \          
                \     /   | |  | | |  |  |  |  | |\  \  |  | \   \       
                 \___/    |_|  |_| |__|  |__|  |_| \__\ |__|  \__/        
                                                                              
                      - O R C A' S   B I G   F R I E N D -                    
                                      &                                       
                       - I N T E G R A L  F E E D E R -                       
                                                                              
 v1 FN, 2020, v2 2021, v3 2022-2024                                           
------------------------------------------------------------------------------


----------------------
SHARK INTEGRAL PACKAGE
----------------------

Number of atoms                             ...     20
Number of basis functions                   ...    199
Number of shells                            ...     93
Maximum angular momentum                    ...      2
Integral batch strategy                     ... SHARK/LIBINT Hybrid
RI-J (if used) integral strategy            ... SPLIT-RIJ (Revised 2003 algorithm where possible)
Printlevel                                  ...      1
Contraction scheme used                     ... SEGMENTED contraction
Prescreening option                         ... SCHWARTZ
   Thresh                                   ... 1.000e-12
   Tcut                                     ... 1.000e-14
   Tpresel                                  ... 1.000e-14 
Coulomb Range Separation                    ... NOT USED
Exchange Range Separation                   ... NOT USED
Multipole approximations                    ... NOT USED
Finite Nucleus Model                        ... NOT USED
CABS basis                                  ... NOT available
Auxiliary Coulomb fitting basis             ... AVAILABLE
   # of basis functions in Aux-J            ...    638
   # of shells in Aux-J                     ...    210
   Maximum angular momentum in Aux-J        ...      4
Auxiliary J/K fitting basis                 ... NOT available
Auxiliary Correlation fitting basis         ... AVAILABLE
   # of basis functions in Aux-C            ...    654
   # of shells in Aux-C                     ...    230
   Maximum angular momentum in Aux-C        ...      3
Auxiliary 'external' fitting basis          ... NOT available

Checking pre-screening integrals            ... done (  0.0 sec) Dimension = 93
Check shell pair data                       ... done (  0.0 sec)
Shell pair information
Shell pair cut-off parameter TPreSel        ...   1.0e-14
Total number of shell pairs                 ...      4371
Shell pairs after pre-screening             ...      3973
Total number of primitive shell pairs       ...     15923
Primitive shell pairs kept                  ...     10550
          la=0 lb=0:   1212 shell pairs
          la=1 lb=0:   1442 shell pairs
          la=1 lb=1:    458 shell pairs
          la=2 lb=0:    501 shell pairs
          la=2 lb=1:    302 shell pairs
          la=2 lb=2:     58 shell pairs

Calculating one electron integrals          ... done (  0.0 sec)
Calculating RI/J V-Matrix + Cholesky decomp.... done (  0.0 sec)
Calculating RI/C V-Matrix + Cholesky decomp.... done (  0.0 sec)
Calculating Nuclear repulsion               ... done (  0.0 sec) ENN=    555.160221496232 Eh

Diagonalization of the overlap matrix:
Smallest eigenvalue                        ... 3.063e-04
Time for diagonalization                   ...    0.006 sec
Threshold for overlap eigenvalues          ... 1.000e-07
Number of eigenvalues below threshold      ... 0
Time for construction of square roots      ...    0.002 sec
Total time needed                          ...    0.009 sec

-------------------
DFT GRID GENERATION
-------------------

General Integration Accuracy     IntAcc      ... 4.388
Radial Grid Type                 RadialGrid  ... OptM3 with GC (2021)
Angular Grid (max. ang.)         AngularGrid ... 4 (Lebedev-302)
Angular grid pruning method      GridPruning ... 4 (adaptive)
Weight generation scheme         WeightScheme... mBecke (2022)
Basis function cutoff            BFCut       ... 1.0000e-12
Integration weight cutoff        WCut        ... 1.0000e-14
Partially contracted basis set               ... off
Rotationally invariant grid construction     ... off
Angular grids for H and He will be reduced by one unit

Total number of grid points                  ...    94897
Total number of batches                      ...     1492
Average number of points per batch           ...       63
Average number of grid points per atom       ...     4745

--------------------
COSX GRID GENERATION
--------------------

GRIDX 1
-------
General Integration Accuracy     IntAcc      ... 3.816
Radial Grid Type                 RadialGrid  ... OptM3 with GC (2021)
Angular Grid (max. ang.)         AngularGrid ... 1 (Lebedev-50)
Angular grid pruning method      GridPruning ... 4 (adaptive)
Weight generation scheme         WeightScheme... mBecke (2022)
Basis function cutoff            BFCut       ... 1.0000e-12
Integration weight cutoff        WCut        ... 1.0000e-14
Partially contracted basis set               ... on
Rotationally invariant grid construction     ... off
Angular grids for H and He will be reduced by one unit

Total number of grid points                  ...    12132
Total number of batches                      ...      104
Average number of points per batch           ...      116
Average number of grid points per atom       ...      607
UseSFitting                                  ... on

GRIDX 2
-------
General Integration Accuracy     IntAcc      ... 4.020
Radial Grid Type                 RadialGrid  ... OptM3 with GC (2021)
Angular Grid (max. ang.)         AngularGrid ... 2 (Lebedev-110)
Angular grid pruning method      GridPruning ... 4 (adaptive)
Weight generation scheme         WeightScheme... mBecke (2022)
Basis function cutoff            BFCut       ... 1.0000e-12
Integration weight cutoff        WCut        ... 1.0000e-14
Partially contracted basis set               ... on
Rotationally invariant grid construction     ... off
Angular grids for H and He will be reduced by one unit

Total number of grid points                  ...    26432
Total number of batches                      ...      215
Average number of points per batch           ...      122
Average number of grid points per atom       ...     1322
UseSFitting                                  ... on

GRIDX 3
-------
General Integration Accuracy     IntAcc      ... 4.338
Radial Grid Type                 RadialGrid  ... OptM3 with GC (2021)
Angular Grid (max. ang.)         AngularGrid ... 3 (Lebedev-194)
Angular grid pruning method      GridPruning ... 4 (adaptive)
Weight generation scheme         WeightScheme... mBecke (2022)
Basis function cutoff            BFCut       ... 1.0000e-12
Integration weight cutoff        WCut        ... 1.0000e-14
Partially contracted basis set               ... on
Rotationally invariant grid construction     ... off
Angular grids for H and He will be reduced by one unit

Total number of grid points                  ...    58108
Total number of batches                      ...      465
Average number of points per batch           ...      124
Average number of grid points per atom       ...     2905
UseSFitting                                  ... on
Initializing property integral containers    ... done (  0.0 sec)

SHARK setup successfully completed in   1.2 seconds

Maximum memory used throughout the entire STARTUP-calculation: 25.5 MB


           ************************************************************
           *        Program running with 8 parallel MPI-processes     *
           *              working on a common directory               *
           ************************************************************
-------------------------------------------------------------------------------
                                 ORCA GUESS
                   Start orbitals & Density for SCF / CASSCF
-------------------------------------------------------------------------------

------------
SCF SETTINGS
------------
Hamiltonian:
 Density Functional     Method          .... DFT(GTOs)
 Exchange Functional    Exchange        .... B88
   X-Alpha parameter    XAlpha          ....  0.666667
   Becke's b parameter  XBeta           ....  0.004200
 Correlation Functional Correlation     .... LYP
 LDA part of GGA corr.  LDAOpt          .... VWN-3
 Gradients option       PostSCFGGA      .... off
 Hybrid DFT is turned on
   Fraction HF Exchange ScalHFX         ....  0.530000
   Scaling of DF-GGA-X  ScalDFX         ....  0.470000
   Scaling of DF-GGA-C  ScalDFC         ....  0.730000
   Scaling of DF-LDA-C  ScalLDAC        ....  0.730000
   Perturbative correction              ....  0.270000
   NL short-range parameter             ....  7.800000
 RI-approximation to the Coulomb term is turned on
   Number of AuxJ basis functions       .... 638
   RIJ-COSX (HFX calculated with COS-X)).... on


General Settings:
 Integral files         IntName         .... calc
 Hartree-Fock type      HFTyp           .... RHF
 Total Charge           Charge          ....    1
 Multiplicity           Mult            ....    1
 Number of Electrons    NEL             ....   76
 Basis Dimension        Dim             ....  199
 Nuclear Repulsion      ENuc            ....    555.1602214962 Eh

Convergence Acceleration:
 AO-DIIS                CNVDIIS         .... on
   Start iteration      DIISMaxIt       ....    12
   Startup error        DIISStart       ....  0.200000
   # of expansion vecs  DIISMaxEq       ....     5
   Bias factor          DIISBfac        ....   1.050
   Max. coefficient     DIISMaxC        ....  10.000
 MO-DIIS                CNVKDIIS        .... off
 Trust-Rad. Augm. Hess. CNVTRAH         .... auto
   Auto Start mean grad. ratio tolernc. ....  1.125000
   Auto Start start iteration           ....    50
   Auto Start num. interpolation iter.  ....    10
   Max. Number of Micro iterations      ....    24
   Max. Number of Macro iterations      .... Maxiter - #DIIS iter
   Number of Davidson start vectors     ....     2
   Converg. threshold    (grad. norm)   ....   2.000e-06
   Grad. Scal. Fac. for Micro threshold ....   0.100
   Minimum threshold for Micro iter.    ....   1.000e-02
   NR start threshold (gradient norm)   ....   1.000e-04
   Initial trust radius                 ....   0.400
   Minimum AH scaling param. (alpha)    ....   1.000
   Maximum AH scaling param. (alpha)    .... 1000.000
   Quad. conv. algorithm                .... NR
   White noise on init. David. guess    .... on
   Maximum white noise                  ....   0.010
   Pseudo random numbers                .... off
   Inactive MOs                         .... canonical
   Orbital update algorithm             .... Taylor
   Preconditioner                       .... Diag
   Full preconditioner red. dimension   ....   250
 SOSCF                  CNVSOSCF        .... on
   Start iteration      SOSCFMaxIt      ....   150
   Startup grad/error   SOSCFStart      ....  0.003300
   Hessian update       SOSCFHessUp     .... L-BFGS
 Level Shifting         CNVShift        .... on
   Level shift para.    LevelShift      ....    0.2500
   Turn off err/grad.   ShiftErr        ....    0.0010
 Zerner damping         CNVZerner       .... off
 Static damping         CNVDamp         .... on
   Fraction old density DampFac         ....    0.7000
   Max. Damping (<1)    DampMax         ....    0.9800
   Min. Damping (>=0)   DampMin         ....    0.0000
   Turn off err/grad.   DampErr         ....    0.1000

SCF Procedure:
 Maximum # iterations   MaxIter         ....   125
 SCF integral mode      SCFMode         .... Direct
   Integral package                     .... SHARK and LIBINT hybrid scheme
 Reset frequency        DirectResetFreq ....    20
 Integral Threshold     Thresh          ....  1.000e-12 Eh
 Primitive CutOff       TCut            ....  1.000e-14 Eh

Convergence Tolerance:
 Convergence Check Mode ConvCheckMode   .... Total+1el-Energy
 Convergence forced     ConvForced      .... 0
 Energy Change          TolE            ....  1.000e-09 Eh
 1-El. energy change                    ....  1.000e-06 Eh
 Orbital Gradient       TolG            ....  2.000e-06
 Orbital Rotation angle TolX            ....  2.000e-06
 DIIS Error             TolErr          ....  1.000e-08

------------------------------
INITIAL GUESS: MODEL POTENTIAL
------------------------------
Loading Hartree-Fock densities                     ... done
Calculating cut-offs                               ... done
Initializing the effective Hamiltonian             ... done
Setting up the integral package (SHARK)            ... done
Starting the Coulomb interaction                   ... done (   0.0 sec)
Making the grid                                    ... done (   0.1 sec)
Mapping shells                                     ... done
Starting the XC term evaluation                    ... done (   0.0 sec)
  promolecular density results
     # of electrons  =     76.995143027
     EX              =    -62.391635962
     EC              =     -0.864455466
     EX+EC           =    -63.256091428
Transforming the Hamiltonian                       ... done (   0.0 sec)
Diagonalizing the Hamiltonian                      ... done (   0.0 sec)
Back transforming the eigenvectors                 ... done (   0.0 sec)
Now organizing SCF variables                       ... done
                      ------------------
                      INITIAL GUESS DONE (   0.2 sec)
                      ------------------
             **** ENERGY FILE WAS UPDATED (calc.en.tmp) ****
Finished Guess after   0.3 sec
Maximum memory used throughout the entire GUESS-calculation: 14.3 MB


           ************************************************************
           *        Program running with 8 parallel MPI-processes     *
           *              working on a common directory               *
           ************************************************************

-------------------------------------------------------------------------------------------
                                      ORCA LEAN-SCF
                              memory conserving SCF solver
-------------------------------------------------------------------------------------------

--------------------
CPCM SOLVATION MODEL
--------------------
CPCM parameters:
  Epsilon                                         ...      16.7000
  Refrac                                          ...       1.2750
  Rsolv                                           ...       1.3000
  Surface type                                    ... GAUSSIAN VDW
  Discretization scheme                           ... Constant charge density
    Threshold for H atoms                         ...       5.0000 (charges/Ang^2)
    Threshold for non-H atoms                     ...       5.0000 (charges/Ang^2)
  Epsilon function type                           ...         CPCM
Solvent:                                          ... CUSTOM
Radii:
  Scheme                                          ... Element-dependent radii
  Radius for C  used is    3.8550 Bohr (=   2.0400 Ang.)
  Radius for O  used is    3.4469 Bohr (=   1.8240 Ang.)
  Radius for H  used is    2.4944 Bohr (=   1.3200 Ang.)
Calculating surface                               ...        done! (  0.0s)
Cavity surface points                             ...         1932
Cavity Volume                                     ...    1244.7596
Cavity Surface-area                               ...     675.5400
Calculating surface distance matrix               ...        done! (  0.1s)
Performing Cholesky decomposition & store         ...        done! (  0.1s)
Overall time for CPCM initialization              ...                 0.2s

----------------------------------------D-I-I-S--------------------------------------------
Iteration    Energy (Eh)           Delta-E    RMSDP     MaxDP     DIISErr   Damp  Time(sec)
-------------------------------------------------------------------------------------------
               ***  Starting incremental Fock matrix formation  ***
    1    -459.9830585908491685     0.00e+00  3.50e-03  5.29e-02  1.14e-01  0.700   1.2
    2    -460.0525686713741607    -6.95e-02  2.66e-03  3.90e-02  7.34e-02  0.700   0.8
                               ***Turning on AO-DIIS***
    3    -460.0906556649936192    -3.81e-02  1.72e-03  2.91e-02  4.25e-02  0.700   0.8
    4    -460.1139601788078153    -2.33e-02  3.97e-03  6.91e-02  2.78e-02  0.000   0.8
    5    -460.1644089765220542    -5.04e-02  2.05e-04  5.01e-03  3.56e-03  0.000   0.8
                              *** Initializing SOSCF ***
---------------------------------------S-O-S-C-F--------------------------------------
Iteration    Energy (Eh)           Delta-E    RMSDP     MaxDP     MaxGrad    Time(sec)
--------------------------------------------------------------------------------------
    6    -460.1645638747512521    -1.55e-04  9.44e-05  2.33e-03  2.00e-03     0.8
               *** Restarting incremental Fock matrix formation ***
    7    -460.1647631857613305    -1.99e-04  7.89e-05  1.49e-03  6.32e-04     1.2
    8    -460.1647765202532128    -1.33e-05  6.08e-05  1.31e-03  2.53e-04     1.0
    9    -460.1647795293930585    -3.01e-06  2.59e-05  5.57e-04  1.45e-04     1.0
   10    -460.1647804700020288    -9.41e-07  4.91e-06  1.05e-04  3.46e-05     1.0
   11    -460.1647804921894931    -2.22e-08  1.40e-06  3.33e-05  1.10e-05     0.9
   12    -460.1647805038102206    -1.16e-08  5.88e-07  1.34e-05  4.16e-06     0.9
   13    -460.1647805039847299    -1.75e-10  2.09e-07  5.97e-06  2.34e-06     0.8
                 **** Energy Check signals convergence ****

               *****************************************************
               *                     SUCCESS                       *
               *           SCF CONVERGED AFTER  13 CYCLES          *
               *****************************************************

Recomputing exchange energy using gridx3       ... done (    1.731 sec)
Old exchange energy                            :    -33.413555669 Eh
New exchange energy                            :    -33.413570478 Eh
Exchange energy change after final integration :     -0.000014808 Eh
Total energy after final integration           :   -460.164795312 Eh
             **** ENERGY FILE WAS UPDATED (calc.en.tmp) ****

----------------
TOTAL SCF ENERGY
----------------

Total Energy       :       -460.16479531227395 Eh          -12521.72067 eV

Components:
Nuclear Repulsion  :        555.16022149623234 Eh           15106.67764 eV
Electronic Energy  :      -1015.24342835690663 Eh          -27626.17817 eV
One Electron Energy:      -1709.14291968064390 Eh          -46508.14327 eV
Two Electron Energy:        693.89949132373727 Eh           18881.96510 eV
CPCM Dielectric    :         -0.08157364331043 Eh              -2.21973 eV

Virial components:
Potential Energy   :       -916.97912019176579 Eh          -24952.27041 eV
Kinetic Energy     :        456.81432487949189 Eh           12430.54974 eV
Virial Ratio       :          2.00733442506135

DFT components:
N(Alpha)           :       37.999976633849 electrons
N(Beta)            :       37.999976633849 electrons
N(Total)           :       75.999953267699 electrons
E(X)               :      -29.691561503144 Eh       
E(C)               :       -1.882817092100 Eh       
E(XC)              :      -31.574378595245 Eh       

CPCM Solvation Model Properties:
Surface-charge          :         -1.01561908866100
Corrected charge        :         -1.00000000000000
Outlying charge corr.   :          0.00001594472184 Eh               0.00043 eV
Free-energy (cav+disp)  :  This term is not implemented in the current solvation scheme

---------------
SCF CONVERGENCE
---------------

  Last Energy change         ...    1.7451e-10  Tolerance :   1.0000e-09
  Last MAX-Density change    ...    5.9717e-06  Tolerance :   1.0000e-08
  Last RMS-Density change    ...    2.0864e-07  Tolerance :   1.0000e-09
  Last DIIS Error            ...    1.9989e-03  Tolerance :   1.0000e-08
  Last Orbital Gradient      ...    2.3379e-06  Tolerance :   2.0000e-06
  Last Orbital Rotation      ...    4.6513e-06  Tolerance :   2.0000e-06


----------------
ORBITAL ENERGIES
----------------

  NO   OCC          E(Eh)            E(eV) 
   0   2.0000     -19.848286      -540.0993 
   1   2.0000     -10.783876      -293.4442 
   2   2.0000     -10.723671      -291.8059 
   3   2.0000     -10.717691      -291.6432 
   4   2.0000     -10.683477      -290.7122 
   5   2.0000     -10.674076      -290.4564 
   6   2.0000     -10.670624      -290.3625 
   7   2.0000     -10.666561      -290.2519 
   8   2.0000     -10.661275      -290.1080 
   9   2.0000     -10.654847      -289.9331 
  10   2.0000     -10.653063      -289.8846 
  11   2.0000      -1.328783       -36.1580 
  12   2.0000      -1.013911       -27.5899 
  13   2.0000      -1.008182       -27.4340 
  14   2.0000      -0.955128       -25.9903 
  15   2.0000      -0.880825       -23.9685 
  16   2.0000      -0.879776       -23.9399 
  17   2.0000      -0.766166       -20.8484 
  18   2.0000      -0.761092       -20.7104 
  19   2.0000      -0.713202       -19.4072 
  20   2.0000      -0.707391       -19.2491 
  21   2.0000      -0.677422       -18.4336 
  22   2.0000      -0.642957       -17.4957 
  23   2.0000      -0.617193       -16.7947 
  24   2.0000      -0.580224       -15.7887 
  25   2.0000      -0.562292       -15.3008 
  26   2.0000      -0.541132       -14.7249 
  27   2.0000      -0.532739       -14.4966 
  28   2.0000      -0.529756       -14.4154 
  29   2.0000      -0.514108       -13.9896 
  30   2.0000      -0.503576       -13.7030 
  31   2.0000      -0.486921       -13.2498 
  32   2.0000      -0.448947       -12.2165 
  33   2.0000      -0.446867       -12.1599 
  34   2.0000      -0.435935       -11.8624 
  35   2.0000      -0.399983       -10.8841 
  36   2.0000      -0.322473        -8.7749 
  37   2.0000      -0.319556        -8.6956 
  38   0.0000      -0.087669        -2.3856 
  39   0.0000       0.011580         0.3151 
  40   0.0000       0.023979         0.6525 
  41   0.0000       0.100302         2.7293 
  42   0.0000       0.104826         2.8524 
  43   0.0000       0.112324         3.0565 
  44   0.0000       0.129474         3.5232 
  45   0.0000       0.145745         3.9659 
  46   0.0000       0.151496         4.1224 
  47   0.0000       0.163916         4.4604 
  48   0.0000       0.173788         4.7290 
*Only the first 10 virtual orbitals were printed.

                    ********************************
                    * MULLIKEN POPULATION ANALYSIS *
                    ********************************

-----------------------
MULLIKEN ATOMIC CHARGES
-----------------------
   0 C :    0.344278
   1 C :   -0.044153
   2 C :    0.021702
   3 C :   -0.016183
   4 C :    0.030898
   5 C :   -0.014124
   6 C :    0.014497
   7 C :   -0.096949
   8 C :    0.011797
   9 C :    0.331551
  10 O :   -0.295938
  11 H :    0.046080
  12 H :    0.045053
  13 H :    0.050544
  14 H :    0.045097
  15 H :    0.047856
  16 H :    0.086817
  17 H :    0.117775
  18 H :    0.127965
  19 H :    0.145436
Sum of atomic charges:    1.0000000

--------------------------------
MULLIKEN REDUCED ORBITAL CHARGES
--------------------------------
  0 C s       :     3.059700  s :     3.059700
      pz      :     0.771043  p :     2.510158
      px      :     0.769058
      py      :     0.970056
      dz2     :     0.007604  d :     0.085864
      dxz     :     0.014807
      dyz     :     0.012695
      dx2y2   :     0.026368
      dxy     :     0.024391

  1 C s       :     3.041374  s :     3.041374
      pz      :     1.077141  p :     2.959827
      px      :     0.973215
      py      :     0.909471
      dz2     :     0.004243  d :     0.042953
      dxz     :     0.006887
      dyz     :     0.003849
      dx2y2   :     0.014516
      dxy     :     0.013458

  2 C s       :     3.226911  s :     3.226911
      pz      :     0.911979  p :     2.713223
      px      :     0.876230
      py      :     0.925013
      dz2     :     0.003169  d :     0.038165
      dxz     :     0.003214
      dyz     :     0.007305
      dx2y2   :     0.011805
      dxy     :     0.012672

  3 C s       :     3.164937  s :     3.164937
      pz      :     0.973327  p :     2.813377
      px      :     0.923612
      py      :     0.916438
      dz2     :     0.003108  d :     0.037870
      dxz     :     0.004490
      dyz     :     0.004718
      dx2y2   :     0.012273
      dxy     :     0.013281

  4 C s       :     3.168144  s :     3.168144
      pz      :     0.906367  p :     2.761775
      px      :     0.950194
      py      :     0.905214
      dz2     :     0.003419  d :     0.039184
      dxz     :     0.006412
      dyz     :     0.003663
      dx2y2   :     0.013215
      dxy     :     0.012475

  5 C s       :     3.164645  s :     3.164645
      pz      :     0.974707  p :     2.811772
      px      :     0.898837
      py      :     0.938228
      dz2     :     0.003048  d :     0.037708
      dxz     :     0.003396
      dyz     :     0.005844
      dx2y2   :     0.012999
      dxy     :     0.012421

  6 C s       :     3.203900  s :     3.203900
      pz      :     0.921188  p :     2.743618
      px      :     0.912237
      py      :     0.910193
      dz2     :     0.003247  d :     0.037985
      dxz     :     0.005015
      dyz     :     0.005435
      dx2y2   :     0.011553
      dxy     :     0.012735

  7 C s       :     3.239487  s :     3.239487
      pz      :     1.021389  p :     2.818904
      px      :     0.884421
      py      :     0.913094
      dz2     :     0.003731  d :     0.038558
      dxz     :     0.005802
      dyz     :     0.003364
      dx2y2   :     0.009988
      dxy     :     0.015673

  8 C s       :     3.260835  s :     3.260835
      pz      :     0.729551  p :     2.681368
      px      :     0.992071
      py      :     0.959745
      dz2     :     0.003516  d :     0.046000
      dxz     :     0.009369
      dyz     :     0.006006
      dx2y2   :     0.014381
      dxy     :     0.012728

  9 C s       :     2.840453  s :     2.840453
      pz      :     1.053843  p :     2.748691
      px      :     0.983967
      py      :     0.710881
      dz2     :     0.012333  d :     0.079305
      dxz     :     0.007123
      dyz     :     0.016452
      dx2y2   :     0.024727
      dxy     :     0.018671

 10 O s       :     3.746283  s :     3.746283
      pz      :     1.702793  p :     4.527736
      px      :     1.448944
      py      :     1.375999
      dz2     :     0.002668  d :     0.021919
      dxz     :     0.003777
      dyz     :     0.002856
      dx2y2   :     0.009086
      dxy     :     0.003532

 11 H s       :     0.928891  s :     0.928891
      pz      :     0.004499  p :     0.025029
      px      :     0.016785
      py      :     0.003745

 12 H s       :     0.930178  s :     0.930178
      pz      :     0.004444  p :     0.024769
      px      :     0.009888
      py      :     0.010436

 13 H s       :     0.924879  s :     0.924879
      pz      :     0.003630  p :     0.024577
      px      :     0.003950
      py      :     0.016997

 14 H s       :     0.930115  s :     0.930115
      pz      :     0.004645  p :     0.024788
      px      :     0.016307
      py      :     0.003836

 15 H s       :     0.927116  s :     0.927116
      pz      :     0.004495  p :     0.025028
      px      :     0.010791
      py      :     0.009743

 16 H s       :     0.887140  s :     0.887140
      pz      :     0.004787  p :     0.026043
      px      :     0.018420
      py      :     0.002836

 17 H s       :     0.856614  s :     0.856614
      pz      :     0.002411  p :     0.025611
      px      :     0.004095
      py      :     0.019104

 18 H s       :     0.844204  s :     0.844204
      pz      :     0.009904  p :     0.027831
      px      :     0.009757
      py      :     0.008171

 19 H s       :     0.826077  s :     0.826077
      pz      :     0.015763  p :     0.028487
      px      :     0.010183
      py      :     0.002541


                     *******************************
                     * LOEWDIN POPULATION ANALYSIS *
                     *******************************

----------------------
LOEWDIN ATOMIC CHARGES
----------------------
   0 C :    0.214260
   1 C :   -0.069575
   2 C :    0.029404
   3 C :   -0.016946
   4 C :    0.029008
   5 C :   -0.015843
   6 C :    0.029009
   7 C :   -0.044405
   8 C :    0.179415
   9 C :    0.084921
  10 O :   -0.013178
  11 H :    0.045270
  12 H :    0.044185
  13 H :    0.046193
  14 H :    0.044955
  15 H :    0.047255
  16 H :    0.067575
  17 H :    0.083198
  18 H :    0.092138
  19 H :    0.123162

-------------------------------
LOEWDIN REDUCED ORBITAL CHARGES
-------------------------------
  0 C s       :     2.850703  s :     2.850703
      pz      :     0.776725  p :     2.752690
      px      :     0.884930
      py      :     1.091035
      dz2     :     0.014977  d :     0.182347
      dxz     :     0.029582
      dyz     :     0.022620
      dx2y2   :     0.060884
      dxy     :     0.054285

  1 C s       :     2.842591  s :     2.842591
      pz      :     1.043618  p :     3.120270
      px      :     1.077376
      py      :     0.999275
      dz2     :     0.009168  d :     0.106714
      dxz     :     0.014200
      dyz     :     0.007811
      dx2y2   :     0.038838
      dxy     :     0.036698

  2 C s       :     2.859716  s :     2.859716
      pz      :     0.914530  p :     3.018417
      px      :     1.044266
      py      :     1.059621
      dz2     :     0.006635  d :     0.092464
      dxz     :     0.006033
      dyz     :     0.015111
      dx2y2   :     0.031860
      dxy     :     0.032824

  3 C s       :     2.857523  s :     2.857523
      pz      :     0.962979  p :     3.067201
      px      :     1.051955
      py      :     1.052268
      dz2     :     0.006694  d :     0.092222
      dxz     :     0.008982
      dyz     :     0.009324
      dx2y2   :     0.032081
      dxy     :     0.035140

  4 C s       :     2.863477  s :     2.863477
      pz      :     0.897976  p :     3.013720
      px      :     1.060264
      py      :     1.055479
      dz2     :     0.007241  d :     0.093795
      dxz     :     0.013527
      dyz     :     0.006562
      dx2y2   :     0.034184
      dxy     :     0.032281

  5 C s       :     2.857849  s :     2.857849
      pz      :     0.964685  p :     3.066367
      px      :     1.047657
      py      :     1.054025
      dz2     :     0.006541  d :     0.091627
      dxz     :     0.006078
      dyz     :     0.012209
      dx2y2   :     0.034429
      dxy     :     0.032369

  6 C s       :     2.859064  s :     2.859064
      pz      :     0.921466  p :     3.020277
      px      :     1.034018
      py      :     1.064793
      dz2     :     0.006730  d :     0.091650
      dxz     :     0.010354
      dyz     :     0.010606
      dx2y2   :     0.030234
      dxy     :     0.033725

  7 C s       :     2.840760  s :     2.840760
      pz      :     1.017670  p :     3.105130
      px      :     1.053989
      py      :     1.033471
      dz2     :     0.008200  d :     0.098515
      dxz     :     0.009424
      dyz     :     0.008072
      dx2y2   :     0.029595
      dxy     :     0.043224

  8 C s       :     2.864876  s :     2.864876
      pz      :     0.716286  p :     2.848686
      px      :     1.059216
      py      :     1.073184
      dz2     :     0.007722  d :     0.107023
      dxz     :     0.019178
      dyz     :     0.009351
      dx2y2   :     0.035573
      dxy     :     0.035199

  9 C s       :     2.774261  s :     2.774261
      pz      :     1.057006  p :     2.961241
      px      :     1.072248
      py      :     0.831987
      dz2     :     0.026031  d :     0.179578
      dxz     :     0.017707
      dyz     :     0.035545
      dx2y2   :     0.058295
      dxy     :     0.042000

 10 O s       :     3.415370  s :     3.415370
      pz      :     1.677956  p :     4.559354
      px      :     1.481001
      py      :     1.400396
      dz2     :     0.003988  d :     0.038455
      dxz     :     0.005025
      dyz     :     0.004998
      dx2y2   :     0.017155
      dxy     :     0.007287

 11 H s       :     0.883313  s :     0.883313
      pz      :     0.014321  p :     0.071418
      px      :     0.044280
      py      :     0.012816

 12 H s       :     0.885602  s :     0.885602
      pz      :     0.014639  p :     0.070213
      px      :     0.027257
      py      :     0.028318

 13 H s       :     0.883961  s :     0.883961
      pz      :     0.012249  p :     0.069846
      px      :     0.013388
      py      :     0.044209

 14 H s       :     0.884795  s :     0.884795
      pz      :     0.015138  p :     0.070251
      px      :     0.042433
      py      :     0.012679

 15 H s       :     0.881166  s :     0.881166
      pz      :     0.014306  p :     0.071579
      px      :     0.029645
      py      :     0.027628

 16 H s       :     0.858861  s :     0.858861
      pz      :     0.015791  p :     0.073564
      px      :     0.047429
      py      :     0.010344

 17 H s       :     0.844384  s :     0.844384
      pz      :     0.008674  p :     0.072418
      px      :     0.014342
      py      :     0.049402

 18 H s       :     0.834869  s :     0.834869
      pz      :     0.024489  p :     0.072992
      px      :     0.025461
      py      :     0.023042

 19 H s       :     0.802750  s :     0.802750
      pz      :     0.039828  p :     0.074089
      px      :     0.024575
      py      :     0.009685


                      *****************************
                      * MAYER POPULATION ANALYSIS *
                      *****************************

  NA   - Mulliken gross atomic population
  ZA   - Total nuclear charge
  QA   - Mulliken gross atomic charge
  VA   - Mayer's total valence
  BVA  - Mayer's bonded valence
  FA   - Mayer's free valence

  ATOM       NA         ZA         QA         VA         BVA        FA
  0 C      5.6557     6.0000     0.3443     3.7878     3.7878     0.0000
  1 C      6.0442     6.0000    -0.0442     3.7778     3.7778     0.0000
  2 C      5.9783     6.0000     0.0217     3.8414     3.8414     0.0000
  3 C      6.0162     6.0000    -0.0162     3.8608     3.8608    -0.0000
  4 C      5.9691     6.0000     0.0309     3.8238     3.8238    -0.0000
  5 C      6.0141     6.0000    -0.0141     3.8706     3.8706     0.0000
  6 C      5.9855     6.0000     0.0145     3.8747     3.8747     0.0000
  7 C      6.0969     6.0000    -0.0969     3.8519     3.8519     0.0000
  8 C      5.9882     6.0000     0.0118     3.8805     3.8805     0.0000
  9 C      5.6684     6.0000     0.3316     3.8012     3.8012     0.0000
 10 O      8.2959     8.0000    -0.2959     2.2715     2.2715     0.0000
 11 H      0.9539     1.0000     0.0461     0.9957     0.9957    -0.0000
 12 H      0.9549     1.0000     0.0451     0.9833     0.9833     0.0000
 13 H      0.9495     1.0000     0.0505     0.9819     0.9819    -0.0000
 14 H      0.9549     1.0000     0.0451     0.9836     0.9836     0.0000
 15 H      0.9521     1.0000     0.0479     0.9884     0.9884     0.0000
 16 H      0.9132     1.0000     0.0868     0.9894     0.9894     0.0000
 17 H      0.8822     1.0000     0.1178     0.9811     0.9811     0.0000
 18 H      0.8720     1.0000     0.1280     0.9853     0.9853     0.0000
 19 H      0.8546     1.0000     0.1454     0.9798     0.9798     0.0000

  Mayer bond orders larger than 0.100000
B(  0-C ,  1-C ) :   1.0784 B(  0-C ,  7-C ) :   1.3545 B(  0-C , 10-O ) :   1.2109 
B(  1-C ,  2-C ) :   1.3173 B(  1-C ,  6-C ) :   1.3342 B(  2-C ,  3-C ) :   1.4153 
B(  2-C , 11-H ) :   1.0045 B(  3-C ,  4-C ) :   1.3742 B(  3-C , 12-H ) :   0.9970 
B(  4-C ,  5-C ) :   1.3694 B(  4-C , 13-H ) :   0.9967 B(  5-C ,  6-C ) :   1.4297 
B(  5-C , 14-H ) :   0.9944 B(  6-C , 15-H ) :   0.9940 B(  7-C ,  8-C ) :   1.4796 
B(  7-C , 16-H ) :   1.0080 B(  8-C ,  9-C ) :   1.1298 B(  8-C , 17-H ) :   0.9832 
B(  9-C , 10-O ) :   0.9471 B(  9-C , 18-H ) :   0.9007 B(  9-C , 19-H ) :   0.8294 


-------
TIMINGS
-------

Total SCF time: 0 days 0 hours 0 min 14 sec 

Total time                  ....      14.242 sec
Sum of individual times     ....      14.221 sec  ( 99.8%)

SCF preparation             ....       0.315 sec  (  2.2%)
Fock matrix formation       ....      13.594 sec  ( 95.5%)
  Startup                   ....       0.012 sec  (  0.1% of F)
  Split-RI-J                ....       0.988 sec  (  7.3% of F)
  Chain of spheres X        ....       8.986 sec  ( 66.1% of F)
  XC integration            ....       1.627 sec  ( 12.0% of F)
    XC Preparation          ....       0.000 sec  (  0.0% of XC)
    Basis function eval.    ....       0.609 sec  ( 37.4% of XC)
    Density eval.           ....       0.355 sec  ( 21.8% of XC)
    XC-Functional eval.     ....       0.084 sec  (  5.2% of XC)
    XC-Potential eval.      ....       0.392 sec  ( 24.1% of XC)
  CPCM terms                ....       1.918 sec  ( 14.1% of F)
Diagonalization             ....       0.000 sec  (  0.0%)
Density matrix formation    ....       0.031 sec  (  0.2%)
Total Energy calculation    ....       0.023 sec  (  0.2%)
Population analysis         ....       0.017 sec  (  0.1%)
Orbital Transformation      ....       0.026 sec  (  0.2%)
Orbital Orthonormalization  ....       0.000 sec  (  0.0%)
DIIS solution               ....       0.136 sec  (  1.0%)
SOSCF solution              ....       0.076 sec  (  0.5%)
Finished LeanSCF after  14.3 sec

Maximum memory used throughout the entire LEANSCF-calculation: 21.7 MB


           ************************************************************
           *        Program running with 8 parallel MPI-processes     *
           *              working on a common directory               *
           ************************************************************

------------------------------------------------------------------------------
                                ORCA  MP2 
------------------------------------------------------------------------------

Freezing NCore=22 chemical core electrons

----------------------
RI-MP2 ENERGY+GRADIENT
----------------------
Dimension of the orbital basis            ...  199
Dimension of the AuxC basis               ...  654
Memory devoted to MP2                     ... 8000 MB   
Data format for matrix containers         ... DOUBLE
Compression type for matrix containers    ... UNCOMPRESSED
Overall scaling of the MP2 energy         ...   2.700e-01

-----------------------
SHARK RI TRANSFORMATION
-----------------------

Number of basis functions                ...    199
Number of aux functions                  ...    654
Number of operators                      ...      1
Generation of IJK                        ... YES
Generation of IAK                        ... YES
Generation of ABK                        ... NO
Orbital Range Operator  0:    0-  37 to   38- 198

Aux basis identifier                     ...   AUXC
Contraction scheme used                  ... SEGMENTED
Do orthogonalization                     ... YES
All operator combinations                ... NO
Transpose (ia|K)                         ... NO
Integral generator used                  ... LIBINT
Starting integral generation + trafo... 
Half trafo (segmented) done. Total time =  0.1 sec. integrals=  0.1 sec trafo=  0.0 sec
Integral generation and half transformation done (  0.1 sec)

Reading or making V^(-1/2)          ... done (  0.0 sec)
Sorting IJK integrals               ... done (  0.0 sec)
Sorting IAK integrals               ... done (  0.1 sec)

SHARK RI integral transformation done. Total time =  0.2 sec.

Opening buffers                              ... done
Frozen core precalculation                   ... done

Starting loop over batches of integrals:

Operator 0  - window                       ... ( 11- 37)x( 38-198)
Operator 0  - Memory available             ...  8000 MB
Operator 0  - Memory needed per MO         ...   0.8 MB
Operator 0  - Number of orbitals per batch ... 4
Operator 0  - Number of batches            ... 1

OPERATOR  0   PASS   0:  MOs    11 ...   14 +   15 ...   18 +   19 ...   22 +   23 ...   26
                            +   27 ...   30 +   31 ...   34 +   35 ...   37
  Reading integrals       ... ok
  Internal MO  13
Closing buffer GIPV ( 0.03 GB; CompressionRatio= 1.00)
Time spent in pair loops =     0.754 sec
Deleting buffers (Ka|jb) ...done

-----------------------------------------------
 RI-MP2 CORRELATION ENERGY:     -0.483592604 Eh
-----------------------------------------------


---------------------
MP2 DENSITY FORMATION
---------------------

Completing the external part of the density      ... done
Storing the unrelaxed density                    ... done

Re-sorting 3-index density container for op 0    ... done
Computing external part of the Lagrangian        ... done
Calculating the xc-kernel                        ... done
Calculating G(D)                                 ... done
Completing the Lagrangian                        ... done
Solving the Z-vector equations                   ... Using XC Grid                  ... (calc.grid_cpscf.tmp) 
Recalculating density on grid  ... (calc.grho_cpscf0.tmp) done
Calculating the xc-kernel      ... (calc.fxc_cpscf0.tmp) done

-------------------
SHARK CP-SCF DRIVER
-------------------

Dimension of the orbital basis          ...    199
Dimension of the CPSCF-problem          ...   6118
Number of operators                     ...      1
Max. number of iterations               ...    128
Convergence Tolerance                   ... 3.0e-05
Number of perturbations                 ...      1
Perturbation type                       ... REAL

----------------------------
POPLE LINEAR EQUATION SOLVER
----------------------------

  ITERATION   0:   ||err||_max =   5.4785e-02 (   0.8 sec)
  ITERATION   1:   ||err||_max =   1.8865e-02 (   0.8 sec)
  ITERATION   2:   ||err||_max =   8.4937e-03 (   0.8 sec)
  ITERATION   3:   ||err||_max =   1.6830e-03 (   0.8 sec)
  ITERATION   4:   ||err||_max =   7.2639e-04 (   0.8 sec)
  ITERATION   5:   ||err||_max =   2.3379e-04 (   0.8 sec)
  ITERATION   6:   ||err||_max =   8.6896e-05 (   0.8 sec)
  ITERATION   7:   ||err||_max =   3.0262e-05 (   0.8 sec)
  ITERATION   8:   ||err||_max =   8.7354e-06 (   0.8 sec)
done
Finalizing the relaxed density                   ... done
Transforming P to the AO basis                   ... done
Storing the relaxed density                      ... done

------------------------------------
ENERGY WEIGHTED DENSITY FINALIZATION
------------------------------------

Gathering the parts of the W-matrix              ... done
Forming the Z-density                            ... done
Transforming Z to the AO basis                   ... done
Calculating G(Z)                                 ... done
Finalizing the W-matrix                          ... done
Transforming W to the AO basis and storing       ... done

----------------------------------
MP2 DERIVATIVE INTEGRAL GENERATION
----------------------------------

Input SCF Electron Density              ... calc.scfp
Input Correlated Electron Density       ... calc.pmp2re
Input Energy Weighted Density           ... calc.wmp2.tmp

Nuclear repulsion gradient              ... done (  0.0 sec)
HCore & Overlap gradient  (SHARK)       ... done (  0.0 sec)
Two-electron RIJ gradient terms         ... done (  0.4 sec)

-----------------------------------------------------------
MP2 COSX Grid Generation
-----------------------------------------------------------

General Integration Accuracy     IntAcc      ... 4.871
Radial Grid Type                 RadialGrid  ... OptM3 with GC (2021)
Angular Grid (max. ang.)         AngularGrid ... 4 (Lebedev-302)
Angular grid pruning method      GridPruning ... 4 (adaptive)
Weight generation scheme         WeightScheme... mBecke (2022)
Basis function cutoff            BFCut       ... 1.0000e-12
Integration weight cutoff        WCut        ... 1.0000e-14
Partially contracted basis set               ... on
Rotationally invariant grid construction     ... off
Angular grids for H and He will be reduced by one unit

Total number of grid points                  ...   109666
Total number of batches                      ...      868
Average number of points per batch           ...      126
Average number of grid points per atom       ...     5483
UseSFitting                                  ... on
Two-electron COSX gradient terms        ... 
Integration Timings:
Total Time                  =     4.6 sec
Basis fcn evaluation        =     0.1 sec
Density evaluation          =     0.1 sec
A evaluation                =     3.9 sec
A derivative evaluation     =     0.0 sec
S-fit derivative evaluation =     0.0 sec
anal. over. der. evaluation =     0.0 sec
num. over. der. evaluation  =     0.3 sec
K(P) evaluation             =     0.1 sec
finalize                    =     0.0 sec

done (  5.3 sec)
CPCM gradient                           ... done (  0.5 sec)
DFT XC gradient                         ... Exchange-correlation gradient    ... done
done (  0.6 sec)
Empirical dispersion gradient           ... 
-------------------
DISPERSION GRADIENT
-------------------

   1   C   :    0.000437895    0.001312182   -0.000004314
   2   C   :   -0.000037811   -0.000086812    0.000004892
   3   C   :    0.000063891   -0.000090075    0.000023083
   4   C   :    0.000066678   -0.000165086    0.000021927
   5   C   :   -0.000035392   -0.000137793   -0.000002660
   6   C   :   -0.000140979   -0.000117860   -0.000025545
   7   C   :   -0.000103821   -0.000075113   -0.000015305
   8   C   :    0.000282463    0.000241225    0.000049063
   9   C   :    0.000063205   -0.000711266    0.000053861
  10   C   :   -0.000532800   -0.000396062   -0.000069488
  11   O   :   -0.000031922    0.000215064   -0.000019497
  12   H   :    0.000125508   -0.000060319    0.000033324
  13   H   :    0.000077883   -0.000091542    0.000020430
  14   H   :   -0.000031012   -0.000113744   -0.000003602
  15   H   :   -0.000113824   -0.000039675   -0.000023902
  16   H   :   -0.000138654    0.000014979   -0.000028989
  17   H   :   -0.000069932    0.000091335   -0.000018929
  18   H   :   -0.000014625    0.000077632   -0.000004491
  19   H   :    0.000074653    0.000066465    0.000027733
  20   H   :    0.000058595    0.000066464   -0.000017595

Difference to translation invariance:
           :    0.0000000000   -0.0000000000    0.0000000000

Difference to rotation invariance:
           :   -0.0000000000   -0.0000000000   -0.0000000000

Norm of the Dispersion gradient    ...    0.0018189689
RMS gradient                       ...    0.0002348279
MAX gradient                       ...    0.0013121818
done (  0.0 sec)

                *********************************************
                * UNRELAXED MP2 DENSITY POPULATION ANALYSIS *
                *********************************************

------------------------------------------------------------------------------
                           ORCA POPULATION ANALYSIS
------------------------------------------------------------------------------
Input electron density              ... calc.pmp2ur
BaseName (.gbw .S,...)              ... calc

                    ********************************
                    * MULLIKEN POPULATION ANALYSIS *
                    ********************************

-----------------------
MULLIKEN ATOMIC CHARGES
-----------------------
   0 C :    0.335385
   1 C :   -0.043196
   2 C :    0.019503
   3 C :   -0.015895
   4 C :    0.028648
   5 C :   -0.013820
   6 C :    0.012130
   7 C :   -0.093292
   8 C :    0.005350
   9 C :    0.328554
  10 O :   -0.285130
  11 H :    0.047104
  12 H :    0.046247
  13 H :    0.051659
  14 H :    0.046297
  15 H :    0.049065
  16 H :    0.088004
  17 H :    0.118645
  18 H :    0.128732
  19 H :    0.146010
Sum of atomic charges:    1.0000000

--------------------------------
MULLIKEN REDUCED ORBITAL CHARGES
--------------------------------
  0 C s       :     3.059276  s :     3.059276
      pz      :     0.777061  p :     2.514228
      px      :     0.769668
      py      :     0.967499
      dz2     :     0.008462  d :     0.091111
      dxz     :     0.015784
      dyz     :     0.013840
      dx2y2   :     0.027535
      dxy     :     0.025489
  1 C s       :     3.042062  s :     3.042062
      pz      :     1.071974  p :     2.951517
      px      :     0.971148
      py      :     0.908395
      dz2     :     0.005388  d :     0.049617
      dxz     :     0.008331
      dyz     :     0.005298
      dx2y2   :     0.015838
      dxy     :     0.014762
  2 C s       :     3.226225  s :     3.226225
      pz      :     0.912172  p :     2.710124
      px      :     0.874982
      py      :     0.922969
      dz2     :     0.004154  d :     0.044148
      dxz     :     0.004317
      dyz     :     0.008649
      dx2y2   :     0.013126
      dxy     :     0.013901
  3 C s       :     3.164890  s :     3.164890
      pz      :     0.970279  p :     2.807022
      px      :     0.921906
      py      :     0.914836
      dz2     :     0.004136  d :     0.043984
      dxz     :     0.005747
      dyz     :     0.006010
      dx2y2   :     0.013453
      dxy     :     0.014637
  4 C s       :     3.167727  s :     3.167727
      pz      :     0.906418  p :     2.758521
      px      :     0.948267
      py      :     0.903836
      dz2     :     0.004417  d :     0.045104
      dxz     :     0.007706
      dyz     :     0.004763
      dx2y2   :     0.014524
      dxy     :     0.013693
  5 C s       :     3.164603  s :     3.164603
      pz      :     0.971667  p :     2.805407
      px      :     0.897457
      py      :     0.936283
      dz2     :     0.004064  d :     0.043810
      dxz     :     0.004516
      dyz     :     0.007281
      dx2y2   :     0.014302
      dxy     :     0.013648
  6 C s       :     3.203517  s :     3.203517
      pz      :     0.921306  p :     2.740396
      px      :     0.910864
      py      :     0.908227
      dz2     :     0.004242  d :     0.043957
      dxz     :     0.006203
      dyz     :     0.006683
      dx2y2   :     0.012749
      dxy     :     0.014079
  7 C s       :     3.239496  s :     3.239496
      pz      :     1.014408  p :     2.808661
      px      :     0.882709
      py      :     0.911544
      dz2     :     0.004825  d :     0.045134
      dxz     :     0.006975
      dyz     :     0.004971
      dx2y2   :     0.011521
      dxy     :     0.016842
  8 C s       :     3.259735  s :     3.259735
      pz      :     0.734993  p :     2.683265
      px      :     0.990335
      py      :     0.957937
      dz2     :     0.004372  d :     0.051650
      dxz     :     0.010466
      dyz     :     0.007054
      dx2y2   :     0.015767
      dxy     :     0.013992
  9 C s       :     2.841161  s :     2.841161
      pz      :     1.051474  p :     2.745081
      px      :     0.981748
      py      :     0.711859
      dz2     :     0.013400  d :     0.085203
      dxz     :     0.008608
      dyz     :     0.017575
      dx2y2   :     0.025749
      dxy     :     0.019873
 10 O s       :     3.745549  s :     3.745549
      pz      :     1.694934  p :     4.511249
      px      :     1.444270
      py      :     1.372046
      dz2     :     0.003917  d :     0.028332
      dxz     :     0.005070
      dyz     :     0.004175
      dx2y2   :     0.010291
      dxy     :     0.004879
 11 H s       :     0.926734  s :     0.926734
      pz      :     0.005001  p :     0.026162
      px      :     0.016939
      py      :     0.004223
 12 H s       :     0.927850  s :     0.927850
      pz      :     0.004945  p :     0.025903
      px      :     0.010214
      py      :     0.010744
 13 H s       :     0.922631  s :     0.922631
      pz      :     0.004152  p :     0.025710
      px      :     0.004409
      py      :     0.017149
 14 H s       :     0.927783  s :     0.927783
      pz      :     0.005141  p :     0.025920
      px      :     0.016479
      py      :     0.004300
 15 H s       :     0.924759  s :     0.924759
      pz      :     0.005002  p :     0.026176
      px      :     0.011095
      py      :     0.010079
 16 H s       :     0.884945  s :     0.884945
      pz      :     0.005238  p :     0.027052
      px      :     0.018503
      py      :     0.003311
 17 H s       :     0.854774  s :     0.854774
      pz      :     0.002921  p :     0.026581
      px      :     0.004504
      py      :     0.019155
 18 H s       :     0.842442  s :     0.842442
      pz      :     0.010235  p :     0.028826
      px      :     0.010082
      py      :     0.008509
 19 H s       :     0.824405  s :     0.824405
      pz      :     0.015951  p :     0.029585
      px      :     0.010571
      py      :     0.003063


                     *******************************
                     * LOEWDIN POPULATION ANALYSIS *
                     *******************************

----------------------
LOEWDIN ATOMIC CHARGES
----------------------
   0 C :    0.204762
   1 C :   -0.067610
   2 C :    0.028343
   3 C :   -0.015300
   4 C :    0.027856
   5 C :   -0.014199
   6 C :    0.028001
   7 C :   -0.039244
   8 C :    0.173534
   9 C :    0.084104
  10 O :   -0.003436
  11 H :    0.045045
  12 H :    0.044160
  13 H :    0.046095
  14 H :    0.044940
  15 H :    0.047140
  16 H :    0.067674
  17 H :    0.083089
  18 H :    0.092120
  19 H :    0.122926

-------------------------------
LOEWDIN REDUCED ORBITAL CHARGES
-------------------------------
  0 C s       :     2.850989  s :     2.850989
      pz      :     0.782368  p :     2.755514
      px      :     0.885278
      py      :     1.087869
      dz2     :     0.016268  d :     0.188734
      dxz     :     0.030579
      dyz     :     0.023822
      dx2y2   :     0.062327
      dxy     :     0.055738
  1 C s       :     2.843150  s :     2.843150
      pz      :     1.038850  p :     3.109345
      px      :     1.073923
      py      :     0.996572
      dz2     :     0.010846  d :     0.115115
      dxz     :     0.015810
      dyz     :     0.009422
      dx2y2   :     0.040538
      dxy     :     0.038499
  2 C s       :     2.859735  s :     2.859735
      pz      :     0.914122  p :     3.012026
      px      :     1.041461
      py      :     1.056443
      dz2     :     0.008098  d :     0.099897
      dxz     :     0.007234
      dyz     :     0.016539
      dx2y2   :     0.033597
      dxy     :     0.034428
  3 C s       :     2.857659  s :     2.857659
      pz      :     0.959660  p :     3.057857
      px      :     1.048938
      py      :     1.049259
      dz2     :     0.008210  d :     0.099785
      dxz     :     0.010398
      dyz     :     0.010704
      dx2y2   :     0.033675
      dxy     :     0.036797
  4 C s       :     2.863473  s :     2.863473
      pz      :     0.897683  p :     3.007603
      px      :     1.057276
      py      :     1.052644
      dz2     :     0.008694  d :     0.101068
      dxz     :     0.014996
      dyz     :     0.007696
      dx2y2   :     0.035810
      dxy     :     0.033872
  5 C s       :     2.857990  s :     2.857990
      pz      :     0.961385  p :     3.057036
      px      :     1.044768
      py      :     1.050883
      dz2     :     0.008044  d :     0.099173
      dxz     :     0.007284
      dyz     :     0.013797
      dx2y2   :     0.036061
      dxy     :     0.033987
  6 C s       :     2.859113  s :     2.859113
      pz      :     0.921020  p :     3.013816
      px      :     1.031162
      py      :     1.061634
      dz2     :     0.008199  d :     0.099071
      dxz     :     0.011676
      dyz     :     0.011909
      dx2y2   :     0.031858
      dxy     :     0.035428
  7 C s       :     2.840875  s :     2.840875
      pz      :     1.010561  p :     3.091539
      px      :     1.050650
      py      :     1.030328
      dz2     :     0.009824  d :     0.106830
      dxz     :     0.010718
      dyz     :     0.009964
      dx2y2   :     0.031391
      dxy     :     0.044934
  8 C s       :     2.864428  s :     2.864428
      pz      :     0.721419  p :     2.848069
      px      :     1.056536
      py      :     1.070114
      dz2     :     0.009033  d :     0.113970
      dxz     :     0.020328
      dyz     :     0.010430
      dx2y2   :     0.037245
      dxy     :     0.036933
  9 C s       :     2.774542  s :     2.774542
      pz      :     1.053793  p :     2.954785
      px      :     1.069095
      py      :     0.831897
      dz2     :     0.027372  d :     0.186569
      dxz     :     0.019623
      dyz     :     0.036651
      dx2y2   :     0.059546
      dxy     :     0.043377
 10 O s       :     3.414837  s :     3.414837
      pz      :     1.670201  p :     4.542990
      px      :     1.476362
      py      :     1.396426
      dz2     :     0.005415  d :     0.045609
      dxz     :     0.006398
      dyz     :     0.006351
      dx2y2   :     0.018707
      dxy     :     0.008737
 11 H s       :     0.881053  s :     0.881053
      pz      :     0.015008  p :     0.073902
      px      :     0.045304
      py      :     0.013589
 12 H s       :     0.883234  s :     0.883234
      pz      :     0.015261  p :     0.072606
      px      :     0.028135
      py      :     0.029209
 13 H s       :     0.881630  s :     0.881630
      pz      :     0.012915  p :     0.072274
      px      :     0.014117
      py      :     0.045242
 14 H s       :     0.882422  s :     0.882422
      pz      :     0.015764  p :     0.072638
      px      :     0.043454
      py      :     0.013421
 15 H s       :     0.878789  s :     0.878789
      pz      :     0.014993  p :     0.074071
      px      :     0.030523
      py      :     0.028556
 16 H s       :     0.856650  s :     0.856650
      pz      :     0.016325  p :     0.075676
      px      :     0.048316
      py      :     0.011034
 17 H s       :     0.842343  s :     0.842343
      pz      :     0.009383  p :     0.074568
      px      :     0.014963
      py      :     0.050222
 18 H s       :     0.832878  s :     0.832878
      pz      :     0.025112  p :     0.075002
      px      :     0.026125
      py      :     0.023765
 19 H s       :     0.800848  s :     0.800848
      pz      :     0.040617  p :     0.076226
      px      :     0.025221
      py      :     0.010388


                      *****************************
                      * MAYER POPULATION ANALYSIS *
                      *****************************

  NA   - Mulliken gross atomic population
  ZA   - Total nuclear charge
  QA   - Mulliken gross atomic charge
  VA   - Mayer's total valence
  BVA  - Mayer's bonded valence
  FA   - Mayer's free valence

  ATOM       NA         ZA         QA         VA         BVA        FA
  0 C      5.6646     6.0000     0.3354     3.8085     3.6707     0.1378
  1 C      6.0432     6.0000    -0.0432     3.8069     3.6518     0.1551
  2 C      5.9805     6.0000     0.0195     3.8667     3.7217     0.1450
  3 C      6.0159     6.0000    -0.0159     3.8889     3.7455     0.1434
  4 C      5.9714     6.0000     0.0286     3.8512     3.7082     0.1430
  5 C      6.0138     6.0000    -0.0138     3.8985     3.7548     0.1437
  6 C      5.9879     6.0000     0.0121     3.9006     3.7541     0.1465
  7 C      6.0933     6.0000    -0.0933     3.8829     3.7464     0.1365
  8 C      5.9947     6.0000     0.0053     3.9099     3.7767     0.1332
  9 C      5.6714     6.0000     0.3286     3.8286     3.7271     0.1015
 10 O      8.2851     8.0000    -0.2851     2.3657     2.2057     0.1600
 11 H      0.9529     1.0000     0.0471     0.9995     0.9786     0.0210
 12 H      0.9538     1.0000     0.0462     0.9868     0.9665     0.0204
 13 H      0.9483     1.0000     0.0517     0.9854     0.9652     0.0202
 14 H      0.9537     1.0000     0.0463     0.9872     0.9668     0.0204
 15 H      0.9509     1.0000     0.0491     0.9920     0.9713     0.0207
 16 H      0.9120     1.0000     0.0880     0.9923     0.9733     0.0191
 17 H      0.8814     1.0000     0.1186     0.9837     0.9655     0.0182
 18 H      0.8713     1.0000     0.1287     0.9877     0.9677     0.0200
 19 H      0.8540     1.0000     0.1460     0.9826     0.9591     0.0235

  Mayer bond orders larger than 0.100000
B(  0-C ,  1-C ) :   1.0503 B(  0-C ,  7-C ) :   1.3179 B(  0-C , 10-O ) :   1.1777 
B(  1-C ,  2-C ) :   1.2763 B(  1-C ,  6-C ) :   1.2934 B(  2-C ,  3-C ) :   1.3706 
B(  2-C , 11-H ) :   0.9888 B(  3-C ,  4-C ) :   1.3324 B(  3-C , 12-H ) :   0.9816 
B(  4-C ,  5-C ) :   1.3280 B(  4-C , 13-H ) :   0.9813 B(  5-C ,  6-C ) :   1.3843 
B(  5-C , 14-H ) :   0.9790 B(  6-C , 15-H ) :   0.9784 B(  7-C ,  8-C ) :   1.4332 
B(  7-C , 16-H ) :   0.9929 B(  8-C ,  9-C ) :   1.1080 B(  8-C , 17-H ) :   0.9690 
B(  9-C , 10-O ) :   0.9265 B(  9-C , 18-H ) :   0.8869 B(  9-C , 19-H ) :   0.8154 


                *******************************************
                * RELAXED MP2 DENSITY POPULATION ANALYSIS *
                *******************************************

------------------------------------------------------------------------------
                           ORCA POPULATION ANALYSIS
------------------------------------------------------------------------------
Input electron density              ... calc.pmp2re
BaseName (.gbw .S,...)              ... calc

                    ********************************
                    * MULLIKEN POPULATION ANALYSIS *
                    ********************************

-----------------------
MULLIKEN ATOMIC CHARGES
-----------------------
   0 C :    0.287938
   1 C :   -0.003357
   2 C :    0.010827
   3 C :    0.000062
   4 C :    0.030720
   5 C :    0.001926
   6 C :    0.005450
   7 C :   -0.062932
   8 C :   -0.013912
   9 C :    0.311110
  10 O :   -0.226141
  11 H :    0.035351
  12 H :    0.038186
  13 H :    0.041859
  14 H :    0.038288
  15 H :    0.038117
  16 H :    0.081464
  17 H :    0.106270
  18 H :    0.129816
  19 H :    0.148958
Sum of atomic charges:    1.0000000

--------------------------------
MULLIKEN REDUCED ORBITAL CHARGES
--------------------------------
  0 C s       :     3.065249  s :     3.065249
      pz      :     0.818396  p :     2.558800
      px      :     0.779357
      py      :     0.961047
      dz2     :     0.008087  d :     0.088012
      dxz     :     0.015151
      dyz     :     0.013188
      dx2y2   :     0.026892
      dxy     :     0.024694
  1 C s       :     3.048539  s :     3.048539
      pz      :     1.049465  p :     2.906732
      px      :     0.947668
      py      :     0.909599
      dz2     :     0.005197  d :     0.048086
      dxz     :     0.008252
      dyz     :     0.005405
      dx2y2   :     0.015178
      dxy     :     0.014055
  2 C s       :     3.234321  s :     3.234321
      pz      :     0.924590  p :     2.712367
      px      :     0.862178
      py      :     0.925599
      dz2     :     0.003957  d :     0.042485
      dxz     :     0.004153
      dyz     :     0.008229
      dx2y2   :     0.012809
      dxy     :     0.013338
  3 C s       :     3.167768  s :     3.167768
      pz      :     0.959322  p :     2.789487
      px      :     0.917711
      py      :     0.912454
      dz2     :     0.003970  d :     0.042682
      dxz     :     0.005631
      dyz     :     0.005910
      dx2y2   :     0.012766
      dxy     :     0.014405
  4 C s       :     3.169681  s :     3.169681
      pz      :     0.916519  p :     2.756085
      px      :     0.947200
      py      :     0.892365
      dz2     :     0.004220  d :     0.043513
      dxz     :     0.007405
      dyz     :     0.004547
      dx2y2   :     0.014169
      dxy     :     0.013171
  5 C s       :     3.167522  s :     3.167522
      pz      :     0.960994  p :     2.788065
      px      :     0.888290
      py      :     0.938781
      dz2     :     0.003889  d :     0.042486
      dxz     :     0.004377
      dyz     :     0.007206
      dx2y2   :     0.013954
      dxy     :     0.013060
  6 C s       :     3.211611  s :     3.211611
      pz      :     0.933348  p :     2.740630
      px      :     0.908003
      py      :     0.899279
      dz2     :     0.004042  d :     0.042309
      dxz     :     0.005930
      dyz     :     0.006378
      dx2y2   :     0.012146
      dxy     :     0.013812
  7 C s       :     3.243687  s :     3.243687
      pz      :     0.981207  p :     2.775213
      px      :     0.870167
      py      :     0.923839
      dz2     :     0.004677  d :     0.044032
      dxz     :     0.006778
      dyz     :     0.005227
      dx2y2   :     0.011467
      dxy     :     0.015884
  8 C s       :     3.260194  s :     3.260194
      pz      :     0.781557  p :     2.704055
      px      :     0.983562
      py      :     0.938937
      dz2     :     0.004173  d :     0.049662
      dxz     :     0.009953
      dyz     :     0.006616
      dx2y2   :     0.015513
      dxy     :     0.013408
  9 C s       :     2.841575  s :     2.841575
      pz      :     1.049471  p :     2.764111
      px      :     0.992860
      py      :     0.721780
      dz2     :     0.012800  d :     0.083204
      dxz     :     0.008888
      dyz     :     0.017140
      dx2y2   :     0.024826
      dxy     :     0.019549
 10 O s       :     3.739434  s :     3.739434
      pz      :     1.657886  p :     4.458605
      px      :     1.438057
      py      :     1.362662
      dz2     :     0.003852  d :     0.028102
      dxz     :     0.005084
      dyz     :     0.004256
      dx2y2   :     0.009910
      dxy     :     0.004999
 11 H s       :     0.939090  s :     0.939090
      pz      :     0.005097  p :     0.025559
      px      :     0.016117
      py      :     0.004345
 12 H s       :     0.936468  s :     0.936468
      pz      :     0.004961  p :     0.025345
      px      :     0.009947
      py      :     0.010438
 13 H s       :     0.932994  s :     0.932994
      pz      :     0.004287  p :     0.025147
      px      :     0.004508
      py      :     0.016352
 14 H s       :     0.936352  s :     0.936352
      pz      :     0.005145  p :     0.025360
      px      :     0.015786
      py      :     0.004429
 15 H s       :     0.936285  s :     0.936285
      pz      :     0.005107  p :     0.025597
      px      :     0.010694
      py      :     0.009796
 16 H s       :     0.892104  s :     0.892104
      pz      :     0.005160  p :     0.026432
      px      :     0.017745
      py      :     0.003527
 17 H s       :     0.867843  s :     0.867843
      pz      :     0.003221  p :     0.025887
      px      :     0.004528
      py      :     0.018138
 18 H s       :     0.841945  s :     0.841945
      pz      :     0.010129  p :     0.028239
      px      :     0.009877
      py      :     0.008233
 19 H s       :     0.821692  s :     0.821692
      pz      :     0.015566  p :     0.029350
      px      :     0.010537
      py      :     0.003247


                     *******************************
                     * LOEWDIN POPULATION ANALYSIS *
                     *******************************

----------------------
LOEWDIN ATOMIC CHARGES
----------------------
   0 C :    0.181625
   1 C :   -0.057466
   2 C :    0.021969
   3 C :   -0.008456
   4 C :    0.023155
   5 C :   -0.007543
   6 C :    0.022143
   7 C :   -0.021906
   8 C :    0.146543
   9 C :    0.077701
  10 O :    0.027615
  11 H :    0.043156
  12 H :    0.044108
  13 H :    0.044917
  14 H :    0.044930
  15 H :    0.045815
  16 H :    0.068626
  17 H :    0.079939
  18 H :    0.095178
  19 H :    0.127953

-------------------------------
LOEWDIN REDUCED ORBITAL CHARGES
-------------------------------
  0 C s       :     2.851337  s :     2.851337
      pz      :     0.814816  p :     2.781170
      px      :     0.884055
      py      :     1.082299
      dz2     :     0.015857  d :     0.185868
      dxz     :     0.029542
      dyz     :     0.022897
      dx2y2   :     0.062198
      dxy     :     0.055374
  1 C s       :     2.846361  s :     2.846361
      pz      :     1.024161  p :     3.097102
      px      :     1.072918
      py      :     1.000023
      dz2     :     0.010634  d :     0.114003
      dxz     :     0.015873
      dyz     :     0.009725
      dx2y2   :     0.039904
      dxy     :     0.037866
  2 C s       :     2.860611  s :     2.860611
      pz      :     0.924013  p :     3.019154
      px      :     1.040305
      py      :     1.054836
      dz2     :     0.007915  d :     0.098266
      dxz     :     0.007021
      dyz     :     0.015953
      dx2y2   :     0.033425
      dxy     :     0.033952
  3 C s       :     2.859711  s :     2.859711
      pz      :     0.950972  p :     3.050165
      px      :     1.049172
      py      :     1.050021
      dz2     :     0.008049  d :     0.098580
      dxz     :     0.010366
      dyz     :     0.010712
      dx2y2   :     0.032915
      dxy     :     0.036538
  4 C s       :     2.864062  s :     2.864062
      pz      :     0.905889  p :     3.013224
      px      :     1.056179
      py      :     1.051156
      dz2     :     0.008496  d :     0.099559
      dxz     :     0.014639
      dyz     :     0.007471
      dx2y2   :     0.035513
      dxy     :     0.033440
  5 C s       :     2.860031  s :     2.860031
      pz      :     0.953023  p :     3.049586
      px      :     1.044374
      py      :     1.052189
      dz2     :     0.007870  d :     0.097927
      dxz     :     0.007174
      dyz     :     0.013877
      dx2y2   :     0.035670
      dxy     :     0.033335
  6 C s       :     2.860093  s :     2.860093
      pz      :     0.930494  p :     3.020341
      px      :     1.030182
      py      :     1.059665
      dz2     :     0.008000  d :     0.097423
      dxz     :     0.011274
      dyz     :     0.011539
      dx2y2   :     0.031362
      dxy     :     0.035249
  7 C s       :     2.844582  s :     2.844582
      pz      :     0.984892  p :     3.071495
      px      :     1.050354
      py      :     1.036249
      dz2     :     0.009661  d :     0.105830
      dxz     :     0.010681
      dyz     :     0.010720
      dx2y2   :     0.031196
      dxy     :     0.043572
  8 C s       :     2.862584  s :     2.862584
      pz      :     0.762166  p :     2.878516
      px      :     1.051586
      py      :     1.064764
      dz2     :     0.008914  d :     0.112357
      dxz     :     0.019706
      dyz     :     0.009863
      dx2y2   :     0.037191
      dxy     :     0.036684
  9 C s       :     2.776995  s :     2.776995
      pz      :     1.052734  p :     2.961630
      px      :     1.074424
      py      :     0.834473
      dz2     :     0.026539  d :     0.183673
      dxz     :     0.020069
      dyz     :     0.035845
      dx2y2   :     0.058456
      dxy     :     0.042764
 10 O s       :     3.418126  s :     3.418126
      pz      :     1.638567  p :     4.508446
      px      :     1.475304
      py      :     1.394575
      dz2     :     0.005435  d :     0.045813
      dxz     :     0.006519
      dyz     :     0.006452
      dx2y2   :     0.018496
      dxy     :     0.008911
 11 H s       :     0.883209  s :     0.883209
      pz      :     0.015247  p :     0.073635
      px      :     0.044538
      py      :     0.013851
 12 H s       :     0.883701  s :     0.883701
      pz      :     0.015057  p :     0.072191
      px      :     0.028032
      py      :     0.029102
 13 H s       :     0.883087  s :     0.883087
      pz      :     0.013170  p :     0.071996
      px      :     0.014303
      py      :     0.044523
 14 H s       :     0.882854  s :     0.882854
      pz      :     0.015557  p :     0.072215
      px      :     0.042972
      py      :     0.013686
 15 H s       :     0.880372  s :     0.880372
      pz      :     0.015236  p :     0.073813
      px      :     0.030197
      py      :     0.028381
 16 H s       :     0.856204  s :     0.856204
      pz      :     0.015771  p :     0.075170
      px      :     0.047916
      py      :     0.011483
 17 H s       :     0.845851  s :     0.845851
      pz      :     0.010343  p :     0.074210
      px      :     0.014971
      py      :     0.048896
 18 H s       :     0.829814  s :     0.829814
      pz      :     0.025055  p :     0.075008
      px      :     0.026144
      py      :     0.023809
 19 H s       :     0.795388  s :     0.795388
      pz      :     0.040538  p :     0.076659
      px      :     0.025409
      py      :     0.010712


                      *****************************
                      * MAYER POPULATION ANALYSIS *
                      *****************************

  NA   - Mulliken gross atomic population
  ZA   - Total nuclear charge
  QA   - Mulliken gross atomic charge
  VA   - Mayer's total valence
  BVA  - Mayer's bonded valence
  FA   - Mayer's free valence

  ATOM       NA         ZA         QA         VA         BVA        FA
  0 C      5.7121     6.0000     0.2879     3.8415     3.7071     0.1344
  1 C      6.0034     6.0000    -0.0034     3.8127     3.6594     0.1532
  2 C      5.9892     6.0000     0.0108     3.8643     3.7202     0.1442
  3 C      5.9999     6.0000     0.0001     3.8880     3.7456     0.1424
  4 C      5.9693     6.0000     0.0307     3.8560     3.7139     0.1421
  5 C      5.9981     6.0000     0.0019     3.8972     3.7545     0.1427
  6 C      5.9946     6.0000     0.0054     3.8961     3.7505     0.1456
  7 C      6.0629     6.0000    -0.0629     3.8775     3.7435     0.1340
  8 C      6.0139     6.0000    -0.0139     3.9371     3.8076     0.1295
  9 C      5.6889     6.0000     0.3111     3.8423     3.7416     0.1008
 10 O      8.2261     8.0000    -0.2261     2.4470     2.2907     0.1563
 11 H      0.9646     1.0000     0.0354     0.9993     0.9784     0.0209
 12 H      0.9618     1.0000     0.0382     0.9856     0.9652     0.0204
 13 H      0.9581     1.0000     0.0419     0.9845     0.9644     0.0202
 14 H      0.9617     1.0000     0.0383     0.9859     0.9655     0.0204
 15 H      0.9619     1.0000     0.0381     0.9910     0.9704     0.0206
 16 H      0.9185     1.0000     0.0815     0.9923     0.9732     0.0191
 17 H      0.8937     1.0000     0.1063     0.9853     0.9673     0.0180
 18 H      0.8702     1.0000     0.1298     0.9869     0.9671     0.0199
 19 H      0.8510     1.0000     0.1490     0.9818     0.9586     0.0232

  Mayer bond orders larger than 0.100000
B(  0-C ,  1-C ) :   1.0509 B(  0-C ,  7-C ) :   1.3006 B(  0-C , 10-O ) :   1.2110 
B(  1-C ,  2-C ) :   1.2728 B(  1-C ,  6-C ) :   1.2917 B(  2-C ,  3-C ) :   1.3665 
B(  2-C , 11-H ) :   0.9853 B(  3-C ,  4-C ) :   1.3297 B(  3-C , 12-H ) :   0.9773 
B(  4-C ,  5-C ) :   1.3274 B(  4-C , 13-H ) :   0.9782 B(  5-C ,  6-C ) :   1.3781 
B(  5-C , 14-H ) :   0.9746 B(  6-C , 15-H ) :   0.9747 B(  7-C ,  8-C ) :   1.4411 
B(  7-C , 16-H ) :   0.9913 B(  8-C ,  9-C ) :   1.1099 B(  8-C , 17-H ) :   0.9692 
B(  9-C , 10-O ) :   0.9486 B(  9-C , 18-H ) :   0.8785 B(  9-C , 19-H ) :   0.8049 


-------
TIMINGS
-------

Total time                :   18.630 sec
Integral trafo            :    0.219 sec (  1.2%)
FC preparation            :    0.056 sec (  0.3%)
I/O of integrals          :    0.072 sec (  0.4%)
K(i,j) operators          :    0.105 sec (  0.6%)
T(i,j) pair energies      :    0.019 sec (  0.1%)
V**(-1/2)                 :    0.121 sec (  0.6%)
Gamma(ia|P)               :    0.103 sec (  0.6%)
Gamma-Trafo               :    0.038 sec (  0.2%)
D(virtual)                :    0.005 sec (  0.0%)
D(internal)               :    0.130 sec (  0.7%)
W(virtual)                :    0.009 sec (  0.1%)
W(internal)               :    0.156 sec (  0.8%)
L(virtual)                :    0.121 sec (  0.6%)
L(internal)               :    0.017 sec (  0.1%)
XC kernel                 :    0.018 sec (  0.1%)
G(D)                      :    1.387 sec (  7.4%)
G(Z)                      :    1.392 sec (  7.5%)
Z-vector solution         :    6.990 sec ( 37.5%)
3-index derivative        :    0.236 sec (  1.3%)
2-index derivative        :    0.033 sec (  0.2%)
Fock matrix gradient      :    7.028 sec ( 37.7%)


---------------------------------------
MP2 TOTAL ENERGY:     -460.648387916 Eh
---------------------------------------

The final MP2 gradient
  0:  -0.03412483   0.07609268  -0.01723973
  1:  -0.01971015  -0.01381197  -0.00290125
  2:  -0.00122082   0.00818408  -0.00027351
  3:   0.00040635  -0.00742329   0.00029995
  4:  -0.00107286  -0.00440041  -0.00020782
  5:  -0.00626592  -0.00756151  -0.00121285
  6:   0.00142615   0.00350251   0.00074347
  7:   0.04880710  -0.07078146   0.01374650
  8:   0.11935552  -0.03399148   0.01804367
  9:  -0.09966169  -0.01911570  -0.00346908
 10:   0.00890182   0.06765198  -0.01046262
 11:  -0.00442964  -0.00354916  -0.00091094
 12:  -0.00425469   0.00365888  -0.00120739
 13:   0.00205593   0.00607243   0.00020116
 14:   0.00563185  -0.00005130   0.00112320
 15:   0.00360860  -0.00581474   0.00093153
 16:   0.00342281   0.00091622   0.00001021
 17:   0.00003605  -0.00554690   0.00564902
 18:  -0.00986255   0.01016131  -0.02175880
 19:  -0.01302826  -0.00420853   0.01891388

-----------------------------------
NORM OF THE MP2 GRADIENT:  0.219003
-----------------------------------

Maximum memory used throughout the entire MP2-calculation: 41.5 MB


-------------------------------------------------------------------------------
                          DFT DISPERSION CORRECTION                            
                                                                               
                              DFTD3 V3.1  Rev 1                                
                          USING Becke-Johnson damping                          
-------------------------------------------------------------------------------
The B2PLYP functional is recognized
Active option DFTDOPT                   ...         4   

molecular C6(AA) [au] = 4591.904810 


            DFT-D V3
 parameters
 s6 scaling factor         :     0.6400 
 a1 scaling factor         :     0.3065 
 s8 scaling factor         :     0.9147 
 a2 scaling factor         :     5.0570 
 ad hoc parameters k1-k3   :    16.0000     1.3333    -4.0000 

 Edisp/kcal,au: -10.583044094880  -0.016865152485 
 E6   /kcal   :  -5.918530525 
 E8   /kcal   :  -4.664513570 
 % E8         :  44.075348531 

-------------------------   ----------------
Dispersion correction           -0.016865152
-------------------------   ----------------


-------------------------   --------------------
FINAL SINGLE POINT ENERGY      -460.665253068940
-------------------------   --------------------

------------------------------------------------------------------------------
                         ORCA GEOMETRY RELAXATION STEP
------------------------------------------------------------------------------

Reading the OPT-File                    .... done
Getting information on internals        .... done
Copying old internal coords+grads       .... done
Making the new internal coordinates     .... (2022 redundants) done
Validating the new internal coordinates .... (2022 redundants) done
Calculating the B-matrix                .... done
Calculating the G,G- and P matrices     .... done
Transforming gradient to internals      .... done
Projecting the internal gradient        .... done
Number of atoms                         ....  20
Number of internal coordinates          .... 101
Current Energy                          ....  -460.665253069 Eh
Current gradient norm                   ....     0.219002663 Eh/bohr
Maximum allowed component of the step   ....  0.300
Current trust radius                    ....  0.300
Evaluating the initial hessian          ....  (Almloef) done
Projecting the Hessian                  .... done
Forming the augmented Hessian           .... done
Diagonalizing the augmented Hessian     .... done
Last element of RFO vector              ....  0.963688238
Lowest eigenvalues of augmented Hessian:
 -0.043674717  0.013316486  0.020485992  0.023783046  0.024192111
Length of the computed step             ....  0.277091607
The final length of the internal step   ....  0.277091607
Converting the step to Cartesian space:
 Initial RMS(Int)=    0.0275716454
Transforming coordinates:
 Iter   0:  RMS(Cart)=    0.0531042203 RMS(Int)=    0.0276765016
 Iter   5:  RMS(Cart)=    0.0000000536 RMS(Int)=    0.0000000424
done
Storing new coordinates                 .... done

                                .--------------------.
          ----------------------|Geometry convergence|-------------------------
          Item                value                   Tolerance       Converged
          ---------------------------------------------------------------------
          RMS gradient        0.0174670323            0.0000300000      NO
          MAX gradient        0.1242466314            0.0001000000      NO
          RMS step            0.0275716454            0.0006000000      NO
          MAX step            0.1551895548            0.0010000000      NO
          ........................................................
          Max(Bonds)      0.0821      Max(Angles)    3.17
          Max(Dihed)        4.44      Max(Improp)    0.00
          ---------------------------------------------------------------------

The optimization has not yet converged - more geometry cycles are needed


    ---------------------------------------------------------------------------
                         Redundant Internal Coordinates
                            (Angstroem and degrees)

        Definition                    Value    dE/dq     Step     New-Value
    ----------------------------------------------------------------------------
     1. B(C   1,C   0)                1.4843  0.027411 -0.0299    1.4545   
     2. B(C   2,C   1)                1.4059 -0.003314  0.0027    1.4087   
     3. B(C   3,C   2)                1.3965  0.003830 -0.0030    1.3935   
     4. B(C   4,C   3)                1.3957 -0.004937  0.0041    1.3998   
     5. B(C   5,C   4)                1.3970 -0.004615  0.0038    1.4008   
     6. B(C   6,C   5)                1.3996  0.006464 -0.0054    1.3942   
     7. B(C   6,C   1)                1.4093  0.001652 -0.0015    1.4078   
     8. B(C   7,C   0)                1.3308 -0.092422  0.0580    1.3888   
     9. B(C   8,C   7)                1.3807 -0.000595  0.0016    1.3824   
    10. B(C   9,C   8)                1.3301 -0.124247  0.0821    1.4123   
    11. B(O  10,C   9)                1.3462 -0.051208  0.0392    1.3853   
    12. B(O  10,C   0)                1.3486  0.008792 -0.0090    1.3395   
    13. B(H  11,C   2)                1.0829 -0.005216  0.0067    1.0896   
    14. B(H  12,C   3)                1.0822 -0.005709  0.0073    1.0895   
    15. B(H  13,C   4)                1.0822 -0.006403  0.0082    1.0904   
    16. B(H  14,C   5)                1.0824 -0.005540  0.0071    1.0895   
    17. B(H  15,C   6)                1.0812 -0.006710  0.0085    1.0898   
    18. B(H  16,C   7)                1.0812 -0.003294  0.0042    1.0854   
    19. B(H  17,C   8)                1.0829 -0.005634  0.0072    1.0901   
    20. B(H  18,C   9)                1.0858 -0.012008  0.0155    1.1013   
    21. B(H  19,C   9)                1.0887 -0.023190  0.0303    1.1189   
    22. A(C   1,C   0,O  10)          122.86  0.026058   -2.96    119.90   
    23. A(C   1,C   0,C   7)          127.37 -0.008569    1.37    128.74   
    24. A(C   7,C   0,O  10)          109.77 -0.017488    1.60    111.36   
    25. A(C   0,C   1,C   2)          118.81 -0.002428    0.33    119.14   
    26. A(C   2,C   1,C   6)          118.90 -0.007059    0.86    119.76   
    27. A(C   0,C   1,C   6)          122.29  0.009483   -1.19    121.10   
    28. A(C   1,C   2,C   3)          120.60  0.003861   -0.48    120.12   
    29. A(C   3,C   2,H  11)          118.76 -0.004396    0.60    119.36   
    30. A(C   1,C   2,H  11)          120.63  0.000534   -0.11    120.52   
    31. A(C   2,C   3,C   4)          120.09  0.001630   -0.17    119.91   
    32. A(C   4,C   3,H  12)          120.09 -0.001379    0.17    120.26   
    33. A(C   2,C   3,H  12)          119.83 -0.000251    0.01    119.83   
    34. A(C   5,C   4,H  13)          120.12  0.001183   -0.17    119.95   
    35. A(C   3,C   4,H  13)          119.90  0.000395   -0.06    119.84   
    36. A(C   3,C   4,C   5)          119.98 -0.001578    0.23    120.20   
    37. A(C   4,C   5,C   6)          120.19 -0.000296    0.04    120.22   
    38. A(C   6,C   5,H  14)          120.02  0.001702   -0.24    119.77   
    39. A(C   4,C   5,H  14)          119.79 -0.001407    0.21    120.00   
    40. A(C   1,C   6,H  15)          121.32 -0.000042   -0.01    121.31   
    41. A(C   1,C   6,C   5)          120.24  0.003440   -0.47    119.78   
    42. A(C   5,C   6,H  15)          118.44 -0.003399    0.48    118.92   
    43. A(C   8,C   7,H  16)          126.11 -0.001979    0.28    126.39   
    44. A(C   0,C   7,H  16)          127.49  0.000236   -0.03    127.45   
    45. A(C   0,C   7,C   8)          106.41  0.001751   -0.25    106.16   
    46. A(C   9,C   8,H  17)          125.78 -0.004124    0.19    125.97   
    47. A(C   7,C   8,H  17)          126.48 -0.004837    0.32    126.79   
    48. A(C   7,C   8,C   9)          107.71  0.008985   -0.50    107.21   
    49. A(O  10,C   9,H  18)          122.96  0.013459   -3.17    119.79   
    50. A(C   8,C   9,H  18)          114.66 -0.017434    2.03    116.69   
    51. A(C   8,C   9,O  10)          108.91  0.010077   -0.95    107.96   
    52. A(H  18,C   9,H  19)           98.16 -0.002392    1.16     99.32   
    53. A(O  10,C   9,H  19)          106.52 -0.003296    0.92    107.44   
    54. A(C   8,C   9,H  19)          102.56 -0.004560    1.11    103.66   
    55. A(C   0,O  10,C   9)          106.77 -0.003222    0.15    106.92   
    56. D(C   6,C   1,C   0,C   7)     -1.23  0.000227   -0.21     -1.44   
    57. D(C   2,C   1,C   0,O  10)     -1.74 -0.000277    0.26     -1.47   
    58. D(C   2,C   1,C   0,C   7)    177.77 -0.000086    0.00    177.78   
    59. D(C   6,C   1,C   0,O  10)    179.26  0.000036    0.05    179.31   
    60. D(C   3,C   2,C   1,C   6)      0.45  0.000196   -0.15      0.30   
    61. D(C   3,C   2,C   1,C   0)   -178.58  0.000331   -0.34   -178.92   
    62. D(H  11,C   2,C   1,C   0)      0.88  0.000097   -0.15      0.73   
    63. D(H  11,C   2,C   1,C   6)    179.92 -0.000038    0.04    179.96   
    64. D(H  12,C   3,C   2,H  11)      0.06  0.000001   -0.02      0.04   
    65. D(H  12,C   3,C   2,C   1)    179.54 -0.000204    0.16    179.70   
    66. D(C   4,C   3,C   2,C   1)     -0.18 -0.000083    0.04     -0.13   
    67. D(C   4,C   3,C   2,H  11)   -179.65  0.000122   -0.14   -179.79   
    68. D(H  13,C   4,C   3,C   2)    179.71 -0.000109    0.09    179.81   
    69. D(C   5,C   4,C   3,H  12)   -179.92  0.000038   -0.06   -179.97   
    70. D(C   5,C   4,C   3,C   2)     -0.21 -0.000080    0.06     -0.15   
    71. D(H  13,C   4,C   3,H  12)     -0.00  0.000009   -0.02     -0.02   
    72. D(H  14,C   5,C   4,H  13)      0.10 -0.000030    0.02      0.12   
    73. D(H  14,C   5,C   4,C   3)   -179.99 -0.000060    0.06   -179.93   
    74. D(C   6,C   5,C   4,H  13)   -179.61  0.000093   -0.08   -179.69   
    75. D(C   6,C   5,C   4,C   3)      0.30  0.000064   -0.04      0.26   
    76. D(H  15,C   6,C   5,H  14)     -0.02 -0.000053    0.05      0.02   
    77. D(C   1,C   6,C   5,H  14)   -179.73  0.000218   -0.17   -179.90   
    78. D(C   1,C   6,C   5,C   4)     -0.02  0.000085   -0.07     -0.09   
    79. D(H  15,C   6,C   1,C   2)    179.95  0.000087   -0.07    179.88   
    80. D(H  15,C   6,C   1,C   0)     -1.05 -0.000181    0.15     -0.90   
    81. D(H  15,C   6,C   5,C   4)    179.69 -0.000185    0.15    179.84   
    82. D(C   5,C   6,C   1,C   2)     -0.35 -0.000201    0.16     -0.19   
    83. D(C   5,C   6,C   1,C   0)    178.65 -0.000470    0.37    179.02   
    84. D(H  16,C   7,C   0,C   1)      1.13 -0.000551    0.23      1.36   
    85. D(C   8,C   7,C   0,O  10)      0.33  0.001123   -0.04      0.29   
    86. D(C   8,C   7,C   0,C   1)   -179.23  0.000777    0.22   -179.02   
    87. D(H  16,C   7,C   0,O  10)   -179.31 -0.000205   -0.02   -179.33   
    88. D(H  17,C   8,C   7,H  16)      5.13 -0.000202   -0.44      4.69   
    89. D(H  17,C   8,C   7,C   0)   -174.51 -0.001517   -0.42   -174.94   
    90. D(C   9,C   8,C   7,H  16)   -176.62  0.000614   -0.24   -176.85   
    91. D(C   9,C   8,C   7,C   0)      3.74 -0.000701   -0.22      3.52   
    92. D(H  19,C   9,C   8,C   7)    106.18 -0.001450    1.58    107.76   
    93. D(H  18,C   9,C   8,H  17)     29.65 -0.012071    4.44     34.09   
    94. D(H  18,C   9,C   8,C   7)   -148.62 -0.012862    4.24   -144.38   
    95. D(O  10,C   9,C   8,H  17)    171.84  0.001294    0.60    172.45   
    96. D(O  10,C   9,C   8,C   7)     -6.42  0.000503    0.40     -6.03   
    97. D(C   0,O  10,C   9,H  19)   -103.38  0.002408   -1.70   -105.09   
    98. D(C   0,O  10,C   9,H  18)    144.97  0.000504   -2.16    142.81   
    99. D(C   0,O  10,C   9,C   8)      6.57  0.000065   -0.42      6.15   
   100. D(C   9,O  10,C   0,C   7)     -4.21  0.000950    0.15     -4.06   
   101. D(C   9,O  10,C   0,C   1)    175.38  0.001109   -0.07    175.31   
    ----------------------------------------------------------------------------

Geometry step timings:
Preparation and reading OPT file:      0.000 s ( 8.130 %)
Internal coordinates            :      0.000 s ( 0.821 %)
B/P matrices and projection     :      0.001 s (31.399 %)
Hessian update/contruction      :      0.000 s (10.731 %)
Making the step                 :      0.001 s (25.568 %)
Converting the step to Cartesian:      0.000 s ( 4.024 %)
Storing new data                :      0.000 s ( 0.876 %)
Checking convergence            :      0.000 s ( 0.137 %)
Final printing                  :      0.001 s (18.232 %)
Total time                      :      0.004 s

Time for energy+gradient        :     35.179 s
Time for complete geometry iter :     35.362 s

         *************************************************************
         *                GEOMETRY OPTIMIZATION CYCLE   2            *
         *************************************************************
---------------------------------
CARTESIAN COORDINATES (ANGSTROEM)
---------------------------------
  C     -0.339748   -1.151198    0.005563
  C     -0.751838   -2.545904   -0.014707
  C      0.206634   -3.548025    0.233231
  C     -0.160913   -4.891663    0.196728
  C     -1.485798   -5.245559   -0.084173
  C     -2.444302   -4.252970   -0.325683
  C     -2.083853   -2.906529   -0.293213
  C     -1.099019   -0.016876   -0.249984
  C     -0.239328    1.058298   -0.123248
  C      1.048895    0.536770    0.128367
  O      0.930893   -0.834376    0.286987
  H      1.241112   -3.282901    0.449411
  H      0.585362   -5.663006    0.384314
  H     -1.771466   -6.297360   -0.115578
  H     -3.474835   -4.532105   -0.542805
  H     -2.846105   -2.152132   -0.486857
  H     -2.155659    0.028898   -0.494048
  H     -0.502828    2.114661   -0.178040
  H      1.689828    1.113801    0.813256
  H      1.598800    0.717497   -0.829183

----------------------------
CARTESIAN COORDINATES (A.U.)
----------------------------
  NO LB      ZA    FRAG     MASS         X           Y           Z
   0 C     6.0000    0    12.011   -0.642030   -2.175449    0.010512
   1 C     6.0000    0    12.011   -1.420769   -4.811061   -0.027792
   2 C     6.0000    0    12.011    0.390481   -6.704795    0.440742
   3 C     6.0000    0    12.011   -0.304082   -9.243903    0.371762
   4 C     6.0000    0    12.011   -2.807751   -9.912671   -0.159064
   5 C     6.0000    0    12.011   -4.619062   -8.036949   -0.615452
   6 C     6.0000    0    12.011   -3.937911   -5.492543   -0.554091
   7 C     6.0000    0    12.011   -2.076845   -0.031892   -0.472401
   8 C     6.0000    0    12.011   -0.452264    1.999894   -0.232904
   9 C     6.0000    0    12.011    1.982124    1.014349    0.242578
  10 O     8.0000    0    15.999    1.759132   -1.576742    0.542328
  11 H     1.0000    0     1.008    2.345362   -6.203784    0.849264
  12 H     1.0000    0     1.008    1.106174  -10.701530    0.726248
  13 H     1.0000    0     1.008   -3.347586  -11.900286   -0.218410
  14 H     1.0000    0     1.008   -6.566486   -8.564437   -1.025752
  15 H     1.0000    0     1.008   -5.378358   -4.066940   -0.920026
  16 H     1.0000    0     1.008   -4.073606    0.054609   -0.933616
  17 H     1.0000    0     1.008   -0.950208    3.996129   -0.336448
  18 H     1.0000    0     1.008    3.193311    2.104780    1.536831
  19 H     1.0000    0     1.008    3.021295    1.355872   -1.566928

--------------------------------
INTERNAL COORDINATES (ANGSTROEM)
--------------------------------
 C      0   0   0     0.000000000000     0.00000000     0.00000000
 C      1   0   0     1.454453527303     0.00000000     0.00000000
 C      2   1   0     1.408683051001   119.13923812     0.00000000
 C      3   2   1     1.393479916884   120.12368821   181.07552140
 C      4   3   2     1.399809774187   119.91241782   359.86798940
 C      5   4   3     1.400818177854   120.20382404   359.85029768
 C      6   5   4     1.394231767911   120.22369015     0.26073019
 C      1   2   3     1.388698057842   128.74049684   177.77353763
 C      8   1   2     1.382436379089   106.16471464   180.98728067
 C      9   8   1     1.412380674674   107.23843762     3.52114596
 O      1   2   3     1.339441291027   119.90223297   358.52627075
 H      3   2   1     1.089573337893   120.51864277     0.73215922
 H      4   3   2     1.089534796777   119.83214796   179.69498512
 H      5   4   3     1.090356748467   119.84329962   179.80593598
 H      6   5   4     1.089520488865   120.00133032   180.07427696
 H      7   6   5     1.089789237142   118.91731221   179.83752380
 H      8   1   2     1.085426997818   127.45039575     1.37053157
 H      9   8   1     1.090108465299   126.77952507   185.07950547
 H     10   9   8     1.101286726343   116.62446374   215.66927549
 H     10   9   8     1.118909602755   103.66015304   107.74164697

---------------------------
INTERNAL COORDINATES (A.U.)
---------------------------
 C      0   0   0     0.000000000000     0.00000000     0.00000000
 C      1   0   0     2.748518841119     0.00000000     0.00000000
 C      2   1   0     2.662025175889   119.13923812     0.00000000
 C      3   2   1     2.633295416030   120.12368821   181.07552140
 C      4   3   2     2.645257112800   119.91241782   359.86798940
 C      5   4   3     2.647162719562   120.20382404   359.85029768
 C      6   5   4     2.634716208564   120.22369015     0.26073019
 C      1   2   3     2.624259012031   128.74049684   177.77353763
 C      8   1   2     2.612426154048   106.16471464   180.98728067
 C      9   8   1     2.669012671977   107.23843762     3.52114596
 O      1   2   3     2.531177212508   119.90223297   358.52627075
 H      3   2   1     2.058995211440   120.51864277     0.73215922
 H      4   3   2     2.058922379285   119.83214796   179.69498512
 H      5   4   3     2.060475642876   119.84329962   179.80593598
 H      6   5   4     2.058895341251   120.00133032   180.07427696
 H      7   6   5     2.059403201894   118.91731221   179.83752380
 H      8   1   2     2.051159764240   127.45039575     1.37053157
 H      9   8   1     2.060006455684   126.77952507   185.07950547
 H     10   9   8     2.081130307711   116.62446374   215.66927549
 H     10   9   8     2.114432717821   103.66015304   107.74164697


           ************************************************************
           *        Program running with 8 parallel MPI-processes     *
           *              working on a common directory               *
           ************************************************************
------------------------------------------------------------------------------
                   ___                                                        
                  /   \      - P O W E R E D   B Y -                         
                 /     \                                                     
                 |  |  |   _    _      __       _____    __    __             
                 |  |  |  | |  | |    /  \     |  _  \  |  |  /  |          
                  \  \/   | |  | |   /    \    | | | |  |  | /  /          
                 / \  \   | |__| |  /  /\  \   | |_| |  |  |/  /          
                |  |  |   |  __  | /  /__\  \  |    /   |      \           
                |  |  |   | |  | | |   __   |  |    \   |  |\   \          
                \     /   | |  | | |  |  |  |  | |\  \  |  | \   \       
                 \___/    |_|  |_| |__|  |__|  |_| \__\ |__|  \__/        
                                                                              
                      - O R C A' S   B I G   F R I E N D -                    
                                      &                                       
                       - I N T E G R A L  F E E D E R -                       
                                                                              
 v1 FN, 2020, v2 2021, v3 2022-2024                                           
------------------------------------------------------------------------------


----------------------
SHARK INTEGRAL PACKAGE
----------------------

Number of atoms                             ...     20
Number of basis functions                   ...    199
Number of shells                            ...     93
Maximum angular momentum                    ...      2
Integral batch strategy                     ... SHARK/LIBINT Hybrid
RI-J (if used) integral strategy            ... SPLIT-RIJ (Revised 2003 algorithm where possible)
Printlevel                                  ...      1
Contraction scheme used                     ... SEGMENTED contraction
Prescreening option                         ... SCHWARTZ
   Thresh                                   ... 1.000e-12
   Tcut                                     ... 1.000e-14
   Tpresel                                  ... 1.000e-14 
Coulomb Range Separation                    ... NOT USED
Exchange Range Separation                   ... NOT USED
Multipole approximations                    ... NOT USED
Finite Nucleus Model                        ... NOT USED
CABS basis                                  ... NOT available
Auxiliary Coulomb fitting basis             ... AVAILABLE
   # of basis functions in Aux-J            ...    638
   # of shells in Aux-J                     ...    210
   Maximum angular momentum in Aux-J        ...      4
Auxiliary J/K fitting basis                 ... NOT available
Auxiliary Correlation fitting basis         ... AVAILABLE
   # of basis functions in Aux-C            ...    654
   # of shells in Aux-C                     ...    230
   Maximum angular momentum in Aux-C        ...      3
Auxiliary 'external' fitting basis          ... NOT available

Checking pre-screening integrals            ... done (  0.0 sec) Dimension = 93
Check shell pair data                       ... done (  0.0 sec)
Shell pair information
Shell pair cut-off parameter TPreSel        ...   1.0e-14
Total number of shell pairs                 ...      4371
Shell pairs after pre-screening             ...      3974
Total number of primitive shell pairs       ...     15923
Primitive shell pairs kept                  ...     10543
          la=0 lb=0:   1208 shell pairs
          la=1 lb=0:   1446 shell pairs
          la=1 lb=1:    458 shell pairs
          la=2 lb=0:    502 shell pairs
          la=2 lb=1:    302 shell pairs
          la=2 lb=2:     58 shell pairs

Calculating one electron integrals          ... done (  0.0 sec)
Calculating RI/J V-Matrix + Cholesky decomp.... done (  0.0 sec)
Calculating RI/C V-Matrix + Cholesky decomp.... done (  0.0 sec)
Calculating Nuclear repulsion               ... done (  0.0 sec) ENN=    552.637501911909 Eh

Diagonalization of the overlap matrix:
Smallest eigenvalue                        ... 3.064e-04
Time for diagonalization                   ...    0.006 sec
Threshold for overlap eigenvalues          ... 1.000e-07
Number of eigenvalues below threshold      ... 0
Time for construction of square roots      ...    0.002 sec
Total time needed                          ...    0.009 sec

-------------------
DFT GRID GENERATION
-------------------

General Integration Accuracy     IntAcc      ... 4.388
Radial Grid Type                 RadialGrid  ... OptM3 with GC (2021)
Angular Grid (max. ang.)         AngularGrid ... 4 (Lebedev-302)
Angular grid pruning method      GridPruning ... 4 (adaptive)
Weight generation scheme         WeightScheme... mBecke (2022)
Basis function cutoff            BFCut       ... 1.0000e-12
Integration weight cutoff        WCut        ... 1.0000e-14
Partially contracted basis set               ... off
Rotationally invariant grid construction     ... off
Angular grids for H and He will be reduced by one unit

Total number of grid points                  ...    94938
Total number of batches                      ...     1494
Average number of points per batch           ...       63
Average number of grid points per atom       ...     4747

--------------------
COSX GRID GENERATION
--------------------

GRIDX 1
-------
General Integration Accuracy     IntAcc      ... 3.816
Radial Grid Type                 RadialGrid  ... OptM3 with GC (2021)
Angular Grid (max. ang.)         AngularGrid ... 1 (Lebedev-50)
Angular grid pruning method      GridPruning ... 4 (adaptive)
Weight generation scheme         WeightScheme... mBecke (2022)
Basis function cutoff            BFCut       ... 1.0000e-12
Integration weight cutoff        WCut        ... 1.0000e-14
Partially contracted basis set               ... on
Rotationally invariant grid construction     ... off
Angular grids for H and He will be reduced by one unit

Total number of grid points                  ...    12137
Total number of batches                      ...      104
Average number of points per batch           ...      116
Average number of grid points per atom       ...      607
UseSFitting                                  ... on

GRIDX 2
-------
General Integration Accuracy     IntAcc      ... 4.020
Radial Grid Type                 RadialGrid  ... OptM3 with GC (2021)
Angular Grid (max. ang.)         AngularGrid ... 2 (Lebedev-110)
Angular grid pruning method      GridPruning ... 4 (adaptive)
Weight generation scheme         WeightScheme... mBecke (2022)
Basis function cutoff            BFCut       ... 1.0000e-12
Integration weight cutoff        WCut        ... 1.0000e-14
Partially contracted basis set               ... on
Rotationally invariant grid construction     ... off
Angular grids for H and He will be reduced by one unit

Total number of grid points                  ...    26453
Total number of batches                      ...      215
Average number of points per batch           ...      123
Average number of grid points per atom       ...     1323
UseSFitting                                  ... on

GRIDX 3
-------
General Integration Accuracy     IntAcc      ... 4.338
Radial Grid Type                 RadialGrid  ... OptM3 with GC (2021)
Angular Grid (max. ang.)         AngularGrid ... 3 (Lebedev-194)
Angular grid pruning method      GridPruning ... 4 (adaptive)
Weight generation scheme         WeightScheme... mBecke (2022)
Basis function cutoff            BFCut       ... 1.0000e-12
Integration weight cutoff        WCut        ... 1.0000e-14
Partially contracted basis set               ... on
Rotationally invariant grid construction     ... off
Angular grids for H and He will be reduced by one unit

Total number of grid points                  ...    58139
Total number of batches                      ...      465
Average number of points per batch           ...      125
Average number of grid points per atom       ...     2907
UseSFitting                                  ... on
Initializing property integral containers    ... done (  0.0 sec)

SHARK setup successfully completed in   1.2 seconds

Maximum memory used throughout the entire STARTUP-calculation: 25.8 MB


           ************************************************************
           *        Program running with 8 parallel MPI-processes     *
           *              working on a common directory               *
           ************************************************************
Occupation numbers will be reassigned to an Aufbau configuration
             **** ENERGY FILE WAS UPDATED (calc.en.tmp) ****
Finished Guess after   0.1 sec
Maximum memory used throughout the entire GUESS-calculation: 11.1 MB


           ************************************************************
           *        Program running with 8 parallel MPI-processes     *
           *              working on a common directory               *
           ************************************************************
--------------------
CPCM SOLVATION MODEL
--------------------
CPCM parameters:
  Epsilon                                         ...      16.7000
  Refrac                                          ...       1.2750
  Rsolv                                           ...       1.3000
  Surface type                                    ... GAUSSIAN VDW
  Discretization scheme                           ... Constant charge density
    Threshold for H atoms                         ...       5.0000 (charges/Ang^2)
    Threshold for non-H atoms                     ...       5.0000 (charges/Ang^2)
  Epsilon function type                           ...         CPCM
Solvent:                                          ... CUSTOM
Radii:
  Scheme                                          ... Element-dependent radii
  Radius for C  used is    3.8550 Bohr (=   2.0400 Ang.)
  Radius for O  used is    3.4469 Bohr (=   1.8240 Ang.)
  Radius for H  used is    2.4944 Bohr (=   1.3200 Ang.)
Calculating surface                               ...        done! (  0.0s)
Cavity surface points                             ...         1933
Cavity Volume                                     ...    1255.6243
Cavity Surface-area                               ...     680.4429
Calculating surface distance matrix               ...        done! (  0.0s)
Performing Cholesky decomposition & store         ...        done! (  0.1s)
Overall time for CPCM initialization              ...                 0.2s

----------------------------------------D-I-I-S--------------------------------------------
Iteration    Energy (Eh)           Delta-E    RMSDP     MaxDP     DIISErr   Damp  Time(sec)
-------------------------------------------------------------------------------------------
               ***  Starting incremental Fock matrix formation  ***
    1    -460.1847324092176450     0.00e+00  4.38e-04  1.16e-02  2.15e-02  0.700   1.2
    2    -460.1865162891905356    -1.78e-03  3.64e-04  9.52e-03  1.55e-02  0.700   1.7
                               ***Turning on AO-DIIS***
    3    -460.1878883018730448    -1.37e-03  2.87e-04  7.01e-03  1.12e-02  0.700   0.8
    4    -460.1889247617345973    -1.04e-03  7.33e-04  1.80e-02  8.63e-03  0.000   0.8
                              *** Initializing SOSCF ***
---------------------------------------S-O-S-C-F--------------------------------------
Iteration    Energy (Eh)           Delta-E    RMSDP     MaxDP     MaxGrad    Time(sec)
--------------------------------------------------------------------------------------
    5    -460.1917385966589791    -2.81e-03  8.07e-05  1.95e-03  1.96e-03     0.8
               *** Restarting incremental Fock matrix formation ***
    6    -460.1917965399223931    -5.79e-05  7.48e-05  2.06e-03  1.25e-03     1.2
    7    -460.1918274700246911    -3.09e-05  8.08e-05  1.91e-03  3.82e-04     1.0
    8    -460.1918341230314127    -6.65e-06  2.17e-05  6.60e-04  1.94e-04     1.1
    9    -460.1918362570347654    -2.13e-06  6.63e-06  1.36e-04  6.42e-05     1.0
   10    -460.1918363094557662    -5.24e-08  2.79e-06  8.65e-05  2.69e-05     1.0
   11    -460.1918363617654677    -5.23e-08  5.60e-07  1.87e-05  5.11e-06     0.9
   12    -460.1918363631563125    -1.39e-09  2.99e-07  8.87e-06  3.45e-06     0.9
   13    -460.1918363634069919    -2.51e-10  8.67e-08  1.94e-06  6.98e-07     0.8
                 **** Energy Check signals convergence ****

               *****************************************************
               *                     SUCCESS                       *
               *           SCF CONVERGED AFTER  13 CYCLES          *
               *****************************************************

Recomputing exchange energy using gridx3       ... done (    1.720 sec)
Old exchange energy                            :    -33.351249455 Eh
New exchange energy                            :    -33.351265911 Eh
Exchange energy change after final integration :     -0.000016456 Eh
Total energy after final integration           :   -460.191852819 Eh
             **** ENERGY FILE WAS UPDATED (calc.en.tmp) ****

----------------
TOTAL SCF ENERGY
----------------

Total Energy       :       -460.19185281941412 Eh          -12522.45694 eV

Components:
Nuclear Repulsion  :        552.63750191190900 Eh           15038.03095 eV
Electronic Energy  :      -1012.75045370650230 Eh          -27558.34088 eV
One Electron Energy:      -1704.28292522630977 Eh          -46375.89610 eV
Two Electron Energy:        691.53247151980747 Eh           18817.55522 eV
CPCM Dielectric    :         -0.07888456881365 Eh              -2.14656 eV

Virial components:
Potential Energy   :       -916.49949866904717 Eh          -24939.21924 eV
Kinetic Energy     :        456.30764584963299 Eh           12416.76230 eV
Virial Ratio       :          2.00851225484629

DFT components:
N(Alpha)           :       37.999963047753 electrons
N(Beta)            :       37.999963047753 electrons
N(Total)           :       75.999926095506 electrons
E(X)               :      -29.641073937040 Eh       
E(C)               :       -1.878527460175 Eh       
E(XC)              :      -31.519601397215 Eh       

CPCM Solvation Model Properties:
Surface-charge          :         -1.01597886733487
Corrected charge        :         -1.00000000000000
Outlying charge corr.   :          0.00001663947058 Eh               0.00045 eV
Free-energy (cav+disp)  :  This term is not implemented in the current solvation scheme

---------------
SCF CONVERGENCE
---------------

  Last Energy change         ...    2.5068e-10  Tolerance :   1.0000e-09
  Last MAX-Density change    ...    1.9361e-06  Tolerance :   1.0000e-08
  Last RMS-Density change    ...    8.6660e-08  Tolerance :   1.0000e-09
  Last DIIS Error            ...    1.9617e-03  Tolerance :   1.0000e-08
  Last Orbital Gradient      ...    6.9840e-07  Tolerance :   2.0000e-06
  Last Orbital Rotation      ...    2.4294e-06  Tolerance :   2.0000e-06


Total SCF time: 0 days 0 hours 0 min 15 sec 
Finished LeanSCF after  15.3 sec

Maximum memory used throughout the entire LEANSCF-calculation: 22.0 MB


           ************************************************************
           *        Program running with 8 parallel MPI-processes     *
           *              working on a common directory               *
           ************************************************************

------------------------------------------------------------------------------
                                ORCA  MP2 
------------------------------------------------------------------------------

Freezing NCore=22 chemical core electrons

----------------------
RI-MP2 ENERGY+GRADIENT
----------------------
Dimension of the orbital basis            ...  199
Dimension of the AuxC basis               ...  654
Memory devoted to MP2                     ... 8000 MB   
Data format for matrix containers         ... DOUBLE
Compression type for matrix containers    ... UNCOMPRESSED
Overall scaling of the MP2 energy         ...   2.700e-01

-----------------------
SHARK RI TRANSFORMATION
-----------------------

Number of basis functions                ...    199
Number of aux functions                  ...    654
Number of operators                      ...      1
Generation of IJK                        ... YES
Generation of IAK                        ... YES
Generation of ABK                        ... NO
Orbital Range Operator  0:    0-  37 to   38- 198

Aux basis identifier                     ...   AUXC
Contraction scheme used                  ... SEGMENTED
Do orthogonalization                     ... YES
All operator combinations                ... NO
Transpose (ia|K)                         ... NO
Integral generator used                  ... LIBINT
Starting integral generation + trafo... 
Half trafo (segmented) done. Total time =  0.1 sec. integrals=  0.1 sec trafo=  0.0 sec
Integral generation and half transformation done (  0.1 sec)

Reading or making V^(-1/2)          ... done (  0.0 sec)
Sorting IJK integrals               ... done (  0.0 sec)
Sorting IAK integrals               ... done (  0.1 sec)

SHARK RI integral transformation done. Total time =  0.2 sec.

Opening buffers                              ... done
Frozen core precalculation                   ... done

Starting loop over batches of integrals:

Operator 0  - window                       ... ( 11- 37)x( 38-198)
Operator 0  - Memory available             ...  8000 MB
Operator 0  - Memory needed per MO         ...   0.8 MB
Operator 0  - Number of orbitals per batch ... 4
Operator 0  - Number of batches            ... 1

OPERATOR  0   PASS   0:  MOs    11 ...   14 +   15 ...   18 +   19 ...   22 +   23 ...   26
                            +   27 ...   30 +   31 ...   34 +   35 ...   37
  Reading integrals       ... ok
  Internal MO  13
Closing buffer GIPV ( 0.03 GB; CompressionRatio= 1.00)
Time spent in pair loops =     0.747 sec
Deleting buffers (Ka|jb) ...done

-----------------------------------------------
 RI-MP2 CORRELATION ENERGY:     -0.485371666 Eh
-----------------------------------------------


---------------------
MP2 DENSITY FORMATION
---------------------

Completing the external part of the density      ... done
Storing the unrelaxed density                    ... done

Re-sorting 3-index density container for op 0    ... done
Computing external part of the Lagrangian        ... done
Calculating the xc-kernel                        ... done
Calculating G(D)                                 ... done
Completing the Lagrangian                        ... done
Solving the Z-vector equations                   ... Using XC Grid                  ... (calc.grid_cpscf.tmp) 
Recalculating density on grid  ... (calc.grho_cpscf0.tmp) done
Calculating the xc-kernel      ... (calc.fxc_cpscf0.tmp) done

-------------------
SHARK CP-SCF DRIVER
-------------------

Dimension of the orbital basis          ...    199
Dimension of the CPSCF-problem          ...   6118
Number of operators                     ...      1
Max. number of iterations               ...    128
Convergence Tolerance                   ... 3.0e-05
Number of perturbations                 ...      1
Perturbation type                       ... REAL

----------------------------
POPLE LINEAR EQUATION SOLVER
----------------------------

  ITERATION   0:   ||err||_max =   5.6384e-02 (   0.8 sec)
  ITERATION   1:   ||err||_max =   1.9459e-02 (   0.8 sec)
  ITERATION   2:   ||err||_max =   8.8849e-03 (   0.8 sec)
  ITERATION   3:   ||err||_max =   1.8511e-03 (   0.8 sec)
  ITERATION   4:   ||err||_max =   7.9990e-04 (   0.8 sec)
  ITERATION   5:   ||err||_max =   2.7493e-04 (   0.8 sec)
  ITERATION   6:   ||err||_max =   1.0482e-04 (   0.8 sec)
  ITERATION   7:   ||err||_max =   3.5791e-05 (   0.8 sec)
  ITERATION   8:   ||err||_max =   1.1115e-05 (   0.8 sec)
done
Finalizing the relaxed density                   ... done
Transforming P to the AO basis                   ... done
Storing the relaxed density                      ... done

------------------------------------
ENERGY WEIGHTED DENSITY FINALIZATION
------------------------------------

Gathering the parts of the W-matrix              ... done
Forming the Z-density                            ... done
Transforming Z to the AO basis                   ... done
Calculating G(Z)                                 ... done
Finalizing the W-matrix                          ... done
Transforming W to the AO basis and storing       ... done

----------------------------------
MP2 DERIVATIVE INTEGRAL GENERATION
----------------------------------

Input SCF Electron Density              ... calc.scfp
Input Correlated Electron Density       ... calc.pmp2re
Input Energy Weighted Density           ... calc.wmp2.tmp

Nuclear repulsion gradient              ... done (  0.0 sec)
HCore & Overlap gradient  (SHARK)       ... done (  0.0 sec)
Two-electron RIJ gradient terms         ... done (  0.4 sec)

-----------------------------------------------------------
MP2 COSX Grid Generation
-----------------------------------------------------------

General Integration Accuracy     IntAcc      ... 4.871
Radial Grid Type                 RadialGrid  ... OptM3 with GC (2021)
Angular Grid (max. ang.)         AngularGrid ... 4 (Lebedev-302)
Angular grid pruning method      GridPruning ... 4 (adaptive)
Weight generation scheme         WeightScheme... mBecke (2022)
Basis function cutoff            BFCut       ... 1.0000e-12
Integration weight cutoff        WCut        ... 1.0000e-14
Partially contracted basis set               ... on
Rotationally invariant grid construction     ... off
Angular grids for H and He will be reduced by one unit

Total number of grid points                  ...   109714
Total number of batches                      ...      867
Average number of points per batch           ...      126
Average number of grid points per atom       ...     5486
UseSFitting                                  ... on
Two-electron COSX gradient terms        ... 
Integration Timings:
Total Time                  =     4.6 sec
Basis fcn evaluation        =     0.1 sec
Density evaluation          =     0.1 sec
A evaluation                =     3.9 sec
A derivative evaluation     =     0.0 sec
S-fit derivative evaluation =     0.0 sec
anal. over. der. evaluation =     0.0 sec
num. over. der. evaluation  =     0.3 sec
K(P) evaluation             =     0.1 sec
finalize                    =     0.0 sec

done (  5.3 sec)
CPCM gradient                           ... done (  0.5 sec)
DFT XC gradient                         ... Exchange-correlation gradient    ... done
done (  0.6 sec)
Empirical dispersion gradient           ... 
-------------------
DISPERSION GRADIENT
-------------------

   1   C   :    0.000371962    0.000986152    0.000004017
   2   C   :   -0.000035461   -0.000134072    0.000007507
   3   C   :    0.000064814   -0.000068567    0.000021861
   4   C   :    0.000070732   -0.000168802    0.000022771
   5   C   :   -0.000035760   -0.000139811   -0.000002365
   6   C   :   -0.000143433   -0.000117369   -0.000025568
   7   C   :   -0.000090319   -0.000056781   -0.000013148
   8   C   :    0.000073007    0.000235801    0.000006240
   9   C   :    0.000021355   -0.000409607    0.000033121
  10   C   :   -0.000346380   -0.000283384   -0.000042823
  11   O   :    0.000061261    0.000133642    0.000008883
  12   H   :    0.000122898   -0.000059225    0.000032103
  13   H   :    0.000077280   -0.000090687    0.000020180
  14   H   :   -0.000030533   -0.000112655   -0.000003049
  15   H   :   -0.000112585   -0.000039728   -0.000023075
  16   H   :   -0.000135781    0.000011415   -0.000028000
  17   H   :   -0.000084730    0.000094926   -0.000022612
  18   H   :   -0.000019666    0.000090168   -0.000005690
  19   H   :    0.000087634    0.000065326    0.000034984
  20   H   :    0.000083706    0.000063259   -0.000025336

Difference to translation invariance:
           :   -0.0000000000    0.0000000000    0.0000000000

Difference to rotation invariance:
           :    0.0000000000   -0.0000000000    0.0000000000

Norm of the Dispersion gradient    ...    0.0013517181
RMS gradient                       ...    0.0001745061
MAX gradient                       ...    0.0009861524
done (  0.0 sec)

-------
TIMINGS
-------

Total time                :   18.522 sec
Integral trafo            :    0.224 sec (  1.2%)
FC preparation            :    0.055 sec (  0.3%)
I/O of integrals          :    0.072 sec (  0.4%)
K(i,j) operators          :    0.104 sec (  0.6%)
T(i,j) pair energies      :    0.019 sec (  0.1%)
V**(-1/2)                 :    0.119 sec (  0.6%)
Gamma(ia|P)               :    0.103 sec (  0.6%)
Gamma-Trafo               :    0.038 sec (  0.2%)
D(virtual)                :    0.005 sec (  0.0%)
D(internal)               :    0.129 sec (  0.7%)
W(virtual)                :    0.009 sec (  0.1%)
W(internal)               :    0.166 sec (  0.9%)
L(virtual)                :    0.117 sec (  0.6%)
L(internal)               :    0.017 sec (  0.1%)
XC kernel                 :    0.018 sec (  0.1%)
G(D)                      :    1.395 sec (  7.5%)
G(Z)                      :    1.413 sec (  7.6%)
Z-vector solution         :    6.929 sec ( 37.4%)
3-index derivative        :    0.234 sec (  1.3%)
2-index derivative        :    0.034 sec (  0.2%)
Fock matrix gradient      :    7.037 sec ( 38.0%)


---------------------------------------
MP2 TOTAL ENERGY:     -460.677224486 Eh
---------------------------------------

The final MP2 gradient
  0:  -0.01692599   0.02979308  -0.00824068
  1:  -0.01056872  -0.00799686  -0.00164612
  2:  -0.00366875   0.00606588  -0.00098851
  3:  -0.00061046  -0.00245903  -0.00004732
  4:   0.00035256  -0.00099136   0.00005674
  5:  -0.00080038  -0.00108164  -0.00015105
  6:   0.00489950   0.00114825   0.00122478
  7:   0.00845992  -0.03575654   0.00276290
  8:   0.04864299   0.00272913   0.00093275
  9:  -0.04856795  -0.03068433   0.01806980
 10:   0.01858078   0.02357007  -0.00175727
 11:   0.00044109  -0.00177171   0.00015586
 12:  -0.00034061   0.00029588  -0.00016833
 13:   0.00044610   0.00055537  -0.00000333
 14:   0.00063554  -0.00027435   0.00008353
 15:  -0.00065218  -0.00120268  -0.00010284
 16:   0.00056389   0.00198231  -0.00064696
 17:  -0.00222910  -0.00058253   0.00427597
 18:   0.00238617   0.01357527  -0.01287558
 19:  -0.00100352   0.00310433  -0.00091256

-----------------------------------
NORM OF THE MP2 GRADIENT:  0.100860
-----------------------------------

Maximum memory used throughout the entire MP2-calculation: 41.7 MB


-------------------------------------------------------------------------------
                          DFT DISPERSION CORRECTION                            
                                                                               
                              DFTD3 V3.1  Rev 1                                
                          USING Becke-Johnson damping                          
-------------------------------------------------------------------------------
-------------------------   ----------------
Dispersion correction           -0.016966950
-------------------------   ----------------


-------------------------   --------------------
FINAL SINGLE POINT ENERGY      -460.694191435296
-------------------------   --------------------

------------------------------------------------------------------------------
                         ORCA GEOMETRY RELAXATION STEP
------------------------------------------------------------------------------

Reading the OPT-File                    .... done
Getting information on internals        .... done
Copying old internal coords+grads       .... done
Making the new internal coordinates     .... (2022 redundants) done
Validating the new internal coordinates .... (2022 redundants) done
Calculating the B-matrix                .... done
Calculating the G,G- and P matrices     .... done
Transforming gradient to internals      .... done
Projecting the internal gradient        .... done
Number of atoms                         ....  20
Number of internal coordinates          .... 101
Current Energy                          ....  -460.694191435 Eh
Current gradient norm                   ....     0.100859962 Eh/bohr
Maximum allowed component of the step   ....  0.300
Current trust radius                    ....  0.300
Updating the Hessian (BFGS)             .... done
Forming the augmented Hessian           .... done
Diagonalizing the augmented Hessian     .... done
Last element of RFO vector              ....  0.965765468
Lowest eigenvalues of augmented Hessian:
 -0.013105135  0.013317146  0.020486660  0.023782761  0.024191591
Length of the computed step             ....  0.268612595
The final length of the internal step   ....  0.268612595
Converting the step to Cartesian space:
 Initial RMS(Int)=    0.0267279522
Transforming coordinates:
 Iter   0:  RMS(Cart)=    0.0409779875 RMS(Int)=    1.0829820909
 Iter   5:  RMS(Cart)=    0.0000002090 RMS(Int)=    0.0000001763
done
Storing new coordinates                 .... done
The predicted energy change is          ....    -0.007025353
Previously predicted energy change      ....    -0.023514026
Actually observed energy change         ....    -0.028938366
Ratio of predicted to observed change   ....     1.230685326
New trust radius                        ....     0.450000000

                                .--------------------.
          ----------------------|Geometry convergence|-------------------------
          Item                value                   Tolerance       Converged
          ---------------------------------------------------------------------
          Energy change      -0.0289383664            0.0000010000      NO
          RMS gradient        0.0063748486            0.0000300000      NO
          MAX gradient        0.0392177689            0.0001000000      NO
          RMS step            0.0267279522            0.0006000000      NO
          MAX step            0.1306230963            0.0010000000      NO
          ........................................................
          Max(Bonds)      0.0473      Max(Angles)    3.94
          Max(Dihed)        7.48      Max(Improp)    0.00
          ---------------------------------------------------------------------

The optimization has not yet converged - more geometry cycles are needed


    ---------------------------------------------------------------------------
                         Redundant Internal Coordinates
                            (Angstroem and degrees)

        Definition                    Value    dE/dq     Step     New-Value
    ----------------------------------------------------------------------------
     1. B(C   1,C   0)                1.4545  0.010228 -0.0195    1.4349   
     2. B(C   2,C   1)                1.4087 -0.002914  0.0041    1.4128   
     3. B(C   3,C   2)                1.3935  0.001886 -0.0026    1.3909   
     4. B(C   4,C   3)                1.3998 -0.002093  0.0029    1.4027   
     5. B(C   5,C   4)                1.4008 -0.000772  0.0012    1.4020   
     6. B(C   6,C   5)                1.3942  0.002019 -0.0030    1.3912   
     7. B(C   6,C   1)                1.4078 -0.002266  0.0030    1.4108   
     8. B(C   7,C   0)                1.3887 -0.031110  0.0342    1.4229   
     9. B(C   8,C   7)                1.3824  0.009096 -0.0107    1.3717   
    10. B(C   9,C   8)                1.4124 -0.039218  0.0473    1.4597   
    11. B(O  10,C   9)                1.3853 -0.019637  0.0271    1.4125   
    12. B(O  10,C   0)                1.3394  0.013571 -0.0185    1.3209   
    13. B(H  11,C   2)                1.0896  0.000017  0.0002    1.0898   
    14. B(H  12,C   3)                1.0895 -0.000472  0.0013    1.0908   
    15. B(H  13,C   4)                1.0904 -0.000651  0.0017    1.0920   
    16. B(H  14,C   5)                1.0895 -0.000546  0.0014    1.0909   
    17. B(H  15,C   6)                1.0898 -0.000358  0.0011    1.0908   
    18. B(H  16,C   7)                1.0854 -0.000316  0.0008    1.0862   
    19. B(H  17,C   8)                1.0901 -0.000241  0.0008    1.0909   
    20. B(H  18,C   9)                1.1013  0.000488 -0.0005    1.1008   
    21. B(H  19,C   9)                1.1189  0.000794 -0.0007    1.1182   
    22. A(C   1,C   0,O  10)          119.90  0.007941   -1.57    118.34   
    23. A(C   1,C   0,C   7)          128.74 -0.005681    1.38    130.12   
    24. A(C   7,C   0,O  10)          111.35 -0.002264    0.18    111.54   
    25. A(C   0,C   1,C   2)          119.14 -0.002477    0.53    119.67   
    26. A(C   2,C   1,C   6)          119.76 -0.001848    0.43    120.19   
    27. A(C   0,C   1,C   6)          121.10  0.004323   -0.96    120.14   
    28. A(C   1,C   2,C   3)          120.12  0.001836   -0.39    119.74   
    29. A(C   3,C   2,H  11)          119.36 -0.002804    0.66    120.01   
    30. A(C   1,C   2,H  11)          120.52  0.000967   -0.27    120.25   
    31. A(C   2,C   3,C   4)          119.91  0.000004   -0.01    119.90   
    32. A(C   4,C   3,H  12)          120.26 -0.000054    0.02    120.27   
    33. A(C   2,C   3,H  12)          119.83  0.000050   -0.01    119.82   
    34. A(C   5,C   4,H  13)          119.95  0.000955   -0.21    119.75   
    35. A(C   3,C   4,H  13)          119.84  0.000390   -0.07    119.77   
    36. A(C   3,C   4,C   5)          120.20 -0.001344    0.28    120.48   
    37. A(C   4,C   5,C   6)          120.22  0.000314   -0.08    120.15   
    38. A(C   6,C   5,H  14)          119.77  0.000285   -0.07    119.70   
    39. A(C   4,C   5,H  14)          120.00 -0.000599    0.15    120.15   
    40. A(C   1,C   6,H  15)          121.31  0.000848   -0.22    121.09   
    41. A(C   1,C   6,C   5)          119.78  0.001038   -0.23    119.54   
    42. A(C   5,C   6,H  15)          118.92 -0.001886    0.45    119.37   
    43. A(C   8,C   7,H  16)          126.38 -0.001455    0.42    126.81   
    44. A(C   0,C   7,H  16)          127.45  0.002741   -0.56    126.89   
    45. A(C   0,C   7,C   8)          106.16 -0.001279    0.13    106.30   
    46. A(C   9,C   8,H  17)          125.96  0.001484   -0.56    125.40   
    47. A(C   7,C   8,H  17)          126.78 -0.001496    0.16    126.94   
    48. A(C   7,C   8,C   9)          107.24  0.000023    0.42    107.66   
    49. A(O  10,C   9,H  18)          119.80  0.008194   -3.94    115.86   
    50. A(C   8,C   9,H  18)          116.62 -0.010637    1.66    118.29   
    51. A(C   8,C   9,O  10)          107.95  0.009869   -2.08    105.87   
    52. A(H  18,C   9,H  19)           99.30 -0.004293    3.10    102.40   
    53. A(O  10,C   9,H  19)          107.44 -0.000377    0.84    108.29   
    54. A(C   8,C   9,H  19)          103.66 -0.006064    2.42    106.08   
    55. A(C   0,O  10,C   9)          106.91 -0.006180    1.31    108.22   
    56. D(C   6,C   1,C   0,C   7)     -1.44 -0.000162    0.12     -1.32   
    57. D(C   2,C   1,C   0,O  10)     -1.47  0.000055    0.19     -1.28   
    58. D(C   2,C   1,C   0,C   7)    177.77 -0.000348    0.44    178.22   
    59. D(C   6,C   1,C   0,O  10)    179.31  0.000242   -0.13    179.18   
    60. D(C   3,C   2,C   1,C   6)      0.30  0.000095   -0.12      0.19   
    61. D(C   3,C   2,C   1,C   0)   -178.92  0.000230   -0.42   -179.34   
    62. D(H  11,C   2,C   1,C   0)      0.73  0.000112   -0.25      0.48   
    63. D(H  11,C   2,C   1,C   6)    179.96 -0.000023    0.05    180.01   
    64. D(H  12,C   3,C   2,H  11)      0.03  0.000003   -0.02      0.02   
    65. D(H  12,C   3,C   2,C   1)    179.69 -0.000100    0.14    179.84   
    66. D(C   4,C   3,C   2,C   1)     -0.13 -0.000028    0.02     -0.11   
    67. D(C   4,C   3,C   2,H  11)   -179.79  0.000076   -0.13   -179.93   
    68. D(H  13,C   4,C   3,C   2)    179.81 -0.000070    0.11    179.92   
    69. D(C   5,C   4,C   3,H  12)   -179.98  0.000026   -0.05   -180.02   
    70. D(C   5,C   4,C   3,C   2)     -0.15 -0.000047    0.07     -0.08   
    71. D(H  13,C   4,C   3,H  12)     -0.02  0.000003   -0.01     -0.03   
    72. D(H  14,C   5,C   4,H  13)      0.12 -0.000006   -0.00      0.12   
    73. D(H  14,C   5,C   4,C   3)   -179.93 -0.000029    0.04   -179.89   
    74. D(C   6,C   5,C   4,H  13)   -179.69  0.000068   -0.11   -179.81   
    75. D(C   6,C   5,C   4,C   3)      0.26  0.000045   -0.07      0.19   
    76. D(H  15,C   6,C   5,H  14)      0.02 -0.000026    0.03      0.06   
    77. D(C   1,C   6,C   5,H  14)   -179.90  0.000100   -0.13   -180.03   
    78. D(C   1,C   6,C   5,C   4)     -0.09  0.000024   -0.02     -0.11   
    79. D(H  15,C   6,C   1,C   2)    179.88  0.000038   -0.05    179.83   
    80. D(H  15,C   6,C   1,C   0)     -0.90 -0.000154    0.27     -0.63   
    81. D(H  15,C   6,C   5,C   4)    179.84 -0.000102    0.14    179.98   
    82. D(C   5,C   6,C   1,C   2)     -0.19 -0.000093    0.12     -0.08   
    83. D(C   5,C   6,C   1,C   0)    179.02 -0.000286    0.44    179.46   
    84. D(H  16,C   7,C   0,C   1)      1.37 -0.000492    0.10      1.48   
    85. D(C   8,C   7,C   0,O  10)      0.29  0.000461   -0.15      0.14   
    86. D(C   8,C   7,C   0,C   1)   -179.01  0.000770   -0.35   -179.37   
    87. D(H  16,C   7,C   0,O  10)   -179.33 -0.000800    0.31   -179.02   
    88. D(H  17,C   8,C   7,H  16)      4.70 -0.000351   -1.03      3.68   
    89. D(H  17,C   8,C   7,C   0)   -174.92 -0.001616   -0.57   -175.49   
    90. D(C   9,C   8,C   7,H  16)   -176.86  0.000079   -0.16   -177.01   
    91. D(C   9,C   8,C   7,C   0)      3.52 -0.001187    0.30      3.82   
    92. D(H  19,C   9,C   8,C   7)    107.74  0.001843    1.06    108.80   
    93. D(H  18,C   9,C   8,H  17)     34.13 -0.011030    7.48     41.61   
    94. D(H  18,C   9,C   8,C   7)   -144.33 -0.011397    6.61   -137.72   
    95. D(O  10,C   9,C   8,H  17)    172.44  0.001401    0.67    173.11   
    96. D(O  10,C   9,C   8,C   7)     -6.02  0.001035   -0.21     -6.23   
    97. D(C   0,O  10,C   9,H  19)   -105.08  0.001586   -2.09   -107.17   
    98. D(C   0,O  10,C   9,H  18)    142.89  0.002712   -4.58    138.31   
    99. D(C   0,O  10,C   9,C   8)      6.14 -0.000988    0.16      6.30   
   100. D(C   9,O  10,C   0,C   7)     -4.04  0.001027   -0.13     -4.17   
   101. D(C   9,O  10,C   0,C   1)    175.33  0.000649    0.09    175.42   
    ----------------------------------------------------------------------------

Geometry step timings:
Preparation and reading OPT file:      0.000 s (10.227 %)
Internal coordinates            :      0.000 s ( 0.757 %)
B/P matrices and projection     :      0.001 s (30.081 %)
Hessian update/contruction      :      0.000 s ( 9.392 %)
Making the step                 :      0.001 s (24.341 %)
Converting the step to Cartesian:      0.000 s ( 3.157 %)
Storing new data                :      0.000 s ( 0.835 %)
Checking convergence            :      0.000 s ( 0.496 %)
Final printing                  :      0.001 s (20.689 %)
Total time                      :      0.004 s

Time for energy+gradient        :     35.754 s
Time for complete geometry iter :     35.955 s

         *************************************************************
         *                GEOMETRY OPTIMIZATION CYCLE   3            *
         *************************************************************
---------------------------------
CARTESIAN COORDINATES (ANGSTROEM)
---------------------------------
  C     -0.358316   -1.162462   -0.012451
  C     -0.744806   -2.544310   -0.025798
  C      0.222490   -3.543447    0.223414
  C     -0.147744   -4.883897    0.197397
  C     -1.478047   -5.236858   -0.073423
  C     -2.440809   -4.247302   -0.317186
  C     -2.082137   -2.903255   -0.296175
  C     -1.127453    0.007238   -0.263860
  C     -0.267437    1.067642   -0.133120
  C      1.067346    0.529620    0.113707
  O      0.899347   -0.865525    0.260424
  H      1.255748   -3.267285    0.432512
  H      0.598513   -5.656546    0.386958
  H     -1.766119   -6.289982   -0.094646
  H     -3.474296   -4.527744   -0.525445
  H     -2.841422   -2.143869   -0.487926
  H     -2.187282    0.053436   -0.497413
  H     -0.521039    2.127239   -0.187386
  H      1.685698    1.020424    0.880837
  H      1.653596    0.716203   -0.820079

----------------------------
CARTESIAN COORDINATES (A.U.)
----------------------------
  NO LB      ZA    FRAG     MASS         X           Y           Z
   0 C     6.0000    0    12.011   -0.677120   -2.196735   -0.023528
   1 C     6.0000    0    12.011   -1.407480   -4.808048   -0.048752
   2 C     6.0000    0    12.011    0.420445   -6.696145    0.422191
   3 C     6.0000    0    12.011   -0.279196   -9.229228    0.373027
   4 C     6.0000    0    12.011   -2.793104   -9.896227   -0.138750
   5 C     6.0000    0    12.011   -4.612461   -8.026237   -0.599395
   6 C     6.0000    0    12.011   -3.934670   -5.486356   -0.559690
   7 C     6.0000    0    12.011   -2.130577    0.013678   -0.498624
   8 C     6.0000    0    12.011   -0.505383    2.017552   -0.251560
   9 C     6.0000    0    12.011    2.016992    1.000836    0.214875
  10 O     8.0000    0    15.999    1.699519   -1.635605    0.492130
  11 H     1.0000    0     1.008    2.373020   -6.174274    0.817330
  12 H     1.0000    0     1.008    1.131026  -10.689322    0.731244
  13 H     1.0000    0     1.008   -3.337480  -11.886344   -0.178856
  14 H     1.0000    0     1.008   -6.565467   -8.556197   -0.992948
  15 H     1.0000    0     1.008   -5.369509   -4.051325   -0.922047
  16 H     1.0000    0     1.008   -4.133365    0.100980   -0.939974
  17 H     1.0000    0     1.008   -0.984621    4.019899   -0.354108
  18 H     1.0000    0     1.008    3.185508    1.928321    1.664541
  19 H     1.0000    0     1.008    3.124844    1.353427   -1.549725

--------------------------------
INTERNAL COORDINATES (ANGSTROEM)
--------------------------------
 C      0   0   0     0.000000000000     0.00000000     0.00000000
 C      1   0   0     1.434940840850     0.00000000     0.00000000
 C      2   1   0     1.412814977660   119.66853542     0.00000000
 C      3   2   1     1.390882809293   119.73618721   180.65143576
 C      4   3   2     1.402722757364   119.90456773   359.89057407
 C      5   4   3     1.401981755433   120.47923808   359.92122337
 C      6   5   4     1.391240188692   120.14684447     0.19046123
 C      1   2   3     1.422313793665   130.14083761   178.19157243
 C      8   1   2     1.371560202162   106.25393665   180.61345693
 C      9   8   1     1.460150114458   107.72406504     3.79912598
 O      1   2   3     1.320737697605   118.35344792   358.74060738
 H      3   2   1     1.089774913283   120.25070669     0.47214457
 H      4   3   2     1.090788516598   119.82116990   179.83576256
 H      5   4   3     1.092019443638   119.77486771   179.91830335
 H      6   5   4     1.090923511039   120.15265303   180.11257692
 H      7   6   5     1.090847488181   119.36865506   179.97853522
 H      8   1   2     1.086241075637   126.91273504     1.47780586
 H      9   8   1     1.090873032459   126.90272047   184.56742913
 H     10   9   8     1.100789157849   117.84108798   222.47929622
 H     10   9   8     1.118239282590   106.05794170   108.72937740

---------------------------
INTERNAL COORDINATES (A.U.)
---------------------------
 C      0   0   0     0.000000000000     0.00000000     0.00000000
 C      1   0   0     2.711645207585     0.00000000     0.00000000
 C      2   1   0     2.669833385680   119.66853542     0.00000000
 C      3   2   1     2.628387593943   119.73618721   180.65143576
 C      4   3   2     2.650761853237   119.90456773   359.89057407
 C      5   4   3     2.649361562523   120.47923808   359.92122337
 C      6   5   4     2.629062943134   120.14684447     0.19046123
 C      1   2   3     2.687783546526   130.14083761   178.19157243
 C      8   1   2     2.591873158272   106.25393665   180.61345693
 C      9   8   1     2.759283830740   107.72406504     3.79912598
 O      1   2   3     2.495832543219   118.35344792   358.74060738
 H      3   2   1     2.059376133723   120.25070669     0.47214457
 H      4   3   2     2.061291566397   119.82116990   179.83576256
 H      5   4   3     2.063617681394   119.77486771   179.91830335
 H      6   5   4     2.061546668919   120.15265303   180.11257692
 H      7   6   5     2.061403006538   119.36865506   179.97853522
 H      8   1   2     2.052698148371   126.91273504     1.47780586
 H      9   8   1     2.061451278227   126.90272047   184.56742913
 H     10   9   8     2.080190039524   117.84108798   222.47929622
 H     10   9   8     2.113165996288   106.05794170   108.72937740


           ************************************************************
           *        Program running with 8 parallel MPI-processes     *
           *              working on a common directory               *
           ************************************************************
------------------------------------------------------------------------------
                   ___                                                        
                  /   \      - P O W E R E D   B Y -                         
                 /     \                                                     
                 |  |  |   _    _      __       _____    __    __             
                 |  |  |  | |  | |    /  \     |  _  \  |  |  /  |          
                  \  \/   | |  | |   /    \    | | | |  |  | /  /          
                 / \  \   | |__| |  /  /\  \   | |_| |  |  |/  /          
                |  |  |   |  __  | /  /__\  \  |    /   |      \           
                |  |  |   | |  | | |   __   |  |    \   |  |\   \          
                \     /   | |  | | |  |  |  |  | |\  \  |  | \   \       
                 \___/    |_|  |_| |__|  |__|  |_| \__\ |__|  \__/        
                                                                              
                      - O R C A' S   B I G   F R I E N D -                    
                                      &                                       
                       - I N T E G R A L  F E E D E R -                       
                                                                              
 v1 FN, 2020, v2 2021, v3 2022-2024                                           
------------------------------------------------------------------------------


----------------------
SHARK INTEGRAL PACKAGE
----------------------

Number of atoms                             ...     20
Number of basis functions                   ...    199
Number of shells                            ...     93
Maximum angular momentum                    ...      2
Integral batch strategy                     ... SHARK/LIBINT Hybrid
RI-J (if used) integral strategy            ... SPLIT-RIJ (Revised 2003 algorithm where possible)
Printlevel                                  ...      1
Contraction scheme used                     ... SEGMENTED contraction
Prescreening option                         ... SCHWARTZ
   Thresh                                   ... 1.000e-12
   Tcut                                     ... 1.000e-14
   Tpresel                                  ... 1.000e-14 
Coulomb Range Separation                    ... NOT USED
Exchange Range Separation                   ... NOT USED
Multipole approximations                    ... NOT USED
Finite Nucleus Model                        ... NOT USED
CABS basis                                  ... NOT available
Auxiliary Coulomb fitting basis             ... AVAILABLE
   # of basis functions in Aux-J            ...    638
   # of shells in Aux-J                     ...    210
   Maximum angular momentum in Aux-J        ...      4
Auxiliary J/K fitting basis                 ... NOT available
Auxiliary Correlation fitting basis         ... AVAILABLE
   # of basis functions in Aux-C            ...    654
   # of shells in Aux-C                     ...    230
   Maximum angular momentum in Aux-C        ...      3
Auxiliary 'external' fitting basis          ... NOT available

Checking pre-screening integrals            ... done (  0.0 sec) Dimension = 93
Check shell pair data                       ... done (  0.0 sec)
Shell pair information
Shell pair cut-off parameter TPreSel        ...   1.0e-14
Total number of shell pairs                 ...      4371
Shell pairs after pre-screening             ...      3975
Total number of primitive shell pairs       ...     15923
Primitive shell pairs kept                  ...     10538
          la=0 lb=0:   1207 shell pairs
          la=1 lb=0:   1446 shell pairs
          la=1 lb=1:    458 shell pairs
          la=2 lb=0:    502 shell pairs
          la=2 lb=1:    303 shell pairs
          la=2 lb=2:     59 shell pairs

Calculating one electron integrals          ... done (  0.0 sec)
Calculating RI/J V-Matrix + Cholesky decomp.... done (  0.0 sec)
Calculating RI/C V-Matrix + Cholesky decomp.... done (  0.0 sec)
Calculating Nuclear repulsion               ... done (  0.0 sec) ENN=    551.944324979067 Eh

Diagonalization of the overlap matrix:
Smallest eigenvalue                        ... 3.083e-04
Time for diagonalization                   ...    0.006 sec
Threshold for overlap eigenvalues          ... 1.000e-07
Number of eigenvalues below threshold      ... 0
Time for construction of square roots      ...    0.002 sec
Total time needed                          ...    0.009 sec

-------------------
DFT GRID GENERATION
-------------------

General Integration Accuracy     IntAcc      ... 4.388
Radial Grid Type                 RadialGrid  ... OptM3 with GC (2021)
Angular Grid (max. ang.)         AngularGrid ... 4 (Lebedev-302)
Angular grid pruning method      GridPruning ... 4 (adaptive)
Weight generation scheme         WeightScheme... mBecke (2022)
Basis function cutoff            BFCut       ... 1.0000e-12
Integration weight cutoff        WCut        ... 1.0000e-14
Partially contracted basis set               ... off
Rotationally invariant grid construction     ... off
Angular grids for H and He will be reduced by one unit

Total number of grid points                  ...    94962
Total number of batches                      ...     1495
Average number of points per batch           ...       63
Average number of grid points per atom       ...     4748

--------------------
COSX GRID GENERATION
--------------------

GRIDX 1
-------
General Integration Accuracy     IntAcc      ... 3.816
Radial Grid Type                 RadialGrid  ... OptM3 with GC (2021)
Angular Grid (max. ang.)         AngularGrid ... 1 (Lebedev-50)
Angular grid pruning method      GridPruning ... 4 (adaptive)
Weight generation scheme         WeightScheme... mBecke (2022)
Basis function cutoff            BFCut       ... 1.0000e-12
Integration weight cutoff        WCut        ... 1.0000e-14
Partially contracted basis set               ... on
Rotationally invariant grid construction     ... off
Angular grids for H and He will be reduced by one unit

Total number of grid points                  ...    12144
Total number of batches                      ...      104
Average number of points per batch           ...      116
Average number of grid points per atom       ...      607
UseSFitting                                  ... on

GRIDX 2
-------
General Integration Accuracy     IntAcc      ... 4.020
Radial Grid Type                 RadialGrid  ... OptM3 with GC (2021)
Angular Grid (max. ang.)         AngularGrid ... 2 (Lebedev-110)
Angular grid pruning method      GridPruning ... 4 (adaptive)
Weight generation scheme         WeightScheme... mBecke (2022)
Basis function cutoff            BFCut       ... 1.0000e-12
Integration weight cutoff        WCut        ... 1.0000e-14
Partially contracted basis set               ... on
Rotationally invariant grid construction     ... off
Angular grids for H and He will be reduced by one unit

Total number of grid points                  ...    26467
Total number of batches                      ...      214
Average number of points per batch           ...      123
Average number of grid points per atom       ...     1323
UseSFitting                                  ... on

GRIDX 3
-------
General Integration Accuracy     IntAcc      ... 4.338
Radial Grid Type                 RadialGrid  ... OptM3 with GC (2021)
Angular Grid (max. ang.)         AngularGrid ... 3 (Lebedev-194)
Angular grid pruning method      GridPruning ... 4 (adaptive)
Weight generation scheme         WeightScheme... mBecke (2022)
Basis function cutoff            BFCut       ... 1.0000e-12
Integration weight cutoff        WCut        ... 1.0000e-14
Partially contracted basis set               ... on
Rotationally invariant grid construction     ... off
Angular grids for H and He will be reduced by one unit

Total number of grid points                  ...    58173
Total number of batches                      ...      464
Average number of points per batch           ...      125
Average number of grid points per atom       ...     2909
UseSFitting                                  ... on
Initializing property integral containers    ... done (  0.0 sec)

SHARK setup successfully completed in   1.2 seconds

Maximum memory used throughout the entire STARTUP-calculation: 25.8 MB


           ************************************************************
           *        Program running with 8 parallel MPI-processes     *
           *              working on a common directory               *
           ************************************************************
Occupation numbers will be reassigned to an Aufbau configuration
             **** ENERGY FILE WAS UPDATED (calc.en.tmp) ****
Finished Guess after   0.1 sec
Maximum memory used throughout the entire GUESS-calculation: 11.2 MB


           ************************************************************
           *        Program running with 8 parallel MPI-processes     *
           *              working on a common directory               *
           ************************************************************
--------------------
CPCM SOLVATION MODEL
--------------------
CPCM parameters:
  Epsilon                                         ...      16.7000
  Refrac                                          ...       1.2750
  Rsolv                                           ...       1.3000
  Surface type                                    ... GAUSSIAN VDW
  Discretization scheme                           ... Constant charge density
    Threshold for H atoms                         ...       5.0000 (charges/Ang^2)
    Threshold for non-H atoms                     ...       5.0000 (charges/Ang^2)
  Epsilon function type                           ...         CPCM
Solvent:                                          ... CUSTOM
Radii:
  Scheme                                          ... Element-dependent radii
  Radius for C  used is    3.8550 Bohr (=   2.0400 Ang.)
  Radius for O  used is    3.4469 Bohr (=   1.8240 Ang.)
  Radius for H  used is    2.4944 Bohr (=   1.3200 Ang.)
Calculating surface                               ...        done! (  0.0s)
Cavity surface points                             ...         1929
Cavity Volume                                     ...    1259.5224
Cavity Surface-area                               ...     682.0354
Calculating surface distance matrix               ...        done! (  0.1s)
Performing Cholesky decomposition & store         ...        done! (  0.1s)
Overall time for CPCM initialization              ...                 0.2s

----------------------------------------D-I-I-S--------------------------------------------
Iteration    Energy (Eh)           Delta-E    RMSDP     MaxDP     DIISErr   Damp  Time(sec)
-------------------------------------------------------------------------------------------
               ***  Starting incremental Fock matrix formation  ***
    1    -460.1969523972081788     0.00e+00  2.53e-04  4.67e-03  1.37e-02  0.700   1.3
    2    -460.1978730130473423    -9.21e-04  2.16e-04  4.01e-03  1.11e-02  0.700   0.8
                               ***Turning on AO-DIIS***
    3    -460.1986220846152946    -7.49e-04  1.79e-04  3.60e-03  8.65e-03  0.700   0.7
    4    -460.1992056574939625    -5.84e-04  4.67e-04  9.44e-03  6.44e-03  0.000   0.8
                              *** Initializing SOSCF ***
---------------------------------------S-O-S-C-F--------------------------------------
Iteration    Energy (Eh)           Delta-E    RMSDP     MaxDP     MaxGrad    Time(sec)
--------------------------------------------------------------------------------------
    5    -460.2008398915390899    -1.63e-03  5.90e-05  1.51e-03  1.51e-03     0.8
               *** Restarting incremental Fock matrix formation ***
    6    -460.2008684278052897    -2.85e-05  5.37e-05  1.56e-03  8.40e-04     1.2
    7    -460.2008852556226657    -1.68e-05  5.67e-05  1.49e-03  2.66e-04     1.0
    8    -460.2008887422772432    -3.49e-06  1.52e-05  5.11e-04  1.26e-04     1.0
    9    -460.2008898618546482    -1.12e-06  4.69e-06  9.74e-05  5.37e-05     1.0
   10    -460.2008898891189119    -2.73e-08  1.99e-06  5.73e-05  1.90e-05     1.0
   11    -460.2008899175907572    -2.85e-08  4.37e-07  1.50e-05  4.25e-06     0.9
   12    -460.2008899185768769    -9.86e-10  2.15e-07  6.24e-06  2.56e-06     0.8
                 **** Energy Check signals convergence ****

               *****************************************************
               *                     SUCCESS                       *
               *           SCF CONVERGED AFTER  12 CYCLES          *
               *****************************************************

Recomputing exchange energy using gridx3       ... done (    1.779 sec)
Old exchange energy                            :    -33.336038642 Eh
New exchange energy                            :    -33.336031695 Eh
Exchange energy change after final integration :      0.000006947 Eh
Total energy after final integration           :   -460.200882972 Eh
             **** ENERGY FILE WAS UPDATED (calc.en.tmp) ****

----------------
TOTAL SCF ENERGY
----------------

Total Energy       :       -460.20088297182474 Eh          -12522.70267 eV

Components:
Nuclear Repulsion  :        551.94432497906746 Eh           15019.16864 eV
Electronic Energy  :      -1012.06790605047695 Eh          -27539.76782 eV
One Electron Energy:      -1702.93090803281029 Eh          -46339.10584 eV
Two Electron Energy:        690.86300198233334 Eh           18799.33802 eV
CPCM Dielectric    :         -0.07730884716734 Eh              -2.10368 eV

Virial components:
Potential Energy   :       -916.38005771889971 Eh          -24935.96909 eV
Kinetic Energy     :        456.17917474707502 Eh           12413.26642 eV
Virial Ratio       :          2.00881607150738

DFT components:
N(Alpha)           :       37.999964170591 electrons
N(Beta)            :       37.999964170591 electrons
N(Total)           :       75.999928341182 electrons
E(X)               :      -29.628041366519 Eh       
E(C)               :       -1.877060020675 Eh       
E(XC)              :      -31.505101387194 Eh       

CPCM Solvation Model Properties:
Surface-charge          :         -1.01603723176405
Corrected charge        :         -1.00000000000000
Outlying charge corr.   :          0.00001674391801 Eh               0.00046 eV
Free-energy (cav+disp)  :  This term is not implemented in the current solvation scheme

---------------
SCF CONVERGENCE
---------------

  Last Energy change         ...    9.8612e-10  Tolerance :   1.0000e-09
  Last MAX-Density change    ...    6.2415e-06  Tolerance :   1.0000e-08
  Last RMS-Density change    ...    2.1539e-07  Tolerance :   1.0000e-09
  Last DIIS Error            ...    1.5112e-03  Tolerance :   1.0000e-08
  Last Orbital Gradient      ...    2.5615e-06  Tolerance :   2.0000e-06
  Last Orbital Rotation      ...    7.1392e-06  Tolerance :   2.0000e-06


Total SCF time: 0 days 0 hours 0 min 13 sec 
Finished LeanSCF after  13.6 sec

Maximum memory used throughout the entire LEANSCF-calculation: 22.1 MB


           ************************************************************
           *        Program running with 8 parallel MPI-processes     *
           *              working on a common directory               *
           ************************************************************

------------------------------------------------------------------------------
                                ORCA  MP2 
------------------------------------------------------------------------------

Freezing NCore=22 chemical core electrons

----------------------
RI-MP2 ENERGY+GRADIENT
----------------------
Dimension of the orbital basis            ...  199
Dimension of the AuxC basis               ...  654
Memory devoted to MP2                     ... 8000 MB   
Data format for matrix containers         ... DOUBLE
Compression type for matrix containers    ... UNCOMPRESSED
Overall scaling of the MP2 energy         ...   2.700e-01

-----------------------
SHARK RI TRANSFORMATION
-----------------------

Number of basis functions                ...    199
Number of aux functions                  ...    654
Number of operators                      ...      1
Generation of IJK                        ... YES
Generation of IAK                        ... YES
Generation of ABK                        ... NO
Orbital Range Operator  0:    0-  37 to   38- 198

Aux basis identifier                     ...   AUXC
Contraction scheme used                  ... SEGMENTED
Do orthogonalization                     ... YES
All operator combinations                ... NO
Transpose (ia|K)                         ... NO
Integral generator used                  ... LIBINT
Starting integral generation + trafo... 
Half trafo (segmented) done. Total time =  0.1 sec. integrals=  0.1 sec trafo=  0.0 sec
Integral generation and half transformation done (  0.1 sec)

Reading or making V^(-1/2)          ... done (  0.0 sec)
Sorting IJK integrals               ... done (  0.0 sec)
Sorting IAK integrals               ... done (  0.1 sec)

SHARK RI integral transformation done. Total time =  0.2 sec.

Opening buffers                              ... done
Frozen core precalculation                   ... done

Starting loop over batches of integrals:

Operator 0  - window                       ... ( 11- 37)x( 38-198)
Operator 0  - Memory available             ...  8000 MB
Operator 0  - Memory needed per MO         ...   0.8 MB
Operator 0  - Number of orbitals per batch ... 4
Operator 0  - Number of batches            ... 1

OPERATOR  0   PASS   0:  MOs    11 ...   14 +   15 ...   18 +   19 ...   22 +   23 ...   26
                            +   27 ...   30 +   31 ...   34 +   35 ...   37
  Reading integrals       ... ok
  Internal MO  13
Closing buffer GIPV ( 0.03 GB; CompressionRatio= 1.00)
Time spent in pair loops =     0.753 sec
Deleting buffers (Ka|jb) ...done

-----------------------------------------------
 RI-MP2 CORRELATION ENERGY:     -0.485326768 Eh
-----------------------------------------------


---------------------
MP2 DENSITY FORMATION
---------------------

Completing the external part of the density      ... done
Storing the unrelaxed density                    ... done

Re-sorting 3-index density container for op 0    ... done
Computing external part of the Lagrangian        ... done
Calculating the xc-kernel                        ... done
Calculating G(D)                                 ... done
Completing the Lagrangian                        ... done
Solving the Z-vector equations                   ... Using XC Grid                  ... (calc.grid_cpscf.tmp) 
Recalculating density on grid  ... (calc.grho_cpscf0.tmp) done
Calculating the xc-kernel      ... (calc.fxc_cpscf0.tmp) done

-------------------
SHARK CP-SCF DRIVER
-------------------

Dimension of the orbital basis          ...    199
Dimension of the CPSCF-problem          ...   6118
Number of operators                     ...      1
Max. number of iterations               ...    128
Convergence Tolerance                   ... 3.0e-05
Number of perturbations                 ...      1
Perturbation type                       ... REAL

----------------------------
POPLE LINEAR EQUATION SOLVER
----------------------------

  ITERATION   0:   ||err||_max =   5.6156e-02 (   0.8 sec)
  ITERATION   1:   ||err||_max =   1.9305e-02 (   0.8 sec)
  ITERATION   2:   ||err||_max =   8.8358e-03 (   0.8 sec)
  ITERATION   3:   ||err||_max =   1.9137e-03 (   0.8 sec)
  ITERATION   4:   ||err||_max =   8.3505e-04 (   0.8 sec)
  ITERATION   5:   ||err||_max =   2.9701e-04 (   0.8 sec)
  ITERATION   6:   ||err||_max =   1.0863e-04 (   0.8 sec)
  ITERATION   7:   ||err||_max =   3.7573e-05 (   0.8 sec)
  ITERATION   8:   ||err||_max =   1.1670e-05 (   0.8 sec)
done
Finalizing the relaxed density                   ... done
Transforming P to the AO basis                   ... done
Storing the relaxed density                      ... done

------------------------------------
ENERGY WEIGHTED DENSITY FINALIZATION
------------------------------------

Gathering the parts of the W-matrix              ... done
Forming the Z-density                            ... done
Transforming Z to the AO basis                   ... done
Calculating G(Z)                                 ... done
Finalizing the W-matrix                          ... done
Transforming W to the AO basis and storing       ... done

----------------------------------
MP2 DERIVATIVE INTEGRAL GENERATION
----------------------------------

Input SCF Electron Density              ... calc.scfp
Input Correlated Electron Density       ... calc.pmp2re
Input Energy Weighted Density           ... calc.wmp2.tmp

Nuclear repulsion gradient              ... done (  0.0 sec)
HCore & Overlap gradient  (SHARK)       ... done (  0.0 sec)
Two-electron RIJ gradient terms         ... done (  0.4 sec)

-----------------------------------------------------------
MP2 COSX Grid Generation
-----------------------------------------------------------

General Integration Accuracy     IntAcc      ... 4.871
Radial Grid Type                 RadialGrid  ... OptM3 with GC (2021)
Angular Grid (max. ang.)         AngularGrid ... 4 (Lebedev-302)
Angular grid pruning method      GridPruning ... 4 (adaptive)
Weight generation scheme         WeightScheme... mBecke (2022)
Basis function cutoff            BFCut       ... 1.0000e-12
Integration weight cutoff        WCut        ... 1.0000e-14
Partially contracted basis set               ... on
Rotationally invariant grid construction     ... off
Angular grids for H and He will be reduced by one unit

Total number of grid points                  ...   109743
Total number of batches                      ...      867
Average number of points per batch           ...      126
Average number of grid points per atom       ...     5487
UseSFitting                                  ... on
Two-electron COSX gradient terms        ... 
Integration Timings:
Total Time                  =     4.6 sec
Basis fcn evaluation        =     0.1 sec
Density evaluation          =     0.1 sec
A evaluation                =     3.9 sec
A derivative evaluation     =     0.0 sec
S-fit derivative evaluation =     0.0 sec
anal. over. der. evaluation =     0.0 sec
num. over. der. evaluation  =     0.3 sec
K(P) evaluation             =     0.1 sec
finalize                    =     0.0 sec

done (  5.3 sec)
CPCM gradient                           ... done (  0.5 sec)
DFT XC gradient                         ... Exchange-correlation gradient    ... done
done (  0.6 sec)
Empirical dispersion gradient           ... 
-------------------
DISPERSION GRADIENT
-------------------

   1   C   :    0.000290858    0.000806002    0.000002044
   2   C   :   -0.000030309   -0.000152824    0.000008312
   3   C   :    0.000069088   -0.000065908    0.000021550
   4   C   :    0.000073146   -0.000170013    0.000023459
   5   C   :   -0.000036760   -0.000139813   -0.000001725
   6   C   :   -0.000146284   -0.000117627   -0.000025155
   7   C   :   -0.000083979   -0.000048294   -0.000012589
   8   C   :    0.000016705    0.000233395   -0.000005777
   9   C   :    0.000016567   -0.000295111    0.000023693
  10   C   :   -0.000244601   -0.000192429   -0.000029995
  11   O   :    0.000080528    0.000115147    0.000013839
  12   H   :    0.000122967   -0.000058573    0.000031051
  13   H   :    0.000077281   -0.000090685    0.000020259
  14   H   :   -0.000030654   -0.000112520   -0.000002087
  15   H   :   -0.000112482   -0.000039941   -0.000022154
  16   H   :   -0.000134970    0.000010079   -0.000027657
  17   H   :   -0.000090221    0.000097264   -0.000023680
  18   H   :   -0.000022297    0.000094965   -0.000006221
  19   H   :    0.000092642    0.000064421    0.000040171
  20   H   :    0.000092774    0.000062468   -0.000027340

Difference to translation invariance:
           :   -0.0000000000   -0.0000000000   -0.0000000000

Difference to rotation invariance:
           :    0.0000000000   -0.0000000000    0.0000000000

Norm of the Dispersion gradient    ...    0.0011254138
RMS gradient                       ...    0.0001452903
MAX gradient                       ...    0.0008060017
done (  0.0 sec)

-------
TIMINGS
-------

Total time                :   18.633 sec
Integral trafo            :    0.220 sec (  1.2%)
FC preparation            :    0.055 sec (  0.3%)
I/O of integrals          :    0.070 sec (  0.4%)
K(i,j) operators          :    0.103 sec (  0.6%)
T(i,j) pair energies      :    0.019 sec (  0.1%)
V**(-1/2)                 :    0.118 sec (  0.6%)
Gamma(ia|P)               :    0.103 sec (  0.6%)
Gamma-Trafo               :    0.038 sec (  0.2%)
D(virtual)                :    0.005 sec (  0.0%)
D(internal)               :    0.125 sec (  0.7%)
W(virtual)                :    0.009 sec (  0.1%)
W(internal)               :    0.160 sec (  0.9%)
L(virtual)                :    0.124 sec (  0.7%)
L(internal)               :    0.016 sec (  0.1%)
XC kernel                 :    0.018 sec (  0.1%)
G(D)                      :    1.399 sec (  7.5%)
G(Z)                      :    1.408 sec (  7.6%)
Z-vector solution         :    7.094 sec ( 38.1%)
3-index derivative        :    0.235 sec (  1.3%)
2-index derivative        :    0.033 sec (  0.2%)
Fock matrix gradient      :    6.976 sec ( 37.4%)


---------------------------------------
MP2 TOTAL ENERGY:     -460.686209740 Eh
---------------------------------------

The final MP2 gradient
  0:  -0.00877901   0.00602171  -0.00355583
  1:  -0.00065828   0.00062334  -0.00029941
  2:  -0.00109317   0.00277680  -0.00040077
  3:   0.00022148  -0.00055573   0.00004334
  4:   0.00022784  -0.00043366   0.00004423
  5:   0.00060221   0.00139252   0.00008183
  6:   0.00200515   0.00068061   0.00036421
  7:  -0.00152665  -0.01486265  -0.00110042
  8:   0.01637192   0.00860240  -0.00376228
  9:  -0.01872121  -0.02324178   0.01682367
 10:   0.00711090   0.00472355   0.00104491
 11:   0.00067239  -0.00090174   0.00023213
 12:   0.00043778  -0.00011792   0.00007556
 13:  -0.00004341  -0.00042051  -0.00004347
 14:  -0.00042142   0.00004790  -0.00009666
 15:  -0.00098671  -0.00033024  -0.00013128
 16:   0.00009941   0.00174124  -0.00062177
 17:  -0.00207180   0.00006886   0.00342571
 18:   0.00512561   0.00916068  -0.00831691
 19:   0.00145979   0.00503140  -0.00378058

-----------------------------------
NORM OF THE MP2 GRADIENT:  0.047067
-----------------------------------

Maximum memory used throughout the entire MP2-calculation: 41.8 MB


-------------------------------------------------------------------------------
                          DFT DISPERSION CORRECTION                            
                                                                               
                              DFTD3 V3.1  Rev 1                                
                          USING Becke-Johnson damping                          
-------------------------------------------------------------------------------
-------------------------   ----------------
Dispersion correction           -0.017010530
-------------------------   ----------------


-------------------------   --------------------
FINAL SINGLE POINT ENERGY      -460.703220269585
-------------------------   --------------------

------------------------------------------------------------------------------
                         ORCA GEOMETRY RELAXATION STEP
------------------------------------------------------------------------------

Reading the OPT-File                    .... done
Getting information on internals        .... done
Copying old internal coords+grads       .... done
Making the new internal coordinates     .... (2022 redundants) done
Validating the new internal coordinates .... (2022 redundants) done
Calculating the B-matrix                .... done
Calculating the G,G- and P matrices     .... done
Transforming gradient to internals      .... done
Projecting the internal gradient        .... done
Number of atoms                         ....  20
Number of internal coordinates          .... 101
Current Energy                          ....  -460.703220270 Eh
Current gradient norm                   ....     0.047067459 Eh/bohr
Maximum allowed component of the step   ....  0.300
Current trust radius                    ....  0.450
Updating the Hessian (BFGS)             .... done
Forming the augmented Hessian           .... done
Diagonalizing the augmented Hessian     .... done
Last element of RFO vector              ....  0.963494369
Lowest eigenvalues of augmented Hessian:
 -0.005062878  0.013316923  0.020485921  0.023780721  0.024192337
Length of the computed step             ....  0.277872507
The final length of the internal step   ....  0.277872507
Converting the step to Cartesian space:
 Initial RMS(Int)=    0.0276493479
Transforming coordinates:
 Iter   0:  RMS(Cart)=    0.0360080079 RMS(Int)=    1.0831171145
 Iter   5:  RMS(Cart)=    0.0000003103 RMS(Int)=    0.0000002593
done
Storing new coordinates                 .... done
The predicted energy change is          ....    -0.002726899
Previously predicted energy change      ....    -0.007025353
Actually observed energy change         ....    -0.009028834
Ratio of predicted to observed change   ....     1.285178708
New trust radius                        ....     0.450000000

                                .--------------------.
          ----------------------|Geometry convergence|-------------------------
          Item                value                   Tolerance       Converged
          ---------------------------------------------------------------------
          Energy change      -0.0090288343            0.0000010000      NO
          RMS gradient        0.0023667280            0.0000300000      NO
          MAX gradient        0.0080352223            0.0001000000      NO
          RMS step            0.0276493479            0.0006000000      NO
          MAX step            0.1494721106            0.0010000000      NO
          ........................................................
          Max(Bonds)      0.0275      Max(Angles)    3.76
          Max(Dihed)        8.56      Max(Improp)    0.00
          ---------------------------------------------------------------------

The optimization has not yet converged - more geometry cycles are needed


    ---------------------------------------------------------------------------
                         Redundant Internal Coordinates
                            (Angstroem and degrees)

        Definition                    Value    dE/dq     Step     New-Value
    ----------------------------------------------------------------------------
     1. B(C   1,C   0)                1.4349 -0.002910 -0.0015    1.4335   
     2. B(C   2,C   1)                1.4128 -0.000793  0.0024    1.4152   
     3. B(C   3,C   2)                1.3909  0.000353 -0.0014    1.3895   
     4. B(C   4,C   3)                1.4027 -0.000021  0.0010    1.4037   
     5. B(C   5,C   4)                1.4020  0.000827 -0.0006    1.4014   
     6. B(C   6,C   5)                1.3912 -0.000538 -0.0004    1.3909   
     7. B(C   6,C   1)                1.4108 -0.001565  0.0030    1.4138   
     8. B(C   7,C   0)                1.4223 -0.007872  0.0204    1.4427   
     9. B(C   8,C   7)                1.3716  0.007170 -0.0121    1.3594   
    10. B(C   9,C   8)                1.4602 -0.007596  0.0275    1.4876   
    11. B(O  10,C   9)                1.4129 -0.006271  0.0187    1.4316   
    12. B(O  10,C   0)                1.3207  0.005131 -0.0125    1.3083   
    13. B(H  11,C   2)                1.0898  0.000453 -0.0005    1.0893   
    14. B(H  12,C   3)                1.0908  0.000396 -0.0001    1.0907   
    15. B(H  13,C   4)                1.0920  0.000418  0.0000    1.0920   
    16. B(H  14,C   5)                1.0909  0.000406 -0.0001    1.0908   
    17. B(H  15,C   6)                1.0908  0.000480 -0.0002    1.0906   
    18. B(H  16,C   7)                1.0862  0.000114  0.0002    1.0865   
    19. B(H  17,C   8)                1.0909  0.000379 -0.0002    1.0907   
    20. B(H  18,C   9)                1.1008  0.001161 -0.0017    1.0991   
    21. B(H  19,C   9)                1.1182  0.004768 -0.0091    1.1092   
    22. A(C   1,C   0,O  10)          118.35 -0.002329   -0.04    118.31   
    23. A(C   1,C   0,C   7)          130.14  0.000734    0.32    130.46   
    24. A(C   7,C   0,O  10)          111.50  0.001592   -0.27    111.23   
    25. A(C   0,C   1,C   2)          119.67 -0.001652    0.51    120.18   
    26. A(C   2,C   1,C   6)          120.19  0.000604    0.06    120.25   
    27. A(C   0,C   1,C   6)          120.14  0.001048   -0.56    119.58   
    28. A(C   1,C   2,C   3)          119.74  0.000285   -0.19    119.55   
    29. A(C   3,C   2,H  11)          120.01 -0.001226    0.51    120.52   
    30. A(C   1,C   2,H  11)          120.25  0.000942   -0.32    119.93   
    31. A(C   2,C   3,C   4)          119.90 -0.000521    0.09    119.99   
    32. A(C   4,C   3,H  12)          120.27  0.000500   -0.09    120.18   
    33. A(C   2,C   3,H  12)          119.82  0.000020    0.01    119.83   
    34. A(C   5,C   4,H  13)          119.75  0.000316   -0.12    119.62   
    35. A(C   3,C   4,H  13)          119.77  0.000190   -0.05    119.72   
    36. A(C   3,C   4,C   5)          120.48 -0.000506    0.18    120.65   
    37. A(C   4,C   5,C   6)          120.15  0.000542   -0.14    120.00   
    38. A(C   6,C   5,H  14)          119.70 -0.000432    0.07    119.77   
    39. A(C   4,C   5,H  14)          120.15 -0.000111    0.07    120.23   
    40. A(C   1,C   6,H  15)          121.09  0.001164   -0.35    120.74   
    41. A(C   1,C   6,C   5)          119.54 -0.000404    0.02    119.56   
    42. A(C   5,C   6,H  15)          119.37 -0.000759    0.34    119.70   
    43. A(C   8,C   7,H  16)          126.83 -0.000993    0.44    127.27   
    44. A(C   0,C   7,H  16)          126.91  0.002652   -0.72    126.20   
    45. A(C   0,C   7,C   8)          106.25 -0.001651    0.28    106.53   
    46. A(C   9,C   8,H  17)          125.37  0.002090   -0.74    124.63   
    47. A(C   7,C   8,H  17)          126.90 -0.000738    0.16    127.06   
    48. A(C   7,C   8,C   9)          107.72 -0.001348    0.60    108.32   
    49. A(O  10,C   9,H  18)          115.77  0.004983   -3.76    112.01   
    50. A(C   8,C   9,H  18)          117.84 -0.003155    0.39    118.24   
    51. A(C   8,C   9,O  10)          105.83  0.004193   -1.67    104.15   
    52. A(H  18,C   9,H  19)          102.30 -0.004303    3.69    105.99   
    53. A(O  10,C   9,H  19)          108.29  0.002258    0.14    108.43   
    54. A(C   8,C   9,H  19)          106.06 -0.004933    2.81    108.87   
    55. A(C   0,O  10,C   9)          108.29 -0.002717    1.16    109.44   
    56. D(C   6,C   1,C   0,C   7)     -1.35 -0.000279    0.39     -0.96   
    57. D(C   2,C   1,C   0,O  10)     -1.26  0.000196   -0.03     -1.29   
    58. D(C   2,C   1,C   0,C   7)    178.19 -0.000338    0.58    178.77   
    59. D(C   6,C   1,C   0,O  10)    179.20  0.000255   -0.22    178.98   
    60. D(C   3,C   2,C   1,C   6)      0.19  0.000041   -0.10      0.08   
    61. D(C   3,C   2,C   1,C   0)   -179.35  0.000098   -0.29   -179.64   
    62. D(H  11,C   2,C   1,C   0)      0.47  0.000075   -0.24      0.24   
    63. D(H  11,C   2,C   1,C   6)   -179.99  0.000018   -0.05   -180.04   
    64. D(H  12,C   3,C   2,H  11)      0.01 -0.000008    0.02      0.04   
    65. D(H  12,C   3,C   2,C   1)    179.84 -0.000027    0.07    179.91   
    66. D(C   4,C   3,C   2,C   1)     -0.11 -0.000016    0.04     -0.06   
    67. D(C   4,C   3,C   2,H  11)   -179.93  0.000003   -0.01   -179.94   
    68. D(H  13,C   4,C   3,C   2)    179.92 -0.000019    0.05    179.97   
    69. D(C   5,C   4,C   3,H  12)    179.98 -0.000007    0.03    180.00   
    70. D(C   5,C   4,C   3,C   2)     -0.08 -0.000019    0.05     -0.02   
    71. D(H  13,C   4,C   3,H  12)     -0.03 -0.000007    0.02     -0.01   
    72. D(H  14,C   5,C   4,H  13)      0.12  0.000010   -0.03      0.08   
    73. D(H  14,C   5,C   4,C   3)   -179.89  0.000010   -0.04   -179.93   
    74. D(C   6,C   5,C   4,H  13)   -179.81  0.000032   -0.09   -179.89   
    75. D(C   6,C   5,C   4,C   3)      0.19  0.000032   -0.09      0.10   
    76. D(H  15,C   6,C   5,H  14)      0.06  0.000007   -0.03      0.02   
    77. D(C   1,C   6,C   5,H  14)    179.97  0.000012   -0.02    179.95   
    78. D(C   1,C   6,C   5,C   4)     -0.11 -0.000010    0.03     -0.08   
    79. D(H  15,C   6,C   1,C   2)    179.83 -0.000023    0.08    179.91   
    80. D(H  15,C   6,C   1,C   0)     -0.63 -0.000093    0.27     -0.36   
    81. D(H  15,C   6,C   5,C   4)    179.98 -0.000015    0.02    180.00   
    82. D(C   5,C   6,C   1,C   2)     -0.08 -0.000027    0.07     -0.01   
    83. D(C   5,C   6,C   1,C   0)    179.46 -0.000097    0.26    179.71   
    84. D(H  16,C   7,C   0,C   1)      1.48 -0.000116   -0.19      1.28   
    85. D(C   8,C   7,C   0,O  10)      0.09 -0.000139    0.11      0.20   
    86. D(C   8,C   7,C   0,C   1)   -179.39  0.000383   -0.44   -179.83   
    87. D(H  16,C   7,C   0,O  10)   -179.04 -0.000639    0.36   -178.69   
    88. D(H  17,C   8,C   7,H  16)      3.70 -0.000126   -1.45      2.25   
    89. D(H  17,C   8,C   7,C   0)   -175.43 -0.000667   -1.20   -176.63   
    90. D(C   9,C   8,C   7,H  16)   -177.06  0.000227   -0.69   -177.75   
    91. D(C   9,C   8,C   7,C   0)      3.80 -0.000313   -0.43      3.37   
    92. D(H  19,C   9,C   8,C   7)    108.73  0.002567    1.43    110.16   
    93. D(H  18,C   9,C   8,H  17)     41.73 -0.007715    8.56     50.29   
    94. D(H  18,C   9,C   8,C   7)   -137.52 -0.008035    7.80   -129.73   
    95. D(O  10,C   9,C   8,H  17)    173.08  0.000650    1.47    174.55   
    96. D(O  10,C   9,C   8,C   7)     -6.17  0.000330    0.70     -5.47   
    97. D(C   0,O  10,C   9,H  19)   -107.14  0.002107   -3.09   -110.23   
    98. D(C   0,O  10,C   9,H  18)    138.73  0.003085   -5.74    132.99   
    99. D(C   0,O  10,C   9,C   8)      6.22 -0.000504   -0.60      5.61   
   100. D(C   9,O  10,C   0,C   7)     -4.09  0.000605    0.21     -3.88   
   101. D(C   9,O  10,C   0,C   1)    175.46  0.000165    0.72    176.18   
    ----------------------------------------------------------------------------

Geometry step timings:
Preparation and reading OPT file:      0.001 s (13.527 %)
Internal coordinates            :      0.000 s ( 0.709 %)
B/P matrices and projection     :      0.001 s (27.935 %)
Hessian update/contruction      :      0.000 s ( 8.366 %)
Making the step                 :      0.001 s (22.823 %)
Converting the step to Cartesian:      0.000 s ( 3.131 %)
Storing new data                :      0.000 s ( 1.027 %)
Checking convergence            :      0.000 s ( 0.342 %)
Final printing                  :      0.001 s (22.114 %)
Total time                      :      0.004 s

Time for energy+gradient        :     34.263 s
Time for complete geometry iter :     34.441 s

         *************************************************************
         *                GEOMETRY OPTIMIZATION CYCLE   4            *
         *************************************************************
---------------------------------
CARTESIAN COORDINATES (ANGSTROEM)
---------------------------------
  C     -0.352975   -1.165977   -0.030629
  C     -0.732012   -2.548399   -0.035971
  C      0.234931   -3.552145    0.209797
  C     -0.145376   -4.888492    0.194062
  C     -1.481178   -5.234869   -0.063034
  C     -2.442332   -4.244180   -0.305049
  C     -2.076208   -2.902427   -0.294018
  C     -1.136101    0.020325   -0.273423
  C     -0.287657    1.074771   -0.148543
  C      1.081871    0.548630    0.100772
  O      0.892989   -0.865051    0.230315
  H      1.269292   -3.273671    0.407345
  H      0.596352   -5.665910    0.381369
  H     -1.775185   -6.286520   -0.074899
  H     -3.478688   -4.521200   -0.502900
  H     -2.828210   -2.135479   -0.482999
  H     -2.199703    0.053684   -0.492630
  H     -0.541775    2.133415   -0.214210
  H      1.640962    0.964527    0.950714
  H      1.706832    0.738290   -0.795731

----------------------------
CARTESIAN COORDINATES (A.U.)
----------------------------
  NO LB      ZA    FRAG     MASS         X           Y           Z
   0 C     6.0000    0    12.011   -0.667027   -2.203377   -0.057881
   1 C     6.0000    0    12.011   -1.383302   -4.815777   -0.067975
   2 C     6.0000    0    12.011    0.443955   -6.712581    0.396459
   3 C     6.0000    0    12.011   -0.274721   -9.237910    0.366724
   4 C     6.0000    0    12.011   -2.799020   -9.892468   -0.119116
   5 C     6.0000    0    12.011   -4.615338   -8.020338   -0.576459
   6 C     6.0000    0    12.011   -3.923465   -5.484792   -0.555613
   7 C     6.0000    0    12.011   -2.146920    0.038409   -0.516694
   8 C     6.0000    0    12.011   -0.543592    2.031023   -0.280706
   9 C     6.0000    0    12.011    2.044440    1.036760    0.190432
  10 O     8.0000    0    15.999    1.687504   -1.634710    0.435232
  11 H     1.0000    0     1.008    2.398615   -6.186342    0.769771
  12 H     1.0000    0     1.008    1.126942  -10.707019    0.720684
  13 H     1.0000    0     1.008   -3.354614  -11.879802   -0.141539
  14 H     1.0000    0     1.008   -6.573767   -8.543830   -0.950343
  15 H     1.0000    0     1.008   -5.344542   -4.035471   -0.912736
  16 H     1.0000    0     1.008   -4.156835    0.101448   -0.930936
  17 H     1.0000    0     1.008   -1.023807    4.031569   -0.404798
  18 H     1.0000    0     1.008    3.100968    1.822691    1.796589
  19 H     1.0000    0     1.008    3.225446    1.395166   -1.503714

--------------------------------
INTERNAL COORDINATES (ANGSTROEM)
--------------------------------
 C      0   0   0     0.000000000000     0.00000000     0.00000000
 C      1   0   0     1.433453480955     0.00000000     0.00000000
 C      2   1   0     1.415233209764   120.17776455     0.00000000
 C      3   2   1     1.389497412943   119.54744716   180.36092941
 C      4   3   2     1.403723669257   119.98998466   359.93502960
 C      5   4   3     1.401375038198   120.65493034   359.97504757
 C      6   5   4     1.390852095178   120.00460322     0.09739263
 C      1   2   3     1.442063465007   130.47618463   178.74101372
 C      8   1   2     1.359157730667   106.48369989   180.17267078
 C      9   8   1     1.488149600612   108.39621533     3.31833196
 O      1   2   3     1.308080712191   118.32485275   358.73550835
 H      3   2   1     1.089254987013   119.93251210     0.23372306
 H      4   3   2     1.090699364012   119.83019304   179.90716645
 H      5   4   3     1.092040476108   119.72385763   179.96673684
 H      6   5   4     1.090833850712   120.22560567   180.07319766
 H      7   6   5     1.090609764716   119.70413780   179.99908828
 H      8   1   2     1.086468037476   126.21789233     1.27957876
 H      9   8   1     1.090694267085   127.01599127   183.39508227
 H     10   9   8     1.099069582494   117.64012323   230.40481158
 H     10   9   8     1.109173576320   108.82437284   110.07535833

---------------------------
INTERNAL COORDINATES (A.U.)
---------------------------
 C      0   0   0     0.000000000000     0.00000000     0.00000000
 C      1   0   0     2.708834504721     0.00000000     0.00000000
 C      2   1   0     2.674403182084   120.17776455     0.00000000
 C      3   2   1     2.625769574255   119.54744716   180.36092941
 C      4   3   2     2.652653302599   119.98998466   359.93502960
 C      5   4   3     2.648215033108   120.65493034   359.97504757
 C      6   5   4     2.628329552678   120.00460322     0.09739263
 C      1   2   3     2.725105016597   130.47618463   178.74101372
 C      8   1   2     2.568435883763   106.48369989   180.17267078
 C      9   8   1     2.812195191462   108.39621533     3.31833196
 O      1   2   3     2.471914307107   118.32485275   358.73550835
 H      3   2   1     2.058393615462   119.93251210     0.23372306
 H      4   3   2     2.061123092424   119.83019304   179.90716645
 H      5   4   3     2.063657427001   119.72385763   179.96673684
 H      6   5   4     2.061377235456   120.22560567   180.07319766
 H      7   6   5     2.060953774294   119.70413780   179.99908828
 H      8   1   2     2.053127044089   126.21789233     1.27957876
 H      9   8   1     2.061113460629   127.01599127   183.39508227
 H     10   9   8     2.076940513037   117.64012323   230.40481158
 H     10   9   8     2.096034294228   108.82437284   110.07535833


           ************************************************************
           *        Program running with 8 parallel MPI-processes     *
           *              working on a common directory               *
           ************************************************************
------------------------------------------------------------------------------
                   ___                                                        
                  /   \      - P O W E R E D   B Y -                         
                 /     \                                                     
                 |  |  |   _    _      __       _____    __    __             
                 |  |  |  | |  | |    /  \     |  _  \  |  |  /  |          
                  \  \/   | |  | |   /    \    | | | |  |  | /  /          
                 / \  \   | |__| |  /  /\  \   | |_| |  |  |/  /          
                |  |  |   |  __  | /  /__\  \  |    /   |      \           
                |  |  |   | |  | | |   __   |  |    \   |  |\   \          
                \     /   | |  | | |  |  |  |  | |\  \  |  | \   \       
                 \___/    |_|  |_| |__|  |__|  |_| \__\ |__|  \__/        
                                                                              
                      - O R C A' S   B I G   F R I E N D -                    
                                      &                                       
                       - I N T E G R A L  F E E D E R -                       
                                                                              
 v1 FN, 2020, v2 2021, v3 2022-2024                                           
------------------------------------------------------------------------------


----------------------
SHARK INTEGRAL PACKAGE
----------------------

Number of atoms                             ...     20
Number of basis functions                   ...    199
Number of shells                            ...     93
Maximum angular momentum                    ...      2
Integral batch strategy                     ... SHARK/LIBINT Hybrid
RI-J (if used) integral strategy            ... SPLIT-RIJ (Revised 2003 algorithm where possible)
Printlevel                                  ...      1
Contraction scheme used                     ... SEGMENTED contraction
Prescreening option                         ... SCHWARTZ
   Thresh                                   ... 1.000e-12
   Tcut                                     ... 1.000e-14
   Tpresel                                  ... 1.000e-14 
Coulomb Range Separation                    ... NOT USED
Exchange Range Separation                   ... NOT USED
Multipole approximations                    ... NOT USED
Finite Nucleus Model                        ... NOT USED
CABS basis                                  ... NOT available
Auxiliary Coulomb fitting basis             ... AVAILABLE
   # of basis functions in Aux-J            ...    638
   # of shells in Aux-J                     ...    210
   Maximum angular momentum in Aux-J        ...      4
Auxiliary J/K fitting basis                 ... NOT available
Auxiliary Correlation fitting basis         ... AVAILABLE
   # of basis functions in Aux-C            ...    654
   # of shells in Aux-C                     ...    230
   Maximum angular momentum in Aux-C        ...      3
Auxiliary 'external' fitting basis          ... NOT available

Checking pre-screening integrals            ... done (  0.0 sec) Dimension = 93
Check shell pair data                       ... done (  0.0 sec)
Shell pair information
Shell pair cut-off parameter TPreSel        ...   1.0e-14
Total number of shell pairs                 ...      4371
Shell pairs after pre-screening             ...      3975
Total number of primitive shell pairs       ...     15923
Primitive shell pairs kept                  ...     10529
          la=0 lb=0:   1207 shell pairs
          la=1 lb=0:   1446 shell pairs
          la=1 lb=1:    459 shell pairs
          la=2 lb=0:    502 shell pairs
          la=2 lb=1:    303 shell pairs
          la=2 lb=2:     58 shell pairs

Calculating one electron integrals          ... done (  0.0 sec)
Calculating RI/J V-Matrix + Cholesky decomp.... done (  0.0 sec)
Calculating RI/C V-Matrix + Cholesky decomp.... done (  0.0 sec)
Calculating Nuclear repulsion               ... done (  0.0 sec) ENN=    551.001500765725 Eh

Diagonalization of the overlap matrix:
Smallest eigenvalue                        ... 3.098e-04
Time for diagonalization                   ...    0.006 sec
Threshold for overlap eigenvalues          ... 1.000e-07
Number of eigenvalues below threshold      ... 0
Time for construction of square roots      ...    0.002 sec
Total time needed                          ...    0.009 sec

-------------------
DFT GRID GENERATION
-------------------

General Integration Accuracy     IntAcc      ... 4.388
Radial Grid Type                 RadialGrid  ... OptM3 with GC (2021)
Angular Grid (max. ang.)         AngularGrid ... 4 (Lebedev-302)
Angular grid pruning method      GridPruning ... 4 (adaptive)
Weight generation scheme         WeightScheme... mBecke (2022)
Basis function cutoff            BFCut       ... 1.0000e-12
Integration weight cutoff        WCut        ... 1.0000e-14
Partially contracted basis set               ... off
Rotationally invariant grid construction     ... off
Angular grids for H and He will be reduced by one unit

Total number of grid points                  ...    94977
Total number of batches                      ...     1494
Average number of points per batch           ...       63
Average number of grid points per atom       ...     4749

--------------------
COSX GRID GENERATION
--------------------

GRIDX 1
-------
General Integration Accuracy     IntAcc      ... 3.816
Radial Grid Type                 RadialGrid  ... OptM3 with GC (2021)
Angular Grid (max. ang.)         AngularGrid ... 1 (Lebedev-50)
Angular grid pruning method      GridPruning ... 4 (adaptive)
Weight generation scheme         WeightScheme... mBecke (2022)
Basis function cutoff            BFCut       ... 1.0000e-12
Integration weight cutoff        WCut        ... 1.0000e-14
Partially contracted basis set               ... on
Rotationally invariant grid construction     ... off
Angular grids for H and He will be reduced by one unit

Total number of grid points                  ...    12142
Total number of batches                      ...      104
Average number of points per batch           ...      116
Average number of grid points per atom       ...      607
UseSFitting                                  ... on

GRIDX 2
-------
General Integration Accuracy     IntAcc      ... 4.020
Radial Grid Type                 RadialGrid  ... OptM3 with GC (2021)
Angular Grid (max. ang.)         AngularGrid ... 2 (Lebedev-110)
Angular grid pruning method      GridPruning ... 4 (adaptive)
Weight generation scheme         WeightScheme... mBecke (2022)
Basis function cutoff            BFCut       ... 1.0000e-12
Integration weight cutoff        WCut        ... 1.0000e-14
Partially contracted basis set               ... on
Rotationally invariant grid construction     ... off
Angular grids for H and He will be reduced by one unit

Total number of grid points                  ...    26469
Total number of batches                      ...      214
Average number of points per batch           ...      123
Average number of grid points per atom       ...     1323
UseSFitting                                  ... on

GRIDX 3
-------
General Integration Accuracy     IntAcc      ... 4.338
Radial Grid Type                 RadialGrid  ... OptM3 with GC (2021)
Angular Grid (max. ang.)         AngularGrid ... 3 (Lebedev-194)
Angular grid pruning method      GridPruning ... 4 (adaptive)
Weight generation scheme         WeightScheme... mBecke (2022)
Basis function cutoff            BFCut       ... 1.0000e-12
Integration weight cutoff        WCut        ... 1.0000e-14
Partially contracted basis set               ... on
Rotationally invariant grid construction     ... off
Angular grids for H and He will be reduced by one unit

Total number of grid points                  ...    58179
Total number of batches                      ...      466
Average number of points per batch           ...      124
Average number of grid points per atom       ...     2909
UseSFitting                                  ... on
Initializing property integral containers    ... done (  0.0 sec)

SHARK setup successfully completed in   1.2 seconds

Maximum memory used throughout the entire STARTUP-calculation: 25.8 MB


           ************************************************************
           *        Program running with 8 parallel MPI-processes     *
           *              working on a common directory               *
           ************************************************************
Occupation numbers will be reassigned to an Aufbau configuration
             **** ENERGY FILE WAS UPDATED (calc.en.tmp) ****
Finished Guess after   0.1 sec
Maximum memory used throughout the entire GUESS-calculation: 11.1 MB


           ************************************************************
           *        Program running with 8 parallel MPI-processes     *
           *              working on a common directory               *
           ************************************************************
--------------------
CPCM SOLVATION MODEL
--------------------
CPCM parameters:
  Epsilon                                         ...      16.7000
  Refrac                                          ...       1.2750
  Rsolv                                           ...       1.3000
  Surface type                                    ... GAUSSIAN VDW
  Discretization scheme                           ... Constant charge density
    Threshold for H atoms                         ...       5.0000 (charges/Ang^2)
    Threshold for non-H atoms                     ...       5.0000 (charges/Ang^2)
  Epsilon function type                           ...         CPCM
Solvent:                                          ... CUSTOM
Radii:
  Scheme                                          ... Element-dependent radii
  Radius for C  used is    3.8550 Bohr (=   2.0400 Ang.)
  Radius for O  used is    3.4469 Bohr (=   1.8240 Ang.)
  Radius for H  used is    2.4944 Bohr (=   1.3200 Ang.)
Calculating surface                               ...        done! (  0.0s)
Cavity surface points                             ...         1926
Cavity Volume                                     ...    1261.8176
Cavity Surface-area                               ...     682.8364
Calculating surface distance matrix               ...        done! (  0.1s)
Performing Cholesky decomposition & store         ...        done! (  0.1s)
Overall time for CPCM initialization              ...                 0.2s

----------------------------------------D-I-I-S--------------------------------------------
Iteration    Energy (Eh)           Delta-E    RMSDP     MaxDP     DIISErr   Damp  Time(sec)
-------------------------------------------------------------------------------------------
               ***  Starting incremental Fock matrix formation  ***
    1    -460.2021350426083472     0.00e+00  1.80e-04  4.40e-03  1.54e-02  0.700   1.3
    2    -460.2026985766630105    -5.64e-04  1.58e-04  4.06e-03  1.24e-02  0.700   0.8
                               ***Turning on AO-DIIS***
    3    -460.2031627989128992    -4.64e-04  1.32e-04  3.66e-03  9.59e-03  0.700   0.7
    4    -460.2035254622398952    -3.63e-04  3.41e-04  9.49e-03  7.08e-03  0.000   0.7
                              *** Initializing SOSCF ***
---------------------------------------S-O-S-C-F--------------------------------------
Iteration    Energy (Eh)           Delta-E    RMSDP     MaxDP     MaxGrad    Time(sec)
--------------------------------------------------------------------------------------
    5    -460.2045432808403120    -1.02e-03  3.75e-05  9.52e-04  1.01e-03     0.8
               *** Restarting incremental Fock matrix formation ***
    6    -460.2045537882667077    -1.05e-05  3.16e-05  9.08e-04  5.30e-04     1.3
    7    -460.2045598881242086    -6.10e-06  2.93e-05  8.23e-04  1.36e-04     1.0
    8    -460.2045610326556471    -1.14e-06  7.40e-06  2.83e-04  8.35e-05     1.0
    9    -460.2045613228672210    -2.90e-07  2.59e-06  8.93e-05  4.10e-05     1.0
   10    -460.2045613380760187    -1.52e-08  1.08e-06  3.12e-05  9.65e-06     0.9
   11    -460.2045613465716087    -8.50e-09  3.61e-07  1.44e-05  4.50e-06     0.9
   12    -460.2045613468171723    -2.46e-10  1.43e-07  4.93e-06  1.15e-06     0.8
                 **** Energy Check signals convergence ****

               *****************************************************
               *                     SUCCESS                       *
               *           SCF CONVERGED AFTER  12 CYCLES          *
               *****************************************************

Recomputing exchange energy using gridx3       ... done (    1.721 sec)
Old exchange energy                            :    -33.330515447 Eh
New exchange energy                            :    -33.330484129 Eh
Exchange energy change after final integration :      0.000031317 Eh
Total energy after final integration           :   -460.204530029 Eh
             **** ENERGY FILE WAS UPDATED (calc.en.tmp) ****

----------------
TOTAL SCF ENERGY
----------------

Total Energy       :       -460.20453002944896 Eh          -12522.80191 eV

Components:
Nuclear Repulsion  :        551.00150076572550 Eh           14993.51309 eV
Electronic Energy  :      -1011.12942473714054 Eh          -27514.23044 eV
One Electron Energy:      -1701.05590819897952 Eh          -46288.08450 eV
Two Electron Energy:        689.92648346183898 Eh           18773.85406 eV
CPCM Dielectric    :         -0.07663737540208 Eh              -2.08541 eV

Virial components:
Potential Energy   :       -916.33561966799334 Eh          -24934.75987 eV
Kinetic Energy     :        456.13108963854444 Eh           12411.95796 eV
Virial Ratio       :          2.00893041602170

DFT components:
N(Alpha)           :       37.999969358182 electrons
N(Beta)            :       37.999969358182 electrons
N(Total)           :       75.999938716364 electrons
E(X)               :      -29.622990887168 Eh       
E(C)               :       -1.876208047208 Eh       
E(XC)              :      -31.499198934376 Eh       

CPCM Solvation Model Properties:
Surface-charge          :         -1.01600664934694
Corrected charge        :         -1.00000000000000
Outlying charge corr.   :          0.00001666456732 Eh               0.00045 eV
Free-energy (cav+disp)  :  This term is not implemented in the current solvation scheme

---------------
SCF CONVERGENCE
---------------

  Last Energy change         ...    2.4556e-10  Tolerance :   1.0000e-09
  Last MAX-Density change    ...    4.9345e-06  Tolerance :   1.0000e-08
  Last RMS-Density change    ...    1.4346e-07  Tolerance :   1.0000e-09
  Last DIIS Error            ...    1.0118e-03  Tolerance :   1.0000e-08
  Last Orbital Gradient      ...    1.1513e-06  Tolerance :   2.0000e-06
  Last Orbital Rotation      ...    2.3416e-06  Tolerance :   2.0000e-06


Total SCF time: 0 days 0 hours 0 min 13 sec 
Finished LeanSCF after  13.3 sec

Maximum memory used throughout the entire LEANSCF-calculation: 22.3 MB


           ************************************************************
           *        Program running with 8 parallel MPI-processes     *
           *              working on a common directory               *
           ************************************************************

------------------------------------------------------------------------------
                                ORCA  MP2 
------------------------------------------------------------------------------

Freezing NCore=22 chemical core electrons

----------------------
RI-MP2 ENERGY+GRADIENT
----------------------
Dimension of the orbital basis            ...  199
Dimension of the AuxC basis               ...  654
Memory devoted to MP2                     ... 8000 MB   
Data format for matrix containers         ... DOUBLE
Compression type for matrix containers    ... UNCOMPRESSED
Overall scaling of the MP2 energy         ...   2.700e-01

-----------------------
SHARK RI TRANSFORMATION
-----------------------

Number of basis functions                ...    199
Number of aux functions                  ...    654
Number of operators                      ...      1
Generation of IJK                        ... YES
Generation of IAK                        ... YES
Generation of ABK                        ... NO
Orbital Range Operator  0:    0-  37 to   38- 198

Aux basis identifier                     ...   AUXC
Contraction scheme used                  ... SEGMENTED
Do orthogonalization                     ... YES
All operator combinations                ... NO
Transpose (ia|K)                         ... NO
Integral generator used                  ... LIBINT
Starting integral generation + trafo... 
Half trafo (segmented) done. Total time =  0.1 sec. integrals=  0.1 sec trafo=  0.0 sec
Integral generation and half transformation done (  0.1 sec)

Reading or making V^(-1/2)          ... done (  0.0 sec)
Sorting IJK integrals               ... done (  0.0 sec)
Sorting IAK integrals               ... done (  0.1 sec)

SHARK RI integral transformation done. Total time =  0.2 sec.

Opening buffers                              ... done
Frozen core precalculation                   ... done

Starting loop over batches of integrals:

Operator 0  - window                       ... ( 11- 37)x( 38-198)
Operator 0  - Memory available             ...  8000 MB
Operator 0  - Memory needed per MO         ...   0.8 MB
Operator 0  - Number of orbitals per batch ... 4
Operator 0  - Number of batches            ... 1

OPERATOR  0   PASS   0:  MOs    11 ...   14 +   15 ...   18 +   19 ...   22 +   23 ...   26
                            +   27 ...   30 +   31 ...   34 +   35 ...   37
  Reading integrals       ... ok
  Internal MO  13
Closing buffer GIPV ( 0.03 GB; CompressionRatio= 1.00)
Time spent in pair loops =     0.753 sec
Deleting buffers (Ka|jb) ...done

-----------------------------------------------
 RI-MP2 CORRELATION ENERGY:     -0.485006271 Eh
-----------------------------------------------


---------------------
MP2 DENSITY FORMATION
---------------------

Completing the external part of the density      ... done
Storing the unrelaxed density                    ... done

Re-sorting 3-index density container for op 0    ... done
Computing external part of the Lagrangian        ... done
Calculating the xc-kernel                        ... done
Calculating G(D)                                 ... done
Completing the Lagrangian                        ... done
Solving the Z-vector equations                   ... Using XC Grid                  ... (calc.grid_cpscf.tmp) 
Recalculating density on grid  ... (calc.grho_cpscf0.tmp) done
Calculating the xc-kernel      ... (calc.fxc_cpscf0.tmp) done

-------------------
SHARK CP-SCF DRIVER
-------------------

Dimension of the orbital basis          ...    199
Dimension of the CPSCF-problem          ...   6118
Number of operators                     ...      1
Max. number of iterations               ...    128
Convergence Tolerance                   ... 3.0e-05
Number of perturbations                 ...      1
Perturbation type                       ... REAL

----------------------------
POPLE LINEAR EQUATION SOLVER
----------------------------

  ITERATION   0:   ||err||_max =   5.6002e-02 (   0.7 sec)
  ITERATION   1:   ||err||_max =   1.9041e-02 (   0.8 sec)
  ITERATION   2:   ||err||_max =   8.6633e-03 (   0.8 sec)
  ITERATION   3:   ||err||_max =   1.9266e-03 (   0.8 sec)
  ITERATION   4:   ||err||_max =   8.5123e-04 (   0.8 sec)
  ITERATION   5:   ||err||_max =   3.0321e-04 (   0.8 sec)
  ITERATION   6:   ||err||_max =   1.0884e-04 (   0.8 sec)
  ITERATION   7:   ||err||_max =   3.7015e-05 (   0.8 sec)
  ITERATION   8:   ||err||_max =   1.1372e-05 (   0.8 sec)
done
Finalizing the relaxed density                   ... done
Transforming P to the AO basis                   ... done
Storing the relaxed density                      ... done

------------------------------------
ENERGY WEIGHTED DENSITY FINALIZATION
------------------------------------

Gathering the parts of the W-matrix              ... done
Forming the Z-density                            ... done
Transforming Z to the AO basis                   ... done
Calculating G(Z)                                 ... done
Finalizing the W-matrix                          ... done
Transforming W to the AO basis and storing       ... done

----------------------------------
MP2 DERIVATIVE INTEGRAL GENERATION
----------------------------------

Input SCF Electron Density              ... calc.scfp
Input Correlated Electron Density       ... calc.pmp2re
Input Energy Weighted Density           ... calc.wmp2.tmp

Nuclear repulsion gradient              ... done (  0.0 sec)
HCore & Overlap gradient  (SHARK)       ... done (  0.0 sec)
Two-electron RIJ gradient terms         ... done (  0.4 sec)

-----------------------------------------------------------
MP2 COSX Grid Generation
-----------------------------------------------------------

General Integration Accuracy     IntAcc      ... 4.871
Radial Grid Type                 RadialGrid  ... OptM3 with GC (2021)
Angular Grid (max. ang.)         AngularGrid ... 4 (Lebedev-302)
Angular grid pruning method      GridPruning ... 4 (adaptive)
Weight generation scheme         WeightScheme... mBecke (2022)
Basis function cutoff            BFCut       ... 1.0000e-12
Integration weight cutoff        WCut        ... 1.0000e-14
Partially contracted basis set               ... on
Rotationally invariant grid construction     ... off
Angular grids for H and He will be reduced by one unit

Total number of grid points                  ...   109761
Total number of batches                      ...      868
Average number of points per batch           ...      126
Average number of grid points per atom       ...     5488
UseSFitting                                  ... on
Two-electron COSX gradient terms        ... 
Integration Timings:
Total Time                  =     4.6 sec
Basis fcn evaluation        =     0.1 sec
Density evaluation          =     0.1 sec
A evaluation                =     4.0 sec
A derivative evaluation     =     0.0 sec
S-fit derivative evaluation =     0.0 sec
anal. over. der. evaluation =     0.0 sec
num. over. der. evaluation  =     0.3 sec
K(P) evaluation             =     0.1 sec
finalize                    =     0.0 sec

done (  5.3 sec)
CPCM gradient                           ... done (  0.5 sec)
DFT XC gradient                         ... Exchange-correlation gradient    ... done
done (  0.6 sec)
Empirical dispersion gradient           ... 
-------------------
DISPERSION GRADIENT
-------------------

   1   C   :    0.000223781    0.000703093   -0.000001804
   2   C   :   -0.000025099   -0.000158559    0.000008097
   3   C   :    0.000076618   -0.000077465    0.000021932
   4   C   :    0.000073975   -0.000170171    0.000023599
   5   C   :   -0.000038405   -0.000139419   -0.000001038
   6   C   :   -0.000149662   -0.000119239   -0.000024209
   7   C   :   -0.000087425   -0.000052137   -0.000013380
   8   C   :   -0.000004729    0.000232463   -0.000011203
   9   C   :    0.000020179   -0.000231158    0.000018875
  10   C   :   -0.000174531   -0.000128729   -0.000021854
  11   O   :    0.000088891    0.000111556    0.000014544
  12   H   :    0.000123836   -0.000058056    0.000029519
  13   H   :    0.000076997   -0.000090985    0.000020040
  14   H   :   -0.000031302   -0.000112302   -0.000001166
  15   H   :   -0.000112882   -0.000039770   -0.000021048
  16   H   :   -0.000134681    0.000010145   -0.000027083
  17   H   :   -0.000092642    0.000097955   -0.000023737
  18   H   :   -0.000024302    0.000096875   -0.000007305
  19   H   :    0.000093598    0.000064123    0.000044821
  20   H   :    0.000097783    0.000061780   -0.000027601

Difference to translation invariance:
           :   -0.0000000000    0.0000000000    0.0000000000

Difference to rotation invariance:
           :    0.0000000000    0.0000000000   -0.0000000000

Norm of the Dispersion gradient    ...    0.0010010084
RMS gradient                       ...    0.0001292296
MAX gradient                       ...    0.0007030928
done (  0.0 sec)

-------
TIMINGS
-------

Total time                :   18.491 sec
Integral trafo            :    0.226 sec (  1.2%)
FC preparation            :    0.056 sec (  0.3%)
I/O of integrals          :    0.071 sec (  0.4%)
K(i,j) operators          :    0.104 sec (  0.6%)
T(i,j) pair energies      :    0.018 sec (  0.1%)
V**(-1/2)                 :    0.123 sec (  0.7%)
Gamma(ia|P)               :    0.103 sec (  0.6%)
Gamma-Trafo               :    0.038 sec (  0.2%)
D(virtual)                :    0.005 sec (  0.0%)
D(internal)               :    0.130 sec (  0.7%)
W(virtual)                :    0.010 sec (  0.1%)
W(internal)               :    0.159 sec (  0.9%)
L(virtual)                :    0.117 sec (  0.6%)
L(internal)               :    0.016 sec (  0.1%)
XC kernel                 :    0.018 sec (  0.1%)
G(D)                      :    1.415 sec (  7.7%)
G(Z)                      :    1.421 sec (  7.7%)
Z-vector solution         :    6.914 sec ( 37.4%)
3-index derivative        :    0.236 sec (  1.3%)
2-index derivative        :    0.034 sec (  0.2%)
Fock matrix gradient      :    6.974 sec ( 37.7%)


---------------------------------------
MP2 TOTAL ENERGY:     -460.689536300 Eh
---------------------------------------

The final MP2 gradient
  0:  -0.00214661  -0.00284386  -0.00149517
  1:   0.00332426   0.00178960   0.00040705
  2:   0.00064300  -0.00042328   0.00012571
  3:   0.00037455   0.00027453   0.00003751
  4:  -0.00008458  -0.00000661  -0.00001246
  5:   0.00061578   0.00099704   0.00006341
  6:  -0.00059509   0.00000586  -0.00014685
  7:  -0.00162368   0.00048996  -0.00182163
  8:  -0.00311781   0.00443546  -0.00457410
  9:   0.00176858  -0.01277938   0.00935963
 10:  -0.00173102  -0.00011947   0.00237106
 11:   0.00012421  -0.00032973   0.00007019
 12:   0.00037917  -0.00006256   0.00007251
 13:  -0.00020496  -0.00035325  -0.00004941
 14:  -0.00040269   0.00012558  -0.00008224
 15:  -0.00044912   0.00011586  -0.00003958
 16:  -0.00010358   0.00096534  -0.00032998
 17:  -0.00142938   0.00005926   0.00239862
 18:   0.00423327   0.00399719  -0.00422869
 19:   0.00044546   0.00366935  -0.00211277

-----------------------------------
NORM OF THE MP2 GRADIENT:  0.020754
-----------------------------------

Maximum memory used throughout the entire MP2-calculation: 41.9 MB


-------------------------------------------------------------------------------
                          DFT DISPERSION CORRECTION                            
                                                                               
                              DFTD3 V3.1  Rev 1                                
                          USING Becke-Johnson damping                          
-------------------------------------------------------------------------------
-------------------------   ----------------
Dispersion correction           -0.017016953
-------------------------   ----------------


-------------------------   --------------------
FINAL SINGLE POINT ENERGY      -460.706553253369
-------------------------   --------------------

------------------------------------------------------------------------------
                         ORCA GEOMETRY RELAXATION STEP
------------------------------------------------------------------------------

Reading the OPT-File                    .... done
Getting information on internals        .... done
Copying old internal coords+grads       .... done
Making the new internal coordinates     .... (2022 redundants) done
Validating the new internal coordinates .... (2022 redundants) done
Calculating the B-matrix                .... done
Calculating the G,G- and P matrices     .... done
Transforming gradient to internals      .... done
Projecting the internal gradient        .... done
Number of atoms                         ....  20
Number of internal coordinates          .... 101
Current Energy                          ....  -460.706553253 Eh
Current gradient norm                   ....     0.020754117 Eh/bohr
Maximum allowed component of the step   ....  0.300
Current trust radius                    ....  0.450
Updating the Hessian (BFGS)             .... done
Forming the augmented Hessian           .... done
Diagonalizing the augmented Hessian     .... done
Last element of RFO vector              ....  0.978345769
Lowest eigenvalues of augmented Hessian:
 -0.001551166  0.013314214  0.020484452  0.023760031  0.024192340
Length of the computed step             ....  0.211558323
The final length of the internal step   ....  0.211558323
Converting the step to Cartesian space:
 Initial RMS(Int)=    0.0210508399
Transforming coordinates:
 Iter   0:  RMS(Cart)=    0.0287747387 RMS(Int)=    0.6253699638
 Iter   5:  RMS(Cart)=    0.0000000506 RMS(Int)=    0.0000000419
done
Storing new coordinates                 .... done
The predicted energy change is          ....    -0.000810296
Previously predicted energy change      ....    -0.002726899
Actually observed energy change         ....    -0.003332984
Ratio of predicted to observed change   ....     1.222261456
New trust radius                        ....     0.675000000

                                .--------------------.
          ----------------------|Geometry convergence|-------------------------
          Item                value                   Tolerance       Converged
          ---------------------------------------------------------------------
          Energy change      -0.0033329838            0.0000010000      NO
          RMS gradient        0.0013226737            0.0000300000      NO
          MAX gradient        0.0064695873            0.0001000000      NO
          RMS step            0.0210508399            0.0006000000      NO
          MAX step            0.1100908935            0.0010000000      NO
          ........................................................
          Max(Bonds)      0.0089      Max(Angles)    2.43
          Max(Dihed)        6.31      Max(Improp)    0.00
          ---------------------------------------------------------------------

The optimization has not yet converged - more geometry cycles are needed


    ---------------------------------------------------------------------------
                         Redundant Internal Coordinates
                            (Angstroem and degrees)

        Definition                    Value    dE/dq     Step     New-Value
    ----------------------------------------------------------------------------
     1. B(C   1,C   0)                1.4335 -0.003038  0.0024    1.4359   
     2. B(C   2,C   1)                1.4152  0.000954 -0.0003    1.4149   
     3. B(C   3,C   2)                1.3895 -0.000267 -0.0003    1.3892   
     4. B(C   4,C   3)                1.4037  0.000664 -0.0003    1.4035   
     5. B(C   5,C   4)                1.4014  0.000571 -0.0006    1.4008   
     6. B(C   6,C   5)                1.3909 -0.000849  0.0006    1.3915   
     7. B(C   6,C   1)                1.4138  0.000231  0.0005    1.4143   
     8. B(C   7,C   0)                1.4421  0.002579  0.0055    1.4475   
     9. B(C   8,C   7)                1.3592  0.000788 -0.0046    1.3546   
    10. B(C   9,C   8)                1.4881  0.006470  0.0061    1.4942   
    11. B(O  10,C   9)                1.4321 -0.000944  0.0089    1.4410   
    12. B(O  10,C   0)                1.3081 -0.000103 -0.0041    1.3040   
    13. B(H  11,C   2)                1.0893  0.000046  0.0001    1.0893   
    14. B(H  12,C   3)                1.0907  0.000315 -0.0003    1.0904   
    15. B(H  13,C   4)                1.0920  0.000396 -0.0004    1.0916   
    16. B(H  14,C   5)                1.0908  0.000366 -0.0004    1.0904   
    17. B(H  15,C   6)                1.0906  0.000398 -0.0005    1.0901   
    18. B(H  16,C   7)                1.0865  0.000200 -0.0002    1.0863   
    19. B(H  17,C   8)                1.0907  0.000246 -0.0002    1.0905   
    20. B(H  18,C   9)                1.0991  0.000390 -0.0006    1.0984   
    21. B(H  19,C   9)                1.1092  0.002591 -0.0062    1.1030   
    22. A(C   1,C   0,O  10)          118.32 -0.003760    0.50    118.82   
    23. A(C   1,C   0,C   7)          130.48  0.002767   -0.34    130.13   
    24. A(C   7,C   0,O  10)          111.20  0.000993   -0.15    111.04   
    25. A(C   0,C   1,C   2)          120.18  0.000620    0.03    120.21   
    26. A(C   2,C   1,C   6)          120.25  0.000501   -0.03    120.22   
    27. A(C   0,C   1,C   6)          119.58 -0.001120   -0.00    119.58   
    28. A(C   1,C   2,C   3)          119.55 -0.000301   -0.03    119.52   
    29. A(C   3,C   2,H  11)          120.52 -0.000214    0.23    120.75   
    30. A(C   1,C   2,H  11)          119.93  0.000515   -0.20    119.73   
    31. A(C   2,C   3,C   4)          119.99 -0.000207    0.05    120.04   
    32. A(C   4,C   3,H  12)          120.18  0.000344   -0.09    120.09   
    33. A(C   2,C   3,H  12)          119.83 -0.000136    0.04    119.87   
    34. A(C   5,C   4,H  13)          119.62 -0.000154   -0.01    119.61   
    35. A(C   3,C   4,H  13)          119.72  0.000068   -0.03    119.69   
    36. A(C   3,C   4,C   5)          120.65  0.000086    0.05    120.70   
    37. A(C   4,C   5,C   6)          120.00  0.000317   -0.09    119.91   
    38. A(C   6,C   5,H  14)          119.77 -0.000389    0.08    119.85   
    39. A(C   4,C   5,H  14)          120.23  0.000072    0.01    120.23   
    40. A(C   1,C   6,H  15)          120.74  0.000442   -0.19    120.55   
    41. A(C   1,C   6,C   5)          119.56 -0.000396    0.06    119.61   
    42. A(C   5,C   6,H  15)          119.70 -0.000046    0.13    119.84   
    43. A(C   8,C   7,H  16)          127.29 -0.000649    0.31    127.60   
    44. A(C   0,C   7,H  16)          126.22  0.001348   -0.45    125.76   
    45. A(C   0,C   7,C   8)          106.48 -0.000701    0.15    106.63   
    46. A(C   9,C   8,H  17)          124.59  0.001271   -0.51    124.08   
    47. A(C   7,C   8,H  17)          127.02 -0.000727    0.18    127.19   
    48. A(C   7,C   8,C   9)          108.40 -0.000544    0.34    108.74   
    49. A(O  10,C   9,H  18)          111.76  0.002503   -2.32    109.43   
    50. A(C   8,C   9,H  18)          117.64  0.001092   -0.68    116.96   
    51. A(C   8,C   9,O  10)          104.05 -0.000600   -0.55    103.50   
    52. A(H  18,C   9,H  19)          105.89 -0.002777    2.43    108.31   
    53. A(O  10,C   9,H  19)          108.43  0.002858   -0.40    108.03   
    54. A(C   8,C   9,H  19)          108.82 -0.002855    1.96    110.78   
    55. A(C   0,O  10,C   9)          109.55  0.000829    0.43    109.98   
    56. D(C   6,C   1,C   0,C   7)     -0.98 -0.000178    0.26     -0.72   
    57. D(C   2,C   1,C   0,O  10)     -1.26  0.000094    0.22     -1.04   
    58. D(C   2,C   1,C   0,C   7)    178.74 -0.000181    0.33    179.07   
    59. D(C   6,C   1,C   0,O  10)    179.01  0.000098    0.16    179.17   
    60. D(C   3,C   2,C   1,C   6)      0.08  0.000020   -0.09     -0.01   
    61. D(C   3,C   2,C   1,C   0)   -179.64  0.000028   -0.16   -179.80   
    62. D(H  11,C   2,C   1,C   0)      0.23  0.000025   -0.13      0.11   
    63. D(H  11,C   2,C   1,C   6)    179.96  0.000017   -0.06    179.90   
    64. D(H  12,C   3,C   2,H  11)      0.04 -0.000005    0.01      0.05   
    65. D(H  12,C   3,C   2,C   1)    179.91 -0.000006    0.05    179.96   
    66. D(C   4,C   3,C   2,C   1)     -0.06 -0.000010    0.05     -0.02   
    67. D(C   4,C   3,C   2,H  11)   -179.94 -0.000009    0.01   -179.93   
    68. D(H  13,C   4,C   3,C   2)    179.97 -0.000000    0.02    179.99   
    69. D(C   5,C   4,C   3,H  12)   -180.00 -0.000008    0.02   -179.97   
    70. D(C   5,C   4,C   3,C   2)     -0.02 -0.000004    0.03      0.00   
    71. D(H  13,C   4,C   3,H  12)     -0.01 -0.000004    0.02      0.01   
    72. D(H  14,C   5,C   4,H  13)      0.08  0.000011   -0.04      0.05   
    73. D(H  14,C   5,C   4,C   3)   -179.93  0.000015   -0.04   -179.97   
    74. D(C   6,C   5,C   4,H  13)   -179.89  0.000008   -0.04   -179.94   
    75. D(C   6,C   5,C   4,C   3)      0.10  0.000011   -0.05      0.04   
    76. D(H  15,C   6,C   5,H  14)      0.02  0.000013   -0.04     -0.02   
    77. D(C   1,C   6,C   5,H  14)    179.95 -0.000006   -0.00    179.94   
    78. D(C   1,C   6,C   5,C   4)     -0.08 -0.000002    0.00     -0.07   
    79. D(H  15,C   6,C   1,C   2)    179.91 -0.000033    0.11    180.02   
    80. D(H  15,C   6,C   1,C   0)     -0.37 -0.000036    0.17     -0.19   
    81. D(H  15,C   6,C   5,C   4)    180.00  0.000017   -0.03    179.97   
    82. D(C   5,C   6,C   1,C   2)     -0.01 -0.000013    0.07      0.06   
    83. D(C   5,C   6,C   1,C   0)    179.71 -0.000017    0.14    179.85   
    84. D(H  16,C   7,C   0,C   1)      1.28  0.000082   -0.24      1.04   
    85. D(C   8,C   7,C   0,O  10)      0.18 -0.000334    0.01      0.18   
    86. D(C   8,C   7,C   0,C   1)   -179.83 -0.000075   -0.11   -179.94   
    87. D(H  16,C   7,C   0,O  10)   -178.72 -0.000178   -0.13   -178.84   
    88. D(H  17,C   8,C   7,H  16)      2.27  0.000133   -1.29      0.98   
    89. D(H  17,C   8,C   7,C   0)   -176.60  0.000263   -1.41   -178.01   
    90. D(C   9,C   8,C   7,H  16)   -177.80  0.000179   -0.83   -178.63   
    91. D(C   9,C   8,C   7,C   0)      3.32  0.000309   -0.95      2.37   
    92. D(H  19,C   9,C   8,C   7)    110.08  0.001431    1.71    111.78   
    93. D(H  18,C   9,C   8,H  17)     50.33 -0.003754    6.31     56.64   
    94. D(H  18,C   9,C   8,C   7)   -129.60 -0.003796    5.85   -123.75   
    95. D(O  10,C   9,C   8,H  17)    174.55 -0.000245    2.04    176.59   
    96. D(O  10,C   9,C   8,C   7)     -5.37 -0.000287    1.58     -3.80   
    97. D(C   0,O  10,C   9,H  19)   -110.22  0.002401   -3.32   -113.54   
    98. D(C   0,O  10,C   9,H  18)    133.44  0.002614   -4.70    128.75   
    99. D(C   0,O  10,C   9,C   8)      5.51  0.000101   -1.56      3.95   
   100. D(C   9,O  10,C   0,C   7)     -3.76  0.000016    0.95     -2.81   
   101. D(C   9,O  10,C   0,C   1)    176.25 -0.000208    1.03    177.28   
    ----------------------------------------------------------------------------

Geometry step timings:
Preparation and reading OPT file:      0.001 s (16.082 %)
Internal coordinates            :      0.000 s ( 0.642 %)
B/P matrices and projection     :      0.001 s (26.795 %)
Hessian update/contruction      :      0.000 s ( 8.029 %)
Making the step                 :      0.001 s (20.899 %)
Converting the step to Cartesian:      0.000 s ( 2.936 %)
Storing new data                :      0.000 s ( 0.711 %)
Checking convergence            :      0.000 s ( 0.298 %)
Final printing                  :      0.001 s (23.515 %)
Total time                      :      0.004 s

Time for energy+gradient        :     33.788 s
Time for complete geometry iter :     33.985 s

         *************************************************************
         *                GEOMETRY OPTIMIZATION CYCLE   5            *
         *************************************************************
---------------------------------
CARTESIAN COORDINATES (ANGSTROEM)
---------------------------------
  C     -0.342163   -1.167003   -0.041712
  C     -0.725658   -2.550730   -0.042848
  C      0.239513   -3.557086    0.197166
  C     -0.146427   -4.891601    0.188679
  C     -1.485209   -5.234162   -0.056255
  C     -2.445215   -4.242223   -0.294157
  C     -2.073344   -2.901384   -0.289760
  C     -1.134766    0.021031   -0.276380
  C     -0.293692    1.076667   -0.162651
  C      1.086557    0.565795    0.096429
  O      0.900903   -0.859318    0.203672
  H      1.275651   -3.278173    0.384814
  H      0.592802   -5.671849    0.372254
  H     -1.782218   -6.284615   -0.061840
  H     -3.483403   -4.516940   -0.483154
  H     -2.821392   -2.130484   -0.475589
  H     -2.200641    0.042268   -0.485053
  H     -0.547805    2.133736   -0.247201
  H      1.588138    0.934861    1.001284
  H      1.744197    0.760530   -0.767359

----------------------------
CARTESIAN COORDINATES (A.U.)
----------------------------
  NO LB      ZA    FRAG     MASS         X           Y           Z
   0 C     6.0000    0    12.011   -0.646595   -2.205315   -0.078825
   1 C     6.0000    0    12.011   -1.371294   -4.820182   -0.080972
   2 C     6.0000    0    12.011    0.452615   -6.721919    0.372589
   3 C     6.0000    0    12.011   -0.276708   -9.243786    0.356551
   4 C     6.0000    0    12.011   -2.806638   -9.891133   -0.106306
   5 C     6.0000    0    12.011   -4.620786   -8.016640   -0.555876
   6 C     6.0000    0    12.011   -3.918052   -5.482821   -0.547568
   7 C     6.0000    0    12.011   -2.144398    0.039743   -0.522282
   8 C     6.0000    0    12.011   -0.554997    2.034606   -0.307365
   9 C     6.0000    0    12.011    2.053296    1.069197    0.182225
  10 O     8.0000    0    15.999    1.702459   -1.623876    0.384884
  11 H     1.0000    0     1.008    2.410632   -6.194848    0.727194
  12 H     1.0000    0     1.008    1.120234  -10.718242    0.703458
  13 H     1.0000    0     1.008   -3.367904  -11.876200   -0.116861
  14 H     1.0000    0     1.008   -6.582677   -8.535779   -0.913028
  15 H     1.0000    0     1.008   -5.331658   -4.026031   -0.898733
  16 H     1.0000    0     1.008   -4.158608    0.079874   -0.916617
  17 H     1.0000    0     1.008   -1.035201    4.032176   -0.467143
  18 H     1.0000    0     1.008    3.001146    1.766631    1.892153
  19 H     1.0000    0     1.008    3.296055    1.437194   -1.450099

--------------------------------
INTERNAL COORDINATES (ANGSTROEM)
--------------------------------
 C      0   0   0     0.000000000000     0.00000000     0.00000000
 C      1   0   0     1.435886996487     0.00000000     0.00000000
 C      2   1   0     1.414890148398   120.20540659     0.00000000
 C      3   2   1     1.389227251861   119.51846967   180.19875141
 C      4   3   2     1.403451503424   120.03615063     0.00000000
 C      5   4   3     1.400767896505   120.70092682     0.00000000
 C      6   5   4     1.391458649294   119.91284041     0.04491289
 C      1   2   3     1.447312252270   130.13919551   179.06259669
 C      8   1   2     1.354513950693   106.62254082   180.10137538
 C      9   8   1     1.494389402968   108.76238048     2.31876635
 O      1   2   3     1.303877489881   118.82759171   358.96744905
 H      3   2   1     1.089305696384   119.73329283     0.10682522
 H      4   3   2     1.090388848432   119.86892426   179.95664509
 H      5   4   3     1.091648414224   119.68974881   179.98620907
 H      6   5   4     1.090423522752   120.23470002   180.02897170
 H      7   6   5     1.090135143299   119.83525914   179.96698019
 H      8   1   2     1.086316376970   125.76946147     1.04353029
 H      9   8   1     1.090466425412   127.17619383   181.94537471
 H     10   9   8     1.098433127004   116.72498382   236.24468752
 H     10   9   8     1.102970045739   110.76730454   111.74720182

---------------------------
INTERNAL COORDINATES (A.U.)
---------------------------
 C      0   0   0     0.000000000000     0.00000000     0.00000000
 C      1   0   0     2.713433182619     0.00000000     0.00000000
 C      2   1   0     2.673754890055   120.20540659     0.00000000
 C      3   2   1     2.625259043797   119.51846967   180.19875141
 C      4   3   2     2.652138983712   120.03615063     0.00000000
 C      5   4   3     2.647067701583   120.70092682     0.00000000
 C      6   5   4     2.629475773841   119.91284041     0.04491289
 C      1   2   3     2.735023787060   130.13919551   179.06259669
 C      8   1   2     2.559660411385   106.62254082   180.10137538
 C      9   8   1     2.823986709044   108.76238048     2.31876635
 O      1   2   3     2.463971368059   118.82759171   358.96744905
 H      3   2   1     2.058489442286   119.73329283     0.10682522
 H      4   3   2     2.060536303018   119.86892426   179.95664509
 H      5   4   3     2.062916537413   119.68974881   179.98620907
 H      6   5   4     2.060601827988   120.23470002   180.02897170
 H      7   6   5     2.060056869797   119.83525914   179.96698019
 H      8   1   2     2.052840447267   125.76946147     1.04353029
 H      9   8   1     2.060682902264   127.17619383   181.94537471
 H     10   9   8     2.075737786464   116.72498382   236.24468752
 H     10   9   8     2.084311320366   110.76730454   111.74720182


           ************************************************************
           *        Program running with 8 parallel MPI-processes     *
           *              working on a common directory               *
           ************************************************************
------------------------------------------------------------------------------
                   ___                                                        
                  /   \      - P O W E R E D   B Y -                         
                 /     \                                                     
                 |  |  |   _    _      __       _____    __    __             
                 |  |  |  | |  | |    /  \     |  _  \  |  |  /  |          
                  \  \/   | |  | |   /    \    | | | |  |  | /  /          
                 / \  \   | |__| |  /  /\  \   | |_| |  |  |/  /          
                |  |  |   |  __  | /  /__\  \  |    /   |      \           
                |  |  |   | |  | | |   __   |  |    \   |  |\   \          
                \     /   | |  | | |  |  |  |  | |\  \  |  | \   \       
                 \___/    |_|  |_| |__|  |__|  |_| \__\ |__|  \__/        
                                                                              
                      - O R C A' S   B I G   F R I E N D -                    
                                      &                                       
                       - I N T E G R A L  F E E D E R -                       
                                                                              
 v1 FN, 2020, v2 2021, v3 2022-2024                                           
------------------------------------------------------------------------------


----------------------
SHARK INTEGRAL PACKAGE
----------------------

Number of atoms                             ...     20
Number of basis functions                   ...    199
Number of shells                            ...     93
Maximum angular momentum                    ...      2
Integral batch strategy                     ... SHARK/LIBINT Hybrid
RI-J (if used) integral strategy            ... SPLIT-RIJ (Revised 2003 algorithm where possible)
Printlevel                                  ...      1
Contraction scheme used                     ... SEGMENTED contraction
Prescreening option                         ... SCHWARTZ
   Thresh                                   ... 1.000e-12
   Tcut                                     ... 1.000e-14
   Tpresel                                  ... 1.000e-14 
Coulomb Range Separation                    ... NOT USED
Exchange Range Separation                   ... NOT USED
Multipole approximations                    ... NOT USED
Finite Nucleus Model                        ... NOT USED
CABS basis                                  ... NOT available
Auxiliary Coulomb fitting basis             ... AVAILABLE
   # of basis functions in Aux-J            ...    638
   # of shells in Aux-J                     ...    210
   Maximum angular momentum in Aux-J        ...      4
Auxiliary J/K fitting basis                 ... NOT available
Auxiliary Correlation fitting basis         ... AVAILABLE
   # of basis functions in Aux-C            ...    654
   # of shells in Aux-C                     ...    230
   Maximum angular momentum in Aux-C        ...      3
Auxiliary 'external' fitting basis          ... NOT available

Checking pre-screening integrals            ... done (  0.0 sec) Dimension = 93
Check shell pair data                       ... done (  0.0 sec)
Shell pair information
Shell pair cut-off parameter TPreSel        ...   1.0e-14
Total number of shell pairs                 ...      4371
Shell pairs after pre-screening             ...      3974
Total number of primitive shell pairs       ...     15923
Primitive shell pairs kept                  ...     10523
          la=0 lb=0:   1206 shell pairs
          la=1 lb=0:   1446 shell pairs
          la=1 lb=1:    459 shell pairs
          la=2 lb=0:    502 shell pairs
          la=2 lb=1:    303 shell pairs
          la=2 lb=2:     58 shell pairs

Calculating one electron integrals          ... done (  0.0 sec)
Calculating RI/J V-Matrix + Cholesky decomp.... done (  0.0 sec)
Calculating RI/C V-Matrix + Cholesky decomp.... done (  0.0 sec)
Calculating Nuclear repulsion               ... done (  0.0 sec) ENN=    550.611175670718 Eh

Diagonalization of the overlap matrix:
Smallest eigenvalue                        ... 3.097e-04
Time for diagonalization                   ...    0.006 sec
Threshold for overlap eigenvalues          ... 1.000e-07
Number of eigenvalues below threshold      ... 0
Time for construction of square roots      ...    0.002 sec
Total time needed                          ...    0.009 sec

-------------------
DFT GRID GENERATION
-------------------

General Integration Accuracy     IntAcc      ... 4.388
Radial Grid Type                 RadialGrid  ... OptM3 with GC (2021)
Angular Grid (max. ang.)         AngularGrid ... 4 (Lebedev-302)
Angular grid pruning method      GridPruning ... 4 (adaptive)
Weight generation scheme         WeightScheme... mBecke (2022)
Basis function cutoff            BFCut       ... 1.0000e-12
Integration weight cutoff        WCut        ... 1.0000e-14
Partially contracted basis set               ... off
Rotationally invariant grid construction     ... off
Angular grids for H and He will be reduced by one unit

Total number of grid points                  ...    94991
Total number of batches                      ...     1494
Average number of points per batch           ...       63
Average number of grid points per atom       ...     4750

--------------------
COSX GRID GENERATION
--------------------

GRIDX 1
-------
General Integration Accuracy     IntAcc      ... 3.816
Radial Grid Type                 RadialGrid  ... OptM3 with GC (2021)
Angular Grid (max. ang.)         AngularGrid ... 1 (Lebedev-50)
Angular grid pruning method      GridPruning ... 4 (adaptive)
Weight generation scheme         WeightScheme... mBecke (2022)
Basis function cutoff            BFCut       ... 1.0000e-12
Integration weight cutoff        WCut        ... 1.0000e-14
Partially contracted basis set               ... on
Rotationally invariant grid construction     ... off
Angular grids for H and He will be reduced by one unit

Total number of grid points                  ...    12147
Total number of batches                      ...      105
Average number of points per batch           ...      115
Average number of grid points per atom       ...      607
UseSFitting                                  ... on

GRIDX 2
-------
General Integration Accuracy     IntAcc      ... 4.020
Radial Grid Type                 RadialGrid  ... OptM3 with GC (2021)
Angular Grid (max. ang.)         AngularGrid ... 2 (Lebedev-110)
Angular grid pruning method      GridPruning ... 4 (adaptive)
Weight generation scheme         WeightScheme... mBecke (2022)
Basis function cutoff            BFCut       ... 1.0000e-12
Integration weight cutoff        WCut        ... 1.0000e-14
Partially contracted basis set               ... on
Rotationally invariant grid construction     ... off
Angular grids for H and He will be reduced by one unit

Total number of grid points                  ...    26466
Total number of batches                      ...      215
Average number of points per batch           ...      123
Average number of grid points per atom       ...     1323
UseSFitting                                  ... on

GRIDX 3
-------
General Integration Accuracy     IntAcc      ... 4.338
Radial Grid Type                 RadialGrid  ... OptM3 with GC (2021)
Angular Grid (max. ang.)         AngularGrid ... 3 (Lebedev-194)
Angular grid pruning method      GridPruning ... 4 (adaptive)
Weight generation scheme         WeightScheme... mBecke (2022)
Basis function cutoff            BFCut       ... 1.0000e-12
Integration weight cutoff        WCut        ... 1.0000e-14
Partially contracted basis set               ... on
Rotationally invariant grid construction     ... off
Angular grids for H and He will be reduced by one unit

Total number of grid points                  ...    58179
Total number of batches                      ...      465
Average number of points per batch           ...      125
Average number of grid points per atom       ...     2909
UseSFitting                                  ... on
Initializing property integral containers    ... done (  0.0 sec)

SHARK setup successfully completed in   1.2 seconds

Maximum memory used throughout the entire STARTUP-calculation: 25.7 MB


           ************************************************************
           *        Program running with 8 parallel MPI-processes     *
           *              working on a common directory               *
           ************************************************************
Occupation numbers will be reassigned to an Aufbau configuration
             **** ENERGY FILE WAS UPDATED (calc.en.tmp) ****
Finished Guess after   0.2 sec
Maximum memory used throughout the entire GUESS-calculation: 11.1 MB


           ************************************************************
           *        Program running with 8 parallel MPI-processes     *
           *              working on a common directory               *
           ************************************************************
--------------------
CPCM SOLVATION MODEL
--------------------
CPCM parameters:
  Epsilon                                         ...      16.7000
  Refrac                                          ...       1.2750
  Rsolv                                           ...       1.3000
  Surface type                                    ... GAUSSIAN VDW
  Discretization scheme                           ... Constant charge density
    Threshold for H atoms                         ...       5.0000 (charges/Ang^2)
    Threshold for non-H atoms                     ...       5.0000 (charges/Ang^2)
  Epsilon function type                           ...         CPCM
Solvent:                                          ... CUSTOM
Radii:
  Scheme                                          ... Element-dependent radii
  Radius for C  used is    3.8550 Bohr (=   2.0400 Ang.)
  Radius for O  used is    3.4469 Bohr (=   1.8240 Ang.)
  Radius for H  used is    2.4944 Bohr (=   1.3200 Ang.)
Calculating surface                               ...        done! (  0.0s)
Cavity surface points                             ...         1935
Cavity Volume                                     ...    1262.4693
Cavity Surface-area                               ...     682.9563
Calculating surface distance matrix               ...        done! (  0.1s)
Performing Cholesky decomposition & store         ...        done! (  0.1s)
Overall time for CPCM initialization              ...                 0.2s

----------------------------------------D-I-I-S--------------------------------------------
Iteration    Energy (Eh)           Delta-E    RMSDP     MaxDP     DIISErr   Damp  Time(sec)
-------------------------------------------------------------------------------------------
               ***  Starting incremental Fock matrix formation  ***
    1    -460.2046187510121626     0.00e+00  1.28e-04  3.31e-03  1.32e-02  0.700   1.3
    2    -460.2048943163798640    -2.76e-04  1.14e-04  2.94e-03  1.06e-02  0.700   0.8
                               ***Turning on AO-DIIS***
    3    -460.2051205685039577    -2.26e-04  9.54e-05  2.66e-03  8.22e-03  0.700   0.7
    4    -460.2052963907773346    -1.76e-04  2.41e-04  6.90e-03  6.04e-03  0.000   0.7
                              *** Initializing SOSCF ***
---------------------------------------S-O-S-C-F--------------------------------------
Iteration    Energy (Eh)           Delta-E    RMSDP     MaxDP     MaxGrad    Time(sec)
--------------------------------------------------------------------------------------
    5    -460.2057854943565189    -4.89e-04  1.92e-05  3.38e-04  3.76e-04     0.7
               *** Restarting incremental Fock matrix formation ***
    6    -460.2057871861451304    -1.69e-06  1.37e-05  2.84e-04  1.95e-04     1.2
    7    -460.2057882779665761    -1.09e-06  9.53e-06  2.24e-04  6.54e-05     1.0
    8    -460.2057884536282018    -1.76e-07  2.43e-06  9.09e-05  2.27e-05     1.0
    9    -460.2057884718673222    -1.82e-08  1.10e-06  4.12e-05  1.32e-05     0.9
   10    -460.2057884784336466    -6.57e-09  3.68e-07  1.28e-05  2.96e-06     0.9
   11    -460.2057884797284260    -1.29e-09  1.68e-07  5.59e-06  2.39e-06     0.8
   12    -460.2057884794184019     3.10e-10  4.41e-08  1.34e-06  2.73e-07     0.8
                 **** Energy Check signals convergence ****

               *****************************************************
               *                     SUCCESS                       *
               *           SCF CONVERGED AFTER  12 CYCLES          *
               *****************************************************

Recomputing exchange energy using gridx3       ... done (    1.702 sec)
Old exchange energy                            :    -33.330325680 Eh
New exchange energy                            :    -33.330278849 Eh
Exchange energy change after final integration :      0.000046831 Eh
Total energy after final integration           :   -460.205741648 Eh
             **** ENERGY FILE WAS UPDATED (calc.en.tmp) ****

----------------
TOTAL SCF ENERGY
----------------

Total Energy       :       -460.20574164796091 Eh          -12522.83488 eV

Components:
Nuclear Repulsion  :        550.61117567071778 Eh           14982.89181 eV
Electronic Energy  :      -1010.74043412242975 Eh          -27503.64547 eV
One Electron Energy:      -1700.27599810050697 Eh          -46266.86207 eV
Two Electron Energy:        689.53556397807722 Eh           18763.21660 eV
CPCM Dielectric    :         -0.07653002770645 Eh              -2.08249 eV

Virial components:
Potential Energy   :       -916.33366672891668 Eh          -24934.70673 eV
Kinetic Energy     :        456.12792508095578 Eh           12411.87185 eV
Virial Ratio       :          2.00894007216568

DFT components:
N(Alpha)           :       37.999978725175 electrons
N(Beta)            :       37.999978725175 electrons
N(Total)           :       75.999957450349 electrons
E(X)               :      -29.622612186769 Eh       
E(C)               :       -1.876001433297 Eh       
E(XC)              :      -31.498613620067 Eh       

CPCM Solvation Model Properties:
Surface-charge          :         -1.01592490426857
Corrected charge        :         -1.00000000000000
Outlying charge corr.   :          0.00001649058745 Eh               0.00045 eV
Free-energy (cav+disp)  :  This term is not implemented in the current solvation scheme

---------------
SCF CONVERGENCE
---------------

  Last Energy change         ...   -3.1002e-10  Tolerance :   1.0000e-09
  Last MAX-Density change    ...    1.3373e-06  Tolerance :   1.0000e-08
  Last RMS-Density change    ...    4.4089e-08  Tolerance :   1.0000e-09
  Last DIIS Error            ...    3.7608e-04  Tolerance :   1.0000e-08
  Last Orbital Gradient      ...    2.7309e-07  Tolerance :   2.0000e-06
  Last Orbital Rotation      ...    1.3787e-06  Tolerance :   2.0000e-06


Total SCF time: 0 days 0 hours 0 min 12 sec 
Finished LeanSCF after  13.1 sec

Maximum memory used throughout the entire LEANSCF-calculation: 22.4 MB


           ************************************************************
           *        Program running with 8 parallel MPI-processes     *
           *              working on a common directory               *
           ************************************************************

------------------------------------------------------------------------------
                                ORCA  MP2 
------------------------------------------------------------------------------

Freezing NCore=22 chemical core electrons

----------------------
RI-MP2 ENERGY+GRADIENT
----------------------
Dimension of the orbital basis            ...  199
Dimension of the AuxC basis               ...  654
Memory devoted to MP2                     ... 8000 MB   
Data format for matrix containers         ... DOUBLE
Compression type for matrix containers    ... UNCOMPRESSED
Overall scaling of the MP2 energy         ...   2.700e-01

-----------------------
SHARK RI TRANSFORMATION
-----------------------

Number of basis functions                ...    199
Number of aux functions                  ...    654
Number of operators                      ...      1
Generation of IJK                        ... YES
Generation of IAK                        ... YES
Generation of ABK                        ... NO
Orbital Range Operator  0:    0-  37 to   38- 198

Aux basis identifier                     ...   AUXC
Contraction scheme used                  ... SEGMENTED
Do orthogonalization                     ... YES
All operator combinations                ... NO
Transpose (ia|K)                         ... NO
Integral generator used                  ... LIBINT
Starting integral generation + trafo... 
Half trafo (segmented) done. Total time =  0.1 sec. integrals=  0.1 sec trafo=  0.0 sec
Integral generation and half transformation done (  0.1 sec)

Reading or making V^(-1/2)          ... done (  0.0 sec)
Sorting IJK integrals               ... done (  0.0 sec)
Sorting IAK integrals               ... done (  0.1 sec)

SHARK RI integral transformation done. Total time =  0.2 sec.

Opening buffers                              ... done
Frozen core precalculation                   ... done

Starting loop over batches of integrals:

Operator 0  - window                       ... ( 11- 37)x( 38-198)
Operator 0  - Memory available             ...  8000 MB
Operator 0  - Memory needed per MO         ...   0.8 MB
Operator 0  - Number of orbitals per batch ... 4
Operator 0  - Number of batches            ... 1

OPERATOR  0   PASS   0:  MOs    11 ...   14 +   15 ...   18 +   19 ...   22 +   23 ...   26
                            +   27 ...   30 +   31 ...   34 +   35 ...   37
  Reading integrals       ... ok
  Internal MO  13
Closing buffer GIPV ( 0.03 GB; CompressionRatio= 1.00)
Time spent in pair loops =     0.767 sec
Deleting buffers (Ka|jb) ...done

-----------------------------------------------
 RI-MP2 CORRELATION ENERGY:     -0.484854559 Eh
-----------------------------------------------


---------------------
MP2 DENSITY FORMATION
---------------------

Completing the external part of the density      ... done
Storing the unrelaxed density                    ... done

Re-sorting 3-index density container for op 0    ... done
Computing external part of the Lagrangian        ... done
Calculating the xc-kernel                        ... done
Calculating G(D)                                 ... done
Completing the Lagrangian                        ... done
Solving the Z-vector equations                   ... Using XC Grid                  ... (calc.grid_cpscf.tmp) 
Recalculating density on grid  ... (calc.grho_cpscf0.tmp) done
Calculating the xc-kernel      ... (calc.fxc_cpscf0.tmp) done

-------------------
SHARK CP-SCF DRIVER
-------------------

Dimension of the orbital basis          ...    199
Dimension of the CPSCF-problem          ...   6118
Number of operators                     ...      1
Max. number of iterations               ...    128
Convergence Tolerance                   ... 3.0e-05
Number of perturbations                 ...      1
Perturbation type                       ... REAL

----------------------------
POPLE LINEAR EQUATION SOLVER
----------------------------

  ITERATION   0:   ||err||_max =   5.6078e-02 (   0.8 sec)
  ITERATION   1:   ||err||_max =   1.8907e-02 (   0.8 sec)
  ITERATION   2:   ||err||_max =   8.5521e-03 (   0.8 sec)
  ITERATION   3:   ||err||_max =   1.9197e-03 (   0.8 sec)
  ITERATION   4:   ||err||_max =   8.5519e-04 (   0.8 sec)
  ITERATION   5:   ||err||_max =   3.0342e-04 (   0.8 sec)
  ITERATION   6:   ||err||_max =   1.0871e-04 (   0.8 sec)
  ITERATION   7:   ||err||_max =   3.6458e-05 (   0.8 sec)
  ITERATION   8:   ||err||_max =   1.1162e-05 (   0.8 sec)
done
Finalizing the relaxed density                   ... done
Transforming P to the AO basis                   ... done
Storing the relaxed density                      ... done

------------------------------------
ENERGY WEIGHTED DENSITY FINALIZATION
------------------------------------

Gathering the parts of the W-matrix              ... done
Forming the Z-density                            ... done
Transforming Z to the AO basis                   ... done
Calculating G(Z)                                 ... done
Finalizing the W-matrix                          ... done
Transforming W to the AO basis and storing       ... done

----------------------------------
MP2 DERIVATIVE INTEGRAL GENERATION
----------------------------------

Input SCF Electron Density              ... calc.scfp
Input Correlated Electron Density       ... calc.pmp2re
Input Energy Weighted Density           ... calc.wmp2.tmp

Nuclear repulsion gradient              ... done (  0.0 sec)
HCore & Overlap gradient  (SHARK)       ... done (  0.0 sec)
Two-electron RIJ gradient terms         ... done (  0.4 sec)

-----------------------------------------------------------
MP2 COSX Grid Generation
-----------------------------------------------------------

General Integration Accuracy     IntAcc      ... 4.871
Radial Grid Type                 RadialGrid  ... OptM3 with GC (2021)
Angular Grid (max. ang.)         AngularGrid ... 4 (Lebedev-302)
Angular grid pruning method      GridPruning ... 4 (adaptive)
Weight generation scheme         WeightScheme... mBecke (2022)
Basis function cutoff            BFCut       ... 1.0000e-12
Integration weight cutoff        WCut        ... 1.0000e-14
Partially contracted basis set               ... on
Rotationally invariant grid construction     ... off
Angular grids for H and He will be reduced by one unit

Total number of grid points                  ...   109773
Total number of batches                      ...      868
Average number of points per batch           ...      126
Average number of grid points per atom       ...     5489
UseSFitting                                  ... on
Two-electron COSX gradient terms        ... 
Integration Timings:
Total Time                  =     4.6 sec
Basis fcn evaluation        =     0.1 sec
Density evaluation          =     0.1 sec
A evaluation                =     3.9 sec
A derivative evaluation     =     0.0 sec
S-fit derivative evaluation =     0.0 sec
anal. over. der. evaluation =     0.0 sec
num. over. der. evaluation  =     0.3 sec
K(P) evaluation             =     0.1 sec
finalize                    =     0.0 sec

done (  5.3 sec)
CPCM gradient                           ... done (  0.5 sec)
DFT XC gradient                         ... Exchange-correlation gradient    ... done
done (  0.6 sec)
Empirical dispersion gradient           ... 
-------------------
DISPERSION GRADIENT
-------------------

   1   C   :    0.000198409    0.000667274   -0.000003592
   2   C   :   -0.000023678   -0.000159305    0.000007148
   3   C   :    0.000079011   -0.000082184    0.000021266
   4   C   :    0.000073613   -0.000169813    0.000023273
   5   C   :   -0.000038939   -0.000138805   -0.000000444
   6   C   :   -0.000150863   -0.000120148   -0.000022996
   7   C   :   -0.000090618   -0.000056917   -0.000013597
   8   C   :   -0.000008981    0.000231832   -0.000013034
   9   C   :    0.000023202   -0.000209253    0.000017438
  10   C   :   -0.000148388   -0.000105845   -0.000019082
  11   O   :    0.000092000    0.000112694    0.000013725
  12   H   :    0.000124129   -0.000057888    0.000028090
  13   H   :    0.000076838   -0.000091253    0.000019671
  14   H   :   -0.000031671   -0.000112213   -0.000000536
  15   H   :   -0.000113286   -0.000039665   -0.000020098
  16   H   :   -0.000134777    0.000010682   -0.000026432
  17   H   :   -0.000093321    0.000097655   -0.000023374
  18   H   :   -0.000024899    0.000097325   -0.000008555
  19   H   :    0.000092392    0.000064338    0.000047835
  20   H   :    0.000099827    0.000061487   -0.000026705

Difference to translation invariance:
           :    0.0000000000   -0.0000000000   -0.0000000000

Difference to rotation invariance:
           :    0.0000000000   -0.0000000000    0.0000000000

Norm of the Dispersion gradient    ...    0.0009604727
RMS gradient                       ...    0.0001239965
MAX gradient                       ...    0.0006672744
done (  0.0 sec)

-------
TIMINGS
-------

Total time                :   18.446 sec
Integral trafo            :    0.220 sec (  1.2%)
FC preparation            :    0.056 sec (  0.3%)
I/O of integrals          :    0.069 sec (  0.4%)
K(i,j) operators          :    0.104 sec (  0.6%)
T(i,j) pair energies      :    0.019 sec (  0.1%)
V**(-1/2)                 :    0.120 sec (  0.6%)
Gamma(ia|P)               :    0.102 sec (  0.6%)
Gamma-Trafo               :    0.037 sec (  0.2%)
D(virtual)                :    0.005 sec (  0.0%)
D(internal)               :    0.126 sec (  0.7%)
W(virtual)                :    0.009 sec (  0.1%)
W(internal)               :    0.155 sec (  0.8%)
L(virtual)                :    0.116 sec (  0.6%)
L(internal)               :    0.016 sec (  0.1%)
XC kernel                 :    0.018 sec (  0.1%)
G(D)                      :    1.399 sec (  7.6%)
G(Z)                      :    1.405 sec (  7.6%)
Z-vector solution         :    6.940 sec ( 37.6%)
3-index derivative        :    0.233 sec (  1.3%)
2-index derivative        :    0.034 sec (  0.2%)
Fock matrix gradient      :    6.943 sec ( 37.6%)


---------------------------------------
MP2 TOTAL ENERGY:     -460.690596207 Eh
---------------------------------------

The final MP2 gradient
  0:   0.00076985  -0.00445659  -0.00056515
  1:   0.00291511   0.00057645   0.00041555
  2:   0.00050248  -0.00108598   0.00012114
  3:   0.00004124   0.00043422  -0.00002363
  4:  -0.00014067   0.00015415  -0.00002920
  5:   0.00021121   0.00002513   0.00003271
  6:  -0.00101089  -0.00012940  -0.00023397
  7:  -0.00069230   0.00530381  -0.00157723
  8:  -0.00849827   0.00128206  -0.00366476
  9:   0.00886300  -0.00513887   0.00448116
 10:  -0.00335401   0.00031398   0.00222366
 11:  -0.00000761   0.00005799  -0.00000911
 12:   0.00014805   0.00002880   0.00002594
 13:  -0.00014799  -0.00008446  -0.00003673
 14:  -0.00012953   0.00007089  -0.00002248
 15:   0.00005754   0.00025333   0.00002507
 16:  -0.00009371   0.00024668  -0.00002868
 17:  -0.00074975  -0.00002647   0.00136363
 18:   0.00231720   0.00064084  -0.00177373
 19:  -0.00098216   0.00154109  -0.00072809

-----------------------------------
NORM OF THE MP2 GRADIENT:  0.017543
-----------------------------------

Maximum memory used throughout the entire MP2-calculation: 42.0 MB


-------------------------------------------------------------------------------
                          DFT DISPERSION CORRECTION                            
                                                                               
                              DFTD3 V3.1  Rev 1                                
                          USING Becke-Johnson damping                          
-------------------------------------------------------------------------------
-------------------------   ----------------
Dispersion correction           -0.017020140
-------------------------   ----------------


-------------------------   --------------------
FINAL SINGLE POINT ENERGY      -460.707616346733
-------------------------   --------------------

------------------------------------------------------------------------------
                         ORCA GEOMETRY RELAXATION STEP
------------------------------------------------------------------------------

Reading the OPT-File                    .... done
Getting information on internals        .... done
Copying old internal coords+grads       .... done
Making the new internal coordinates     .... (2022 redundants) done
Validating the new internal coordinates .... (2022 redundants) done
Calculating the B-matrix                .... done
Calculating the G,G- and P matrices     .... done
Transforming gradient to internals      .... done
Projecting the internal gradient        .... done
Number of atoms                         ....  20
Number of internal coordinates          .... 101
Current Energy                          ....  -460.707616347 Eh
Current gradient norm                   ....     0.017543098 Eh/bohr
Maximum allowed component of the step   ....  0.300
Current trust radius                    ....  0.675
Updating the Hessian (BFGS)             .... done
Forming the augmented Hessian           .... done
Diagonalizing the augmented Hessian     .... done
Last element of RFO vector              ....  0.985513793
Lowest eigenvalues of augmented Hessian:
 -0.000776615  0.013278242  0.017300735  0.020490759  0.023790984
Length of the computed step             ....  0.172088201
The final length of the internal step   ....  0.172088201
Converting the step to Cartesian space:
 Initial RMS(Int)=    0.0171234160
Transforming coordinates:
 Iter   0:  RMS(Cart)=    0.0241829518 RMS(Int)=    0.6253778432
 Iter   5:  RMS(Cart)=    0.0000000078 RMS(Int)=    0.0000000063
done
Storing new coordinates                 .... done
The predicted energy change is          ....    -0.000399807
Previously predicted energy change      ....    -0.000810296
Actually observed energy change         ....    -0.001063093
Ratio of predicted to observed change   ....     1.311981854
New trust radius                        ....     0.675000000

                                .--------------------.
          ----------------------|Geometry convergence|-------------------------
          Item                value                   Tolerance       Converged
          ---------------------------------------------------------------------
          Energy change      -0.0010630934            0.0000010000      NO
          RMS gradient        0.0012085162            0.0000300000      NO
          MAX gradient        0.0088480210            0.0001000000      NO
          RMS step            0.0171234160            0.0006000000      NO
          MAX step            0.0780543023            0.0010000000      NO
          ........................................................
          Max(Bonds)      0.0052      Max(Angles)    1.42
          Max(Dihed)        4.47      Max(Improp)    0.00
          ---------------------------------------------------------------------

The optimization has not yet converged - more geometry cycles are needed


    ---------------------------------------------------------------------------
                         Redundant Internal Coordinates
                            (Angstroem and degrees)

        Definition                    Value    dE/dq     Step     New-Value
    ----------------------------------------------------------------------------
     1. B(C   1,C   0)                1.4359 -0.000935  0.0020    1.4379   
     2. B(C   2,C   1)                1.4149  0.000645 -0.0009    1.4140   
     3. B(C   3,C   2)                1.3892 -0.000305  0.0002    1.3894   
     4. B(C   4,C   3)                1.4035  0.000436 -0.0005    1.4029   
     5. B(C   5,C   4)                1.4008 -0.000007 -0.0001    1.4006   
     6. B(C   6,C   5)                1.3915 -0.000289  0.0005    1.3920   
     7. B(C   6,C   1)                1.4143  0.000642 -0.0006    1.4136   
     8. B(C   7,C   0)                1.4473  0.004646 -0.0020    1.4453   
     9. B(C   8,C   7)                1.3545 -0.001823  0.0000    1.3545   
    10. B(C   9,C   8)                1.4944  0.008848 -0.0052    1.4892   
    11. B(O  10,C   9)                1.4412  0.000075  0.0041    1.4453   
    12. B(O  10,C   0)                1.3039 -0.000890 -0.0007    1.3032   
    13. B(H  11,C   2)                1.0893  0.000007  0.0001    1.0894   
    14. B(H  12,C   3)                1.0904  0.000085 -0.0002    1.0902   
    15. B(H  13,C   4)                1.0916  0.000122 -0.0003    1.0914   
    16. B(H  14,C   5)                1.0904  0.000109 -0.0003    1.0902   
    17. B(H  15,C   6)                1.0901  0.000134 -0.0003    1.0898   
    18. B(H  16,C   7)                1.0863  0.000105 -0.0002    1.0861   
    19. B(H  17,C   8)                1.0905  0.000044 -0.0001    1.0904   
    20. B(H  18,C   9)                1.0984 -0.000194  0.0004    1.0988   
    21. B(H  19,C   9)                1.1030  0.000261 -0.0024    1.1005   
    22. A(C   1,C   0,O  10)          118.83 -0.001766    0.45    119.28   
    23. A(C   1,C   0,C   7)          130.14  0.001780   -0.47    129.67   
    24. A(C   7,C   0,O  10)          111.03 -0.000014    0.02    111.05   
    25. A(C   0,C   1,C   2)          120.21  0.001260   -0.23    119.97   
    26. A(C   2,C   1,C   6)          120.22  0.000139   -0.03    120.19   
    27. A(C   0,C   1,C   6)          119.58 -0.001399    0.26    119.84   
    28. A(C   1,C   2,C   3)          119.52 -0.000328    0.04    119.56   
    29. A(C   3,C   2,H  11)          120.75  0.000226    0.05    120.80   
    30. A(C   1,C   2,H  11)          119.73  0.000102   -0.09    119.64   
    31. A(C   2,C   3,C   4)          120.04  0.000129   -0.01    120.02   
    32. A(C   4,C   3,H  12)          120.09  0.000069   -0.05    120.05   
    33. A(C   2,C   3,H  12)          119.87 -0.000198    0.06    119.93   
    34. A(C   5,C   4,H  13)          119.61 -0.000211    0.03    119.64   
    35. A(C   3,C   4,H  13)          119.69  0.000039   -0.03    119.66   
    36. A(C   3,C   4,C   5)          120.70  0.000172   -0.01    120.69   
    37. A(C   4,C   5,C   6)          119.91 -0.000032   -0.02    119.89   
    38. A(C   6,C   5,H  14)          119.85 -0.000085    0.04    119.90   
    39. A(C   4,C   5,H  14)          120.23  0.000118   -0.02    120.21   
    40. A(C   1,C   6,H  15)          120.55 -0.000186   -0.02    120.53   
    41. A(C   1,C   6,C   5)          119.61 -0.000080    0.03    119.64   
    42. A(C   5,C   6,H  15)          119.84  0.000266   -0.00    119.83   
    43. A(C   8,C   7,H  16)          127.60 -0.000252    0.18    127.78   
    44. A(C   0,C   7,H  16)          125.77  0.000241   -0.22    125.55   
    45. A(C   0,C   7,C   8)          106.62  0.000006    0.04    106.66   
    46. A(C   9,C   8,H  17)          124.06  0.000557   -0.33    123.73   
    47. A(C   7,C   8,H  17)          127.18 -0.000496    0.17    127.34   
    48. A(C   7,C   8,C   9)          108.76 -0.000060    0.16    108.92   
    49. A(O  10,C   9,H  18)          109.26  0.000739   -1.34    107.91   
    50. A(C   8,C   9,H  18)          116.72  0.001982   -1.07    115.66   
    51. A(C   8,C   9,O  10)          103.41 -0.001937    0.05    103.47   
    52. A(H  18,C   9,H  19)          108.27 -0.000978    1.32    109.59   
    53. A(O  10,C   9,H  19)          108.04  0.001864   -0.51    107.53   
    54. A(C   8,C   9,H  19)          110.77 -0.001541    1.42    112.19   
    55. A(C   0,O  10,C   9)          110.01  0.001980   -0.05    109.95   
    56. D(C   6,C   1,C   0,C   7)     -0.73 -0.000092    0.16     -0.57   
    57. D(C   2,C   1,C   0,O  10)     -1.03  0.000024    0.40     -0.63   
    58. D(C   2,C   1,C   0,C   7)    179.06 -0.000086    0.19    179.26   
    59. D(C   6,C   1,C   0,O  10)    179.17  0.000017    0.37    179.54   
    60. D(C   3,C   2,C   1,C   6)     -0.01 -0.000007   -0.02     -0.03   
    61. D(C   3,C   2,C   1,C   0)   -179.80 -0.000011   -0.06   -179.86   
    62. D(H  11,C   2,C   1,C   0)      0.11 -0.000006   -0.04      0.07   
    63. D(H  11,C   2,C   1,C   6)    179.90 -0.000003   -0.00    179.89   
    64. D(H  12,C   3,C   2,H  11)      0.05  0.000001   -0.00      0.05   
    65. D(H  12,C   3,C   2,C   1)    179.96  0.000006    0.02    179.97   
    66. D(C   4,C   3,C   2,C   1)     -0.02 -0.000000    0.02      0.00   
    67. D(C   4,C   3,C   2,H  11)   -179.93 -0.000005    0.00   -179.92   
    68. D(H  13,C   4,C   3,C   2)    179.99  0.000005    0.00    179.99   
    69. D(C   5,C   4,C   3,H  12)   -179.97 -0.000002    0.01   -179.97   
    70. D(C   5,C   4,C   3,C   2)      0.00  0.000004    0.00      0.00   
    71. D(H  13,C   4,C   3,H  12)      0.01 -0.000001    0.01      0.02   
    72. D(H  14,C   5,C   4,H  13)      0.05  0.000008   -0.03      0.01   
    73. D(H  14,C   5,C   4,C   3)   -179.97  0.000008   -0.03   -180.00   
    74. D(C   6,C   5,C   4,H  13)   -179.94 -0.000001   -0.02   -179.96   
    75. D(C   6,C   5,C   4,C   3)      0.04 -0.000000   -0.02      0.02   
    76. D(H  15,C   6,C   5,H  14)     -0.02  0.000010   -0.04     -0.05   
    77. D(C   1,C   6,C   5,H  14)    179.94 -0.000016    0.03    179.97   
    78. D(C   1,C   6,C   5,C   4)     -0.07 -0.000007    0.02     -0.05   
    79. D(H  15,C   6,C   1,C   2)   -179.98 -0.000014    0.07   -179.91   
    80. D(H  15,C   6,C   1,C   0)     -0.19 -0.000006    0.10     -0.09   
    81. D(H  15,C   6,C   5,C   4)    179.97  0.000019   -0.05    179.92   
    82. D(C   5,C   6,C   1,C   2)      0.06  0.000011    0.00      0.06   
    83. D(C   5,C   6,C   1,C   0)    179.85  0.000020    0.03    179.88   
    84. D(H  16,C   7,C   0,C   1)      1.04  0.000167   -0.30      0.74   
    85. D(C   8,C   7,C   0,O  10)      0.19 -0.000277   -0.06      0.13   
    86. D(C   8,C   7,C   0,C   1)   -179.90 -0.000176    0.12   -179.78   
    87. D(H  16,C   7,C   0,O  10)   -178.87  0.000065   -0.49   -179.35   
    88. D(H  17,C   8,C   7,H  16)      0.98  0.000206   -1.00     -0.02   
    89. D(H  17,C   8,C   7,C   0)   -178.05  0.000550   -1.42   -179.47   
    90. D(C   9,C   8,C   7,H  16)   -178.65  0.000020   -0.74   -179.39   
    91. D(C   9,C   8,C   7,C   0)      2.32  0.000365   -1.16      1.16   
    92. D(H  19,C   9,C   8,C   7)    111.75  0.000085    1.95    113.70   
    93. D(H  18,C   9,C   8,H  17)     56.60 -0.001184    4.47     61.08   
    94. D(H  18,C   9,C   8,C   7)   -123.76 -0.001010    4.22   -119.53   
    95. D(O  10,C   9,C   8,H  17)    176.58 -0.000528    2.16    178.74   
    96. D(O  10,C   9,C   8,C   7)     -3.78 -0.000354    1.91     -1.87   
    97. D(C   0,O  10,C   9,H  19)   -113.53  0.002113   -3.37   -116.90   
    98. D(C   0,O  10,C   9,H  18)    128.88  0.001822   -3.87    125.01   
    99. D(C   0,O  10,C   9,C   8)      3.92  0.000223   -1.96      1.96   
   100. D(C   9,O  10,C   0,C   7)     -2.73 -0.000109    1.32     -1.41   
   101. D(C   9,O  10,C   0,C   1)    177.35 -0.000201    1.14    178.49   
    ----------------------------------------------------------------------------

Geometry step timings:
Preparation and reading OPT file:      0.001 s (18.796 %)
Internal coordinates            :      0.000 s ( 0.634 %)
B/P matrices and projection     :      0.001 s (25.111 %)
Hessian update/contruction      :      0.000 s ( 6.990 %)
Making the step                 :      0.001 s (20.507 %)
Converting the step to Cartesian:      0.000 s ( 2.598 %)
Storing new data                :      0.000 s ( 0.655 %)
Checking convergence            :      0.000 s ( 0.296 %)
Final printing                  :      0.001 s (24.393 %)
Total time                      :      0.005 s

Time for energy+gradient        :     33.513 s
Time for complete geometry iter :     33.697 s

         *************************************************************
         *                GEOMETRY OPTIMIZATION CYCLE   6            *
         *************************************************************
---------------------------------
CARTESIAN COORDINATES (ANGSTROEM)
---------------------------------
  C     -0.333620   -1.166956   -0.049016
  C     -0.724936   -2.550556   -0.047656
  C      0.239949   -3.557361    0.186530
  C     -0.147035   -4.891826    0.182958
  C     -1.487288   -5.233438   -0.051894
  C     -2.447848   -4.241001   -0.284609
  C     -2.074049   -2.900177   -0.284426
  C     -1.130640    0.017258   -0.276126
  C     -0.291304    1.075634   -0.174866
  C      1.084993    0.575871    0.096305
  O      0.911301   -0.856468    0.179368
  H      1.277411   -3.277933    0.366284
  H      0.592029   -5.672940    0.362385
  H     -1.784693   -6.283511   -0.053540
  H     -3.487169   -4.515316   -0.466285
  H     -2.821982   -2.128832   -0.466909
  H     -2.197702    0.031132   -0.478176
  H     -0.542485    2.131520   -0.279590
  H      1.537872    0.915671    1.038004
  H      1.773027    0.778549   -0.738402

----------------------------
CARTESIAN COORDINATES (A.U.)
----------------------------
  NO LB      ZA    FRAG     MASS         X           Y           Z
   0 C     6.0000    0    12.011   -0.630451   -2.205227   -0.092627
   1 C     6.0000    0    12.011   -1.369931   -4.819853   -0.090057
   2 C     6.0000    0    12.011    0.453437   -6.722438    0.352491
   3 C     6.0000    0    12.011   -0.277857   -9.244212    0.345740
   4 C     6.0000    0    12.011   -2.810568   -9.889764   -0.098066
   5 C     6.0000    0    12.011   -4.625763   -8.014330   -0.537833
   6 C     6.0000    0    12.011   -3.919384   -5.480541   -0.537487
   7 C     6.0000    0    12.011   -2.136600    0.032613   -0.521803
   8 C     6.0000    0    12.011   -0.550485    2.032655   -0.330449
   9 C     6.0000    0    12.011    2.050339    1.088239    0.181990
  10 O     8.0000    0    15.999    1.722110   -1.618490    0.338957
  11 H     1.0000    0     1.008    2.413957   -6.194395    0.692177
  12 H     1.0000    0     1.008    1.118772  -10.720303    0.684809
  13 H     1.0000    0     1.008   -3.372581  -11.874115   -0.101176
  14 H     1.0000    0     1.008   -6.589794   -8.532712   -0.881150
  15 H     1.0000    0     1.008   -5.332773   -4.022909   -0.882331
  16 H     1.0000    0     1.008   -4.153054    0.058831   -0.903621
  17 H     1.0000    0     1.008   -1.025147    4.027989   -0.528349
  18 H     1.0000    0     1.008    2.906156    1.730368    1.961544
  19 H     1.0000    0     1.008    3.350536    1.471244   -1.395378

--------------------------------
INTERNAL COORDINATES (ANGSTROEM)
--------------------------------
 C      0   0   0     0.000000000000     0.00000000     0.00000000
 C      1   0   0     1.437873485711     0.00000000     0.00000000
 C      2   1   0     1.414037338714   119.97253185     0.00000000
 C      3   2   1     1.389448650454   119.56146412   180.14423954
 C      4   3   2     1.402901293618   120.02493165     0.00000000
 C      5   4   3     1.400629170669   120.69426870     0.00000000
 C      6   5   4     1.391953321849   119.89070183     0.00000000
 C      1   2   3     1.445400007822   129.67664830   179.25620614
 C      8   1   2     1.354584502218   106.66186494   180.23726703
 C      9   8   1     1.489124089976   108.90924843     1.13860867
 O      1   2   3     1.303223530697   119.27892283   359.36866049
 H      3   2   1     1.089366430045   119.63968882     0.06969968
 H      4   3   2     1.090205623932   119.92706995   179.97221080
 H      5   4   3     1.091378065897   119.66149760   179.98965430
 H      6   5   4     1.090156761812   120.21317725   179.99726802
 H      7   6   5     1.089806809485   119.83212230   179.91939405
 H      8   1   2     1.086111268371   125.55208057     0.74544241
 H      9   8   1     1.090391359888   127.35043884   180.49769442
 H     10   9   8     1.098799691379   115.67138023   240.43698346
 H     10   9   8     1.100547959809   112.20282275   113.70324811

---------------------------
INTERNAL COORDINATES (A.U.)
---------------------------
 C      0   0   0     0.000000000000     0.00000000     0.00000000
 C      1   0   0     2.717187103221     0.00000000     0.00000000
 C      2   1   0     2.672143313308   119.97253185     0.00000000
 C      3   2   1     2.625677426505   119.56146412   180.14423954
 C      4   3   2     2.651099237862   120.02493165     0.00000000
 C      5   4   3     2.646805547745   120.69426870     0.00000000
 C      6   5   4     2.630410569497   119.89070183     0.00000000
 C      1   2   3     2.731410168751   129.67664830   179.25620614
 C      8   1   2     2.559793734446   106.66186494   180.23726703
 C      9   8   1     2.814036709479   108.90924843     1.13860867
 O      1   2   3     2.462735564298   119.27892283   359.36866049
 H      3   2   1     2.058604212272   119.63968882     0.06969968
 H      4   3   2     2.060190058893   119.92706995   179.97221080
 H      5   4   3     2.062405653114   119.66149760   179.98965430
 H      6   5   4     2.060097722866   120.21317725   179.99726802
 H      7   6   5     2.059436408810   119.83212230   179.91939405
 H      8   1   2     2.052452848188   125.55208057     0.74544241
 H      9   8   1     2.060541048982   127.35043884   180.49769442
 H     10   9   8     2.076430492743   115.67138023   240.43698346
 H     10   9   8     2.079734241285   112.20282275   113.70324811


           ************************************************************
           *        Program running with 8 parallel MPI-processes     *
           *              working on a common directory               *
           ************************************************************
------------------------------------------------------------------------------
                   ___                                                        
                  /   \      - P O W E R E D   B Y -                         
                 /     \                                                     
                 |  |  |   _    _      __       _____    __    __             
                 |  |  |  | |  | |    /  \     |  _  \  |  |  /  |          
                  \  \/   | |  | |   /    \    | | | |  |  | /  /          
                 / \  \   | |__| |  /  /\  \   | |_| |  |  |/  /          
                |  |  |   |  __  | /  /__\  \  |    /   |      \           
                |  |  |   | |  | | |   __   |  |    \   |  |\   \          
                \     /   | |  | | |  |  |  |  | |\  \  |  | \   \       
                 \___/    |_|  |_| |__|  |__|  |_| \__\ |__|  \__/        
                                                                              
                      - O R C A' S   B I G   F R I E N D -                    
                                      &                                       
                       - I N T E G R A L  F E E D E R -                       
                                                                              
 v1 FN, 2020, v2 2021, v3 2022-2024                                           
------------------------------------------------------------------------------


----------------------
SHARK INTEGRAL PACKAGE
----------------------

Number of atoms                             ...     20
Number of basis functions                   ...    199
Number of shells                            ...     93
Maximum angular momentum                    ...      2
Integral batch strategy                     ... SHARK/LIBINT Hybrid
RI-J (if used) integral strategy            ... SPLIT-RIJ (Revised 2003 algorithm where possible)
Printlevel                                  ...      1
Contraction scheme used                     ... SEGMENTED contraction
Prescreening option                         ... SCHWARTZ
   Thresh                                   ... 1.000e-12
   Tcut                                     ... 1.000e-14
   Tpresel                                  ... 1.000e-14 
Coulomb Range Separation                    ... NOT USED
Exchange Range Separation                   ... NOT USED
Multipole approximations                    ... NOT USED
Finite Nucleus Model                        ... NOT USED
CABS basis                                  ... NOT available
Auxiliary Coulomb fitting basis             ... AVAILABLE
   # of basis functions in Aux-J            ...    638
   # of shells in Aux-J                     ...    210
   Maximum angular momentum in Aux-J        ...      4
Auxiliary J/K fitting basis                 ... NOT available
Auxiliary Correlation fitting basis         ... AVAILABLE
   # of basis functions in Aux-C            ...    654
   # of shells in Aux-C                     ...    230
   Maximum angular momentum in Aux-C        ...      3
Auxiliary 'external' fitting basis          ... NOT available

Checking pre-screening integrals            ... done (  0.0 sec) Dimension = 93
Check shell pair data                       ... done (  0.0 sec)
Shell pair information
Shell pair cut-off parameter TPreSel        ...   1.0e-14
Total number of shell pairs                 ...      4371
Shell pairs after pre-screening             ...      3973
Total number of primitive shell pairs       ...     15923
Primitive shell pairs kept                  ...     10525
          la=0 lb=0:   1205 shell pairs
          la=1 lb=0:   1446 shell pairs
          la=1 lb=1:    459 shell pairs
          la=2 lb=0:    502 shell pairs
          la=2 lb=1:    303 shell pairs
          la=2 lb=2:     58 shell pairs

Calculating one electron integrals          ... done (  0.0 sec)
Calculating RI/J V-Matrix + Cholesky decomp.... done (  0.0 sec)
Calculating RI/C V-Matrix + Cholesky decomp.... done (  0.0 sec)
Calculating Nuclear repulsion               ... done (  0.0 sec) ENN=    550.629416443020 Eh

Diagonalization of the overlap matrix:
Smallest eigenvalue                        ... 3.092e-04
Time for diagonalization                   ...    0.006 sec
Threshold for overlap eigenvalues          ... 1.000e-07
Number of eigenvalues below threshold      ... 0
Time for construction of square roots      ...    0.002 sec
Total time needed                          ...    0.009 sec

-------------------
DFT GRID GENERATION
-------------------

General Integration Accuracy     IntAcc      ... 4.388
Radial Grid Type                 RadialGrid  ... OptM3 with GC (2021)
Angular Grid (max. ang.)         AngularGrid ... 4 (Lebedev-302)
Angular grid pruning method      GridPruning ... 4 (adaptive)
Weight generation scheme         WeightScheme... mBecke (2022)
Basis function cutoff            BFCut       ... 1.0000e-12
Integration weight cutoff        WCut        ... 1.0000e-14
Partially contracted basis set               ... off
Rotationally invariant grid construction     ... off
Angular grids for H and He will be reduced by one unit

Total number of grid points                  ...    94993
Total number of batches                      ...     1494
Average number of points per batch           ...       63
Average number of grid points per atom       ...     4750

--------------------
COSX GRID GENERATION
--------------------

GRIDX 1
-------
General Integration Accuracy     IntAcc      ... 3.816
Radial Grid Type                 RadialGrid  ... OptM3 with GC (2021)
Angular Grid (max. ang.)         AngularGrid ... 1 (Lebedev-50)
Angular grid pruning method      GridPruning ... 4 (adaptive)
Weight generation scheme         WeightScheme... mBecke (2022)
Basis function cutoff            BFCut       ... 1.0000e-12
Integration weight cutoff        WCut        ... 1.0000e-14
Partially contracted basis set               ... on
Rotationally invariant grid construction     ... off
Angular grids for H and He will be reduced by one unit

Total number of grid points                  ...    12147
Total number of batches                      ...      105
Average number of points per batch           ...      115
Average number of grid points per atom       ...      607
UseSFitting                                  ... on

GRIDX 2
-------
General Integration Accuracy     IntAcc      ... 4.020
Radial Grid Type                 RadialGrid  ... OptM3 with GC (2021)
Angular Grid (max. ang.)         AngularGrid ... 2 (Lebedev-110)
Angular grid pruning method      GridPruning ... 4 (adaptive)
Weight generation scheme         WeightScheme... mBecke (2022)
Basis function cutoff            BFCut       ... 1.0000e-12
Integration weight cutoff        WCut        ... 1.0000e-14
Partially contracted basis set               ... on
Rotationally invariant grid construction     ... off
Angular grids for H and He will be reduced by one unit

Total number of grid points                  ...    26452
Total number of batches                      ...      216
Average number of points per batch           ...      122
Average number of grid points per atom       ...     1323
UseSFitting                                  ... on

GRIDX 3
-------
General Integration Accuracy     IntAcc      ... 4.338
Radial Grid Type                 RadialGrid  ... OptM3 with GC (2021)
Angular Grid (max. ang.)         AngularGrid ... 3 (Lebedev-194)
Angular grid pruning method      GridPruning ... 4 (adaptive)
Weight generation scheme         WeightScheme... mBecke (2022)
Basis function cutoff            BFCut       ... 1.0000e-12
Integration weight cutoff        WCut        ... 1.0000e-14
Partially contracted basis set               ... on
Rotationally invariant grid construction     ... off
Angular grids for H and He will be reduced by one unit

Total number of grid points                  ...    58169
Total number of batches                      ...      464
Average number of points per batch           ...      125
Average number of grid points per atom       ...     2908
UseSFitting                                  ... on
Initializing property integral containers    ... done (  0.0 sec)

SHARK setup successfully completed in   1.2 seconds

Maximum memory used throughout the entire STARTUP-calculation: 25.8 MB


           ************************************************************
           *        Program running with 8 parallel MPI-processes     *
           *              working on a common directory               *
           ************************************************************
Occupation numbers will be reassigned to an Aufbau configuration
             **** ENERGY FILE WAS UPDATED (calc.en.tmp) ****
Finished Guess after   0.1 sec
Maximum memory used throughout the entire GUESS-calculation: 11.1 MB


           ************************************************************
           *        Program running with 8 parallel MPI-processes     *
           *              working on a common directory               *
           ************************************************************
--------------------
CPCM SOLVATION MODEL
--------------------
CPCM parameters:
  Epsilon                                         ...      16.7000
  Refrac                                          ...       1.2750
  Rsolv                                           ...       1.3000
  Surface type                                    ... GAUSSIAN VDW
  Discretization scheme                           ... Constant charge density
    Threshold for H atoms                         ...       5.0000 (charges/Ang^2)
    Threshold for non-H atoms                     ...       5.0000 (charges/Ang^2)
  Epsilon function type                           ...         CPCM
Solvent:                                          ... CUSTOM
Radii:
  Scheme                                          ... Element-dependent radii
  Radius for C  used is    3.8550 Bohr (=   2.0400 Ang.)
  Radius for O  used is    3.4469 Bohr (=   1.8240 Ang.)
  Radius for H  used is    2.4944 Bohr (=   1.3200 Ang.)
Calculating surface                               ...        done! (  0.0s)
Cavity surface points                             ...         1924
Cavity Volume                                     ...    1262.4111
Cavity Surface-area                               ...     682.9319
Calculating surface distance matrix               ...        done! (  0.1s)
Performing Cholesky decomposition & store         ...        done! (  0.1s)
Overall time for CPCM initialization              ...                 0.2s

----------------------------------------D-I-I-S--------------------------------------------
Iteration    Energy (Eh)           Delta-E    RMSDP     MaxDP     DIISErr   Damp  Time(sec)
-------------------------------------------------------------------------------------------
               ***  Starting incremental Fock matrix formation  ***
    1    -460.2055136556796242     0.00e+00  1.12e-04  2.84e-03  1.19e-02  0.700   1.3
    2    -460.2057121726658124    -1.99e-04  9.96e-05  2.53e-03  9.58e-03  0.700   0.7
                               ***Turning on AO-DIIS***
    3    -460.2058749339934138    -1.63e-04  8.36e-05  2.28e-03  7.43e-03  0.700   0.7
    4    -460.2060011767315473    -1.26e-04  2.11e-04  5.89e-03  5.45e-03  0.000   0.7
                              *** Initializing SOSCF ***
---------------------------------------S-O-S-C-F--------------------------------------
Iteration    Energy (Eh)           Delta-E    RMSDP     MaxDP     MaxGrad    Time(sec)
--------------------------------------------------------------------------------------
    5    -460.2063511782167780    -3.50e-04  1.49e-05  2.88e-04  3.20e-04     0.8
               *** Restarting incremental Fock matrix formation ***
    6    -460.2063523614591531    -1.18e-06  9.24e-06  1.69e-04  9.99e-05     1.2
    7    -460.2063528192645663    -4.58e-07  5.19e-06  1.45e-04  3.32e-05     1.0
    8    -460.2063528778787713    -5.86e-08  1.39e-06  4.20e-05  1.24e-05     1.0
    9    -460.2063528819718385    -4.09e-09  6.64e-07  1.68e-05  9.54e-06     0.9
   10    -460.2063528847002090    -2.73e-09  1.75e-07  6.75e-06  1.18e-06     0.9
   11    -460.2063528846431382     5.71e-11  7.24e-08  2.57e-06  1.01e-06     0.8
                 **** Energy Check signals convergence ****

               *****************************************************
               *                     SUCCESS                       *
               *           SCF CONVERGED AFTER  11 CYCLES          *
               *****************************************************

Recomputing exchange energy using gridx3       ... done (    1.740 sec)
Old exchange energy                            :    -33.332112360 Eh
New exchange energy                            :    -33.332054618 Eh
Exchange energy change after final integration :      0.000057742 Eh
Total energy after final integration           :   -460.206295143 Eh
             **** ENERGY FILE WAS UPDATED (calc.en.tmp) ****

----------------
TOTAL SCF ENERGY
----------------

Total Energy       :       -460.20629514251084 Eh          -12522.84994 eV

Components:
Nuclear Repulsion  :        550.62941644301975 Eh           14983.38816 eV
Electronic Energy  :      -1010.75914149455025 Eh          -27504.15452 eV
One Electron Energy:      -1700.31069627245029 Eh          -46267.80626 eV
Two Electron Energy:        689.55155477790004 Eh           18763.65173 eV
CPCM Dielectric    :         -0.07662783311262 Eh              -2.08515 eV

Virial components:
Potential Energy   :       -916.34782821394288 Eh          -24935.09208 eV
Kinetic Energy     :        456.14153307143209 Eh           12412.24214 eV
Virial Ratio       :          2.00891118606041

DFT components:
N(Alpha)           :       37.999991386825 electrons
N(Beta)            :       37.999991386825 electrons
N(Total)           :       75.999982773650 electrons
E(X)               :      -29.624003603987 Eh       
E(C)               :       -1.876106490538 Eh       
E(XC)              :      -31.500110094526 Eh       

CPCM Solvation Model Properties:
Surface-charge          :         -1.01586964564641
Corrected charge        :         -1.00000000000000
Outlying charge corr.   :          0.00001637822859 Eh               0.00045 eV
Free-energy (cav+disp)  :  This term is not implemented in the current solvation scheme

---------------
SCF CONVERGENCE
---------------

  Last Energy change         ...   -5.7071e-11  Tolerance :   1.0000e-09
  Last MAX-Density change    ...    2.5724e-06  Tolerance :   1.0000e-08
  Last RMS-Density change    ...    7.2396e-08  Tolerance :   1.0000e-09
  Last DIIS Error            ...    3.2035e-04  Tolerance :   1.0000e-08
  Last Orbital Gradient      ...    1.0145e-06  Tolerance :   2.0000e-06
  Last Orbital Rotation      ...    2.6913e-06  Tolerance :   2.0000e-06


Total SCF time: 0 days 0 hours 0 min 12 sec 
Finished LeanSCF after  12.1 sec

Maximum memory used throughout the entire LEANSCF-calculation: 22.6 MB


           ************************************************************
           *        Program running with 8 parallel MPI-processes     *
           *              working on a common directory               *
           ************************************************************

------------------------------------------------------------------------------
                                ORCA  MP2 
------------------------------------------------------------------------------

Freezing NCore=22 chemical core electrons

----------------------
RI-MP2 ENERGY+GRADIENT
----------------------
Dimension of the orbital basis            ...  199
Dimension of the AuxC basis               ...  654
Memory devoted to MP2                     ... 8000 MB   
Data format for matrix containers         ... DOUBLE
Compression type for matrix containers    ... UNCOMPRESSED
Overall scaling of the MP2 energy         ...   2.700e-01

-----------------------
SHARK RI TRANSFORMATION
-----------------------

Number of basis functions                ...    199
Number of aux functions                  ...    654
Number of operators                      ...      1
Generation of IJK                        ... YES
Generation of IAK                        ... YES
Generation of ABK                        ... NO
Orbital Range Operator  0:    0-  37 to   38- 198

Aux basis identifier                     ...   AUXC
Contraction scheme used                  ... SEGMENTED
Do orthogonalization                     ... YES
All operator combinations                ... NO
Transpose (ia|K)                         ... NO
Integral generator used                  ... LIBINT
Starting integral generation + trafo... 
Half trafo (segmented) done. Total time =  0.1 sec. integrals=  0.1 sec trafo=  0.0 sec
Integral generation and half transformation done (  0.1 sec)

Reading or making V^(-1/2)          ... done (  0.0 sec)
Sorting IJK integrals               ... done (  0.0 sec)
Sorting IAK integrals               ... done (  0.1 sec)

SHARK RI integral transformation done. Total time =  0.2 sec.

Opening buffers                              ... done
Frozen core precalculation                   ... done

Starting loop over batches of integrals:

Operator 0  - window                       ... ( 11- 37)x( 38-198)
Operator 0  - Memory available             ...  8000 MB
Operator 0  - Memory needed per MO         ...   0.8 MB
Operator 0  - Number of orbitals per batch ... 4
Operator 0  - Number of batches            ... 1

OPERATOR  0   PASS   0:  MOs    11 ...   14 +   15 ...   18 +   19 ...   22 +   23 ...   26
                            +   27 ...   30 +   31 ...   34 +   35 ...   37
  Reading integrals       ... ok
  Internal MO  13
Closing buffer GIPV ( 0.03 GB; CompressionRatio= 1.00)
Time spent in pair loops =     0.736 sec
Deleting buffers (Ka|jb) ...done

-----------------------------------------------
 RI-MP2 CORRELATION ENERGY:     -0.484828093 Eh
-----------------------------------------------


---------------------
MP2 DENSITY FORMATION
---------------------

Completing the external part of the density      ... done
Storing the unrelaxed density                    ... done

Re-sorting 3-index density container for op 0    ... done
Computing external part of the Lagrangian        ... done
Calculating the xc-kernel                        ... done
Calculating G(D)                                 ... done
Completing the Lagrangian                        ... done
Solving the Z-vector equations                   ... Using XC Grid                  ... (calc.grid_cpscf.tmp) 
Recalculating density on grid  ... (calc.grho_cpscf0.tmp) done
Calculating the xc-kernel      ... (calc.fxc_cpscf0.tmp) done

-------------------
SHARK CP-SCF DRIVER
-------------------

Dimension of the orbital basis          ...    199
Dimension of the CPSCF-problem          ...   6118
Number of operators                     ...      1
Max. number of iterations               ...    128
Convergence Tolerance                   ... 3.0e-05
Number of perturbations                 ...      1
Perturbation type                       ... REAL

----------------------------
POPLE LINEAR EQUATION SOLVER
----------------------------

  ITERATION   0:   ||err||_max =   5.6204e-02 (   0.7 sec)
  ITERATION   1:   ||err||_max =   1.8866e-02 (   0.8 sec)
  ITERATION   2:   ||err||_max =   8.5041e-03 (   0.8 sec)
  ITERATION   3:   ||err||_max =   1.9109e-03 (   0.7 sec)
  ITERATION   4:   ||err||_max =   8.5347e-04 (   0.8 sec)
  ITERATION   5:   ||err||_max =   3.0227e-04 (   0.8 sec)
  ITERATION   6:   ||err||_max =   1.0838e-04 (   0.8 sec)
  ITERATION   7:   ||err||_max =   3.6223e-05 (   0.8 sec)
  ITERATION   8:   ||err||_max =   1.1084e-05 (   0.8 sec)
done
Finalizing the relaxed density                   ... done
Transforming P to the AO basis                   ... done
Storing the relaxed density                      ... done

------------------------------------
ENERGY WEIGHTED DENSITY FINALIZATION
------------------------------------

Gathering the parts of the W-matrix              ... done
Forming the Z-density                            ... done
Transforming Z to the AO basis                   ... done
Calculating G(Z)                                 ... done
Finalizing the W-matrix                          ... done
Transforming W to the AO basis and storing       ... done

----------------------------------
MP2 DERIVATIVE INTEGRAL GENERATION
----------------------------------

Input SCF Electron Density              ... calc.scfp
Input Correlated Electron Density       ... calc.pmp2re
Input Energy Weighted Density           ... calc.wmp2.tmp

Nuclear repulsion gradient              ... done (  0.0 sec)
HCore & Overlap gradient  (SHARK)       ... done (  0.0 sec)
Two-electron RIJ gradient terms         ... done (  0.4 sec)

-----------------------------------------------------------
MP2 COSX Grid Generation
-----------------------------------------------------------

General Integration Accuracy     IntAcc      ... 4.871
Radial Grid Type                 RadialGrid  ... OptM3 with GC (2021)
Angular Grid (max. ang.)         AngularGrid ... 4 (Lebedev-302)
Angular grid pruning method      GridPruning ... 4 (adaptive)
Weight generation scheme         WeightScheme... mBecke (2022)
Basis function cutoff            BFCut       ... 1.0000e-12
Integration weight cutoff        WCut        ... 1.0000e-14
Partially contracted basis set               ... on
Rotationally invariant grid construction     ... off
Angular grids for H and He will be reduced by one unit

Total number of grid points                  ...   109789
Total number of batches                      ...      868
Average number of points per batch           ...      126
Average number of grid points per atom       ...     5489
UseSFitting                                  ... on
Two-electron COSX gradient terms        ... 
Integration Timings:
Total Time                  =     4.6 sec
Basis fcn evaluation        =     0.1 sec
Density evaluation          =     0.1 sec
A evaluation                =     3.8 sec
A derivative evaluation     =     0.0 sec
S-fit derivative evaluation =     0.0 sec
anal. over. der. evaluation =     0.0 sec
num. over. der. evaluation  =     0.3 sec
K(P) evaluation             =     0.1 sec
finalize                    =     0.0 sec

done (  5.3 sec)
CPCM gradient                           ... done (  0.5 sec)
DFT XC gradient                         ... Exchange-correlation gradient    ... done
done (  0.6 sec)
Empirical dispersion gradient           ... 
-------------------
DISPERSION GRADIENT
-------------------

   1   C   :    0.000196163    0.000667079   -0.000004012
   2   C   :   -0.000024237   -0.000158061    0.000006062
   3   C   :    0.000078296   -0.000081438    0.000020070
   4   C   :    0.000073225   -0.000169767    0.000022865
   5   C   :   -0.000038690   -0.000138463    0.000000062
   6   C   :   -0.000150818   -0.000120259   -0.000021797
   7   C   :   -0.000092476   -0.000059525   -0.000013367
   8   C   :   -0.000006200    0.000231522   -0.000013353
   9   C   :    0.000024621   -0.000210693    0.000017639
  10   C   :   -0.000146114   -0.000105176   -0.000019288
  11   O   :    0.000092301    0.000114415    0.000012330
  12   H   :    0.000124166   -0.000057886    0.000026921
  13   H   :    0.000076845   -0.000091397    0.000019253
  14   H   :   -0.000031737   -0.000112215   -0.000000131
  15   H   :   -0.000113548   -0.000039652   -0.000019289
  16   H   :   -0.000135123    0.000011114   -0.000025709
  17   H   :   -0.000093167    0.000097130   -0.000022943
  18   H   :   -0.000024602    0.000097153   -0.000009716
  19   H   :    0.000090460    0.000064758    0.000049759
  20   H   :    0.000100635    0.000061360   -0.000025355

Difference to translation invariance:
           :   -0.0000000000   -0.0000000000   -0.0000000000

Difference to rotation invariance:
           :   -0.0000000000    0.0000000000   -0.0000000000

Norm of the Dispersion gradient    ...    0.0009597067
RMS gradient                       ...    0.0001238976
MAX gradient                       ...    0.0006670789
done (  0.0 sec)

-------
TIMINGS
-------

Total time                :   18.367 sec
Integral trafo            :    0.221 sec (  1.2%)
FC preparation            :    0.056 sec (  0.3%)
I/O of integrals          :    0.069 sec (  0.4%)
K(i,j) operators          :    0.103 sec (  0.6%)
T(i,j) pair energies      :    0.019 sec (  0.1%)
V**(-1/2)                 :    0.118 sec (  0.6%)
Gamma(ia|P)               :    0.102 sec (  0.6%)
Gamma-Trafo               :    0.038 sec (  0.2%)
D(virtual)                :    0.005 sec (  0.0%)
D(internal)               :    0.127 sec (  0.7%)
W(virtual)                :    0.009 sec (  0.1%)
W(internal)               :    0.158 sec (  0.9%)
L(virtual)                :    0.116 sec (  0.6%)
L(internal)               :    0.016 sec (  0.1%)
XC kernel                 :    0.018 sec (  0.1%)
G(D)                      :    1.401 sec (  7.6%)
G(Z)                      :    1.407 sec (  7.7%)
Z-vector solution         :    6.864 sec ( 37.4%)
3-index derivative        :    0.233 sec (  1.3%)
2-index derivative        :    0.034 sec (  0.2%)
Fock matrix gradient      :    6.963 sec ( 37.9%)


---------------------------------------
MP2 TOTAL ENERGY:     -460.691123236 Eh
---------------------------------------

The final MP2 gradient
  0:   0.00161295  -0.00320518   0.00001505
  1:   0.00106674  -0.00028165   0.00010914
  2:   0.00004752  -0.00056516   0.00002326
  3:  -0.00025747   0.00026000  -0.00006067
  4:  -0.00000034   0.00014307  -0.00001658
  5:  -0.00013019  -0.00044117  -0.00000364
  6:  -0.00054275  -0.00010302  -0.00010943
  7:  -0.00015754   0.00419846  -0.00098309
  8:  -0.00638902   0.00008725  -0.00211199
  9:   0.00746953  -0.00013822   0.00234595
 10:  -0.00198805   0.00104531   0.00116062
 11:  -0.00003942   0.00022189  -0.00003969
 12:  -0.00002217   0.00004197  -0.00001218
 13:  -0.00003129   0.00007070  -0.00001221
 14:   0.00006043   0.00000012   0.00000743
 15:   0.00030451   0.00020489   0.00003404
 16:  -0.00003065  -0.00022999   0.00015999
 17:  -0.00012902  -0.00005332   0.00040577
 18:   0.00065098  -0.00107950  -0.00038501
 19:  -0.00147740  -0.00016989  -0.00054457

-----------------------------------
NORM OF THE MP2 GRADIENT:  0.012306
-----------------------------------

Maximum memory used throughout the entire MP2-calculation: 42.2 MB


-------------------------------------------------------------------------------
                          DFT DISPERSION CORRECTION                            
                                                                               
                              DFTD3 V3.1  Rev 1                                
                          USING Becke-Johnson damping                          
-------------------------------------------------------------------------------
-------------------------   ----------------
Dispersion correction           -0.017024642
-------------------------   ----------------


-------------------------   --------------------
FINAL SINGLE POINT ENERGY      -460.708147877346
-------------------------   --------------------

------------------------------------------------------------------------------
                         ORCA GEOMETRY RELAXATION STEP
------------------------------------------------------------------------------

Reading the OPT-File                    .... done
Getting information on internals        .... done
Copying old internal coords+grads       .... done
Making the new internal coordinates     .... (2022 redundants) done
Validating the new internal coordinates .... (2022 redundants) done
Calculating the B-matrix                .... done
Calculating the G,G- and P matrices     .... done
Transforming gradient to internals      .... done
Projecting the internal gradient        .... done
Number of atoms                         ....  20
Number of internal coordinates          .... 101
Current Energy                          ....  -460.708147877 Eh
Current gradient norm                   ....     0.012305995 Eh/bohr
Maximum allowed component of the step   ....  0.300
Current trust radius                    ....  0.675
Updating the Hessian (BFGS)             .... done
Forming the augmented Hessian           .... done
Diagonalizing the augmented Hessian     .... done
Last element of RFO vector              ....  0.994980771
Lowest eigenvalues of augmented Hessian:
 -0.000306582  0.013172176  0.014198452  0.020490261  0.023785187
Length of the computed step             ....  0.100571097
The final length of the internal step   ....  0.100571097
Converting the step to Cartesian space:
 Initial RMS(Int)=    0.0100071982
Transforming coordinates:
 Iter   0:  RMS(Cart)=    0.0157587925 RMS(Int)=    1.0808054919
done
Storing new coordinates                 .... done
The predicted energy change is          ....    -0.000154841
Previously predicted energy change      ....    -0.000399807
Actually observed energy change         ....    -0.000531531
Ratio of predicted to observed change   ....     1.329468644
New trust radius                        ....     0.675000000

                                .--------------------.
          ----------------------|Geometry convergence|-------------------------
          Item                value                   Tolerance       Converged
          ---------------------------------------------------------------------
          Energy change      -0.0005315306            0.0000010000      NO
          RMS gradient        0.0007778231            0.0000300000      NO
          MAX gradient        0.0057655158            0.0001000000      NO
          RMS step            0.0100071982            0.0006000000      NO
          MAX step            0.0415463196            0.0010000000      NO
          ........................................................
          Max(Bonds)      0.0085      Max(Angles)    0.83
          Max(Dihed)        2.38      Max(Improp)    0.00
          ---------------------------------------------------------------------

The optimization has not yet converged - more geometry cycles are needed


    ---------------------------------------------------------------------------
                         Redundant Internal Coordinates
                            (Angstroem and degrees)

        Definition                    Value    dE/dq     Step     New-Value
    ----------------------------------------------------------------------------
     1. B(C   1,C   0)                1.4379  0.000313  0.0007    1.4385   
     2. B(C   2,C   1)                1.4140 -0.000098 -0.0002    1.4138   
     3. B(C   3,C   2)                1.3894 -0.000124  0.0003    1.3897   
     4. B(C   4,C   3)                1.4029  0.000018 -0.0003    1.4026   
     5. B(C   5,C   4)                1.4006 -0.000244  0.0002    1.4008   
     6. B(C   6,C   5)                1.3920  0.000161  0.0000    1.3920   
     7. B(C   6,C   1)                1.4136  0.000350 -0.0007    1.4129   
     8. B(C   7,C   0)                1.4454  0.003128 -0.0043    1.4411   
     9. B(C   8,C   7)                1.3546 -0.001544  0.0018    1.3564   
    10. B(C   9,C   8)                1.4891  0.005766 -0.0085    1.4806   
    11. B(O  10,C   9)                1.4452 -0.000048  0.0008    1.4461   
    12. B(O  10,C   0)                1.3032 -0.000442  0.0008    1.3040   
    13. B(H  11,C   2)                1.0894  0.000013 -0.0000    1.0894   
    14. B(H  12,C   3)                1.0902 -0.000046 -0.0000    1.0902   
    15. B(H  13,C   4)                1.0914 -0.000059 -0.0000    1.0914   
    16. B(H  14,C   5)                1.0902 -0.000059 -0.0000    1.0901   
    17. B(H  15,C   6)                1.0898 -0.000071  0.0000    1.0898   
    18. B(H  16,C   7)                1.0861 -0.000000 -0.0001    1.0860   
    19. B(H  17,C   8)                1.0904 -0.000060  0.0001    1.0905   
    20. B(H  18,C   9)                1.0988 -0.000400  0.0009    1.0997   
    21. B(H  19,C   9)                1.1005 -0.000540  0.0001    1.1007   
    22. A(C   1,C   0,O  10)          119.28  0.000212    0.13    119.41   
    23. A(C   1,C   0,C   7)          129.68  0.000220   -0.24    129.43   
    24. A(C   7,C   0,O  10)          111.04 -0.000433    0.12    111.16   
    25. A(C   0,C   1,C   2)          119.97  0.000756   -0.23    119.74   
    26. A(C   2,C   1,C   6)          120.19 -0.000039   -0.02    120.17   
    27. A(C   0,C   1,C   6)          119.84 -0.000717    0.25    120.09   
    28. A(C   1,C   2,C   3)          119.56 -0.000173    0.06    119.62   
    29. A(C   3,C   2,H  11)          120.80  0.000322   -0.07    120.73   
    30. A(C   1,C   2,H  11)          119.64 -0.000149    0.01    119.65   
    31. A(C   2,C   3,C   4)          120.02  0.000231   -0.04    119.98   
    32. A(C   4,C   3,H  12)          120.05 -0.000101    0.00    120.05   
    33. A(C   2,C   3,H  12)          119.93 -0.000130    0.04    119.97   
    34. A(C   5,C   4,H  13)          119.64 -0.000094    0.03    119.68   
    35. A(C   3,C   4,H  13)          119.66  0.000005   -0.01    119.65   
    36. A(C   3,C   4,C   5)          120.69  0.000089   -0.02    120.67   
    37. A(C   4,C   5,C   6)          119.89 -0.000226    0.04    119.93   
    38. A(C   6,C   5,H  14)          119.90  0.000131   -0.01    119.89   
    39. A(C   4,C   5,H  14)          120.21  0.000095   -0.03    120.19   
    40. A(C   1,C   6,H  15)          120.53 -0.000429    0.09    120.62   
    41. A(C   1,C   6,C   5)          119.64  0.000118   -0.01    119.63   
    42. A(C   5,C   6,H  15)          119.83  0.000312   -0.08    119.75   
    43. A(C   8,C   7,H  16)          127.78  0.000094    0.03    127.81   
    44. A(C   0,C   7,H  16)          125.55 -0.000402    0.02    125.57   
    45. A(C   0,C   7,C   8)          106.66  0.000306   -0.04    106.62   
    46. A(C   9,C   8,H  17)          123.74  0.000109   -0.11    123.63   
    47. A(C   7,C   8,H  17)          127.35 -0.000042    0.08    127.43   
    48. A(C   7,C   8,C   9)          108.91 -0.000064    0.03    108.94   
    49. A(O  10,C   9,H  18)          107.86 -0.000363   -0.31    107.56   
    50. A(C   8,C   9,H  18)          115.67  0.001619   -0.83    114.84   
    51. A(C   8,C   9,O  10)          103.42 -0.001344    0.28    103.70   
    52. A(H  18,C   9,H  19)          109.60  0.000433    0.15    109.74   
    53. A(O  10,C   9,H  19)          107.53  0.000348   -0.19    107.34   
    54. A(C   8,C   9,H  19)          112.20 -0.000852    0.83    113.03   
    55. A(C   0,O  10,C   9)          109.93  0.001534   -0.30    109.63   
    56. D(C   6,C   1,C   0,C   7)     -0.57 -0.000044   -0.00     -0.57   
    57. D(C   2,C   1,C   0,O  10)     -0.63  0.000038    0.21     -0.43   
    58. D(C   2,C   1,C   0,C   7)    179.26 -0.000046    0.04    179.29   
    59. D(C   6,C   1,C   0,O  10)    179.54  0.000040    0.17    179.71   
    60. D(C   3,C   2,C   1,C   6)     -0.03 -0.000014    0.03     -0.00   
    61. D(C   3,C   2,C   1,C   0)   -179.86 -0.000011   -0.01   -179.87   
    62. D(H  11,C   2,C   1,C   0)      0.07 -0.000009    0.00      0.07   
    63. D(H  11,C   2,C   1,C   6)    179.89 -0.000012    0.04    179.94   
    64. D(H  12,C   3,C   2,H  11)      0.05  0.000004   -0.02      0.03   
    65. D(H  12,C   3,C   2,C   1)    179.97  0.000006   -0.00    179.97   
    66. D(C   4,C   3,C   2,C   1)      0.00  0.000006   -0.01     -0.01   
    67. D(C   4,C   3,C   2,H  11)   -179.92  0.000005   -0.02   -179.95   
    68. D(H  13,C   4,C   3,C   2)    179.99  0.000002    0.00    179.99   
    69. D(C   5,C   4,C   3,H  12)   -179.97  0.000004   -0.02   -179.98   
    70. D(C   5,C   4,C   3,C   2)      0.00  0.000004   -0.01     -0.00   
    71. D(H  13,C   4,C   3,H  12)      0.02  0.000003   -0.01      0.01   
    72. D(H  14,C   5,C   4,H  13)      0.01 -0.000002   -0.00      0.01   
    73. D(H  14,C   5,C   4,C   3)    180.00 -0.000003    0.01    180.00   
    74. D(C   6,C   5,C   4,H  13)   -179.96 -0.000004   -0.00   -179.97   
    75. D(C   6,C   5,C   4,C   3)      0.02 -0.000005    0.01      0.03   
    76. D(H  15,C   6,C   5,H  14)     -0.06 -0.000002    0.00     -0.05   
    77. D(C   1,C   6,C   5,H  14)    179.97 -0.000005    0.01    179.98   
    78. D(C   1,C   6,C   5,C   4)     -0.05 -0.000003    0.01     -0.04   
    79. D(H  15,C   6,C   1,C   2)   -179.91  0.000009   -0.02   -179.93   
    80. D(H  15,C   6,C   1,C   0)     -0.09  0.000009    0.02     -0.07   
    81. D(H  15,C   6,C   5,C   4)    179.92 -0.000000    0.00    179.92   
    82. D(C   5,C   6,C   1,C   2)      0.06  0.000012   -0.03      0.03   
    83. D(C   5,C   6,C   1,C   0)    179.88  0.000012    0.01    179.89   
    84. D(H  16,C   7,C   0,C   1)      0.75  0.000174   -0.33      0.42   
    85. D(C   8,C   7,C   0,O  10)      0.13 -0.000130   -0.09      0.04   
    86. D(C   8,C   7,C   0,C   1)   -179.76 -0.000052    0.07   -179.69   
    87. D(H  16,C   7,C   0,O  10)   -179.36  0.000096   -0.49   -179.85   
    88. D(H  17,C   8,C   7,H  16)     -0.03  0.000145   -0.38     -0.41   
    89. D(H  17,C   8,C   7,C   0)   -179.50  0.000381   -0.79   -180.29   
    90. D(C   9,C   8,C   7,H  16)   -179.38 -0.000118   -0.39   -179.77   
    91. D(C   9,C   8,C   7,C   0)      1.14  0.000118   -0.79      0.35   
    92. D(H  19,C   9,C   8,C   7)    113.70 -0.000823    1.60    115.30   
    93. D(H  18,C   9,C   8,H  17)     61.05  0.000171    1.95     63.00   
    94. D(H  18,C   9,C   8,C   7)   -119.56  0.000421    1.96   -117.60   
    95. D(O  10,C   9,C   8,H  17)    178.73 -0.000328    1.30    180.04   
    96. D(O  10,C   9,C   8,C   7)     -1.88 -0.000078    1.32     -0.57   
    97. D(C   0,O  10,C   9,H  19)   -116.89  0.001495   -2.38   -119.27   
    98. D(C   0,O  10,C   9,H  18)    124.98  0.000991   -2.29    122.69   
    99. D(C   0,O  10,C   9,C   8)      1.97  0.000017   -1.39      0.59   
   100. D(C   9,O  10,C   0,C   7)     -1.39  0.000026    0.98     -0.41   
   101. D(C   9,O  10,C   0,C   1)    178.52 -0.000043    0.84    179.36   
    ----------------------------------------------------------------------------

Geometry step timings:
Preparation and reading OPT file:      0.001 s (19.916 %)
Internal coordinates            :      0.000 s ( 0.598 %)
B/P matrices and projection     :      0.001 s (23.824 %)
Hessian update/contruction      :      0.000 s ( 7.556 %)
Making the step                 :      0.001 s (20.614 %)
Converting the step to Cartesian:      0.000 s ( 2.572 %)
Storing new data                :      0.000 s ( 0.638 %)
Checking convergence            :      0.000 s ( 0.279 %)
Final printing                  :      0.001 s (23.963 %)
Total time                      :      0.005 s

Time for energy+gradient        :     32.455 s
Time for complete geometry iter :     32.642 s

         *************************************************************
         *                GEOMETRY OPTIMIZATION CYCLE   7            *
         *************************************************************
---------------------------------
CARTESIAN COORDINATES (ANGSTROEM)
---------------------------------
  C     -0.330690   -1.166392   -0.054455
  C     -0.727190   -2.549195   -0.051345
  C      0.238983   -3.555361    0.178819
  C     -0.146389   -4.890594    0.178521
  C     -1.487413   -5.233021   -0.049100
  C     -2.449461   -4.240736   -0.277497
  C     -2.076706   -2.899583   -0.280375
  C     -1.127183    0.013810   -0.277222
  C     -0.285634    1.073319   -0.182342
  C      1.081025    0.577607    0.098184
  O      0.917292   -0.857611    0.164040
  H      1.277232   -3.275622    0.353411
  H      0.593976   -5.671162    0.354902
  H     -1.784070   -6.283290   -0.048297
  H     -3.489548   -4.515834   -0.453470
  H     -2.827272   -2.130036   -0.459651
  H     -2.194328    0.027058   -0.478414
  H     -0.533318    2.128952   -0.298110
  H      1.504826    0.907390    1.057891
  H      1.791696    0.789620   -0.715149

----------------------------
CARTESIAN COORDINATES (A.U.)
----------------------------
  NO LB      ZA    FRAG     MASS         X           Y           Z
   0 C     6.0000    0    12.011   -0.624914   -2.204161   -0.102905
   1 C     6.0000    0    12.011   -1.374190   -4.817281   -0.097028
   2 C     6.0000    0    12.011    0.451612   -6.718658    0.337918
   3 C     6.0000    0    12.011   -0.276635   -9.241882    0.337355
   4 C     6.0000    0    12.011   -2.810802   -9.888976   -0.092785
   5 C     6.0000    0    12.011   -4.628811   -8.013830   -0.524394
   6 C     6.0000    0    12.011   -3.924405   -5.479417   -0.529832
   7 C     6.0000    0    12.011   -2.130067    0.026097   -0.523874
   8 C     6.0000    0    12.011   -0.539770    2.028278   -0.344577
   9 C     6.0000    0    12.011    2.042841    1.091519    0.185540
  10 O     8.0000    0    15.999    1.733431   -1.620649    0.309992
  11 H     1.0000    0     1.008    2.413619   -6.190028    0.667849
  12 H     1.0000    0     1.008    1.122453  -10.716943    0.670668
  13 H     1.0000    0     1.008   -3.371404  -11.873696   -0.091269
  14 H     1.0000    0     1.008   -6.594289   -8.533689   -0.856934
  15 H     1.0000    0     1.008   -5.342769   -4.025184   -0.868615
  16 H     1.0000    0     1.008   -4.146679    0.051133   -0.904072
  17 H     1.0000    0     1.008   -1.007824    4.023136   -0.563347
  18 H     1.0000    0     1.008    2.843709    1.714718    1.999125
  19 H     1.0000    0     1.008    3.385815    1.492166   -1.351436

--------------------------------
INTERNAL COORDINATES (ANGSTROEM)
--------------------------------
 C      0   0   0     0.000000000000     0.00000000     0.00000000
 C      1   0   0     1.438529487335     0.00000000     0.00000000
 C      2   1   0     1.413801350895   119.74203168     0.00000000
 C      3   2   1     1.389733015893   119.61880398   180.13256060
 C      4   3   2     1.402644620413   119.98064424     0.00000000
 C      5   4   3     1.400832715530   120.67226460     0.00000000
 C      6   5   4     1.391993793296   119.92806136     0.02903596
 C      1   2   3     1.441146161531   129.43544116   179.29350474
 C      8   1   2     1.356379622489   106.61724140   180.30388043
 C      9   8   1     1.480601618450   108.93033593     0.34330619
 O      1   2   3     1.304049638246   119.40828324   359.57446226
 H      3   2   1     1.089356633155   119.64762344     0.07147544
 H      4   3   2     1.090200919770   119.97066022   179.97059507
 H      5   4   3     1.091361975554   119.64995710   179.99122388
 H      6   5   4     1.090148876533   120.18523957   180.00401106
 H      7   6   5     1.089812622403   119.75226901   179.92083819
 H      8   1   2     1.086026088287   125.57004945     0.41619160
 H      9   8   1     1.090463867475   127.43276148   179.70473120
 H     10   9   8     1.099728689391   114.87599817   242.37456027
 H     10   9   8     1.100687558876   113.04662665   115.32774899

---------------------------
INTERNAL COORDINATES (A.U.)
---------------------------
 C      0   0   0     0.000000000000     0.00000000     0.00000000
 C      1   0   0     2.718426766633     0.00000000     0.00000000
 C      2   1   0     2.671697360960   119.74203168     0.00000000
 C      3   2   1     2.626214799305   119.61880398   180.13256060
 C      4   3   2     2.650614195798   119.98064424     0.00000000
 C      5   4   3     2.647190191788   120.67226460     0.00000000
 C      6   5   4     2.630487049448   119.92806136     0.02903596
 C      1   2   3     2.723371564245   129.43544116   179.29350474
 C      8   1   2     2.563186020136   106.61724140   180.30388043
 C      9   8   1     2.797931572310   108.93033593     0.34330619
 O      1   2   3     2.464296681324   119.40828324   359.57446226
 H      3   2   1     2.058585698833   119.64762344     0.07147544
 H      4   3   2     2.060181169313   119.97066022   179.97059507
 H      5   4   3     2.062375246772   119.64995710   179.99122388
 H      6   5   4     2.060082821850   120.18523957   180.00401106
 H      7   6   5     2.059447393633   119.75226901   179.92083819
 H      8   1   2     2.052291881156   125.57004945     0.41619160
 H      9   8   1     2.060678068464   127.43276148   179.70473120
 H     10   9   8     2.078186044565   114.87599817   242.37456027
 H     10   9   8     2.079998045290   113.04662665   115.32774899


           ************************************************************
           *        Program running with 8 parallel MPI-processes     *
           *              working on a common directory               *
           ************************************************************
------------------------------------------------------------------------------
                   ___                                                        
                  /   \      - P O W E R E D   B Y -                         
                 /     \                                                     
                 |  |  |   _    _      __       _____    __    __             
                 |  |  |  | |  | |    /  \     |  _  \  |  |  /  |          
                  \  \/   | |  | |   /    \    | | | |  |  | /  /          
                 / \  \   | |__| |  /  /\  \   | |_| |  |  |/  /          
                |  |  |   |  __  | /  /__\  \  |    /   |      \           
                |  |  |   | |  | | |   __   |  |    \   |  |\   \          
                \     /   | |  | | |  |  |  |  | |\  \  |  | \   \       
                 \___/    |_|  |_| |__|  |__|  |_| \__\ |__|  \__/        
                                                                              
                      - O R C A' S   B I G   F R I E N D -                    
                                      &                                       
                       - I N T E G R A L  F E E D E R -                       
                                                                              
 v1 FN, 2020, v2 2021, v3 2022-2024                                           
------------------------------------------------------------------------------


----------------------
SHARK INTEGRAL PACKAGE
----------------------

Number of atoms                             ...     20
Number of basis functions                   ...    199
Number of shells                            ...     93
Maximum angular momentum                    ...      2
Integral batch strategy                     ... SHARK/LIBINT Hybrid
RI-J (if used) integral strategy            ... SPLIT-RIJ (Revised 2003 algorithm where possible)
Printlevel                                  ...      1
Contraction scheme used                     ... SEGMENTED contraction
Prescreening option                         ... SCHWARTZ
   Thresh                                   ... 1.000e-12
   Tcut                                     ... 1.000e-14
   Tpresel                                  ... 1.000e-14 
Coulomb Range Separation                    ... NOT USED
Exchange Range Separation                   ... NOT USED
Multipole approximations                    ... NOT USED
Finite Nucleus Model                        ... NOT USED
CABS basis                                  ... NOT available
Auxiliary Coulomb fitting basis             ... AVAILABLE
   # of basis functions in Aux-J            ...    638
   # of shells in Aux-J                     ...    210
   Maximum angular momentum in Aux-J        ...      4
Auxiliary J/K fitting basis                 ... NOT available
Auxiliary Correlation fitting basis         ... AVAILABLE
   # of basis functions in Aux-C            ...    654
   # of shells in Aux-C                     ...    230
   Maximum angular momentum in Aux-C        ...      3
Auxiliary 'external' fitting basis          ... NOT available

Checking pre-screening integrals            ... done (  0.0 sec) Dimension = 93
Check shell pair data                       ... done (  0.0 sec)
Shell pair information
Shell pair cut-off parameter TPreSel        ...   1.0e-14
Total number of shell pairs                 ...      4371
Shell pairs after pre-screening             ...      3973
Total number of primitive shell pairs       ...     15923
Primitive shell pairs kept                  ...     10527
          la=0 lb=0:   1205 shell pairs
          la=1 lb=0:   1446 shell pairs
          la=1 lb=1:    459 shell pairs
          la=2 lb=0:    502 shell pairs
          la=2 lb=1:    303 shell pairs
          la=2 lb=2:     58 shell pairs

Calculating one electron integrals          ... done (  0.0 sec)
Calculating RI/J V-Matrix + Cholesky decomp.... done (  0.0 sec)
Calculating RI/C V-Matrix + Cholesky decomp.... done (  0.0 sec)
Calculating Nuclear repulsion               ... done (  0.0 sec) ENN=    550.832183900072 Eh

Diagonalization of the overlap matrix:
Smallest eigenvalue                        ... 3.089e-04
Time for diagonalization                   ...    0.006 sec
Threshold for overlap eigenvalues          ... 1.000e-07
Number of eigenvalues below threshold      ... 0
Time for construction of square roots      ...    0.002 sec
Total time needed                          ...    0.009 sec

-------------------
DFT GRID GENERATION
-------------------

General Integration Accuracy     IntAcc      ... 4.388
Radial Grid Type                 RadialGrid  ... OptM3 with GC (2021)
Angular Grid (max. ang.)         AngularGrid ... 4 (Lebedev-302)
Angular grid pruning method      GridPruning ... 4 (adaptive)
Weight generation scheme         WeightScheme... mBecke (2022)
Basis function cutoff            BFCut       ... 1.0000e-12
Integration weight cutoff        WCut        ... 1.0000e-14
Partially contracted basis set               ... off
Rotationally invariant grid construction     ... off
Angular grids for H and He will be reduced by one unit

Total number of grid points                  ...    94988
Total number of batches                      ...     1494
Average number of points per batch           ...       63
Average number of grid points per atom       ...     4749

--------------------
COSX GRID GENERATION
--------------------

GRIDX 1
-------
General Integration Accuracy     IntAcc      ... 3.816
Radial Grid Type                 RadialGrid  ... OptM3 with GC (2021)
Angular Grid (max. ang.)         AngularGrid ... 1 (Lebedev-50)
Angular grid pruning method      GridPruning ... 4 (adaptive)
Weight generation scheme         WeightScheme... mBecke (2022)
Basis function cutoff            BFCut       ... 1.0000e-12
Integration weight cutoff        WCut        ... 1.0000e-14
Partially contracted basis set               ... on
Rotationally invariant grid construction     ... off
Angular grids for H and He will be reduced by one unit

Total number of grid points                  ...    12144
Total number of batches                      ...      105
Average number of points per batch           ...      115
Average number of grid points per atom       ...      607
UseSFitting                                  ... on

GRIDX 2
-------
General Integration Accuracy     IntAcc      ... 4.020
Radial Grid Type                 RadialGrid  ... OptM3 with GC (2021)
Angular Grid (max. ang.)         AngularGrid ... 2 (Lebedev-110)
Angular grid pruning method      GridPruning ... 4 (adaptive)
Weight generation scheme         WeightScheme... mBecke (2022)
Basis function cutoff            BFCut       ... 1.0000e-12
Integration weight cutoff        WCut        ... 1.0000e-14
Partially contracted basis set               ... on
Rotationally invariant grid construction     ... off
Angular grids for H and He will be reduced by one unit

Total number of grid points                  ...    26449
Total number of batches                      ...      216
Average number of points per batch           ...      122
Average number of grid points per atom       ...     1322
UseSFitting                                  ... on

GRIDX 3
-------
General Integration Accuracy     IntAcc      ... 4.338
Radial Grid Type                 RadialGrid  ... OptM3 with GC (2021)
Angular Grid (max. ang.)         AngularGrid ... 3 (Lebedev-194)
Angular grid pruning method      GridPruning ... 4 (adaptive)
Weight generation scheme         WeightScheme... mBecke (2022)
Basis function cutoff            BFCut       ... 1.0000e-12
Integration weight cutoff        WCut        ... 1.0000e-14
Partially contracted basis set               ... on
Rotationally invariant grid construction     ... off
Angular grids for H and He will be reduced by one unit

Total number of grid points                  ...    58159
Total number of batches                      ...      464
Average number of points per batch           ...      125
Average number of grid points per atom       ...     2908
UseSFitting                                  ... on
Initializing property integral containers    ... done (  0.0 sec)

SHARK setup successfully completed in   1.2 seconds

Maximum memory used throughout the entire STARTUP-calculation: 25.8 MB


           ************************************************************
           *        Program running with 8 parallel MPI-processes     *
           *              working on a common directory               *
           ************************************************************
Occupation numbers will be reassigned to an Aufbau configuration
             **** ENERGY FILE WAS UPDATED (calc.en.tmp) ****
Finished Guess after   0.2 sec
Maximum memory used throughout the entire GUESS-calculation: 11.1 MB


           ************************************************************
           *        Program running with 8 parallel MPI-processes     *
           *              working on a common directory               *
           ************************************************************
--------------------
CPCM SOLVATION MODEL
--------------------
CPCM parameters:
  Epsilon                                         ...      16.7000
  Refrac                                          ...       1.2750
  Rsolv                                           ...       1.3000
  Surface type                                    ... GAUSSIAN VDW
  Discretization scheme                           ... Constant charge density
    Threshold for H atoms                         ...       5.0000 (charges/Ang^2)
    Threshold for non-H atoms                     ...       5.0000 (charges/Ang^2)
  Epsilon function type                           ...         CPCM
Solvent:                                          ... CUSTOM
Radii:
  Scheme                                          ... Element-dependent radii
  Radius for C  used is    3.8550 Bohr (=   2.0400 Ang.)
  Radius for O  used is    3.4469 Bohr (=   1.8240 Ang.)
  Radius for H  used is    2.4944 Bohr (=   1.3200 Ang.)
Calculating surface                               ...        done! (  0.0s)
Cavity surface points                             ...         1926
Cavity Volume                                     ...    1262.1211
Cavity Surface-area                               ...     682.9458
Calculating surface distance matrix               ...        done! (  0.1s)
Performing Cholesky decomposition & store         ...        done! (  0.1s)
Overall time for CPCM initialization              ...                 0.2s

----------------------------------------D-I-I-S--------------------------------------------
Iteration    Energy (Eh)           Delta-E    RMSDP     MaxDP     DIISErr   Damp  Time(sec)
-------------------------------------------------------------------------------------------
               ***  Starting incremental Fock matrix formation  ***
    1    -460.2061554219949358     0.00e+00  7.16e-05  1.89e-03  8.04e-03  0.700   1.3
    2    -460.2062418663686003    -8.64e-05  6.39e-05  1.66e-03  6.47e-03  0.700   0.7
                               ***Turning on AO-DIIS***
    3    -460.2063125580920087    -7.07e-05  5.37e-05  1.42e-03  5.02e-03  0.700   1.3
    4    -460.2063672546807993    -5.47e-05  1.36e-04  3.65e-03  3.69e-03  0.000   0.7
                              *** Initializing SOSCF ***
---------------------------------------S-O-S-C-F--------------------------------------
Iteration    Energy (Eh)           Delta-E    RMSDP     MaxDP     MaxGrad    Time(sec)
--------------------------------------------------------------------------------------
    5    -460.2065186143088340    -1.51e-04  1.03e-05  1.98e-04  2.17e-04     0.7
               *** Restarting incremental Fock matrix formation ***
    6    -460.2065195275536098    -9.13e-07  6.71e-06  1.25e-04  6.38e-05     1.2
    7    -460.2065197599632711    -2.32e-07  4.91e-06  1.12e-04  2.10e-05     1.0
    8    -460.2065197898423321    -2.99e-08  1.42e-06  4.46e-05  1.53e-05     1.0
    9    -460.2065198022288541    -1.24e-08  5.20e-07  1.76e-05  4.76e-06     0.9
   10    -460.2065198035408002    -1.31e-09  2.19e-07  6.21e-06  2.49e-06     0.9
   11    -460.2065198034147215     1.26e-10  7.08e-08  2.79e-06  7.75e-07     0.8
                 **** Energy Check signals convergence ****

               *****************************************************
               *                     SUCCESS                       *
               *           SCF CONVERGED AFTER  11 CYCLES          *
               *****************************************************

Recomputing exchange energy using gridx3       ... done (    1.734 sec)
Old exchange energy                            :    -33.334018164 Eh
New exchange energy                            :    -33.333954170 Eh
Exchange energy change after final integration :      0.000063994 Eh
Total energy after final integration           :   -460.206455809 Eh
             **** ENERGY FILE WAS UPDATED (calc.en.tmp) ****

----------------
TOTAL SCF ENERGY
----------------

Total Energy       :       -460.20645580938572 Eh          -12522.85431 eV

Components:
Nuclear Repulsion  :        550.83218390007221 Eh           14988.90575 eV
Electronic Energy  :      -1010.96193781599754 Eh          -27509.67289 eV
One Electron Energy:      -1700.71580955266791 Eh          -46278.82995 eV
Two Electron Energy:        689.75387173667036 Eh           18769.15706 eV
CPCM Dielectric    :         -0.07676588748938 Eh              -2.08891 eV

Virial components:
Potential Energy   :       -916.36342476627453 Eh          -24935.51649 eV
Kinetic Energy     :        456.15696895688882 Eh           12412.66217 eV
Virial Ratio       :          2.00887739775577

DFT components:
N(Alpha)           :       38.000000665490 electrons
N(Beta)            :       38.000000665490 electrons
N(Total)           :       76.000001330980 electrons
E(X)               :      -29.625574525082 Eh       
E(C)               :       -1.876298627086 Eh       
E(XC)              :      -31.501873152168 Eh       

CPCM Solvation Model Properties:
Surface-charge          :         -1.01585574420427
Corrected charge        :         -1.00000000000000
Outlying charge corr.   :          0.00001635321067 Eh               0.00044 eV
Free-energy (cav+disp)  :  This term is not implemented in the current solvation scheme

---------------
SCF CONVERGENCE
---------------

  Last Energy change         ...   -1.2608e-10  Tolerance :   1.0000e-09
  Last MAX-Density change    ...    2.7931e-06  Tolerance :   1.0000e-08
  Last RMS-Density change    ...    7.0835e-08  Tolerance :   1.0000e-09
  Last DIIS Error            ...    2.1714e-04  Tolerance :   1.0000e-08
  Last Orbital Gradient      ...    7.7520e-07  Tolerance :   2.0000e-06
  Last Orbital Rotation      ...    3.5292e-06  Tolerance :   2.0000e-06


Total SCF time: 0 days 0 hours 0 min 12 sec 
Finished LeanSCF after  12.7 sec

Maximum memory used throughout the entire LEANSCF-calculation: 22.7 MB


           ************************************************************
           *        Program running with 8 parallel MPI-processes     *
           *              working on a common directory               *
           ************************************************************

------------------------------------------------------------------------------
                                ORCA  MP2 
------------------------------------------------------------------------------

Freezing NCore=22 chemical core electrons

----------------------
RI-MP2 ENERGY+GRADIENT
----------------------
Dimension of the orbital basis            ...  199
Dimension of the AuxC basis               ...  654
Memory devoted to MP2                     ... 8000 MB   
Data format for matrix containers         ... DOUBLE
Compression type for matrix containers    ... UNCOMPRESSED
Overall scaling of the MP2 energy         ...   2.700e-01

-----------------------
SHARK RI TRANSFORMATION
-----------------------

Number of basis functions                ...    199
Number of aux functions                  ...    654
Number of operators                      ...      1
Generation of IJK                        ... YES
Generation of IAK                        ... YES
Generation of ABK                        ... NO
Orbital Range Operator  0:    0-  37 to   38- 198

Aux basis identifier                     ...   AUXC
Contraction scheme used                  ... SEGMENTED
Do orthogonalization                     ... YES
All operator combinations                ... NO
Transpose (ia|K)                         ... NO
Integral generator used                  ... LIBINT
Starting integral generation + trafo... 
Half trafo (segmented) done. Total time =  0.1 sec. integrals=  0.1 sec trafo=  0.0 sec
Integral generation and half transformation done (  0.1 sec)

Reading or making V^(-1/2)          ... done (  0.0 sec)
Sorting IJK integrals               ... done (  0.0 sec)
Sorting IAK integrals               ... done (  0.1 sec)

SHARK RI integral transformation done. Total time =  0.2 sec.

Opening buffers                              ... done
Frozen core precalculation                   ... done

Starting loop over batches of integrals:

Operator 0  - window                       ... ( 11- 37)x( 38-198)
Operator 0  - Memory available             ...  8000 MB
Operator 0  - Memory needed per MO         ...   0.8 MB
Operator 0  - Number of orbitals per batch ... 4
Operator 0  - Number of batches            ... 1

OPERATOR  0   PASS   0:  MOs    11 ...   14 +   15 ...   18 +   19 ...   22 +   23 ...   26
                            +   27 ...   30 +   31 ...   34 +   35 ...   37
  Reading integrals       ... ok
  Internal MO  13
Closing buffer GIPV ( 0.03 GB; CompressionRatio= 1.00)
Time spent in pair loops =     0.759 sec
Deleting buffers (Ka|jb) ...done

-----------------------------------------------
 RI-MP2 CORRELATION ENERGY:     -0.484856709 Eh
-----------------------------------------------


---------------------
MP2 DENSITY FORMATION
---------------------

Completing the external part of the density      ... done
Storing the unrelaxed density                    ... done

Re-sorting 3-index density container for op 0    ... done
Computing external part of the Lagrangian        ... done
Calculating the xc-kernel                        ... done
Calculating G(D)                                 ... done
Completing the Lagrangian                        ... done
Solving the Z-vector equations                   ... Using XC Grid                  ... (calc.grid_cpscf.tmp) 
Recalculating density on grid  ... (calc.grho_cpscf0.tmp) done
Calculating the xc-kernel      ... (calc.fxc_cpscf0.tmp) done

-------------------
SHARK CP-SCF DRIVER
-------------------

Dimension of the orbital basis          ...    199
Dimension of the CPSCF-problem          ...   6118
Number of operators                     ...      1
Max. number of iterations               ...    128
Convergence Tolerance                   ... 3.0e-05
Number of perturbations                 ...      1
Perturbation type                       ... REAL

----------------------------
POPLE LINEAR EQUATION SOLVER
----------------------------

  ITERATION   0:   ||err||_max =   5.6272e-02 (   0.8 sec)
  ITERATION   1:   ||err||_max =   1.8874e-02 (   0.8 sec)
  ITERATION   2:   ||err||_max =   8.5030e-03 (   0.8 sec)
  ITERATION   3:   ||err||_max =   1.9053e-03 (   0.8 sec)
  ITERATION   4:   ||err||_max =   8.4921e-04 (   0.8 sec)
  ITERATION   5:   ||err||_max =   3.0085e-04 (   0.8 sec)
  ITERATION   6:   ||err||_max =   1.0793e-04 (   0.8 sec)
  ITERATION   7:   ||err||_max =   3.6226e-05 (   0.8 sec)
  ITERATION   8:   ||err||_max =   1.1089e-05 (   0.8 sec)
done
Finalizing the relaxed density                   ... done
Transforming P to the AO basis                   ... done
Storing the relaxed density                      ... done

------------------------------------
ENERGY WEIGHTED DENSITY FINALIZATION
------------------------------------

Gathering the parts of the W-matrix              ... done
Forming the Z-density                            ... done
Transforming Z to the AO basis                   ... done
Calculating G(Z)                                 ... done
Finalizing the W-matrix                          ... done
Transforming W to the AO basis and storing       ... done

----------------------------------
MP2 DERIVATIVE INTEGRAL GENERATION
----------------------------------

Input SCF Electron Density              ... calc.scfp
Input Correlated Electron Density       ... calc.pmp2re
Input Energy Weighted Density           ... calc.wmp2.tmp

Nuclear repulsion gradient              ... done (  0.0 sec)
HCore & Overlap gradient  (SHARK)       ... done (  0.0 sec)
Two-electron RIJ gradient terms         ... done (  0.4 sec)

-----------------------------------------------------------
MP2 COSX Grid Generation
-----------------------------------------------------------

General Integration Accuracy     IntAcc      ... 4.871
Radial Grid Type                 RadialGrid  ... OptM3 with GC (2021)
Angular Grid (max. ang.)         AngularGrid ... 4 (Lebedev-302)
Angular grid pruning method      GridPruning ... 4 (adaptive)
Weight generation scheme         WeightScheme... mBecke (2022)
Basis function cutoff            BFCut       ... 1.0000e-12
Integration weight cutoff        WCut        ... 1.0000e-14
Partially contracted basis set               ... on
Rotationally invariant grid construction     ... off
Angular grids for H and He will be reduced by one unit

Total number of grid points                  ...   109771
Total number of batches                      ...      869
Average number of points per batch           ...      126
Average number of grid points per atom       ...     5489
UseSFitting                                  ... on
Two-electron COSX gradient terms        ... 
Integration Timings:
Total Time                  =     4.5 sec
Basis fcn evaluation        =     0.1 sec
Density evaluation          =     0.1 sec
A evaluation                =     3.8 sec
A derivative evaluation     =     0.0 sec
S-fit derivative evaluation =     0.0 sec
anal. over. der. evaluation =     0.0 sec
num. over. der. evaluation  =     0.3 sec
K(P) evaluation             =     0.1 sec
finalize                    =     0.0 sec

done (  5.3 sec)
CPCM gradient                           ... done (  0.5 sec)
DFT XC gradient                         ... Exchange-correlation gradient    ... done
done (  0.6 sec)
Empirical dispersion gradient           ... 
-------------------
DISPERSION GRADIENT
-------------------

   1   C   :    0.000205066    0.000685414   -0.000003293
   2   C   :   -0.000025317   -0.000156302    0.000005217
   3   C   :    0.000076795   -0.000078591    0.000018958
   4   C   :    0.000073248   -0.000170134    0.000022583
   5   C   :   -0.000038205   -0.000138543    0.000000442
   6   C   :   -0.000150335   -0.000119822   -0.000020857
   7   C   :   -0.000093128   -0.000059603   -0.000013023
   8   C   :   -0.000001339    0.000231541   -0.000013175
   9   C   :    0.000024492   -0.000224406    0.000018419
  10   C   :   -0.000155726   -0.000114901   -0.000021187
  11   O   :    0.000090990    0.000115467    0.000011153
  12   H   :    0.000124170   -0.000057961    0.000026128
  13   H   :    0.000076965   -0.000091393    0.000018927
  14   H   :   -0.000031644   -0.000112246    0.000000127
  15   H   :   -0.000113631   -0.000039674   -0.000018664
  16   H   :   -0.000135486    0.000011192   -0.000025076
  17   H   :   -0.000092594    0.000096822   -0.000022882
  18   H   :   -0.000023976    0.000096685   -0.000010311
  19   H   :    0.000088824    0.000065131    0.000050615
  20   H   :    0.000100833    0.000061322   -0.000024101

Difference to translation invariance:
           :   -0.0000000000    0.0000000000    0.0000000000

Difference to rotation invariance:
           :   -0.0000000000   -0.0000000000   -0.0000000000

Norm of the Dispersion gradient    ...    0.0009791401
RMS gradient                       ...    0.0001264064
MAX gradient                       ...    0.0006854137
done (  0.0 sec)

-------
TIMINGS
-------

Total time                :   18.449 sec
Integral trafo            :    0.220 sec (  1.2%)
FC preparation            :    0.055 sec (  0.3%)
I/O of integrals          :    0.071 sec (  0.4%)
K(i,j) operators          :    0.104 sec (  0.6%)
T(i,j) pair energies      :    0.018 sec (  0.1%)
V**(-1/2)                 :    0.121 sec (  0.7%)
Gamma(ia|P)               :    0.103 sec (  0.6%)
Gamma-Trafo               :    0.038 sec (  0.2%)
D(virtual)                :    0.005 sec (  0.0%)
D(internal)               :    0.129 sec (  0.7%)
W(virtual)                :    0.010 sec (  0.1%)
W(internal)               :    0.155 sec (  0.8%)
L(virtual)                :    0.113 sec (  0.6%)
L(internal)               :    0.016 sec (  0.1%)
XC kernel                 :    0.018 sec (  0.1%)
G(D)                      :    1.402 sec (  7.6%)
G(Z)                      :    1.417 sec (  7.7%)
Z-vector solution         :    6.961 sec ( 37.7%)
3-index derivative        :    0.230 sec (  1.2%)
2-index derivative        :    0.034 sec (  0.2%)
Fock matrix gradient      :    6.917 sec ( 37.5%)


---------------------------------------
MP2 TOTAL ENERGY:     -460.691312518 Eh
---------------------------------------

The final MP2 gradient
  0:   0.00110189  -0.00087581   0.00018544
  1:  -0.00040928  -0.00029628  -0.00014191
  2:  -0.00011147   0.00002219  -0.00002216
  3:  -0.00024019   0.00001672  -0.00004929
  4:   0.00012044   0.00005875   0.00000646
  5:  -0.00018754  -0.00024494  -0.00002567
  6:  -0.00003119  -0.00010924   0.00000668
  7:   0.00019619   0.00109073  -0.00035248
  8:  -0.00168092  -0.00018386  -0.00069667
  9:   0.00228636   0.00172720   0.00157704
 10:  -0.00032727   0.00076183   0.00009312
 11:  -0.00002552   0.00016640  -0.00002355
 12:  -0.00006149  -0.00000241  -0.00001858
 13:   0.00003929   0.00005420   0.00000338
 14:   0.00007276  -0.00002987   0.00000763
 15:   0.00022364   0.00009942   0.00001479
 16:  -0.00000635  -0.00032782   0.00016761
 17:   0.00018593  -0.00001908  -0.00011344
 18:  -0.00008539  -0.00115670   0.00014185
 19:  -0.00104388  -0.00074360  -0.00078376

-----------------------------------
NORM OF THE MP2 GRADIENT:  0.004743
-----------------------------------

Maximum memory used throughout the entire MP2-calculation: 42.3 MB


-------------------------------------------------------------------------------
                          DFT DISPERSION CORRECTION                            
                                                                               
                              DFTD3 V3.1  Rev 1                                
                          USING Becke-Johnson damping                          
-------------------------------------------------------------------------------
-------------------------   ----------------
Dispersion correction           -0.017026518
-------------------------   ----------------


-------------------------   --------------------
FINAL SINGLE POINT ENERGY      -460.708339036440
-------------------------   --------------------

------------------------------------------------------------------------------
                         ORCA GEOMETRY RELAXATION STEP
------------------------------------------------------------------------------

Reading the OPT-File                    .... done
Getting information on internals        .... done
Copying old internal coords+grads       .... done
Making the new internal coordinates     .... (2022 redundants) done
Validating the new internal coordinates .... (2022 redundants) done
Calculating the B-matrix                .... done
Calculating the G,G- and P matrices     .... done
Transforming gradient to internals      .... done
Projecting the internal gradient        .... done
Number of atoms                         ....  20
Number of internal coordinates          .... 101
Current Energy                          ....  -460.708339036 Eh
Current gradient norm                   ....     0.004742584 Eh/bohr
Maximum allowed component of the step   ....  0.300
Current trust radius                    ....  0.675
Updating the Hessian (BFGS)             .... done
Forming the augmented Hessian           .... done
Diagonalizing the augmented Hessian     .... done
Last element of RFO vector              ....  0.999557193
Lowest eigenvalues of augmented Hessian:
 -0.000056015  0.013282102  0.013895894  0.020489844  0.023780225
Length of the computed step             ....  0.029769141
The final length of the internal step   ....  0.029769141
Converting the step to Cartesian space:
 Initial RMS(Int)=    0.0029621402
Transforming coordinates:
 Iter   0:  RMS(Cart)=    0.0058779838 RMS(Int)=    0.6248915778
done
Storing new coordinates                 .... done
The predicted energy change is          ....    -0.000028032
Previously predicted energy change      ....    -0.000154841
Actually observed energy change         ....    -0.000191159
Ratio of predicted to observed change   ....     1.234547173
New trust radius                        ....     0.700000000

                                .--------------------.
          ----------------------|Geometry convergence|-------------------------
          Item                value                   Tolerance       Converged
          ---------------------------------------------------------------------
          Energy change      -0.0001911591            0.0000010000      NO
          RMS gradient        0.0003080058            0.0000300000      NO
          MAX gradient        0.0011932220            0.0001000000      NO
          RMS step            0.0029621402            0.0006000000      NO
          MAX step            0.0148356823            0.0010000000      NO
          ........................................................
          Max(Bonds)      0.0034      Max(Angles)    0.36
          Max(Dihed)        0.85      Max(Improp)    0.00
          ---------------------------------------------------------------------

The optimization has not yet converged - more geometry cycles are needed


    ---------------------------------------------------------------------------
                         Redundant Internal Coordinates
                            (Angstroem and degrees)

        Definition                    Value    dE/dq     Step     New-Value
    ----------------------------------------------------------------------------
     1. B(C   1,C   0)                1.4385  0.000429 -0.0002    1.4384   
     2. B(C   2,C   1)                1.4138 -0.000325  0.0002    1.4140   
     3. B(C   3,C   2)                1.3897  0.000034  0.0001    1.3898   
     4. B(C   4,C   3)                1.4026 -0.000170  0.0001    1.4027   
     5. B(C   5,C   4)                1.4008 -0.000102  0.0001    1.4009   
     6. B(C   6,C   5)                1.3920  0.000181 -0.0001    1.3919   
     7. B(C   6,C   1)                1.4129 -0.000018 -0.0001    1.4128   
     8. B(C   7,C   0)                1.4411  0.000589 -0.0017    1.4394   
     9. B(C   8,C   7)                1.3564 -0.000391  0.0008    1.3572   
    10. B(C   9,C   8)                1.4806  0.001193 -0.0034    1.4772   
    11. B(O  10,C   9)                1.4460 -0.000173 -0.0002    1.4458   
    12. B(O  10,C   0)                1.3040 -0.000115  0.0006    1.3047   
    13. B(H  11,C   2)                1.0894  0.000015 -0.0000    1.0893   
    14. B(H  12,C   3)                1.0902 -0.000042  0.0000    1.0902   
    15. B(H  13,C   4)                1.0914 -0.000062  0.0001    1.0914   
    16. B(H  14,C   5)                1.0901 -0.000063  0.0001    1.0902   
    17. B(H  15,C   6)                1.0898 -0.000087  0.0001    1.0899   
    18. B(H  16,C   7)                1.0860 -0.000027  0.0000    1.0860   
    19. B(H  17,C   8)                1.0905 -0.000048  0.0001    1.0905   
    20. B(H  18,C   9)                1.0997 -0.000259  0.0006    1.1003   
    21. B(H  19,C   9)                1.1007 -0.000237  0.0004    1.1010   
    22. A(C   1,C   0,O  10)          119.41  0.000841   -0.09    119.31   
    23. A(C   1,C   0,C   7)          129.44 -0.000580    0.03    129.46   
    24. A(C   7,C   0,O  10)          111.16 -0.000261    0.07    111.22   
    25. A(C   0,C   1,C   2)          119.74 -0.000012   -0.05    119.70   
    26. A(C   2,C   1,C   6)          120.17 -0.000031   -0.00    120.17   
    27. A(C   0,C   1,C   6)          120.08  0.000043    0.05    120.14   
    28. A(C   1,C   2,C   3)          119.62 -0.000025    0.02    119.64   
    29. A(C   3,C   2,H  11)          120.73  0.000187   -0.06    120.67   
    30. A(C   1,C   2,H  11)          119.65 -0.000162    0.04    119.68   
    31. A(C   2,C   3,C   4)          119.98  0.000105   -0.02    119.96   
    32. A(C   4,C   3,H  12)          120.05 -0.000100    0.02    120.07   
    33. A(C   2,C   3,H  12)          119.97 -0.000005    0.01    119.98   
    34. A(C   5,C   4,H  13)          119.68  0.000018    0.01    119.68   
    35. A(C   3,C   4,H  13)          119.65 -0.000035    0.01    119.66   
    36. A(C   3,C   4,C   5)          120.67  0.000017   -0.01    120.66   
    37. A(C   4,C   5,C   6)          119.93 -0.000170    0.03    119.96   
    38. A(C   6,C   5,H  14)          119.89  0.000136   -0.02    119.86   
    39. A(C   4,C   5,H  14)          120.19  0.000034   -0.01    120.17   
    40. A(C   1,C   6,H  15)          120.62 -0.000286    0.07    120.69   
    41. A(C   1,C   6,C   5)          119.63  0.000104   -0.02    119.61   
    42. A(C   5,C   6,H  15)          119.75  0.000181   -0.06    119.70   
    43. A(C   8,C   7,H  16)          127.81  0.000227   -0.05    127.76   
    44. A(C   0,C   7,H  16)          125.57 -0.000468    0.10    125.67   
    45. A(C   0,C   7,C   8)          106.62  0.000241   -0.05    106.57   
    46. A(C   9,C   8,H  17)          123.63 -0.000079    0.02    123.65   
    47. A(C   7,C   8,H  17)          127.43  0.000237   -0.02    127.41   
    48. A(C   7,C   8,C   9)          108.93 -0.000156    0.00    108.93   
    49. A(O  10,C   9,H  18)          107.55 -0.000586    0.16    107.71   
    50. A(C   8,C   9,H  18)          114.88  0.000912   -0.36    114.52   
    51. A(C   8,C   9,O  10)          103.68 -0.000238    0.13    103.81   
    52. A(H  18,C   9,H  19)          109.77  0.000881   -0.35    109.42   
    53. A(O  10,C   9,H  19)          107.33 -0.000575    0.15    107.48   
    54. A(C   8,C   9,H  19)          113.05 -0.000600    0.33    113.38   
    55. A(C   0,O  10,C   9)          109.62  0.000417   -0.15    109.46   
    56. D(C   6,C   1,C   0,C   7)     -0.57 -0.000029   -0.08     -0.65   
    57. D(C   2,C   1,C   0,O  10)     -0.43  0.000066   -0.08     -0.50   
    58. D(C   2,C   1,C   0,C   7)    179.29 -0.000029   -0.07    179.22   
    59. D(C   6,C   1,C   0,O  10)    179.71  0.000066   -0.08    179.63   
    60. D(C   3,C   2,C   1,C   6)     -0.00 -0.000007    0.02      0.02   
    61. D(C   3,C   2,C   1,C   0)   -179.87 -0.000007    0.02   -179.85   
    62. D(H  11,C   2,C   1,C   0)      0.07 -0.000004    0.01      0.08   
    63. D(H  11,C   2,C   1,C   6)    179.94 -0.000004    0.02    179.95   
    64. D(H  12,C   3,C   2,H  11)      0.03  0.000001   -0.01      0.03   
    65. D(H  12,C   3,C   2,C   1)    179.97  0.000004   -0.01    179.96   
    66. D(C   4,C   3,C   2,C   1)     -0.01  0.000004   -0.01     -0.02   
    67. D(C   4,C   3,C   2,H  11)   -179.95  0.000001   -0.01   -179.95   
    68. D(H  13,C   4,C   3,C   2)    179.99  0.000002   -0.00    179.99   
    69. D(C   5,C   4,C   3,H  12)   -179.98  0.000002   -0.01   -179.99   
    70. D(C   5,C   4,C   3,C   2)     -0.00  0.000002   -0.01     -0.01   
    71. D(H  13,C   4,C   3,H  12)      0.01  0.000002   -0.01      0.01   
    72. D(H  14,C   5,C   4,H  13)      0.01 -0.000005    0.01      0.02   
    73. D(H  14,C   5,C   4,C   3)   -180.00 -0.000005    0.01   -179.98   
    74. D(C   6,C   5,C   4,H  13)   -179.97 -0.000005    0.01   -179.95   
    75. D(C   6,C   5,C   4,C   3)      0.03 -0.000005    0.01      0.04   
    76. D(H  15,C   6,C   5,H  14)     -0.05 -0.000006    0.02     -0.04   
    77. D(C   1,C   6,C   5,H  14)    179.98  0.000002   -0.00    179.98   
    78. D(C   1,C   6,C   5,C   4)     -0.04  0.000001   -0.00     -0.04   
    79. D(H  15,C   6,C   1,C   2)   -179.93  0.000012   -0.04   -179.97   
    80. D(H  15,C   6,C   1,C   0)     -0.07  0.000012   -0.03     -0.10   
    81. D(H  15,C   6,C   5,C   4)    179.92 -0.000006    0.02    179.94   
    82. D(C   5,C   6,C   1,C   2)      0.03  0.000004   -0.02      0.01   
    83. D(C   5,C   6,C   1,C   0)    179.89  0.000004   -0.01    179.88   
    84. D(H  16,C   7,C   0,C   1)      0.42  0.000099   -0.19      0.23   
    85. D(C   8,C   7,C   0,O  10)      0.04 -0.000042   -0.03      0.01   
    86. D(C   8,C   7,C   0,C   1)   -179.70  0.000044   -0.04   -179.73   
    87. D(H  16,C   7,C   0,O  10)   -179.85  0.000013   -0.18   -180.03   
    88. D(H  17,C   8,C   7,H  16)     -0.41  0.000039    0.11     -0.30   
    89. D(H  17,C   8,C   7,C   0)    179.70  0.000097   -0.04    179.67   
    90. D(C   9,C   8,C   7,H  16)   -179.77 -0.000162   -0.03   -179.80   
    91. D(C   9,C   8,C   7,C   0)      0.34 -0.000104   -0.18      0.16   
    92. D(H  19,C   9,C   8,C   7)    115.33 -0.000912    0.71    116.04   
    93. D(H  18,C   9,C   8,H  17)     62.98  0.000403    0.14     63.12   
    94. D(H  18,C   9,C   8,C   7)   -117.63  0.000597    0.28   -117.35   
    95. D(O  10,C   9,C   8,H  17)   -179.96  0.000003    0.17   -179.79   
    96. D(O  10,C   9,C   8,C   7)     -0.57  0.000198    0.31     -0.26   
    97. D(C   0,O  10,C   9,H  19)   -119.27  0.000848   -0.85   -120.12   
    98. D(C   0,O  10,C   9,H  18)    122.67  0.000423   -0.63    122.04   
    99. D(C   0,O  10,C   9,C   8)      0.60 -0.000222   -0.33      0.26   
   100. D(C   9,O  10,C   0,C   7)     -0.42  0.000170    0.24     -0.18   
   101. D(C   9,O  10,C   0,C   1)    179.35  0.000089    0.25    179.60   
    ----------------------------------------------------------------------------

Geometry step timings:
Preparation and reading OPT file:      0.001 s (20.395 %)
Internal coordinates            :      0.000 s ( 0.617 %)
B/P matrices and projection     :      0.001 s (24.424 %)
Hessian update/contruction      :      0.000 s ( 7.360 %)
Making the step                 :      0.001 s (20.395 %)
Converting the step to Cartesian:      0.000 s ( 2.056 %)
Storing new data                :      0.000 s ( 0.637 %)
Checking convergence            :      0.000 s ( 0.288 %)
Final printing                  :      0.001 s (23.787 %)
Total time                      :      0.005 s

Time for energy+gradient        :     33.137 s
Time for complete geometry iter :     33.319 s

         *************************************************************
         *                GEOMETRY OPTIMIZATION CYCLE   8            *
         *************************************************************
---------------------------------
CARTESIAN COORDINATES (ANGSTROEM)
---------------------------------
  C     -0.331682   -1.166091   -0.057150
  C     -0.728619   -2.548580   -0.052769
  C      0.238653   -3.554394    0.175765
  C     -0.145583   -4.890019    0.176673
  C     -1.487021   -5.233136   -0.047958
  C     -2.449927   -4.241063   -0.274303
  C     -2.078337   -2.899726   -0.278509
  C     -1.126445    0.013188   -0.279532
  C     -0.282743    1.072084   -0.184915
  C      1.079388    0.575901    0.098923
  O      0.917657   -0.859522    0.160374
  H      1.277262   -3.274794    0.348179
  H      0.595780   -5.670009    0.351630
  H     -1.783297   -6.283573   -0.046403
  H     -3.490377   -4.516675   -0.447726
  H     -2.830871   -2.131540   -0.456046
  H     -2.193198    0.028826   -0.482662
  H     -0.529198    2.128003   -0.301326
  H      1.494348    0.907029    1.062691
  H      1.800040    0.793412   -0.704596

----------------------------
CARTESIAN COORDINATES (A.U.)
----------------------------
  NO LB      ZA    FRAG     MASS         X           Y           Z
   0 C     6.0000    0    12.011   -0.626787   -2.203593   -0.107998
   1 C     6.0000    0    12.011   -1.376890   -4.816119   -0.099719
   2 C     6.0000    0    12.011    0.450989   -6.716830    0.332147
   3 C     6.0000    0    12.011   -0.275112   -9.240796    0.333864
   4 C     6.0000    0    12.011   -2.810062   -9.889195   -0.090628
   5 C     6.0000    0    12.011   -4.629691   -8.014448   -0.518357
   6 C     6.0000    0    12.011   -3.927487   -5.479688   -0.526306
   7 C     6.0000    0    12.011   -2.128673    0.024921   -0.528238
   8 C     6.0000    0    12.011   -0.534307    2.025945   -0.349438
   9 C     6.0000    0    12.011    2.039747    1.088296    0.186938
  10 O     8.0000    0    15.999    1.734120   -1.624261    0.303062
  11 H     1.0000    0     1.008    2.413675   -6.188465    0.657963
  12 H     1.0000    0     1.008    1.125861  -10.714765    0.664485
  13 H     1.0000    0     1.008   -3.369942  -11.874232   -0.087688
  14 H     1.0000    0     1.008   -6.595857   -8.535278   -0.846080
  15 H     1.0000    0     1.008   -5.349570   -4.028027   -0.861803
  16 H     1.0000    0     1.008   -4.144544    0.054473   -0.912100
  17 H     1.0000    0     1.008   -1.000039    4.021343   -0.569423
  18 H     1.0000    0     1.008    2.823908    1.714037    2.008194
  19 H     1.0000    0     1.008    3.401582    1.499332   -1.331494

--------------------------------
INTERNAL COORDINATES (ANGSTROEM)
--------------------------------
 C      0   0   0     0.000000000000     0.00000000     0.00000000
 C      1   0   0     1.438350980855     0.00000000     0.00000000
 C      2   1   0     1.414037584521   119.69599567     0.00000000
 C      3   2   1     1.389795873379   119.64127189   180.14866665
 C      4   3   2     1.402727709074   119.95753838     0.00000000
 C      5   4   3     1.400938447741   120.66064196     0.00000000
 C      6   5   4     1.391863094734   119.96245850     0.04268001
 C      1   2   3     1.439375462594   129.46247723   179.22403452
 C      8   1   2     1.357220339117   106.57071219   180.26509642
 C      9   8   1     1.477214040271   108.93803905     0.15866711
 O      1   2   3     1.304663964863   119.31494639   359.49770770
 H      3   2   1     1.089316730166   119.68383878     0.08142385
 H      4   3   2     1.090235854171   119.97700022   179.95930554
 H      5   4   3     1.091420412334   119.65602765   179.98636589
 H      6   5   4     1.090217678335   120.17425148   180.01837629
 H      7   6   5     1.089924760738   119.69501825   179.93919415
 H      8   1   2     1.086033588161   125.66541232     0.22793519
 H      9   8   1     1.090530484349   127.40919108   179.66278188
 H     10   9   8     1.100311231849   114.51717897   242.63179212
 H     10   9   8     1.101042267542   113.38757358   116.05306711

---------------------------
INTERNAL COORDINATES (A.U.)
---------------------------
 C      0   0   0     0.000000000000     0.00000000     0.00000000
 C      1   0   0     2.718089438273     0.00000000     0.00000000
 C      2   1   0     2.672143777816   119.69599567     0.00000000
 C      3   2   1     2.626333582741   119.64127189   180.14866665
 C      4   3   2     2.650771210613   119.95753838     0.00000000
[truncated: 435,221 more chars]
