# Supplementary material for: Bro̷nsted Acid-Catalyzed Reduction of Furans
Source: J Am Chem Soc. 2025 Feb 19;147(9):7932–8. doi: 10.1021/jacs.4c18485 (PMC11887439; doi:10.1021/jacs.4c18485)
Supplement: Supplementary file 2 — ja4c18485_si_002.zip [file ja4c18485_si_002.zip › AllCoordinates/2-Ph-Furan/2/calc.xyz]

20
Coordinates from ORCA-job calc E -460.708400766998
  C          -0.33306968179707     -1.16645338490725     -0.06052291701971
  C          -0.72805856636576     -2.54913362593920     -0.05401868181855
  C           0.23970998156300     -3.55518688161174      0.17192692840295
  C          -0.14496783144702     -4.89061462219051      0.17402551254678
  C          -1.48728021576260     -5.23358764870972     -0.04650919973589
  C          -2.45054767416184     -4.24129479058953     -0.26997312515783
  C          -2.07868610126183     -2.90004956063922     -0.27569976722706
  C          -1.12675943140471      0.01368413872994     -0.28475657768346
  C          -0.28179850044842      1.07160450851893     -0.19007714727383
  C           1.07913556724049      0.57350169691812      0.09910976620815
  O           0.91654668698252     -0.86042663754177      0.15866267579554
  H           1.27907066526160     -3.27649544651759      0.34116571309593
  H           0.59706106963768     -5.67049272333924      0.34677904000512
  H          -1.78403825120100     -6.28391283484190     -0.04400721630386
  H          -3.49172554611551     -4.51645157284384     -0.43993819421262
  H          -2.83203712309332     -2.13194105759882     -0.45051306887986
  H          -2.19315117276779      0.03238820032120     -0.48969306821360
  H          -0.52923943787404      2.12764938124150     -0.30321603590444
  H           1.48208664860880      0.90862379764129      1.06727863027235
  H           1.81357920410684      0.79790985419939     -0.68968387459610
