# Supplementary material for: Bro̷nsted Acid-Catalyzed Reduction of Furans
Source: J Am Chem Soc. 2025 Feb 19;147(9):7932–8. doi: 10.1021/jacs.4c18485 (PMC11887439; doi:10.1021/jacs.4c18485)
Supplement: Supplementary file 2 — ja4c18485_si_002.zip [file ja4c18485_si_002.zip › AllCoordinates/2-Ph-Furan/2/SP/calc.mpi8.out]

! Job execution by suborca V 10.00 !
Job started from head1.mpi-muelheim.mpg.de, running /hsnfs/software/orca/orca_stable_directory/orca_stable_20240818/orca on xe30th75.mpi-muelheim.mpg.de in /usr/scratch/frank/calc__9295244 (/bin/ksh)
Job execution start: Sun Aug 18 10:33:42 CEST 2024
Shared library path: /hsnfs/software/openmpi-4.1.0/lib:/hsnfs/software/orca/orca_stable_directory/orca_stable_20240818:/hsnfs/software/themis/llvm-14.0.1/lib::/hsnfs/software/cfour-2.1/lib:/hsnfs/software/orca/orca_stable:/usr/users/openmpi-2.0.4/lib:/opt/intel/lib/intel64:/opt/intel/mkl/lib/intel64
SLURM Job ID is: 9295244
SLURM_JOB_NODELIST: xe30th75
Maxcore enforced by SLURM: 9600 MB per core
Expanded nodelist (1 nodes):
xe30th75

                                 *****************
                                 * O   R   C   A *
                                 *****************

                                            #,                                       
                                            ###                                      
                                            ####                                     
                                            #####                                    
                                            ######                                   
                                           ########,                                 
                                     ,,################,,,,,                         
                               ,,#################################,,                 
                          ,,##########################################,,             
                       ,#########################################, ''#####,          
                    ,#############################################,,   '####,        
                  ,##################################################,,,,####,       
                ,###########''''           ''''###############################       
              ,#####''   ,,,,##########,,,,          '''####'''          '####       
            ,##' ,,,,###########################,,,                        '##       
           ' ,,###''''                  '''############,,,                           
         ,,##''                                '''############,,,,        ,,,,,,###''
      ,#''                                            '''#######################'''  
     '                                                          ''''####''''         
             ,#######,   #######,   ,#######,      ##                                
            ,#'     '#,  ##    ##  ,#'     '#,    #''#        ,####,   ,####,        
            ##       ##  ##   ,#'  ##            #'  '#       #'       #'  '#        
            ##       ##  #######   ##           ,######,      #####,   #    #        
            '#,     ,#'  ##    ##  '#,     ,#' ,#      #,     #,   #   #,  ,#        
             '#######'   ##     ##  '#######'  #'      '#     '####' # '####'        


                #########################################################
                #                        -***-                          #
                #          Department of theory and spectroscopy        #
                #                                                       #
                #                      Frank Neese                      #
                #                                                       #
                #     Directorship, Architecture, Infrastructure        #
                #                    SHARK, DRIVERS                     #
                #        Core code/Algorithms in most modules           #
                #                                                       #
                #        Max Planck Institute fuer Kohlenforschung      #
                #                Kaiser Wilhelm Platz 1                 #
                #                 D-45470 Muelheim/Ruhr                 #
                #                      Germany                          #
                #                                                       #
                #                  All rights reserved                  #
                #                        -***-                          #
                #########################################################


                         Program Version 6.0.x  -   STABLE   -
                                (GIT: $c601ac21$)
                ($2024-08-14 11:52:48 +0200 $)

                         (BUILD: $Sun 18 Aug 2024 01:04:00 AM CEST$)


 With contributions from (in alphabetic order):
   Daniel Aravena         : Magnetic Suceptibility
   Michael Atanasov       : Ab Initio Ligand Field Theory (pilot matlab implementation)
   Alexander A. Auer      : GIAO ZORA, VPT2 properties, NMR spectrum
   Ute Becker             : All parallelization in ORCA, NUMFREQ, NUMCALC
   Giovanni Bistoni       : ED, misc. LED, open-shell LED, HFLD
   Martin Brehm           : Molecular dynamics
   Dmytro Bykov           : pre 5.0 version of the SCF Hessian
   Marcos Casanova-Páez   : Triplet and SCS-CIS(D). UHF-(DLPNO)-IP/EA/STEOM-CCSD. UHF-CVS-IP/STEOM-CCSD
   Vijay G. Chilkuri      : MRCI spin determinant printing, contributions to CSF-ICE
   Pauline Colinet        : FMM embedding
   Dipayan Datta          : RHF DLPNO-CCSD density
   Achintya Kumar Dutta   : EOM-CC, STEOM-CC
   Nicolas Foglia         : Exact transition moments, OPA infrastructure, MCD improvements
   Dmitry Ganyushin       : Spin-Orbit,Spin-Spin,Magnetic field MRCI
   Miquel Garcia          : C-PCM and meta-GGA Hessian, CCSD/C-PCM, Gaussian charge scheme
   Tiago L. C. Gouveia    : GS-ROHF, GS-ROCIS
   Yang Guo               : DLPNO-NEVPT2, F12-NEVPT2, CIM, IAO-localization
   Andreas Hansen         : Spin unrestricted coupled pair/coupled cluster methods
   Ingolf Harden          : AUTO-CI MPn and infrastructure 
   Benjamin Helmich-Paris : MC-RPA, TRAH-(SCF,CASSCF), AVAS, COSX integrals, SCF dyn. polar.
   Lee Huntington         : MR-EOM, pCC
   Robert Izsak           : Overlap fitted RIJCOSX, COSX-SCS-MP3, EOM
   Riya Kayal             : Wick's Theorem for AUTO-CI, AUTO-CI UHF-CCSDT
   Emily Kempfer          : AUTO-CI, RHF CISDT and CCSDT
   Christian Kollmar      : KDIIS, OOCD, Brueckner-CCSD(T), CCSD density, CASPT2, CASPT2-K, improved NEVPT2
   Axel Koslowski         : Symmetry handling
   Simone Kossmann        : Meta GGA functionals, TD-DFT gradient, OOMP2, (MP2 Hessian; deprecated post 5.0)
   Lucas Lang             : DCDCAS
   Marvin Lechner         : AUTO-CI (C++ implementation), FIC-MRCC
   Spencer Leger          : CASSCF response
   Dagmar Lenk            : GEPOL surface, SMD, ORCA-2-JSON
   Dimitrios Liakos       : Extrapolation schemes; Compound Job, initial MDCI parallelization
   Dimitrios Manganas     : Further ROCIS development; embedding schemes. LFT, Crystal Embedding
   Dimitrios Pantazis     : SARC Basis sets
   Anastasios Papadopoulos: AUTO-CI, single reference methods and gradients
   Taras Petrenko         : pre 6.0 DFT Hessian and TD-DFT gradient, (ASA, deprecated), ECA, 1-Electron XAS/XES, NRVS
   Peter Pinski           : DLPNO-MP2, DLPNO-MP2 Gradient
   Christoph Reimann      : Effective Core Potentials
   Marius Retegan         : Local ZFS, SOC
   Christoph Riplinger    : Optimizer, TS searches, QM/MM, DLPNO-CCSD(T), (RO)-DLPNO pert. Triples
   Michael Roemelt        : Original ROCIS implementation
   Masaaki Saitow         : Open-shell DLPNO-CCSD energy and density
   Barbara Sandhoefer     : DKH picture change effects
   Kantharuban Sivalingam : CASSCF convergence/infrastructure, NEVPT2 and variants, FIC-MRCI
   Bernardo de Souza      : ESD, SOC TD-DFT
   Georgi Stoychev        : AutoAux, RI-MP2 NMR, DLPNO-MP2 response, X2C
   Van Anh Tran           : RI-MP2 g-tensors
   Willem Van den Heuvel  : Paramagnetic NMR
   Zikuan Wang            : NOTCH, Electric field optimization 
   Frank Wennmohs         : Technical directorship and infrastructure
   Hang Xu                : AUTO-CI-Response properties 


 We gratefully acknowledge several colleagues who have allowed us to
 interface, adapt or use parts of their codes:
   Stefan Grimme, W. Hujo, H. Kruse, P. Pracht,  : VdW corrections, initial TS optimization,
                  C. Bannwarth, S. Ehlert,         DFT functionals, gCP, sTDA/sTD-DF
                  L. Wittmann, M. Mueller
   Ed Valeev, F. Pavosevic, A. Kumar             : LibInt (2-el integral package), F12 methods
   Garnet Chan, S. Sharma, J. Yang, R. Olivares  : DMRG
   Ulf Ekstrom                                   : XCFun DFT Library
   Mihaly Kallay                                 : mrcc  (arbitrary order and MRCC methods)
   Frank Weinhold                                : gennbo (NPA and NBO analysis)
   Simon Mueller                                 : openCOSMO-RS
   Christopher J. Cramer and Donald G. Truhlar   : smd solvation model
   Lars Goerigk                                  : TD-DFT with DH, B97 family of functionals
   V. Asgeirsson, H. Jonsson                     : NEB implementation
   FAccTs GmbH                                   : IRC, NEB, NEB-TS, DLPNO-Multilevel, CI-OPT
                                                   MM, QMMM, 2- and 3-layer-ONIOM, Crystal-QMMM,
                                                   LR-CPCM, SF, NACMEs, symmetry and pop. for TD-DFT,
                                                   nearIR, NL-DFT gradient (VV10), updates on ESD,
                                                   ML-optimized integration grids, MBIS, APM,
                                                   GOAT, DOCKER, SOLVATOR, interface openCOSMO-RS
   S Lehtola, MJT Oliveira, MAL Marques          : LibXC Library
   Liviu Ungur et al                             : ANISO software


 Your calculation uses the libint2 library for the computation of 2-el integrals
 For citations please refer to: http://libint.valeyev.net

 Your ORCA version has been built with support for libXC version: 6.2.2
 For citations please refer to: https://libxc.gitlab.io

 This ORCA versions uses:
   CBLAS   interface :  Fast vector & matrix operations
   LAPACKE interface :  Fast linear algebra routines
   SCALAPACK package :  Parallel linear algebra routines
   Shared memory     :  Shared parallel matrices
   BLAS/LAPACK       :  OpenBLAS 0.3.26  USE64BITINT DYNAMIC_ARCH NO_AFFINITY Haswell SINGLE_THREADED
        Core in use  :  Haswell
   Copyright (c) 2011-2014, The OpenBLAS Project


NOTE: MaxCore=8000 MB was set to SCF,MP2,MDCI,CIPSI,MRCI and CIS
      => If you want to overwrite this, your respective input block should be placed after the MaxCore statement


***************************************
The coordinates will be read from file: calc.xyz
***************************************


================================================================================

----- Orbital basis set information -----
Your calculation utilizes the basis: def2-TZVPP
   F. Weigend and R. Ahlrichs, Phys. Chem. Chem. Phys. 7, 3297 (2005).

----- AuxC basis set information -----
Your calculation utilizes the auxiliary basis: def2-TZVPP/C
  H-La, Hf-Rn : A. Hellweg, C. Hattig, S. Hofener and W. Klopper, Theor. Chem. Acc. 117, 587 (2007).
        Ce-Lu : J. Chmela and M. E. Harding, Mol. Phys. (2018).

================================================================================
                                        WARNINGS
                       Please study these warnings very carefully!
================================================================================

WARNING: Old DensityContainer found on disk!
         Will remove this file - 
         If you want to keep old densities, please start your calculation with a different basename. 


WARNING: Post HF methods need fully converged wavefunctions
  ===> : Setting SCFConvForced true
         You can overwrite this default with %scf ConvForced false 


WARNING: MDCI localization with Augmented Hessian Foster-Boys
  ===> : Switching off randomization!

================================================================================
                                       INPUT FILE
================================================================================
NAME = calc.inp
|  1> ! DLPNO-CCSD(T) def2-TZVPP def2-TZVPP/C
|  2> 
|  3> %cpcm
|  4> epsilon 16.7                    # Dielectric constant
|  5> refrac 1.275
|  6> SURFACETYPE VDW_GAUSSIAN
|  7> end
|  8> 
|  9> 
| 10> %PAL NPROCS 8 END
| 11> 
| 12> %maxcore 8000
| 13> 
| 14> * xyzfile 1 1 calc.xyz 
| 15> 
| 16>                          ****END OF INPUT****
================================================================================

                       ****************************
                       * Single Point Calculation *
                       ****************************

---------------------------------
CARTESIAN COORDINATES (ANGSTROEM)
---------------------------------
  C     -0.333070   -1.166453   -0.060523
  C     -0.728059   -2.549134   -0.054019
  C      0.239710   -3.555187    0.171927
  C     -0.144968   -4.890615    0.174026
  C     -1.487280   -5.233588   -0.046509
  C     -2.450548   -4.241295   -0.269973
  C     -2.078686   -2.900050   -0.275700
  C     -1.126759    0.013684   -0.284757
  C     -0.281799    1.071605   -0.190077
  C      1.079136    0.573502    0.099110
  O      0.916547   -0.860427    0.158663
  H      1.279071   -3.276495    0.341166
  H      0.597061   -5.670493    0.346779
  H     -1.784038   -6.283913   -0.044007
  H     -3.491726   -4.516452   -0.439938
  H     -2.832037   -2.131941   -0.450513
  H     -2.193151    0.032388   -0.489693
  H     -0.529239    2.127649   -0.303216
  H      1.482087    0.908624    1.067279
  H      1.813579    0.797910   -0.689684

----------------------------
CARTESIAN COORDINATES (A.U.)
----------------------------
  NO LB      ZA    FRAG     MASS         X           Y           Z
   0 C     6.0000    0    12.011   -0.629410   -2.204277   -0.114372
   1 C     6.0000    0    12.011   -1.375831   -4.817164   -0.102081
   2 C     6.0000    0    12.011    0.452986   -6.718330    0.324895
   3 C     6.0000    0    12.011   -0.273949   -9.241922    0.328861
   4 C     6.0000    0    12.011   -2.810552   -9.890047   -0.087890
   5 C     6.0000    0    12.011   -4.630864   -8.014886   -0.510175
   6 C     6.0000    0    12.011   -3.928147   -5.480299   -0.520997
   7 C     6.0000    0    12.011   -2.129267    0.025859   -0.538112
   8 C     6.0000    0    12.011   -0.532522    2.025039   -0.359194
   9 C     6.0000    0    12.011    2.039271    1.083761    0.187290
  10 O     8.0000    0    15.999    1.732022   -1.625971    0.299829
  11 H     1.0000    0     1.008    2.417093   -6.191679    0.644710
  12 H     1.0000    0     1.008    1.128282  -10.715678    0.655317
  13 H     1.0000    0     1.008   -3.371344  -11.874874   -0.083162
  14 H     1.0000    0     1.008   -6.598405   -8.534857   -0.831363
  15 H     1.0000    0     1.008   -5.351775   -4.028785   -0.851346
  16 H     1.0000    0     1.008   -4.144455    0.061205   -0.925386
  17 H     1.0000    0     1.008   -1.000118    4.020675   -0.572995
  18 H     1.0000    0     1.008    2.800738    1.717050    2.016864
  19 H     1.0000    0     1.008    3.427168    1.507831   -1.303314

--------------------------------
INTERNAL COORDINATES (ANGSTROEM)
--------------------------------
 C      0   0   0     0.000000000000     0.00000000     0.00000000
 C      1   0   0     1.438006666517     0.00000000     0.00000000
 C      2   1   0     1.414132431701   119.78861560     0.00000000
 C      3   2   1     1.389729712637   119.63291160   180.16892292
 C      4   3   2     1.402878680902   119.96944948   359.96365911
 C      5   4   3     1.400880237084   120.65273188     0.00000000
 C      6   5   4     1.391852215824   119.96866881     0.05633713
 C      1   2   3     1.439773846096   129.59954204   179.01543904
 C      8   1   2     1.357246727091   106.54960492   180.22886987
 C      9   8   1     1.477794646915   108.92027778     0.00000000
 O      1   2   3     1.305080749733   119.19029951   359.21873294
 H      3   2   1     1.089303131850   119.72171320     0.08350534
 H      4   3   2     1.090257090757   119.94805219   179.94404610
 H      5   4   3     1.091446099513   119.67388561   179.98938483
 H      6   5   4     1.090252604017   120.18301464   180.03672354
 H      7   6   5     1.089994552726   119.67455563   179.97199996
 H      8   1   2     1.086066366811   125.78729640     0.15348092
 H      9   8   1     1.090531154456   127.32365779   179.97385828
 H     10   9   8     1.100921135101   113.98890323   242.82990473
 H     10   9   8     1.100891404527   113.92006561   117.01378476

---------------------------
INTERNAL COORDINATES (A.U.)
---------------------------
 C      0   0   0     0.000000000000     0.00000000     0.00000000
 C      1   0   0     2.717438778471     0.00000000     0.00000000
 C      2   1   0     2.672323013010   119.78861560     0.00000000
 C      3   2   1     2.626208557056   119.63291160   180.16892292
 C      4   3   2     2.651056506021   119.96944948   359.96365911
 C      5   4   3     2.647279994511   120.65273188     0.00000000
 C      6   5   4     2.630219506798   119.96866881     0.05633713
 C      1   2   3     2.720778263905   129.59954204   179.01543904
 C      8   1   2     2.564824610363   106.54960492   180.22886987
 C      9   8   1     2.792627164844   108.92027778     0.00000000
 O      1   2   3     2.466245199647   119.19029951   359.21873294
 H      3   2   1     2.058484596019   119.72171320     0.08350534
 H      4   3   2     2.060287317096   119.94805219   179.94404610
 H      5   4   3     2.062534218016   119.67388561   179.98938483
 H      6   5   4     2.060278838386   120.18301464   180.03672354
 H      7   6   5     2.059791192118   119.67455563   179.97199996
 H      8   1   2     2.052367996536   125.78729640     0.15348092
 H      9   8   1     2.060805222430   127.32365779   179.97385828
 H     10   9   8     2.080439440387   113.98890323   242.82990473
 H     10   9   8     2.080383257744   113.92006561   117.01378476

---------------------
BASIS SET INFORMATION
---------------------
There are 3 groups of distinct atoms

 Group   1 Type C   : 11s6p2d1f contracted to 5s3p2d1f pattern {62111/411/11/1}
 Group   2 Type O   : 11s6p2d1f contracted to 5s3p2d1f pattern {62111/411/11/1}
 Group   3 Type H   : 5s2p1d contracted to 3s2p1d pattern {311/11/1}

Atom   0C    basis set group =>   1
Atom   1C    basis set group =>   1
Atom   2C    basis set group =>   1
Atom   3C    basis set group =>   1
Atom   4C    basis set group =>   1
Atom   5C    basis set group =>   1
Atom   6C    basis set group =>   1
Atom   7C    basis set group =>   1
Atom   8C    basis set group =>   1
Atom   9C    basis set group =>   1
Atom  10O    basis set group =>   2
Atom  11H    basis set group =>   3
Atom  12H    basis set group =>   3
Atom  13H    basis set group =>   3
Atom  14H    basis set group =>   3
Atom  15H    basis set group =>   3
Atom  16H    basis set group =>   3
Atom  17H    basis set group =>   3
Atom  18H    basis set group =>   3
Atom  19H    basis set group =>   3
---------------------------------
AUXILIARY/C BASIS SET INFORMATION
---------------------------------
There are 3 groups of distinct atoms

 Group   1 Type C   : 8s6p5d3f1g contracted to 8s6p4d3f1g pattern {11111111/111111/2111/111/1}
 Group   2 Type O   : 8s6p5d3f1g contracted to 8s6p4d3f1g pattern {11111111/111111/2111/111/1}
 Group   3 Type H   : 4s3p2d1f contracted to 4s3p2d1f pattern {1111/111/11/1}

Atom   0C    basis set group =>   1
Atom   1C    basis set group =>   1
Atom   2C    basis set group =>   1
Atom   3C    basis set group =>   1
Atom   4C    basis set group =>   1
Atom   5C    basis set group =>   1
Atom   6C    basis set group =>   1
Atom   7C    basis set group =>   1
Atom   8C    basis set group =>   1
Atom   9C    basis set group =>   1
Atom  10O    basis set group =>   2
Atom  11H    basis set group =>   3
Atom  12H    basis set group =>   3
Atom  13H    basis set group =>   3
Atom  14H    basis set group =>   3
Atom  15H    basis set group =>   3
Atom  16H    basis set group =>   3
Atom  17H    basis set group =>   3
Atom  18H    basis set group =>   3
Atom  19H    basis set group =>   3

Checking for AutoStart:
The File: calc.gbw exists
Trying to determine its content:
     ... Fine, the file contains calculation information
     ... Fine, the calculation information was read
     ... Fine, the file contains a basis set
     ... Fine, the basis set was read
     ... Fine, the file contains a geometry
     ... Fine, the geometry was read
     ... Fine, the file contains a set of orbitals
     ... Fine, the orbitals can be read
     => possible old guess file was deleted
     => GBW file was renamed to GES file
     => GES file is set as startup file
     => Guess is set to MORead
     ... now leaving AutoStart


           ************************************************************
           *        Program running with 8 parallel MPI-processes     *
           *              working on a common directory               *
           ************************************************************
------------------------------------------------------------------------------
                             ORCA STARTUP CALCULATIONS
------------------------------------------------------------------------------
------------------------------------------------------------------------------
                   ___                                                        
                  /   \      - P O W E R E D   B Y -                         
                 /     \                                                     
                 |  |  |   _    _      __       _____    __    __             
                 |  |  |  | |  | |    /  \     |  _  \  |  |  /  |          
                  \  \/   | |  | |   /    \    | | | |  |  | /  /          
                 / \  \   | |__| |  /  /\  \   | |_| |  |  |/  /          
                |  |  |   |  __  | /  /__\  \  |    /   |      \           
                |  |  |   | |  | | |   __   |  |    \   |  |\   \          
                \     /   | |  | | |  |  |  |  | |\  \  |  | \   \       
                 \___/    |_|  |_| |__|  |__|  |_| \__\ |__|  \__/        
                                                                              
                      - O R C A' S   B I G   F R I E N D -                    
                                      &                                       
                       - I N T E G R A L  F E E D E R -                       
                                                                              
 v1 FN, 2020, v2 2021, v3 2022-2024                                           
------------------------------------------------------------------------------


----------------------
SHARK INTEGRAL PACKAGE
----------------------

Number of atoms                             ...     20
Number of basis functions                   ...    467
Number of shells                            ...    175
Maximum angular momentum                    ...      3
Integral batch strategy                     ... SHARK/LIBINT Hybrid
RI-J (if used) integral strategy            ... SPLIT-RIJ (Revised 2003 algorithm where possible)
Printlevel                                  ...      1
Contraction scheme used                     ... SEGMENTED contraction
Prescreening option                         ... SCHWARTZ
   Thresh                                   ... 1.000e-10
   Tcut                                     ... 1.000e-11
   Tpresel                                  ... 1.000e-11 
Coulomb Range Separation                    ... NOT USED
Exchange Range Separation                   ... NOT USED
Multipole approximations                    ... NOT USED
Finite Nucleus Model                        ... NOT USED
CABS basis                                  ... NOT available
Auxiliary Coulomb fitting basis             ... NOT available
Auxiliary J/K fitting basis                 ... NOT available
Auxiliary Correlation fitting basis         ... AVAILABLE
   # of basis functions in Aux-C            ...   1106
   # of shells in Aux-C                     ...    332
   Maximum angular momentum in Aux-C        ...      4
Auxiliary 'external' fitting basis          ... NOT available

Checking pre-screening integrals            ... done (  0.0 sec) Dimension = 175
Check shell pair data                       ... done (  0.0 sec)
Shell pair information
Shell pair cut-off parameter TPreSel        ...   1.0e-11
Total number of shell pairs                 ...     15400
Shell pairs after pre-screening             ...     12679
Total number of primitive shell pairs       ...     43047
Primitive shell pairs kept                  ...     26315
          la=0 lb=0:   2749 shell pairs
          la=1 lb=0:   3525 shell pairs
          la=1 lb=1:   1156 shell pairs
          la=2 lb=0:   2009 shell pairs
          la=2 lb=1:   1306 shell pairs
          la=2 lb=2:    383 shell pairs
          la=3 lb=0:    740 shell pairs
          la=3 lb=1:    478 shell pairs
          la=3 lb=2:    277 shell pairs
          la=3 lb=3:     56 shell pairs

Calculating one electron integrals          ... done (  0.0 sec)
Calculating RI/C V-Matrix + Cholesky decomp.... done (  0.1 sec)
Calculating Nuclear repulsion               ... done (  0.0 sec) ENN=    550.912251090040 Eh

Diagonalization of the overlap matrix:
Smallest eigenvalue                        ... 9.161e-06
Time for diagonalization                   ...    0.040 sec
Threshold for overlap eigenvalues          ... 1.000e-07
Number of eigenvalues below threshold      ... 0
Time for construction of square roots      ...    0.018 sec
Total time needed                          ...    0.061 sec

-------------------
DFT GRID GENERATION
-------------------

General Integration Accuracy     IntAcc      ... 4.388
Radial Grid Type                 RadialGrid  ... OptM3 with GC (2021)
Angular Grid (max. ang.)         AngularGrid ... 4 (Lebedev-302)
Angular grid pruning method      GridPruning ... 4 (adaptive)
Weight generation scheme         WeightScheme... mBecke (2022)
Basis function cutoff            BFCut       ... 1.0000e-10
Integration weight cutoff        WCut        ... 1.0000e-14
Partially contracted basis set               ... off
Rotationally invariant grid construction     ... off
Angular grids for H and He will be reduced by one unit

Total number of grid points                  ...    94985
Total number of batches                      ...     1494
Average number of points per batch           ...       63
Average number of grid points per atom       ...     4749
Initializing property integral containers    ... done (  0.0 sec)

SHARK setup successfully completed in   1.1 seconds

Maximum memory used throughout the entire STARTUP-calculation: 36.8 MB


           ************************************************************
           *        Program running with 8 parallel MPI-processes     *
           *              working on a common directory               *
           ************************************************************
-------------------------------------------------------------------------------
                                 ORCA GUESS
                   Start orbitals & Density for SCF / CASSCF
-------------------------------------------------------------------------------

------------
SCF SETTINGS
------------
Hamiltonian:
 Ab initio Hamiltonian  Method          .... Hartree-Fock(GTOs)


General Settings:
 Integral files         IntName         .... calc
 Hartree-Fock type      HFTyp           .... RHF
 Total Charge           Charge          ....    1
 Multiplicity           Mult            ....    1
 Number of Electrons    NEL             ....   76
 Basis Dimension        Dim             ....  467
 Nuclear Repulsion      ENuc            ....    550.9122510900 Eh

Convergence Acceleration:
 AO-DIIS                CNVDIIS         .... on
   Start iteration      DIISMaxIt       ....    12
   Startup error        DIISStart       ....  0.200000
   # of expansion vecs  DIISMaxEq       ....     5
   Bias factor          DIISBfac        ....   1.050
   Max. coefficient     DIISMaxC        ....  10.000
 MO-DIIS                CNVKDIIS        .... off
 Trust-Rad. Augm. Hess. CNVTRAH         .... auto
   Auto Start mean grad. ratio tolernc. ....  1.125000
   Auto Start start iteration           ....     1
   Auto Start num. interpolation iter.  ....    10
   Max. Number of Micro iterations      ....    24
   Max. Number of Macro iterations      .... Maxiter - #DIIS iter
   Number of Davidson start vectors     ....     2
   Converg. threshold    (grad. norm)   ....   5.000e-05
   Grad. Scal. Fac. for Micro threshold ....   0.100
   Minimum threshold for Micro iter.    ....   1.000e-02
   NR start threshold (gradient norm)   ....   1.000e-04
   Initial trust radius                 ....   0.400
   Minimum AH scaling param. (alpha)    ....   1.000
   Maximum AH scaling param. (alpha)    .... 1000.000
   Quad. conv. algorithm                .... NR
   White noise on init. David. guess    .... on
   Maximum white noise                  ....   0.010
   Pseudo random numbers                .... off
   Inactive MOs                         .... canonical
   Orbital update algorithm             .... Taylor
   Preconditioner                       .... Diag
   Full preconditioner red. dimension   ....   250
 SOSCF                  CNVSOSCF        .... on
   Start iteration      SOSCFMaxIt      ....   150
   Startup grad/error   SOSCFStart      ....  0.003300
   Hessian update       SOSCFHessUp     .... L-BFGS
 Level Shifting         CNVShift        .... on
   Level shift para.    LevelShift      ....    0.2500
   Turn off err/grad.   ShiftErr        ....    0.0010
 Zerner damping         CNVZerner       .... off
 Static damping         CNVDamp         .... on
   Fraction old density DampFac         ....    0.7000
   Max. Damping (<1)    DampMax         ....    0.9800
   Min. Damping (>=0)   DampMin         ....    0.0000
   Turn off err/grad.   DampErr         ....    0.1000

SCF Procedure:
 Maximum # iterations   MaxIter         ....   125
 SCF integral mode      SCFMode         .... Direct
   Integral package                     .... SHARK and LIBINT hybrid scheme
 Reset frequency        DirectResetFreq ....    20
 Integral Threshold     Thresh          ....  1.000e-10 Eh
 Primitive CutOff       TCut            ....  1.000e-11 Eh

Convergence Tolerance:
 Convergence Check Mode ConvCheckMode   .... Total+1el-Energy
 Convergence forced     ConvForced      .... 1
 Energy Change          TolE            ....  1.000e-06 Eh
 1-El. energy change                    ....  1.000e-03 Eh
 Orbital Gradient       TolG            ....  5.000e-05
 Orbital Rotation angle TolX            ....  5.000e-05
 DIIS Error             TolErr          ....  1.000e-06

---------------------
INITIAL GUESS: MOREAD
---------------------
Guess MOs are being read from file: calc.ges
Input Geometry matches current geometry (good)
Input basis set matches current basis set (good)
Occupation numbers will be reassigned to an Aufbau configuration
MOs were renormalized
MOs were reorthogonalized (Cholesky)
                      ------------------
                      INITIAL GUESS DONE (   0.1 sec)
                      ------------------
             **** ENERGY FILE WAS UPDATED (calc.en.tmp) ****
Finished Guess after   0.3 sec
Maximum memory used throughout the entire GUESS-calculation: 29.1 MB


           ************************************************************
           *        Program running with 8 parallel MPI-processes     *
           *              working on a common directory               *
           ************************************************************

-------------------------------------------------------------------------------------------
                                      ORCA LEAN-SCF
                              memory conserving SCF solver
-------------------------------------------------------------------------------------------

--------------------
CPCM SOLVATION MODEL
--------------------
CPCM parameters:
  Epsilon                                         ...      16.7000
  Refrac                                          ...       1.2750
  Rsolv                                           ...       1.3000
  Surface type                                    ... GAUSSIAN VDW
  Discretization scheme                           ... Constant charge density
    Threshold for H atoms                         ...       5.0000 (charges/Ang^2)
    Threshold for non-H atoms                     ...       5.0000 (charges/Ang^2)
  Epsilon function type                           ...         CPCM
Solvent:                                          ... CUSTOM
Radii:
  Scheme                                          ... Element-dependent radii
  Radius for C  used is    3.8550 Bohr (=   2.0400 Ang.)
  Radius for O  used is    3.4469 Bohr (=   1.8240 Ang.)
  Radius for H  used is    2.4944 Bohr (=   1.3200 Ang.)
Calculating surface                               ...        done! (  0.0s)
Cavity surface points                             ...         1931
Cavity Volume                                     ...    1262.5280
Cavity Surface-area                               ...     683.4680
Calculating surface distance matrix               ...        done! (  0.1s)
Performing Cholesky decomposition & store         ...        done! (  0.1s)
Overall time for CPCM initialization              ...                 0.2s

----------------------------------------D-I-I-S--------------------------------------------
Iteration    Energy (Eh)           Delta-E    RMSDP     MaxDP     DIISErr   Damp  Time(sec)
-------------------------------------------------------------------------------------------
               ***  Starting incremental Fock matrix formation  ***
                              *** Initializing SOSCF ***
---------------------------------------S-O-S-C-F--------------------------------------
Iteration    Energy (Eh)           Delta-E    RMSDP     MaxDP     MaxGrad    Time(sec)
--------------------------------------------------------------------------------------
    1    -458.7932343252514329     0.00e+00  3.40e-05  1.07e-03  2.72e-04    14.1
               *** Restarting incremental Fock matrix formation ***
    2    -458.7932413448800162    -7.02e-06  1.81e-05  6.16e-04  3.73e-04    13.9
    3    -458.7932440578730393    -2.71e-06  1.12e-05  3.80e-04  2.10e-04    10.0
    4    -458.7932450179092712    -9.60e-07  2.69e-06  8.36e-05  3.07e-05     9.9
                 **** Energy Check signals convergence ****

               *****************************************************
               *                     SUCCESS                       *
               *           SCF CONVERGED AFTER   4 CYCLES          *
               *****************************************************

             **** ENERGY FILE WAS UPDATED (calc.en.tmp) ****

----------------
TOTAL SCF ENERGY
----------------

Total Energy       :       -458.79324501790927 Eh          -12484.39889 eV

Components:
Nuclear Repulsion  :        550.91225109003960 Eh           14991.08448 eV
Electronic Energy  :      -1009.62736339194601 Eh          -27473.35728 eV
One Electron Energy:      -1701.04340449222354 Eh          -46287.74426 eV
Two Electron Energy:        691.41604110027754 Eh           18814.38698 eV
CPCM Dielectric    :         -0.07813271600289 Eh              -2.12610 eV

Virial components:
Potential Energy   :       -916.71914291655776 Eh          -24945.19607 eV
Kinetic Energy     :        457.92589789864854 Eh           12460.79718 eV
Virial Ratio       :          2.00189407745498

CPCM Solvation Model Properties:
Surface-charge          :         -1.01991039674829
Corrected charge        :         -1.00000000000000
Outlying charge corr.   :          0.00002578759398 Eh               0.00070 eV
Free-energy (cav+disp)  :  This term is not implemented in the current solvation scheme

---------------
SCF CONVERGENCE
---------------

  Last Energy change         ...    9.6004e-07  Tolerance :   1.0000e-06
  Last MAX-Density change    ...    8.3570e-05  Tolerance :   1.0000e-05
  Last RMS-Density change    ...    2.6942e-06  Tolerance :   1.0000e-06
  Last DIIS Error            ...    8.1881e-04  Tolerance :   1.0000e-06
  Last Orbital Gradient      ...    3.0748e-05  Tolerance :   5.0000e-05
  Last Orbital Rotation      ...    1.3196e-04  Tolerance :   5.0000e-05


----------------
ORBITAL ENERGIES
----------------

  NO   OCC          E(Eh)            E(eV) 
   0   2.0000     -20.671053      -562.4879 
   1   2.0000     -11.413759      -310.5842 
   2   2.0000     -11.337095      -308.4980 
   3   2.0000     -11.320745      -308.0531 
   4   2.0000     -11.284591      -307.0693 
   5   2.0000     -11.283002      -307.0261 
   6   2.0000     -11.282987      -307.0257 
   7   2.0000     -11.281126      -306.9751 
   8   2.0000     -11.278228      -306.8962 
   9   2.0000     -11.259662      -306.3910 
  10   2.0000     -11.259590      -306.3890 
  11   2.0000      -1.518405       -41.3179 
  12   2.0000      -1.193969       -32.4895 
  13   2.0000      -1.148080       -31.2408 
  14   2.0000      -1.103508       -30.0280 
  15   2.0000      -1.048522       -28.5317 
  16   2.0000      -1.021644       -27.8004 
  17   2.0000      -0.898917       -24.4608 
  18   2.0000      -0.876982       -23.8639 
  19   2.0000      -0.835854       -22.7447 
  20   2.0000      -0.820132       -22.3169 
  21   2.0000      -0.775936       -21.1143 
  22   2.0000      -0.724726       -19.7208 
  23   2.0000      -0.711391       -19.3579 
  24   2.0000      -0.684447       -18.6248 
  25   2.0000      -0.662648       -18.0316 
  26   2.0000      -0.632563       -17.2129 
  27   2.0000      -0.630198       -17.1486 
  28   2.0000      -0.614755       -16.7283 
  29   2.0000      -0.594571       -16.1791 
  30   2.0000      -0.580726       -15.8024 
  31   2.0000      -0.577609       -15.7175 
  32   2.0000      -0.536167       -14.5898 
  33   2.0000      -0.528471       -14.3804 
  34   2.0000      -0.521329       -14.1861 
  35   2.0000      -0.447413       -12.1747 
  36   2.0000      -0.371522       -10.1096 
  37   2.0000      -0.367772       -10.0076 
  38   0.0000      -0.005904        -0.1607 
  39   0.0000       0.090191         2.4542 
  40   0.0000       0.106587         2.9004 
  41   0.0000       0.143577         3.9069 
  42   0.0000       0.155282         4.2254 
  43   0.0000       0.169234         4.6051 
  44   0.0000       0.179459         4.8833 
  45   0.0000       0.186051         5.0627 
  46   0.0000       0.191577         5.2131 
  47   0.0000       0.200521         5.4564 
  48   0.0000       0.204243         5.5577 
*Only the first 10 virtual orbitals were printed.

                    ********************************
                    * MULLIKEN POPULATION ANALYSIS *
                    ********************************

-----------------------
MULLIKEN ATOMIC CHARGES
-----------------------
   0 C :    0.663073
   1 C :   -0.075993
   2 C :   -0.124358
   3 C :   -0.142490
   4 C :   -0.027377
   5 C :   -0.143824
   6 C :   -0.096914
   7 C :   -0.258207
   8 C :    0.035189
   9 C :    0.152415
  10 O :   -0.315549
  11 H :    0.151242
  12 H :    0.142787
  13 H :    0.149365
  14 H :    0.143823
  15 H :    0.134701
  16 H :    0.165489
  17 H :    0.178068
  18 H :    0.134201
  19 H :    0.134361
Sum of atomic charges:    1.0000000

--------------------------------
MULLIKEN REDUCED ORBITAL CHARGES
--------------------------------
  0 C s       :     3.023512  s :     3.023512
      pz      :     0.576626  p :     2.084400
      px      :     0.689555
      py      :     0.818219
      dz2     :     0.005957  d :     0.210082
      dxz     :     0.045618
      dyz     :     0.045427
      dx2y2   :     0.046359
      dxy     :     0.066721
      f0      :     0.002396  f :     0.018933
      f+1     :     0.001766
      f-1     :     0.001108
      f+2     :     0.002953
      f-2     :     0.001439
      f+3     :     0.004426
      f-3     :     0.004845

  1 C s       :     3.368911  s :     3.368911
      pz      :     1.070941  p :     2.554959
      px      :     0.866586
      py      :     0.617432
      dz2     :     0.008149  d :     0.140961
      dxz     :     0.023745
      dyz     :     0.011836
      dx2y2   :     0.054353
      dxy     :     0.042877
      f0      :     0.001841  f :     0.011162
      f+1     :     0.001239
      f-1     :     0.001268
      f+2     :     0.000593
      f-2     :     0.000926
      f+3     :     0.002632
      f-3     :     0.002664

  2 C s       :     3.145734  s :     3.145734
      pz      :     0.851341  p :     2.848482
      px      :     1.059747
      py      :     0.937393
      dz2     :     0.003209  d :     0.121533
      dxz     :     0.008970
      dyz     :     0.027321
      dx2y2   :     0.037773
      dxy     :     0.044259
      f0      :     0.001377  f :     0.008609
      f+1     :     0.000807
      f-1     :     0.000885
      f+2     :     0.000675
      f-2     :     0.001057
      f+3     :     0.001797
      f-3     :     0.002011

  3 C s       :     3.115883  s :     3.115883
      pz      :     0.974426  p :     2.903007
      px      :     0.964069
      py      :     0.964512
      dz2     :     0.004482  d :     0.115133
      dxz     :     0.013531
      dyz     :     0.014510
      dx2y2   :     0.040552
      dxy     :     0.042058
      f0      :     0.001427  f :     0.008468
      f+1     :     0.000952
      f-1     :     0.000789
      f+2     :     0.000945
      f-2     :     0.000485
      f+3     :     0.001896
      f-3     :     0.001975

  4 C s       :     3.113384  s :     3.113384
      pz      :     0.830067  p :     2.782954
      px      :     0.928970
      py      :     1.023917
      dz2     :     0.005641  d :     0.122668
      dxz     :     0.022255
      dyz     :     0.011143
      dx2y2   :     0.043237
      dxy     :     0.040392
      f0      :     0.001203  f :     0.008370
      f+1     :     0.001011
      f-1     :     0.000797
      f+2     :     0.000616
      f-2     :     0.000964
      f+3     :     0.001870
      f-3     :     0.001908

  5 C s       :     3.113481  s :     3.113481
      pz      :     0.978421  p :     2.907452
      px      :     1.021632
      py      :     0.907399
      dz2     :     0.004390  d :     0.114392
      dxz     :     0.009753
      dyz     :     0.018377
      dx2y2   :     0.040427
      dxy     :     0.041444
      f0      :     0.001431  f :     0.008499
      f+1     :     0.000834
      f-1     :     0.000926
      f+2     :     0.000665
      f-2     :     0.000779
      f+3     :     0.001939
      f-3     :     0.001927

  6 C s       :     3.143490  s :     3.143490
      pz      :     0.853395  p :     2.824235
      px      :     0.943750
      py      :     1.027090
      dz2     :     0.003610  d :     0.120590
      dxz     :     0.017431
      dyz     :     0.019963
      dx2y2   :     0.038164
      dxy     :     0.041423
      f0      :     0.001383  f :     0.008599
      f+1     :     0.000917
      f-1     :     0.000763
      f+2     :     0.001225
      f-2     :     0.000520
      f+3     :     0.001945
      f-3     :     0.001846

  7 C s       :     3.200454  s :     3.200454
      pz      :     1.043677  p :     2.937927
      px      :     1.021737
      py      :     0.872512
      dz2     :     0.007005  d :     0.111205
      dxz     :     0.014667
      dyz     :     0.009136
      dx2y2   :     0.040994
      dxy     :     0.039403
      f0      :     0.001591  f :     0.008621
      f+1     :     0.000995
      f-1     :     0.000854
      f+2     :     0.000274
      f-2     :     0.000731
      f+3     :     0.001865
      f-3     :     0.002311

  8 C s       :     3.137841  s :     3.137841
      pz      :     0.712794  p :     2.707512
      px      :     0.952020
      py      :     1.042699
      dz2     :     0.005193  d :     0.110839
      dxz     :     0.020120
      dyz     :     0.018831
      dx2y2   :     0.040752
      dxy     :     0.025943
      f0      :     0.001273  f :     0.008619
      f+1     :     0.000845
      f-1     :     0.000757
      f+2     :     0.000705
      f-2     :     0.001128
      f+3     :     0.001766
      f-3     :     0.002145

  9 C s       :     3.052183  s :     3.052183
      pz      :     1.084223  p :     2.640726
      px      :     0.976542
      py      :     0.579960
      dz2     :     0.021657  d :     0.143542
      dxz     :     0.028861
      dyz     :     0.030445
      dx2y2   :     0.034692
      dxy     :     0.027887
      f0      :     0.001182  f :     0.011134
      f+1     :     0.001035
      f-1     :     0.001348
      f+2     :     0.002120
      f-2     :     0.000359
      f+3     :     0.002531
      f-3     :     0.002559

 10 O s       :     3.773144  s :     3.773144
      pz      :     1.682487  p :     4.493028
      px      :     1.406007
      py      :     1.404534
      dz2     :     0.005132  d :     0.047010
      dxz     :     0.008293
      dyz     :     0.004047
      dx2y2   :     0.021373
      dxy     :     0.008165
      f0      :     0.000315  f :     0.002367
      f+1     :     0.000350
      f-1     :     0.000305
      f+2     :     0.000269
      f-2     :     0.000111
      f+3     :     0.000486
      f-3     :     0.000531

 11 H s       :     0.807106  s :     0.807106
      pz      :     0.008156  p :     0.039499
      px      :     0.022301
      py      :     0.009042
      dz2     :     0.000219  d :     0.002153
      dxz     :     0.000448
      dyz     :     0.000062
      dx2y2   :     0.000667
      dxy     :     0.000757

 12 H s       :     0.817042  s :     0.817042
      pz      :     0.009584  p :     0.038002
      px      :     0.014021
      py      :     0.014397
      dz2     :     0.000215  d :     0.002170
      dxz     :     0.000279
      dyz     :     0.000312
      dx2y2   :     0.000760
      dxy     :     0.000604

 13 H s       :     0.811739  s :     0.811739
      pz      :     0.007577  p :     0.036761
      px      :     0.008896
      py      :     0.020287
      dz2     :     0.000206  d :     0.002136
      dxz     :     0.000043
      dyz     :     0.000439
      dx2y2   :     0.000688
      dxy     :     0.000759

 14 H s       :     0.815919  s :     0.815919
      pz      :     0.009622  p :     0.038088
      px      :     0.019829
      py      :     0.008638
      dz2     :     0.000215  d :     0.002171
      dxz     :     0.000530
      dyz     :     0.000062
      dx2y2   :     0.000638
      dxy     :     0.000726

 15 H s       :     0.822379  s :     0.822379
      pz      :     0.008465  p :     0.040755
      px      :     0.017163
      py      :     0.015127
      dz2     :     0.000233  d :     0.002166
      dxz     :     0.000263
      dyz     :     0.000256
      dx2y2   :     0.000823
      dxy     :     0.000591

 16 H s       :     0.791609  s :     0.791609
      pz      :     0.009768  p :     0.040829
      px      :     0.022726
      py      :     0.008335
      dz2     :     0.000246  d :     0.002074
      dxz     :     0.000518
      dyz     :     0.000031
      dx2y2   :     0.000592
      dxy     :     0.000687

 17 H s       :     0.781331  s :     0.781331
      pz      :     0.006121  p :     0.038563
      px      :     0.009779
      py      :     0.022663
      dz2     :     0.000219  d :     0.002038
      dxz     :     0.000024
      dyz     :     0.000354
      dx2y2   :     0.000679
      dxy     :     0.000761

 18 H s       :     0.823996  s :     0.823996
      pz      :     0.021953  p :     0.039410
      px      :     0.012338
      py      :     0.005119
      dz2     :     0.000734  d :     0.002393
      dxz     :     0.000722
      dyz     :     0.000523
      dx2y2   :     0.000240
      dxy     :     0.000174

 19 H s       :     0.823852  s :     0.823852
      pz      :     0.016222  p :     0.039392
      px      :     0.018970
      py      :     0.004200
      dz2     :     0.000643  d :     0.002394
      dxz     :     0.000652
      dyz     :     0.000325
      dx2y2   :     0.000433
      dxy     :     0.000341


                     *******************************
                     * LOEWDIN POPULATION ANALYSIS *
                     *******************************

----------------------
LOEWDIN ATOMIC CHARGES
----------------------
   0 C :   -0.013168
   1 C :   -0.093905
   2 C :    0.068334
   3 C :   -0.003973
   4 C :    0.057227
   5 C :   -0.005221
   6 C :    0.069089
   7 C :    0.015948
   8 C :    0.157820
   9 C :    0.022070
  10 O :    0.333703
  11 H :    0.040954
  12 H :    0.033373
  13 H :    0.041024
  14 H :    0.033351
  15 H :    0.042685
  16 H :    0.038951
  17 H :    0.053535
  18 H :    0.054059
  19 H :    0.054143

-------------------------------
LOEWDIN REDUCED ORBITAL CHARGES
-------------------------------
  0 C s       :     2.719492  s :     2.719492
      pz      :     0.579977  p :     2.475137
      px      :     0.860591
      py      :     1.034569
      dz2     :     0.056952  d :     0.710462
      dxz     :     0.128966
      dyz     :     0.110949
      dx2y2   :     0.216973
      dxy     :     0.196623
      f0      :     0.007942  f :     0.108077
      f+1     :     0.010184
      f-1     :     0.004929
      f+2     :     0.018938
      f-2     :     0.009441
      f+3     :     0.026291
      f-3     :     0.030351

  1 C s       :     2.684965  s :     2.684965
      pz      :     0.923693  p :     2.881146
      px      :     1.009790
      py      :     0.947663
      dz2     :     0.038548  d :     0.475875
      dxz     :     0.073282
      dyz     :     0.036877
      dx2y2   :     0.175014
      dxy     :     0.152154
      f0      :     0.003509  f :     0.051919
      f+1     :     0.003747
      f-1     :     0.004779
      f+2     :     0.004025
      f-2     :     0.005870
      f+3     :     0.014497
      f-3     :     0.015492

  2 C s       :     2.717717  s :     2.717717
      pz      :     0.771412  p :     2.772470
      px      :     0.985879
      py      :     1.015180
      dz2     :     0.027012  d :     0.399607
      dxz     :     0.025487
      dyz     :     0.082132
      dx2y2   :     0.137252
      dxy     :     0.127724
      f0      :     0.002699  f :     0.041872
      f+1     :     0.002690
      f-1     :     0.003734
      f+2     :     0.003678
      f-2     :     0.006526
      f+3     :     0.010750
      f-3     :     0.011794

  3 C s       :     2.720338  s :     2.720338
      pz      :     0.860955  p :     2.860163
      px      :     0.996998
      py      :     1.002210
      dz2     :     0.025783  d :     0.382962
      dxz     :     0.040573
      dyz     :     0.042040
      dx2y2   :     0.112897
      dxy     :     0.161670
      f0      :     0.002441  f :     0.040510
      f+1     :     0.003231
      f-1     :     0.003160
      f+2     :     0.005813
      f-2     :     0.002399
      f+3     :     0.011467
      f-3     :     0.011999

  4 C s       :     2.728040  s :     2.728040
      pz      :     0.758095  p :     2.774090
      px      :     1.017735
      py      :     0.998260
      dz2     :     0.030305  d :     0.399671
      dxz     :     0.073045
      dyz     :     0.026247
      dx2y2   :     0.147150
      dxy     :     0.122924
      f0      :     0.002308  f :     0.040972
      f+1     :     0.003474
      f-1     :     0.003072
      f+2     :     0.003818
      f-2     :     0.005904
      f+3     :     0.010943
      f-3     :     0.011451

  5 C s       :     2.720040  s :     2.720040
      pz      :     0.864156  p :     2.862175
      px      :     0.987372
      py      :     1.010647
      dz2     :     0.025874  d :     0.382530
      dxz     :     0.023735
      dyz     :     0.058586
      dx2y2   :     0.149944
      dxy     :     0.124390
      f0      :     0.002434  f :     0.040477
      f+1     :     0.002643
      f-1     :     0.003759
      f+2     :     0.003500
      f-2     :     0.004694
      f+3     :     0.011462
      f-3     :     0.011984

  6 C s       :     2.717121  s :     2.717121
      pz      :     0.772052  p :     2.770686
      px      :     0.983875
      py      :     1.014758
      dz2     :     0.026803  d :     0.401298
      dxz     :     0.053890
      dyz     :     0.055785
      dx2y2   :     0.110248
      dxy     :     0.154572
      f0      :     0.002722  f :     0.041806
      f+1     :     0.003401
      f-1     :     0.003004
      f+2     :     0.007623
      f-2     :     0.002621
      f+3     :     0.011229
      f-3     :     0.011206

  7 C s       :     2.718381  s :     2.718381
      pz      :     0.907456  p :     2.874073
      px      :     1.001783
      py      :     0.964833
      dz2     :     0.026701  d :     0.349264
      dxz     :     0.029663
      dyz     :     0.029780
      dx2y2   :     0.143302
      dxy     :     0.119819
      f0      :     0.002659  f :     0.042335
      f+1     :     0.003042
      f-1     :     0.003629
      f+2     :     0.001432
      f-2     :     0.004617
      f+3     :     0.010763
      f-3     :     0.016192

  8 C s       :     2.743458  s :     2.743458
      pz      :     0.658387  p :     2.669679
      px      :     0.984800
      py      :     1.026491
      dz2     :     0.029364  d :     0.384565
      dxz     :     0.070233
      dyz     :     0.039347
      dx2y2   :     0.148579
      dxy     :     0.097042
      f0      :     0.002985  f :     0.044478
      f+1     :     0.003622
      f-1     :     0.003332
      f+2     :     0.003454
      f-2     :     0.007282
      f+3     :     0.010050
      f-3     :     0.013753

  9 C s       :     2.704136  s :     2.704136
      pz      :     1.036329  p :     2.701614
      px      :     0.982131
      py      :     0.683154
      dz2     :     0.072881  d :     0.497921
      dxz     :     0.086525
      dyz     :     0.092559
      dx2y2   :     0.144705
      dxy     :     0.101250
      f0      :     0.006413  f :     0.074259
      f+1     :     0.005335
      f-1     :     0.009728
      f+2     :     0.013166
      f-2     :     0.003458
      f+3     :     0.017964
      f-3     :     0.018195

 10 O s       :     3.226975  s :     3.226975
      pz      :     1.541189  p :     4.325981
      px      :     1.431084
      py      :     1.353707
      dz2     :     0.009555  d :     0.106103
      dxz     :     0.011960
      dyz     :     0.013079
      dx2y2   :     0.042951
      dxy     :     0.028557
      f0      :     0.000503  f :     0.007239
      f+1     :     0.000603
      f-1     :     0.000434
      f+2     :     0.001151
      f-2     :     0.000215
      f+3     :     0.002266
      f-3     :     0.002066

 11 H s       :     0.788557  s :     0.788557
      pz      :     0.034398  p :     0.143985
      px      :     0.074522
      py      :     0.035065
      dz2     :     0.002655  d :     0.026503
      dxz     :     0.006486
      dyz     :     0.000735
      dx2y2   :     0.008344
      dxy     :     0.008283

 12 H s       :     0.796031  s :     0.796031
      pz      :     0.039716  p :     0.144077
      px      :     0.051420
      py      :     0.052941
      dz2     :     0.002629  d :     0.026518
      dxz     :     0.003723
      dyz     :     0.004183
      dx2y2   :     0.008233
      dxy     :     0.007750

 13 H s       :     0.793595  s :     0.793595
      pz      :     0.031390  p :     0.139540
      px      :     0.033984
      py      :     0.074166
      dz2     :     0.002494  d :     0.025841
      dxz     :     0.000510
      dyz     :     0.005995
      dx2y2   :     0.008293
      dxy     :     0.008548

 14 H s       :     0.795869  s :     0.795869
      pz      :     0.039952  p :     0.144238
      px      :     0.071894
      py      :     0.032392
      dz2     :     0.002627  d :     0.026542
      dxz     :     0.007199
      dyz     :     0.000738
      dx2y2   :     0.007882
      dxy     :     0.008096

 15 H s       :     0.787767  s :     0.787767
      pz      :     0.034955  p :     0.143257
      px      :     0.053639
      py      :     0.054664
      dz2     :     0.002668  d :     0.026292
      dxz     :     0.003522
      dyz     :     0.003677
      dx2y2   :     0.008536
      dxy     :     0.007888

 16 H s       :     0.786252  s :     0.786252
      pz      :     0.041074  p :     0.148035
      px      :     0.078157
      py      :     0.028804
      dz2     :     0.002940  d :     0.026762
      dxz     :     0.008333
      dyz     :     0.000283
      dx2y2   :     0.007910
      dxy     :     0.007295

 17 H s       :     0.781719  s :     0.781719
      pz      :     0.025429  p :     0.139688
      px      :     0.034555
      py      :     0.079703
      dz2     :     0.002687  d :     0.025058
      dxz     :     0.000313
      dyz     :     0.005400
      dx2y2   :     0.008263
      dxy     :     0.008394

 18 H s       :     0.783061  s :     0.783061
      pz      :     0.069713  p :     0.136108
      px      :     0.040841
      py      :     0.025554
      dz2     :     0.009054  d :     0.026773
      dxz     :     0.008172
      dyz     :     0.005640
      dx2y2   :     0.002195
      dxy     :     0.001711

 19 H s       :     0.782927  s :     0.782927
      pz      :     0.059054  p :     0.136146
      px      :     0.054099
      py      :     0.022993
      dz2     :     0.008165  d :     0.026783
      dxz     :     0.007481
      dyz     :     0.003316
      dx2y2   :     0.004502
      dxy     :     0.003320


                      *****************************
                      * MAYER POPULATION ANALYSIS *
                      *****************************

  NA   - Mulliken gross atomic population
  ZA   - Total nuclear charge
  QA   - Mulliken gross atomic charge
  VA   - Mayer's total valence
  BVA  - Mayer's bonded valence
  FA   - Mayer's free valence

  ATOM       NA         ZA         QA         VA         BVA        FA
  0 C      5.3369     6.0000     0.6631     3.5035     3.5035    -0.0000
  1 C      6.0760     6.0000    -0.0760     3.5824     3.5824    -0.0000
  2 C      6.1244     6.0000    -0.1244     3.9933     3.9933    -0.0000
  3 C      6.1425     6.0000    -0.1425     3.9577     3.9577    -0.0000
  4 C      6.0274     6.0000    -0.0274     3.9505     3.9505    -0.0000
  5 C      6.1438     6.0000    -0.1438     3.9591     3.9591    -0.0000
  6 C      6.0969     6.0000    -0.0969     3.9739     3.9739     0.0000
  7 C      6.2582     6.0000    -0.2582     3.9254     3.9254    -0.0000
  8 C      5.9648     6.0000     0.0352     3.9088     3.9088    -0.0000
  9 C      5.8476     6.0000     0.1524     3.8821     3.8821    -0.0000
 10 O      8.3155     8.0000    -0.3155     2.1648     2.1648    -0.0000
 11 H      0.8488     1.0000     0.1512     1.0095     1.0095    -0.0000
 12 H      0.8572     1.0000     0.1428     1.0018     1.0018     0.0000
 13 H      0.8506     1.0000     0.1494     0.9934     0.9934    -0.0000
 14 H      0.8562     1.0000     0.1438     1.0000     1.0000    -0.0000
 15 H      0.8653     1.0000     0.1347     1.0067     1.0067     0.0000
 16 H      0.8345     1.0000     0.1655     0.9998     0.9998    -0.0000
 17 H      0.8219     1.0000     0.1781     0.9856     0.9856    -0.0000
 18 H      0.8658     1.0000     0.1342     0.9975     0.9975     0.0000
 19 H      0.8656     1.0000     0.1344     0.9975     0.9975    -0.0000

  Mayer bond orders larger than 0.100000
B(  0-C ,  1-C ) :   1.0064 B(  0-C ,  7-C ) :   1.1819 B(  0-C , 10-O ) :   1.2700 
B(  1-C ,  2-C ) :   1.3420 B(  1-C ,  6-C ) :   1.3104 B(  2-C ,  3-C ) :   1.5278 
B(  2-C , 11-H ) :   0.9594 B(  3-C ,  4-C ) :   1.4133 B(  3-C , 12-H ) :   0.9774 
B(  4-C ,  5-C ) :   1.4272 B(  4-C , 13-H ) :   0.9697 B(  5-C ,  6-C ) :   1.5083 
B(  5-C , 14-H ) :   0.9769 B(  6-C , 15-H ) :   0.9822 B(  7-C ,  8-C ) :   1.7639 
B(  7-C , 16-H ) :   0.9637 B(  8-C ,  9-C ) :   1.0504 B(  8-C , 17-H ) :   0.9508 
B(  9-C , 10-O ) :   0.8397 B(  9-C , 18-H ) :   0.9700 B(  9-C , 19-H ) :   0.9700 


-------
TIMINGS
-------

Total SCF time: 0 days 0 hours 0 min 48 sec 

Total time                  ....      48.463 sec
Sum of individual times     ....      48.440 sec  (100.0%)

SCF preparation             ....       0.371 sec  (  0.8%)
Fock matrix formation       ....      47.521 sec  ( 98.1%)
  Startup                   ....       0.017 sec  (  0.0% of F)
  Coulomb+Exchange Fock     ....      46.291 sec  ( 97.4% of F)
  CPCM terms                ....       1.182 sec  (  2.5% of F)
Diagonalization             ....       0.000 sec  (  0.0%)
Density matrix formation    ....       0.037 sec  (  0.1%)
Total Energy calculation    ....       0.028 sec  (  0.1%)
Population analysis         ....       0.067 sec  (  0.1%)
Orbital Transformation      ....       0.080 sec  (  0.2%)
Orbital Orthonormalization  ....       0.000 sec  (  0.0%)
DIIS solution               ....       0.103 sec  (  0.2%)
SOSCF solution              ....       0.227 sec  (  0.5%)
Finished LeanSCF after  48.6 sec

Maximum memory used throughout the entire LEANSCF-calculation: 34.7 MB


           ************************************************************
           *        Program running with 8 parallel MPI-processes     *
           *              working on a common directory               *
           ************************************************************

------------------------------------------------------------------------------
                         ORCA PROPERTY INTEGRAL CALCULATIONS
------------------------------------------------------------------------------

GBWName                                   ... calc.gbw
Number of atoms                           ...     20
Number of basis functions                 ...    467
Max core memory                           ...   8000 MB

Dipole integrals                          ... YES
Quadrupole integrals                      ...  NO
Linear momentum integrals                 ... YES
Angular momentum integrals                ... YES
Higher moments length integrals           ...  NO
Higher moments velocity integrals         ...  NO
Kinetic energy integrals                  ...  NO
GIAO right hand sides                     ...  NO
GIAO dipole derivative integrals          ...  NO
SOC integrals                             ...  NO
EPR diamagnetic integrals (GIAO)          ...  NO
EPR gauge integrals                       ...  NO
Field gradient integrals                  ...  NO (   0 nuclei)
Spin-dipole/Fermi contact integrals       ...  NO (   0 nuclei)
Contact density integrals                 ...  NO (   0 nuclei)
Nucleus-orbit integrals                   ...  NO (   0 nuclei)
Geometric perturbations                   ...  NO (  20 nuclei)

Choice of electric origin   ... Center of mass
Position of electric origin ... ( -1.0266, -3.9922, -0.0908) 
Choice of magnetic origin   ... GIAO
Position of magnetic origin ... (  0.0000,  0.0000,  0.0000) 

Calculating integrals                     ... Electric Dipole (Length)     done (  0.0 sec)
Calculating integrals                     ... Linear Momentum              done (  0.0 sec)
Calculating integrals                     ... Angular Momentum  (ElOri)    done (  0.0 sec)

Property integrals calculated in   0.1 sec

Maximum memory used throughout the entire PROPINT-calculation: 31.0 MB


           ************************************************************
           *        Program running with 8 parallel MPI-processes     *
           *              working on a common directory               *
           ************************************************************


--------------------------------------------------------------------------------
                             ORCA-MATRIX DRIVEN CI
--------------------------------------------------------------------------------


Wavefunction type
-----------------
Correlation treatment                      ...      CCSD     
Single excitations                         ... ON
Orbital optimization                       ... OFF
Calculation of Z vector                    ... OFF
Calculation of Brueckner orbitals          ... OFF
Perturbative triple excitations            ... ON
CPCM scheme                                ... PTES
Calculation of F12 correction              ... OFF
Frozen core treatment                      ... chemical core (22 el)
Reference Wavefunction                     ... RHF
  Internal Orbitals:    11 ...   37 ( 27 MO's/ 54 electrons)
  Virtual  Orbitals:    38 ...  466 (429 MO's              )
Number of AO's                             ...    467
Number of electrons                        ...     76
Number of correlated electrons             ...     54

Algorithmic settings
--------------------
Integral transformation                    ... All integrals via the RI transformation
K(C) Formation                             ... RI-DLPNO
   PNO-Integral Storage                    ... ON DISK
   PNO occupation number cut-off           ... 3.330e-07
   Singles PNO occupation number cut-off   ... 9.990e-09
   PNO Mulliken prescreening cut-off       ... 1.000e-03
   Domain cut-off (Mulliken population)    ... 1.000e-03
   PNO Normalization                       ...    1
Maximum number of iterations               ...        50
Convergence tolerance (max. residuum)      ... 2.500e-05
Level shift for amplitude update           ... 2.000e-01
Maximum number of DIIS vectors             ...         7
DIIS turned on at iteration                ...         0
Damping before turning on DIIS             ...     0.500
Damping after turning on DIIS              ...     0.000
Pair specific amplitude update             ... OFF
Natural orbital iterations                 ... OFF
Perturbative natural orbital generation    ... OFF
Printlevel                                 ... 2

Singles Fock matrix elements calculated using PNOs.

Memory handling:
----------------
Maximum memory for working arrays          ...   8000 MB
Data storage in matrix containers          ... UNCOMPRESSED
Data type for integral storage             ... DOUBLE
In-Core Storage of quantities:
   Amplitudes+Sigma Vector      ... NO
   J+K operators                ... NO
   DIIS vectors                 ... NO
   3-external integrals         ... NO
   4-external integrals         ... NO

Localization treatment:
-----------------------
Localization option                        ...    6
Localization threshhold                    ... -1.0e+00
Using relative localization threshhold     ... 1.0e-08
Neglect threshold for strong pairs         ... 1.000e-04 Eh
Prescreening threshold for very weak pairs ... 1.000e-06 Eh

Initializing the integral package          ... done
Localizing the valence orbitals
Localizing the valence orbitals
------------------------------------------------------------------------------
                           ORCA ORBITAL LOCALIZATION
------------------------------------------------------------------------------

Input orbitals are from                  ... calc.gbw
Output orbitals are to                   ... calc.loc
Max. number of iterations                ... 128
Localizations seeded randomly            ... off
Convergence tolerance                    ... 1.000e-06
Using relative localization threshhold   ... 1.000e-08
Threshold for strong local MOs           ... 9.500e-01
Threshold for bond MOs                   ... 8.500e-01
Operator                                 ... 0
Orbital range for localization           ... 11 to 37
Localization criterion                   ... FOSTER-BOYS (AUGMENTED HESSIAN)
Doing the dipole integrals     ... o.k.
Initial value of the localization sum :   568.141228
ITERATION   0 : L=  622.5068245865 DL=  5.44e+01 (AVERGE_DL)=    0.3935577965 
ITERATION   1 : L=  630.0930231372 DL=  7.59e+00 (AVERGE_DL)=    0.1470139493 
ITERATION   2 : L=  630.3964484406 DL=  3.03e-01 (AVERGE_DL)=    0.0294016930 
ITERATION   3 : L=  630.4381669353 DL=  4.17e-02 (AVERGE_DL)=    0.0109021149 
ITERATION   4 : L=  630.4502229609 DL=  1.21e-02 (AVERGE_DL)=    0.0058606869 
ITERATION   5 : L=  630.4570228158 DL=  6.80e-03 (AVERGE_DL)=    0.0044014550 
ITERATION   6 : L=  630.4607039489 DL=  3.68e-03 (AVERGE_DL)=    0.0032384501 
ITERATION   7 : L=  630.4627120530 DL=  2.01e-03 (AVERGE_DL)=    0.0023918809 
ITERATION   8 : L=  630.4638601819 DL=  1.15e-03 (AVERGE_DL)=    0.0018085968 
ITERATION   9 : L=  630.4645460585 DL=  6.86e-04 (AVERGE_DL)=    0.0013978786 
ITERATION  10 : L=  630.4649672652 DL=  4.21e-04 (AVERGE_DL)=    0.0010954537 
ITERATION  11 : L=  630.4652297722 DL=  2.63e-04 (AVERGE_DL)=    0.0008648024 
ITERATION  12 : L=  630.4653945955 DL=  1.65e-04 (AVERGE_DL)=    0.0006852605 
ITERATION  13 : L=  630.4654984570 DL=  1.04e-04 (AVERGE_DL)=    0.0005439687 
ITERATION  14 : L=  630.4655640172 DL=  6.56e-05 (AVERGE_DL)=    0.0004321818 
ITERATION  15 : L=  630.4656054366 DL=  4.14e-05 (AVERGE_DL)=    0.0003435170 
ITERATION  16 : L=  630.4656316190 DL=  2.62e-05 (AVERGE_DL)=    0.0002731185 
ITERATION  17 : L=  630.4656481709 DL=  1.66e-05 (AVERGE_DL)=    0.0002171554 
ITERATION  18 : L=  630.4656586393 DL=  1.05e-05 (AVERGE_DL)=    0.0001726977 
ITERATION  19 : L=  630.4656652606 DL=  6.62e-06 (AVERGE_DL)=    0.0001373473 
ITERATION  20 : L=  630.4656694462 DL=  4.19e-06 (AVERGE_DL)=    0.0001092005 
ITERATION  21 : L=  630.4656720978 DL=  2.65e-06 (AVERGE_DL)=    0.0000869151 
ITERATION  22 : L=  630.4656737741 DL=  1.68e-06 (AVERGE_DL)=    0.0000691087 
ITERATION  23 : L=  630.4656748390 DL=  1.06e-06 (AVERGE_DL)=    0.0000550794 
ITERATION  24 : L=  630.4656755102 DL=  6.71e-07 (AVERGE_DL)=    0.0000437293 
LOCALIZATION SUM CONVERGED

------------------------------------------------------
AUGMENTED HESSIAN OPTIMIZATION OF FOSTER-BOYS ORBITALS
------------------------------------------------------

Spin operator:           0
Orbital window:          11 to 37
Number of iterations:    128
Gradient tolerance:      1.000e-06
Number of pairs:         351
Davidson threshold:      2000
Diagonalization method:  LAPACK
Iter:    0   L: 630.4656755102   Grad. norm: 3.962969e-03
   *** Likely close to a maximum now. ***
       Augmented Hessian eigenvalues:  2.36e-06 -2.38e-01 -4.96e-01 -8.17e-01 ... 
Iter:    1   L: 630.4656766918   Grad. norm: 1.019411e-05
Iter:    2   L: 630.4656766918   Grad. norm: 1.037431e-10
LOCALIZATION HAS CONVERGED.

Eigenvalues of the Hessian:
  0 -2.383e-01
  1 -4.945e-01
  2 -8.186e-01
  3 -1.612e+00
  4 -2.653e+00
  5 -2.795e+00
  6 -3.090e+00
  7 -4.544e+00
  8 -4.554e+00
  9 -5.703e+00
    ...


--------------------------------------------------------------------------------
                    LOCALIZED MOLECULAR ORBITAL COMPOSITIONS
--------------------------------------------------------------------------------

The Mulliken populations for each LMO on each atom are computed
The LMO`s will be ordered according to atom index and type
  (A) Strongly localized MO`s have populations of >=0.950 on one atom
  (B) Two center bond orbitals have populations of >=0.850 on two atoms
  (C) Other MO`s are considered to be `delocalized`

FOUND  -   1 strongly local MO`s
       -  24 two center bond MO`s
       -   2 significantly delocalized MO`s

Rather strongly localized orbitals:
MO  11:  10O  -   0.991422
Bond-like localized orbitals:
MO  35:  19H  -   0.433651  and   9C  -   0.575282
MO  34:  18H  -   0.433805  and   9C  -   0.575097
MO  33:  17H  -   0.410625  and   8C  -   0.588685
MO  32:  16H  -   0.413803  and   7C  -   0.582310
MO  31:  15H  -   0.429939  and   6C  -   0.582950
MO  30:  14H  -   0.427660  and   5C  -   0.583043
MO  29:  13H  -   0.426572  and   4C  -   0.581688
MO  28:  12H  -   0.427807  and   3C  -   0.582323
MO  27:  11H  -   0.417744  and   2C  -   0.581794
MO  26:  10O  -   0.693883  and   9C  -   0.299047
MO  25:  10O  -   0.758727  and   0C  -   0.248634
MO  24:  10O  -   0.759196  and   0C  -   0.248243
MO  23:   9C  -   0.465717  and   8C  -   0.546558
MO  22:   8C  -   0.423460  and   7C  -   0.540360
MO  21:   8C  -   0.424395  and   7C  -   0.539428
MO  20:   7C  -   0.497635  and   0C  -   0.539118
MO  19:   6C  -   0.522022  and   5C  -   0.505983
MO  18:   6C  -   0.503836  and   1C  -   0.536671
MO  17:   5C  -   0.507797  and   4C  -   0.506400
MO  16:   4C  -   0.514331  and   3C  -   0.509795
MO  15:   3C  -   0.500943  and   2C  -   0.447579
MO  14:   3C  -   0.498989  and   2C  -   0.384393
MO  13:   2C  -   0.520507  and   1C  -   0.536740
MO  12:   1C  -   0.504330  and   0C  -   0.547399
More delocalized orbitals:
MO  37:  4C - 0.244 5C - 0.501 6C - 0.216
MO  36:  0C - 0.078 1C - 0.555 2C - 0.116 6C - 0.209
Localized MO's were stored in: calc.loc

Localizing the core orbitals
------------------------------------------------------------------------------
                           ORCA ORBITAL LOCALIZATION
------------------------------------------------------------------------------

Input orbitals are from                  ... calc.loc
Output orbitals are to                   ... calc.loc
Max. number of iterations                ... 128
Localizations seeded randomly            ... off
Convergence tolerance                    ... 1.000e-06
Using relative localization threshhold   ... 1.000e-08
Threshold for strong local MOs           ... 9.500e-01
Threshold for bond MOs                   ... 8.500e-01
Operator                                 ... 0
Orbital range for localization           ... 0 to 10
Localization criterion                   ... FOSTER-BOYS (AUGMENTED HESSIAN)
Doing the dipole integrals     ... o.k.
Initial value of the localization sum :   223.068802
ITERATION   0 : L=  223.0688074082 DL=  5.43e-06 (AVERGE_DL)=    0.0003142964 
ITERATION   1 : L=  223.0688074082 DL=  0.00e+00 (AVERGE_DL)=    0.0000000000 
LOCALIZATION SUM CONVERGED

------------------------------------------------------
AUGMENTED HESSIAN OPTIMIZATION OF FOSTER-BOYS ORBITALS
------------------------------------------------------

Spin operator:           0
Orbital window:          0 to 10
Number of iterations:    128
Gradient tolerance:      1.000e-06
Number of pairs:         55
Davidson threshold:      2000
Diagonalization method:  LAPACK
Iter:    0   L: 223.0688074082   Grad. norm: 3.957753e-04
   *** Likely close to a maximum now. ***
       Augmented Hessian eigenvalues:  2.74e-10 -2.43e+01 -2.63e+01 -2.76e+01 ... 
Iter:    1   L: 223.0688074083   Grad. norm: 7.880003e-16
LOCALIZATION HAS CONVERGED.

Eigenvalues of the Hessian:
  0 -2.432e+01
  1 -2.631e+01
  2 -2.759e+01
  3 -2.767e+01
  4 -2.803e+01
  5 -2.811e+01
  6 -2.852e+01
  7 -2.857e+01
  8 -2.954e+01
  9 -2.961e+01
    ...


--------------------------------------------------------------------------------
                    LOCALIZED MOLECULAR ORBITAL COMPOSITIONS
--------------------------------------------------------------------------------

The Mulliken populations for each LMO on each atom are computed
The LMO`s will be ordered according to atom index and type
  (A) Strongly localized MO`s have populations of >=0.950 on one atom
  (B) Two center bond orbitals have populations of >=0.850 on two atoms
  (C) Other MO`s are considered to be `delocalized`

FOUND  -  11 strongly local MO`s
       -   0 two center bond MO`s
       -   0 significantly delocalized MO`s

Rather strongly localized orbitals:
MO  10:  10O  -   0.999036
MO   9:   9C  -   1.001080
MO   8:   8C  -   1.001310
MO   7:   7C  -   1.000823
MO   6:   6C  -   1.001101
MO   5:   5C  -   1.001425
MO   4:   4C  -   1.001582
MO   3:   3C  -   1.001394
MO   2:   2C  -   1.000979
MO   1:   1C  -   1.000075
MO   0:   0C  -   1.000239
Localized MO's were stored in: calc.loc

Warning: reference  - re-canonicalizations have been set to INT 1 VIRT 1
Warning: internal orbitals are localized - no re-canonicalization of internal orbitals
Warning: UsePNO is turned on - no re-canonicalization of internal and virtual orbitals
Fock densities were made 
Making Fock matrix and reference energy:

--------------------------
CLOSED-SHELL FOCK OPERATOR
--------------------------

MDCI_FockCPCM: ediel   =  -0.078132716000
MDCI_FockCPCM: <VCPCM> =   5.005565275262
Time needed for Fock operator              ...           18.682 sec
Reference energy                           ...   -458.793243034

--------------
DLPNO SETTINGS (2015 fully linear scaling implementation)
--------------

TCutMKN:           1.000e-03
TCutPAO:           1.000e-03
TCutPNO:           3.330e-07
TCutPNOSingles:    9.990e-09
TCutEN:            9.700e-01
TCutPAOExt:        1.000e-01
TCutPairs:         1.000e-04
TCutPre:           1.000e-06
TCutOSV:           1.000e-06
TCutDOij:          1.000e-05
TCutDO:            1.000e-02
TCutC:             1.000e-04
TCutCPAO:          1.000e-03
TCutCMO:           1.000e-03
TScaleDOMP2PreScr: 2.000e+00
TScaleMKNMP2PreScr:1.000e+01
TScalePNOMP2PreScr:1.000e+00
PAO overlap thresh 1.000e-08
Using PNOs for Singles Fock computation
Use new domains
Use fully linear algorithm
TCutTNO:           1.000e-09
TCutMP2Pairs:      1.000e-05
TCutDOStrong:      2.000e-02
TCutDOWeak:        4.000e-02
TCutMKNStrong:     1.000e-02
TCutMKNWeak:       1.000e-01
NTCutTNO:          1

--------------------------
Creating C-PCM containers                  ... ok
Mulliken population of the LMOs            ... ok
Performing proximity check                 ... 
 found 1 problematic atoms
   => In all likelyhood your results will be entirely fine!
   => In case you don't want to trust it, decrease TCutMKN to below 0.00012937.
   => but note that this is probably not necessary but will increase execution time
Calculating differential overlap integrals ... ok

--------------------------
ELECTRON PAIR PRESCREENING
--------------------------

Dipole-based pair screening          .... used

   TCutDOij = 1.000000e-05
   TCutPre  = 1.000000e-06
   .... Finished loop over pairs
Total time spent in the prescreening                  ...     0.000 sec
sum of pair energies estimated for screened out pairs ...       0.000000000000 Eh
Thresholds for map construction and integral transformation for crude MP2:
   TCutMKN                    ...     1.0e-02
   TCutDO                     ...     2.0e-02
   TCutPairs                  ...     1.0e-04
   TCutPNO_CrudeMP2           ...     3.3e-07
   TCutPNOSingles_CrudeMP2    ...     1.0e-08
--------------------------------
LOCAL RI TRANSFORMATION (IAVPAO)
--------------------------------

Orbital window:      11 to 37
Number of PAOs:     467
Basis functions:    467 (175 shells)
Aux. functions:    1106 (332 shells)
Use SHARK:           on
Have SHARK:         yes

Processing maps (0.0 sec)
Average map sizes:
   Aux shells -> MOs              27.0
   Aux shells -> PAOs            467.0
   MOs        -> AO shells       169.3
   PAOs       -> AO shells       175.0

Calculating integrals (1.6 sec, 106.409 MB)
Sorting integrals (0.2 sec, 106.396 MB)
Total time for the integral transformation: 1.8 sec
--------------------------------
INITIAL GUESS AND PNO GENERATION
--------------------------------

PNO truncation parameters                   .... 
    PAOOverlapThresh   =        1.000e-08

    TCutPairs          =        1.000e-04
    TCutPNO            =        3.330e-07
    TCutPNOSingles     =        9.990e-09
    TCutMP2Pairs       =        1.000e-05
    TCutMKN            =        1.000e-02
    TCutDO             =        2.000e-02

Pair selection                          .... not used
Type of local MP2 treatment                 .... semi-local MP2
Strategy for PNO selection                  .... occupation number selection
Pair density normalization                  .... MP2 norm
Spin component scaling                      .... not used

   .... Finished loop over pairs
Making pair pair interaction lists          ... done

                       ===========================
                        258 OF  378 PAIRS ARE KEPT CCSD PAIRS
                         89 OF  378 PAIRS ARE KEPT MP2 PAIRS FOR (T)
                         31 OF  378 PAIRS ARE SKIPPED
                       ===========================

Total time spent in the initial guess                 ...     5.096 sec
SL-MP2 correlation energy (all non-screened pairs)    ...      -1.699949490818 Eh

Initial PNO correlation energy                        ...      -1.691216870392 Eh
sum of pair energies prescreened and skipped MP2 pairs...      -0.000149412228 Eh
sum of pair energies of crude MP2 skipped pairs only  ...      -0.000149412228 Eh
sum of MP2 pair energies for pairs that were not kept ...      -0.003600504842 Eh
sum of PNO error estimates for the kept pairs         ...      -0.005132115584 Eh
                                                          --------------------
sum of all corrections                                         -0.008732620426
Initial total correlation energy                               -1.699949490818
Thresholds for map construction and integral transformation for fine MP2 and CCSD(T) calculation:
   TCutMKN   ...     1.0e-03
   TCutDO    ...     1.0e-02
   TCutPairs ...     1.0e-04
   TCutCMO   ...     1.0e-03
   TCutCPAO  ...     1.0e-03

Thresholds for map construction and integral transformation for strong Triples:
   TCutMKN   ...     1.0e-02
   TCutDO    ...     2.0e-02
   TCutCMO   ...     1.0e-03
   TCutCPAO  ...     1.0e-03

Thresholds for map construction and integral transformation for weak Triples:
   TCutMKN   ...     1.0e-01
   TCutDO    ...     4.0e-02
   TCutCMO   ...     1.0e-03
   TCutCPAO  ...     1.0e-03

--------------------------------
LOCAL RI TRANSFORMATION (IAVPAO)
--------------------------------

Orbital window:      11 to 37
Number of PAOs:     467
Basis functions:    467 (175 shells)
Aux. functions:    1106 (332 shells)
Use SHARK:           on
Have SHARK:         yes

Processing maps (0.0 sec)
Average map sizes:
   Aux shells -> MOs              26.7
   Aux shells -> PAOs            467.0
   MOs        -> AO shells       169.3
   PAOs       -> AO shells       175.0

Calculating integrals (1.7 sec, 105.340 MB)
Sorting integrals (0.2 sec, 105.328 MB)
Total time for the integral transformation: 1.9 sec
--------------------------------
INITIAL GUESS AND PNO GENERATION
--------------------------------

PNO truncation parameters                   .... 
    PAOOverlapThresh   =        1.000e-08

    TCutPairs          =        1.000e-04
    TCutPNO            =        3.330e-07
    TCutPNOSingles     =        9.990e-09
    TCutMP2Pairs       =        1.000e-05
    TCutMKN            =        1.000e-03
    TCutDO             =        1.000e-02

Pair selection                          .... not used
Type of local MP2 treatment                 .... semi-local MP2
Strategy for PNO selection                  .... occupation number selection
Pair density normalization                  .... MP2 norm
Spin component scaling                      .... not used

   .... Finished loop over pairs

 PNO Occupation Number Statistics: 
  | Av. % of trace(Dij) retained        ...  97.570811454660
  | sigma^2 in % of trace(Dij) retained ...   1.01e+01
  | Av. % of trace(Di) retained         ...  99.999019743602
  | sigma^2 in % of trace(Di) retained  ...   1.16e-07
 Distributions of % trace(Dij) recovered:
  |       >= 99.9  ...    84 ( 24.2 % of all pairs)
  |   [80.0, 90.0) ...    13 (  3.7 % of all pairs)
  |   [90.0, 99.0) ...   150 ( 43.2 % of all pairs)
  |   [99.0, 99.9) ...   100 ( 28.8 % of all pairs)
 Distributions of % trace(Di) recovered :
  |       >= 99.9  ...    27 (100.0 % of all I-pairs )

Making pair pair interaction lists          ... done

                       ===========================
                        258 OF  347 PAIRS ARE KEPT
                       ===========================

Total time spent in the initial guess                 ...     7.284 sec
SL-MP2 correlation energy (all non-screened pairs)    ...      -1.700816826323 Eh

Initial PNO correlation energy                        ...      -1.692209081699 Eh
sum of pair energies estimated for screened out pairs ...      -0.000149412228 Eh
sum of MP2 pair energies for pairs that were not kept ...      -0.003453742021 Eh
sum of PNO error estimates for the kept pairs         ...      -0.005154002603 Eh
                                                          --------------------
sum of all corrections                                         -0.008757156852
Initial total correlation energy                               -1.700966238551
Thresholds for map construction and integral transformation for fine MP2 and CCSD(T) calculation:
   TCutMKN   ...     1.0e-03
   TCutDO    ...     1.0e-02
   TCutPairs ...     1.0e-04
   TCutCMO   ...     1.0e-03
   TCutCPAO  ...     1.0e-03

Time for aux screen maps:            0.004
Time for maps after fine MP2:            0.015
-----------------------------
LOCAL RI TRANSFORMATION (IJV)
-----------------------------

Orbital window:      11 to 37
Basis functions:    467 (175 shells)
Aux. functions:    1106 (332 shells)
Use SHARK:           on

Processing maps (0.0 sec)
Average map sizes:
   Aux shells -> MOs(i)           25.8
   Aux shells -> MOs(j)           27.0
   MOs        -> AO shells       169.3

Calculating integrals (1.6 sec, 5.904 MB)
Sorting integrals (0.0 sec, 5.892 MB)
Total time for the integral transformation: 1.6 sec
--------------------------------
LOCAL RI TRANSFORMATION (VABPAO)
--------------------------------

Number of PAOs:     467
Basis functions:    467 (175 shells)
Aux. functions:    1106 (332 shells)
Use SHARK:           on

Processing maps (0.0 sec)
Average map sizes:
   Aux shells -> PAOs            467.0
   PAOs       -> AO shells       175.0

Calculating integrals (3.4 sec, 1840.272 MB)
Finished


-------------------------------------
Pair Pair Term precalculation with     
RI-(ij|mn) and (im|jn) transformation  
ON THE FLY                             
-------------------------------------

   IBatch   1 (of   2)              ... done (   85.142 sec)
   IBatch   2 (of   2)              ... done (   18.893 sec)
Total EXT                           ...         104.036 sec

IAVPA Available = YES
VABPAO Available= YES
IJV Available   = YES
IJK Available   = NO
PNO3i Available = YES
PNO3j Available = YES
PNO4 Available  = YES
---------------------
RI-PNO TRANSFORMATION
---------------------

Total Number of PNOs                   ...  9567
Average number of PNOs per pair        ...    37
Maximal number of PNOs per pair        ...    87
   #pairs with  1 -  5 PNOs   :    0
   #pairs with  6 - 10 PNOs   :    1
   #pairs with 11 - 15 PNOs   :   17
   #pairs with 16 - 20 PNOs   :   28
   #pairs with 21 - 25 PNOs   :   24
   #pairs with 26 - 30 PNOs   :   22
   #pairs with 31 - 35 PNOs   :   34
   #pairs with 36 - 40 PNOs   :   20
   #pairs with 41 - 45 PNOs   :   32
   #pairs with 46 - 50 PNOs   :   35
   #pairs with 51 - 55 PNOs   :   20
   #pairs with 56 - 60 PNOs   :    9
   #pairs with 61 - 65 PNOs   :    3
   #pairs with 66 - 70 PNOs   :    5
   #pairs with 71 - 75 PNOs   :    2
   #pairs with 76 - 80 PNOs   :    4
   #pairs with 81 - 85 PNOs   :    1
   #pairs with 86 - 90 PNOs   :    1

Generation of (ij|ab)[P] integrals            ... on
Generation of (ia|bc)[P],(ja|bc)[P] integrals ... on
Storage of 3 and 4 external integrals         ... on
Generation of ALL (ka|bc)[P] integrals        ... on
Keep RI integrals in memory                   ... off

Ibatch:  1 (of  1)
Starting 2-4 index PNO integral generation ... done

Timings:
Total PNO integral transformation time     ...         38.779 sec
Size of the 3-external file                ...       161 MB
Size of the 4-external file                ...      1119 MB
Size of the IKJL file                      ...         0 MB
Size of the all 3-external file            ...      2171 MB
Size of the 1-external file                ...         5 MB

Making pair/pair overlap matrices          ... done (    3.999 sec)
Size of the pair overlap file              ... 533 MB
Redoing the guess amplitudes               ... done (    0.006 sec)

-------------------------
FINAL STARTUP INFORMATION
-------------------------

E(0)                                       ...   -458.793243034
E(SL-MP2)                                  ...     -1.700816826
E(SL-MP2) including corrections            ...     -1.700966239
Initial E(tot)                             ...   -460.494209272
<T|T>                                      ...      0.511442465
Number of pairs included                   ... 258
Total number of pairs                      ... 378

------------------------------------------------
                  RHF COUPLED CLUSTER ITERATIONS
------------------------------------------------

Number of PNO amplitudes to be optimized   ...       418151
Number of non-PNO amplitudes               ...     47482578
Untruncated number of regular amplitudes   ...     69567498

Iter       E(tot)           E(Corr)          Delta-E          Residual     Time
  0   -460.494291950     -1.692291759      0.008525067      0.015457079   14.11
                           *** Turning on DIIS ***
  1   -460.544099098     -1.742098907     -0.049807148      0.010908729   14.56
  2   -460.587072224     -1.785072033     -0.042973126      0.005830357   14.48
  3   -460.595259341     -1.793259151     -0.008187118      0.003456424   14.63
  4   -460.598014538     -1.796014347     -0.002755197      0.002187280   14.59
  5   -460.599022727     -1.797022537     -0.001008189      0.001148303   14.25
  6   -460.599312636     -1.797312445     -0.000289908      0.000496480   14.53
  7   -460.599350995     -1.797350804     -0.000038359      0.000231996   14.45
  8   -460.599374895     -1.797374704     -0.000023900      0.000086703   14.53
  9   -460.599360008     -1.797359818      0.000014886      0.000028621   14.47
 10   -460.599366203     -1.797366013     -0.000006195      0.000012042   14.68
               --- The Coupled-Cluster iterations have converged ---

----------------------
COUPLED CLUSTER ENERGY
----------------------

E(0)                                       ...   -458.793243034
E(CORR)(strong-pairs)                      ...     -1.797399456
E(CORR)(weak-pairs)                        ...     -0.008757157
E(CORR)(corrected)                         ...     -1.806156612
C-PCM corr. term (included in E(CORR))     ...     -0.000033443
E(TOT)                                     ...   -460.599399646
Singles Norm <S|S>**1/2                    ...      0.103428939  
T1 diagnostic                              ...      0.014074896  

------------------
LARGEST AMPLITUDES
------------------
  37-> 39  37-> 39       0.057225
  26-> 38  26-> 38       0.052357
  14-> 39  14-> 39       0.044579
  22-> 38  22-> 38       0.041543
  21-> 38  21-> 38       0.041422
  12-> 41  12-> 41       0.040155
  24-> 38  -1-> -1       0.039904
  25-> 38  -1-> -1       0.039900
  29-> 42  29-> 42       0.039813
  36-> 38  36-> 38       0.039482
  33-> 42  33-> 42       0.039463
  36-> 40  36-> 40       0.039270
  31-> 42  31-> 42       0.037365
  32-> 42  32-> 42       0.035068
  27-> 42  27-> 42       0.035016
  37-> 38  37-> 38       0.034986


-------------------------------------------
DLPNO BASED TRIPLES CORRECTION
-------------------------------------------

Singles multiplier          ...  1.000000
TCutTNO                     ... 1.000e-09
TCutMP2Pairs                ... 1.000e-05
TCutDOStrong                ... 2.000e-02
TCutMKNStrong               ... 1.000e-02
TCutDOWeak                  ... 4.000e-02
TCutMKNWeak                 ... 1.000e-01

Fragment selection                          .... not used
Number of Triples that are to be computed   ...      2202

 . . . . . . . . .
10% done  
20% done  
30% done  
40% done  
50% done  
60% done  
70% done  
80% done  
90% done               (    246.206 sec)
Triples timings:
Total time for T0               ...   264.501 sec
Total time for Iterative (T)    ...     0.000 sec
Total time of overall (T)       ...   279.383 sec

Triples List generation         ...     0.000 sec
TNO generation                  ...    18.283 sec
Pair density generation         ...     0.006 sec
Look up tables                  ...     0.000 sec
Generating 3-index integrals    ...   166.175 sec
  Make 4-ind.int. from 3-ind.int...    25.434 sec
  Projecting amplitudes (D + S) ...    27.210 sec
  Downprojecting integrals      ...     0.004 sec
  Energy contr. (sum over a,b,c)...     8.051 sec
Fitting ET(->0)                 ...     0.000 sec

Everything after 3-index        ...    80.031 sec

Timing details:
 TNO integrals                  ...   189.512 sec
   Reading 3-index integrals    ...     0.727 sec
   Sorting integrals            ...    24.830 sec
       Sorting integrals 1      ...     0.002 sec
       Sorting integrals 2      ...    14.977 sec
       Sorting integrals 3      ...     0.717 sec
       Sorting integrals 4      ...     0.077 sec
       Sorting integrals 5      ...     0.207 sec
       Sorting integrals 6      ...     8.851 sec
   Calculating local VM**-1/2   ...     1.296 sec
   Orthogonal. integrals        ...     1.912 sec
   Multipl. 3-index integrals   ...   160.747 sec
   All concerning IRIab (w/TNO) ...    12.427 sec

 Calculate W0/W1                ...    19.306 sec
 W 3-ext contribution           ...    10.454 sec
 W 3-int contribution           ...     2.972 sec
 Sorting W                      ...     5.253 sec

 V exchange contribution        ...     3.114 sec

 Timings for Triples without generation
     of 3-index integrals       ...    80.025 sec
       0 weak pairs             ...    66.373 sec
       1 weak pair              ...    13.652 sec
       2 weak pairs             ...     0.000 sec
       3 weak pairs             ...     0.000 sec
  Extra time for extrapolation  ...     0.000 sec

Number of Triples   (0, 1, 2, 3 weak pairs; overall):   1502     700       0       0  (  2202)
Number of Atoms     (0, 1, 2, 3 weak pairs; overall):   13.8    13.3     0.0     0.0  (    20)
Number of PAOs      (0, 1, 2, 3 weak pairs; overall):  347.2   349.2     0.0     0.0  (   467)
Number of AuxFcns   (0, 1, 2, 3 weak pairs; overall):  450.9   400.9     0.0     0.0  (  1106)
Number of TNOs      (0, 1, 2, 3 weak pairs         ):   97.4    68.7     0.0     0.0
Aver. Number of NTNO, Atoms, PAOs, AuxFcns / Triples:   2202    88.2    13.7   347.9   435.0

Triples Correction (T)                     ...     -0.089201332
Final correlation energy                   ...     -1.895357945
E(CCSD)                                    ...   -460.599399646
E(CCSD(T))                                 ...   -460.688600979


--------------------------------------------------------------------------------
                                    TIMINGS
--------------------------------------------------------------------------------


Total execution time                   ...      667.843 sec

Localization of occupied MO's          ...        0.256 sec (  0.0%)
Fock Matrix Formation                  ...       18.682 sec (  2.8%)
Global overlap, Fock, MKN matrices     ...       37.328 sec (  5.6%)
Differential overlap integrals         ...        0.852 sec (  0.1%)
Organizing maps                        ...        0.045 sec (  0.0%)
RI 3-index integral generations        ...        8.760 sec (  1.3%)
RI-PNO integral transformation         ...      149.572 sec ( 22.4%)
Initial Guess                          ...       12.466 sec (  1.9%)
DIIS Solver                            ...        0.357 sec (  0.1%)
State Vector Update                    ...        0.025 sec (  0.0%)
Sigma-vector construction              ...      158.904 sec ( 23.8%)
  <D|H|D>(0-ext)                       ...        4.950 sec (  3.1% of sigma)
  <D|H|D>(2-ext Fock)                  ...        0.020 sec (  0.0% of sigma)
  <D|H|D>(2-ext)                       ...       20.219 sec ( 12.7% of sigma)
  <D|H|D>(4-ext)                       ...       16.471 sec ( 10.4% of sigma)
  <D|H|D>(4-ext-corr)                  ...       72.567 sec ( 45.7% of sigma)
  CCSD doubles correction              ...        0.291 sec (  0.2% of sigma)
  <S|H|S>                              ...        1.334 sec (  0.8% of sigma)
  <S|H|D>(1-ext)                       ...        0.576 sec (  0.4% of sigma)
  <D|H|S>(1-ext)                       ...        0.015 sec (  0.0% of sigma)
  <S|H|D>(3-ext)                       ...        0.418 sec (  0.3% of sigma)
  Fock-dressing                        ...       21.371 sec ( 13.4% of sigma)
  Singles amplitudes                   ...        1.032 sec (  0.6% of sigma)
  (ik|jl)-dressing                     ...        3.479 sec (  2.2% of sigma)
  (ij|ab),(ia|jb)-dressing             ...        2.556 sec (  1.6% of sigma)
  C-PCM terms                          ...        4.704 sec (  3.0% of sigma)
  Pair energies                        ...        0.010 sec (  0.0% of sigma)
Total Time for computing (T)           ...      279.390 sec ( 41.8% of ALL)
C-PCM correction to E(CORR)            ...        0.427 sec (  0.1%)


Maximum memory used throughout the entire MDCI-calculation: 7968.2 MB

-------------------------   --------------------
FINAL SINGLE POINT ENERGY      -460.688600978610
-------------------------   --------------------


           ************************************************************
           *        Program running with 8 parallel MPI-processes     *
           *              working on a common directory               *
           ************************************************************

------------------------------------------------------------------------------
                              ORCA PROPERTY CALCULATIONS
------------------------------------------------------------------------------

GBWName                                 ... calc.gbw
Number of atoms                         ...     20
Number of basis functions               ...    467
Max core memory                         ...   8000 MB

Electric properties:
Dipole moment                           ... YES
Quadrupole moment                       ...  NO
Static polarizability (Dipole/Dipole)   ...  NO
Static polarizability (Dipole/Quad.)    ...  NO
Static polarizability (Quad./Quad.)     ...  NO
Static polarizability (Velocity)        ...  NO

Atomic electric properties:
Dipole moment                           ...  NO
Quadrupole moment                       ...  NO
Static polarizability                   ...  NO

Choice of electric origin               ... Center of mass
Position of electric origin             ...    -1.026575    -3.992176    -0.090785

General magnetic properties:
Magnetizability                         ...  NO

EPR properties:
g-Tensor (aka g-matrix)                 ...  NO
Zero-Field splitting spin-orbit         ...  NO
Zero-field splitting spin-spin          ...  NO
Hyperfine couplings                     ...  NO (   0 nuclei)
Quadrupole couplings                    ...  NO (   0 nuclei)
Contact density                         ...  NO (   0 nuclei)

NMR properties:
Chemical shifts                         ...  NO (   0 nuclei)
Spin-rotation constants                 ...  NO (   0 nuclei)
Spin-spin couplings                     ...  NO (   0 nuclei,    0 pairs)

Choice of magnetic origin               ... GIAO
Position of magnetic origin             ...     0.000000     0.000000     0.000000

Properties with geometric perturbations:
SCF Hessian                             ...  NO
IR spectrum                             ...  NO
VCD spectrum                            ...  NO
X-ray spectroscopy properties:
SCF XES/XAS/RIXS spectra                ...  NO


-------------
DIPOLE MOMENT
-------------

Method             : SCF
Type of density    : Electron Density
Multiplicity       :   1
Irrep              :   0
Energy             :  -458.7932450179092712 Eh
Relativity type    : 
Basis              : AO
                                X                 Y                 Z
Electronic contribution:      0.862914413       1.463917603       0.093585052
Nuclear contribution   :     -0.700087388       0.957064299      -0.212211308
                        -----------------------------------------
Total Dipole Moment    :      0.162827024       2.420981902      -0.118626256
                        -----------------------------------------
Magnitude (a.u.)       :      2.429349337
Magnitude (Debye)      :      6.174915285


--------------------
Rotational spectrum 
--------------------
 
Rotational constants in cm-1:             0.112184             0.023097             0.019225 
Rotational constants in MHz :          3363.203677           692.434823           576.341158 

Dipole components along the rotational axes: 
x,y,z [a.u.] :     2.357889     0.584791    -0.010856 
x,y,z [Debye]:     5.993277     1.486420    -0.027595 

 

Dipole moment calculation done in   0.0 sec 

Maximum memory used throughout the entire PROP-calculation: 26.3 MB

--------------------------------
SUGGESTED CITATIONS FOR THIS RUN
--------------------------------

Below you find a list of papers that are relevant to this ORCA run
We neither can nor want to force you to cite these papers, but we appreciate if you do
You receive ORCA, which is the product of decades of hard work by many enthusiastic individuals, for free
The only thing we kindly ask in return is that you cite our papers,
We deeply appreciate it, if you show your appreciation for ORCA by not just citing the generic ORCA reference.

Please note that relegating all ORCA citations to the supporting information does *not* help us.
SI sections are not indexed - citations you put there will not count into any citation statistics
But we need these citations in order to attract the funding resources that allow us to do what we are doing

Therefore, if you are a happy ORCA user, please consider citing a few of the papers listed below in the main body of your paper

In addition to the list printed below, the program has created the file calc.bibtex that contains the list in bibtex format
You can import this file easily into all common literature databanks and citation aid programs


List of essential papers. We consider these as the minimum necessary citations

  1. Neese,F.
     Software update: the ORCA program system, version 5.0
     WIRES Comput. Molec. Sci., 2022 12(1)e1606
     doi.org/10.1002/wcms.1606

List of papers to cite with high priority. The work reported in these papers was absolutely
necessary for this run to complete.
Our perspective: the developers of density functionals and basis sets usually get cited in chemistry papers
Good! But without the algorithms to do something with them, the functionals or basis sets would not do anything.
Hence, in our opinion, the algorithm design and method developments papers are equally worthy of getting cited

  1. Neese,F.; Hansen,A.; Liakos,D.G.
     Efficient and accurate approximations to the local coupled cluster singles doubles method using a truncated pair natural orbital basis
     J. Chem. Phys., 2009 131 064103
     doi.org/10.1063/1.3173827
  2. Neese,F.; Wennmohs,F.; Hansen,A.
     Efficient and accurate local approximations to coupled-electron pair approaches: An attempt to revive the pair natural orbital method
     J. Chem. Phys., 2009 130 114108
     doi.org/10.1063/1.3086717
  3. Riplinger,C.; Neese,F.
     An efficient and near linear scaling pair natural orbital based local coupled cluster method
     J. Chem. Phys., 2013 138(3)Art. No. 034106
     doi.org/10.1063/1.4773581
  4. Riplinger,C.; Sandhoefer,B.; Hansen,A.; Neese,F.
     Natural triple excitations in local coupled cluster calculations with pair natural orbitals
     J. Chem. Phys., 2013 139(13)Art. No. 134101
     doi.org/10.1063/1.4821834
  5. Riplinger,C.; Pinski,P.; Becker,U.; Valeev,E.F.; Neese,F.
     Sparse maps-A systematic infrastructure for reduced-scaling electronic structure methods. II. Linear scaling domain based pair natural orbital coupled cluster theory
     J. Chem. Phys., 2016 144 
     doi.org/10.1063/1.4939030
  6. Bistoni,G.; Riplinger,C.; Minenkov,Y.; Cavallo,L.; Auer,A.A.; Neese,F.
     Treating Subvalence Correlation Effects in Domain Based Pair Natural Orbital Coupled Cluster Calculations: An Out-of-the-Box Approach
     J. Theo. Comp. Chem., 2017 13 3220-3227
     doi.org/10.1021/acs.jctc.7b00352
  7. Garcia-Rates,M.; Neese,F.
     Effect of the Solute Cavity on the Solvation Energy and its Derivatives within the Framework of the Gaussian Charge Scheme
     J. Comput. Chem., 2020 41 922-939
     doi.org/10.1002/jcc.26139
  8. Garcia-Rates,M.; Becker,U.; Neese,F.
     Implicit solvation in domain based pair natural orbital coupled cluster (DLPNO-CCSD) theory
     J. Comput. Chem., 2021 42 1959-1973
     doi.org/10.1002/jcc.26726
  9. Neese,F.
     The SHARK Integral Generation and Digestion System
     J. Comp. Chem., 2022  1-16
     doi.org/10.1002/jcc.26942

List of suggested additional citations. These are papers that are important in the 'surrounding' of 
of this run, or papers that preceded the highly important papers. If you like your results we are grateful for a citation.

  1. Neese,F.
     The ORCA program system
     WIRES Comput. Molec. Sci., 2012 2(1)73-78
     doi.org/10.1002/wcms.81
  2. Neese,F.
     Software update: the ORCA program system, version 4.0
     WIRES Comput. Molec. Sci., 2018 8(1)1-6
     doi.org/10.1002/wcms.1327
  3. Neese,F.; Wennmohs,F.; Becker,U.; Riplinger,C.
     The ORCA quantum chemistry program package
     J. Chem. Phys., 2020 152 Art. No. L224108
     doi.org/10.1063/5.0004608

List of optional additional citations

  1. Neese,F.
     Approximate second-order SCF convergence for spin unrestricted wavefunctions
     Chem. Phys. Lett., 2000 325(1-3)93-98
     doi.org/10.1016/s0009-2614(00)00662-x

Timings for individual modules:

Sum of individual times          ...      719.805 sec (=  11.997 min)
Startup calculation              ...        1.456 sec (=   0.024 min)   0.2 %
SCF iterations                   ...       49.139 sec (=   0.819 min)   6.8 %
Property integrals               ...        0.409 sec (=   0.007 min)   0.1 %
Property calculations            ...        0.331 sec (=   0.006 min)   0.0 %
MDCI module                      ...      668.469 sec (=  11.141 min)  92.9 %
                             ****ORCA TERMINATED NORMALLY****
TOTAL RUN TIME: 0 days 0 hours 12 minutes 0 seconds 169 msec
'calc.bibtex' -> '/hsnfs/users/frank/ThermodynamicMap/2Phenyl/2/SP/calc.bibtex'
'calc.cpcm' -> '/hsnfs/users/frank/ThermodynamicMap/2Phenyl/2/SP/calc.cpcm'
'calc.cpcm_corr' -> '/hsnfs/users/frank/ThermodynamicMap/2Phenyl/2/SP/calc.cpcm_corr'
'calc.densities' -> '/hsnfs/users/frank/ThermodynamicMap/2Phenyl/2/SP/calc.densities'
'calc.densitiesinfo' -> '/hsnfs/users/frank/ThermodynamicMap/2Phenyl/2/SP/calc.densitiesinfo'
'calc.err' -> '/hsnfs/users/frank/ThermodynamicMap/2Phenyl/2/SP/calc.err'
'calc.gbw' -> '/hsnfs/users/frank/ThermodynamicMap/2Phenyl/2/SP/calc.gbw'
'calc.ges' -> '/hsnfs/users/frank/ThermodynamicMap/2Phenyl/2/SP/calc.ges'
'calc.job' -> '/hsnfs/users/frank/ThermodynamicMap/2Phenyl/2/SP/calc.job'
'calc.loc' -> '/hsnfs/users/frank/ThermodynamicMap/2Phenyl/2/SP/calc.loc'
'calc.property.txt' -> '/hsnfs/users/frank/ThermodynamicMap/2Phenyl/2/SP/calc.property.txt'
'calc.xyz' -> '/hsnfs/users/frank/ThermodynamicMap/2Phenyl/2/SP/calc.xyz'
cp: cannot stat 'calc.asa.inp': No such file or directory
cp: missing destination file operand after '/hsnfs/users/frank/ThermodynamicMap/2Phenyl/2/SP/'
Try 'cp --help' for more information.
cp: cannot stat 'calc.pc.tmp': No such file or directory
cp: cannot stat 'calc.QM2.pc.tmp': No such file or directory
