# Supplementary material for: Bro̷nsted Acid-Catalyzed Reduction of Furans
Source: J Am Chem Soc. 2025 Feb 19;147(9):7932–8. doi: 10.1021/jacs.4c18485 (PMC11887439; doi:10.1021/jacs.4c18485)
Supplement: Supplementary file 2 — ja4c18485_si_002.zip [file ja4c18485_si_002.zip › AllCoordinates/2-Ph-Furan/2_2/calc.xyz]

20
Coordinates from ORCA-job calc E -460.685730891958
  C          -0.19590545709944     -0.59375939379753     -0.34376370326270
  C          -0.59460337936205     -2.02488528784740     -0.10716345683102
  C           0.36543633478480     -3.03714381123671     -0.23429880036769
  C           0.00818540080419     -4.36644118512862      0.00706902349075
  C          -1.30183523840443     -4.68230569854533      0.38001155878392
  C          -2.25977745422071     -3.66956369881482      0.50985091711444
  C          -1.91059517315364     -2.34074657143808      0.26459478509002
  C          -1.13276033999816      0.27766060535377     -1.09177442926246
  C          -1.47642588235511      1.34904394032324     -0.32321546356371
  C          -0.77615660949886      1.17989803335401      0.90528289717580
  O          -0.06125820059310      0.11789472140308      0.95125575378614
  H           1.38733765131764     -2.78494633006466     -0.52254197595811
  H           0.75501968508528     -5.15461499735174     -0.09472323473078
  H          -1.57923203049982     -5.72044893850019      0.56845653269915
  H          -3.28232193792565     -3.91591270706325      0.79867145061506
  H          -2.66005477910601     -1.55309813227300      0.36505561553483
  H          -1.45874871416076      0.05564644964191     -2.10911065661509
  H          -2.13489785682573      2.18003338246316     -0.56421561930601
  H           0.81285932108090     -0.53668242465292     -0.78690937839269
  H          -0.76621527006935      1.82853619337511      1.78616461010016
