# Supplementary material for: Bro̷nsted Acid-Catalyzed Reduction of Furans
Source: J Am Chem Soc. 2025 Feb 19;147(9):7932–8. doi: 10.1021/jacs.4c18485 (PMC11887439; doi:10.1021/jacs.4c18485)
Supplement: Supplementary file 2 — ja4c18485_si_002.zip [file ja4c18485_si_002.zip › AllCoordinates/2-Ph-Furan/2_2/SP/calc.mpi8.out]

! Job execution by suborca V 10.00 !
Job started from head1.mpi-muelheim.mpg.de, running /hsnfs/software/orca/orca_stable_directory/orca_stable_20240818/orca on xe30th88.mpi-muelheim.mpg.de in /usr/scratch/frank/calc__9295318 (/bin/ksh)
Job execution start: Sun Aug 18 13:06:09 CEST 2024
Shared library path: /hsnfs/software/openmpi-4.1.0/lib:/hsnfs/software/orca/orca_stable_directory/orca_stable_20240818:/hsnfs/software/themis/llvm-14.0.1/lib::/hsnfs/software/cfour-2.1/lib:/hsnfs/software/orca/orca_stable:/usr/users/openmpi-2.0.4/lib:/opt/intel/lib/intel64:/opt/intel/mkl/lib/intel64
SLURM Job ID is: 9295318
SLURM_JOB_NODELIST: xe30th88
Maxcore enforced by SLURM: 9600 MB per core
Expanded nodelist (1 nodes):
xe30th88

                                 *****************
                                 * O   R   C   A *
                                 *****************

                                            #,                                       
                                            ###                                      
                                            ####                                     
                                            #####                                    
                                            ######                                   
                                           ########,                                 
                                     ,,################,,,,,                         
                               ,,#################################,,                 
                          ,,##########################################,,             
                       ,#########################################, ''#####,          
                    ,#############################################,,   '####,        
                  ,##################################################,,,,####,       
                ,###########''''           ''''###############################       
              ,#####''   ,,,,##########,,,,          '''####'''          '####       
            ,##' ,,,,###########################,,,                        '##       
           ' ,,###''''                  '''############,,,                           
         ,,##''                                '''############,,,,        ,,,,,,###''
      ,#''                                            '''#######################'''  
     '                                                          ''''####''''         
             ,#######,   #######,   ,#######,      ##                                
            ,#'     '#,  ##    ##  ,#'     '#,    #''#        ,####,   ,####,        
            ##       ##  ##   ,#'  ##            #'  '#       #'       #'  '#        
            ##       ##  #######   ##           ,######,      #####,   #    #        
            '#,     ,#'  ##    ##  '#,     ,#' ,#      #,     #,   #   #,  ,#        
             '#######'   ##     ##  '#######'  #'      '#     '####' # '####'        


                #########################################################
                #                        -***-                          #
                #          Department of theory and spectroscopy        #
                #                                                       #
                #                      Frank Neese                      #
                #                                                       #
                #     Directorship, Architecture, Infrastructure        #
                #                    SHARK, DRIVERS                     #
                #        Core code/Algorithms in most modules           #
                #                                                       #
                #        Max Planck Institute fuer Kohlenforschung      #
                #                Kaiser Wilhelm Platz 1                 #
                #                 D-45470 Muelheim/Ruhr                 #
                #                      Germany                          #
                #                                                       #
                #                  All rights reserved                  #
                #                        -***-                          #
                #########################################################


                         Program Version 6.0.x  -   STABLE   -
                                (GIT: $c601ac21$)
                ($2024-08-14 11:52:48 +0200 $)

                         (BUILD: $Sun 18 Aug 2024 01:04:00 AM CEST$)


 With contributions from (in alphabetic order):
   Daniel Aravena         : Magnetic Suceptibility
   Michael Atanasov       : Ab Initio Ligand Field Theory (pilot matlab implementation)
   Alexander A. Auer      : GIAO ZORA, VPT2 properties, NMR spectrum
   Ute Becker             : All parallelization in ORCA, NUMFREQ, NUMCALC
   Giovanni Bistoni       : ED, misc. LED, open-shell LED, HFLD
   Martin Brehm           : Molecular dynamics
   Dmytro Bykov           : pre 5.0 version of the SCF Hessian
   Marcos Casanova-Páez   : Triplet and SCS-CIS(D). UHF-(DLPNO)-IP/EA/STEOM-CCSD. UHF-CVS-IP/STEOM-CCSD
   Vijay G. Chilkuri      : MRCI spin determinant printing, contributions to CSF-ICE
   Pauline Colinet        : FMM embedding
   Dipayan Datta          : RHF DLPNO-CCSD density
   Achintya Kumar Dutta   : EOM-CC, STEOM-CC
   Nicolas Foglia         : Exact transition moments, OPA infrastructure, MCD improvements
   Dmitry Ganyushin       : Spin-Orbit,Spin-Spin,Magnetic field MRCI
   Miquel Garcia          : C-PCM and meta-GGA Hessian, CCSD/C-PCM, Gaussian charge scheme
   Tiago L. C. Gouveia    : GS-ROHF, GS-ROCIS
   Yang Guo               : DLPNO-NEVPT2, F12-NEVPT2, CIM, IAO-localization
   Andreas Hansen         : Spin unrestricted coupled pair/coupled cluster methods
   Ingolf Harden          : AUTO-CI MPn and infrastructure 
   Benjamin Helmich-Paris : MC-RPA, TRAH-(SCF,CASSCF), AVAS, COSX integrals, SCF dyn. polar.
   Lee Huntington         : MR-EOM, pCC
   Robert Izsak           : Overlap fitted RIJCOSX, COSX-SCS-MP3, EOM
   Riya Kayal             : Wick's Theorem for AUTO-CI, AUTO-CI UHF-CCSDT
   Emily Kempfer          : AUTO-CI, RHF CISDT and CCSDT
   Christian Kollmar      : KDIIS, OOCD, Brueckner-CCSD(T), CCSD density, CASPT2, CASPT2-K, improved NEVPT2
   Axel Koslowski         : Symmetry handling
   Simone Kossmann        : Meta GGA functionals, TD-DFT gradient, OOMP2, (MP2 Hessian; deprecated post 5.0)
   Lucas Lang             : DCDCAS
   Marvin Lechner         : AUTO-CI (C++ implementation), FIC-MRCC
   Spencer Leger          : CASSCF response
   Dagmar Lenk            : GEPOL surface, SMD, ORCA-2-JSON
   Dimitrios Liakos       : Extrapolation schemes; Compound Job, initial MDCI parallelization
   Dimitrios Manganas     : Further ROCIS development; embedding schemes. LFT, Crystal Embedding
   Dimitrios Pantazis     : SARC Basis sets
   Anastasios Papadopoulos: AUTO-CI, single reference methods and gradients
   Taras Petrenko         : pre 6.0 DFT Hessian and TD-DFT gradient, (ASA, deprecated), ECA, 1-Electron XAS/XES, NRVS
   Peter Pinski           : DLPNO-MP2, DLPNO-MP2 Gradient
   Christoph Reimann      : Effective Core Potentials
   Marius Retegan         : Local ZFS, SOC
   Christoph Riplinger    : Optimizer, TS searches, QM/MM, DLPNO-CCSD(T), (RO)-DLPNO pert. Triples
   Michael Roemelt        : Original ROCIS implementation
   Masaaki Saitow         : Open-shell DLPNO-CCSD energy and density
   Barbara Sandhoefer     : DKH picture change effects
   Kantharuban Sivalingam : CASSCF convergence/infrastructure, NEVPT2 and variants, FIC-MRCI
   Bernardo de Souza      : ESD, SOC TD-DFT
   Georgi Stoychev        : AutoAux, RI-MP2 NMR, DLPNO-MP2 response, X2C
   Van Anh Tran           : RI-MP2 g-tensors
   Willem Van den Heuvel  : Paramagnetic NMR
   Zikuan Wang            : NOTCH, Electric field optimization 
   Frank Wennmohs         : Technical directorship and infrastructure
   Hang Xu                : AUTO-CI-Response properties 


 We gratefully acknowledge several colleagues who have allowed us to
 interface, adapt or use parts of their codes:
   Stefan Grimme, W. Hujo, H. Kruse, P. Pracht,  : VdW corrections, initial TS optimization,
                  C. Bannwarth, S. Ehlert,         DFT functionals, gCP, sTDA/sTD-DF
                  L. Wittmann, M. Mueller
   Ed Valeev, F. Pavosevic, A. Kumar             : LibInt (2-el integral package), F12 methods
   Garnet Chan, S. Sharma, J. Yang, R. Olivares  : DMRG
   Ulf Ekstrom                                   : XCFun DFT Library
   Mihaly Kallay                                 : mrcc  (arbitrary order and MRCC methods)
   Frank Weinhold                                : gennbo (NPA and NBO analysis)
   Simon Mueller                                 : openCOSMO-RS
   Christopher J. Cramer and Donald G. Truhlar   : smd solvation model
   Lars Goerigk                                  : TD-DFT with DH, B97 family of functionals
   V. Asgeirsson, H. Jonsson                     : NEB implementation
   FAccTs GmbH                                   : IRC, NEB, NEB-TS, DLPNO-Multilevel, CI-OPT
                                                   MM, QMMM, 2- and 3-layer-ONIOM, Crystal-QMMM,
                                                   LR-CPCM, SF, NACMEs, symmetry and pop. for TD-DFT,
                                                   nearIR, NL-DFT gradient (VV10), updates on ESD,
                                                   ML-optimized integration grids, MBIS, APM,
                                                   GOAT, DOCKER, SOLVATOR, interface openCOSMO-RS
   S Lehtola, MJT Oliveira, MAL Marques          : LibXC Library
   Liviu Ungur et al                             : ANISO software


 Your calculation uses the libint2 library for the computation of 2-el integrals
 For citations please refer to: http://libint.valeyev.net

 Your ORCA version has been built with support for libXC version: 6.2.2
 For citations please refer to: https://libxc.gitlab.io

 This ORCA versions uses:
   CBLAS   interface :  Fast vector & matrix operations
   LAPACKE interface :  Fast linear algebra routines
   SCALAPACK package :  Parallel linear algebra routines
   Shared memory     :  Shared parallel matrices
   BLAS/LAPACK       :  OpenBLAS 0.3.26  USE64BITINT DYNAMIC_ARCH NO_AFFINITY Haswell SINGLE_THREADED
        Core in use  :  Haswell
   Copyright (c) 2011-2014, The OpenBLAS Project


NOTE: MaxCore=8000 MB was set to SCF,MP2,MDCI,CIPSI,MRCI and CIS
      => If you want to overwrite this, your respective input block should be placed after the MaxCore statement


***************************************
The coordinates will be read from file: calc.xyz
***************************************


================================================================================

----- Orbital basis set information -----
Your calculation utilizes the basis: def2-TZVPP
   F. Weigend and R. Ahlrichs, Phys. Chem. Chem. Phys. 7, 3297 (2005).

----- AuxC basis set information -----
Your calculation utilizes the auxiliary basis: def2-TZVPP/C
  H-La, Hf-Rn : A. Hellweg, C. Hattig, S. Hofener and W. Klopper, Theor. Chem. Acc. 117, 587 (2007).
        Ce-Lu : J. Chmela and M. E. Harding, Mol. Phys. (2018).

================================================================================
                                        WARNINGS
                       Please study these warnings very carefully!
================================================================================


WARNING: Post HF methods need fully converged wavefunctions
  ===> : Setting SCFConvForced true
         You can overwrite this default with %scf ConvForced false 


WARNING: MDCI localization with Augmented Hessian Foster-Boys
  ===> : Switching off randomization!

================================================================================
                                       INPUT FILE
================================================================================
NAME = calc.inp
|  1> ! DLPNO-CCSD(T) def2-TZVPP def2-TZVPP/C
|  2> 
|  3> %cpcm
|  4> epsilon 16.7                    # Dielectric constant
|  5> refrac 1.275
|  6> SURFACETYPE VDW_GAUSSIAN
|  7> end
|  8> 
|  9> %PAL NPROCS 8 END
| 10> 
| 11> %maxcore 8000
| 12> 
| 13> * xyzfile 1 1 calc.xyz 
| 14> 
| 15>                          ****END OF INPUT****
================================================================================

                       ****************************
                       * Single Point Calculation *
                       ****************************

---------------------------------
CARTESIAN COORDINATES (ANGSTROEM)
---------------------------------
  C     -0.195905   -0.593759   -0.343764
  C     -0.594603   -2.024885   -0.107163
  C      0.365436   -3.037144   -0.234299
  C      0.008185   -4.366441    0.007069
  C     -1.301835   -4.682306    0.380012
  C     -2.259777   -3.669564    0.509851
  C     -1.910595   -2.340747    0.264595
  C     -1.132760    0.277661   -1.091774
  C     -1.476426    1.349044   -0.323215
  C     -0.776157    1.179898    0.905283
  O     -0.061258    0.117895    0.951256
  H      1.387338   -2.784946   -0.522542
  H      0.755020   -5.154615   -0.094723
  H     -1.579232   -5.720449    0.568457
  H     -3.282322   -3.915913    0.798671
  H     -2.660055   -1.553098    0.365056
  H     -1.458749    0.055646   -2.109111
  H     -2.134898    2.180033   -0.564216
  H      0.812859   -0.536682   -0.786909
  H     -0.766215    1.828536    1.786165

----------------------------
CARTESIAN COORDINATES (A.U.)
----------------------------
  NO LB      ZA    FRAG     MASS         X           Y           Z
   0 C     6.0000    0    12.011   -0.370208   -1.122043   -0.649619
   1 C     6.0000    0    12.011   -1.123638   -3.826479   -0.202510
   2 C     6.0000    0    12.011    0.690575   -5.739370   -0.442761
   3 C     6.0000    0    12.011    0.015468   -8.251378    0.013359
   4 C     6.0000    0    12.011   -2.460112   -8.848275    0.718118
   5 C     6.0000    0    12.011   -4.270361   -6.934470    0.963479
   6 C     6.0000    0    12.011   -3.610502   -4.423370    0.500012
   7 C     6.0000    0    12.011   -2.140607    0.524703   -2.063155
   8 C     6.0000    0    12.011   -2.790041    2.549324   -0.610789
   9 C     6.0000    0    12.011   -1.466723    2.229684    1.710737
  10 O     8.0000    0    15.999   -0.115761    0.222789    1.797613
  11 H     1.0000    0     1.008    2.621688   -5.262786   -0.987461
  12 H     1.0000    0     1.008    1.426780   -9.740811   -0.179001
  13 H     1.0000    0     1.008   -2.984316  -10.810082    1.074227
  14 H     1.0000    0     1.008   -6.202690   -7.400003    1.509270
  15 H     1.0000    0     1.008   -5.026775   -2.934930    0.689855
  16 H     1.0000    0     1.008   -2.756636    0.105157   -3.985642
  17 H     1.0000    0     1.008   -4.034372    4.119666   -1.066213
  18 H     1.0000    0     1.008    1.536082   -1.014183   -1.487043
  19 H     1.0000    0     1.008   -1.447937    3.455433    3.375362

--------------------------------
INTERNAL COORDINATES (ANGSTROEM)
--------------------------------
 C      0   0   0     0.000000000000     0.00000000     0.00000000
 C      1   0   0     1.504347378250     0.00000000     0.00000000
 C      2   1   0     1.400895059057   119.43984641     0.00000000
 C      3   2   1     1.397468484246   119.76634247   178.86988873
 C      4   3   2     1.398216936180   120.03109572   359.70770478
 C      5   4   3     1.400056393804   120.15782543     0.14332034
 C      6   5   4     1.395648162581   120.08181953     0.13120687
 C      1   2   3     1.482089718183   118.11198923   139.10557446
 C      8   1   2     1.362589864636   109.69825154   121.47924675
 C      9   8   1     1.424147328998   105.61374222     0.00000000
 O     10   9   8     1.281032502787   113.81760664   359.53233116
 H      3   2   1     1.091315718990   119.91406268   358.77286403
 H      4   3   2     1.090569149704   119.75385108   179.82662415
 H      5   4   3     1.090963736850   119.95166490   180.02084943
 H      6   5   4     1.090734777841   120.17369534   179.86787699
 H      7   6   5     1.091866357723   119.92940727   179.90290483
 H      8   1   2     1.091114890793   122.66951043   300.82441913
 H      9   8   1     1.087294748069   128.95116027   179.53766075
 H      1   2   3     1.103287019542   110.77579696    10.73032149
 H     10   9   8     1.093975724150   128.94979290   179.00393125

---------------------------
INTERNAL COORDINATES (A.U.)
---------------------------
 C      0   0   0     0.000000000000     0.00000000     0.00000000
 C      1   0   0     2.842804555175     0.00000000     0.00000000
 C      2   1   0     2.647308003981   119.43984641     0.00000000
 C      3   2   1     2.640832716011   119.76634247   178.86988873
 C      4   3   2     2.642247085190   120.03109572   359.70770478
 C      5   4   3     2.645723156336   120.15782543     0.14332034
 C      6   5   4     2.637392806589   120.08181953     0.13120687
 C      1   2   3     2.800743673266   118.11198923   139.10557446
 C      8   1   2     2.574921677020   109.69825154   121.47924675
 C      9   8   1     2.691248426161   105.61374222     0.00000000
 O     10   9   8     2.420800598918   113.81760664   359.53233116
 H      3   2   1     2.062287834535   119.91406268   358.77286403
 H      4   3   2     2.060877023044   119.75385108   179.82662415
 H      5   4   3     2.061622684687   119.95166490   180.02084943
 H      6   5   4     2.061190014863   120.17369534   179.86787699
 H      7   6   5     2.063328390938   119.92940727   179.90290483
 H      8   1   2     2.061908324242   122.66951043   300.82441913
 H      9   8   1     2.054689300702   128.95116027   179.53766075
 H      1   2   3     2.084910314045   110.77579696    10.73032149
 H     10   9   8     2.067314515802   128.94979290   179.00393125

---------------------
BASIS SET INFORMATION
---------------------
There are 3 groups of distinct atoms

 Group   1 Type C   : 11s6p2d1f contracted to 5s3p2d1f pattern {62111/411/11/1}
 Group   2 Type O   : 11s6p2d1f contracted to 5s3p2d1f pattern {62111/411/11/1}
 Group   3 Type H   : 5s2p1d contracted to 3s2p1d pattern {311/11/1}

Atom   0C    basis set group =>   1
Atom   1C    basis set group =>   1
Atom   2C    basis set group =>   1
Atom   3C    basis set group =>   1
Atom   4C    basis set group =>   1
Atom   5C    basis set group =>   1
Atom   6C    basis set group =>   1
Atom   7C    basis set group =>   1
Atom   8C    basis set group =>   1
Atom   9C    basis set group =>   1
Atom  10O    basis set group =>   2
Atom  11H    basis set group =>   3
Atom  12H    basis set group =>   3
Atom  13H    basis set group =>   3
Atom  14H    basis set group =>   3
Atom  15H    basis set group =>   3
Atom  16H    basis set group =>   3
Atom  17H    basis set group =>   3
Atom  18H    basis set group =>   3
Atom  19H    basis set group =>   3
---------------------------------
AUXILIARY/C BASIS SET INFORMATION
---------------------------------
There are 3 groups of distinct atoms

 Group   1 Type C   : 8s6p5d3f1g contracted to 8s6p4d3f1g pattern {11111111/111111/2111/111/1}
 Group   2 Type O   : 8s6p5d3f1g contracted to 8s6p4d3f1g pattern {11111111/111111/2111/111/1}
 Group   3 Type H   : 4s3p2d1f contracted to 4s3p2d1f pattern {1111/111/11/1}

Atom   0C    basis set group =>   1
Atom   1C    basis set group =>   1
Atom   2C    basis set group =>   1
Atom   3C    basis set group =>   1
Atom   4C    basis set group =>   1
Atom   5C    basis set group =>   1
Atom   6C    basis set group =>   1
Atom   7C    basis set group =>   1
Atom   8C    basis set group =>   1
Atom   9C    basis set group =>   1
Atom  10O    basis set group =>   2
Atom  11H    basis set group =>   3
Atom  12H    basis set group =>   3
Atom  13H    basis set group =>   3
Atom  14H    basis set group =>   3
Atom  15H    basis set group =>   3
Atom  16H    basis set group =>   3
Atom  17H    basis set group =>   3
Atom  18H    basis set group =>   3
Atom  19H    basis set group =>   3


           ************************************************************
           *        Program running with 8 parallel MPI-processes     *
           *              working on a common directory               *
           ************************************************************
------------------------------------------------------------------------------
                             ORCA STARTUP CALCULATIONS
------------------------------------------------------------------------------
------------------------------------------------------------------------------
                   ___                                                        
                  /   \      - P O W E R E D   B Y -                         
                 /     \                                                     
                 |  |  |   _    _      __       _____    __    __             
                 |  |  |  | |  | |    /  \     |  _  \  |  |  /  |          
                  \  \/   | |  | |   /    \    | | | |  |  | /  /          
                 / \  \   | |__| |  /  /\  \   | |_| |  |  |/  /          
                |  |  |   |  __  | /  /__\  \  |    /   |      \           
                |  |  |   | |  | | |   __   |  |    \   |  |\   \          
                \     /   | |  | | |  |  |  |  | |\  \  |  | \   \       
                 \___/    |_|  |_| |__|  |__|  |_| \__\ |__|  \__/        
                                                                              
                      - O R C A' S   B I G   F R I E N D -                    
                                      &                                       
                       - I N T E G R A L  F E E D E R -                       
                                                                              
 v1 FN, 2020, v2 2021, v3 2022-2024                                           
------------------------------------------------------------------------------


----------------------
SHARK INTEGRAL PACKAGE
----------------------

Number of atoms                             ...     20
Number of basis functions                   ...    467
Number of shells                            ...    175
Maximum angular momentum                    ...      3
Integral batch strategy                     ... SHARK/LIBINT Hybrid
RI-J (if used) integral strategy            ... SPLIT-RIJ (Revised 2003 algorithm where possible)
Printlevel                                  ...      1
Contraction scheme used                     ... SEGMENTED contraction
Prescreening option                         ... SCHWARTZ
   Thresh                                   ... 1.000e-10
   Tcut                                     ... 1.000e-11
   Tpresel                                  ... 1.000e-11 
Coulomb Range Separation                    ... NOT USED
Exchange Range Separation                   ... NOT USED
Multipole approximations                    ... NOT USED
Finite Nucleus Model                        ... NOT USED
CABS basis                                  ... NOT available
Auxiliary Coulomb fitting basis             ... NOT available
Auxiliary J/K fitting basis                 ... NOT available
Auxiliary Correlation fitting basis         ... AVAILABLE
   # of basis functions in Aux-C            ...   1106
   # of shells in Aux-C                     ...    332
   Maximum angular momentum in Aux-C        ...      4
Auxiliary 'external' fitting basis          ... NOT available

Checking pre-screening integrals            ... done (  0.0 sec) Dimension = 175
Check shell pair data                       ... done (  0.0 sec)
Shell pair information
Shell pair cut-off parameter TPreSel        ...   1.0e-11
Total number of shell pairs                 ...     15400
Shell pairs after pre-screening             ...     12948
Total number of primitive shell pairs       ...     43047
Primitive shell pairs kept                  ...     26806
          la=0 lb=0:   2797 shell pairs
          la=1 lb=0:   3589 shell pairs
          la=1 lb=1:   1180 shell pairs
          la=2 lb=0:   2052 shell pairs
          la=2 lb=1:   1340 shell pairs
          la=2 lb=2:    408 shell pairs
          la=3 lb=0:    752 shell pairs
          la=3 lb=1:    488 shell pairs
          la=3 lb=2:    285 shell pairs
          la=3 lb=3:     57 shell pairs

Calculating one electron integrals          ... done (  0.0 sec)
Calculating RI/C V-Matrix + Cholesky decomp.... done (  0.1 sec)
Calculating Nuclear repulsion               ... done (  0.0 sec) ENN=    555.384749760131 Eh

Diagonalization of the overlap matrix:
Smallest eigenvalue                        ... 9.047e-06
Time for diagonalization                   ...    0.032 sec
Threshold for overlap eigenvalues          ... 1.000e-07
Number of eigenvalues below threshold      ... 0
Time for construction of square roots      ...    0.014 sec
Total time needed                          ...    0.048 sec

-------------------
DFT GRID GENERATION
-------------------

General Integration Accuracy     IntAcc      ... 4.388
Radial Grid Type                 RadialGrid  ... OptM3 with GC (2021)
Angular Grid (max. ang.)         AngularGrid ... 4 (Lebedev-302)
Angular grid pruning method      GridPruning ... 4 (adaptive)
Weight generation scheme         WeightScheme... mBecke (2022)
Basis function cutoff            BFCut       ... 1.0000e-10
Integration weight cutoff        WCut        ... 1.0000e-14
Partially contracted basis set               ... off
Rotationally invariant grid construction     ... off
Angular grids for H and He will be reduced by one unit

Total number of grid points                  ...    94965
Total number of batches                      ...     1493
Average number of points per batch           ...       63
Average number of grid points per atom       ...     4748
Initializing property integral containers    ... done (  0.0 sec)

SHARK setup successfully completed in   1.0 seconds

Maximum memory used throughout the entire STARTUP-calculation: 37.5 MB


           ************************************************************
           *        Program running with 8 parallel MPI-processes     *
           *              working on a common directory               *
           ************************************************************
-------------------------------------------------------------------------------
                                 ORCA GUESS
                   Start orbitals & Density for SCF / CASSCF
-------------------------------------------------------------------------------

------------
SCF SETTINGS
------------
Hamiltonian:
 Ab initio Hamiltonian  Method          .... Hartree-Fock(GTOs)


General Settings:
 Integral files         IntName         .... calc
 Hartree-Fock type      HFTyp           .... RHF
 Total Charge           Charge          ....    1
 Multiplicity           Mult            ....    1
 Number of Electrons    NEL             ....   76
 Basis Dimension        Dim             ....  467
 Nuclear Repulsion      ENuc            ....    555.3847497601 Eh

Convergence Acceleration:
 AO-DIIS                CNVDIIS         .... on
   Start iteration      DIISMaxIt       ....    12
   Startup error        DIISStart       ....  0.200000
   # of expansion vecs  DIISMaxEq       ....     5
   Bias factor          DIISBfac        ....   1.050
   Max. coefficient     DIISMaxC        ....  10.000
 MO-DIIS                CNVKDIIS        .... off
 Trust-Rad. Augm. Hess. CNVTRAH         .... auto
   Auto Start mean grad. ratio tolernc. ....  1.125000
   Auto Start start iteration           ....    50
   Auto Start num. interpolation iter.  ....    10
   Max. Number of Micro iterations      ....    24
   Max. Number of Macro iterations      .... Maxiter - #DIIS iter
   Number of Davidson start vectors     ....     2
   Converg. threshold    (grad. norm)   ....   5.000e-05
   Grad. Scal. Fac. for Micro threshold ....   0.100
   Minimum threshold for Micro iter.    ....   1.000e-02
   NR start threshold (gradient norm)   ....   1.000e-04
   Initial trust radius                 ....   0.400
   Minimum AH scaling param. (alpha)    ....   1.000
   Maximum AH scaling param. (alpha)    .... 1000.000
   Quad. conv. algorithm                .... NR
   White noise on init. David. guess    .... on
   Maximum white noise                  ....   0.010
   Pseudo random numbers                .... off
   Inactive MOs                         .... canonical
   Orbital update algorithm             .... Taylor
   Preconditioner                       .... Diag
   Full preconditioner red. dimension   ....   250
 SOSCF                  CNVSOSCF        .... on
   Start iteration      SOSCFMaxIt      ....   150
   Startup grad/error   SOSCFStart      ....  0.003300
   Hessian update       SOSCFHessUp     .... L-BFGS
 Level Shifting         CNVShift        .... on
   Level shift para.    LevelShift      ....    0.2500
   Turn off err/grad.   ShiftErr        ....    0.0010
 Zerner damping         CNVZerner       .... off
 Static damping         CNVDamp         .... on
   Fraction old density DampFac         ....    0.7000
   Max. Damping (<1)    DampMax         ....    0.9800
   Min. Damping (>=0)   DampMin         ....    0.0000
   Turn off err/grad.   DampErr         ....    0.1000

SCF Procedure:
 Maximum # iterations   MaxIter         ....   125
 SCF integral mode      SCFMode         .... Direct
   Integral package                     .... SHARK and LIBINT hybrid scheme
 Reset frequency        DirectResetFreq ....    20
 Integral Threshold     Thresh          ....  1.000e-10 Eh
 Primitive CutOff       TCut            ....  1.000e-11 Eh

Convergence Tolerance:
 Convergence Check Mode ConvCheckMode   .... Total+1el-Energy
 Convergence forced     ConvForced      .... 1
 Energy Change          TolE            ....  1.000e-06 Eh
 1-El. energy change                    ....  1.000e-03 Eh
 Orbital Gradient       TolG            ....  5.000e-05
 Orbital Rotation angle TolX            ....  5.000e-05
 DIIS Error             TolErr          ....  1.000e-06

------------------------------
INITIAL GUESS: MODEL POTENTIAL
------------------------------
Loading Hartree-Fock densities                     ... done
Calculating cut-offs                               ... done
Initializing the effective Hamiltonian             ... done
Setting up the integral package (SHARK)            ... done
Starting the Coulomb interaction                   ... done (   0.1 sec)
Making the grid                                    ... done (   0.1 sec)
Mapping shells                                     ... done
Starting the XC term evaluation                    ... done (   0.1 sec)
Transforming the Hamiltonian                       ... done (   0.0 sec)
Diagonalizing the Hamiltonian                      ... done (   0.0 sec)
Back transforming the eigenvectors                 ... done (   0.0 sec)
Now organizing SCF variables                       ... done
                      ------------------
                      INITIAL GUESS DONE (   0.4 sec)
                      ------------------
             **** ENERGY FILE WAS UPDATED (calc.en.tmp) ****
Finished Guess after   0.6 sec
Maximum memory used throughout the entire GUESS-calculation: 27.0 MB


           ************************************************************
           *        Program running with 8 parallel MPI-processes     *
           *              working on a common directory               *
           ************************************************************

-------------------------------------------------------------------------------------------
                                      ORCA LEAN-SCF
                              memory conserving SCF solver
-------------------------------------------------------------------------------------------

--------------------
CPCM SOLVATION MODEL
--------------------
CPCM parameters:
  Epsilon                                         ...      16.7000
  Refrac                                          ...       1.2750
  Rsolv                                           ...       1.3000
  Surface type                                    ... GAUSSIAN VDW
  Discretization scheme                           ... Constant charge density
    Threshold for H atoms                         ...       5.0000 (charges/Ang^2)
    Threshold for non-H atoms                     ...       5.0000 (charges/Ang^2)
  Epsilon function type                           ...         CPCM
Solvent:                                          ... CUSTOM
Radii:
  Scheme                                          ... Element-dependent radii
  Radius for C  used is    3.8550 Bohr (=   2.0400 Ang.)
  Radius for O  used is    3.4469 Bohr (=   1.8240 Ang.)
  Radius for H  used is    2.4944 Bohr (=   1.3200 Ang.)
Calculating surface                               ...        done! (  0.0s)
Cavity surface points                             ...         1915
Cavity Volume                                     ...    1268.3289
Cavity Surface-area                               ...     689.3547
Calculating surface distance matrix               ...        done! (  0.1s)
Performing Cholesky decomposition & store         ...        done! (  0.1s)
Overall time for CPCM initialization              ...                 0.2s

----------------------------------------D-I-I-S--------------------------------------------
Iteration    Energy (Eh)           Delta-E    RMSDP     MaxDP     DIISErr   Damp  Time(sec)
-------------------------------------------------------------------------------------------
               ***  Starting incremental Fock matrix formation  ***
    1    -458.4230695893885468     0.00e+00  8.16e-04  3.07e-02  3.07e-01  0.700  13.3
    2    -458.5351903626493595    -1.12e-01  6.56e-04  2.37e-02  2.22e-01  0.700  12.2
                               ***Turning on AO-DIIS***
    3    -458.6081244856444528    -7.29e-02  4.96e-04  1.95e-02  1.61e-01  0.700  12.1
    4    -458.6566022087043848    -4.85e-02  3.79e-04  1.49e-02  1.13e-01  0.700  11.9
    5    -458.6901951665075785    -3.36e-02  2.88e-04  1.29e-02  7.96e-02  0.700  11.7
    6    -458.7138316850067667    -2.36e-02  7.24e-04  3.60e-02  5.59e-02  0.000  11.5
                              *** Initializing SOSCF ***
---------------------------------------S-O-S-C-F--------------------------------------
Iteration    Energy (Eh)           Delta-E    RMSDP     MaxDP     MaxGrad    Time(sec)
--------------------------------------------------------------------------------------
    7    -458.7699758934808187    -5.61e-02  6.46e-05  5.60e-03  3.16e-03    12.2
               *** Restarting incremental Fock matrix formation ***
    8    -458.7701073131412386    -1.31e-04  4.08e-05  3.36e-03  1.54e-03    13.2
    9    -458.7701620365382951    -5.47e-05  3.98e-05  2.52e-03  7.12e-04    10.1
   10    -458.7701859838706469    -2.39e-05  7.73e-06  6.50e-04  2.07e-04    10.1
   11    -458.7701872037755493    -1.22e-06  4.54e-06  4.51e-04  1.12e-04     9.0
   12    -458.7701876322707903    -4.28e-07  2.40e-06  1.62e-04  3.65e-05     8.5
                 **** Energy Check signals convergence ****

               *****************************************************
               *                     SUCCESS                       *
               *           SCF CONVERGED AFTER  12 CYCLES          *
               *****************************************************

             **** ENERGY FILE WAS UPDATED (calc.en.tmp) ****

----------------
TOTAL SCF ENERGY
----------------

Total Energy       :       -458.77018763227079 Eh          -12483.77147 eV

Components:
Nuclear Repulsion  :        555.38474976013106 Eh           15112.78736 eV
Electronic Energy  :      -1014.06604735933706 Eh          -27594.14001 eV
One Electron Energy:      -1710.02743610930816 Eh          -46532.21219 eV
Two Electron Energy:        695.96138874997109 Eh           18938.07218 eV
CPCM Dielectric    :         -0.08889003306482 Eh              -2.41882 eV

Virial components:
Potential Energy   :       -916.66555862511063 Eh          -24943.73797 eV
Kinetic Energy     :        457.89537099283990 Eh           12459.96650 eV
Virial Ratio       :          2.00191051645168

CPCM Solvation Model Properties:
Surface-charge          :         -1.01959960611972
Corrected charge        :         -1.00000000000000
Outlying charge corr.   :          0.00002510331318 Eh               0.00068 eV
Free-energy (cav+disp)  :  This term is not implemented in the current solvation scheme

---------------
SCF CONVERGENCE
---------------

  Last Energy change         ...    4.2850e-07  Tolerance :   1.0000e-06
  Last MAX-Density change    ...    1.6245e-04  Tolerance :   1.0000e-05
  Last RMS-Density change    ...    2.3989e-06  Tolerance :   1.0000e-06
  Last DIIS Error            ...    3.1628e-03  Tolerance :   1.0000e-06
  Last Orbital Gradient      ...    3.6536e-05  Tolerance :   5.0000e-05
  Last Orbital Rotation      ...    2.1984e-04  Tolerance :   5.0000e-05


----------------
ORBITAL ENERGIES
----------------

  NO   OCC          E(Eh)            E(eV) 
   0   2.0000     -20.689645      -562.9939 
   1   2.0000     -11.420517      -310.7681 
   2   2.0000     -11.358985      -309.0937 
   3   2.0000     -11.336996      -308.4953 
   4   2.0000     -11.290842      -307.2394 
   5   2.0000     -11.274459      -306.7936 
   6   2.0000     -11.260481      -306.4133 
   7   2.0000     -11.260336      -306.4093 
   8   2.0000     -11.255288      -306.2720 
   9   2.0000     -11.252199      -306.1879 
  10   2.0000     -11.251539      -306.1700 
  11   2.0000      -1.533337       -41.7242 
  12   2.0000      -1.184859       -32.2417 
  13   2.0000      -1.157360       -31.4934 
  14   2.0000      -1.097223       -29.8570 
  15   2.0000      -1.033980       -28.1360 
  16   2.0000      -1.013398       -27.5760 
  17   2.0000      -0.887806       -24.1584 
  18   2.0000      -0.863533       -23.4979 
  19   2.0000      -0.847807       -23.0700 
  20   2.0000      -0.826423       -22.4881 
  21   2.0000      -0.790240       -21.5035 
  22   2.0000      -0.734744       -19.9934 
  23   2.0000      -0.707496       -19.2519 
  24   2.0000      -0.674685       -18.3591 
  25   2.0000      -0.650133       -17.6910 
  26   2.0000      -0.643743       -17.5171 
  27   2.0000      -0.635618       -17.2960 
  28   2.0000      -0.604222       -16.4417 
  29   2.0000      -0.598389       -16.2830 
  30   2.0000      -0.593393       -16.1470 
  31   2.0000      -0.574025       -15.6200 
  32   2.0000      -0.522428       -14.2160 
  33   2.0000      -0.516084       -14.0434 
  34   2.0000      -0.510065       -13.8796 
  35   2.0000      -0.448525       -12.2050 
  36   2.0000      -0.360608        -9.8126 
  37   2.0000      -0.356264        -9.6944 
  38   0.0000       0.006083         0.1655 
  39   0.0000       0.088051         2.3960 
  40   0.0000       0.101513         2.7623 
  41   0.0000       0.146488         3.9861 
  42   0.0000       0.157066         4.2740 
  43   0.0000       0.163709         4.4547 
  44   0.0000       0.168144         4.5754 
  45   0.0000       0.176132         4.7928 
  46   0.0000       0.183579         4.9954 
  47   0.0000       0.189271         5.1503 
  48   0.0000       0.200094         5.4448 
*Only the first 10 virtual orbitals were printed.

                    ********************************
                    * MULLIKEN POPULATION ANALYSIS *
                    ********************************

-----------------------
MULLIKEN ATOMIC CHARGES
-----------------------
   0 C :    0.338400
   1 C :    0.003963
   2 C :   -0.146114
   3 C :   -0.134133
   4 C :   -0.100072
   5 C :   -0.161643
   6 C :   -0.113981
   7 C :   -0.038824
   8 C :   -0.109199
   9 C :    0.353190
  10 O :   -0.291756
  11 H :    0.132778
  12 H :    0.138134
  13 H :    0.138313
  14 H :    0.138016
  15 H :    0.131131
  16 H :    0.179293
  17 H :    0.182906
  18 H :    0.167419
  19 H :    0.192180
Sum of atomic charges:    1.0000000

--------------------------------
MULLIKEN REDUCED ORBITAL CHARGES
--------------------------------
  0 C s       :     2.974672  s :     2.974672
      pz      :     0.656310  p :     2.493858
      px      :     1.014400
      py      :     0.823148
      dz2     :     0.032438  d :     0.180430
      dxz     :     0.035829
      dyz     :     0.049264
      dx2y2   :     0.031753
      dxy     :     0.031146
      f0      :     0.002165  f :     0.012640
      f+1     :     0.001399
      f-1     :     0.002659
      f+2     :     0.001709
      f-2     :     0.001776
      f+3     :     0.001528
      f-3     :     0.001404

  1 C s       :     3.208762  s :     3.208762
      pz      :     0.999619  p :     2.616125
      px      :     0.896658
      py      :     0.719848
      dz2     :     0.009832  d :     0.159997
      dxz     :     0.025450
      dyz     :     0.014976
      dx2y2   :     0.058268
      dxy     :     0.051471
      f0      :     0.001534  f :     0.011153
      f+1     :     0.001332
      f-1     :     0.001141
      f+2     :     0.000893
      f-2     :     0.001227
      f+3     :     0.002423
      f-3     :     0.002602

  2 C s       :     3.118502  s :     3.118502
      pz      :     0.936557  p :     2.899791
      px      :     1.032493
      py      :     0.930742
      dz2     :     0.003155  d :     0.119145
      dxz     :     0.010661
      dyz     :     0.025706
      dx2y2   :     0.038729
      dxy     :     0.040894
      f0      :     0.001403  f :     0.008675
      f+1     :     0.000675
      f-1     :     0.001001
      f+2     :     0.000738
      f-2     :     0.001147
      f+3     :     0.001781
      f-3     :     0.001930

  3 C s       :     3.124911  s :     3.124911
      pz      :     0.950778  p :     2.883243
      px      :     0.966664
      py      :     0.965802
      dz2     :     0.007649  d :     0.117477
      dxz     :     0.014708
      dyz     :     0.015933
      dx2y2   :     0.038564
      dxy     :     0.040623
      f0      :     0.001124  f :     0.008503
      f+1     :     0.001157
      f-1     :     0.000939
      f+2     :     0.001145
      f-2     :     0.000545
      f+3     :     0.001770
      f-3     :     0.001823

  4 C s       :     3.120047  s :     3.120047
      pz      :     0.921418  p :     2.852740
      px      :     0.920021
      py      :     1.011301
      dz2     :     0.006169  d :     0.118824
      dxz     :     0.020764
      dyz     :     0.011726
      dx2y2   :     0.041281
      dxy     :     0.038884
      f0      :     0.001186  f :     0.008462
      f+1     :     0.001204
      f-1     :     0.000695
      f+2     :     0.000652
      f-2     :     0.001087
      f+3     :     0.001753
      f-3     :     0.001884

  5 C s       :     3.143103  s :     3.143103
      pz      :     0.957082  p :     2.892819
      px      :     1.016638
      py      :     0.919098
      dz2     :     0.004985  d :     0.117203
      dxz     :     0.010596
      dyz     :     0.022655
      dx2y2   :     0.039812
      dxy     :     0.039155
      f0      :     0.001355  f :     0.008518
      f+1     :     0.000695
      f-1     :     0.000978
      f+2     :     0.000757
      f-2     :     0.001021
      f+3     :     0.001873
      f-3     :     0.001839

  6 C s       :     3.095254  s :     3.095254
      pz      :     0.923608  p :     2.891369
      px      :     0.950733
      py      :     1.017028
      dz2     :     0.007003  d :     0.118655
      dxz     :     0.015470
      dyz     :     0.016946
      dx2y2   :     0.035966
      dxy     :     0.043270
      f0      :     0.001129  f :     0.008703
      f+1     :     0.001202
      f-1     :     0.000965
      f+2     :     0.001211
      f-2     :     0.000568
      f+3     :     0.001847
      f-3     :     0.001782

  7 C s       :     3.232526  s :     3.232526
      pz      :     1.013174  p :     2.684659
      px      :     0.769856
      py      :     0.901629
      dz2     :     0.023919  d :     0.113094
      dxz     :     0.018614
      dyz     :     0.027400
      dx2y2   :     0.023121
      dxy     :     0.020041
      f0      :     0.000964  f :     0.008546
      f+1     :     0.001137
      f-1     :     0.001587
      f+2     :     0.001190
      f-2     :     0.001684
      f+3     :     0.000929
      f-3     :     0.001056

  8 C s       :     3.058315  s :     3.058315
      pz      :     0.900650  p :     2.930096
      px      :     1.008736
      py      :     1.020710
      dz2     :     0.027849  d :     0.112095
      dxz     :     0.018942
      dyz     :     0.022642
      dx2y2   :     0.019576
      dxy     :     0.023086
      f0      :     0.001184  f :     0.008693
      f+1     :     0.001340
      f-1     :     0.001408
      f+2     :     0.000805
      f-2     :     0.001836
      f+3     :     0.001088
      f-3     :     0.001032

  9 C s       :     3.155367  s :     3.155367
      pz      :     0.988184  p :     2.301928
      px      :     0.600507
      py      :     0.713238
      dz2     :     0.033393  d :     0.173022
      dxz     :     0.028934
      dyz     :     0.044206
      dx2y2   :     0.043249
      dxy     :     0.023239
      f0      :     0.003007  f :     0.016493
      f+1     :     0.001515
      f-1     :     0.002160
      f+2     :     0.001011
      f-2     :     0.002720
      f+3     :     0.001813
      f-3     :     0.004267

 10 O s       :     3.785573  s :     3.785573
      pz      :     1.507661  p :     4.456800
      px      :     1.585330
      py      :     1.363809
      dz2     :     0.011959  d :     0.047061
      dxz     :     0.005239
      dyz     :     0.009754
      dx2y2   :     0.008973
      dxy     :     0.011137
      f0      :     0.000241  f :     0.002322
      f+1     :     0.000202
      f-1     :     0.000430
      f+2     :     0.000170
      f-2     :     0.000304
      f+3     :     0.000520
      f-3     :     0.000456

 11 H s       :     0.824761  s :     0.824761
      pz      :     0.009780  p :     0.040286
      px      :     0.021702
      py      :     0.008804
      dz2     :     0.000236  d :     0.002175
      dxz     :     0.000509
      dyz     :     0.000092
      dx2y2   :     0.000630
      dxy     :     0.000708

 12 H s       :     0.822130  s :     0.822130
      pz      :     0.009152  p :     0.037589
      px      :     0.013843
      py      :     0.014593
      dz2     :     0.000204  d :     0.002148
      dxz     :     0.000276
      dyz     :     0.000295
      dx2y2   :     0.000765
      dxy     :     0.000608

 13 H s       :     0.822314  s :     0.822314
      pz      :     0.008971  p :     0.037242
      px      :     0.008730
      py      :     0.019541
      dz2     :     0.000212  d :     0.002132
      dxz     :     0.000071
      dyz     :     0.000494
      dx2y2   :     0.000646
      dxy     :     0.000709

 14 H s       :     0.822243  s :     0.822243
      pz      :     0.009926  p :     0.037593
      px      :     0.019134
      py      :     0.008534
      dz2     :     0.000231  d :     0.002147
      dxz     :     0.000524
      dyz     :     0.000093
      dx2y2   :     0.000602
      dxy     :     0.000698

 15 H s       :     0.825806  s :     0.825806
      pz      :     0.008891  p :     0.040933
      px      :     0.016878
      py      :     0.015164
      dz2     :     0.000217  d :     0.002130
      dxz     :     0.000267
      dyz     :     0.000273
      dx2y2   :     0.000781
      dxy     :     0.000593

 16 H s       :     0.778636  s :     0.778636
      pz      :     0.023614  p :     0.039979
      px      :     0.008696
      py      :     0.007669
      dz2     :     0.000721  d :     0.002092
      dxz     :     0.000587
      dyz     :     0.000616
      dx2y2   :     0.000096
      dxy     :     0.000072

 17 H s       :     0.776167  s :     0.776167
      pz      :     0.008947  p :     0.038894
      px      :     0.014287
      py      :     0.015659
      dz2     :     0.000236  d :     0.002033
      dxz     :     0.000298
      dyz     :     0.000387
      dx2y2   :     0.000492
      dxy     :     0.000620

 18 H s       :     0.791063  s :     0.791063
      pz      :     0.006781  p :     0.038910
      px      :     0.024280
      py      :     0.007849
      dz2     :     0.000369  d :     0.002608
      dxz     :     0.000664
      dyz     :     0.000181
      dx2y2   :     0.000626
      dxy     :     0.000769

 19 H s       :     0.771264  s :     0.771264
      pz      :     0.019476  p :     0.034382
      px      :     0.003955
      py      :     0.010952
      dz2     :     0.000590  d :     0.002174
      dxz     :     0.000265
      dyz     :     0.000822
      dx2y2   :     0.000278
      dxy     :     0.000218


                     *******************************
                     * LOEWDIN POPULATION ANALYSIS *
                     *******************************

----------------------
LOEWDIN ATOMIC CHARGES
----------------------
   0 C :   -0.027120
   1 C :   -0.083818
   2 C :    0.017828
   3 C :   -0.007569
   4 C :    0.004434
   5 C :   -0.007526
   6 C :    0.015772
   7 C :    0.194306
   8 C :    0.005660
   9 C :    0.128642
  10 O :    0.348674
  11 H :    0.035487
  12 H :    0.029815
  13 H :    0.031188
  14 H :    0.029930
  15 H :    0.034840
  16 H :    0.062378
  17 H :    0.043088
  18 H :    0.077259
  19 H :    0.066731

-------------------------------
LOEWDIN REDUCED ORBITAL CHARGES
-------------------------------
  0 C s       :     2.691023  s :     2.691023
      pz      :     0.742184  p :     2.672207
      px      :     1.008728
      py      :     0.921295
      dz2     :     0.125724  d :     0.583428
      dxz     :     0.106446
      dyz     :     0.150919
      dx2y2   :     0.108883
      dxy     :     0.091456
      f0      :     0.014528  f :     0.080462
      f+1     :     0.009230
      f-1     :     0.018606
      f+2     :     0.010424
      f-2     :     0.010517
      f+3     :     0.009317
      f-3     :     0.007840

  1 C s       :     2.695478  s :     2.695478
      pz      :     0.885793  p :     2.838884
      px      :     1.022657
      py      :     0.930433
      dz2     :     0.038609  d :     0.496076
      dxz     :     0.078016
      dyz     :     0.055672
      dx2y2   :     0.168365
      dxy     :     0.155413
      f0      :     0.003645  f :     0.053381
      f+1     :     0.004095
      f-1     :     0.004147
      f+2     :     0.005212
      f-2     :     0.007235
      f+3     :     0.013727
      f-3     :     0.015319

  2 C s       :     2.716396  s :     2.716396
      pz      :     0.835775  p :     2.823319
      px      :     0.975977
      py      :     1.011567
      dz2     :     0.025775  d :     0.400661
      dxz     :     0.031996
      dyz     :     0.079700
      dx2y2   :     0.140083
      dxy     :     0.123107
      f0      :     0.002993  f :     0.041797
      f+1     :     0.002003
      f-1     :     0.004284
      f+2     :     0.003541
      f-2     :     0.006764
      f+3     :     0.010827
      f-3     :     0.011384

  3 C s       :     2.722151  s :     2.722151
      pz      :     0.855650  p :     2.851565
      px      :     0.996747
      py      :     0.999168
      dz2     :     0.033316  d :     0.392918
      dxz     :     0.046141
      dyz     :     0.049831
      dx2y2   :     0.106475
      dxy     :     0.157155
      f0      :     0.002363  f :     0.040935
      f+1     :     0.003480
      f-1     :     0.003336
      f+2     :     0.006673
      f-2     :     0.003362
      f+3     :     0.010686
      f-3     :     0.011035

  4 C s       :     2.724166  s :     2.724166
      pz      :     0.832220  p :     2.832967
      px      :     1.009660
      py      :     0.991087
      dz2     :     0.031008  d :     0.397350
      dxz     :     0.069596
      dyz     :     0.032131
      dx2y2   :     0.144375
      dxy     :     0.120240
      f0      :     0.002593  f :     0.041084
      f+1     :     0.003847
      f-1     :     0.002663
      f+2     :     0.003743
      f-2     :     0.006332
      f+3     :     0.010401
      f-3     :     0.011506

  5 C s       :     2.722166  s :     2.722166
      pz      :     0.852962  p :     2.850203
      px      :     0.982671
      py      :     1.014570
      dz2     :     0.025259  d :     0.394120
      dxz     :     0.030746
      dyz     :     0.072107
      dx2y2   :     0.146631
      dxy     :     0.119377
      f0      :     0.002850  f :     0.041037
      f+1     :     0.001958
      f-1     :     0.004219
      f+2     :     0.003615
      f-2     :     0.005959
      f+3     :     0.010994
      f-3     :     0.011442

  6 C s       :     2.714729  s :     2.714729
      pz      :     0.840699  p :     2.827630
      px      :     0.983199
      py      :     1.003732
      dz2     :     0.036319  d :     0.400002
      dxz     :     0.050932
      dyz     :     0.051809
      dx2y2   :     0.106028
      dxy     :     0.154915
      f0      :     0.002414  f :     0.041867
      f+1     :     0.003823
      f-1     :     0.003386
      f+2     :     0.007337
      f-2     :     0.003380
      f+3     :     0.010700
      f-3     :     0.010827

  7 C s       :     2.742661  s :     2.742661
      pz      :     0.967074  p :     2.633395
      px      :     0.753286
      py      :     0.913034
      dz2     :     0.094038  d :     0.385351
      dxz     :     0.056825
      dyz     :     0.090100
      dx2y2   :     0.073873
      dxy     :     0.070515
      f0      :     0.003776  f :     0.044288
      f+1     :     0.004898
      f-1     :     0.011128
      f+2     :     0.007757
      f-2     :     0.007053
      f+3     :     0.005338
      f-3     :     0.004337

  8 C s       :     2.726044  s :     2.726044
      pz      :     0.958280  p :     2.882569
      px      :     0.938086
      py      :     0.986204
      dz2     :     0.098111  d :     0.343662
      dxz     :     0.057642
      dyz     :     0.080850
      dx2y2   :     0.043988
      dxy     :     0.063071
      f0      :     0.006023  f :     0.042065
      f+1     :     0.006533
      f-1     :     0.009810
      f+2     :     0.005407
      f-2     :     0.007484
      f+3     :     0.004849
      f-3     :     0.001958

  9 C s       :     2.760894  s :     2.760894
      pz      :     0.972857  p :     2.425729
      px      :     0.664248
      py      :     0.788623
      dz2     :     0.107466  d :     0.585945
      dxz     :     0.078839
      dyz     :     0.164454
      dx2y2   :     0.127504
      dxy     :     0.107682
      f0      :     0.019285  f :     0.098790
      f+1     :     0.008147
      f-1     :     0.011951
      f+2     :     0.005198
      f-2     :     0.016889
      f+3     :     0.013734
      f-3     :     0.023587

 10 O s       :     3.243744  s :     3.243744
      pz      :     1.432658  p :     4.295876
      px      :     1.499866
      py      :     1.363352
      dz2     :     0.023124  d :     0.104569
      dxz     :     0.013075
      dyz     :     0.028256
      dx2y2   :     0.016410
      dxy     :     0.023705
      f0      :     0.001497  f :     0.007137
      f+1     :     0.000852
      f-1     :     0.001001
      f+2     :     0.000432
      f-2     :     0.001389
      f+3     :     0.001187
      f-3     :     0.000779

 11 H s       :     0.795024  s :     0.795024
      pz      :     0.040333  p :     0.143059
      px      :     0.070770
      py      :     0.031957
      dz2     :     0.002934  d :     0.026430
      dxz     :     0.007027
      dyz     :     0.001022
      dx2y2   :     0.007633
      dxy     :     0.007814

 12 H s       :     0.800085  s :     0.800085
      pz      :     0.038292  p :     0.143743
      px      :     0.051797
      py      :     0.053654
      dz2     :     0.002493  d :     0.026357
      dxz     :     0.003626
      dyz     :     0.004021
      dx2y2   :     0.008429
      dxy     :     0.007789

 13 H s       :     0.800200  s :     0.800200
      pz      :     0.037441  p :     0.142441
      px      :     0.033756
      py      :     0.071244
      dz2     :     0.002635  d :     0.026170
      dxz     :     0.000772
      dyz     :     0.006772
      dx2y2   :     0.007862
      dxy     :     0.008129

 14 H s       :     0.800112  s :     0.800112
      pz      :     0.040923  p :     0.143617
      px      :     0.070099
      py      :     0.032595
      dz2     :     0.002946  d :     0.026340
      dxz     :     0.007077
      dyz     :     0.001019
      dx2y2   :     0.007479
      dxy     :     0.007819

 15 H s       :     0.794228  s :     0.794228
      pz      :     0.037574  p :     0.144521
      px      :     0.052412
      py      :     0.054535
      dz2     :     0.002517  d :     0.026411
      dxz     :     0.003632
      dyz     :     0.004037
      dx2y2   :     0.008500
      dxy     :     0.007725

 16 H s       :     0.774015  s :     0.774015
      pz      :     0.077265  p :     0.138545
      px      :     0.031159
      py      :     0.030122
      dz2     :     0.009229  d :     0.025062
      dxz     :     0.007026
      dyz     :     0.006892
      dx2y2   :     0.001026
      dxy     :     0.000889

 17 H s       :     0.784381  s :     0.784381
      pz      :     0.031742  p :     0.146084
      px      :     0.053551
      py      :     0.060791
      dz2     :     0.003040  d :     0.026447
      dxz     :     0.003161
      dyz     :     0.004909
      dx2y2   :     0.007643
      dxy     :     0.007693

 18 H s       :     0.758542  s :     0.758542
      pz      :     0.032397  p :     0.136579
      px      :     0.073692
      py      :     0.030489
      dz2     :     0.003639  d :     0.027620
      dxz     :     0.007717
      dyz     :     0.001534
      dx2y2   :     0.007045
      dxy     :     0.007685

 19 H s       :     0.779133  s :     0.779133
      pz      :     0.069150  p :     0.130053
      px      :     0.017558
      py      :     0.043345
      dz2     :     0.006801  d :     0.024082
      dxz     :     0.003226
      dyz     :     0.009393
      dx2y2   :     0.002697
      dxy     :     0.001965


                      *****************************
                      * MAYER POPULATION ANALYSIS *
                      *****************************

  NA   - Mulliken gross atomic population
  ZA   - Total nuclear charge
  QA   - Mulliken gross atomic charge
  VA   - Mayer's total valence
  BVA  - Mayer's bonded valence
  FA   - Mayer's free valence

  ATOM       NA         ZA         QA         VA         BVA        FA
  0 C      5.6616     6.0000     0.3384     3.7012     3.7012     0.0000
  1 C      5.9960     6.0000     0.0040     3.6623     3.6623    -0.0000
  2 C      6.1461     6.0000    -0.1461     4.0146     4.0146     0.0000
  3 C      6.1341     6.0000    -0.1341     3.9513     3.9513     0.0000
  4 C      6.1001     6.0000    -0.1001     3.9697     3.9697    -0.0000
  5 C      6.1616     6.0000    -0.1616     3.9678     3.9678    -0.0000
  6 C      6.1140     6.0000    -0.1140     3.9572     3.9572    -0.0000
  7 C      6.0388     6.0000    -0.0388     3.9615     3.9615    -0.0000
  8 C      6.1092     6.0000    -0.1092     3.9028     3.9028     0.0000
  9 C      5.6468     6.0000     0.3532     3.8019     3.8019     0.0000
 10 O      8.2918     8.0000    -0.2918     2.2390     2.2390    -0.0000
 11 H      0.8672     1.0000     0.1328     1.0030     1.0030     0.0000
 12 H      0.8619     1.0000     0.1381     0.9989     0.9989     0.0000
 13 H      0.8617     1.0000     0.1383     0.9971     0.9971     0.0000
 14 H      0.8620     1.0000     0.1380     1.0001     1.0001     0.0000
 15 H      0.8689     1.0000     0.1311     1.0018     1.0018    -0.0000
 16 H      0.8207     1.0000     0.1793     0.9943     0.9943    -0.0000
 17 H      0.8171     1.0000     0.1829     0.9860     0.9860     0.0000
 18 H      0.8326     1.0000     0.1674     0.9822     0.9822     0.0000
 19 H      0.8078     1.0000     0.1922     0.9787     0.9787     0.0000

  Mayer bond orders larger than 0.100000
B(  0-C ,  1-C ) :   0.9423 B(  0-C ,  7-C ) :   1.0013 B(  0-C , 10-O ) :   0.7503 
B(  0-C , 18-H ) :   0.9726 B(  1-C ,  2-C ) :   1.4161 B(  1-C ,  6-C ) :   1.3490 
B(  2-C ,  3-C ) :   1.4726 B(  2-C , 11-H ) :   0.9732 B(  3-C ,  4-C ) :   1.4534 
B(  3-C , 12-H ) :   0.9787 B(  4-C ,  5-C ) :   1.4421 B(  4-C , 13-H ) :   0.9748 
B(  5-C ,  6-C ) :   1.4831 B(  5-C , 14-H ) :   0.9775 B(  6-C , 15-H ) :   0.9835 
B(  7-C ,  8-C ) :   1.7305 B(  7-C ,  9-C ) :   0.1407 B(  7-C , 16-H ) :   0.9547 
B(  8-C ,  9-C ) :   1.2416 B(  8-C , 17-H ) :   0.9482 B(  9-C , 10-O ) :   1.4211 
B(  9-C , 19-H ) :   0.9559 

-------
TIMINGS
-------

Total SCF time: 0 days 0 hours 2 min 16 sec 

Total time                  ....     136.324 sec
Sum of individual times     ....     136.312 sec  (100.0%)

SCF preparation             ....       0.344 sec  (  0.3%)
Fock matrix formation       ....     134.272 sec  ( 98.5%)
  Startup                   ....       0.028 sec  (  0.0% of F)
  Coulomb+Exchange Fock     ....     130.623 sec  ( 97.3% of F)
  CPCM terms                ....       3.457 sec  (  2.6% of F)
Diagonalization             ....       0.000 sec  (  0.0%)
Density matrix formation    ....       0.132 sec  (  0.1%)
Total Energy calculation    ....       0.067 sec  (  0.0%)
Population analysis         ....       0.057 sec  (  0.0%)
Orbital Transformation      ....       0.150 sec  (  0.1%)
Orbital Orthonormalization  ....       0.000 sec  (  0.0%)
DIIS solution               ....       0.841 sec  (  0.6%)
SOSCF solution              ....       0.444 sec  (  0.3%)
Finished LeanSCF after 136.4 sec

Maximum memory used throughout the entire LEANSCF-calculation: 35.0 MB


           ************************************************************
           *        Program running with 8 parallel MPI-processes     *
           *              working on a common directory               *
           ************************************************************

------------------------------------------------------------------------------
                         ORCA PROPERTY INTEGRAL CALCULATIONS
------------------------------------------------------------------------------

GBWName                                   ... calc.gbw
Number of atoms                           ...     20
Number of basis functions                 ...    467
Max core memory                           ...   8000 MB

Dipole integrals                          ... YES
Quadrupole integrals                      ...  NO
Linear momentum integrals                 ... YES
Angular momentum integrals                ... YES
Higher moments length integrals           ...  NO
Higher moments velocity integrals         ...  NO
Kinetic energy integrals                  ...  NO
GIAO right hand sides                     ...  NO
GIAO dipole derivative integrals          ...  NO
SOC integrals                             ...  NO
EPR diamagnetic integrals (GIAO)          ...  NO
EPR gauge integrals                       ...  NO
Field gradient integrals                  ...  NO (   0 nuclei)
Spin-dipole/Fermi contact integrals       ...  NO (   0 nuclei)
Contact density integrals                 ...  NO (   0 nuclei)
Nucleus-orbit integrals                   ...  NO (   0 nuclei)
Geometric perturbations                   ...  NO (  20 nuclei)

Choice of electric origin   ... Center of mass
Position of electric origin ... ( -1.5798, -2.9799,  0.1855) 
Choice of magnetic origin   ... GIAO
Position of magnetic origin ... (  0.0000,  0.0000,  0.0000) 

Calculating integrals                     ... Electric Dipole (Length)     done (  0.0 sec)
Calculating integrals                     ... Linear Momentum              done (  0.0 sec)
Calculating integrals                     ... Angular Momentum  (ElOri)    done (  0.0 sec)

Property integrals calculated in   0.1 sec

Maximum memory used throughout the entire PROPINT-calculation: 31.5 MB


           ************************************************************
           *        Program running with 8 parallel MPI-processes     *
           *              working on a common directory               *
           ************************************************************


--------------------------------------------------------------------------------
                             ORCA-MATRIX DRIVEN CI
--------------------------------------------------------------------------------


Wavefunction type
-----------------
Correlation treatment                      ...      CCSD     
Single excitations                         ... ON
Orbital optimization                       ... OFF
Calculation of Z vector                    ... OFF
Calculation of Brueckner orbitals          ... OFF
Perturbative triple excitations            ... ON
CPCM scheme                                ... PTES
Calculation of F12 correction              ... OFF
Frozen core treatment                      ... chemical core (22 el)
Reference Wavefunction                     ... RHF
  Internal Orbitals:    11 ...   37 ( 27 MO's/ 54 electrons)
  Virtual  Orbitals:    38 ...  466 (429 MO's              )
Number of AO's                             ...    467
Number of electrons                        ...     76
Number of correlated electrons             ...     54

Algorithmic settings
--------------------
Integral transformation                    ... All integrals via the RI transformation
K(C) Formation                             ... RI-DLPNO
   PNO-Integral Storage                    ... ON DISK
   PNO occupation number cut-off           ... 3.330e-07
   Singles PNO occupation number cut-off   ... 9.990e-09
   PNO Mulliken prescreening cut-off       ... 1.000e-03
   Domain cut-off (Mulliken population)    ... 1.000e-03
   PNO Normalization                       ...    1
Maximum number of iterations               ...        50
Convergence tolerance (max. residuum)      ... 2.500e-05
Level shift for amplitude update           ... 2.000e-01
Maximum number of DIIS vectors             ...         7
DIIS turned on at iteration                ...         0
Damping before turning on DIIS             ...     0.500
Damping after turning on DIIS              ...     0.000
Pair specific amplitude update             ... OFF
Natural orbital iterations                 ... OFF
Perturbative natural orbital generation    ... OFF
Printlevel                                 ... 2

Singles Fock matrix elements calculated using PNOs.

Memory handling:
----------------
Maximum memory for working arrays          ...   8000 MB
Data storage in matrix containers          ... UNCOMPRESSED
Data type for integral storage             ... DOUBLE
In-Core Storage of quantities:
   Amplitudes+Sigma Vector      ... NO
   J+K operators                ... NO
   DIIS vectors                 ... NO
   3-external integrals         ... NO
   4-external integrals         ... NO

Localization treatment:
-----------------------
Localization option                        ...    6
Localization threshhold                    ... -1.0e+00
Using relative localization threshhold     ... 1.0e-08
Neglect threshold for strong pairs         ... 1.000e-04 Eh
Prescreening threshold for very weak pairs ... 1.000e-06 Eh

Initializing the integral package          ... done
Localizing the valence orbitals
Localizing the valence orbitals
------------------------------------------------------------------------------
                           ORCA ORBITAL LOCALIZATION
------------------------------------------------------------------------------

Input orbitals are from                  ... calc.gbw
Output orbitals are to                   ... calc.loc
Max. number of iterations                ... 128
Localizations seeded randomly            ... off
Convergence tolerance                    ... 1.000e-06
Using relative localization threshhold   ... 1.000e-08
Threshold for strong local MOs           ... 9.500e-01
Threshold for bond MOs                   ... 8.500e-01
Operator                                 ... 0
Orbital range for localization           ... 11 to 37
Localization criterion                   ... FOSTER-BOYS (AUGMENTED HESSIAN)
Doing the dipole integrals     ... o.k.
Initial value of the localization sum :   524.405608
ITERATION   0 : L=  577.1952706800 DL=  5.28e+01 (AVERGE_DL)=    0.3878116797 
ITERATION   1 : L=  583.3724622949 DL=  6.18e+00 (AVERGE_DL)=    0.1326606065 
ITERATION   2 : L=  583.5346500101 DL=  1.62e-01 (AVERGE_DL)=    0.0214958894 
ITERATION   3 : L=  583.7375671052 DL=  2.03e-01 (AVERGE_DL)=    0.0240439469 
ITERATION   4 : L=  584.1046121885 DL=  3.67e-01 (AVERGE_DL)=    0.0323374781 
ITERATION   5 : L=  584.3609473872 DL=  2.56e-01 (AVERGE_DL)=    0.0270240580 
ITERATION   6 : L=  584.4467569770 DL=  8.58e-02 (AVERGE_DL)=    0.0156355929 
ITERATION   7 : L=  584.4687782679 DL=  2.20e-02 (AVERGE_DL)=    0.0079207778 
ITERATION   8 : L=  584.4741076235 DL=  5.33e-03 (AVERGE_DL)=    0.0038965817 
ITERATION   9 : L=  584.4753758752 DL=  1.27e-03 (AVERGE_DL)=    0.0019008558 
ITERATION  10 : L=  584.4756759028 DL=  3.00e-04 (AVERGE_DL)=    0.0009245428 
ITERATION  11 : L=  584.4757468144 DL=  7.09e-05 (AVERGE_DL)=    0.0004494745 
ITERATION  12 : L=  584.4757635975 DL=  1.68e-05 (AVERGE_DL)=    0.0002186670 
ITERATION  13 : L=  584.4757675812 DL=  3.98e-06 (AVERGE_DL)=    0.0001065336 
ITERATION  14 : L=  584.4757685297 DL=  9.49e-07 (AVERGE_DL)=    0.0000519836 
LOCALIZATION SUM CONVERGED

------------------------------------------------------
AUGMENTED HESSIAN OPTIMIZATION OF FOSTER-BOYS ORBITALS
------------------------------------------------------

Spin operator:           0
Orbital window:          11 to 37
Number of iterations:    128
Gradient tolerance:      1.000e-06
Number of pairs:         351
Davidson threshold:      2000
Diagonalization method:  LAPACK
Iter:    0   L: 584.4757685297   Grad. norm: 4.345024e-03
   *** Likely close to a maximum now. ***
       Augmented Hessian eigenvalues:  6.31e-07 -6.81e-01 -2.55e+00 -2.58e+00 ... 
Iter:    1   L: 584.4757688454   Grad. norm: 6.800879e-07
LOCALIZATION HAS CONVERGED.

Eigenvalues of the Hessian:
  0 -6.809e-01
  1 -2.547e+00
  2 -2.585e+00
  3 -3.051e+00
  4 -3.122e+00
  5 -3.342e+00
  6 -4.575e+00
  7 -6.010e+00
  8 -7.084e+00
  9 -9.243e+00
    ...


--------------------------------------------------------------------------------
                    LOCALIZED MOLECULAR ORBITAL COMPOSITIONS
--------------------------------------------------------------------------------

The Mulliken populations for each LMO on each atom are computed
The LMO`s will be ordered according to atom index and type
  (A) Strongly localized MO`s have populations of >=0.950 on one atom
  (B) Two center bond orbitals have populations of >=0.850 on two atoms
  (C) Other MO`s are considered to be `delocalized`

FOUND  -   1 strongly local MO`s
       -  26 two center bond MO`s
       -   0 significantly delocalized MO`s

Rather strongly localized orbitals:
MO  11:  10O  -   0.989746
Bond-like localized orbitals:
MO  37:  19H  -   0.401184  and   9C  -   0.609693
MO  36:  18H  -   0.419280  and   0C  -   0.604883
MO  35:  17H  -   0.408307  and   8C  -   0.587831
MO  34:  16H  -   0.405842  and   7C  -   0.593137
MO  33:  15H  -   0.433268  and   6C  -   0.581680
MO  32:  14H  -   0.431519  and   5C  -   0.577052
MO  31:  13H  -   0.432485  and   4C  -   0.576035
MO  30:  12H  -   0.432102  and   3C  -   0.578695
MO  29:  11H  -   0.432183  and   2C  -   0.572903
MO  28:  10O  -   0.746173  and   9C  -   0.261382
MO  27:  10O  -   0.739840  and   9C  -   0.264709
MO  26:  10O  -   0.709626  and   0C  -   0.285189
MO  25:   9C  -   0.555660  and   8C  -   0.468332
MO  24:   8C  -   0.505073  and   7C  -   0.449677
MO  23:   8C  -   0.526197  and   7C  -   0.418373
MO  22:   7C  -   0.534972  and   0C  -   0.475706
MO  21:   6C  -   0.454329  and   5C  -   0.477986
MO  20:   6C  -   0.450656  and   5C  -   0.473070
MO  19:   6C  -   0.517441  and   1C  -   0.515664
MO  18:   5C  -   0.515906  and   4C  -   0.513357
MO  17:   4C  -   0.445488  and   3C  -   0.475684
MO  16:   4C  -   0.446245  and   3C  -   0.475016
MO  15:   3C  -   0.513125  and   2C  -   0.520521
MO  14:   2C  -   0.442612  and   1C  -   0.499475
MO  13:   2C  -   0.439735  and   1C  -   0.491478
MO  12:   1C  -   0.531281  and   0C  -   0.499210
Localized MO's were stored in: calc.loc

Localizing the core orbitals
------------------------------------------------------------------------------
                           ORCA ORBITAL LOCALIZATION
------------------------------------------------------------------------------

Input orbitals are from                  ... calc.loc
Output orbitals are to                   ... calc.loc
Max. number of iterations                ... 128
Localizations seeded randomly            ... off
Convergence tolerance                    ... 1.000e-06
Using relative localization threshhold   ... 1.000e-08
Threshold for strong local MOs           ... 9.500e-01
Threshold for bond MOs                   ... 8.500e-01
Operator                                 ... 0
Orbital range for localization           ... 0 to 10
Localization criterion                   ... FOSTER-BOYS (AUGMENTED HESSIAN)
Doing the dipole integrals     ... o.k.
Initial value of the localization sum :   210.297354
ITERATION   0 : L=  210.2973588928 DL=  5.01e-06 (AVERGE_DL)=    0.0003018364 
ITERATION   1 : L=  210.2973588928 DL=  0.00e+00 (AVERGE_DL)=    0.0000000000 
LOCALIZATION SUM CONVERGED

------------------------------------------------------
AUGMENTED HESSIAN OPTIMIZATION OF FOSTER-BOYS ORBITALS
------------------------------------------------------

Spin operator:           0
Orbital window:          0 to 10
Number of iterations:    128
Gradient tolerance:      1.000e-06
Number of pairs:         55
Davidson threshold:      2000
Diagonalization method:  LAPACK
Iter:    0   L: 210.2973588928   Grad. norm: 2.315165e-04
   *** Likely close to a maximum now. ***
       Augmented Hessian eigenvalues:  2.02e-10 -2.34e+01 -2.65e+01 -2.78e+01 ... 
Iter:    1   L: 210.2973588929   Grad. norm: 2.131887e-13
LOCALIZATION HAS CONVERGED.

Eigenvalues of the Hessian:
  0 -2.343e+01
  1 -2.652e+01
  2 -2.782e+01
  3 -2.790e+01
  4 -2.793e+01
  5 -2.800e+01
  6 -2.803e+01
  7 -2.814e+01
  8 -2.897e+01
  9 -3.137e+01
    ...


--------------------------------------------------------------------------------
                    LOCALIZED MOLECULAR ORBITAL COMPOSITIONS
--------------------------------------------------------------------------------

The Mulliken populations for each LMO on each atom are computed
The LMO`s will be ordered according to atom index and type
  (A) Strongly localized MO`s have populations of >=0.950 on one atom
  (B) Two center bond orbitals have populations of >=0.850 on two atoms
  (C) Other MO`s are considered to be `delocalized`

FOUND  -  11 strongly local MO`s
       -   0 two center bond MO`s
       -   0 significantly delocalized MO`s

Rather strongly localized orbitals:
MO  10:  10O  -   0.999174
MO   9:   9C  -   1.000240
MO   8:   8C  -   1.000942
MO   7:   7C  -   1.001471
MO   6:   6C  -   1.001229
MO   5:   5C  -   1.001290
MO   4:   4C  -   1.001659
MO   3:   3C  -   1.001401
MO   2:   2C  -   1.001229
MO   1:   1C  -   1.001130
MO   0:   0C  -   1.001712
Localized MO's were stored in: calc.loc

Warning: reference  - re-canonicalizations have been set to INT 1 VIRT 1
Warning: internal orbitals are localized - no re-canonicalization of internal orbitals
Warning: UsePNO is turned on - no re-canonicalization of internal and virtual orbitals
Fock densities were made 
Making Fock matrix and reference energy:

--------------------------
CLOSED-SHELL FOCK OPERATOR
--------------------------

MDCI_FockCPCM: ediel   =  -0.088890033000
MDCI_FockCPCM: <VCPCM> =   5.034651809643
Time needed for Fock operator              ...           17.337 sec
Reference energy                           ...   -458.770185746

--------------
DLPNO SETTINGS (2015 fully linear scaling implementation)
--------------

TCutMKN:           1.000e-03
TCutPAO:           1.000e-03
TCutPNO:           3.330e-07
TCutPNOSingles:    9.990e-09
TCutEN:            9.700e-01
TCutPAOExt:        1.000e-01
TCutPairs:         1.000e-04
TCutPre:           1.000e-06
TCutOSV:           1.000e-06
TCutDOij:          1.000e-05
TCutDO:            1.000e-02
TCutC:             1.000e-04
TCutCPAO:          1.000e-03
TCutCMO:           1.000e-03
TScaleDOMP2PreScr: 2.000e+00
TScaleMKNMP2PreScr:1.000e+01
TScalePNOMP2PreScr:1.000e+00
PAO overlap thresh 1.000e-08
Using PNOs for Singles Fock computation
Use new domains
Use fully linear algorithm
TCutTNO:           1.000e-09
TCutMP2Pairs:      1.000e-05
TCutDOStrong:      2.000e-02
TCutDOWeak:        4.000e-02
TCutMKNStrong:     1.000e-02
TCutMKNWeak:       1.000e-01
NTCutTNO:          1

--------------------------
Creating C-PCM containers                  ... ok
Mulliken population of the LMOs            ... ok
Performing proximity check                 ... 
 found 5 problematic atoms
   => In all likelyhood your results will be entirely fine!
   => In case you don't want to trust it, decrease TCutMKN to below 0.00000367.
   => but note that this is probably not necessary but will increase execution time
Calculating differential overlap integrals ... ok

--------------------------
ELECTRON PAIR PRESCREENING
--------------------------

Dipole-based pair screening          .... used

   TCutDOij = 1.000000e-05
   TCutPre  = 1.000000e-06
   .... Finished loop over pairs
Total time spent in the prescreening                  ...     0.000 sec
sum of pair energies estimated for screened out pairs ...       0.000000000000 Eh
Thresholds for map construction and integral transformation for crude MP2:
   TCutMKN                    ...     1.0e-02
   TCutDO                     ...     2.0e-02
   TCutPairs                  ...     1.0e-04
   TCutPNO_CrudeMP2           ...     3.3e-07
   TCutPNOSingles_CrudeMP2    ...     1.0e-08
--------------------------------
LOCAL RI TRANSFORMATION (IAVPAO)
--------------------------------

Orbital window:      11 to 37
Number of PAOs:     467
Basis functions:    467 (175 shells)
Aux. functions:    1106 (332 shells)
Use SHARK:           on
Have SHARK:         yes

Processing maps (0.0 sec)
Average map sizes:
   Aux shells -> MOs              27.0
   Aux shells -> PAOs            467.0
   MOs        -> AO shells       168.8
   PAOs       -> AO shells       173.9

Calculating integrals (1.6 sec, 106.409 MB)
Sorting integrals (0.2 sec, 106.396 MB)
Total time for the integral transformation: 1.8 sec
--------------------------------
INITIAL GUESS AND PNO GENERATION
--------------------------------

PNO truncation parameters                   .... 
    PAOOverlapThresh   =        1.000e-08

    TCutPairs          =        1.000e-04
    TCutPNO            =        3.330e-07
    TCutPNOSingles     =        9.990e-09
    TCutMP2Pairs       =        1.000e-05
    TCutMKN            =        1.000e-02
    TCutDO             =        2.000e-02

Pair selection                          .... not used
Type of local MP2 treatment                 .... semi-local MP2
Strategy for PNO selection                  .... occupation number selection
Pair density normalization                  .... MP2 norm
Spin component scaling                      .... not used

   .... Finished loop over pairs
Making pair pair interaction lists          ... done

                       ===========================
                        260 OF  378 PAIRS ARE KEPT CCSD PAIRS
                         82 OF  378 PAIRS ARE KEPT MP2 PAIRS FOR (T)
                         36 OF  378 PAIRS ARE SKIPPED
                       ===========================

Total time spent in the initial guess                 ...     5.252 sec
SL-MP2 correlation energy (all non-screened pairs)    ...      -1.694431998975 Eh

Initial PNO correlation energy                        ...      -1.685634995871 Eh
sum of pair energies prescreened and skipped MP2 pairs...      -0.000200929886 Eh
sum of pair energies of crude MP2 skipped pairs only  ...      -0.000200929886 Eh
sum of MP2 pair energies for pairs that were not kept ...      -0.003553596338 Eh
sum of PNO error estimates for the kept pairs         ...      -0.005243406766 Eh
                                                          --------------------
sum of all corrections                                         -0.008797003104
Initial total correlation energy                               -1.694431998975
Thresholds for map construction and integral transformation for fine MP2 and CCSD(T) calculation:
   TCutMKN   ...     1.0e-03
   TCutDO    ...     1.0e-02
   TCutPairs ...     1.0e-04
   TCutCMO   ...     1.0e-03
   TCutCPAO  ...     1.0e-03

Thresholds for map construction and integral transformation for strong Triples:
   TCutMKN   ...     1.0e-02
   TCutDO    ...     2.0e-02
   TCutCMO   ...     1.0e-03
   TCutCPAO  ...     1.0e-03

Thresholds for map construction and integral transformation for weak Triples:
   TCutMKN   ...     1.0e-01
   TCutDO    ...     4.0e-02
   TCutCMO   ...     1.0e-03
   TCutCPAO  ...     1.0e-03

--------------------------------
LOCAL RI TRANSFORMATION (IAVPAO)
--------------------------------

Orbital window:      11 to 37
Number of PAOs:     467
Basis functions:    467 (175 shells)
Aux. functions:    1106 (332 shells)
Use SHARK:           on
Have SHARK:         yes

Processing maps (0.0 sec)
Average map sizes:
   Aux shells -> MOs              26.4
   Aux shells -> PAOs            467.0
   MOs        -> AO shells       168.8
   PAOs       -> AO shells       173.9

Calculating integrals (1.6 sec, 104.271 MB)
Sorting integrals (0.2 sec, 104.259 MB)
Total time for the integral transformation: 1.7 sec
--------------------------------
INITIAL GUESS AND PNO GENERATION
--------------------------------

PNO truncation parameters                   .... 
    PAOOverlapThresh   =        1.000e-08

    TCutPairs          =        1.000e-04
    TCutPNO            =        3.330e-07
    TCutPNOSingles     =        9.990e-09
    TCutMP2Pairs       =        1.000e-05
    TCutMKN            =        1.000e-03
    TCutDO             =        1.000e-02

Pair selection                          .... not used
Type of local MP2 treatment                 .... semi-local MP2
Strategy for PNO selection                  .... occupation number selection
Pair density normalization                  .... MP2 norm
Spin component scaling                      .... not used

   .... Finished loop over pairs

 PNO Occupation Number Statistics: 
  | Av. % of trace(Dij) retained        ...  97.938736852267
  | sigma^2 in % of trace(Dij) retained ...   6.75e+00
  | Av. % of trace(Di) retained         ...  99.998959722457
  | sigma^2 in % of trace(Di) retained  ...   1.71e-07
 Distributions of % trace(Dij) recovered:
  |       >= 99.9  ...    83 ( 24.3 % of all pairs)
  |   [80.0, 90.0) ...     9 (  2.6 % of all pairs)
  |   [90.0, 99.0) ...   144 ( 42.1 % of all pairs)
  |   [99.0, 99.9) ...   106 ( 31.0 % of all pairs)
 Distributions of % trace(Di) recovered :
  |       >= 99.9  ...    27 (100.0 % of all I-pairs )

Making pair pair interaction lists          ... done

                       ===========================
                        260 OF  342 PAIRS ARE KEPT
                       ===========================

Total time spent in the initial guess                 ...     7.094 sec
SL-MP2 correlation energy (all non-screened pairs)    ...      -1.695247797164 Eh

Initial PNO correlation energy                        ...      -1.686633415088 Eh
sum of pair energies estimated for screened out pairs ...      -0.000200929886 Eh
sum of MP2 pair energies for pairs that were not kept ...      -0.003352503986 Eh
sum of PNO error estimates for the kept pairs         ...      -0.005261878090 Eh
                                                          --------------------
sum of all corrections                                         -0.008815311962
Initial total correlation energy                               -1.695448727050
Thresholds for map construction and integral transformation for fine MP2 and CCSD(T) calculation:
   TCutMKN   ...     1.0e-03
   TCutDO    ...     1.0e-02
   TCutPairs ...     1.0e-04
   TCutCMO   ...     1.0e-03
   TCutCPAO  ...     1.0e-03

Time for aux screen maps:            0.003
Time for maps after fine MP2:            0.013
-----------------------------
LOCAL RI TRANSFORMATION (IJV)
-----------------------------

Orbital window:      11 to 37
Basis functions:    467 (175 shells)
Aux. functions:    1106 (332 shells)
Use SHARK:           on

Processing maps (0.0 sec)
Average map sizes:
   Aux shells -> MOs(i)           25.7
   Aux shells -> MOs(j)           27.0
   MOs        -> AO shells       168.8

Calculating integrals (1.5 sec, 5.898 MB)
Sorting integrals (0.0 sec, 5.886 MB)
Total time for the integral transformation: 1.5 sec
--------------------------------
LOCAL RI TRANSFORMATION (VABPAO)
--------------------------------

Number of PAOs:     467
Basis functions:    467 (175 shells)
Aux. functions:    1106 (332 shells)
Use SHARK:           on

Processing maps (0.0 sec)
Average map sizes:
   Aux shells -> PAOs            466.6
   PAOs       -> AO shells       173.9

Calculating integrals (3.2 sec, 1837.324 MB)
Finished


-------------------------------------
Pair Pair Term precalculation with     
RI-(ij|mn) and (im|jn) transformation  
ON THE FLY                             
-------------------------------------

   IBatch   1 (of   2)              ... done (   78.275 sec)
   IBatch   2 (of   2)              ... done (   17.292 sec)
Total EXT                           ...          95.568 sec

IAVPA Available = YES
VABPAO Available= YES
IJV Available   = YES
IJK Available   = NO
PNO3i Available = YES
PNO3j Available = YES
PNO4 Available  = YES
---------------------
RI-PNO TRANSFORMATION
---------------------

Total Number of PNOs                   ...  9743
Average number of PNOs per pair        ...    37
Maximal number of PNOs per pair        ...    80
   #pairs with  1 -  5 PNOs   :    0
   #pairs with  6 - 10 PNOs   :    6
   #pairs with 11 - 15 PNOs   :   19
   #pairs with 16 - 20 PNOs   :   31
   #pairs with 21 - 25 PNOs   :   13
   #pairs with 26 - 30 PNOs   :   17
   #pairs with 31 - 35 PNOs   :   39
   #pairs with 36 - 40 PNOs   :   21
   #pairs with 41 - 45 PNOs   :   37
   #pairs with 46 - 50 PNOs   :   20
   #pairs with 51 - 55 PNOs   :   19
   #pairs with 56 - 60 PNOs   :   16
   #pairs with 61 - 65 PNOs   :    5
   #pairs with 66 - 70 PNOs   :    1
   #pairs with 71 - 75 PNOs   :   10
   #pairs with 76 - 80 PNOs   :    6

Generation of (ij|ab)[P] integrals            ... on
Generation of (ia|bc)[P],(ja|bc)[P] integrals ... on
Storage of 3 and 4 external integrals         ... on
Generation of ALL (ka|bc)[P] integrals        ... on
Keep RI integrals in memory                   ... off

Ibatch:  1 (of  1)
Starting 2-4 index PNO integral generation ... done

Timings:
Total PNO integral transformation time     ...         37.662 sec
Size of the 3-external file                ...       175 MB
Size of the 4-external file                ...      1260 MB
Size of the IKJL file                      ...         0 MB
Size of the all 3-external file            ...      2372 MB
Size of the 1-external file                ...         6 MB

Making pair/pair overlap matrices          ... done (    3.982 sec)
Size of the pair overlap file              ... 558 MB
Redoing the guess amplitudes               ... done (    0.004 sec)

-------------------------
FINAL STARTUP INFORMATION
-------------------------

E(0)                                       ...   -458.770185746
E(SL-MP2)                                  ...     -1.695247797
E(SL-MP2) including corrections            ...     -1.695448727
Initial E(tot)                             ...   -460.465634473
<T|T>                                      ...      0.501647643
Number of pairs included                   ... 260
Total number of pairs                      ... 378

------------------------------------------------
                  RHF COUPLED CLUSTER ITERATIONS
------------------------------------------------

Number of PNO amplitudes to be optimized   ...       440063
Number of non-PNO amplitudes               ...     47850660
Untruncated number of regular amplitudes   ...     69567498

Iter       E(tot)           E(Corr)          Delta-E          Residual     Time
  0   -460.465724263     -1.686723206      0.008524592      0.016364342   14.01
                           *** Turning on DIIS ***
  1   -460.522825649     -1.743824591     -0.057101386      0.011358738   19.77
  2   -460.566564628     -1.787563570     -0.043738979      0.006528221   14.48
  3   -460.575501039     -1.796499981     -0.008936411      0.003964722   14.35
  4   -460.578638705     -1.799637648     -0.003137666      0.002434928   14.26
  5   -460.579854289     -1.800853231     -0.001215584      0.001196080   14.26
  6   -460.580181568     -1.801180510     -0.000327279      0.000497407   14.19
  7   -460.580214056     -1.801212998     -0.000032488      0.000319818   14.27
  8   -460.580235315     -1.801234257     -0.000021259      0.000185958   14.31
  9   -460.580218760     -1.801217703      0.000016555      0.000080828   14.23
 10   -460.580225762     -1.801224705     -0.000007002      0.000028527   14.24
 11   -460.580224069     -1.801223011      0.000001694      0.000011168   14.26
               --- The Coupled-Cluster iterations have converged ---

----------------------
COUPLED CLUSTER ENERGY
----------------------

E(0)                                       ...   -458.770185746
E(CORR)(strong-pairs)                      ...     -1.801270354
E(CORR)(weak-pairs)                        ...     -0.008815312
E(CORR)(corrected)                         ...     -1.810085666
C-PCM corr. term (included in E(CORR))     ...     -0.000047343
E(TOT)                                     ...   -460.580271411
Singles Norm <S|S>**1/2                    ...      0.104637705  
T1 diagnostic                              ...      0.014239388  

------------------
LARGEST AMPLITUDES
------------------
  26-> 39  26-> 39       0.054726
  12-> 41  12-> 41       0.045442
  24-> 38  24-> 38       0.045387
  23-> 38  23-> 38       0.044911
  28-> 38  -1-> -1       0.043925
  27-> 38  -1-> -1       0.043752
  28-> 38  28-> 38       0.039972
  27-> 38  27-> 38       0.039830
  14-> 38  14-> 38       0.038299
  33-> 42  33-> 42       0.038167
  22-> 40  22-> 40       0.037508
  25-> 41  25-> 41       0.036625
  13-> 38  13-> 38       0.036499
  37-> 42  37-> 42       0.036330
  24-> 38  23-> 38       0.035921
  19-> 42  19-> 42       0.035918


-------------------------------------------
DLPNO BASED TRIPLES CORRECTION
-------------------------------------------

Singles multiplier          ...  1.000000
TCutTNO                     ... 1.000e-09
TCutMP2Pairs                ... 1.000e-05
TCutDOStrong                ... 2.000e-02
TCutMKNStrong               ... 1.000e-02
TCutDOWeak                  ... 4.000e-02
TCutMKNWeak                 ... 1.000e-01

Fragment selection                          .... not used
Number of Triples that are to be computed   ...      2202

 . . . . . . . . .
10% done  
20% done  
30% done  
40% done  
50% done  
60% done  
70% done  
80% done  
90% done               (    257.500 sec)
Triples timings:
Total time for T0               ...   275.976 sec
Total time for Iterative (T)    ...     0.000 sec
Total time of overall (T)       ...   275.978 sec

Triples List generation         ...     0.000 sec
TNO generation                  ...    18.464 sec
Pair density generation         ...     0.006 sec
Look up tables                  ...     0.000 sec
Generating 3-index integrals    ...   177.655 sec
  Make 4-ind.int. from 3-ind.int...    26.431 sec
  Projecting amplitudes (D + S) ...    25.241 sec
  Downprojecting integrals      ...     0.003 sec
  Energy contr. (sum over a,b,c)...     8.023 sec
Fitting ET(->0)                 ...     0.000 sec

Everything after 3-index        ...    79.845 sec

Timing details:
 TNO integrals                  ...   201.731 sec
   Reading 3-index integrals    ...     0.656 sec
   Sorting integrals            ...    25.151 sec
       Sorting integrals 1      ...     0.002 sec
       Sorting integrals 2      ...    15.183 sec
       Sorting integrals 3      ...     0.791 sec
       Sorting integrals 4      ...     0.081 sec
       Sorting integrals 5      ...     0.200 sec
       Sorting integrals 6      ...     8.894 sec
   Calculating local VM**-1/2   ...     1.230 sec
   Orthogonal. integrals        ...     1.838 sec
   Multipl. 3-index integrals   ...   172.855 sec
   All concerning IRIab (w/TNO) ...    13.478 sec

 Calculate W0/W1                ...    20.123 sec
 W 3-ext contribution           ...    11.203 sec
 W 3-int contribution           ...     3.026 sec
 Sorting W                      ...     5.214 sec

 V exchange contribution        ...     3.113 sec

 Timings for Triples without generation
     of 3-index integrals       ...    79.841 sec
       0 weak pairs             ...    68.425 sec
       1 weak pair              ...    11.415 sec
       2 weak pairs             ...     0.000 sec
       3 weak pairs             ...     0.000 sec
  Extra time for extrapolation  ...     0.000 sec

Number of Triples   (0, 1, 2, 3 weak pairs; overall):   1537     665       0       0  (  2202)
Number of Atoms     (0, 1, 2, 3 weak pairs; overall):   14.1    12.9     0.0     0.0  (    20)
Number of PAOs      (0, 1, 2, 3 weak pairs; overall):  351.8   335.2     0.0     0.0  (   467)
Number of AuxFcns   (0, 1, 2, 3 weak pairs; overall):  470.2   383.9     0.0     0.0  (  1106)
Number of TNOs      (0, 1, 2, 3 weak pairs         ):   97.8    67.1     0.0     0.0
Aver. Number of NTNO, Atoms, PAOs, AuxFcns / Triples:   2202    88.5    13.7   346.8   444.1

Triples Correction (T)                     ...     -0.088966829
Final correlation energy                   ...     -1.899052495
E(CCSD)                                    ...   -460.580271411
E(CCSD(T))                                 ...   -460.669238240


--------------------------------------------------------------------------------
                                    TIMINGS
--------------------------------------------------------------------------------


Total execution time                   ...      673.036 sec

Localization of occupied MO's          ...        0.192 sec (  0.0%)
Fock Matrix Formation                  ...       17.337 sec (  2.6%)
Global overlap, Fock, MKN matrices     ...       38.710 sec (  5.8%)
Differential overlap integrals         ...        0.802 sec (  0.1%)
Organizing maps                        ...        0.042 sec (  0.0%)
RI 3-index integral generations        ...        8.217 sec (  1.2%)
RI-PNO integral transformation         ...      141.584 sec ( 21.0%)
Initial Guess                          ...       12.413 sec (  1.8%)
DIIS Solver                            ...        0.381 sec (  0.1%)
State Vector Update                    ...        0.027 sec (  0.0%)
Sigma-vector construction              ...      176.225 sec ( 26.2%)
  <D|H|D>(0-ext)                       ...        5.672 sec (  3.2% of sigma)
  <D|H|D>(2-ext Fock)                  ...        0.021 sec (  0.0% of sigma)
  <D|H|D>(2-ext)                       ...       19.953 sec ( 11.3% of sigma)
  <D|H|D>(4-ext)                       ...       17.028 sec (  9.7% of sigma)
  <D|H|D>(4-ext-corr)                  ...       80.372 sec ( 45.6% of sigma)
  CCSD doubles correction              ...        0.321 sec (  0.2% of sigma)
  <S|H|S>                              ...        2.095 sec (  1.2% of sigma)
  <S|H|D>(1-ext)                       ...        0.692 sec (  0.4% of sigma)
  <D|H|S>(1-ext)                       ...        0.016 sec (  0.0% of sigma)
  <S|H|D>(3-ext)                       ...        0.454 sec (  0.3% of sigma)
  Fock-dressing                        ...       20.550 sec ( 11.7% of sigma)
  Singles amplitudes                   ...        0.987 sec (  0.6% of sigma)
  (ik|jl)-dressing                     ...        4.017 sec (  2.3% of sigma)
  (ij|ab),(ia|jb)-dressing             ...        3.313 sec (  1.9% of sigma)
  C-PCM terms                          ...        9.849 sec (  5.6% of sigma)
  Pair energies                        ...        0.011 sec (  0.0% of sigma)
Total Time for computing (T)           ...      275.984 sec ( 41.0% of ALL)
C-PCM correction to E(CORR)            ...        0.359 sec (  0.1%)


Maximum memory used throughout the entire MDCI-calculation: 7976.0 MB

-------------------------   --------------------
FINAL SINGLE POINT ENERGY      -460.669238240265
-------------------------   --------------------


           ************************************************************
           *        Program running with 8 parallel MPI-processes     *
           *              working on a common directory               *
           ************************************************************

------------------------------------------------------------------------------
                              ORCA PROPERTY CALCULATIONS
------------------------------------------------------------------------------

GBWName                                 ... calc.gbw
Number of atoms                         ...     20
Number of basis functions               ...    467
Max core memory                         ...   8000 MB

Electric properties:
Dipole moment                           ... YES
Quadrupole moment                       ...  NO
Static polarizability (Dipole/Dipole)   ...  NO
Static polarizability (Dipole/Quad.)    ...  NO
Static polarizability (Quad./Quad.)     ...  NO
Static polarizability (Velocity)        ...  NO

Atomic electric properties:
Dipole moment                           ...  NO
Quadrupole moment                       ...  NO
Static polarizability                   ...  NO

Choice of electric origin               ... Center of mass
Position of electric origin             ...    -1.579833    -2.979910     0.185538

General magnetic properties:
Magnetizability                         ...  NO

EPR properties:
g-Tensor (aka g-matrix)                 ...  NO
Zero-Field splitting spin-orbit         ...  NO
Zero-field splitting spin-spin          ...  NO
Hyperfine couplings                     ...  NO (   0 nuclei)
Quadrupole couplings                    ...  NO (   0 nuclei)
Contact density                         ...  NO (   0 nuclei)

NMR properties:
Chemical shifts                         ...  NO (   0 nuclei)
Spin-rotation constants                 ...  NO (   0 nuclei)
Spin-spin couplings                     ...  NO (   0 nuclei,    0 pairs)

Choice of magnetic origin               ... GIAO
Position of magnetic origin             ...     0.000000     0.000000     0.000000

Properties with geometric perturbations:
SCF Hessian                             ...  NO
IR spectrum                             ...  NO
VCD spectrum                            ...  NO
X-ray spectroscopy properties:
SCF XES/XAS/RIXS spectra                ...  NO


-------------
DIPOLE MOMENT
-------------

Method             : SCF
Type of density    : Electron Density
Multiplicity       :   1
Irrep              :   0
Energy             :  -458.7701876322707903 Eh
Relativity type    : 
Basis              : AO
                                X                 Y                 Z
Electronic contribution:      1.094003570       4.798970451       0.823738552
Nuclear contribution   :     -1.304005202      -1.297184031      -1.340982007
                        -----------------------------------------
Total Dipole Moment    :     -0.210001632       3.501786421      -0.517243455
                        -----------------------------------------
Magnitude (a.u.)       :      3.546004740
Magnitude (Debye)      :      9.013227755


--------------------
Rotational spectrum 
--------------------
 
Rotational constants in cm-1:             0.101386             0.023644             0.021956 
Rotational constants in MHz :          3039.482764           708.836034           658.215306 

Dipole components along the rotational axes: 
x,y,z [a.u.] :     3.507285    -0.234375    -0.467088 
x,y,z [Debye]:     8.914810    -0.595735    -1.187242 

 

Dipole moment calculation done in   0.1 sec 

Maximum memory used throughout the entire PROP-calculation: 26.7 MB

--------------------------------
SUGGESTED CITATIONS FOR THIS RUN
--------------------------------

Below you find a list of papers that are relevant to this ORCA run
We neither can nor want to force you to cite these papers, but we appreciate if you do
You receive ORCA, which is the product of decades of hard work by many enthusiastic individuals, for free
The only thing we kindly ask in return is that you cite our papers,
We deeply appreciate it, if you show your appreciation for ORCA by not just citing the generic ORCA reference.

Please note that relegating all ORCA citations to the supporting information does *not* help us.
SI sections are not indexed - citations you put there will not count into any citation statistics
But we need these citations in order to attract the funding resources that allow us to do what we are doing

Therefore, if you are a happy ORCA user, please consider citing a few of the papers listed below in the main body of your paper

In addition to the list printed below, the program has created the file calc.bibtex that contains the list in bibtex format
You can import this file easily into all common literature databanks and citation aid programs


List of essential papers. We consider these as the minimum necessary citations

  1. Neese,F.
     Software update: the ORCA program system, version 5.0
     WIRES Comput. Molec. Sci., 2022 12(1)e1606
     doi.org/10.1002/wcms.1606

List of papers to cite with high priority. The work reported in these papers was absolutely
necessary for this run to complete.
Our perspective: the developers of density functionals and basis sets usually get cited in chemistry papers
Good! But without the algorithms to do something with them, the functionals or basis sets would not do anything.
Hence, in our opinion, the algorithm design and method developments papers are equally worthy of getting cited

  1. Neese,F.; Hansen,A.; Liakos,D.G.
     Efficient and accurate approximations to the local coupled cluster singles doubles method using a truncated pair natural orbital basis
     J. Chem. Phys., 2009 131 064103
     doi.org/10.1063/1.3173827
  2. Neese,F.; Wennmohs,F.; Hansen,A.
     Efficient and accurate local approximations to coupled-electron pair approaches: An attempt to revive the pair natural orbital method
     J. Chem. Phys., 2009 130 114108
     doi.org/10.1063/1.3086717
  3. Riplinger,C.; Neese,F.
     An efficient and near linear scaling pair natural orbital based local coupled cluster method
     J. Chem. Phys., 2013 138(3)Art. No. 034106
     doi.org/10.1063/1.4773581
  4. Riplinger,C.; Sandhoefer,B.; Hansen,A.; Neese,F.
     Natural triple excitations in local coupled cluster calculations with pair natural orbitals
     J. Chem. Phys., 2013 139(13)Art. No. 134101
     doi.org/10.1063/1.4821834
  5. Riplinger,C.; Pinski,P.; Becker,U.; Valeev,E.F.; Neese,F.
     Sparse maps-A systematic infrastructure for reduced-scaling electronic structure methods. II. Linear scaling domain based pair natural orbital coupled cluster theory
     J. Chem. Phys., 2016 144 
     doi.org/10.1063/1.4939030
  6. Bistoni,G.; Riplinger,C.; Minenkov,Y.; Cavallo,L.; Auer,A.A.; Neese,F.
     Treating Subvalence Correlation Effects in Domain Based Pair Natural Orbital Coupled Cluster Calculations: An Out-of-the-Box Approach
     J. Theo. Comp. Chem., 2017 13 3220-3227
     doi.org/10.1021/acs.jctc.7b00352
  7. Garcia-Rates,M.; Neese,F.
     Effect of the Solute Cavity on the Solvation Energy and its Derivatives within the Framework of the Gaussian Charge Scheme
     J. Comput. Chem., 2020 41 922-939
     doi.org/10.1002/jcc.26139
  8. Garcia-Rates,M.; Becker,U.; Neese,F.
     Implicit solvation in domain based pair natural orbital coupled cluster (DLPNO-CCSD) theory
     J. Comput. Chem., 2021 42 1959-1973
     doi.org/10.1002/jcc.26726
  9. Neese,F.
     The SHARK Integral Generation and Digestion System
     J. Comp. Chem., 2022  1-16
     doi.org/10.1002/jcc.26942

List of suggested additional citations. These are papers that are important in the 'surrounding' of 
of this run, or papers that preceded the highly important papers. If you like your results we are grateful for a citation.

  1. Neese,F.
     The ORCA program system
     WIRES Comput. Molec. Sci., 2012 2(1)73-78
     doi.org/10.1002/wcms.81
  2. Neese,F.
     Software update: the ORCA program system, version 4.0
     WIRES Comput. Molec. Sci., 2018 8(1)1-6
     doi.org/10.1002/wcms.1327
  3. Neese,F.; Wennmohs,F.; Becker,U.; Riplinger,C.
     The ORCA quantum chemistry program package
     J. Chem. Phys., 2020 152 Art. No. L224108
     doi.org/10.1063/5.0004608

List of optional additional citations

  1. Neese,F.
     Approximate second-order SCF convergence for spin unrestricted wavefunctions
     Chem. Phys. Lett., 2000 325(1-3)93-98
     doi.org/10.1016/s0009-2614(00)00662-x

Timings for individual modules:

Sum of individual times          ...      812.929 sec (=  13.549 min)
Startup calculation              ...        1.237 sec (=   0.021 min)   0.2 %
SCF iterations                   ...      137.274 sec (=   2.288 min)  16.9 %
Property integrals               ...        0.375 sec (=   0.006 min)   0.0 %
Property calculations            ...        0.426 sec (=   0.007 min)   0.1 %
MDCI module                      ...      673.615 sec (=  11.227 min)  82.9 %
                             ****ORCA TERMINATED NORMALLY****
TOTAL RUN TIME: 0 days 0 hours 13 minutes 33 seconds 162 msec
'calc.bibtex' -> '/hsnfs/users/frank/ThermodynamicMap/2Phenyl/2_2/SP/calc.bibtex'
'calc.cpcm' -> '/hsnfs/users/frank/ThermodynamicMap/2Phenyl/2_2/SP/calc.cpcm'
'calc.cpcm_corr' -> '/hsnfs/users/frank/ThermodynamicMap/2Phenyl/2_2/SP/calc.cpcm_corr'
'calc.densities' -> '/hsnfs/users/frank/ThermodynamicMap/2Phenyl/2_2/SP/calc.densities'
'calc.densitiesinfo' -> '/hsnfs/users/frank/ThermodynamicMap/2Phenyl/2_2/SP/calc.densitiesinfo'
'calc.err' -> '/hsnfs/users/frank/ThermodynamicMap/2Phenyl/2_2/SP/calc.err'
'calc.gbw' -> '/hsnfs/users/frank/ThermodynamicMap/2Phenyl/2_2/SP/calc.gbw'
'calc.job' -> '/hsnfs/users/frank/ThermodynamicMap/2Phenyl/2_2/SP/calc.job'
'calc.loc' -> '/hsnfs/users/frank/ThermodynamicMap/2Phenyl/2_2/SP/calc.loc'
'calc.property.txt' -> '/hsnfs/users/frank/ThermodynamicMap/2Phenyl/2_2/SP/calc.property.txt'
'calc.xyz' -> '/hsnfs/users/frank/ThermodynamicMap/2Phenyl/2_2/SP/calc.xyz'
cp: cannot stat 'calc.asa.inp': No such file or directory
cp: missing destination file operand after '/hsnfs/users/frank/ThermodynamicMap/2Phenyl/2_2/SP/'
Try 'cp --help' for more information.
cp: cannot stat 'calc.pc.tmp': No such file or directory
cp: cannot stat 'calc.QM2.pc.tmp': No such file or directory
