# Supplementary material for: Bro̷nsted Acid-Catalyzed Reduction of Furans
Source: J Am Chem Soc. 2025 Feb 19;147(9):7932–8. doi: 10.1021/jacs.4c18485 (PMC11887439; doi:10.1021/jacs.4c18485)
Supplement: Supplementary file 2 — ja4c18485_si_002.zip [file ja4c18485_si_002.zip › AllCoordinates/2-Ph-Furan/2_3/calc.mpi8.out]

! Job execution by suborca V 10.00 !
Job started from head1.mpi-muelheim.mpg.de, running /hsnfs/software/orca/orca_stable_directory/orca_stable_20240818/orca on xe30th88.mpi-muelheim.mpg.de in /usr/scratch/frank/calc__9295269 (/bin/ksh)
Job execution start: Sun Aug 18 10:58:59 CEST 2024
Shared library path: /hsnfs/software/openmpi-4.1.0/lib:/hsnfs/software/orca/orca_stable_directory/orca_stable_20240818:/hsnfs/software/themis/llvm-14.0.1/lib::/hsnfs/software/cfour-2.1/lib:/hsnfs/software/orca/orca_stable:/usr/users/openmpi-2.0.4/lib:/opt/intel/lib/intel64:/opt/intel/mkl/lib/intel64
SLURM Job ID is: 9295269
SLURM_JOB_NODELIST: xe30th88
Maxcore enforced by SLURM: 9600 MB per core
Expanded nodelist (1 nodes):
xe30th88

                                 *****************
                                 * O   R   C   A *
                                 *****************

                                            #,                                       
                                            ###                                      
                                            ####                                     
                                            #####                                    
                                            ######                                   
                                           ########,                                 
                                     ,,################,,,,,                         
                               ,,#################################,,                 
                          ,,##########################################,,             
                       ,#########################################, ''#####,          
                    ,#############################################,,   '####,        
                  ,##################################################,,,,####,       
                ,###########''''           ''''###############################       
              ,#####''   ,,,,##########,,,,          '''####'''          '####       
            ,##' ,,,,###########################,,,                        '##       
           ' ,,###''''                  '''############,,,                           
         ,,##''                                '''############,,,,        ,,,,,,###''
      ,#''                                            '''#######################'''  
     '                                                          ''''####''''         
             ,#######,   #######,   ,#######,      ##                                
            ,#'     '#,  ##    ##  ,#'     '#,    #''#        ,####,   ,####,        
            ##       ##  ##   ,#'  ##            #'  '#       #'       #'  '#        
            ##       ##  #######   ##           ,######,      #####,   #    #        
            '#,     ,#'  ##    ##  '#,     ,#' ,#      #,     #,   #   #,  ,#        
             '#######'   ##     ##  '#######'  #'      '#     '####' # '####'        


                #########################################################
                #                        -***-                          #
                #          Department of theory and spectroscopy        #
                #                                                       #
                #                      Frank Neese                      #
                #                                                       #
                #     Directorship, Architecture, Infrastructure        #
                #                    SHARK, DRIVERS                     #
                #        Core code/Algorithms in most modules           #
                #                                                       #
                #        Max Planck Institute fuer Kohlenforschung      #
                #                Kaiser Wilhelm Platz 1                 #
                #                 D-45470 Muelheim/Ruhr                 #
                #                      Germany                          #
                #                                                       #
                #                  All rights reserved                  #
                #                        -***-                          #
                #########################################################


                         Program Version 6.0.x  -   STABLE   -
                                (GIT: $c601ac21$)
                ($2024-08-14 11:52:48 +0200 $)

                         (BUILD: $Sun 18 Aug 2024 01:04:00 AM CEST$)


 With contributions from (in alphabetic order):
   Daniel Aravena         : Magnetic Suceptibility
   Michael Atanasov       : Ab Initio Ligand Field Theory (pilot matlab implementation)
   Alexander A. Auer      : GIAO ZORA, VPT2 properties, NMR spectrum
   Ute Becker             : All parallelization in ORCA, NUMFREQ, NUMCALC
   Giovanni Bistoni       : ED, misc. LED, open-shell LED, HFLD
   Martin Brehm           : Molecular dynamics
   Dmytro Bykov           : pre 5.0 version of the SCF Hessian
   Marcos Casanova-Páez   : Triplet and SCS-CIS(D). UHF-(DLPNO)-IP/EA/STEOM-CCSD. UHF-CVS-IP/STEOM-CCSD
   Vijay G. Chilkuri      : MRCI spin determinant printing, contributions to CSF-ICE
   Pauline Colinet        : FMM embedding
   Dipayan Datta          : RHF DLPNO-CCSD density
   Achintya Kumar Dutta   : EOM-CC, STEOM-CC
   Nicolas Foglia         : Exact transition moments, OPA infrastructure, MCD improvements
   Dmitry Ganyushin       : Spin-Orbit,Spin-Spin,Magnetic field MRCI
   Miquel Garcia          : C-PCM and meta-GGA Hessian, CCSD/C-PCM, Gaussian charge scheme
   Tiago L. C. Gouveia    : GS-ROHF, GS-ROCIS
   Yang Guo               : DLPNO-NEVPT2, F12-NEVPT2, CIM, IAO-localization
   Andreas Hansen         : Spin unrestricted coupled pair/coupled cluster methods
   Ingolf Harden          : AUTO-CI MPn and infrastructure 
   Benjamin Helmich-Paris : MC-RPA, TRAH-(SCF,CASSCF), AVAS, COSX integrals, SCF dyn. polar.
   Lee Huntington         : MR-EOM, pCC
   Robert Izsak           : Overlap fitted RIJCOSX, COSX-SCS-MP3, EOM
   Riya Kayal             : Wick's Theorem for AUTO-CI, AUTO-CI UHF-CCSDT
   Emily Kempfer          : AUTO-CI, RHF CISDT and CCSDT
   Christian Kollmar      : KDIIS, OOCD, Brueckner-CCSD(T), CCSD density, CASPT2, CASPT2-K, improved NEVPT2
   Axel Koslowski         : Symmetry handling
   Simone Kossmann        : Meta GGA functionals, TD-DFT gradient, OOMP2, (MP2 Hessian; deprecated post 5.0)
   Lucas Lang             : DCDCAS
   Marvin Lechner         : AUTO-CI (C++ implementation), FIC-MRCC
   Spencer Leger          : CASSCF response
   Dagmar Lenk            : GEPOL surface, SMD, ORCA-2-JSON
   Dimitrios Liakos       : Extrapolation schemes; Compound Job, initial MDCI parallelization
   Dimitrios Manganas     : Further ROCIS development; embedding schemes. LFT, Crystal Embedding
   Dimitrios Pantazis     : SARC Basis sets
   Anastasios Papadopoulos: AUTO-CI, single reference methods and gradients
   Taras Petrenko         : pre 6.0 DFT Hessian and TD-DFT gradient, (ASA, deprecated), ECA, 1-Electron XAS/XES, NRVS
   Peter Pinski           : DLPNO-MP2, DLPNO-MP2 Gradient
   Christoph Reimann      : Effective Core Potentials
   Marius Retegan         : Local ZFS, SOC
   Christoph Riplinger    : Optimizer, TS searches, QM/MM, DLPNO-CCSD(T), (RO)-DLPNO pert. Triples
   Michael Roemelt        : Original ROCIS implementation
   Masaaki Saitow         : Open-shell DLPNO-CCSD energy and density
   Barbara Sandhoefer     : DKH picture change effects
   Kantharuban Sivalingam : CASSCF convergence/infrastructure, NEVPT2 and variants, FIC-MRCI
   Bernardo de Souza      : ESD, SOC TD-DFT
   Georgi Stoychev        : AutoAux, RI-MP2 NMR, DLPNO-MP2 response, X2C
   Van Anh Tran           : RI-MP2 g-tensors
   Willem Van den Heuvel  : Paramagnetic NMR
   Zikuan Wang            : NOTCH, Electric field optimization 
   Frank Wennmohs         : Technical directorship and infrastructure
   Hang Xu                : AUTO-CI-Response properties 


 We gratefully acknowledge several colleagues who have allowed us to
 interface, adapt or use parts of their codes:
   Stefan Grimme, W. Hujo, H. Kruse, P. Pracht,  : VdW corrections, initial TS optimization,
                  C. Bannwarth, S. Ehlert,         DFT functionals, gCP, sTDA/sTD-DF
                  L. Wittmann, M. Mueller
   Ed Valeev, F. Pavosevic, A. Kumar             : LibInt (2-el integral package), F12 methods
   Garnet Chan, S. Sharma, J. Yang, R. Olivares  : DMRG
   Ulf Ekstrom                                   : XCFun DFT Library
   Mihaly Kallay                                 : mrcc  (arbitrary order and MRCC methods)
   Frank Weinhold                                : gennbo (NPA and NBO analysis)
   Simon Mueller                                 : openCOSMO-RS
   Christopher J. Cramer and Donald G. Truhlar   : smd solvation model
   Lars Goerigk                                  : TD-DFT with DH, B97 family of functionals
   V. Asgeirsson, H. Jonsson                     : NEB implementation
   FAccTs GmbH                                   : IRC, NEB, NEB-TS, DLPNO-Multilevel, CI-OPT
                                                   MM, QMMM, 2- and 3-layer-ONIOM, Crystal-QMMM,
                                                   LR-CPCM, SF, NACMEs, symmetry and pop. for TD-DFT,
                                                   nearIR, NL-DFT gradient (VV10), updates on ESD,
                                                   ML-optimized integration grids, MBIS, APM,
                                                   GOAT, DOCKER, SOLVATOR, interface openCOSMO-RS
   S Lehtola, MJT Oliveira, MAL Marques          : LibXC Library
   Liviu Ungur et al                             : ANISO software


 Your calculation uses the libint2 library for the computation of 2-el integrals
 For citations please refer to: http://libint.valeyev.net

 Your ORCA version has been built with support for libXC version: 6.2.2
 For citations please refer to: https://libxc.gitlab.io

 This ORCA versions uses:
   CBLAS   interface :  Fast vector & matrix operations
   LAPACKE interface :  Fast linear algebra routines
   SCALAPACK package :  Parallel linear algebra routines
   Shared memory     :  Shared parallel matrices
   BLAS/LAPACK       :  OpenBLAS 0.3.26  USE64BITINT DYNAMIC_ARCH NO_AFFINITY Haswell SINGLE_THREADED
        Core in use  :  Haswell
   Copyright (c) 2011-2014, The OpenBLAS Project


NOTE: MaxCore=8000 MB was set to SCF,MP2,MDCI,CIPSI,MRCI and CIS
      => If you want to overwrite this, your respective input block should be placed after the MaxCore statement
Your calculation utilizes the atom-pairwise dispersion correction
with the Becke-Johnson damping scheme (D3BJ)


================================================================================

----- Orbital basis set information -----
Your calculation utilizes the basis: def2-SVP
   F. Weigend and R. Ahlrichs, Phys. Chem. Chem. Phys. 7, 3297 (2005).

----- AuxJ basis set information -----
Your calculation utilizes the auxiliary basis: def2/J
   F. Weigend, Phys. Chem. Chem. Phys. 8, 1057 (2006).

----- AuxC basis set information -----
Your calculation utilizes the auxiliary basis: def2-SVP/C
  H-La, Hf-Rn : A. Hellweg, C. Hattig, S. Hofener and W. Klopper, Theor. Chem. Acc. 117, 587 (2007).
        Ce-Lu : J. Chmela and M. E. Harding, Mol. Phys. (2018).

================================================================================
                                        WARNINGS
                       Please study these warnings very carefully!
================================================================================


WARNING: The frozen-core approximation for MP2-gradient calculations is turned on by default.

WARNING: Geometry Optimization
  ===> : Switching off AutoStart
         For restart on a previous wavefunction, please use MOREAD

WARNING: The frozen-core approximation is turned on by default for 
         the MP2 part of double-hybrid DFT.

================================================================================
                                       INPUT FILE
================================================================================
NAME = calc.inp
|  1> ! RI-B2PLYP D3BJ  def2-SVP def2-SVP/C RIJCOSX def2/J  TightOpt NumFreq
|  2> 
|  3> %cpcm
|  4> epsilon 16.7                    # Dielectric constant
|  5> refrac 1.275   
|  6> SURFACETYPE VDW_GAUSSIAN
|  7> end
|  8> 
|  9> %geom
| 10> MaxIter 100
| 11> end
| 12> 
| 13> 
| 14> %PAL NPROCS 8 END
| 15> 
| 16> %maxcore 8000
| 17> 
| 18> 
| 19> * xyz 1 1
| 20> C       -0.6488973649     -1.0379339581     -0.0353508749                 
| 21> C       -0.9260051101     -2.5009130282     -0.0556405881                 
| 22> C        0.1141167749     -3.4025252160      0.2394579645                 
| 23> C       -0.1142009177     -4.7820271861      0.2260741549                 
| 24> C       -1.3814553610     -5.2795811608     -0.0817132748                 
| 25> C       -2.4233086525     -4.3985318761     -0.3759250716                 
| 26> C       -2.2016260677     -3.0178882160     -0.3638471296                 
| 27> C       -1.5285039673     -0.0690116486     -0.2842433623                 
| 28> C       -0.8687354405      1.2557253325     -0.1579450593                 
| 29> C        0.5481563787      0.8266779687      0.1709980378                 
| 30> O        0.5702611753     -0.5425088013      0.2524308158                 
| 31> H        1.1064319461     -3.0425452047      0.4810223465                 
| 32> H        0.6930980777     -5.4660180061      0.4542986172                 
| 33> H       -1.5563846537     -6.3476613739     -0.0924344345                 
| 34> H       -3.4056043306     -4.7855638106     -0.6145968266                 
| 35> H       -3.0327867135     -2.3689672217     -0.5975280158                 
| 36> H       -2.5714471540     -0.2009116650     -0.5330689853                 
| 37> H       -0.9067218947      1.8194493562     -1.1133198685                 
| 38> H        1.4362034753      1.4396110794      0.4287612866                 
| 39> H       -1.3221750461      1.8363612830      0.6722694350                 
| 40> *
| 41> 
| 42>                          ****END OF INPUT****
================================================================================

                       *****************************
                       * Geometry Optimization Run *
                       *****************************

Geometry optimization settings:
Update method            Update   .... BFGS
Choice of coordinates    CoordSys .... (2022) Redundant Internals
Initial Hessian          InHess   .... Almloef's Model
Max. no of cycles        MaxIter  .... 100

Convergence Tolerances:
Energy Change            TolE     ....  1.0000e-06 Eh
Max. Gradient            TolMAXG  ....  1.0000e-04 Eh/bohr
RMS Gradient             TolRMSG  ....  3.0000e-05 Eh/bohr
Max. Displacement        TolMAXD  ....  1.0000e-03 bohr
RMS Displacement         TolRMSD  ....  6.0000e-04 bohr
Strict Convergence                .... False

------------------------------------------------------------------------------
                        ORCA OPTIMIZATION COORDINATE SETUP
------------------------------------------------------------------------------

The optimization will be done in redundant internal coordinates (2022)
Making redundant internal coordinates   ...  (2022 redundants) done
Evaluating the initial hessian          ...  (Almloef) done
Evaluating the coordinates              ...  done
Calculating the B-matrix                .... done
Calculating the G-matrix                .... done
Diagonalizing the G-matrix              .... done
Small eigenvalue found = 1.565e-02
The first mode is                       ....   47
The number of degrees of freedom        ....   54

    -----------------------------------------------------------------
                    Redundant Internal Coordinates


    -----------------------------------------------------------------
         Definition                    Initial Value    Approx d2E/dq
    -----------------------------------------------------------------
      1. B(C   1,C   0)                  1.4891         0.434093   
      2. B(C   2,C   1)                  1.4078         0.585293   
      3. B(C   3,C   2)                  1.3983         0.605961   
      4. B(C   4,C   3)                  1.3958         0.611649   
      5. B(C   5,C   4)                  1.3958         0.611617   
      6. B(C   6,C   5)                  1.3984         0.605856   
      7. B(C   6,C   1)                  1.4105         0.579507   
      8. B(C   7,C   0)                  1.3321         0.772910   
      9. B(C   8,C   7)                  1.4853         0.440213   
     10. B(C   9,C   8)                  1.5165         0.392524   
     11. B(O  10,C   9)                  1.3718         0.598325   
     12. B(O  10,C   0)                  1.3471         0.655178   
     13. B(H  11,C   2)                  1.0829         0.369644   
     14. B(H  12,C   3)                  1.0824         0.370250   
     15. B(H  13,C   4)                  1.0824         0.370345   
     16. B(H  14,C   5)                  1.0824         0.370250   
     17. B(H  15,C   6)                  1.0801         0.373490   
     18. B(H  16,C   7)                  1.0803         0.373167   
     19. B(H  17,C   8)                  1.1099         0.334664   
     20. B(H  18,C   9)                  1.1094         0.335336   
     21. B(H  19,C   8)                  1.1100         0.334646   
     22. A(C   1,C   0,C   7)          126.0984         0.423605   
     23. A(C   7,C   0,O  10)          111.7170         0.453257   
     24. A(C   1,C   0,O  10)          122.1845         0.408668   
     25. A(C   0,C   1,C   2)          119.2656         0.403196   
     26. A(C   2,C   1,C   6)          118.6371         0.424429   
     27. A(C   0,C   1,C   6)          122.0973         0.402490   
     28. A(C   1,C   2,C   3)          120.6094         0.427835   
     29. A(C   1,C   2,H  11)          120.7241         0.351037   
     30. A(C   3,C   2,H  11)          118.6665         0.353103   
     31. A(C   2,C   3,C   4)          120.1338         0.431230   
     32. A(C   4,C   3,H  12)          119.8928         0.353761   
     33. A(C   2,C   3,H  12)          119.9734         0.353201   
     34. A(C   3,C   4,C   5)          119.9442         0.431950   
     35. A(C   5,C   4,H  13)          120.0106         0.353773   
     36. A(C   3,C   4,H  13)          120.0452         0.353776   
     37. A(C   4,C   5,C   6)          120.2025         0.431212   
     38. A(C   6,C   5,H  14)          119.9199         0.353191   
     39. A(C   4,C   5,H  14)          119.8775         0.353757   
     40. A(C   1,C   6,H  15)          121.5359         0.351062   
     41. A(C   1,C   6,C   5)          120.4730         0.427061   
     42. A(C   5,C   6,H  15)          117.9911         0.353712   
     43. A(C   8,C   7,H  16)          123.8703         0.335204   
     44. A(C   0,C   7,H  16)          126.2788         0.368658   
     45. A(C   0,C   7,C   8)          109.8485         0.424667   
     46. A(C   9,C   8,H  17)          111.2454         0.323056   
     47. A(C   7,C   8,H  17)          111.3821         0.329210   
     48. A(C   7,C   8,C   9)          100.4353         0.376942   
     49. A(H  17,C   8,H  19)          111.3551         0.284254   
     50. A(C   9,C   8,H  19)          111.5577         0.323053   
     51. A(C   7,C   8,H  19)          110.4078         0.329207   
     52. A(O  10,C   9,H  18)          121.6518         0.344484   
     53. A(C   8,C   9,H  18)          129.9392         0.323162   
     54. A(C   8,C   9,O  10)          108.0779         0.395113   
     55. A(C   0,O  10,C   9)          109.8657         0.429920   
     56. D(C   6,C   1,C   0,C   7)      0.4857         0.012867   
     57. D(C   6,C   1,C   0,O  10)   -179.6722         0.012867   
     58. D(C   2,C   1,C   0,O  10)      0.2411         0.012867   
     59. D(C   2,C   1,C   0,C   7)   -179.6011         0.012867   
     60. D(C   3,C   2,C   1,C   6)      0.0375         0.023556   
     61. D(H  11,C   2,C   1,C   0)      0.1083         0.023556   
     62. D(C   3,C   2,C   1,C   0)   -179.8787         0.023556   
     63. D(H  11,C   2,C   1,C   6)   -179.9754         0.023556   
     64. D(H  12,C   3,C   2,H  11)     -0.0053         0.025341   
     65. D(H  12,C   3,C   2,C   1)    179.9820         0.025341   
     66. D(C   4,C   3,C   2,H  11)   -179.9759         0.025341   
     67. D(C   4,C   3,C   2,C   1)      0.0114         0.025341   
     68. D(H  13,C   4,C   3,C   2)    179.9508         0.025846   
     69. D(C   5,C   4,C   3,H  12)    179.9877         0.025846   
     70. D(C   5,C   4,C   3,C   2)     -0.0417         0.025846   
     71. D(H  13,C   4,C   3,H  12)     -0.0198         0.025846   
     72. D(H  14,C   5,C   4,H  13)     -0.0006         0.025843   
     73. D(H  14,C   5,C   4,C   3)    179.9919         0.025843   
     74. D(C   6,C   5,C   4,H  13)   -179.9703         0.025843   
     75. D(C   6,C   5,C   4,C   3)      0.0222         0.025843   
     76. D(H  15,C   6,C   5,H  14)     -0.0107         0.025331   
     77. D(C   1,C   6,C   5,H  14)   -179.9420         0.025331   
     78. D(C   1,C   6,C   5,C   4)      0.0277         0.025331   
     79. D(H  15,C   6,C   1,C   2)   -179.9858         0.023071   
     80. D(H  15,C   6,C   1,C   0)     -0.0720         0.023071   
     81. D(H  15,C   6,C   5,C   4)    179.9589         0.025331   
     82. D(C   5,C   6,C   1,C   2)     -0.0570         0.023071   
     83. D(C   5,C   6,C   1,C   0)    179.8568         0.023071   
     84. D(H  16,C   7,C   0,C   1)      0.2673         0.042858   
     85. D(C   8,C   7,C   0,O  10)     -0.1365         0.042858   
     86. D(C   8,C   7,C   0,C   1)    179.7197         0.042858   
     87. D(H  16,C   7,C   0,O  10)   -179.5889         0.042858   
     88. D(H  19,C   8,C   7,C   0)   -116.4097         0.014299   
     89. D(H  17,C   8,C   7,H  16)    -61.1995         0.014299   
     90. D(H  17,C   8,C   7,C   0)    119.3321         0.014299   
     91. D(C   9,C   8,C   7,H  16)   -179.0912         0.014299   
     92. D(C   9,C   8,C   7,C   0)      1.4404         0.014299   
     93. D(H  18,C   9,C   8,H  17)     66.4219         0.011455   
     94. D(H  18,C   9,C   8,C   7)   -175.5858         0.011455   
     95. D(O  10,C   9,C   8,H  19)    114.7596         0.011455   
     96. D(O  10,C   9,C   8,H  17)   -120.2328         0.011455   
     97. D(O  10,C   9,C   8,C   7)     -2.2405         0.011455   
     98. D(C   0,O  10,C   9,H  18)    176.3562         0.026137   
     99. D(C   0,O  10,C   9,C   8)      2.3476         0.026137   
    100. D(C   9,O  10,C   0,C   7)     -1.4364         0.031766   
    101. D(C   9,O  10,C   0,C   1)    178.7008         0.031766   
    -----------------------------------------------------------------

Number of atoms                         .... 20
Number of degrees of freedom            .... 101


         *************************************************************
         *                GEOMETRY OPTIMIZATION CYCLE   1            *
         *************************************************************
---------------------------------
CARTESIAN COORDINATES (ANGSTROEM)
---------------------------------
  C     -0.648897   -1.037934   -0.035351
  C     -0.926005   -2.500913   -0.055641
  C      0.114117   -3.402525    0.239458
  C     -0.114201   -4.782027    0.226074
  C     -1.381455   -5.279581   -0.081713
  C     -2.423309   -4.398532   -0.375925
  C     -2.201626   -3.017888   -0.363847
  C     -1.528504   -0.069012   -0.284243
  C     -0.868735    1.255725   -0.157945
  C      0.548156    0.826678    0.170998
  O      0.570261   -0.542509    0.252431
  H      1.106432   -3.042545    0.481022
  H      0.693098   -5.466018    0.454299
  H     -1.556385   -6.347661   -0.092434
  H     -3.405604   -4.785564   -0.614597
  H     -3.032787   -2.368967   -0.597528
  H     -2.571447   -0.200912   -0.533069
  H     -0.906722    1.819449   -1.113320
  H      1.436203    1.439611    0.428761
  H     -1.322175    1.836361    0.672269

----------------------------
CARTESIAN COORDINATES (A.U.)
----------------------------
  NO LB      ZA    FRAG     MASS         X           Y           Z
   0 C     6.0000    0    12.011   -1.226238   -1.961411   -0.066803
   1 C     6.0000    0    12.011   -1.749896   -4.726041   -0.105145
   2 C     6.0000    0    12.011    0.215649   -6.429841    0.452510
   3 C     6.0000    0    12.011   -0.215808   -9.036722    0.427218
   4 C     6.0000    0    12.011   -2.610572   -9.976962   -0.154416
   5 C     6.0000    0    12.011   -4.579390   -8.312021   -0.710395
   6 C     6.0000    0    12.011   -4.160470   -5.702982   -0.687571
   7 C     6.0000    0    12.011   -2.888454   -0.130413   -0.537142
   8 C     6.0000    0    12.011   -1.641672    2.372977   -0.298473
   9 C     6.0000    0    12.011    1.035865    1.562195    0.323139
  10 O     8.0000    0    15.999    1.077637   -1.025193    0.477025
  11 H     1.0000    0     1.008    2.090853   -5.749577    0.909000
  12 H     1.0000    0     1.008    1.309766  -10.329277    0.858500
  13 H     1.0000    0     1.008   -2.941141  -11.995342   -0.174676
  14 H     1.0000    0     1.008   -6.435660   -9.043405   -1.161420
  15 H     1.0000    0     1.008   -5.731136   -4.476699   -1.129164
  16 H     1.0000    0     1.008   -4.859331   -0.379668   -1.007354
  17 H     1.0000    0     1.008   -1.713456    3.438261   -2.103870
  18 H     1.0000    0     1.008    2.714031    2.720471    0.810241
  19 H     1.0000    0     1.008   -2.498549    3.470220    1.270405

--------------------------------
INTERNAL COORDINATES (ANGSTROEM)
--------------------------------
 C      0   0   0     0.000000000000     0.00000000     0.00000000
 C      1   0   0     1.489129992466     0.00000000     0.00000000
 C      2   1   0     1.407778828010   119.26559061     0.00000000
 C      3   2   1     1.398332500024   120.60940630   180.12125450
 C      4   3   2     1.395788982506   120.13378424     0.00000000
 C      5   4   3     1.395803247043   119.94415183   359.95833728
 C      6   5   4     1.398379762890   120.20254316     0.00000000
 C      1   2   3     1.332090720303   126.09836514   180.39890219
 C      8   1   2     1.485319440185   109.84850078   179.71973706
 C      9   8   1     1.516531446700   100.43530813     1.44040377
 O      1   2   3     1.347075325895   122.18447267     0.24107814
 H      3   2   1     1.082879660064   120.72412791     0.10830996
 H      4   3   2     1.082433145746   119.97337562   179.98202333
 H      5   4   3     1.082363405851   120.04519790   179.95080926
 H      6   5   4     1.082433704285   119.87753516   179.99185667
 H      7   6   5     1.080061679973   117.99108274   179.95894870
 H      8   1   2     1.080297318182   126.27879538     0.26732051
 H      9   8   1     1.109940886558   111.38206864   119.33212687
 H     10   9   8     1.109394671163   129.93922842   184.41416409
 H      9   8   1     1.109955715101   110.40778732   243.59033762

---------------------------
INTERNAL COORDINATES (A.U.)
---------------------------
 C      0   0   0     0.000000000000     0.00000000     0.00000000
 C      1   0   0     2.814047863569     0.00000000     0.00000000
 C      2   1   0     2.660316442071   119.26559061     0.00000000
 C      3   2   1     2.642465469207   120.60940630   180.12125450
 C      4   3   2     2.637658917681   120.13378424     0.00000000
 C      5   4   3     2.637685873749   119.94415183   359.95833728
 C      6   5   4     2.642554783080   120.20254316     0.00000000
 C      1   2   3     2.517286646910   126.09836514   180.39890219
 C      8   1   2     2.806846963338   109.84850078   179.71973706
 C      9   8   1     2.865829107742   100.43530813     1.44040377
 O      1   2   3     2.545603447704   122.18447267     0.24107814
 H      3   2   1     2.046345993515   120.72412791     0.10830996
 H      4   3   2     2.045502203739   119.97337562   179.98202333
 H      5   4   3     2.045370414437   120.04519790   179.95080926
 H      6   5   4     2.045503259224   119.87753516   179.99185667
 H      7   6   5     2.041020782891   117.99108274   179.95894870
 H      8   1   2     2.041466074574   126.27879538     0.26732051
 H      9   8   1     2.097484300436   111.38206864   119.33212687
 H     10   9   8     2.096452102929   129.93922842   184.41416409
 H      9   8   1     2.097512322322   110.40778732   243.59033762

---------------------
BASIS SET INFORMATION
---------------------
There are 3 groups of distinct atoms

 Group   1 Type C   : 7s4p1d contracted to 3s2p1d pattern {511/31/1}
 Group   2 Type O   : 7s4p1d contracted to 3s2p1d pattern {511/31/1}
 Group   3 Type H   : 4s1p contracted to 2s1p pattern {31/1}

Atom   0C    basis set group =>   1
Atom   1C    basis set group =>   1
Atom   2C    basis set group =>   1
Atom   3C    basis set group =>   1
Atom   4C    basis set group =>   1
Atom   5C    basis set group =>   1
Atom   6C    basis set group =>   1
Atom   7C    basis set group =>   1
Atom   8C    basis set group =>   1
Atom   9C    basis set group =>   1
Atom  10O    basis set group =>   2
Atom  11H    basis set group =>   3
Atom  12H    basis set group =>   3
Atom  13H    basis set group =>   3
Atom  14H    basis set group =>   3
Atom  15H    basis set group =>   3
Atom  16H    basis set group =>   3
Atom  17H    basis set group =>   3
Atom  18H    basis set group =>   3
Atom  19H    basis set group =>   3
---------------------------------
AUXILIARY/J BASIS SET INFORMATION
---------------------------------
There are 3 groups of distinct atoms

 Group   1 Type C   : 12s5p4d2f1g contracted to 6s4p3d1f1g pattern {711111/2111/211/2/1}
 Group   2 Type O   : 12s5p4d2f1g contracted to 6s4p3d1f1g pattern {711111/2111/211/2/1}
 Group   3 Type H   : 5s2p1d contracted to 3s1p1d pattern {311/2/1}

Atom   0C    basis set group =>   1
Atom   1C    basis set group =>   1
Atom   2C    basis set group =>   1
Atom   3C    basis set group =>   1
Atom   4C    basis set group =>   1
Atom   5C    basis set group =>   1
Atom   6C    basis set group =>   1
Atom   7C    basis set group =>   1
Atom   8C    basis set group =>   1
Atom   9C    basis set group =>   1
Atom  10O    basis set group =>   2
Atom  11H    basis set group =>   3
Atom  12H    basis set group =>   3
Atom  13H    basis set group =>   3
Atom  14H    basis set group =>   3
Atom  15H    basis set group =>   3
Atom  16H    basis set group =>   3
Atom  17H    basis set group =>   3
Atom  18H    basis set group =>   3
Atom  19H    basis set group =>   3
---------------------------------
AUXILIARY/C BASIS SET INFORMATION
---------------------------------
There are 3 groups of distinct atoms

 Group   1 Type C   : 8s6p5d3f contracted to 6s5p4d1f pattern {311111/21111/2111/3}
 Group   2 Type O   : 8s6p5d3f contracted to 6s5p4d1f pattern {311111/21111/2111/3}
 Group   3 Type H   : 4s3p2d contracted to 3s2p1d pattern {211/21/2}

Atom   0C    basis set group =>   1
Atom   1C    basis set group =>   1
Atom   2C    basis set group =>   1
Atom   3C    basis set group =>   1
Atom   4C    basis set group =>   1
Atom   5C    basis set group =>   1
Atom   6C    basis set group =>   1
Atom   7C    basis set group =>   1
Atom   8C    basis set group =>   1
Atom   9C    basis set group =>   1
Atom  10O    basis set group =>   2
Atom  11H    basis set group =>   3
Atom  12H    basis set group =>   3
Atom  13H    basis set group =>   3
Atom  14H    basis set group =>   3
Atom  15H    basis set group =>   3
Atom  16H    basis set group =>   3
Atom  17H    basis set group =>   3
Atom  18H    basis set group =>   3
Atom  19H    basis set group =>   3


           ************************************************************
           *        Program running with 8 parallel MPI-processes     *
           *              working on a common directory               *
           ************************************************************
------------------------------------------------------------------------------
                             ORCA STARTUP CALCULATIONS
                           -- RI-GTO INTEGRALS CHOSEN --
------------------------------------------------------------------------------
------------------------------------------------------------------------------
                   ___                                                        
                  /   \      - P O W E R E D   B Y -                         
                 /     \                                                     
                 |  |  |   _    _      __       _____    __    __             
                 |  |  |  | |  | |    /  \     |  _  \  |  |  /  |          
                  \  \/   | |  | |   /    \    | | | |  |  | /  /          
                 / \  \   | |__| |  /  /\  \   | |_| |  |  |/  /          
                |  |  |   |  __  | /  /__\  \  |    /   |      \           
                |  |  |   | |  | | |   __   |  |    \   |  |\   \          
                \     /   | |  | | |  |  |  |  | |\  \  |  | \   \       
                 \___/    |_|  |_| |__|  |__|  |_| \__\ |__|  \__/        
                                                                              
                      - O R C A' S   B I G   F R I E N D -                    
                                      &                                       
                       - I N T E G R A L  F E E D E R -                       
                                                                              
 v1 FN, 2020, v2 2021, v3 2022-2024                                           
------------------------------------------------------------------------------


----------------------
SHARK INTEGRAL PACKAGE
----------------------

Number of atoms                             ...     20
Number of basis functions                   ...    199
Number of shells                            ...     93
Maximum angular momentum                    ...      2
Integral batch strategy                     ... SHARK/LIBINT Hybrid
RI-J (if used) integral strategy            ... SPLIT-RIJ (Revised 2003 algorithm where possible)
Printlevel                                  ...      1
Contraction scheme used                     ... SEGMENTED contraction
Prescreening option                         ... SCHWARTZ
   Thresh                                   ... 1.000e-12
   Tcut                                     ... 1.000e-14
   Tpresel                                  ... 1.000e-14 
Coulomb Range Separation                    ... NOT USED
Exchange Range Separation                   ... NOT USED
Multipole approximations                    ... NOT USED
Finite Nucleus Model                        ... NOT USED
CABS basis                                  ... NOT available
Auxiliary Coulomb fitting basis             ... AVAILABLE
   # of basis functions in Aux-J            ...    638
   # of shells in Aux-J                     ...    210
   Maximum angular momentum in Aux-J        ...      4
Auxiliary J/K fitting basis                 ... NOT available
Auxiliary Correlation fitting basis         ... AVAILABLE
   # of basis functions in Aux-C            ...    654
   # of shells in Aux-C                     ...    230
   Maximum angular momentum in Aux-C        ...      3
Auxiliary 'external' fitting basis          ... NOT available

Checking pre-screening integrals            ... done (  0.0 sec) Dimension = 93
Check shell pair data                       ... done (  0.0 sec)
Shell pair information
Shell pair cut-off parameter TPreSel        ...   1.0e-14
Total number of shell pairs                 ...      4371
Shell pairs after pre-screening             ...      3960
Total number of primitive shell pairs       ...     15923
Primitive shell pairs kept                  ...     10478
          la=0 lb=0:   1206 shell pairs
          la=1 lb=0:   1437 shell pairs
          la=1 lb=1:    457 shell pairs
          la=2 lb=0:    499 shell pairs
          la=2 lb=1:    303 shell pairs
          la=2 lb=2:     58 shell pairs

Calculating one electron integrals          ... done (  0.0 sec)
Calculating RI/J V-Matrix + Cholesky decomp.... done (  0.2 sec)
Calculating RI/C V-Matrix + Cholesky decomp.... done (  0.0 sec)
Calculating Nuclear repulsion               ... done (  0.0 sec) ENN=    547.443901419967 Eh

Diagonalization of the overlap matrix:
Smallest eigenvalue                        ... 3.069e-04
Time for diagonalization                   ...    0.009 sec
Threshold for overlap eigenvalues          ... 1.000e-07
Number of eigenvalues below threshold      ... 0
Time for construction of square roots      ...    0.002 sec
Total time needed                          ...    0.012 sec

-------------------
DFT GRID GENERATION
-------------------

General Integration Accuracy     IntAcc      ... 4.388
Radial Grid Type                 RadialGrid  ... OptM3 with GC (2021)
Angular Grid (max. ang.)         AngularGrid ... 4 (Lebedev-302)
Angular grid pruning method      GridPruning ... 4 (adaptive)
Weight generation scheme         WeightScheme... mBecke (2022)
Basis function cutoff            BFCut       ... 1.0000e-12
Integration weight cutoff        WCut        ... 1.0000e-14
Partially contracted basis set               ... off
Rotationally invariant grid construction     ... off
Angular grids for H and He will be reduced by one unit

Total number of grid points                  ...    95033
Total number of batches                      ...     1495
Average number of points per batch           ...       63
Average number of grid points per atom       ...     4752

--------------------
COSX GRID GENERATION
--------------------

GRIDX 1
-------
General Integration Accuracy     IntAcc      ... 3.816
Radial Grid Type                 RadialGrid  ... OptM3 with GC (2021)
Angular Grid (max. ang.)         AngularGrid ... 1 (Lebedev-50)
Angular grid pruning method      GridPruning ... 4 (adaptive)
Weight generation scheme         WeightScheme... mBecke (2022)
Basis function cutoff            BFCut       ... 1.0000e-12
Integration weight cutoff        WCut        ... 1.0000e-14
Partially contracted basis set               ... on
Rotationally invariant grid construction     ... off
Angular grids for H and He will be reduced by one unit

Total number of grid points                  ...    12137
Total number of batches                      ...      105
Average number of points per batch           ...      115
Average number of grid points per atom       ...      607
UseSFitting                                  ... on

GRIDX 2
-------
General Integration Accuracy     IntAcc      ... 4.020
Radial Grid Type                 RadialGrid  ... OptM3 with GC (2021)
Angular Grid (max. ang.)         AngularGrid ... 2 (Lebedev-110)
Angular grid pruning method      GridPruning ... 4 (adaptive)
Weight generation scheme         WeightScheme... mBecke (2022)
Basis function cutoff            BFCut       ... 1.0000e-12
Integration weight cutoff        WCut        ... 1.0000e-14
Partially contracted basis set               ... on
Rotationally invariant grid construction     ... off
Angular grids for H and He will be reduced by one unit

Total number of grid points                  ...    26506
Total number of batches                      ...      216
Average number of points per batch           ...      122
Average number of grid points per atom       ...     1325
UseSFitting                                  ... on

GRIDX 3
-------
General Integration Accuracy     IntAcc      ... 4.338
Radial Grid Type                 RadialGrid  ... OptM3 with GC (2021)
Angular Grid (max. ang.)         AngularGrid ... 3 (Lebedev-194)
Angular grid pruning method      GridPruning ... 4 (adaptive)
Weight generation scheme         WeightScheme... mBecke (2022)
Basis function cutoff            BFCut       ... 1.0000e-12
Integration weight cutoff        WCut        ... 1.0000e-14
Partially contracted basis set               ... on
Rotationally invariant grid construction     ... off
Angular grids for H and He will be reduced by one unit

Total number of grid points                  ...    58211
Total number of batches                      ...      464
Average number of points per batch           ...      125
Average number of grid points per atom       ...     2911
UseSFitting                                  ... on
Initializing property integral containers    ... done (  0.0 sec)

SHARK setup successfully completed in   1.2 seconds

Maximum memory used throughout the entire STARTUP-calculation: 25.7 MB


           ************************************************************
           *        Program running with 8 parallel MPI-processes     *
           *              working on a common directory               *
           ************************************************************
-------------------------------------------------------------------------------
                                 ORCA GUESS
                   Start orbitals & Density for SCF / CASSCF
-------------------------------------------------------------------------------

------------
SCF SETTINGS
------------
Hamiltonian:
 Density Functional     Method          .... DFT(GTOs)
 Exchange Functional    Exchange        .... B88
   X-Alpha parameter    XAlpha          ....  0.666667
   Becke's b parameter  XBeta           ....  0.004200
 Correlation Functional Correlation     .... LYP
 LDA part of GGA corr.  LDAOpt          .... VWN-3
 Gradients option       PostSCFGGA      .... off
 Hybrid DFT is turned on
   Fraction HF Exchange ScalHFX         ....  0.530000
   Scaling of DF-GGA-X  ScalDFX         ....  0.470000
   Scaling of DF-GGA-C  ScalDFC         ....  0.730000
   Scaling of DF-LDA-C  ScalLDAC        ....  0.730000
   Perturbative correction              ....  0.270000
   NL short-range parameter             ....  7.800000
 RI-approximation to the Coulomb term is turned on
   Number of AuxJ basis functions       .... 638
   RIJ-COSX (HFX calculated with COS-X)).... on


General Settings:
 Integral files         IntName         .... calc
 Hartree-Fock type      HFTyp           .... RHF
 Total Charge           Charge          ....    1
 Multiplicity           Mult            ....    1
 Number of Electrons    NEL             ....   76
 Basis Dimension        Dim             ....  199
 Nuclear Repulsion      ENuc            ....    547.4439014200 Eh

Convergence Acceleration:
 AO-DIIS                CNVDIIS         .... on
   Start iteration      DIISMaxIt       ....    12
   Startup error        DIISStart       ....  0.200000
   # of expansion vecs  DIISMaxEq       ....     5
   Bias factor          DIISBfac        ....   1.050
   Max. coefficient     DIISMaxC        ....  10.000
 MO-DIIS                CNVKDIIS        .... off
 Trust-Rad. Augm. Hess. CNVTRAH         .... auto
   Auto Start mean grad. ratio tolernc. ....  1.125000
   Auto Start start iteration           ....    50
   Auto Start num. interpolation iter.  ....    10
   Max. Number of Micro iterations      ....    24
   Max. Number of Macro iterations      .... Maxiter - #DIIS iter
   Number of Davidson start vectors     ....     2
   Converg. threshold    (grad. norm)   ....   2.000e-06
   Grad. Scal. Fac. for Micro threshold ....   0.100
   Minimum threshold for Micro iter.    ....   1.000e-02
   NR start threshold (gradient norm)   ....   1.000e-04
   Initial trust radius                 ....   0.400
   Minimum AH scaling param. (alpha)    ....   1.000
   Maximum AH scaling param. (alpha)    .... 1000.000
   Quad. conv. algorithm                .... NR
   White noise on init. David. guess    .... on
   Maximum white noise                  ....   0.010
   Pseudo random numbers                .... off
   Inactive MOs                         .... canonical
   Orbital update algorithm             .... Taylor
   Preconditioner                       .... Diag
   Full preconditioner red. dimension   ....   250
 SOSCF                  CNVSOSCF        .... on
   Start iteration      SOSCFMaxIt      ....   150
   Startup grad/error   SOSCFStart      ....  0.003300
   Hessian update       SOSCFHessUp     .... L-BFGS
 Level Shifting         CNVShift        .... on
   Level shift para.    LevelShift      ....    0.2500
   Turn off err/grad.   ShiftErr        ....    0.0010
 Zerner damping         CNVZerner       .... off
 Static damping         CNVDamp         .... on
   Fraction old density DampFac         ....    0.7000
   Max. Damping (<1)    DampMax         ....    0.9800
   Min. Damping (>=0)   DampMin         ....    0.0000
   Turn off err/grad.   DampErr         ....    0.1000

SCF Procedure:
 Maximum # iterations   MaxIter         ....   125
 SCF integral mode      SCFMode         .... Direct
   Integral package                     .... SHARK and LIBINT hybrid scheme
 Reset frequency        DirectResetFreq ....    20
 Integral Threshold     Thresh          ....  1.000e-12 Eh
 Primitive CutOff       TCut            ....  1.000e-14 Eh

Convergence Tolerance:
 Convergence Check Mode ConvCheckMode   .... Total+1el-Energy
 Convergence forced     ConvForced      .... 0
 Energy Change          TolE            ....  1.000e-09 Eh
 1-El. energy change                    ....  1.000e-06 Eh
 Orbital Gradient       TolG            ....  2.000e-06
 Orbital Rotation angle TolX            ....  2.000e-06
 DIIS Error             TolErr          ....  1.000e-08

------------------------------
INITIAL GUESS: MODEL POTENTIAL
------------------------------
Loading Hartree-Fock densities                     ... done
Calculating cut-offs                               ... done
Initializing the effective Hamiltonian             ... done
Setting up the integral package (SHARK)            ... done
Starting the Coulomb interaction                   ... done (   0.0 sec)
Making the grid                                    ... done (   0.1 sec)
Mapping shells                                     ... done
Starting the XC term evaluation                    ... done (   0.0 sec)
  promolecular density results
     # of electrons  =     76.993520934
     EX              =    -62.275473649
     EC              =     -0.857111977
     EX+EC           =    -63.132585626
Transforming the Hamiltonian                       ... done (   0.0 sec)
Diagonalizing the Hamiltonian                      ... done (   0.0 sec)
Back transforming the eigenvectors                 ... done (   0.0 sec)
Now organizing SCF variables                       ... done
                      ------------------
                      INITIAL GUESS DONE (   0.2 sec)
                      ------------------
             **** ENERGY FILE WAS UPDATED (calc.en.tmp) ****
Finished Guess after   0.3 sec
Maximum memory used throughout the entire GUESS-calculation: 14.4 MB


           ************************************************************
           *        Program running with 8 parallel MPI-processes     *
           *              working on a common directory               *
           ************************************************************

-------------------------------------------------------------------------------------------
                                      ORCA LEAN-SCF
                              memory conserving SCF solver
-------------------------------------------------------------------------------------------

--------------------
CPCM SOLVATION MODEL
--------------------
CPCM parameters:
  Epsilon                                         ...      16.7000
  Refrac                                          ...       1.2750
  Rsolv                                           ...       1.3000
  Surface type                                    ... GAUSSIAN VDW
  Discretization scheme                           ... Constant charge density
    Threshold for H atoms                         ...       5.0000 (charges/Ang^2)
    Threshold for non-H atoms                     ...       5.0000 (charges/Ang^2)
  Epsilon function type                           ...         CPCM
Solvent:                                          ... CUSTOM
Radii:
  Scheme                                          ... Element-dependent radii
  Radius for C  used is    3.8550 Bohr (=   2.0400 Ang.)
  Radius for O  used is    3.4469 Bohr (=   1.8240 Ang.)
  Radius for H  used is    2.4944 Bohr (=   1.3200 Ang.)
Calculating surface                               ...        done! (  0.0s)
Cavity surface points                             ...         1917
Cavity Volume                                     ...    1261.6581
Cavity Surface-area                               ...     683.1042
Calculating surface distance matrix               ...        done! (  0.0s)
Performing Cholesky decomposition & store         ...        done! (  0.1s)
Overall time for CPCM initialization              ...                 0.1s

----------------------------------------D-I-I-S--------------------------------------------
Iteration    Energy (Eh)           Delta-E    RMSDP     MaxDP     DIISErr   Damp  Time(sec)
-------------------------------------------------------------------------------------------
               ***  Starting incremental Fock matrix formation  ***
    1    -459.9324184438532939     0.00e+00  3.54e-03  5.80e-02  1.36e-01  0.700   1.2
    2    -460.0179350788026795    -8.55e-02  2.70e-03  4.13e-02  7.74e-02  0.700   0.8
                               ***Turning on AO-DIIS***
    3    -460.0632228589181523    -4.53e-02  1.71e-03  3.01e-02  4.19e-02  0.700   0.7
    4    -460.0904050764214617    -2.72e-02  3.91e-03  7.41e-02  2.71e-02  0.000   0.7
    5    -460.1488037929685788    -5.84e-02  2.12e-04  3.24e-03  4.31e-03  0.000   0.7
                              *** Initializing SOSCF ***
---------------------------------------S-O-S-C-F--------------------------------------
Iteration    Energy (Eh)           Delta-E    RMSDP     MaxDP     MaxGrad    Time(sec)
--------------------------------------------------------------------------------------
    6    -460.1489603909391235    -1.57e-04  9.55e-05  1.62e-03  1.41e-03     0.7
               *** Restarting incremental Fock matrix formation ***
    7    -460.1490301768621975    -6.98e-05  6.44e-05  1.45e-03  5.22e-04     1.1
    8    -460.1490360100419821    -5.83e-06  3.44e-05  5.48e-04  1.98e-04     0.9
    9    -460.1490380770532056    -2.07e-06  1.27e-05  2.06e-04  7.53e-05     0.9
   10    -460.1490382544101294    -1.77e-07  4.49e-06  8.09e-05  2.73e-05     0.9
   11    -460.1490382890367528    -3.46e-08  2.05e-06  4.11e-05  1.45e-05     0.9
   12    -460.1490382957739484    -6.74e-09  9.49e-07  1.51e-05  5.51e-06     0.8
   13    -460.1490382974645854    -1.69e-09  4.01e-07  6.08e-06  2.24e-06     0.8
   14    -460.1490382977392528    -2.75e-10  1.00e-07  2.09e-06  8.82e-07     0.8
                 **** Energy Check signals convergence ****

               *****************************************************
               *                     SUCCESS                       *
               *           SCF CONVERGED AFTER  14 CYCLES          *
               *****************************************************

Recomputing exchange energy using gridx3       ... done (    1.516 sec)
Old exchange energy                            :    -33.298638644 Eh
New exchange energy                            :    -33.298643656 Eh
Exchange energy change after final integration :     -0.000005012 Eh
Total energy after final integration           :   -460.149043310 Eh
             **** ENERGY FILE WAS UPDATED (calc.en.tmp) ****

----------------
TOTAL SCF ENERGY
----------------

Total Energy       :       -460.14904330978561 Eh          -12521.29204 eV

Components:
Nuclear Repulsion  :        547.44390141996746 Eh           14896.70589 eV
Electronic Energy  :      -1007.50121586633441 Eh          -27415.50186 eV
One Electron Energy:      -1694.31676578221641 Eh          -46104.70311 eV
Two Electron Energy:        686.81554991588200 Eh           18689.20125 eV
CPCM Dielectric    :         -0.09172385137232 Eh              -2.49593 eV

Virial components:
Potential Energy   :       -916.11130252806174 Eh          -24928.65589 eV
Kinetic Energy     :        455.96225921827619 Eh           12407.36385 eV
Virial Ratio       :          2.00918230403255

DFT components:
N(Alpha)           :       38.000024308906 electrons
N(Beta)            :       38.000024308906 electrons
N(Total)           :       76.000048617813 electrons
E(X)               :      -29.600691920845 Eh       
E(C)               :       -1.874963113305 Eh       
E(XC)              :      -31.475655034151 Eh       

CPCM Solvation Model Properties:
Surface-charge          :         -1.01574426876468
Corrected charge        :         -1.00000000000000
Outlying charge corr.   :          0.00001607095732 Eh               0.00044 eV
Free-energy (cav+disp)  :  This term is not implemented in the current solvation scheme

---------------
SCF CONVERGENCE
---------------

  Last Energy change         ...    2.7467e-10  Tolerance :   1.0000e-09
  Last MAX-Density change    ...    2.0916e-06  Tolerance :   1.0000e-08
  Last RMS-Density change    ...    1.0036e-07  Tolerance :   1.0000e-09
  Last DIIS Error            ...    1.4137e-03  Tolerance :   1.0000e-08
  Last Orbital Gradient      ...    8.8222e-07  Tolerance :   2.0000e-06
  Last Orbital Rotation      ...    1.9916e-06  Tolerance :   2.0000e-06


----------------
ORBITAL ENERGIES
----------------

  NO   OCC          E(Eh)            E(eV) 
   0   2.0000     -19.906911      -541.6946 
   1   2.0000     -10.844611      -295.0969 
   2   2.0000     -10.740068      -292.2521 
   3   2.0000     -10.705850      -291.3210 
   4   2.0000     -10.676276      -290.5162 
   5   2.0000     -10.672917      -290.4248 
   6   2.0000     -10.653346      -289.8923 
   7   2.0000     -10.651104      -289.8313 
   8   2.0000     -10.645461      -289.6777 
   9   2.0000     -10.644525      -289.6523 
  10   2.0000     -10.643861      -289.6342 
  11   2.0000      -1.344754       -36.5926 
  12   2.0000      -0.999806       -27.2061 
  13   2.0000      -0.979021       -26.6405 
  14   2.0000      -0.942148       -25.6372 
  15   2.0000      -0.868374       -23.6297 
  16   2.0000      -0.864591       -23.5267 
  17   2.0000      -0.780152       -21.2290 
  18   2.0000      -0.739952       -20.1351 
  19   2.0000      -0.704935       -19.1823 
  20   2.0000      -0.702194       -19.1077 
  21   2.0000      -0.673692       -18.3321 
  22   2.0000      -0.624736       -16.9999 
  23   2.0000      -0.617057       -16.7910 
  24   2.0000      -0.575343       -15.6559 
  25   2.0000      -0.548447       -14.9240 
  26   2.0000      -0.537266       -14.6197 
  27   2.0000      -0.534316       -14.5395 
  28   2.0000      -0.527728       -14.3602 
  29   2.0000      -0.522671       -14.2226 
  30   2.0000      -0.505344       -13.7511 
  31   2.0000      -0.491988       -13.3877 
  32   2.0000      -0.454515       -12.3680 
  33   2.0000      -0.434831       -11.8324 
  34   2.0000      -0.425354       -11.5745 
  35   2.0000      -0.374304       -10.1853 
  36   2.0000      -0.310064        -8.4373 
  37   2.0000      -0.291506        -7.9323 
  38   0.0000      -0.103441        -2.8148 
  39   0.0000      -0.008648        -0.2353 
  40   0.0000       0.030874         0.8401 
  41   0.0000       0.097466         2.6522 
  42   0.0000       0.098976         2.6933 
  43   0.0000       0.112419         3.0591 
  44   0.0000       0.119373         3.2483 
  45   0.0000       0.137453         3.7403 
  46   0.0000       0.150706         4.1009 
  47   0.0000       0.158489         4.3127 
  48   0.0000       0.163436         4.4473 
*Only the first 10 virtual orbitals were printed.

                    ********************************
                    * MULLIKEN POPULATION ANALYSIS *
                    ********************************

-----------------------
MULLIKEN ATOMIC CHARGES
-----------------------
   0 C :    0.213325
   1 C :    0.003818
   2 C :   -0.021717
   3 C :   -0.012811
   4 C :   -0.002099
   5 C :   -0.010222
   6 C :   -0.023935
   7 C :   -0.121927
   8 C :    0.004949
   9 C :    0.376894
  10 O :   -0.227918
  11 H :    0.031458
  12 H :    0.034739
  13 H :    0.035545
  14 H :    0.034659
  15 H :    0.030475
  16 H :    0.091783
  17 H :    0.180385
  18 H :    0.196838
  19 H :    0.185765
Sum of atomic charges:    1.0000000

--------------------------------
MULLIKEN REDUCED ORBITAL CHARGES
--------------------------------
  0 C s       :     3.024441  s :     3.024441
      pz      :     1.006874  p :     2.684447
      px      :     0.729037
      py      :     0.948536
      dz2     :     0.006969  d :     0.077788
      dxz     :     0.011791
      dyz     :     0.011239
      dx2y2   :     0.023901
      dxy     :     0.023887

  1 C s       :     3.041056  s :     3.041056
      pz      :     1.035961  p :     2.910497
      px      :     0.974732
      py      :     0.899805
      dz2     :     0.004382  d :     0.044629
      dxz     :     0.006933
      dyz     :     0.006088
      dx2y2   :     0.014928
      dxy     :     0.012297

  2 C s       :     3.224694  s :     3.224694
      pz      :     0.964941  p :     2.759384
      px      :     0.876530
      py      :     0.917913
      dz2     :     0.003187  d :     0.037639
      dxz     :     0.003487
      dyz     :     0.006831
      dx2y2   :     0.011544
      dxy     :     0.012590

  3 C s       :     3.163262  s :     3.163262
      pz      :     0.970212  p :     2.811130
      px      :     0.919631
      py      :     0.921287
      dz2     :     0.003145  d :     0.038419
      dxz     :     0.004506
      dyz     :     0.005553
      dx2y2   :     0.012015
      dxy     :     0.013200

  4 C s       :     3.164208  s :     3.164208
      pz      :     0.958691  p :     2.799126
      px      :     0.950407
      py      :     0.890029
      dz2     :     0.003515  d :     0.038765
      dxz     :     0.006463
      dyz     :     0.003499
      dx2y2   :     0.013270
      dxy     :     0.012018

  5 C s       :     3.161801  s :     3.161801
      pz      :     0.970425  p :     2.809900
      px      :     0.898332
      py      :     0.941144
      dz2     :     0.003117  d :     0.038521
      dxz     :     0.003611
      dyz     :     0.006581
      dx2y2   :     0.012721
      dxy     :     0.012493

  6 C s       :     3.204131  s :     3.204131
      pz      :     0.966543  p :     2.782200
      px      :     0.904372
      py      :     0.911285
      dz2     :     0.003212  d :     0.037604
      dxz     :     0.004524
      dyz     :     0.005776
      dx2y2   :     0.011081
      dxy     :     0.013012

  7 C s       :     3.269209  s :     3.269209
      pz      :     0.956998  p :     2.815231
      px      :     0.932135
      py      :     0.926097
      dz2     :     0.003667  d :     0.037488
      dxz     :     0.004475
      dyz     :     0.006981
      dx2y2   :     0.008713
      dxy     :     0.013653

  8 C s       :     2.977235  s :     2.977235
      pz      :     1.086212  p :     2.982401
      px      :     0.861609
      py      :     1.034579
      dz2     :     0.006758  d :     0.035416
      dxz     :     0.004186
      dyz     :     0.006621
      dx2y2   :     0.010471
      dxy     :     0.007381

  9 C s       :     3.264732  s :     3.264732
      pz      :     0.564639  p :     2.295007
      px      :     1.011566
      py      :     0.718802
      dz2     :     0.005520  d :     0.063367
      dxz     :     0.003987
      dyz     :     0.012347
      dx2y2   :     0.024705
      dxy     :     0.016808

 10 O s       :     3.760219  s :     3.760219
      pz      :     1.591738  p :     4.446343
      px      :     1.529764
      py      :     1.324842
      dz2     :     0.002588  d :     0.021356
      dxz     :     0.003423
      dyz     :     0.003237
      dx2y2   :     0.008186
      dxy     :     0.003923

 11 H s       :     0.943647  s :     0.943647
      pz      :     0.004898  p :     0.024895
      px      :     0.015482
      py      :     0.004516

 12 H s       :     0.940609  s :     0.940609
      pz      :     0.004717  p :     0.024652
      px      :     0.011128
      py      :     0.008807

 13 H s       :     0.939910  s :     0.939910
      pz      :     0.003971  p :     0.024546
      px      :     0.003341
      py      :     0.017234

 14 H s       :     0.940671  s :     0.940671
      pz      :     0.004769  p :     0.024670
      px      :     0.015081
      py      :     0.004820

 15 H s       :     0.944575  s :     0.944575
      pz      :     0.004938  p :     0.024950
      px      :     0.012017
      py      :     0.007996

 16 H s       :     0.882409  s :     0.882409
      pz      :     0.004954  p :     0.025808
      px      :     0.017977
      py      :     0.002878

 17 H s       :     0.794021  s :     0.794021
      pz      :     0.014912  p :     0.025594
      px      :     0.003298
      py      :     0.007384

 18 H s       :     0.777962  s :     0.777962
      pz      :     0.002930  p :     0.025201
      px      :     0.014080
      py      :     0.008190

 19 H s       :     0.788444  s :     0.788444
      pz      :     0.012005  p :     0.025791
      px      :     0.006048
      py      :     0.007738


                     *******************************
                     * LOEWDIN POPULATION ANALYSIS *
                     *******************************

----------------------
LOEWDIN ATOMIC CHARGES
----------------------
   0 C :    0.050206
   1 C :   -0.048966
   2 C :   -0.011821
   3 C :   -0.018924
   4 C :   -0.011142
   5 C :   -0.017139
   6 C :   -0.004492
   7 C :    0.001089
   8 C :   -0.011683
   9 C :    0.410232
  10 O :    0.058285
  11 H :    0.036957
  12 H :    0.039148
  13 H :    0.038526
  14 H :    0.040100
  15 H :    0.039384
  16 H :    0.062328
  17 H :    0.120492
  18 H :    0.102641
  19 H :    0.124779

-------------------------------
LOEWDIN REDUCED ORBITAL CHARGES
-------------------------------
  0 C s       :     2.838721  s :     2.838721
      pz      :     0.997725  p :     2.937465
      px      :     0.873669
      py      :     1.066072
      dz2     :     0.014321  d :     0.173608
      dxz     :     0.025359
      dyz     :     0.020350
      dx2y2   :     0.056975
      dxy     :     0.056604

  1 C s       :     2.845239  s :     2.845239
      pz      :     1.015347  p :     3.094853
      px      :     1.080157
      py      :     0.999348
      dz2     :     0.009227  d :     0.108875
      dxz     :     0.014488
      dyz     :     0.012419
      dx2y2   :     0.039378
      dxy     :     0.033363

  2 C s       :     2.857787  s :     2.857787
      pz      :     0.964742  p :     3.062213
      px      :     1.038341
      py      :     1.059130
      dz2     :     0.006685  d :     0.091821
      dxz     :     0.006767
      dyz     :     0.014299
      dx2y2   :     0.030989
      dxy     :     0.033081

  3 C s       :     2.858313  s :     2.858313
      pz      :     0.963110  p :     3.067351
      px      :     1.050213
      py      :     1.054028
      dz2     :     0.006700  d :     0.093261
      dxz     :     0.009044
      dyz     :     0.011461
      dx2y2   :     0.031436
      dxy     :     0.034619

  4 C s       :     2.859963  s :     2.859963
      pz      :     0.949618  p :     3.057483
      px      :     1.058784
      py      :     1.049081
      dz2     :     0.007484  d :     0.093697
      dxz     :     0.013991
      dyz     :     0.006388
      dx2y2   :     0.034572
      dxy     :     0.031262

  5 C s       :     2.857769  s :     2.857769
      pz      :     0.962990  p :     3.066120
      px      :     1.045701
      py      :     1.057430
      dz2     :     0.006631  d :     0.093250
      dxz     :     0.006847
      dyz     :     0.013828
      dx2y2   :     0.033497
      dxy     :     0.032447

  6 C s       :     2.855718  s :     2.855718
      pz      :     0.966217  p :     3.057445
      px      :     1.031647
      py      :     1.059581
      dz2     :     0.006679  d :     0.091329
      dxz     :     0.009275
      dyz     :     0.011692
      dx2y2   :     0.029368
      dxy     :     0.034315

  7 C s       :     2.866590  s :     2.866590
      pz      :     0.961142  p :     3.042800
      px      :     1.061681
      py      :     1.019977
      dz2     :     0.007179  d :     0.089521
      dxz     :     0.008018
      dyz     :     0.013837
      dx2y2   :     0.024891
      dxy     :     0.035597

  8 C s       :     2.841438  s :     2.841438
      pz      :     1.065038  p :     3.083705
      px      :     0.966603
      py      :     1.052065
      dz2     :     0.015580  d :     0.086540
      dxz     :     0.009766
      dyz     :     0.015937
      dx2y2   :     0.025824
      dxy     :     0.019433

  9 C s       :     2.958978  s :     2.958978
      pz      :     0.591907  p :     2.508374
      px      :     1.070208
      py      :     0.846259
      dz2     :     0.009945  d :     0.122415
      dxz     :     0.006425
      dyz     :     0.020846
      dx2y2   :     0.051172
      dxy     :     0.034028

 10 O s       :     3.436158  s :     3.436158
      pz      :     1.551497  p :     4.468118
      px      :     1.548003
      py      :     1.368618
      dz2     :     0.004064  d :     0.037439
      dxz     :     0.005029
      dyz     :     0.004638
      dx2y2   :     0.015920
      dxy     :     0.007788

 11 H s       :     0.891864  s :     0.891864
      pz      :     0.015680  p :     0.071179
      px      :     0.040800
      py      :     0.014699

 12 H s       :     0.891079  s :     0.891079
      pz      :     0.015212  p :     0.069773
      px      :     0.030104
      py      :     0.024457

 13 H s       :     0.891662  s :     0.891662
      pz      :     0.013453  p :     0.069812
      px      :     0.011956
      py      :     0.044403

 14 H s       :     0.890144  s :     0.890144
      pz      :     0.015341  p :     0.069756
      px      :     0.039411
      py      :     0.015004

 15 H s       :     0.889175  s :     0.889175
      pz      :     0.015698  p :     0.071442
      px      :     0.032469
      py      :     0.023275

 16 H s       :     0.862434  s :     0.862434
      pz      :     0.016495  p :     0.075238
      px      :     0.047109
      py      :     0.011634

 17 H s       :     0.809506  s :     0.809506
      pz      :     0.038733  p :     0.070002
      px      :     0.010144
      py      :     0.021124

 18 H s       :     0.821721  s :     0.821721
      pz      :     0.009660  p :     0.075638
      px      :     0.042422
      py      :     0.023556

 19 H s       :     0.804836  s :     0.804836
      pz      :     0.031593  p :     0.070385
      px      :     0.016904
      py      :     0.021888


                      *****************************
                      * MAYER POPULATION ANALYSIS *
                      *****************************

  NA   - Mulliken gross atomic population
  ZA   - Total nuclear charge
  QA   - Mulliken gross atomic charge
  VA   - Mayer's total valence
  BVA  - Mayer's bonded valence
  FA   - Mayer's free valence

  ATOM       NA         ZA         QA         VA         BVA        FA
  0 C      5.7867     6.0000     0.2133     3.8143     3.8143    -0.0000
  1 C      5.9962     6.0000     0.0038     3.7899     3.7899     0.0000
  2 C      6.0217     6.0000    -0.0217     3.8392     3.8392     0.0000
  3 C      6.0128     6.0000    -0.0128     3.8626     3.8626     0.0000
  4 C      6.0021     6.0000    -0.0021     3.8318     3.8318    -0.0000
  5 C      6.0102     6.0000    -0.0102     3.8684     3.8684    -0.0000
  6 C      6.0239     6.0000    -0.0239     3.8913     3.8913     0.0000
  7 C      6.1219     6.0000    -0.1219     3.9427     3.9427     0.0000
  8 C      5.9951     6.0000     0.0049     3.8455     3.8455    -0.0000
  9 C      5.6231     6.0000     0.3769     3.6133     3.6133     0.0000
 10 O      8.2279     8.0000    -0.2279     2.3864     2.3864    -0.0000
 11 H      0.9685     1.0000     0.0315     0.9930     0.9930     0.0000
 12 H      0.9653     1.0000     0.0347     0.9827     0.9827     0.0000
 13 H      0.9645     1.0000     0.0355     0.9822     0.9822     0.0000
 14 H      0.9653     1.0000     0.0347     0.9829     0.9829     0.0000
 15 H      0.9695     1.0000     0.0305     0.9885     0.9885     0.0000
 16 H      0.9082     1.0000     0.0918     0.9927     0.9927    -0.0000
 17 H      0.8196     1.0000     0.1804     0.9654     0.9654    -0.0000
 18 H      0.8032     1.0000     0.1968     0.9652     0.9652    -0.0000
 19 H      0.8142     1.0000     0.1858     0.9635     0.9635    -0.0000

  Mayer bond orders larger than 0.100000
B(  0-C ,  1-C ) :   1.0215 B(  0-C ,  7-C ) :   1.7741 B(  0-C , 10-O ) :   0.9805 
B(  1-C ,  2-C ) :   1.3558 B(  1-C ,  6-C ) :   1.3756 B(  2-C ,  3-C ) :   1.3960 
B(  2-C , 11-H ) :   1.0048 B(  3-C ,  4-C ) :   1.3937 B(  3-C , 12-H ) :   0.9969 
B(  4-C ,  5-C ) :   1.3753 B(  4-C , 13-H ) :   0.9979 B(  5-C ,  6-C ) :   1.4233 
B(  5-C , 14-H ) :   0.9942 B(  6-C , 15-H ) :   0.9955 B(  7-C ,  8-C ) :   1.0363 
B(  7-C , 16-H ) :   0.9813 B(  8-C ,  9-C ) :   1.0813 B(  8-C , 17-H ) :   0.8715 
B(  8-C , 19-H ) :   0.8658 B(  9-C , 10-O ) :   1.3745 B(  9-C , 18-H ) :   0.9518 


-------
TIMINGS
-------

Total SCF time: 0 days 0 hours 0 min 13 sec 

Total time                  ....      13.785 sec
Sum of individual times     ....      13.785 sec  (100.0%)

SCF preparation             ....       0.312 sec  (  2.3%)
Fock matrix formation       ....      13.092 sec  ( 95.0%)
  Startup                   ....       0.014 sec  (  0.1% of F)
  Split-RI-J                ....       0.969 sec  (  7.4% of F)
  Chain of spheres X        ....       8.423 sec  ( 64.3% of F)
  XC integration            ....       1.733 sec  ( 13.2% of F)
    XC Preparation          ....       0.000 sec  (  0.0% of XC)
    Basis function eval.    ....       0.653 sec  ( 37.7% of XC)
    Density eval.           ....       0.373 sec  ( 21.5% of XC)
    XC-Functional eval.     ....       0.070 sec  (  4.1% of XC)
    XC-Potential eval.      ....       0.396 sec  ( 22.9% of XC)
  CPCM terms                ....       1.889 sec  ( 14.4% of F)
Diagonalization             ....       0.000 sec  (  0.0%)
Density matrix formation    ....       0.033 sec  (  0.2%)
Total Energy calculation    ....       0.029 sec  (  0.2%)
Population analysis         ....       0.015 sec  (  0.1%)
Orbital Transformation      ....       0.051 sec  (  0.4%)
Orbital Orthonormalization  ....       0.000 sec  (  0.0%)
DIIS solution               ....       0.166 sec  (  1.2%)
SOSCF solution              ....       0.084 sec  (  0.6%)
Finished LeanSCF after  13.9 sec

Maximum memory used throughout the entire LEANSCF-calculation: 21.7 MB


           ************************************************************
           *        Program running with 8 parallel MPI-processes     *
           *              working on a common directory               *
           ************************************************************

------------------------------------------------------------------------------
                                ORCA  MP2 
------------------------------------------------------------------------------

Freezing NCore=22 chemical core electrons

----------------------
RI-MP2 ENERGY+GRADIENT
----------------------
Dimension of the orbital basis            ...  199
Dimension of the AuxC basis               ...  654
Memory devoted to MP2                     ... 8000 MB   
Data format for matrix containers         ... DOUBLE
Compression type for matrix containers    ... UNCOMPRESSED
Overall scaling of the MP2 energy         ...   2.700e-01

-----------------------
SHARK RI TRANSFORMATION
-----------------------

Number of basis functions                ...    199
Number of aux functions                  ...    654
Number of operators                      ...      1
Generation of IJK                        ... YES
Generation of IAK                        ... YES
Generation of ABK                        ... NO
Orbital Range Operator  0:    0-  37 to   38- 198

Aux basis identifier                     ...   AUXC
Contraction scheme used                  ... SEGMENTED
Do orthogonalization                     ... YES
All operator combinations                ... NO
Transpose (ia|K)                         ... NO
Integral generator used                  ... LIBINT
Starting integral generation + trafo... 
Half trafo (segmented) done. Total time =  0.1 sec. integrals=  0.1 sec trafo=  0.0 sec
Integral generation and half transformation done (  0.1 sec)

Reading or making V^(-1/2)          ... done (  0.0 sec)
Sorting IJK integrals               ... done (  0.0 sec)
Sorting IAK integrals               ... done (  0.1 sec)

SHARK RI integral transformation done. Total time =  0.2 sec.

Opening buffers                              ... done
Frozen core precalculation                   ... done

Starting loop over batches of integrals:

Operator 0  - window                       ... ( 11- 37)x( 38-198)
Operator 0  - Memory available             ...  8000 MB
Operator 0  - Memory needed per MO         ...   0.8 MB
Operator 0  - Number of orbitals per batch ... 4
Operator 0  - Number of batches            ... 1

OPERATOR  0   PASS   0:  MOs    11 ...   14 +   15 ...   18 +   19 ...   22 +   23 ...   26
                            +   27 ...   30 +   31 ...   34 +   35 ...   37
  Reading integrals       ... ok
  Internal MO  13
Closing buffer GIPV ( 0.03 GB; CompressionRatio= 1.00)
Time spent in pair loops =     0.784 sec
Deleting buffers (Ka|jb) ...done

-----------------------------------------------
 RI-MP2 CORRELATION ENERGY:     -0.489780206 Eh
-----------------------------------------------


---------------------
MP2 DENSITY FORMATION
---------------------

Completing the external part of the density      ... done
Storing the unrelaxed density                    ... done

Re-sorting 3-index density container for op 0    ... done
Computing external part of the Lagrangian        ... done
Calculating the xc-kernel                        ... done
Calculating G(D)                                 ... done
Completing the Lagrangian                        ... done
Solving the Z-vector equations                   ... Using XC Grid                  ... (calc.grid_cpscf.tmp) 
Recalculating density on grid  ... (calc.grho_cpscf0.tmp) done
Calculating the xc-kernel      ... (calc.fxc_cpscf0.tmp) done

-------------------
SHARK CP-SCF DRIVER
-------------------

Dimension of the orbital basis          ...    199
Dimension of the CPSCF-problem          ...   6118
Number of operators                     ...      1
Max. number of iterations               ...    128
Convergence Tolerance                   ... 3.0e-05
Number of perturbations                 ...      1
Perturbation type                       ... REAL

----------------------------
POPLE LINEAR EQUATION SOLVER
----------------------------

  ITERATION   0:   ||err||_max =   7.0182e-02 (   0.7 sec)
  ITERATION   1:   ||err||_max =   3.4627e-02 (   0.7 sec)
  ITERATION   2:   ||err||_max =   1.9137e-02 (   0.7 sec)
  ITERATION   3:   ||err||_max =   4.1739e-03 (   0.7 sec)
  ITERATION   4:   ||err||_max =   1.4852e-03 (   0.7 sec)
  ITERATION   5:   ||err||_max =   4.0180e-04 (   0.7 sec)
  ITERATION   6:   ||err||_max =   1.3061e-04 (   0.7 sec)
  ITERATION   7:   ||err||_max =   4.3496e-05 (   0.7 sec)
  ITERATION   8:   ||err||_max =   1.0599e-05 (   0.7 sec)
done
Finalizing the relaxed density                   ... done
Transforming P to the AO basis                   ... done
Storing the relaxed density                      ... done

------------------------------------
ENERGY WEIGHTED DENSITY FINALIZATION
------------------------------------

Gathering the parts of the W-matrix              ... done
Forming the Z-density                            ... done
Transforming Z to the AO basis                   ... done
Calculating G(Z)                                 ... done
Finalizing the W-matrix                          ... done
Transforming W to the AO basis and storing       ... done

----------------------------------
MP2 DERIVATIVE INTEGRAL GENERATION
----------------------------------

Input SCF Electron Density              ... calc.scfp
Input Correlated Electron Density       ... calc.pmp2re
Input Energy Weighted Density           ... calc.wmp2.tmp

Nuclear repulsion gradient              ... done (  0.0 sec)
HCore & Overlap gradient  (SHARK)       ... done (  0.0 sec)
Two-electron RIJ gradient terms         ... done (  0.4 sec)

-----------------------------------------------------------
MP2 COSX Grid Generation
-----------------------------------------------------------

General Integration Accuracy     IntAcc      ... 4.871
Radial Grid Type                 RadialGrid  ... OptM3 with GC (2021)
Angular Grid (max. ang.)         AngularGrid ... 4 (Lebedev-302)
Angular grid pruning method      GridPruning ... 4 (adaptive)
Weight generation scheme         WeightScheme... mBecke (2022)
Basis function cutoff            BFCut       ... 1.0000e-12
Integration weight cutoff        WCut        ... 1.0000e-14
Partially contracted basis set               ... on
Rotationally invariant grid construction     ... off
Angular grids for H and He will be reduced by one unit

Total number of grid points                  ...   109845
Total number of batches                      ...      868
Average number of points per batch           ...      126
Average number of grid points per atom       ...     5492
UseSFitting                                  ... on
Two-electron COSX gradient terms        ... 
Integration Timings:
Total Time                  =     4.3 sec
Basis fcn evaluation        =     0.1 sec
Density evaluation          =     0.1 sec
A evaluation                =     3.5 sec
A derivative evaluation     =     0.0 sec
S-fit derivative evaluation =     0.0 sec
anal. over. der. evaluation =     0.0 sec
num. over. der. evaluation  =     0.3 sec
K(P) evaluation             =     0.1 sec
finalize                    =     0.0 sec

done (  5.0 sec)
CPCM gradient                           ... done (  0.5 sec)
DFT XC gradient                         ... Exchange-correlation gradient    ... done
done (  0.6 sec)
Empirical dispersion gradient           ... 
-------------------
DISPERSION GRADIENT
-------------------

   1   C   :    0.000263034    0.000621565    0.000038761
   2   C   :   -0.000016792   -0.000097724   -0.000000691
   3   C   :    0.000087138   -0.000108693    0.000026124
   4   C   :    0.000084526   -0.000160399    0.000026942
   5   C   :   -0.000021589   -0.000143506   -0.000000816
   6   C   :   -0.000127897   -0.000139715   -0.000028114
   7   C   :   -0.000103067   -0.000101752   -0.000023073
   8   C   :    0.000121072    0.000272208    0.000019275
   9   C   :    0.000021610   -0.000037933    0.000006124
  10   C   :   -0.000270395   -0.000240847   -0.000051078
  11   O   :    0.000078772    0.000118424    0.000014864
  12   H   :    0.000131520   -0.000043778    0.000035282
  13   H   :    0.000086549   -0.000082635    0.000024805
  14   H   :   -0.000018891   -0.000116426   -0.000001081
  15   H   :   -0.000108343   -0.000052723   -0.000025961
  16   H   :   -0.000137438   -0.000000500   -0.000035077
  17   H   :   -0.000098782    0.000073020   -0.000026373
  18   H   :   -0.000018612    0.000093740   -0.000041720
  19   H   :    0.000081652    0.000052660    0.000017795
  20   H   :   -0.000034066    0.000095016    0.000024011

Difference to translation invariance:
           :    0.0000000000   -0.0000000000    0.0000000000

Difference to rotation invariance:
           :   -0.0000000000    0.0000000000    0.0000000000

Norm of the Dispersion gradient    ...    0.0009883529
RMS gradient                       ...    0.0001275958
MAX gradient                       ...    0.0006215655
done (  0.0 sec)

                *********************************************
                * UNRELAXED MP2 DENSITY POPULATION ANALYSIS *
                *********************************************

------------------------------------------------------------------------------
                           ORCA POPULATION ANALYSIS
------------------------------------------------------------------------------
Input electron density              ... calc.pmp2ur
BaseName (.gbw .S,...)              ... calc

                    ********************************
                    * MULLIKEN POPULATION ANALYSIS *
                    ********************************

-----------------------
MULLIKEN ATOMIC CHARGES
-----------------------
   0 C :    0.211930
   1 C :    0.003288
   2 C :   -0.022920
   3 C :   -0.013649
   4 C :   -0.003353
   5 C :   -0.011006
   6 C :   -0.025388
   7 C :   -0.121761
   8 C :    0.004756
   9 C :    0.361350
  10 O :   -0.213945
  11 H :    0.032573
  12 H :    0.035931
  13 H :    0.036702
  14 H :    0.035856
  15 H :    0.031734
  16 H :    0.092815
  17 H :    0.181089
  18 H :    0.197520
  19 H :    0.186478
Sum of atomic charges:    1.0000000

--------------------------------
MULLIKEN REDUCED ORBITAL CHARGES
--------------------------------
  0 C s       :     3.024895  s :     3.024895
      pz      :     1.004500  p :     2.679787
      px      :     0.729317
      py      :     0.945969
      dz2     :     0.008003  d :     0.083389
      dxz     :     0.012863
      dyz     :     0.012506
      dx2y2   :     0.025072
      dxy     :     0.024945
  1 C s       :     3.041478  s :     3.041478
      pz      :     1.032936  p :     2.904149
      px      :     0.972726
      py      :     0.898487
      dz2     :     0.005511  d :     0.051085
      dxz     :     0.008344
      dyz     :     0.007395
      dx2y2   :     0.016238
      dxy     :     0.013597
  2 C s       :     3.224248  s :     3.224248
      pz      :     0.963723  p :     2.754953
      px      :     0.875278
      py      :     0.915952
      dz2     :     0.004216  d :     0.043719
      dxz     :     0.004612
      dyz     :     0.008213
      dx2y2   :     0.012828
      dxy     :     0.013850
  3 C s       :     3.163158  s :     3.163158
      pz      :     0.968379  p :     2.806012
      px      :     0.918048
      py      :     0.919585
      dz2     :     0.004170  d :     0.044479
      dxz     :     0.005705
      dyz     :     0.006861
      dx2y2   :     0.013199
      dxy     :     0.014544
  4 C s       :     3.163997  s :     3.163997
      pz      :     0.957363  p :     2.794564
      px      :     0.948435
      py      :     0.888766
      dz2     :     0.004570  d :     0.044793
      dxz     :     0.007796
      dyz     :     0.004613
      dx2y2   :     0.014608
      dxy     :     0.013206
  5 C s       :     3.161700  s :     3.161700
      pz      :     0.968581  p :     2.804732
      px      :     0.896967
      py      :     0.939184
      dz2     :     0.004138  d :     0.044574
      dxz     :     0.004738
      dyz     :     0.007959
      dx2y2   :     0.013984
      dxy     :     0.013755
  6 C s       :     3.203958  s :     3.203958
      pz      :     0.965334  p :     2.777755
      px      :     0.903063
      py      :     0.909358
      dz2     :     0.004246  d :     0.043674
      dxz     :     0.005712
      dyz     :     0.007088
      dx2y2   :     0.012288
      dxy     :     0.014340
  7 C s       :     3.268660  s :     3.268660
      pz      :     0.954690  p :     2.809658
      px      :     0.930623
      py      :     0.924345
      dz2     :     0.004699  d :     0.043443
      dxz     :     0.005624
      dyz     :     0.008186
      dx2y2   :     0.010155
      dxy     :     0.014780
  8 C s       :     2.978089  s :     2.978089
      pz      :     1.082931  p :     2.975484
      px      :     0.860801
      py      :     1.031752
      dz2     :     0.007910  d :     0.041672
      dxz     :     0.005523
      dyz     :     0.007973
      dx2y2   :     0.011638
      dxy     :     0.008628
  9 C s       :     3.263561  s :     3.263561
      pz      :     0.576454  p :     2.307349
      px      :     1.010238
      py      :     0.720656
      dz2     :     0.006215  d :     0.067740
      dxz     :     0.004949
      dyz     :     0.013116
      dx2y2   :     0.025524
      dxy     :     0.017936
 10 O s       :     3.759274  s :     3.759274
      pz      :     1.582050  p :     4.427051
      px      :     1.524769
      py      :     1.320232
      dz2     :     0.003776  d :     0.027620
      dxz     :     0.004654
      dyz     :     0.004525
      dx2y2   :     0.009410
      dxy     :     0.005256
 11 H s       :     0.941362  s :     0.941362
      pz      :     0.005401  p :     0.026065
      px      :     0.015680
      py      :     0.004984
 12 H s       :     0.938258  s :     0.938258
      pz      :     0.005222  p :     0.025811
      px      :     0.011430
      py      :     0.009159
 13 H s       :     0.937589  s :     0.937589
      pz      :     0.004494  p :     0.025709
      px      :     0.003824
      py      :     0.017391
 14 H s       :     0.938317  s :     0.938317
      pz      :     0.005272  p :     0.025827
      px      :     0.015291
      py      :     0.005265
 15 H s       :     0.942132  s :     0.942132
      pz      :     0.005444  p :     0.026134
      px      :     0.012303
      py      :     0.008387
 16 H s       :     0.880326  s :     0.880326
      pz      :     0.005429  p :     0.026858
      px      :     0.018076
      py      :     0.003354
 17 H s       :     0.792328  s :     0.792328
      pz      :     0.015065  p :     0.026583
      px      :     0.003778
      py      :     0.007741
 18 H s       :     0.776417  s :     0.776417
      pz      :     0.003398  p :     0.026062
      px      :     0.014207
      py      :     0.008457
 19 H s       :     0.786750  s :     0.786750
      pz      :     0.012236  p :     0.026772
      px      :     0.006450
      py      :     0.008086


                     *******************************
                     * LOEWDIN POPULATION ANALYSIS *
                     *******************************

----------------------
LOEWDIN ATOMIC CHARGES
----------------------
   0 C :    0.048437
   1 C :   -0.048549
   2 C :   -0.011771
   3 C :   -0.018449
   4 C :   -0.011209
   5 C :   -0.016632
   6 C :   -0.004434
   7 C :    0.002602
   8 C :   -0.009961
   9 C :    0.395759
  10 O :    0.070375
  11 H :    0.036780
  12 H :    0.039075
  13 H :    0.038436
  14 H :    0.040035
  15 H :    0.039266
  16 H :    0.062366
  17 H :    0.120429
  18 H :    0.102720
  19 H :    0.124725

-------------------------------
LOEWDIN REDUCED ORBITAL CHARGES
-------------------------------
  0 C s       :     2.839303  s :     2.839303
      pz      :     0.995473  p :     2.931847
      px      :     0.873471
      py      :     1.062903
      dz2     :     0.015838  d :     0.180413
      dxz     :     0.026454
      dyz     :     0.021714
      dx2y2   :     0.058330
      dxy     :     0.058077
  1 C s       :     2.845725  s :     2.845725
      pz      :     1.012442  p :     3.085859
      px      :     1.076781
      py      :     0.996636
      dz2     :     0.010853  d :     0.116965
      dxz     :     0.016092
      dyz     :     0.013809
      dx2y2   :     0.041020
      dxy     :     0.035191
  2 C s       :     2.857891  s :     2.857891
      pz      :     0.963005  p :     3.054494
      px      :     1.035519
      py      :     1.055970
      dz2     :     0.008185  d :     0.099386
      dxz     :     0.008024
      dyz     :     0.015784
      dx2y2   :     0.032697
      dxy     :     0.034695
  3 C s       :     2.858447  s :     2.858447
      pz      :     0.960945  p :     3.059266
      px      :     1.047314
      py      :     1.051007
      dz2     :     0.008192  d :     0.100735
      dxz     :     0.010395
      dyz     :     0.012854
      dx2y2   :     0.033028
      dxy     :     0.036266
  4 C s       :     2.860051  s :     2.860051
      pz      :     0.948011  p :     3.050045
      px      :     1.055745
      py      :     1.046289
      dz2     :     0.008990  d :     0.101112
      dxz     :     0.015537
      dyz     :     0.007543
      dx2y2   :     0.036200
      dxy     :     0.032843
  5 C s       :     2.857900  s :     2.857900
      pz      :     0.960828  p :     3.058016
      px      :     1.042885
      py      :     1.054303
      dz2     :     0.008119  d :     0.100716
      dxz     :     0.008090
      dyz     :     0.015323
      dx2y2   :     0.035109
      dxy     :     0.034076
  6 C s       :     2.855856  s :     2.855856
      pz      :     0.964477  p :     3.049689
      px      :     1.028787
      py      :     1.056425
      dz2     :     0.008185  d :     0.098889
      dxz     :     0.010624
      dyz     :     0.013082
      dx2y2   :     0.031019
      dxy     :     0.035979
  7 C s       :     2.866546  s :     2.866546
      pz      :     0.958234  p :     3.033875
      px      :     1.058587
      py      :     1.017054
      dz2     :     0.008677  d :     0.096977
      dxz     :     0.009321
      dyz     :     0.015137
      dx2y2   :     0.026637
      dxy     :     0.037205
  8 C s       :     2.841558  s :     2.841558
      pz      :     1.061187  p :     3.074332
      px      :     0.964387
      py      :     1.048758
      dz2     :     0.016992  d :     0.094072
      dxz     :     0.011248
      dyz     :     0.017653
      dx2y2   :     0.027208
      dxy     :     0.020971
  9 C s       :     2.958660  s :     2.958660
      pz      :     0.602843  p :     2.517925
      px      :     1.068188
      py      :     0.846894
      dz2     :     0.010975  d :     0.127656
      dxz     :     0.007506
      dyz     :     0.021597
      dx2y2   :     0.052247
      dxy     :     0.035332
 10 O s       :     3.435552  s :     3.435552
      pz      :     1.542414  p :     4.449633
      px      :     1.543138
      py      :     1.364081
      dz2     :     0.005429  d :     0.044439
      dxz     :     0.006314
      dyz     :     0.005968
      dx2y2   :     0.017481
      dxy     :     0.009247
 11 H s       :     0.889527  s :     0.889527
      pz      :     0.016358  p :     0.073694
      px      :     0.041829
      py      :     0.015506
 12 H s       :     0.888700  s :     0.888700
      pz      :     0.015870  p :     0.072225
      px      :     0.031027
      py      :     0.025327
 13 H s       :     0.889294  s :     0.889294
      pz      :     0.014102  p :     0.072270
      px      :     0.012680
      py      :     0.045489
 14 H s       :     0.887763  s :     0.887763
      pz      :     0.016000  p :     0.072202
      px      :     0.040430
      py      :     0.015772
 15 H s       :     0.886749  s :     0.886749
      pz      :     0.016381  p :     0.073985
      px      :     0.033414
      py      :     0.024189
 16 H s       :     0.860175  s :     0.860175
      pz      :     0.017105  p :     0.077459
      px      :     0.048031
      py      :     0.012322
 17 H s       :     0.807558  s :     0.807558
      pz      :     0.039461  p :     0.072012
      px      :     0.010767
      py      :     0.021785
 18 H s       :     0.819783  s :     0.819783
      pz      :     0.010355  p :     0.077498
      px      :     0.043008
      py      :     0.024135
 19 H s       :     0.802895  s :     0.802895
      pz      :     0.032297  p :     0.072380
      px      :     0.017535
      py      :     0.022548


                      *****************************
                      * MAYER POPULATION ANALYSIS *
                      *****************************

  NA   - Mulliken gross atomic population
  ZA   - Total nuclear charge
  QA   - Mulliken gross atomic charge
  VA   - Mayer's total valence
  BVA  - Mayer's bonded valence
  FA   - Mayer's free valence

  ATOM       NA         ZA         QA         VA         BVA        FA
  0 C      5.7881     6.0000     0.2119     3.8363     3.6935     0.1429
  1 C      5.9967     6.0000     0.0033     3.8165     3.6625     0.1540
  2 C      6.0229     6.0000    -0.0229     3.8657     3.7196     0.1460
  3 C      6.0136     6.0000    -0.0136     3.8902     3.7472     0.1430
  4 C      6.0034     6.0000    -0.0034     3.8598     3.7166     0.1432
  5 C      6.0110     6.0000    -0.0110     3.8959     3.7532     0.1428
  6 C      6.0254     6.0000    -0.0254     3.9177     3.7708     0.1470
  7 C      6.1218     6.0000    -0.1218     3.9721     3.8216     0.1505
  8 C      5.9952     6.0000     0.0048     3.8781     3.7615     0.1166
  9 C      5.6386     6.0000     0.3614     3.6497     3.5002     0.1495
 10 O      8.2139     8.0000    -0.2139     2.4812     2.3060     0.1752
 11 H      0.9674     1.0000     0.0326     0.9970     0.9758     0.0212
 12 H      0.9641     1.0000     0.0359     0.9865     0.9659     0.0206
 13 H      0.9633     1.0000     0.0367     0.9860     0.9654     0.0206
 14 H      0.9641     1.0000     0.0359     0.9866     0.9660     0.0206
 15 H      0.9683     1.0000     0.0317     0.9924     0.9713     0.0211
 16 H      0.9072     1.0000     0.0928     0.9957     0.9761     0.0196
 17 H      0.8189     1.0000     0.1811     0.9675     0.9463     0.0212
 18 H      0.8025     1.0000     0.1975     0.9670     0.9500     0.0170
 19 H      0.8135     1.0000     0.1865     0.9656     0.9442     0.0214

  Mayer bond orders larger than 0.100000
B(  0-C ,  1-C ) :   0.9966 B(  0-C ,  7-C ) :   1.7095 B(  0-C , 10-O ) :   0.9590 
B(  1-C ,  2-C ) :   1.3121 B(  1-C ,  6-C ) :   1.3323 B(  2-C ,  3-C ) :   1.3527 
B(  2-C , 11-H ) :   0.9890 B(  3-C ,  4-C ) :   1.3510 B(  3-C , 12-H ) :   0.9814 
B(  4-C ,  5-C ) :   1.3338 B(  4-C , 13-H ) :   0.9824 B(  5-C ,  6-C ) :   1.3786 
B(  5-C , 14-H ) :   0.9788 B(  6-C , 15-H ) :   0.9797 B(  7-C ,  8-C ) :   1.0125 
B(  7-C , 16-H ) :   0.9663 B(  8-C ,  9-C ) :   1.0538 B(  8-C , 17-H ) :   0.8568 
B(  8-C , 19-H ) :   0.8511 B(  9-C , 10-O ) :   1.3213 B(  9-C , 18-H ) :   0.9379 


                *******************************************
                * RELAXED MP2 DENSITY POPULATION ANALYSIS *
                *******************************************

------------------------------------------------------------------------------
                           ORCA POPULATION ANALYSIS
------------------------------------------------------------------------------
Input electron density              ... calc.pmp2re
BaseName (.gbw .S,...)              ... calc

                    ********************************
                    * MULLIKEN POPULATION ANALYSIS *
                    ********************************

-----------------------
MULLIKEN ATOMIC CHARGES
-----------------------
   0 C :    0.189327
   1 C :    0.030675
   2 C :   -0.023224
   3 C :   -0.003039
   4 C :    0.005893
   5 C :   -0.000881
   6 C :   -0.023729
   7 C :   -0.104933
   8 C :    0.012533
   9 C :    0.302575
  10 O :   -0.151059
  11 H :    0.022782
  12 H :    0.027684
  13 H :    0.028117
  14 H :    0.027661
  15 H :    0.022247
  16 H :    0.087910
  17 H :    0.180814
  18 H :    0.182290
  19 H :    0.186355
Sum of atomic charges:    1.0000000

--------------------------------
MULLIKEN REDUCED ORBITAL CHARGES
--------------------------------
  0 C s       :     3.034708  s :     3.034708
      pz      :     1.007458  p :     2.695387
      px      :     0.743720
      py      :     0.944209
      dz2     :     0.007597  d :     0.080578
      dxz     :     0.012025
      dyz     :     0.012231
      dx2y2   :     0.024446
      dxy     :     0.024279
  1 C s       :     3.047540  s :     3.047540
      pz      :     1.028172  p :     2.872612
      px      :     0.949246
      py      :     0.895195
      dz2     :     0.005307  d :     0.049172
      dxz     :     0.008173
      dyz     :     0.007157
      dx2y2   :     0.015646
      dxy     :     0.012889
  2 C s       :     3.231602  s :     3.231602
      pz      :     0.964884  p :     2.749405
      px      :     0.865016
      py      :     0.919505
      dz2     :     0.004036  d :     0.042217
      dxz     :     0.004443
      dyz     :     0.007971
      dx2y2   :     0.012388
      dxy     :     0.013380
  3 C s       :     3.165864  s :     3.165864
      pz      :     0.965373  p :     2.794152
      px      :     0.911958
      py      :     0.916821
      dz2     :     0.003992  d :     0.043022
      dxz     :     0.005517
      dyz     :     0.006682
      dx2y2   :     0.012573
      dxy     :     0.014258
  4 C s       :     3.165754  s :     3.165754
      pz      :     0.957408  p :     2.785020
      px      :     0.949276
      py      :     0.878337
      dz2     :     0.004403  d :     0.043332
      dxz     :     0.007562
      dyz     :     0.004424
      dx2y2   :     0.014318
      dxy     :     0.012625
  5 C s       :     3.164525  s :     3.164525
      pz      :     0.965839  p :     2.793255
      px      :     0.888115
      py      :     0.939301
      dz2     :     0.003962  d :     0.043101
      dxz     :     0.004582
      dyz     :     0.007739
      dx2y2   :     0.013557
      dxy     :     0.013261
  6 C s       :     3.211040  s :     3.211040
      pz      :     0.967275  p :     2.770522
      px      :     0.898355
      py      :     0.904892
      dz2     :     0.004068  d :     0.042167
      dxz     :     0.005514
      dyz     :     0.006868
      dx2y2   :     0.011687
      dxy     :     0.014031
  7 C s       :     3.276990  s :     3.276990
      pz      :     0.934099  p :     2.786161
      px      :     0.919695
      py      :     0.932366
      dz2     :     0.004475  d :     0.041782
      dxz     :     0.005360
      dyz     :     0.007785
      dx2y2   :     0.010038
      dxy     :     0.014125
  8 C s       :     2.965059  s :     2.965059
      pz      :     1.071784  p :     2.982626
      px      :     0.879467
      py      :     1.031376
      dz2     :     0.007533  d :     0.039781
      dxz     :     0.005827
      dyz     :     0.007308
      dx2y2   :     0.010879
      dxy     :     0.008234
  9 C s       :     3.262956  s :     3.262956
      pz      :     0.662704  p :     2.369531
      px      :     0.997430
      py      :     0.709396
      dz2     :     0.005933  d :     0.064938
      dxz     :     0.004800
      dyz     :     0.012298
      dx2y2   :     0.024505
      dxy     :     0.017402
 10 O s       :     3.755100  s :     3.755100
      pz      :     1.536084  p :     4.368541
      px      :     1.511448
      py      :     1.321009
      dz2     :     0.003688  d :     0.027419
      dxz     :     0.004715
      dyz     :     0.004653
      dx2y2   :     0.008999
      dxy     :     0.005364
 11 H s       :     0.951705  s :     0.951705
      pz      :     0.005451  p :     0.025513
      px      :     0.014997
      py      :     0.005064
 12 H s       :     0.947027  s :     0.947027
      pz      :     0.005262  p :     0.025288
      px      :     0.011075
      py      :     0.008952
 13 H s       :     0.946709  s :     0.946709
      pz      :     0.004586  p :     0.025174
      px      :     0.003974
      py      :     0.016614
 14 H s       :     0.947039  s :     0.947039
      pz      :     0.005310  p :     0.025300
      px      :     0.014667
      py      :     0.005323
 15 H s       :     0.952147  s :     0.952147
      pz      :     0.005502  p :     0.025606
      px      :     0.011854
      py      :     0.008250
 16 H s       :     0.885835  s :     0.885835
      pz      :     0.005374  p :     0.026255
      px      :     0.017373
      py      :     0.003508
 17 H s       :     0.792985  s :     0.792985
      pz      :     0.014477  p :     0.026201
      px      :     0.004004
      py      :     0.007719
 18 H s       :     0.792521  s :     0.792521
      pz      :     0.003772  p :     0.025190
      px      :     0.013422
      py      :     0.007996
 19 H s       :     0.787246  s :     0.787246
      pz      :     0.011905  p :     0.026399
      px      :     0.006437
      py      :     0.008057


                     *******************************
                     * LOEWDIN POPULATION ANALYSIS *
                     *******************************

----------------------
LOEWDIN ATOMIC CHARGES
----------------------
   0 C :    0.045312
   1 C :   -0.046774
   2 C :   -0.011157
   3 C :   -0.015805
   4 C :   -0.009767
   5 C :   -0.014167
   6 C :   -0.004560
   7 C :    0.017881
   8 C :   -0.015024
   9 C :    0.339925
  10 O :    0.107572
  11 H :    0.035982
  12 H :    0.038929
  13 H :    0.038069
  14 H :    0.039917
  15 H :    0.038790
  16 H :    0.063885
  17 H :    0.125216
  18 H :    0.096083
  19 H :    0.129693

-------------------------------
LOEWDIN REDUCED ORBITAL CHARGES
-------------------------------
  0 C s       :     2.842640  s :     2.842640
      pz      :     0.996452  p :     2.934795
      px      :     0.876339
      py      :     1.062004
      dz2     :     0.015251  d :     0.177253
      dxz     :     0.024892
      dyz     :     0.021470
      dx2y2   :     0.057869
      dxy     :     0.057770
  1 C s       :     2.847704  s :     2.847704
      pz      :     1.011778  p :     3.083612
      px      :     1.075628
      py      :     0.996207
      dz2     :     0.010661  d :     0.115458
      dxz     :     0.015991
      dyz     :     0.013512
      dx2y2   :     0.040650
      dxy     :     0.034643
  2 C s       :     2.859325  s :     2.859325
      pz      :     0.963617  p :     3.053916
      px      :     1.034739
      py      :     1.055560
      dz2     :     0.008013  d :     0.097916
      dxz     :     0.007829
      dyz     :     0.015530
      dx2y2   :     0.032271
      dxy     :     0.034273
  3 C s       :     2.859874  s :     2.859874
      pz      :     0.958882  p :     3.056613
      px      :     1.047002
      py      :     1.050729
      dz2     :     0.008026  d :     0.099317
      dxz     :     0.010220
      dyz     :     0.012688
      dx2y2   :     0.032410
      dxy     :     0.035973
  4 C s       :     2.861218  s :     2.861218
      pz      :     0.947791  p :     3.048848
      px      :     1.055383
      py      :     1.045674
      dz2     :     0.008818  d :     0.099700
      dxz     :     0.015313
      dyz     :     0.007369
      dx2y2   :     0.035907
      dxy     :     0.032293
  5 C s       :     2.859317  s :     2.859317
      pz      :     0.959044  p :     3.055570
      px      :     1.042450
      py      :     1.054076
      dz2     :     0.007954  d :     0.099280
      dxz     :     0.007938
      dyz     :     0.015126
      dx2y2   :     0.034691
      dxy     :     0.033570
  6 C s       :     2.857424  s :     2.857424
      pz      :     0.965809  p :     3.049746
      px      :     1.028111
      py      :     1.055825
      dz2     :     0.008007  d :     0.097390
      dxz     :     0.010391
      dyz     :     0.012862
      dx2y2   :     0.030441
      dxy     :     0.035690
  7 C s       :     2.869583  s :     2.869583
      pz      :     0.939641  p :     3.017248
      px      :     1.057949
      py      :     1.019658
      dz2     :     0.008469  d :     0.095288
      dxz     :     0.009053
      dyz     :     0.014605
      dx2y2   :     0.026540
      dxy     :     0.036621
  8 C s       :     2.843273  s :     2.843273
      pz      :     1.056540  p :     3.080569
      px      :     0.977765
      py      :     1.046264
      dz2     :     0.016523  d :     0.091182
      dxz     :     0.011857
      dyz     :     0.016324
      dx2y2   :     0.026059
      dxy     :     0.020419
  9 C s       :     2.954991  s :     2.954991
      pz      :     0.682640  p :     2.579831
      px      :     1.061504
      py      :     0.835687
      dz2     :     0.010783  d :     0.125252
      dxz     :     0.007361
      dyz     :     0.020357
      dx2y2   :     0.051836
      dxy     :     0.034915
 10 O s       :     3.439972  s :     3.439972
      pz      :     1.501297  p :     4.407749
      px      :     1.536045
      py      :     1.370406
      dz2     :     0.005398  d :     0.044708
      dxz     :     0.006387
      dyz     :     0.006381
      dx2y2   :     0.017121
      dxy     :     0.009421
 11 H s       :     0.890565  s :     0.890565
      pz      :     0.016388  p :     0.073452
      px      :     0.041324
      py      :     0.015741
 12 H s       :     0.889157  s :     0.889157
      pz      :     0.015816  p :     0.071914
      px      :     0.030828
      py      :     0.025270
 13 H s       :     0.889955  s :     0.889955
      pz      :     0.014140  p :     0.071977
      px      :     0.012926
      py      :     0.044911
 14 H s       :     0.888195  s :     0.888195
      pz      :     0.015950  p :     0.071888
      px      :     0.039993
      py      :     0.015945
 15 H s       :     0.887430  s :     0.887430
      pz      :     0.016438  p :     0.073780
      px      :     0.033133
      py      :     0.024209
 16 H s       :     0.859022  s :     0.859022
      pz      :     0.016737  p :     0.077092
      px      :     0.047742
      py      :     0.012612
 17 H s       :     0.802832  s :     0.802832
      pz      :     0.039019  p :     0.071952
      px      :     0.011212
      py      :     0.021722
 18 H s       :     0.827359  s :     0.827359
      pz      :     0.011726  p :     0.076559
      px      :     0.041491
      py      :     0.023342
 19 H s       :     0.797987  s :     0.797987
      pz      :     0.032108  p :     0.072321
      px      :     0.017734
      py      :     0.022478


                      *****************************
                      * MAYER POPULATION ANALYSIS *
                      *****************************

  NA   - Mulliken gross atomic population
  ZA   - Total nuclear charge
  QA   - Mulliken gross atomic charge
  VA   - Mayer's total valence
  BVA  - Mayer's bonded valence
  FA   - Mayer's free valence

  ATOM       NA         ZA         QA         VA         BVA        FA
  0 C      5.8107     6.0000     0.1893     3.8591     3.7201     0.1390
  1 C      5.9693     6.0000     0.0307     3.8184     3.6658     0.1527
  2 C      6.0232     6.0000    -0.0232     3.8627     3.7174     0.1452
  3 C      6.0030     6.0000    -0.0030     3.8911     3.7489     0.1422
  4 C      5.9941     6.0000     0.0059     3.8626     3.7203     0.1423
  5 C      6.0009     6.0000    -0.0009     3.8967     3.7547     0.1420
  6 C      6.0237     6.0000    -0.0237     3.9106     3.7645     0.1460
  7 C      6.1049     6.0000    -0.1049     3.9726     3.8276     0.1450
  8 C      5.9875     6.0000     0.0125     3.8861     3.7708     0.1153
  9 C      5.6974     6.0000     0.3026     3.7364     3.5998     0.1366
 10 O      8.1511     8.0000    -0.1511     2.5593     2.3903     0.1690
 11 H      0.9772     1.0000     0.0228     0.9962     0.9751     0.0212
 12 H      0.9723     1.0000     0.0277     0.9852     0.9646     0.0206
 13 H      0.9719     1.0000     0.0281     0.9848     0.9642     0.0206
 14 H      0.9723     1.0000     0.0277     0.9853     0.9647     0.0206
 15 H      0.9778     1.0000     0.0222     0.9911     0.9701     0.0210
 16 H      0.9121     1.0000     0.0879     0.9955     0.9759     0.0196
 17 H      0.8192     1.0000     0.1808     0.9688     0.9481     0.0207
 18 H      0.8177     1.0000     0.1823     0.9717     0.9550     0.0166
 19 H      0.8136     1.0000     0.1864     0.9669     0.9461     0.0208

  Mayer bond orders larger than 0.100000
B(  0-C ,  1-C ) :   0.9998 B(  0-C ,  7-C ) :   1.6640 B(  0-C , 10-O ) :   0.9997 
B(  1-C ,  2-C ) :   1.3065 B(  1-C ,  6-C ) :   1.3284 B(  2-C ,  3-C ) :   1.3498 
B(  2-C , 11-H ) :   0.9849 B(  3-C ,  4-C ) :   1.3482 B(  3-C , 12-H ) :   0.9770 
B(  4-C ,  5-C ) :   1.3334 B(  4-C , 13-H ) :   0.9786 B(  5-C ,  6-C ) :   1.3736 
B(  5-C , 14-H ) :   0.9743 B(  6-C , 15-H ) :   0.9750 B(  7-C ,  8-C ) :   1.0231 
B(  7-C , 16-H ) :   0.9643 B(  8-C ,  9-C ) :   1.0624 B(  8-C , 17-H ) :   0.8470 
B(  8-C , 19-H ) :   0.8414 B(  9-C , 10-O ) :   1.3500 B(  9-C , 18-H ) :   0.9412 


-------
TIMINGS
-------

Total time                :   17.206 sec
Integral trafo            :    0.238 sec (  1.4%)
FC preparation            :    0.059 sec (  0.3%)
I/O of integrals          :    0.073 sec (  0.4%)
K(i,j) operators          :    0.105 sec (  0.6%)
T(i,j) pair energies      :    0.017 sec (  0.1%)
V**(-1/2)                 :    0.120 sec (  0.7%)
Gamma(ia|P)               :    0.103 sec (  0.6%)
Gamma-Trafo               :    0.039 sec (  0.2%)
D(virtual)                :    0.005 sec (  0.0%)
D(internal)               :    0.138 sec (  0.8%)
W(virtual)                :    0.009 sec (  0.1%)
W(internal)               :    0.154 sec (  0.9%)
L(virtual)                :    0.133 sec (  0.8%)
L(internal)               :    0.016 sec (  0.1%)
XC kernel                 :    0.020 sec (  0.1%)
G(D)                      :    1.265 sec (  7.4%)
G(Z)                      :    1.273 sec (  7.4%)
Z-vector solution         :    6.222 sec ( 36.2%)
3-index derivative        :    0.237 sec (  1.4%)
2-index derivative        :    0.029 sec (  0.2%)
Fock matrix gradient      :    6.540 sec ( 38.0%)


---------------------------------------
MP2 TOTAL ENERGY:     -460.638823516 Eh
---------------------------------------

The final MP2 gradient
  0:   0.04597886   0.04479667   0.00926554
  1:  -0.01894384  -0.00195320  -0.00454346
  2:   0.00368932   0.00366081   0.00083797
  3:   0.00426451  -0.00514919   0.00127361
  4:  -0.00203941  -0.00241850  -0.00046143
  5:  -0.00671445  -0.00667492  -0.00153007
  6:  -0.00375793   0.00145915  -0.00099221
  7:   0.01432973  -0.02380032   0.00387424
  8:  -0.02769411   0.02842311  -0.00140767
  9:   0.02925879   0.04559265  -0.00702579
 10:  -0.03806000  -0.08443486  -0.00179962
 11:  -0.00408625  -0.00374995  -0.00087153
 12:  -0.00469939   0.00280893  -0.00130117
 13:   0.00093127   0.00582089   0.00003596
 14:   0.00532879   0.00067407   0.00131547
 15:   0.00380420  -0.00597210   0.00123336
 16:   0.00321077   0.00050515   0.00099426
 17:  -0.00164610  -0.00606315  -0.00460404
 18:   0.00253223   0.01296799   0.00351177
 19:  -0.00569786  -0.00651490   0.00218796

-----------------------------------
NORM OF THE MP2 GRADIENT:  0.138677
-----------------------------------

Maximum memory used throughout the entire MP2-calculation: 41.4 MB


-------------------------------------------------------------------------------
                          DFT DISPERSION CORRECTION                            
                                                                               
                              DFTD3 V3.1  Rev 1                                
                          USING Becke-Johnson damping                          
-------------------------------------------------------------------------------
The B2PLYP functional is recognized
Active option DFTDOPT                   ...         4   

molecular C6(AA) [au] = 4649.144149 


            DFT-D V3
 parameters
 s6 scaling factor         :     0.6400 
 a1 scaling factor         :     0.3065 
 s8 scaling factor         :     0.9147 
 a2 scaling factor         :     5.0570 
 ad hoc parameters k1-k3   :    16.0000     1.3333    -4.0000 

 Edisp/kcal,au: -10.642803911959  -0.016960385805 
 E6   /kcal   :  -5.946781458 
 E8   /kcal   :  -4.696022454 
 % E8         :  44.123921597 

-------------------------   ----------------
Dispersion correction           -0.016960386
-------------------------   ----------------


-------------------------   --------------------
FINAL SINGLE POINT ENERGY      -460.655783901567
-------------------------   --------------------

------------------------------------------------------------------------------
                         ORCA GEOMETRY RELAXATION STEP
------------------------------------------------------------------------------

Reading the OPT-File                    .... done
Getting information on internals        .... done
Copying old internal coords+grads       .... done
Making the new internal coordinates     .... (2022 redundants) done
Validating the new internal coordinates .... (2022 redundants) done
Calculating the B-matrix                .... done
Calculating the G,G- and P matrices     .... done
Transforming gradient to internals      .... done
Projecting the internal gradient        .... done
Number of atoms                         ....  20
Number of internal coordinates          .... 101
Current Energy                          ....  -460.655783902 Eh
Current gradient norm                   ....     0.138676812 Eh/bohr
Maximum allowed component of the step   ....  0.300
Current trust radius                    ....  0.300
Evaluating the initial hessian          ....  (Almloef) done
Projecting the Hessian                  .... done
Forming the augmented Hessian           .... done
Diagonalizing the augmented Hessian     .... done
Last element of RFO vector              ....  0.973415345
Lowest eigenvalues of augmented Hessian:
 -0.020802520  0.012867234  0.015651687  0.016847092  0.020145740
Length of the computed step             ....  0.235302520
The final length of the internal step   ....  0.235302520
Converting the step to Cartesian space:
 Initial RMS(Int)=    0.0234134758
Transforming coordinates:
 Iter   0:  RMS(Cart)=    0.0732411256 RMS(Int)=    1.2496386863
 Iter   5:  RMS(Cart)=    0.0000000526 RMS(Int)=    0.0000000367
done
Storing new coordinates                 .... done

                                .--------------------.
          ----------------------|Geometry convergence|-------------------------
          Item                value                   Tolerance       Converged
          ---------------------------------------------------------------------
          RMS gradient        0.0102246285            0.0000300000      NO
          MAX gradient        0.0694491349            0.0001000000      NO
          RMS step            0.0234134758            0.0006000000      NO
          MAX step            0.1153021757            0.0010000000      NO
          ........................................................
          Max(Bonds)      0.0610      Max(Angles)    3.81
          Max(Dihed)        3.92      Max(Improp)    0.00
          ---------------------------------------------------------------------

The optimization has not yet converged - more geometry cycles are needed


    ---------------------------------------------------------------------------
                         Redundant Internal Coordinates
                            (Angstroem and degrees)

        Definition                    Value    dE/dq     Step     New-Value
    ----------------------------------------------------------------------------
     1. B(C   1,C   0)                1.4891  0.015482 -0.0180    1.4711   
     2. B(C   2,C   1)                1.4078  0.001938 -0.0018    1.4060   
     3. B(C   3,C   2)                1.3983  0.001923 -0.0016    1.3967   
     4. B(C   4,C   3)                1.3958 -0.001473  0.0014    1.3972   
     5. B(C   5,C   4)                1.3958 -0.004085  0.0035    1.3993   
     6. B(C   6,C   5)                1.3984  0.003409 -0.0029    1.3955   
     7. B(C   6,C   1)                1.4105  0.006366 -0.0058    1.4047   
     8. B(C   7,C   0)                1.3321 -0.017937  0.0140    1.3461   
     9. B(C   8,C   7)                1.4853 -0.000751  0.0015    1.4868   
    10. B(C   9,C   8)                1.5165  0.025628 -0.0366    1.4800   
    11. B(O  10,C   9)                1.3718  0.069449 -0.0610    1.3108   
    12. B(O  10,C   0)                1.3471 -0.034174  0.0280    1.3751   
    13. B(H  11,C   2)                1.0829 -0.005184  0.0070    1.0899   
    14. B(H  12,C   3)                1.0824 -0.005554  0.0075    1.0899   
    15. B(H  13,C   4)                1.0824 -0.005896  0.0080    1.0903   
    16. B(H  14,C   5)                1.0824 -0.005369  0.0073    1.0897   
    17. B(H  15,C   6)                1.0801 -0.006783  0.0091    1.0892   
    18. B(H  16,C   7)                1.0803 -0.003390  0.0046    1.0849   
    19. B(H  17,C   8)                1.1099  0.000939 -0.0014    1.1085   
    20. B(H  18,C   9)                1.1094  0.010008 -0.0149    1.0945   
    21. B(H  19,C   8)                1.1100  0.000558 -0.0008    1.1091   
    22. A(C   1,C   0,C   7)          126.10 -0.031231    3.81    129.91   
    23. A(C   7,C   0,O  10)          111.72  0.014902   -1.41    110.31   
    24. A(C   1,C   0,O  10)          122.18  0.016328   -2.40    119.78   
    25. A(C   0,C   1,C   2)          119.27 -0.002046    0.31    119.58   
    26. A(C   2,C   1,C   6)          118.64 -0.005347    0.66    119.29   
    27. A(C   0,C   1,C   6)          122.10  0.007394   -0.97    121.13   
    28. A(C   1,C   2,C   3)          120.61  0.001503   -0.21    120.39   
    29. A(C   1,C   2,H  11)          120.72  0.001448   -0.23    120.49   
    30. A(C   3,C   2,H  11)          118.67 -0.002951    0.44    119.11   
    31. A(C   2,C   3,C   4)          120.13  0.001123   -0.11    120.02   
    32. A(C   4,C   3,H  12)          119.89 -0.001484    0.20    120.09   
    33. A(C   2,C   3,H  12)          119.97  0.000361   -0.08    119.89   
    34. A(C   3,C   4,C   5)          119.94  0.001171   -0.11    119.84   
    35. A(C   5,C   4,H  13)          120.01 -0.000610    0.06    120.07   
    36. A(C   3,C   4,H  13)          120.05 -0.000561    0.05    120.09   
    37. A(C   4,C   5,C   6)          120.20 -0.001109    0.17    120.37   
    38. A(C   6,C   5,H  14)          119.92  0.001919   -0.29    119.63   
    39. A(C   4,C   5,H  14)          119.88 -0.000809    0.12    120.00   
    40. A(C   1,C   6,H  15)          121.54  0.001096   -0.18    121.36   
    41. A(C   1,C   6,C   5)          120.47  0.002660   -0.39    120.08   
    42. A(C   5,C   6,H  15)          117.99 -0.003756    0.57    118.56   
    43. A(C   8,C   7,H  16)          123.87 -0.009042    1.12    124.99   
    44. A(C   0,C   7,H  16)          126.28 -0.008870    1.00    127.28   
    45. A(C   0,C   7,C   8)          109.85  0.017908   -2.12    107.73   
    46. A(C   9,C   8,H  17)          111.25  0.004082   -0.53    110.71   
    47. A(C   7,C   8,H  17)          111.38 -0.001570    1.18    112.56   
    48. A(C   7,C   8,C   9)          100.44 -0.010543    1.48    101.91   
    49. A(H  17,C   8,H  19)          111.36  0.004104   -1.66    109.69   
    50. A(C   9,C   8,H  19)          111.56  0.007295   -1.49    110.07   
    51. A(C   7,C   8,H  19)          110.41 -0.004758    1.38    111.79   
    52. A(O  10,C   9,H  18)          121.65  0.016591   -1.99    119.66   
    53. A(C   8,C   9,H  18)          129.94 -0.002539    1.05    130.98   
    54. A(C   8,C   9,O  10)          108.08 -0.014173    1.35    109.42   
    55. A(C   0,O  10,C   9)          109.87 -0.008159    0.80    110.67   
    56. D(C   6,C   1,C   0,C   7)      0.49  0.000143   -0.28      0.21   
    57. D(C   6,C   1,C   0,O  10)   -179.67 -0.000082    0.19   -179.48   
    58. D(C   2,C   1,C   0,O  10)      0.24 -0.000121    0.24      0.48   
    59. D(C   2,C   1,C   0,C   7)   -179.60  0.000105   -0.23   -179.83   
    60. D(C   3,C   2,C   1,C   6)      0.04  0.000041   -0.05     -0.01   
    61. D(H  11,C   2,C   1,C   0)      0.11  0.000053   -0.08      0.03   
    62. D(C   3,C   2,C   1,C   0)   -179.88  0.000067   -0.09   -179.97   
    63. D(H  11,C   2,C   1,C   6)   -179.98  0.000027   -0.03   -180.01   
    64. D(H  12,C   3,C   2,H  11)     -0.01 -0.000010    0.01      0.00   
    65. D(H  12,C   3,C   2,C   1)    179.98 -0.000023    0.03    180.01   
    66. D(C   4,C   3,C   2,H  11)   -179.98  0.000010   -0.02   -179.99   
    67. D(C   4,C   3,C   2,C   1)      0.01 -0.000003    0.00      0.01   
    68. D(H  13,C   4,C   3,C   2)    179.95 -0.000020    0.03    179.98   
    69. D(C   5,C   4,C   3,H  12)    179.99 -0.000009    0.01    180.00   
    70. D(C   5,C   4,C   3,C   2)     -0.04 -0.000028    0.03     -0.01   
    71. D(H  13,C   4,C   3,H  12)     -0.02 -0.000001   -0.00     -0.02   
    72. D(H  14,C   5,C   4,H  13)     -0.00  0.000001   -0.00     -0.00   
    73. D(H  14,C   5,C   4,C   3)    179.99  0.000009   -0.01    179.98   
    74. D(C   6,C   5,C   4,H  13)   -179.97  0.000008   -0.01   -179.98   
    75. D(C   6,C   5,C   4,C   3)      0.02  0.000016   -0.02      0.00   
    76. D(H  15,C   6,C   5,H  14)     -0.01  0.000015   -0.02     -0.03   
    77. D(C   1,C   6,C   5,H  14)   -179.94  0.000034   -0.04   -179.98   
    78. D(C   1,C   6,C   5,C   4)      0.03  0.000026   -0.03     -0.00   
    79. D(H  15,C   6,C   1,C   2)   -179.99 -0.000029    0.04   -179.95   
    80. D(H  15,C   6,C   1,C   0)     -0.07 -0.000065    0.09      0.01   
    81. D(H  15,C   6,C   5,C   4)    179.96  0.000007   -0.01    179.95   
    82. D(C   5,C   6,C   1,C   2)     -0.06 -0.000053    0.07      0.01   
    83. D(C   5,C   6,C   1,C   0)    179.86 -0.000088    0.11    179.97   
    84. D(H  16,C   7,C   0,C   1)      0.27  0.000076   -0.11      0.16   
    85. D(C   8,C   7,C   0,O  10)     -0.14 -0.000139    0.11     -0.02   
    86. D(C   8,C   7,C   0,C   1)    179.72 -0.000333    0.54    180.26   
    87. D(H  16,C   7,C   0,O  10)   -179.59  0.000270   -0.53   -180.12   
    88. D(H  19,C   8,C   7,C   0)   -116.41  0.000316   -0.91   -117.32   
    89. D(H  17,C   8,C   7,H  16)    -61.20 -0.000800    0.01    -61.19   
    90. D(H  17,C   8,C   7,C   0)    119.33 -0.000398   -0.62    118.72   
    91. D(C   9,C   8,C   7,H  16)   -179.09  0.000851   -0.67   -179.76   
    92. D(C   9,C   8,C   7,C   0)      1.44  0.001252   -1.29      0.15   
    93. D(H  18,C   9,C   8,H  17)     66.42  0.005189   -3.92     62.51   
    94. D(H  18,C   9,C   8,C   7)   -175.59 -0.000597   -1.99   -177.57   
    95. D(O  10,C   9,C   8,H  19)    114.76 -0.008982    3.69    118.45   
    96. D(O  10,C   9,C   8,H  17)   -120.23  0.004964   -0.01   -120.24   
    97. D(O  10,C   9,C   8,C   7)     -2.24 -0.000822    1.92     -0.32   
    98. D(C   0,O  10,C   9,H  18)    176.36 -0.000396    1.69    178.04   
    99. D(C   0,O  10,C   9,C   8)      2.35  0.001103   -2.05      0.30   
   100. D(C   9,O  10,C   0,C   7)     -1.44 -0.000773    1.28     -0.16   
   101. D(C   9,O  10,C   0,C   1)    178.70 -0.000508    0.86    179.56   
    ----------------------------------------------------------------------------

Geometry step timings:
Preparation and reading OPT file:      0.000 s ( 6.140 %)
Internal coordinates            :      0.000 s ( 0.540 %)
B/P matrices and projection     :      0.001 s (21.920 %)
Hessian update/contruction      :      0.000 s ( 9.680 %)
Making the step                 :      0.002 s (44.360 %)
Converting the step to Cartesian:      0.000 s ( 2.720 %)
Storing new data                :      0.000 s ( 0.760 %)
Checking convergence            :      0.000 s ( 0.100 %)
Final printing                  :      0.001 s (13.700 %)
Total time                      :      0.005 s

Time for energy+gradient        :     33.384 s
Time for complete geometry iter :     33.672 s

         *************************************************************
         *                GEOMETRY OPTIMIZATION CYCLE   2            *
         *************************************************************
---------------------------------
CARTESIAN COORDINATES (ANGSTROEM)
---------------------------------
  C     -0.730443   -1.045374   -0.049952
  C     -0.957997   -2.498737   -0.062080
  C      0.105004   -3.370065    0.233780
  C     -0.091765   -4.752863    0.226647
  C     -1.350559   -5.278220   -0.075938
  C     -2.412260   -4.415824   -0.371291
  C     -2.220984   -3.033543   -0.365448
  C     -1.585796   -0.035161   -0.294392
  C     -0.833706    1.239616   -0.152616
  C      0.522474    0.757748    0.192509
  O      0.519753   -0.552096    0.240472
  H      1.093043   -2.976295    0.471728
  H      0.738079   -5.420773    0.457392
  H     -1.505453   -6.357484   -0.082232
  H     -3.395076   -4.822661   -0.607930
  H     -3.067527   -2.389782   -0.600435
  H     -2.636921   -0.111946   -0.551575
  H     -0.812496    1.827511   -1.092188
  H      1.438809    1.305885    0.433049
  H     -1.235764    1.865299    0.670201

----------------------------
CARTESIAN COORDINATES (A.U.)
----------------------------
  NO LB      ZA    FRAG     MASS         X           Y           Z
   0 C     6.0000    0    12.011   -1.380337   -1.975470   -0.094396
   1 C     6.0000    0    12.011   -1.810351   -4.721928   -0.117315
   2 C     6.0000    0    12.011    0.198429   -6.368500    0.441780
   3 C     6.0000    0    12.011   -0.173411   -8.981609    0.428302
   4 C     6.0000    0    12.011   -2.552187   -9.974390   -0.143502
   5 C     6.0000    0    12.011   -4.558511   -8.344698   -0.701639
   6 C     6.0000    0    12.011   -4.197052   -5.732565   -0.690597
   7 C     6.0000    0    12.011   -2.996721   -0.066445   -0.556321
   8 C     6.0000    0    12.011   -1.575477    2.342535   -0.288402
   9 C     6.0000    0    12.011    0.987333    1.431937    0.363789
  10 O     8.0000    0    15.999    0.982192   -1.043310    0.454427
  11 H     1.0000    0     1.008    2.065551   -5.624382    0.891436
  12 H     1.0000    0     1.008    1.394767  -10.243776    0.864345
  13 H     1.0000    0     1.008   -2.844893  -12.013903   -0.155396
  14 H     1.0000    0     1.008   -6.415765   -9.113509   -1.148821
  15 H     1.0000    0     1.008   -5.796785   -4.516034   -1.134658
  16 H     1.0000    0     1.008   -4.983058   -0.211547   -1.042326
  17 H     1.0000    0     1.008   -1.535394    3.453495   -2.063937
  18 H     1.0000    0     1.008    2.718956    2.467764    0.818343
  19 H     1.0000    0     1.008   -2.335256    3.524904    1.266497

--------------------------------
INTERNAL COORDINATES (ANGSTROEM)
--------------------------------
 C      0   0   0     0.000000000000     0.00000000     0.00000000
 C      1   0   0     1.471119585701     0.00000000     0.00000000
 C      2   1   0     1.405957609379   119.57587861     0.00000000
 C      3   2   1     1.396745986575   120.39536021   180.02677347
 C      4   3   2     1.397183174712   120.01891233     0.00000000
 C      5   4   3     1.399345863358   119.83754399     0.00000000
 C      6   5   4     1.395464646436   120.37004030     0.00000000
 C      1   2   3     1.346071581560   129.91443801   180.17629591
 C      8   1   2     1.486875330311   107.74007062   180.26320142
 C      9   8   1     1.480045149302   101.92246463     0.17539112
 O     10   9   8     1.310724739720   109.38952132   359.70845041
 H      3   2   1     1.089905380780   120.49348810     0.03164752
 H      4   3   2     1.089948467917   119.88968216   180.00921133
 H      5   4   3     1.090340190813   120.09470094   179.97682117
 H      6   5   4     1.089698563879   120.00266018   179.98297252
 H      7   6   5     1.089165190528   118.55716773   179.95128556
 H      8   1   2     1.084851096657   127.27350626     0.17444092
 H      9   8   1     1.108542461075   112.55324248   118.73647958
 H     10   9   8     1.094523983795   130.94488296   182.38767129
 H      9   8   1     1.109124688626   111.77922157   242.67909035

---------------------------
INTERNAL COORDINATES (A.U.)
---------------------------
 C      0   0   0     0.000000000000     0.00000000     0.00000000
 C      1   0   0     2.780013127222     0.00000000     0.00000000
 C      2   1   0     2.656874837629   119.57587861     0.00000000
 C      3   2   1     2.639467393280   120.39536021   180.02677347
 C      4   3   2     2.640293559128   120.01891233     0.00000000
 C      5   4   3     2.644380448382   119.83754399     0.00000000
 C      6   5   4     2.637046011334   120.37004030     0.00000000
 C      1   2   3     2.543706645803   129.91443801   180.17629591
 C      8   1   2     2.809787169571   107.74007062   180.26320142
 C      9   8   1     2.796879998020   101.92246463     0.17539112
 O     10   9   8     2.476910795026   109.38952132   359.70845041
 H      3   2   1     2.059622681561   120.49348810     0.03164752
 H      4   3   2     2.059704104450   119.88968216   180.00921133
 H      5   4   3     2.060444353444   120.09470094   179.97682117
 H      6   5   4     2.059231854258   120.00266018   179.98297252
 H      7   6   5     2.058223924699   118.55716773   179.95128556
 H      8   1   2     2.050071468766   127.27350626     0.17444092
 H      9   8   1     2.094841659254   112.55324248   118.73647958
 H     10   9   8     2.068350576381   130.94488296   182.38767129
 H      9   8   1     2.095941909874   111.77922157   242.67909035


           ************************************************************
           *        Program running with 8 parallel MPI-processes     *
           *              working on a common directory               *
           ************************************************************
------------------------------------------------------------------------------
                   ___                                                        
                  /   \      - P O W E R E D   B Y -                         
                 /     \                                                     
                 |  |  |   _    _      __       _____    __    __             
                 |  |  |  | |  | |    /  \     |  _  \  |  |  /  |          
                  \  \/   | |  | |   /    \    | | | |  |  | /  /          
                 / \  \   | |__| |  /  /\  \   | |_| |  |  |/  /          
                |  |  |   |  __  | /  /__\  \  |    /   |      \           
                |  |  |   | |  | | |   __   |  |    \   |  |\   \          
                \     /   | |  | | |  |  |  |  | |\  \  |  | \   \       
                 \___/    |_|  |_| |__|  |__|  |_| \__\ |__|  \__/        
                                                                              
                      - O R C A' S   B I G   F R I E N D -                    
                                      &                                       
                       - I N T E G R A L  F E E D E R -                       
                                                                              
 v1 FN, 2020, v2 2021, v3 2022-2024                                           
------------------------------------------------------------------------------


----------------------
SHARK INTEGRAL PACKAGE
----------------------

Number of atoms                             ...     20
Number of basis functions                   ...    199
Number of shells                            ...     93
Maximum angular momentum                    ...      2
Integral batch strategy                     ... SHARK/LIBINT Hybrid
RI-J (if used) integral strategy            ... SPLIT-RIJ (Revised 2003 algorithm where possible)
Printlevel                                  ...      1
Contraction scheme used                     ... SEGMENTED contraction
Prescreening option                         ... SCHWARTZ
   Thresh                                   ... 1.000e-12
   Tcut                                     ... 1.000e-14
   Tpresel                                  ... 1.000e-14 
Coulomb Range Separation                    ... NOT USED
Exchange Range Separation                   ... NOT USED
Multipole approximations                    ... NOT USED
Finite Nucleus Model                        ... NOT USED
CABS basis                                  ... NOT available
Auxiliary Coulomb fitting basis             ... AVAILABLE
   # of basis functions in Aux-J            ...    638
   # of shells in Aux-J                     ...    210
   Maximum angular momentum in Aux-J        ...      4
Auxiliary J/K fitting basis                 ... NOT available
Auxiliary Correlation fitting basis         ... AVAILABLE
   # of basis functions in Aux-C            ...    654
   # of shells in Aux-C                     ...    230
   Maximum angular momentum in Aux-C        ...      3
Auxiliary 'external' fitting basis          ... NOT available

Checking pre-screening integrals            ... done (  0.0 sec) Dimension = 93
Check shell pair data                       ... done (  0.0 sec)
Shell pair information
Shell pair cut-off parameter TPreSel        ...   1.0e-14
Total number of shell pairs                 ...      4371
Shell pairs after pre-screening             ...      3969
Total number of primitive shell pairs       ...     15923
Primitive shell pairs kept                  ...     10508
          la=0 lb=0:   1205 shell pairs
          la=1 lb=0:   1443 shell pairs
          la=1 lb=1:    459 shell pairs
          la=2 lb=0:    501 shell pairs
          la=2 lb=1:    303 shell pairs
          la=2 lb=2:     58 shell pairs

Calculating one electron integrals          ... done (  0.0 sec)
Calculating RI/J V-Matrix + Cholesky decomp.... done (  0.0 sec)
Calculating RI/C V-Matrix + Cholesky decomp.... done (  0.0 sec)
Calculating Nuclear repulsion               ... done (  0.0 sec) ENN=    549.556548090442 Eh

Diagonalization of the overlap matrix:
Smallest eigenvalue                        ... 3.044e-04
Time for diagonalization                   ...    0.004 sec
Threshold for overlap eigenvalues          ... 1.000e-07
Number of eigenvalues below threshold      ... 0
Time for construction of square roots      ...    0.002 sec
Total time needed                          ...    0.008 sec

-------------------
DFT GRID GENERATION
-------------------

General Integration Accuracy     IntAcc      ... 4.388
Radial Grid Type                 RadialGrid  ... OptM3 with GC (2021)
Angular Grid (max. ang.)         AngularGrid ... 4 (Lebedev-302)
Angular grid pruning method      GridPruning ... 4 (adaptive)
Weight generation scheme         WeightScheme... mBecke (2022)
Basis function cutoff            BFCut       ... 1.0000e-12
Integration weight cutoff        WCut        ... 1.0000e-14
Partially contracted basis set               ... off
Rotationally invariant grid construction     ... off
Angular grids for H and He will be reduced by one unit

Total number of grid points                  ...    95017
Total number of batches                      ...     1494
Average number of points per batch           ...       63
Average number of grid points per atom       ...     4751

--------------------
COSX GRID GENERATION
--------------------

GRIDX 1
-------
General Integration Accuracy     IntAcc      ... 3.816
Radial Grid Type                 RadialGrid  ... OptM3 with GC (2021)
Angular Grid (max. ang.)         AngularGrid ... 1 (Lebedev-50)
Angular grid pruning method      GridPruning ... 4 (adaptive)
Weight generation scheme         WeightScheme... mBecke (2022)
Basis function cutoff            BFCut       ... 1.0000e-12
Integration weight cutoff        WCut        ... 1.0000e-14
Partially contracted basis set               ... on
Rotationally invariant grid construction     ... off
Angular grids for H and He will be reduced by one unit

Total number of grid points                  ...    12140
Total number of batches                      ...      105
Average number of points per batch           ...      115
Average number of grid points per atom       ...      607
UseSFitting                                  ... on

GRIDX 2
-------
General Integration Accuracy     IntAcc      ... 4.020
Radial Grid Type                 RadialGrid  ... OptM3 with GC (2021)
Angular Grid (max. ang.)         AngularGrid ... 2 (Lebedev-110)
Angular grid pruning method      GridPruning ... 4 (adaptive)
Weight generation scheme         WeightScheme... mBecke (2022)
Basis function cutoff            BFCut       ... 1.0000e-12
Integration weight cutoff        WCut        ... 1.0000e-14
Partially contracted basis set               ... on
Rotationally invariant grid construction     ... off
Angular grids for H and He will be reduced by one unit

Total number of grid points                  ...    26509
Total number of batches                      ...      216
Average number of points per batch           ...      122
Average number of grid points per atom       ...     1325
UseSFitting                                  ... on

GRIDX 3
-------
General Integration Accuracy     IntAcc      ... 4.338
Radial Grid Type                 RadialGrid  ... OptM3 with GC (2021)
Angular Grid (max. ang.)         AngularGrid ... 3 (Lebedev-194)
Angular grid pruning method      GridPruning ... 4 (adaptive)
Weight generation scheme         WeightScheme... mBecke (2022)
Basis function cutoff            BFCut       ... 1.0000e-12
Integration weight cutoff        WCut        ... 1.0000e-14
Partially contracted basis set               ... on
Rotationally invariant grid construction     ... off
Angular grids for H and He will be reduced by one unit

Total number of grid points                  ...    58207
Total number of batches                      ...      466
Average number of points per batch           ...      124
Average number of grid points per atom       ...     2910
UseSFitting                                  ... on
Initializing property integral containers    ... done (  0.0 sec)

SHARK setup successfully completed in   1.1 seconds

Maximum memory used throughout the entire STARTUP-calculation: 25.9 MB


           ************************************************************
           *        Program running with 8 parallel MPI-processes     *
           *              working on a common directory               *
           ************************************************************
Occupation numbers will be reassigned to an Aufbau configuration
             **** ENERGY FILE WAS UPDATED (calc.en.tmp) ****
Finished Guess after   0.2 sec
Maximum memory used throughout the entire GUESS-calculation: 11.1 MB


           ************************************************************
           *        Program running with 8 parallel MPI-processes     *
           *              working on a common directory               *
           ************************************************************
--------------------
CPCM SOLVATION MODEL
--------------------
CPCM parameters:
  Epsilon                                         ...      16.7000
  Refrac                                          ...       1.2750
  Rsolv                                           ...       1.3000
  Surface type                                    ... GAUSSIAN VDW
  Discretization scheme                           ... Constant charge density
    Threshold for H atoms                         ...       5.0000 (charges/Ang^2)
    Threshold for non-H atoms                     ...       5.0000 (charges/Ang^2)
  Epsilon function type                           ...         CPCM
Solvent:                                          ... CUSTOM
Radii:
  Scheme                                          ... Element-dependent radii
  Radius for C  used is    3.8550 Bohr (=   2.0400 Ang.)
  Radius for O  used is    3.4469 Bohr (=   1.8240 Ang.)
  Radius for H  used is    2.4944 Bohr (=   1.3200 Ang.)
Calculating surface                               ...        done! (  0.0s)
Cavity surface points                             ...         1918
Cavity Volume                                     ...    1256.8165
Cavity Surface-area                               ...     681.1010
Calculating surface distance matrix               ...        done! (  0.1s)
Performing Cholesky decomposition & store         ...        done! (  0.1s)
Overall time for CPCM initialization              ...                 0.2s

----------------------------------------D-I-I-S--------------------------------------------
Iteration    Energy (Eh)           Delta-E    RMSDP     MaxDP     DIISErr   Damp  Time(sec)
-------------------------------------------------------------------------------------------
               ***  Starting incremental Fock matrix formation  ***
    1    -460.1590180636075047     0.00e+00  3.73e-04  7.60e-03  3.02e-02  0.700   1.1
    2    -460.1609747790890879    -1.96e-03  3.10e-04  5.69e-03  2.41e-02  0.700   0.7
                               ***Turning on AO-DIIS***
    3    -460.1624823827951332    -1.51e-03  2.48e-04  4.20e-03  1.85e-02  0.700   0.7
    4    -460.1636084117360497    -1.13e-03  6.23e-04  1.05e-02  1.36e-02  0.000   0.7
                              *** Initializing SOSCF ***
---------------------------------------S-O-S-C-F--------------------------------------
Iteration    Energy (Eh)           Delta-E    RMSDP     MaxDP     MaxGrad    Time(sec)
--------------------------------------------------------------------------------------
    5    -460.1665881668524207    -2.98e-03  5.03e-05  1.42e-03  1.51e-03     0.7
               *** Restarting incremental Fock matrix formation ***
    6    -460.1666091983989872    -2.10e-05  4.13e-05  1.16e-03  6.00e-04     1.1
    7    -460.1666153654390428    -6.17e-06  3.08e-05  8.37e-04  2.33e-04     0.9
    8    -460.1666168953004217    -1.53e-06  8.23e-06  2.34e-04  1.55e-04     0.9
    9    -460.1666171270542236    -2.32e-07  3.33e-06  1.13e-04  4.27e-05     0.9
   10    -460.1666171380630885    -1.10e-08  1.63e-06  4.54e-05  2.83e-05     0.9
   11    -460.1666171541108952    -1.60e-08  4.18e-07  1.54e-05  2.69e-06     0.8
   12    -460.1666171538228127     2.88e-10  1.77e-07  5.41e-06  2.18e-06     0.8
                 **** Energy Check signals convergence ****

               *****************************************************
               *                     SUCCESS                       *
               *           SCF CONVERGED AFTER  12 CYCLES          *
               *****************************************************

Recomputing exchange energy using gridx3       ... done (    1.529 sec)
Old exchange energy                            :    -33.316866184 Eh
New exchange energy                            :    -33.316927328 Eh
Exchange energy change after final integration :     -0.000061144 Eh
Total energy after final integration           :   -460.166678298 Eh
             **** ENERGY FILE WAS UPDATED (calc.en.tmp) ****

----------------
TOTAL SCF ENERGY
----------------

Total Energy       :       -460.16667829797541 Eh          -12521.77191 eV

Components:
Nuclear Repulsion  :        549.55654809044165 Eh           14954.19393 eV
Electronic Energy  :      -1009.63226131672104 Eh          -27473.49056 eV
One Electron Energy:      -1698.40653301997099 Eh          -46215.99134 eV
Two Electron Energy:        688.77427170324995 Eh           18742.50078 eV
CPCM Dielectric    :         -0.09090392754338 Eh              -2.47362 eV

Virial components:
Potential Energy   :       -916.23706364283203 Eh          -24932.07802 eV
Kinetic Energy     :        456.07038534485656 Eh           12410.30611 eV
Virial Ratio       :          2.00898171221975

DFT components:
N(Alpha)           :       38.000024767416 electrons
N(Beta)            :       38.000024767416 electrons
N(Total)           :       76.000049534832 electrons
E(X)               :      -29.613227132394 Eh       
E(C)               :       -1.876307696297 Eh       
E(XC)              :      -31.489534828691 Eh       

CPCM Solvation Model Properties:
Surface-charge          :         -1.01586200544124
Corrected charge        :         -1.00000000000000
Outlying charge corr.   :          0.00001633933496 Eh               0.00044 eV
Free-energy (cav+disp)  :  This term is not implemented in the current solvation scheme

---------------
SCF CONVERGENCE
---------------

  Last Energy change         ...   -2.8808e-10  Tolerance :   1.0000e-09
  Last MAX-Density change    ...    5.4080e-06  Tolerance :   1.0000e-08
  Last RMS-Density change    ...    1.7745e-07  Tolerance :   1.0000e-09
  Last DIIS Error            ...    1.5124e-03  Tolerance :   1.0000e-08
  Last Orbital Gradient      ...    2.1827e-06  Tolerance :   2.0000e-06
  Last Orbital Rotation      ...    3.5877e-06  Tolerance :   2.0000e-06


Total SCF time: 0 days 0 hours 0 min 12 sec 
Finished LeanSCF after  12.2 sec

Maximum memory used throughout the entire LEANSCF-calculation: 22.0 MB


           ************************************************************
           *        Program running with 8 parallel MPI-processes     *
           *              working on a common directory               *
           ************************************************************

------------------------------------------------------------------------------
                                ORCA  MP2 
------------------------------------------------------------------------------

Freezing NCore=22 chemical core electrons

----------------------
RI-MP2 ENERGY+GRADIENT
----------------------
Dimension of the orbital basis            ...  199
Dimension of the AuxC basis               ...  654
Memory devoted to MP2                     ... 8000 MB   
Data format for matrix containers         ... DOUBLE
Compression type for matrix containers    ... UNCOMPRESSED
Overall scaling of the MP2 energy         ...   2.700e-01

-----------------------
SHARK RI TRANSFORMATION
-----------------------

Number of basis functions                ...    199
Number of aux functions                  ...    654
Number of operators                      ...      1
Generation of IJK                        ... YES
Generation of IAK                        ... YES
Generation of ABK                        ... NO
Orbital Range Operator  0:    0-  37 to   38- 198

Aux basis identifier                     ...   AUXC
Contraction scheme used                  ... SEGMENTED
Do orthogonalization                     ... YES
All operator combinations                ... NO
Transpose (ia|K)                         ... NO
Integral generator used                  ... LIBINT
Starting integral generation + trafo... 
Half trafo (segmented) done. Total time =  0.1 sec. integrals=  0.1 sec trafo=  0.0 sec
Integral generation and half transformation done (  0.1 sec)

Reading or making V^(-1/2)          ... done (  0.0 sec)
Sorting IJK integrals               ... done (  0.0 sec)
Sorting IAK integrals               ... done (  0.1 sec)

SHARK RI integral transformation done. Total time =  0.2 sec.

Opening buffers                              ... done
Frozen core precalculation                   ... done

Starting loop over batches of integrals:

Operator 0  - window                       ... ( 11- 37)x( 38-198)
Operator 0  - Memory available             ...  8000 MB
Operator 0  - Memory needed per MO         ...   0.8 MB
Operator 0  - Number of orbitals per batch ... 4
Operator 0  - Number of batches            ... 1

OPERATOR  0   PASS   0:  MOs    11 ...   14 +   15 ...   18 +   19 ...   22 +   23 ...   26
                            +   27 ...   30 +   31 ...   34 +   35 ...   37
  Reading integrals       ... ok
  Internal MO  13
Closing buffer GIPV ( 0.03 GB; CompressionRatio= 1.00)
Time spent in pair loops =     0.781 sec
Deleting buffers (Ka|jb) ...done

-----------------------------------------------
 RI-MP2 CORRELATION ENERGY:     -0.487790236 Eh
-----------------------------------------------


---------------------
MP2 DENSITY FORMATION
---------------------

Completing the external part of the density      ... done
Storing the unrelaxed density                    ... done

Re-sorting 3-index density container for op 0    ... done
Computing external part of the Lagrangian        ... done
Calculating the xc-kernel                        ... done
Calculating G(D)                                 ... done
Completing the Lagrangian                        ... done
Solving the Z-vector equations                   ... Using XC Grid                  ... (calc.grid_cpscf.tmp) 
Recalculating density on grid  ... (calc.grho_cpscf0.tmp) done
Calculating the xc-kernel      ... (calc.fxc_cpscf0.tmp) done

-------------------
SHARK CP-SCF DRIVER
-------------------

Dimension of the orbital basis          ...    199
Dimension of the CPSCF-problem          ...   6118
Number of operators                     ...      1
Max. number of iterations               ...    128
Convergence Tolerance                   ... 3.0e-05
Number of perturbations                 ...      1
Perturbation type                       ... REAL

----------------------------
POPLE LINEAR EQUATION SOLVER
----------------------------

  ITERATION   0:   ||err||_max =   5.9124e-02 (   0.7 sec)
  ITERATION   1:   ||err||_max =   2.6260e-02 (   0.7 sec)
  ITERATION   2:   ||err||_max =   1.4055e-02 (   0.7 sec)
  ITERATION   3:   ||err||_max =   3.1397e-03 (   0.7 sec)
  ITERATION   4:   ||err||_max =   1.1860e-03 (   0.7 sec)
  ITERATION   5:   ||err||_max =   3.2921e-04 (   0.7 sec)
  ITERATION   6:   ||err||_max =   1.0534e-04 (   0.7 sec)
  ITERATION   7:   ||err||_max =   3.5707e-05 (   0.7 sec)
  ITERATION   8:   ||err||_max =   8.8520e-06 (   0.7 sec)
done
Finalizing the relaxed density                   ... done
Transforming P to the AO basis                   ... done
Storing the relaxed density                      ... done

------------------------------------
ENERGY WEIGHTED DENSITY FINALIZATION
------------------------------------

Gathering the parts of the W-matrix              ... done
Forming the Z-density                            ... done
Transforming Z to the AO basis                   ... done
Calculating G(Z)                                 ... done
Finalizing the W-matrix                          ... done
Transforming W to the AO basis and storing       ... done

----------------------------------
MP2 DERIVATIVE INTEGRAL GENERATION
----------------------------------

Input SCF Electron Density              ... calc.scfp
Input Correlated Electron Density       ... calc.pmp2re
Input Energy Weighted Density           ... calc.wmp2.tmp

Nuclear repulsion gradient              ... done (  0.0 sec)
HCore & Overlap gradient  (SHARK)       ... done (  0.0 sec)
Two-electron RIJ gradient terms         ... done (  0.4 sec)

-----------------------------------------------------------
MP2 COSX Grid Generation
-----------------------------------------------------------

General Integration Accuracy     IntAcc      ... 4.871
Radial Grid Type                 RadialGrid  ... OptM3 with GC (2021)
Angular Grid (max. ang.)         AngularGrid ... 4 (Lebedev-302)
Angular grid pruning method      GridPruning ... 4 (adaptive)
Weight generation scheme         WeightScheme... mBecke (2022)
Basis function cutoff            BFCut       ... 1.0000e-12
Integration weight cutoff        WCut        ... 1.0000e-14
Partially contracted basis set               ... on
Rotationally invariant grid construction     ... off
Angular grids for H and He will be reduced by one unit

Total number of grid points                  ...   109850
Total number of batches                      ...      869
Average number of points per batch           ...      126
Average number of grid points per atom       ...     5492
UseSFitting                                  ... on
Two-electron COSX gradient terms        ... 
Integration Timings:
Total Time                  =     4.3 sec
Basis fcn evaluation        =     0.1 sec
Density evaluation          =     0.1 sec
A evaluation                =     3.5 sec
A derivative evaluation     =     0.0 sec
S-fit derivative evaluation =     0.0 sec
anal. over. der. evaluation =     0.0 sec
num. over. der. evaluation  =     0.3 sec
K(P) evaluation             =     0.1 sec
finalize                    =     0.0 sec

done (  4.9 sec)
CPCM gradient                           ... done (  0.5 sec)
DFT XC gradient                         ... Exchange-correlation gradient    ... done
done (  0.6 sec)
Empirical dispersion gradient           ... 
-------------------
DISPERSION GRADIENT
-------------------

   1   C   :    0.000347668    0.000738574    0.000059153
   2   C   :   -0.000020562   -0.000126652   -0.000000844
   3   C   :    0.000077822   -0.000092820    0.000022916
   4   C   :    0.000088141   -0.000159533    0.000027359
   5   C   :   -0.000018415   -0.000145039   -0.000000162
   6   C   :   -0.000124340   -0.000135388   -0.000027299
   7   C   :   -0.000091448   -0.000083829   -0.000020471
   8   C   :    0.000117222    0.000283900    0.000019511
   9   C   :    0.000015250   -0.000093323    0.000007196
  10   C   :   -0.000366248   -0.000312434   -0.000076867
  11   O   :    0.000071020    0.000107202    0.000014009
  12   H   :    0.000129097   -0.000045313    0.000034270
  13   H   :    0.000087111   -0.000079903    0.000024537
  14   H   :   -0.000016281   -0.000115404   -0.000000575
  15   H   :   -0.000105982   -0.000053586   -0.000025192
  16   H   :   -0.000134469   -0.000004983   -0.000033904
  17   H   :   -0.000102491    0.000076365   -0.000027475
  18   H   :   -0.000011326    0.000093697   -0.000039597
  19   H   :    0.000084505    0.000053532    0.000019372
  20   H   :   -0.000026275    0.000094938    0.000024062

Difference to translation invariance:
           :    0.0000000000   -0.0000000000   -0.0000000000

Difference to rotation invariance:
           :    0.0000000000   -0.0000000000    0.0000000000

Norm of the Dispersion gradient    ...    0.0011382439
RMS gradient                       ...    0.0001469467
MAX gradient                       ...    0.0007385741
done (  0.0 sec)

-------
TIMINGS
-------

Total time                :   17.041 sec
Integral trafo            :    0.231 sec (  1.4%)
FC preparation            :    0.059 sec (  0.3%)
I/O of integrals          :    0.072 sec (  0.4%)
K(i,j) operators          :    0.106 sec (  0.6%)
T(i,j) pair energies      :    0.018 sec (  0.1%)
V**(-1/2)                 :    0.110 sec (  0.6%)
Gamma(ia|P)               :    0.103 sec (  0.6%)
Gamma-Trafo               :    0.039 sec (  0.2%)
D(virtual)                :    0.005 sec (  0.0%)
D(internal)               :    0.140 sec (  0.8%)
W(virtual)                :    0.009 sec (  0.1%)
W(internal)               :    0.168 sec (  1.0%)
L(virtual)                :    0.134 sec (  0.8%)
L(internal)               :    0.016 sec (  0.1%)
XC kernel                 :    0.017 sec (  0.1%)
G(D)                      :    1.270 sec (  7.5%)
G(Z)                      :    1.285 sec (  7.5%)
Z-vector solution         :    6.195 sec ( 36.4%)
3-index derivative        :    0.232 sec (  1.4%)
2-index derivative        :    0.027 sec (  0.2%)
Fock matrix gradient      :    6.500 sec ( 38.1%)


---------------------------------------
MP2 TOTAL ENERGY:     -460.654468534 Eh
---------------------------------------

The final MP2 gradient
  0:   0.03829880   0.02247159   0.00915597
  1:  -0.01473328  -0.00263412  -0.00363576
  2:  -0.00173482   0.00204573  -0.00055072
  3:   0.00119192  -0.00063555   0.00035385
  4:  -0.00015443   0.00065572  -0.00007212
  5:  -0.00153737  -0.00092504  -0.00036467
  6:   0.00298235   0.00029363   0.00072230
  7:  -0.00212871  -0.00848936   0.00032151
  8:  -0.00764840   0.01138706  -0.00178128
  9:   0.01719535   0.02531732   0.00011943
 10:  -0.02622036  -0.03931271  -0.00477288
 11:   0.00051408  -0.00124399   0.00018290
 12:  -0.00051713  -0.00021730  -0.00011891
 13:   0.00012818   0.00023899   0.00000709
 14:   0.00055316  -0.00029737   0.00014087
 15:  -0.00064909  -0.00189466  -0.00011046
 16:   0.00014735   0.00045931   0.00002879
 17:  -0.00093954  -0.00525355  -0.00317800
 18:  -0.00177532   0.00346727   0.00105196
 19:  -0.00298432  -0.00545725   0.00248639

-----------------------------------
NORM OF THE MP2 GRADIENT:  0.076699
-----------------------------------

Maximum memory used throughout the entire MP2-calculation: 41.7 MB


-------------------------------------------------------------------------------
                          DFT DISPERSION CORRECTION                            
                                                                               
                              DFTD3 V3.1  Rev 1                                
                          USING Becke-Johnson damping                          
-------------------------------------------------------------------------------
-------------------------   ----------------
Dispersion correction           -0.016964248
-------------------------   ----------------


-------------------------   --------------------
FINAL SINGLE POINT ENERGY      -460.671432781576
-------------------------   --------------------

------------------------------------------------------------------------------
                         ORCA GEOMETRY RELAXATION STEP
------------------------------------------------------------------------------

Reading the OPT-File                    .... done
Getting information on internals        .... done
Copying old internal coords+grads       .... done
Making the new internal coordinates     .... (2022 redundants) done
Validating the new internal coordinates .... (2022 redundants) done
Calculating the B-matrix                .... done
Calculating the G,G- and P matrices     .... done
Transforming gradient to internals      .... done
Projecting the internal gradient        .... done
Number of atoms                         ....  20
Number of internal coordinates          .... 101
Current Energy                          ....  -460.671432782 Eh
Current gradient norm                   ....     0.076698886 Eh/bohr
Maximum allowed component of the step   ....  0.300
Current trust radius                    ....  0.300
Updating the Hessian (BFGS)             .... done
Forming the augmented Hessian           .... done
Diagonalizing the augmented Hessian     .... done
Last element of RFO vector              ....  0.977469314
Lowest eigenvalues of augmented Hessian:
 -0.009978387  0.012867244  0.015691870  0.016842038  0.020145811
Length of the computed step             ....  0.215942911
The final length of the internal step   ....  0.215942911
Converting the step to Cartesian space:
 Initial RMS(Int)=    0.0214871227
Transforming coordinates:
 Iter   0:  RMS(Cart)=    0.0706677498 RMS(Int)=    1.0829097746
 Iter   5:  RMS(Cart)=    0.0000000564 RMS(Int)=    0.0000000416
done
Storing new coordinates                 .... done
The predicted energy change is          ....    -0.005221846
Previously predicted energy change      ....    -0.010977149
Actually observed energy change         ....    -0.015648880
Ratio of predicted to observed change   ....     1.425586872
New trust radius                        ....     0.300000000

                                .--------------------.
          ----------------------|Geometry convergence|-------------------------
          Item                value                   Tolerance       Converged
          ---------------------------------------------------------------------
          Energy change      -0.0156488800            0.0000010000      NO
          RMS gradient        0.0050013815            0.0000300000      NO
          MAX gradient        0.0310199963            0.0001000000      NO
          RMS step            0.0214871227            0.0006000000      NO
          MAX step            0.1039409697            0.0010000000      NO
          ........................................................
          Max(Bonds)      0.0550      Max(Angles)    4.79
          Max(Dihed)        3.17      Max(Improp)    0.00
          ---------------------------------------------------------------------

The optimization has not yet converged - more geometry cycles are needed


    ---------------------------------------------------------------------------
                         Redundant Internal Coordinates
                            (Angstroem and degrees)

        Definition                    Value    dE/dq     Step     New-Value
    ----------------------------------------------------------------------------
     1. B(C   1,C   0)                1.4711  0.006732 -0.0158    1.4553   
     2. B(C   2,C   1)                1.4060 -0.000041 -0.0001    1.4059   
     3. B(C   3,C   2)                1.3967  0.000355 -0.0007    1.3961   
     4. B(C   4,C   3)                1.3972 -0.000771  0.0013    1.3985   
     5. B(C   5,C   4)                1.3993 -0.000968  0.0018    1.4012   
     6. B(C   6,C   5)                1.3955  0.000847 -0.0016    1.3939   
     7. B(C   6,C   1)                1.4047  0.000250 -0.0009    1.4038   
     8. B(C   7,C   0)                1.3461 -0.004406  0.0082    1.3542   
     9. B(C   8,C   7)                1.4869 -0.002551  0.0055    1.4924   
    10. B(C   9,C   8)                1.4800  0.009629 -0.0285    1.4515   
    11. B(O  10,C   9)                1.3107  0.031020 -0.0550    1.2557   
    12. B(O  10,C   0)                1.3750 -0.022349  0.0359    1.4109   
    13. B(H  11,C   2)                1.0899  0.000056  0.0003    1.0902   
    14. B(H  12,C   3)                1.0899 -0.000288  0.0012    1.0912   
    15. B(H  13,C   4)                1.0903 -0.000256  0.0012    1.0915   
    16. B(H  14,C   5)                1.0897 -0.000418  0.0015    1.0912   
    17. B(H  15,C   6)                1.0892 -0.000590  0.0021    1.0912   
    18. B(H  16,C   7)                1.0849 -0.000185  0.0008    1.0856   
    19. B(H  17,C   8)                1.1085 -0.000109  0.0002    1.1088   
    20. B(H  18,C   9)                1.0945  0.000484 -0.0022    1.0923   
    21. B(H  19,C   8)                1.1091 -0.000155  0.0004    1.1095   
    22. A(C   1,C   0,C   7)          129.91 -0.019543    4.79    134.71   
    23. A(C   7,C   0,O  10)          110.30  0.009072   -1.86    108.44   
    24. A(C   1,C   0,O  10)          119.79  0.010471   -2.94    116.85   
    25. A(C   0,C   1,C   2)          119.58 -0.002887    0.76    120.33   
    26. A(C   2,C   1,C   6)          119.29 -0.001816    0.48    119.77   
    27. A(C   0,C   1,C   6)          121.13  0.004703   -1.24    119.89   
    28. A(C   1,C   2,C   3)          120.40  0.001148   -0.30    120.09   
    29. A(C   1,C   2,H  11)          120.49  0.000825   -0.27    120.22   
    30. A(C   3,C   2,H  11)          119.11 -0.001972    0.57    119.68   
    31. A(C   2,C   3,C   4)          120.02 -0.000181    0.05    120.07   
    32. A(C   4,C   3,H  12)          120.09 -0.000424    0.13    120.22   
    33. A(C   2,C   3,H  12)          119.89  0.000605   -0.18    119.71   
    34. A(C   3,C   4,C   5)          119.84  0.000118   -0.02    119.81   
    35. A(C   5,C   4,H  13)          120.07  0.000031   -0.01    120.05   
    36. A(C   3,C   4,H  13)          120.09 -0.000149    0.04    120.13   
    37. A(C   4,C   5,C   6)          120.37 -0.000283    0.09    120.46   
    38. A(C   6,C   5,H  14)          119.63  0.000640   -0.20    119.43   
    39. A(C   4,C   5,H  14)          120.00 -0.000357    0.11    120.12   
    40. A(C   1,C   6,H  15)          121.36  0.001462   -0.44    120.91   
    41. A(C   1,C   6,C   5)          120.08  0.001014   -0.29    119.80   
    42. A(C   5,C   6,H  15)          118.56 -0.002476    0.73    119.29   
    43. A(C   8,C   7,H  16)          124.99 -0.002093    0.57    125.55   
    44. A(C   0,C   7,H  16)          127.27 -0.001170    0.27    127.54   
    45. A(C   0,C   7,C   8)          107.74  0.003263   -0.84    106.90   
    46. A(C   9,C   8,H  17)          110.66  0.001619   -0.64    110.02   
    47. A(C   7,C   8,H  17)          112.55 -0.002583    1.73    114.29   
    48. A(C   7,C   8,C   9)          101.92 -0.001359    0.40    102.33   
    49. A(H  17,C   8,H  19)          109.67  0.004730   -2.67    106.99   
    50. A(C   9,C   8,H  19)          110.05  0.002030   -0.82    109.23   
    51. A(C   7,C   8,H  19)          111.78 -0.004774    2.32    114.10   
    52. A(O  10,C   9,H  18)          119.61  0.008296   -2.14    117.48   
    53. A(C   8,C   9,H  18)          130.94  0.000555    0.31    131.25   
    54. A(C   8,C   9,O  10)          109.39 -0.008838    1.80    111.19   
    55. A(C   0,O  10,C   9)          110.65 -0.002136    0.43    111.08   
    56. D(C   6,C   1,C   0,C   7)      0.22 -0.000041    0.14      0.35   
    57. D(C   6,C   1,C   0,O  10)   -179.49  0.000049   -0.12   -179.61   
    58. D(C   2,C   1,C   0,O  10)      0.47  0.000042   -0.12      0.35   
    59. D(C   2,C   1,C   0,C   7)   -179.82 -0.000048    0.14   -179.69   
    60. D(C   3,C   2,C   1,C   6)     -0.01 -0.000008    0.05      0.03   
    61. D(H  11,C   2,C   1,C   0)      0.03  0.000007    0.01      0.04   
    62. D(C   3,C   2,C   1,C   0)   -179.97 -0.000004    0.05   -179.92   
    63. D(H  11,C   2,C   1,C   6)    179.99  0.000003    0.01    180.00   
    64. D(H  12,C   3,C   2,H  11)      0.00 -0.000006    0.01      0.02   
    65. D(H  12,C   3,C   2,C   1)   -179.99  0.000005   -0.03   -180.02   
    66. D(C   4,C   3,C   2,H  11)   -179.99  0.000001    0.00   -179.99   
    67. D(C   4,C   3,C   2,C   1)      0.01  0.000012   -0.04     -0.03   
    68. D(H  13,C   4,C   3,C   2)    179.98 -0.000009    0.02    179.99   
    69. D(C   5,C   4,C   3,H  12)    180.00 -0.000003    0.01    180.00   
    70. D(C   5,C   4,C   3,C   2)     -0.01 -0.000010    0.02      0.01   
    71. D(H  13,C   4,C   3,H  12)     -0.02 -0.000002    0.01     -0.01   
    72. D(H  14,C   5,C   4,H  13)     -0.00  0.000004   -0.01     -0.01   
    73. D(H  14,C   5,C   4,C   3)    179.98  0.000004   -0.01    179.97   
    74. D(C   6,C   5,C   4,H  13)   -179.98  0.000004   -0.01   -179.99   
    75. D(C   6,C   5,C   4,C   3)      0.00  0.000004   -0.00     -0.00   
    76. D(H  15,C   6,C   5,H  14)     -0.03  0.000002    0.00     -0.03   
    77. D(C   1,C   6,C   5,H  14)   -179.98 -0.000001    0.02   -179.97   
    78. D(C   1,C   6,C   5,C   4)     -0.00 -0.000001    0.01      0.01   
    79. D(H  15,C   6,C   1,C   2)   -179.95  0.000002   -0.02   -179.97   
    80. D(H  15,C   6,C   1,C   0)      0.01 -0.000005   -0.02     -0.01   
    81. D(H  15,C   6,C   5,C   4)    179.95  0.000002   -0.00    179.95   
    82. D(C   5,C   6,C   1,C   2)      0.01  0.000003   -0.04     -0.03   
    83. D(C   5,C   6,C   1,C   0)    179.97 -0.000005   -0.04    179.93   
    84. D(H  16,C   7,C   0,C   1)      0.17 -0.000017   -0.07      0.10   
    85. D(C   8,C   7,C   0,O  10)     -0.01  0.000014    0.02      0.01   
    86. D(C   8,C   7,C   0,C   1)   -179.74  0.000084   -0.21   -179.94   
    87. D(H  16,C   7,C   0,O  10)    179.90 -0.000088    0.16    180.06   
    88. D(H  19,C   8,C   7,C   0)   -117.32  0.000409   -0.06   -117.38   
    89. D(H  17,C   8,C   7,H  16)    -61.18 -0.000114    0.31    -60.87   
    90. D(H  17,C   8,C   7,C   0)    118.74 -0.000212    0.44    119.17   
    91. D(C   9,C   8,C   7,H  16)   -179.74 -0.000018    0.05   -179.69   
    92. D(C   9,C   8,C   7,C   0)      0.18 -0.000116    0.18      0.36   
    93. D(H  18,C   9,C   8,H  17)     62.48  0.002779   -3.17     59.32   
    94. D(H  18,C   9,C   8,C   7)   -177.61 -0.000238   -1.22   -178.83   
    95. D(O  10,C   9,C   8,H  19)    118.44 -0.005072    2.18    120.62   
    96. D(O  10,C   9,C   8,H  17)   -120.19  0.003274   -2.30   -122.49   
    97. D(O  10,C   9,C   8,C   7)     -0.29  0.000256   -0.34     -0.64   
    98. D(C   0,O  10,C   9,H  18)    177.98  0.000001    1.23    179.20   
    99. D(C   0,O  10,C   9,C   8)      0.31 -0.000256    0.40      0.70   
   100. D(C   9,O  10,C   0,C   7)     -0.19  0.000144   -0.26     -0.45   
   101. D(C   9,O  10,C   0,C   1)    179.57 -0.000013   -0.03    179.54   
    ----------------------------------------------------------------------------

Geometry step timings:
Preparation and reading OPT file:      0.000 s (10.120 %)
Internal coordinates            :      0.000 s ( 0.741 %)
B/P matrices and projection     :      0.001 s (27.677 %)
Hessian update/contruction      :      0.001 s (14.158 %)
Making the step                 :      0.001 s (21.314 %)
Converting the step to Cartesian:      0.000 s ( 3.067 %)
Storing new data                :      0.000 s ( 0.843 %)
Checking convergence            :      0.000 s ( 0.511 %)
Final printing                  :      0.001 s (21.518 %)
Total time                      :      0.004 s

Time for energy+gradient        :     31.207 s
Time for complete geometry iter :     31.407 s

         *************************************************************
         *                GEOMETRY OPTIMIZATION CYCLE   3            *
         *************************************************************
---------------------------------
CARTESIAN COORDINATES (ANGSTROEM)
---------------------------------
  C     -0.816797   -1.054040   -0.071875
  C     -0.987878   -2.499219   -0.069519
  C      0.095947   -3.342012    0.232881
  C     -0.073428   -4.727775    0.232122
  C     -1.322127   -5.280885   -0.069031
  C     -2.402032   -4.440368   -0.369989
  C     -2.240725   -3.055848   -0.371409
  C     -1.632034    0.001381   -0.307297
  C     -0.806295    1.233562   -0.141585
  C      0.498330    0.690368    0.190016
  O      0.470876   -0.564285    0.232075
  H      1.072139   -2.917536    0.468377
  H      0.772139   -5.376063    0.467459
  H     -1.455729   -6.364186   -0.070022
  H     -3.378415   -4.866646   -0.606089
  H     -3.094445   -2.419171   -0.609339
  H     -2.685855   -0.021942   -0.567059
  H     -0.734883    1.860292   -1.053429
  H      1.445516    1.182057    0.422714
  H     -1.143888    1.897552    0.680697

----------------------------
CARTESIAN COORDINATES (A.U.)
----------------------------
  NO LB      ZA    FRAG     MASS         X           Y           Z
   0 C     6.0000    0    12.011   -1.543523   -1.991846   -0.135823
   1 C     6.0000    0    12.011   -1.866819   -4.722839   -0.131371
   2 C     6.0000    0    12.011    0.181314   -6.315487    0.440082
   3 C     6.0000    0    12.011   -0.138759   -8.934200    0.438648
   4 C     6.0000    0    12.011   -2.498458   -9.979427   -0.130450
   5 C     6.0000    0    12.011   -4.539182   -8.391079   -0.699178
   6 C     6.0000    0    12.011   -4.234357   -5.774716   -0.701862
   7 C     6.0000    0    12.011   -3.084098    0.002610   -0.580707
   8 C     6.0000    0    12.011   -1.523677    2.331094   -0.267557
   9 C     6.0000    0    12.011    0.941707    1.304606    0.359078
  10 O     8.0000    0    15.999    0.889826   -1.066344    0.438558
  11 H     1.0000    0     1.008    2.026049   -5.513345    0.885103
  12 H     1.0000    0     1.008    1.459130  -10.159288    0.883369
  13 H     1.0000    0     1.008   -2.750929  -12.026568   -0.132322
  14 H     1.0000    0     1.008   -6.384279   -9.196628   -1.145342
  15 H     1.0000    0     1.008   -5.847653   -4.571570   -1.151483
  16 H     1.0000    0     1.008   -5.075531   -0.041463   -1.071586
  17 H     1.0000    0     1.008   -1.388727    3.515442   -1.990691
  18 H     1.0000    0     1.008    2.731629    2.233763    0.798814
  19 H     1.0000    0     1.008   -2.161636    3.585854    1.286330

--------------------------------
INTERNAL COORDINATES (ANGSTROEM)
--------------------------------
 C      0   0   0     0.000000000000     0.00000000     0.00000000
 C      1   0   0     1.455272132561     0.00000000     0.00000000
 C      2   1   0     1.405852771899   120.33454967     0.00000000
 C      3   2   1     1.396076005407   120.09341597   180.07640953
 C      4   3   2     1.398525468025   120.06722847   359.97498658
 C      5   4   3     1.401156491140   119.81228841     0.00000000
 C      6   5   4     1.393885333031   120.45561404     0.00000000
 C      1   2   3     1.354233766211   134.70492421   180.31229803
 C      8   1   2     1.492506232662   106.92120448   180.04969474
 C      9   8   1     1.451573303974   102.33762780     0.34985410
 O     10   9   8     1.255657229173   111.21768549   359.35552976
 H      3   2   1     1.090223726905   120.22226185     0.04069701
 H      4   3   2     1.091166422773   119.70954165   179.98219762
 H      5   4   3     1.091508521568   120.13274522   179.99453761
 H      6   5   4     1.091228455012   120.11567540   179.97468588
 H      7   6   5     1.091240233393   119.28868698   179.94982582
 H      8   1   2     1.085614464574   127.53272884     0.09448377
 H      9   8   1     1.108759831689   114.26668258   119.17037048
 H     10   9   8     1.092276600878   131.26908913   181.13785716
 H      9   8   1     1.109504556693   114.08035387   242.59835460

---------------------------
INTERNAL COORDINATES (A.U.)
---------------------------
 C      0   0   0     0.000000000000     0.00000000     0.00000000
 C      1   0   0     2.750065780868     0.00000000     0.00000000
 C      2   1   0     2.656676723503   120.33454967     0.00000000
 C      3   2   1     2.638201312358   120.09341597   180.07640953
 C      4   3   2     2.642830125880   120.06722847   359.97498658
 C      5   4   3     2.647802039020   119.81228841     0.00000000
 C      6   5   4     2.634061541517   120.45561404     0.00000000
 C      1   2   3     2.559130939447   134.70492421   180.31229803
 C      8   1   2     2.820428032902   106.92120448   180.04969474
 C      9   8   1     2.743076007822   102.33762780     0.34985410
 O     10   9   8     2.372848281215   111.21768549   359.35552976
 H      3   2   1     2.060224268553   120.22226185     0.04069701
 H      4   3   2     2.062005705571   119.70954165   179.98219762
 H      5   4   3     2.062652178605   120.13274522   179.99453761
 H      6   5   4     2.062122929515   120.11567540   179.97468588
 H      7   6   5     2.062145187429   119.28868698   179.94982582
 H      8   1   2     2.051514025069   127.53272884     0.09448377
 H      9   8   1     2.095252430185   114.26668258   119.17037048
 H     10   9   8     2.064103638149   131.26908913   181.13785716
 H      9   8   1     2.096659756488   114.08035387   242.59835460


           ************************************************************
           *        Program running with 8 parallel MPI-processes     *
           *              working on a common directory               *
           ************************************************************
------------------------------------------------------------------------------
                   ___                                                        
                  /   \      - P O W E R E D   B Y -                         
                 /     \                                                     
                 |  |  |   _    _      __       _____    __    __             
                 |  |  |  | |  | |    /  \     |  _  \  |  |  /  |          
                  \  \/   | |  | |   /    \    | | | |  |  | /  /          
                 / \  \   | |__| |  /  /\  \   | |_| |  |  |/  /          
                |  |  |   |  __  | /  /__\  \  |    /   |      \           
                |  |  |   | |  | | |   __   |  |    \   |  |\   \          
                \     /   | |  | | |  |  |  |  | |\  \  |  | \   \       
                 \___/    |_|  |_| |__|  |__|  |_| \__\ |__|  \__/        
                                                                              
                      - O R C A' S   B I G   F R I E N D -                    
                                      &                                       
                       - I N T E G R A L  F E E D E R -                       
                                                                              
 v1 FN, 2020, v2 2021, v3 2022-2024                                           
------------------------------------------------------------------------------


----------------------
SHARK INTEGRAL PACKAGE
----------------------

Number of atoms                             ...     20
Number of basis functions                   ...    199
Number of shells                            ...     93
Maximum angular momentum                    ...      2
Integral batch strategy                     ... SHARK/LIBINT Hybrid
RI-J (if used) integral strategy            ... SPLIT-RIJ (Revised 2003 algorithm where possible)
Printlevel                                  ...      1
Contraction scheme used                     ... SEGMENTED contraction
Prescreening option                         ... SCHWARTZ
   Thresh                                   ... 1.000e-12
   Tcut                                     ... 1.000e-14
   Tpresel                                  ... 1.000e-14 
Coulomb Range Separation                    ... NOT USED
Exchange Range Separation                   ... NOT USED
Multipole approximations                    ... NOT USED
Finite Nucleus Model                        ... NOT USED
CABS basis                                  ... NOT available
Auxiliary Coulomb fitting basis             ... AVAILABLE
   # of basis functions in Aux-J            ...    638
   # of shells in Aux-J                     ...    210
   Maximum angular momentum in Aux-J        ...      4
Auxiliary J/K fitting basis                 ... NOT available
Auxiliary Correlation fitting basis         ... AVAILABLE
   # of basis functions in Aux-C            ...    654
   # of shells in Aux-C                     ...    230
   Maximum angular momentum in Aux-C        ...      3
Auxiliary 'external' fitting basis          ... NOT available

Checking pre-screening integrals            ... done (  0.0 sec) Dimension = 93
Check shell pair data                       ... done (  0.0 sec)
Shell pair information
Shell pair cut-off parameter TPreSel        ...   1.0e-14
Total number of shell pairs                 ...      4371
Shell pairs after pre-screening             ...      3965
Total number of primitive shell pairs       ...     15923
Primitive shell pairs kept                  ...     10526
          la=0 lb=0:   1204 shell pairs
          la=1 lb=0:   1444 shell pairs
          la=1 lb=1:    459 shell pairs
          la=2 lb=0:    501 shell pairs
          la=2 lb=1:    300 shell pairs
          la=2 lb=2:     57 shell pairs

Calculating one electron integrals          ... done (  0.0 sec)
Calculating RI/J V-Matrix + Cholesky decomp.... done (  0.0 sec)
Calculating RI/C V-Matrix + Cholesky decomp.... done (  0.0 sec)
Calculating Nuclear repulsion               ... done (  0.0 sec) ENN=    551.107790286114 Eh

Diagonalization of the overlap matrix:
Smallest eigenvalue                        ... 3.047e-04
Time for diagonalization                   ...    0.004 sec
Threshold for overlap eigenvalues          ... 1.000e-07
Number of eigenvalues below threshold      ... 0
Time for construction of square roots      ...    0.002 sec
Total time needed                          ...    0.008 sec

-------------------
DFT GRID GENERATION
-------------------

General Integration Accuracy     IntAcc      ... 4.388
Radial Grid Type                 RadialGrid  ... OptM3 with GC (2021)
Angular Grid (max. ang.)         AngularGrid ... 4 (Lebedev-302)
Angular grid pruning method      GridPruning ... 4 (adaptive)
Weight generation scheme         WeightScheme... mBecke (2022)
Basis function cutoff            BFCut       ... 1.0000e-12
Integration weight cutoff        WCut        ... 1.0000e-14
Partially contracted basis set               ... off
Rotationally invariant grid construction     ... off
Angular grids for H and He will be reduced by one unit

Total number of grid points                  ...    95001
Total number of batches                      ...     1493
Average number of points per batch           ...       63
Average number of grid points per atom       ...     4750

--------------------
COSX GRID GENERATION
--------------------

GRIDX 1
-------
General Integration Accuracy     IntAcc      ... 3.816
Radial Grid Type                 RadialGrid  ... OptM3 with GC (2021)
Angular Grid (max. ang.)         AngularGrid ... 1 (Lebedev-50)
Angular grid pruning method      GridPruning ... 4 (adaptive)
Weight generation scheme         WeightScheme... mBecke (2022)
Basis function cutoff            BFCut       ... 1.0000e-12
Integration weight cutoff        WCut        ... 1.0000e-14
Partially contracted basis set               ... on
Rotationally invariant grid construction     ... off
Angular grids for H and He will be reduced by one unit

Total number of grid points                  ...    12140
Total number of batches                      ...      104
Average number of points per batch           ...      116
Average number of grid points per atom       ...      607
UseSFitting                                  ... on

GRIDX 2
-------
General Integration Accuracy     IntAcc      ... 4.020
Radial Grid Type                 RadialGrid  ... OptM3 with GC (2021)
Angular Grid (max. ang.)         AngularGrid ... 2 (Lebedev-110)
Angular grid pruning method      GridPruning ... 4 (adaptive)
Weight generation scheme         WeightScheme... mBecke (2022)
Basis function cutoff            BFCut       ... 1.0000e-12
Integration weight cutoff        WCut        ... 1.0000e-14
Partially contracted basis set               ... on
Rotationally invariant grid construction     ... off
Angular grids for H and He will be reduced by one unit

Total number of grid points                  ...    26512
Total number of batches                      ...      217
Average number of points per batch           ...      122
Average number of grid points per atom       ...     1326
UseSFitting                                  ... on

GRIDX 3
-------
General Integration Accuracy     IntAcc      ... 4.338
Radial Grid Type                 RadialGrid  ... OptM3 with GC (2021)
Angular Grid (max. ang.)         AngularGrid ... 3 (Lebedev-194)
Angular grid pruning method      GridPruning ... 4 (adaptive)
Weight generation scheme         WeightScheme... mBecke (2022)
Basis function cutoff            BFCut       ... 1.0000e-12
Integration weight cutoff        WCut        ... 1.0000e-14
Partially contracted basis set               ... on
Rotationally invariant grid construction     ... off
Angular grids for H and He will be reduced by one unit

Total number of grid points                  ...    58213
Total number of batches                      ...      465
Average number of points per batch           ...      125
Average number of grid points per atom       ...     2911
UseSFitting                                  ... on
Initializing property integral containers    ... done (  0.0 sec)

SHARK setup successfully completed in   1.1 seconds

Maximum memory used throughout the entire STARTUP-calculation: 25.9 MB


           ************************************************************
           *        Program running with 8 parallel MPI-processes     *
           *              working on a common directory               *
           ************************************************************
Occupation numbers will be reassigned to an Aufbau configuration
             **** ENERGY FILE WAS UPDATED (calc.en.tmp) ****
Finished Guess after   0.2 sec
Maximum memory used throughout the entire GUESS-calculation: 11.1 MB


           ************************************************************
           *        Program running with 8 parallel MPI-processes     *
           *              working on a common directory               *
           ************************************************************
--------------------
CPCM SOLVATION MODEL
--------------------
CPCM parameters:
  Epsilon                                         ...      16.7000
  Refrac                                          ...       1.2750
  Rsolv                                           ...       1.3000
  Surface type                                    ... GAUSSIAN VDW
  Discretization scheme                           ... Constant charge density
    Threshold for H atoms                         ...       5.0000 (charges/Ang^2)
    Threshold for non-H atoms                     ...       5.0000 (charges/Ang^2)
  Epsilon function type                           ...         CPCM
Solvent:                                          ... CUSTOM
Radii:
  Scheme                                          ... Element-dependent radii
  Radius for C  used is    3.8550 Bohr (=   2.0400 Ang.)
  Radius for O  used is    3.4469 Bohr (=   1.8240 Ang.)
  Radius for H  used is    2.4944 Bohr (=   1.3200 Ang.)
Calculating surface                               ...        done! (  0.0s)
Cavity surface points                             ...         1926
Cavity Volume                                     ...    1254.2179
Cavity Surface-area                               ...     680.7691
Calculating surface distance matrix               ...        done! (  0.1s)
Performing Cholesky decomposition & store         ...        done! (  0.1s)
Overall time for CPCM initialization              ...                 0.2s

----------------------------------------D-I-I-S--------------------------------------------
Iteration    Energy (Eh)           Delta-E    RMSDP     MaxDP     DIISErr   Damp  Time(sec)
-------------------------------------------------------------------------------------------
               ***  Starting incremental Fock matrix formation  ***
    1    -460.1656553291132923     0.00e+00  3.52e-04  7.83e-03  2.86e-02  0.700   1.1
    2    -460.1675224847493837    -1.87e-03  2.93e-04  5.90e-03  2.28e-02  0.700   0.7
                               ***Turning on AO-DIIS***
    3    -460.1689708889488202    -1.45e-03  2.37e-04  4.21e-03  1.75e-02  0.700   0.7
    4    -460.1700574231799692    -1.09e-03  5.94e-04  1.04e-02  1.28e-02  0.000   1.6
                              *** Initializing SOSCF ***
---------------------------------------S-O-S-C-F--------------------------------------
Iteration    Energy (Eh)           Delta-E    RMSDP     MaxDP     MaxGrad    Time(sec)
--------------------------------------------------------------------------------------
    5    -460.1729378995315756    -2.88e-03  4.85e-05  1.36e-03  1.46e-03     0.7
               *** Restarting incremental Fock matrix formation ***
    6    -460.1729582132090854    -2.03e-05  4.18e-05  1.22e-03  6.44e-04     1.1
    7    -460.1729652933697707    -7.08e-06  3.16e-05  8.70e-04  2.24e-04     0.9
    8    -460.1729667491600821    -1.46e-06  8.50e-06  1.98e-04  1.63e-04     0.9
    9    -460.1729670320612513    -2.83e-07  2.94e-06  9.74e-05  3.50e-05     0.9
   10    -460.1729670356680799    -3.61e-09  1.45e-06  4.46e-05  2.87e-05     0.8
   11    -460.1729670515076123    -1.58e-08  3.23e-07  1.21e-05  2.24e-06     0.8
   12    -460.1729670514557711     5.18e-11  1.35e-07  4.20e-06  1.93e-06     0.7
                 **** Energy Check signals convergence ****

               *****************************************************
               *                     SUCCESS                       *
               *           SCF CONVERGED AFTER  12 CYCLES          *
               *****************************************************

Recomputing exchange energy using gridx3       ... done (    1.516 sec)
Old exchange energy                            :    -33.335741501 Eh
New exchange energy                            :    -33.335825024 Eh
Exchange energy change after final integration :     -0.000083523 Eh
Total energy after final integration           :   -460.173050575 Eh
             **** ENERGY FILE WAS UPDATED (calc.en.tmp) ****

----------------
TOTAL SCF ENERGY
----------------

Total Energy       :       -460.17305057450653 Eh          -12521.94531 eV

Components:
Nuclear Repulsion  :        551.10779028611364 Eh           14996.40538 eV
Electronic Energy  :      -1011.19092626271970 Eh          -27515.90399 eV
One Electron Energy:      -1701.37363558996822 Eh          -46296.73030 eV
Two Electron Energy:        690.18270932724852 Eh           18780.82632 eV
CPCM Dielectric    :         -0.08983107484974 Eh              -2.44443 eV

Virial components:
Potential Energy   :       -916.38633052615160 Eh          -24936.13978 eV
Kinetic Energy     :        456.21327995164512 Eh           12414.19447 eV
Virial Ratio       :          2.00867964786839

DFT components:
N(Alpha)           :       38.000036849261 electrons
N(Beta)            :       38.000036849261 electrons
N(Total)           :       76.000073698522 electrons
E(X)               :      -29.627053331266 Eh       
E(C)               :       -1.877449948114 Eh       
E(XC)              :      -31.504503279380 Eh       

CPCM Solvation Model Properties:
Surface-charge          :         -1.01594165606140
Corrected charge        :         -1.00000000000000
Outlying charge corr.   :          0.00001652289392 Eh               0.00045 eV
Free-energy (cav+disp)  :  This term is not implemented in the current solvation scheme

---------------
SCF CONVERGENCE
---------------

  Last Energy change         ...   -5.1841e-11  Tolerance :   1.0000e-09
  Last MAX-Density change    ...    4.1991e-06  Tolerance :   1.0000e-08
  Last RMS-Density change    ...    1.3543e-07  Tolerance :   1.0000e-09
  Last DIIS Error            ...    1.4594e-03  Tolerance :   1.0000e-08
  Last Orbital Gradient      ...    1.9318e-06  Tolerance :   2.0000e-06
  Last Orbital Rotation      ...    2.7789e-06  Tolerance :   2.0000e-06


Total SCF time: 0 days 0 hours 0 min 13 sec 
Finished LeanSCF after  13.1 sec

Maximum memory used throughout the entire LEANSCF-calculation: 22.1 MB


           ************************************************************
           *        Program running with 8 parallel MPI-processes     *
           *              working on a common directory               *
           ************************************************************

------------------------------------------------------------------------------
                                ORCA  MP2 
------------------------------------------------------------------------------

Freezing NCore=22 chemical core electrons

----------------------
RI-MP2 ENERGY+GRADIENT
----------------------
Dimension of the orbital basis            ...  199
Dimension of the AuxC basis               ...  654
Memory devoted to MP2                     ... 8000 MB   
Data format for matrix containers         ... DOUBLE
Compression type for matrix containers    ... UNCOMPRESSED
Overall scaling of the MP2 energy         ...   2.700e-01

-----------------------
SHARK RI TRANSFORMATION
-----------------------

Number of basis functions                ...    199
Number of aux functions                  ...    654
Number of operators                      ...      1
Generation of IJK                        ... YES
Generation of IAK                        ... YES
Generation of ABK                        ... NO
Orbital Range Operator  0:    0-  37 to   38- 198

Aux basis identifier                     ...   AUXC
Contraction scheme used                  ... SEGMENTED
Do orthogonalization                     ... YES
All operator combinations                ... NO
Transpose (ia|K)                         ... NO
Integral generator used                  ... LIBINT
Starting integral generation + trafo... 
Half trafo (segmented) done. Total time =  0.1 sec. integrals=  0.1 sec trafo=  0.0 sec
Integral generation and half transformation done (  0.1 sec)

Reading or making V^(-1/2)          ... done (  0.0 sec)
Sorting IJK integrals               ... done (  0.0 sec)
Sorting IAK integrals               ... done (  0.1 sec)

SHARK RI integral transformation done. Total time =  0.2 sec.

Opening buffers                              ... done
Frozen core precalculation                   ... done

Starting loop over batches of integrals:

Operator 0  - window                       ... ( 11- 37)x( 38-198)
Operator 0  - Memory available             ...  8000 MB
Operator 0  - Memory needed per MO         ...   0.8 MB
Operator 0  - Number of orbitals per batch ... 4
Operator 0  - Number of batches            ... 1

OPERATOR  0   PASS   0:  MOs    11 ...   14 +   15 ...   18 +   19 ...   22 +   23 ...   26
                            +   27 ...   30 +   31 ...   34 +   35 ...   37
  Reading integrals       ... ok
  Internal MO  13
Closing buffer GIPV ( 0.03 GB; CompressionRatio= 1.00)
Time spent in pair loops =     0.798 sec
Deleting buffers (Ka|jb) ...done

-----------------------------------------------
 RI-MP2 CORRELATION ENERGY:     -0.486191649 Eh
-----------------------------------------------


---------------------
MP2 DENSITY FORMATION
---------------------

Completing the external part of the density      ... done
Storing the unrelaxed density                    ... done

Re-sorting 3-index density container for op 0    ... done
Computing external part of the Lagrangian        ... done
Calculating the xc-kernel                        ... done
Calculating G(D)                                 ... done
Completing the Lagrangian                        ... done
Solving the Z-vector equations                   ... Using XC Grid                  ... (calc.grid_cpscf.tmp) 
Recalculating density on grid  ... (calc.grho_cpscf0.tmp) done
Calculating the xc-kernel      ... (calc.fxc_cpscf0.tmp) done

-------------------
SHARK CP-SCF DRIVER
-------------------

Dimension of the orbital basis          ...    199
Dimension of the CPSCF-problem          ...   6118
Number of operators                     ...      1
Max. number of iterations               ...    128
Convergence Tolerance                   ... 3.0e-05
Number of perturbations                 ...      1
Perturbation type                       ... REAL

----------------------------
POPLE LINEAR EQUATION SOLVER
----------------------------

  ITERATION   0:   ||err||_max =   5.2100e-02 (   0.7 sec)
  ITERATION   1:   ||err||_max =   2.0278e-02 (   0.7 sec)
  ITERATION   2:   ||err||_max =   1.0271e-02 (   0.7 sec)
  ITERATION   3:   ||err||_max =   2.4172e-03 (   0.7 sec)
  ITERATION   4:   ||err||_max =   9.6086e-04 (   0.7 sec)
  ITERATION   5:   ||err||_max =   2.7247e-04 (   0.7 sec)
  ITERATION   6:   ||err||_max =   8.4696e-05 (   0.7 sec)
  ITERATION   7:   ||err||_max =   3.0971e-05 (   0.7 sec)
  ITERATION   8:   ||err||_max =   8.1596e-06 (   0.7 sec)
done
Finalizing the relaxed density                   ... done
Transforming P to the AO basis                   ... done
Storing the relaxed density                      ... done

------------------------------------
ENERGY WEIGHTED DENSITY FINALIZATION
------------------------------------

Gathering the parts of the W-matrix              ... done
Forming the Z-density                            ... done
Transforming Z to the AO basis                   ... done
Calculating G(Z)                                 ... done
Finalizing the W-matrix                          ... done
Transforming W to the AO basis and storing       ... done

----------------------------------
MP2 DERIVATIVE INTEGRAL GENERATION
----------------------------------

Input SCF Electron Density              ... calc.scfp
Input Correlated Electron Density       ... calc.pmp2re
Input Energy Weighted Density           ... calc.wmp2.tmp

Nuclear repulsion gradient              ... done (  0.0 sec)
HCore & Overlap gradient  (SHARK)       ... done (  0.0 sec)
Two-electron RIJ gradient terms         ... done (  0.4 sec)

-----------------------------------------------------------
MP2 COSX Grid Generation
-----------------------------------------------------------

General Integration Accuracy     IntAcc      ... 4.871
Radial Grid Type                 RadialGrid  ... OptM3 with GC (2021)
Angular Grid (max. ang.)         AngularGrid ... 4 (Lebedev-302)
Angular grid pruning method      GridPruning ... 4 (adaptive)
Weight generation scheme         WeightScheme... mBecke (2022)
Basis function cutoff            BFCut       ... 1.0000e-12
Integration weight cutoff        WCut        ... 1.0000e-14
Partially contracted basis set               ... on
Rotationally invariant grid construction     ... off
Angular grids for H and He will be reduced by one unit

Total number of grid points                  ...   109807
Total number of batches                      ...      868
Average number of points per batch           ...      126
Average number of grid points per atom       ...     5490
UseSFitting                                  ... on
Two-electron COSX gradient terms        ... 
Integration Timings:
Total Time                  =     4.3 sec
Basis fcn evaluation        =     0.1 sec
Density evaluation          =     0.1 sec
A evaluation                =     3.6 sec
A derivative evaluation     =     0.0 sec
S-fit derivative evaluation =     0.0 sec
anal. over. der. evaluation =     0.0 sec
num. over. der. evaluation  =     0.3 sec
K(P) evaluation             =     0.1 sec
finalize                    =     0.0 sec

done (  5.0 sec)
CPCM gradient                           ... done (  0.5 sec)
DFT XC gradient                         ... Exchange-correlation gradient    ... done
done (  0.6 sec)
Empirical dispersion gradient           ... 
-------------------
DISPERSION GRADIENT
-------------------

   1   C   :    0.000422956    0.000783070    0.000077298
   2   C   :   -0.000022778   -0.000147780   -0.000000836
   3   C   :    0.000072634   -0.000088320    0.000021582
   4   C   :    0.000090571   -0.000158392    0.000028094
   5   C   :   -0.000016402   -0.000145994    0.000000362
   6   C   :   -0.000121970   -0.000133019   -0.000026965
   7   C   :   -0.000081872   -0.000067089   -0.000018785
   8   C   :    0.000131650    0.000295339    0.000022822
   9   C   :    0.000002970   -0.000108140    0.000004339
  10   C   :   -0.000448898   -0.000341735   -0.000097050
  11   O   :    0.000050664    0.000096038    0.000009427
  12   H   :    0.000129024   -0.000046382    0.000034554
  13   H   :    0.000088536   -0.000078148    0.000024979
  14   H   :   -0.000013984   -0.000115689   -0.000000012
  15   H   :   -0.000104608   -0.000055078   -0.000024969
  16   H   :   -0.000133154   -0.000008398   -0.000033691
  17   H   :   -0.000105403    0.000079232   -0.000028392
  18   H   :   -0.000004790    0.000093527   -0.000036198
  19   H   :    0.000083398    0.000052225    0.000018775
  20   H   :   -0.000018544    0.000094733    0.000024665

Difference to translation invariance:
           :   -0.0000000000   -0.0000000000    0.0000000000

Difference to rotation invariance:
           :   -0.0000000000    0.0000000000   -0.0000000000

Norm of the Dispersion gradient    ...    0.0012332022
RMS gradient                       ...    0.0001592057
MAX gradient                       ...    0.0007830703
done (  0.0 sec)

-------
TIMINGS
-------

Total time                :   17.100 sec
Integral trafo            :    0.233 sec (  1.4%)
FC preparation            :    0.058 sec (  0.3%)
I/O of integrals          :    0.073 sec (  0.4%)
K(i,j) operators          :    0.105 sec (  0.6%)
T(i,j) pair energies      :    0.016 sec (  0.1%)
V**(-1/2)                 :    0.110 sec (  0.6%)
Gamma(ia|P)               :    0.103 sec (  0.6%)
Gamma-Trafo               :    0.039 sec (  0.2%)
D(virtual)                :    0.005 sec (  0.0%)
D(internal)               :    0.138 sec (  0.8%)
W(virtual)                :    0.009 sec (  0.1%)
W(internal)               :    0.169 sec (  1.0%)
L(virtual)                :    0.141 sec (  0.8%)
L(internal)               :    0.016 sec (  0.1%)
XC kernel                 :    0.017 sec (  0.1%)
G(D)                      :    1.253 sec (  7.3%)
G(Z)                      :    1.254 sec (  7.3%)
Z-vector solution         :    6.259 sec ( 36.6%)
3-index derivative        :    0.229 sec (  1.3%)
2-index derivative        :    0.027 sec (  0.2%)
Fock matrix gradient      :    6.521 sec ( 38.1%)


---------------------------------------
MP2 TOTAL ENERGY:     -460.659242223 Eh
---------------------------------------

The final MP2 gradient
  0:   0.02251315   0.00204401   0.00527877
  1:  -0.00625025  -0.00018225  -0.00155995
  2:  -0.00155891   0.00091968  -0.00039119
  3:   0.00084851   0.00035929   0.00018828
  4:   0.00008445  -0.00011472   0.00001122
  5:   0.00024605   0.00106297   0.00002872
  6:   0.00308228   0.00140842   0.00075952
  7:  -0.00995163   0.00087759  -0.00261170
  8:   0.00813381  -0.00265483   0.00299828
  9:  -0.00350335  -0.01514662  -0.00267883
 10:  -0.01243486   0.01957555  -0.00283377
 11:   0.00073073  -0.00001929   0.00018725
 12:   0.00031163  -0.00040147   0.00008863
 13:  -0.00001044  -0.00054176   0.00000769
 14:  -0.00045689  -0.00007615  -0.00013424
 15:  -0.00111872  -0.00047587  -0.00028397
 16:   0.00002755   0.00060713   0.00000870
 17:   0.00042995  -0.00257996  -0.00170966
 18:  -0.00072605  -0.00222902   0.00077994
 19:  -0.00041768  -0.00241860   0.00184162

-----------------------------------
NORM OF THE MP2 GRADIENT:  0.040126
-----------------------------------

Maximum memory used throughout the entire MP2-calculation: 41.8 MB


-------------------------------------------------------------------------------
                          DFT DISPERSION CORRECTION                            
                                                                               
                              DFTD3 V3.1  Rev 1                                
                          USING Becke-Johnson damping                          
-------------------------------------------------------------------------------
-------------------------   ----------------
Dispersion correction           -0.016963821
-------------------------   ----------------


-------------------------   --------------------
FINAL SINGLE POINT ENERGY      -460.676206044092
-------------------------   --------------------

------------------------------------------------------------------------------
                         ORCA GEOMETRY RELAXATION STEP
------------------------------------------------------------------------------

Reading the OPT-File                    .... done
Getting information on internals        .... done
Copying old internal coords+grads       .... done
Making the new internal coordinates     .... (2022 redundants) done
Validating the new internal coordinates .... (2022 redundants) done
Calculating the B-matrix                .... done
Calculating the G,G- and P matrices     .... done
Transforming gradient to internals      .... done
Projecting the internal gradient        .... done
Number of atoms                         ....  20
Number of internal coordinates          .... 101
Current Energy                          ....  -460.676206044 Eh
Current gradient norm                   ....     0.040126399 Eh/bohr
Maximum allowed component of the step   ....  0.300
Current trust radius                    ....  0.300
Updating the Hessian (BFGS)             .... done
Forming the augmented Hessian           .... done
Diagonalizing the augmented Hessian     .... done
Last element of RFO vector              ....  0.995928826
Lowest eigenvalues of augmented Hessian:
 -0.001399310  0.012867405  0.015663208  0.016822713  0.020145814
Length of the computed step             ....  0.090511564
The final length of the internal step   ....  0.090511564
Converting the step to Cartesian space:
 Initial RMS(Int)=    0.0090062373
Transforming coordinates:
 Iter   0:  RMS(Cart)=    0.0107142960 RMS(Int)=    1.7657048287
done
Storing new coordinates                 .... done
The predicted energy change is          ....    -0.000705387
Previously predicted energy change      ....    -0.005221846
Actually observed energy change         ....    -0.004773263
Ratio of predicted to observed change   ....     0.914094834
New trust radius                        ....     0.450000000

                                .--------------------.
          ----------------------|Geometry convergence|-------------------------
          Item                value                   Tolerance       Converged
          ---------------------------------------------------------------------
          Energy change      -0.0047732625            0.0000010000      NO
          RMS gradient        0.0028620210            0.0000300000      NO
          MAX gradient        0.0206274072            0.0001000000      NO
          RMS step            0.0090062373            0.0006000000      NO
          MAX step            0.0409371132            0.0010000000      NO
          ........................................................
          Max(Bonds)      0.0129      Max(Angles)    0.90
          Max(Dihed)        2.35      Max(Improp)    0.00
          ---------------------------------------------------------------------

The optimization has not yet converged - more geometry cycles are needed


    ---------------------------------------------------------------------------
                         Redundant Internal Coordinates
                            (Angstroem and degrees)

        Definition                    Value    dE/dq     Step     New-Value
    ----------------------------------------------------------------------------
     1. B(C   1,C   0)                1.4553 -0.001440  0.0003    1.4556   
     2. B(C   2,C   1)                1.4059 -0.000503  0.0004    1.4062   
     3. B(C   3,C   2)                1.3961 -0.000166  0.0000    1.3961   
     4. B(C   4,C   3)                1.3985  0.000187 -0.0001    1.3984   
     5. B(C   5,C   4)                1.4012  0.000707 -0.0004    1.4008   
     6. B(C   6,C   5)                1.3939 -0.000241  0.0000    1.3939   
     7. B(C   6,C   1)                1.4038 -0.002390  0.0018    1.4055   
     8. B(C   7,C   0)                1.3542  0.002151 -0.0007    1.3536   
     9. B(C   8,C   7)                1.4925 -0.001818  0.0013    1.4938   
    10. B(C   9,C   8)                1.4516 -0.006308  0.0051    1.4566   
    11. B(O  10,C   9)                1.2557 -0.020627  0.0129    1.2685   
    12. B(O  10,C   0)                1.4108 -0.011462  0.0111    1.4219   
    13. B(H  11,C   2)                1.0902  0.000685 -0.0006    1.0897   
    14. B(H  12,C   3)                1.0912  0.000498 -0.0003    1.0909   
    15. B(H  13,C   4)                1.0915  0.000540 -0.0003    1.0912   
    16. B(H  14,C   5)                1.0912  0.000470 -0.0002    1.0910   
    17. B(H  15,C   6)                1.0912  0.000661 -0.0004    1.0909   
    18. B(H  16,C   7)                1.0856 -0.000047  0.0003    1.0859   
    19. B(H  17,C   8)                1.1088 -0.000023 -0.0000    1.1087   
    20. B(H  18,C   9)                1.0923 -0.001463  0.0014    1.0936   
    21. B(H  19,C   8)                1.1095  0.000041 -0.0001    1.1094   
    22. A(C   1,C   0,C   7)          134.70 -0.004798    0.90    135.61   
    23. A(C   7,C   0,O  10)          108.44  0.000903   -0.22    108.22   
    24. A(C   1,C   0,O  10)          116.85  0.003896   -0.68    116.17   
    25. A(C   0,C   1,C   2)          120.33 -0.002058    0.29    120.63   
    26. A(C   2,C   1,C   6)          119.78  0.000561   -0.01    119.76   
    27. A(C   0,C   1,C   6)          119.89  0.001497   -0.28    119.61   
    28. A(C   1,C   2,C   3)          120.09  0.000530   -0.08    120.01   
    29. A(C   1,C   2,H  11)          120.22  0.000060   -0.03    120.19   
    30. A(C   3,C   2,H  11)          119.68 -0.000590    0.12    119.80   
    31. A(C   2,C   3,C   4)          120.07 -0.000784    0.09    120.15   
    32. A(C   4,C   3,H  12)          120.22  0.000252   -0.01    120.21   
    33. A(C   2,C   3,H  12)          119.71  0.000533   -0.08    119.63   
    34. A(C   3,C   4,C   5)          119.81 -0.000384    0.03    119.84   
    35. A(C   5,C   4,H  13)          120.05  0.000244   -0.02    120.03   
    36. A(C   3,C   4,H  13)          120.13  0.000141   -0.01    120.13   
    37. A(C   4,C   5,C   6)          120.46  0.000405   -0.05    120.41   
    38. A(C   6,C   5,H  14)          119.43 -0.000327    0.03    119.46   
    39. A(C   4,C   5,H  14)          120.12 -0.000077    0.02    120.13   
    40. A(C   1,C   6,H  15)          120.91  0.001253   -0.21    120.71   
    41. A(C   1,C   6,C   5)          119.80 -0.000327    0.03    119.82   
    42. A(C   5,C   6,H  15)          119.29 -0.000926    0.18    119.47   
    43. A(C   8,C   7,H  16)          125.55  0.003500   -0.31    125.24   
    44. A(C   0,C   7,H  16)          127.53  0.004749   -0.47    127.07   
    45. A(C   0,C   7,C   8)          106.92 -0.008249    0.78    107.70   
    46. A(C   9,C   8,H  17)          109.97 -0.000724    0.16    110.13   
    47. A(C   7,C   8,H  17)          114.27 -0.001456    0.53    114.80   
    48. A(C   7,C   8,C   9)          102.34  0.001771   -0.25    102.09   
    49. A(H  17,C   8,H  19)          106.91  0.002745   -0.90    106.01   
    50. A(C   9,C   8,H  19)          109.15 -0.000775    0.04    109.19   
    51. A(C   7,C   8,H  19)          114.08 -0.001719    0.52    114.60   
    52. A(O  10,C   9,H  18)          117.49 -0.002011    0.24    117.74   
    53. A(C   8,C   9,H  18)          131.27  0.001650   -0.13    131.14   
    54. A(C   8,C   9,O  10)          111.22  0.000352    0.18    111.39   
    55. A(C   0,O  10,C   9)          111.08  0.005220   -0.43    110.65   
    56. D(C   6,C   1,C   0,C   7)      0.35  0.000001   -0.04      0.32   
    57. D(C   6,C   1,C   0,O  10)   -179.61 -0.000069    0.27   -179.33   
    58. D(C   2,C   1,C   0,O  10)      0.35 -0.000066    0.27      0.62   
    59. D(C   2,C   1,C   0,C   7)   -179.69  0.000004   -0.04   -179.73   
    60. D(C   3,C   2,C   1,C   6)      0.03  0.000015   -0.03      0.00   
    61. D(H  11,C   2,C   1,C   0)      0.04 -0.000006    0.00      0.04   
    62. D(C   3,C   2,C   1,C   0)   -179.92  0.000012   -0.03   -179.96   
    63. D(H  11,C   2,C   1,C   6)    180.00 -0.000003    0.00    180.00   
    64. D(H  12,C   3,C   2,H  11)      0.02  0.000004   -0.01      0.01   
    65. D(H  12,C   3,C   2,C   1)    179.98 -0.000013    0.03    180.01   
    66. D(C   4,C   3,C   2,H  11)   -179.99  0.000003   -0.01   -180.00   
    67. D(C   4,C   3,C   2,C   1)     -0.03 -0.000014    0.03      0.00   
    68. D(H  13,C   4,C   3,C   2)    179.99  0.000005   -0.01    179.99   
    69. D(C   5,C   4,C   3,H  12)   -180.00  0.000002   -0.00   -180.00   
    70. D(C   5,C   4,C   3,C   2)      0.01  0.000004   -0.00      0.00   
    71. D(H  13,C   4,C   3,H  12)     -0.01  0.000004   -0.01     -0.02   
    72. D(H  14,C   5,C   4,H  13)     -0.01 -0.000001    0.00     -0.01   
    73. D(H  14,C   5,C   4,C   3)    179.97  0.000000   -0.00    179.97   
    74. D(C   6,C   5,C   4,H  13)   -179.99  0.000005   -0.01   -180.00   
    75. D(C   6,C   5,C   4,C   3)     -0.00  0.000006   -0.01     -0.02   
    76. D(H  15,C   6,C   5,H  14)     -0.03  0.000001   -0.00     -0.03   
    77. D(C   1,C   6,C   5,H  14)   -179.97 -0.000000   -0.00   -179.97   
    78. D(C   1,C   6,C   5,C   4)      0.01 -0.000006    0.01      0.02   
    79. D(H  15,C   6,C   1,C   2)   -179.97 -0.000004    0.01   -179.95   
    80. D(H  15,C   6,C   1,C   0)     -0.01 -0.000002    0.01      0.01   
    81. D(H  15,C   6,C   5,C   4)    179.95 -0.000005    0.01    179.96   
    82. D(C   5,C   6,C   1,C   2)     -0.03 -0.000004    0.02     -0.01   
    83. D(C   5,C   6,C   1,C   0)    179.93 -0.000003    0.02    179.95   
    84. D(H  16,C   7,C   0,C   1)      0.09 -0.000098    0.01      0.11   
    85. D(C   8,C   7,C   0,O  10)      0.01  0.000019    0.02      0.03   
    86. D(C   8,C   7,C   0,C   1)   -179.95 -0.000049    0.30   -179.65   
    87. D(H  16,C   7,C   0,O  10)   -179.94 -0.000030   -0.27   -180.21   
    88. D(H  19,C   8,C   7,C   0)   -117.40  0.000754   -0.81   -118.22   
    89. D(H  17,C   8,C   7,H  16)    -60.87 -0.000329   -0.13    -61.01   
    90. D(H  17,C   8,C   7,C   0)    119.17 -0.000378   -0.41    118.76   
    91. D(C   9,C   8,C   7,H  16)   -179.69  0.000144   -0.41   -180.10   
    92. D(C   9,C   8,C   7,C   0)      0.35  0.000095   -0.68     -0.34   
    93. D(H  18,C   9,C   8,H  17)     59.33  0.001206   -2.35     56.98   
    94. D(H  18,C   9,C   8,C   7)   -178.86  0.000152   -1.80   -180.66   
    95. D(O  10,C   9,C   8,H  19)    120.56 -0.001648    1.59    122.15   
    96. D(O  10,C   9,C   8,H  17)   -122.45  0.000802    0.57   -121.88   
    97. D(O  10,C   9,C   8,C   7)     -0.64 -0.000252    1.11      0.47   
    98. D(C   0,O  10,C   9,H  18)    179.18  0.000019    1.40    180.59   
    99. D(C   0,O  10,C   9,C   8)      0.69  0.000295   -1.19     -0.50   
   100. D(C   9,O  10,C   0,C   7)     -0.44 -0.000212    0.76      0.32   
   101. D(C   9,O  10,C   0,C   1)    179.53 -0.000162    0.49    180.02   
    ----------------------------------------------------------------------------

Geometry step timings:
Preparation and reading OPT file:      0.001 s (13.811 %)
Internal coordinates            :      0.000 s ( 0.699 %)
B/P matrices and projection     :      0.001 s (26.474 %)
Hessian update/contruction      :      0.000 s ( 9.441 %)
Making the step                 :      0.001 s (22.178 %)
Converting the step to Cartesian:      0.000 s ( 2.473 %)
Storing new data                :      0.000 s ( 0.799 %)
Checking convergence            :      0.000 s ( 0.524 %)
Final printing                  :      0.001 s (23.526 %)
Total time                      :      0.004 s

Time for energy+gradient        :     32.167 s
Time for complete geometry iter :     32.360 s

         *************************************************************
         *                GEOMETRY OPTIMIZATION CYCLE   4            *
         *************************************************************
---------------------------------
CARTESIAN COORDINATES (ANGSTROEM)
---------------------------------
  C     -0.826519   -1.057357   -0.069671
  C     -0.988961   -2.503870   -0.067637
  C      0.095902   -3.346193    0.234068
  C     -0.074138   -4.731908    0.231408
  C     -1.322038   -5.285949   -0.070913
  C     -2.402765   -4.447046   -0.371622
  C     -2.242534   -3.062370   -0.371211
  C     -1.631089    0.005926   -0.301785
  C     -0.807475    1.241879   -0.141938
  C      0.498336    0.696094    0.203123
  O      0.475099   -0.571949    0.233269
  H      1.070790   -2.920668    0.470428
  H      0.771597   -5.379590    0.466522
  H     -1.454368   -6.369089   -0.073054
  H     -3.378291   -4.874177   -0.608600
  H     -3.094348   -2.423481   -0.608270
  H     -2.685068   -0.015292   -0.562262
  H     -0.729460    1.869466   -1.052624
  H      1.451021    1.190942    0.411828
  H     -1.145276    1.919868    0.668640

----------------------------
CARTESIAN COORDINATES (A.U.)
----------------------------
  NO LB      ZA    FRAG     MASS         X           Y           Z
   0 C     6.0000    0    12.011   -1.561894   -1.998116   -0.131658
   1 C     6.0000    0    12.011   -1.868865   -4.731629   -0.127815
   2 C     6.0000    0    12.011    0.181228   -6.323388    0.442324
   3 C     6.0000    0    12.011   -0.140101   -8.942010    0.437298
   4 C     6.0000    0    12.011   -2.498290   -9.988996   -0.134006
   5 C     6.0000    0    12.011   -4.540568   -8.403699   -0.702264
   6 C     6.0000    0    12.011   -4.237776   -5.787041   -0.701487
   7 C     6.0000    0    12.011   -3.082312    0.011198   -0.570291
   8 C     6.0000    0    12.011   -1.525907    2.346812   -0.268225
   9 C     6.0000    0    12.011    0.941718    1.315426    0.383847
  10 O     8.0000    0    15.999    0.897807   -1.080826    0.440814
  11 H     1.0000    0     1.008    2.023500   -5.519262    0.888980
  12 H     1.0000    0     1.008    1.458107  -10.165951    0.881599
  13 H     1.0000    0     1.008   -2.748356  -12.035834   -0.138052
  14 H     1.0000    0     1.008   -6.384044   -9.210859   -1.150088
  15 H     1.0000    0     1.008   -5.847470   -4.579715   -1.149463
  16 H     1.0000    0     1.008   -5.074044   -0.028897   -1.062521
  17 H     1.0000    0     1.008   -1.378481    3.532779   -1.989172
  18 H     1.0000    0     1.008    2.742033    2.250553    0.778242
  19 H     1.0000    0     1.008   -2.164258    3.628025    1.263546

--------------------------------
INTERNAL COORDINATES (ANGSTROEM)
--------------------------------
 C      0   0   0     0.000000000000     0.00000000     0.00000000
 C      1   0   0     1.455606689164     0.00000000     0.00000000
 C      2   1   0     1.406222117809   120.62787972     0.00000000
 C      3   2   1     1.396110900513   120.01098141   180.04280147
 C      4   3   2     1.398432729967   120.15453629     0.00000000
 C      5   4   3     1.400769503473   119.84211833     0.00000000
 C      6   5   4     1.393915878991   120.40888564     0.00000000
 C      1   2   3     1.353433171444   135.61120367   180.28174553
 C      8   1   2     1.493811634962   107.69178466   180.36479498
 C      9   8   1     1.456739943258   102.09798616   359.69476863
 O     10   9   8     1.268613348178   111.32781590     0.49117220
 H      3   2   1     1.089653621847   120.18815703     0.04335875
 H      4   3   2     1.090888681166   119.63436617   180.01025046
 H      5   4   3     1.091195648401   120.12598688   179.98762299
 H      6   5   4     1.090985686078   120.13461653   179.97250851
 H      7   6   5     1.090854128329   119.47021281   179.95921539
 H      8   1   2     1.085896274457   127.06939782     0.12608047
 H      9   8   1     1.108737942162   114.78613408   118.77237136
 H     10   9   8     1.093636951772   131.03646960   179.30077340
 H      9   8   1     1.109421347040   114.57814851   241.80022664

---------------------------
INTERNAL COORDINATES (A.U.)
---------------------------
 C      0   0   0     0.000000000000     0.00000000     0.00000000
 C      1   0   0     2.750698001224     0.00000000     0.00000000
 C      2   1   0     2.657374686122   120.62787972     0.00000000
 C      3   2   1     2.638267254551   120.01098141   180.04280147
 C      4   3   2     2.642654876349   120.15453629     0.00000000
 C      5   4   3     2.647070738313   119.84211833     0.00000000
 C      6   5   4     2.634119265018   120.40888564     0.00000000
 C      1   2   3     2.557618034594   135.61120367   180.28174553
 C      8   1   2     2.822894885743   107.69178466   180.36479498
 C      9   8   1     2.752839541102   102.09798616   359.69476863
 O     10   9   8     2.397331797894   111.32781590     0.49117220
 H      3   2   1     2.059146926127   120.18815703     0.04335875
 H      4   3   2     2.061480849997   119.63436617   180.01025046
 H      5   4   3     2.062060934005   120.12598688   179.98762299
 H      6   5   4     2.061664162716   120.13461653   179.97250851
 H      7   6   5     2.061415554598   119.47021281   179.95921539
 H      8   1   2     2.052046568569   127.06939782     0.12608047
 H      9   8   1     2.095211064974   114.78613408   118.77237136
 H     10   9   8     2.066674328785   131.03646960   179.30077340
 H      9   8   1     2.096502513032   114.57814851   241.80022664


           ************************************************************
           *        Program running with 8 parallel MPI-processes     *
           *              working on a common directory               *
           ************************************************************
------------------------------------------------------------------------------
                   ___                                                        
                  /   \      - P O W E R E D   B Y -                         
                 /     \                                                     
                 |  |  |   _    _      __       _____    __    __             
                 |  |  |  | |  | |    /  \     |  _  \  |  |  /  |          
                  \  \/   | |  | |   /    \    | | | |  |  | /  /          
                 / \  \   | |__| |  /  /\  \   | |_| |  |  |/  /          
                |  |  |   |  __  | /  /__\  \  |    /   |      \           
                |  |  |   | |  | | |   __   |  |    \   |  |\   \          
                \     /   | |  | | |  |  |  |  | |\  \  |  | \   \       
                 \___/    |_|  |_| |__|  |__|  |_| \__\ |__|  \__/        
                                                                              
                      - O R C A' S   B I G   F R I E N D -                    
                                      &                                       
                       - I N T E G R A L  F E E D E R -                       
                                                                              
 v1 FN, 2020, v2 2021, v3 2022-2024                                           
------------------------------------------------------------------------------


----------------------
SHARK INTEGRAL PACKAGE
----------------------

Number of atoms                             ...     20
Number of basis functions                   ...    199
Number of shells                            ...     93
Maximum angular momentum                    ...      2
Integral batch strategy                     ... SHARK/LIBINT Hybrid
RI-J (if used) integral strategy            ... SPLIT-RIJ (Revised 2003 algorithm where possible)
Printlevel                                  ...      1
Contraction scheme used                     ... SEGMENTED contraction
Prescreening option                         ... SCHWARTZ
   Thresh                                   ... 1.000e-12
   Tcut                                     ... 1.000e-14
   Tpresel                                  ... 1.000e-14 
Coulomb Range Separation                    ... NOT USED
Exchange Range Separation                   ... NOT USED
Multipole approximations                    ... NOT USED
Finite Nucleus Model                        ... NOT USED
CABS basis                                  ... NOT available
Auxiliary Coulomb fitting basis             ... AVAILABLE
   # of basis functions in Aux-J            ...    638
   # of shells in Aux-J                     ...    210
   Maximum angular momentum in Aux-J        ...      4
Auxiliary J/K fitting basis                 ... NOT available
Auxiliary Correlation fitting basis         ... AVAILABLE
   # of basis functions in Aux-C            ...    654
   # of shells in Aux-C                     ...    230
   Maximum angular momentum in Aux-C        ...      3
Auxiliary 'external' fitting basis          ... NOT available

Checking pre-screening integrals            ... done (  0.0 sec) Dimension = 93
Check shell pair data                       ... done (  0.0 sec)
Shell pair information
Shell pair cut-off parameter TPreSel        ...   1.0e-14
Total number of shell pairs                 ...      4371
Shell pairs after pre-screening             ...      3965
Total number of primitive shell pairs       ...     15923
Primitive shell pairs kept                  ...     10521
          la=0 lb=0:   1204 shell pairs
          la=1 lb=0:   1444 shell pairs
          la=1 lb=1:    459 shell pairs
          la=2 lb=0:    501 shell pairs
          la=2 lb=1:    300 shell pairs
          la=2 lb=2:     57 shell pairs

Calculating one electron integrals          ... done (  0.0 sec)
Calculating RI/J V-Matrix + Cholesky decomp.... done (  0.0 sec)
Calculating RI/C V-Matrix + Cholesky decomp.... done (  0.0 sec)
Calculating Nuclear repulsion               ... done (  0.0 sec) ENN=    550.137218421834 Eh

Diagonalization of the overlap matrix:
Smallest eigenvalue                        ... 3.054e-04
Time for diagonalization                   ...    0.004 sec
Threshold for overlap eigenvalues          ... 1.000e-07
Number of eigenvalues below threshold      ... 0
Time for construction of square roots      ...    0.003 sec
Total time needed                          ...    0.011 sec

-------------------
DFT GRID GENERATION
-------------------

General Integration Accuracy     IntAcc      ... 4.388
Radial Grid Type                 RadialGrid  ... OptM3 with GC (2021)
Angular Grid (max. ang.)         AngularGrid ... 4 (Lebedev-302)
Angular grid pruning method      GridPruning ... 4 (adaptive)
Weight generation scheme         WeightScheme... mBecke (2022)
Basis function cutoff            BFCut       ... 1.0000e-12
Integration weight cutoff        WCut        ... 1.0000e-14
Partially contracted basis set               ... off
Rotationally invariant grid construction     ... off
Angular grids for H and He will be reduced by one unit

Total number of grid points                  ...    95021
Total number of batches                      ...     1495
Average number of points per batch           ...       63
Average number of grid points per atom       ...     4751

--------------------
COSX GRID GENERATION
--------------------

GRIDX 1
-------
General Integration Accuracy     IntAcc      ... 3.816
Radial Grid Type                 RadialGrid  ... OptM3 with GC (2021)
Angular Grid (max. ang.)         AngularGrid ... 1 (Lebedev-50)
Angular grid pruning method      GridPruning ... 4 (adaptive)
Weight generation scheme         WeightScheme... mBecke (2022)
Basis function cutoff            BFCut       ... 1.0000e-12
Integration weight cutoff        WCut        ... 1.0000e-14
Partially contracted basis set               ... on
Rotationally invariant grid construction     ... off
Angular grids for H and He will be reduced by one unit

Total number of grid points                  ...    12141
Total number of batches                      ...      104
Average number of points per batch           ...      116
Average number of grid points per atom       ...      607
UseSFitting                                  ... on

GRIDX 2
-------
General Integration Accuracy     IntAcc      ... 4.020
Radial Grid Type                 RadialGrid  ... OptM3 with GC (2021)
Angular Grid (max. ang.)         AngularGrid ... 2 (Lebedev-110)
Angular grid pruning method      GridPruning ... 4 (adaptive)
Weight generation scheme         WeightScheme... mBecke (2022)
Basis function cutoff            BFCut       ... 1.0000e-12
Integration weight cutoff        WCut        ... 1.0000e-14
Partially contracted basis set               ... on
Rotationally invariant grid construction     ... off
Angular grids for H and He will be reduced by one unit

Total number of grid points                  ...    26520
Total number of batches                      ...      216
Average number of points per batch           ...      122
Average number of grid points per atom       ...     1326
UseSFitting                                  ... on

GRIDX 3
-------
General Integration Accuracy     IntAcc      ... 4.338
Radial Grid Type                 RadialGrid  ... OptM3 with GC (2021)
Angular Grid (max. ang.)         AngularGrid ... 3 (Lebedev-194)
Angular grid pruning method      GridPruning ... 4 (adaptive)
Weight generation scheme         WeightScheme... mBecke (2022)
Basis function cutoff            BFCut       ... 1.0000e-12
Integration weight cutoff        WCut        ... 1.0000e-14
Partially contracted basis set               ... on
Rotationally invariant grid construction     ... off
Angular grids for H and He will be reduced by one unit

Total number of grid points                  ...    58217
Total number of batches                      ...      466
Average number of points per batch           ...      124
Average number of grid points per atom       ...     2911
UseSFitting                                  ... on
Initializing property integral containers    ... done (  0.0 sec)

SHARK setup successfully completed in   1.1 seconds

Maximum memory used throughout the entire STARTUP-calculation: 25.9 MB


           ************************************************************
           *        Program running with 8 parallel MPI-processes     *
           *              working on a common directory               *
           ************************************************************
Occupation numbers will be reassigned to an Aufbau configuration
             **** ENERGY FILE WAS UPDATED (calc.en.tmp) ****
Finished Guess after   0.1 sec
Maximum memory used throughout the entire GUESS-calculation: 11.1 MB


           ************************************************************
           *        Program running with 8 parallel MPI-processes     *
           *              working on a common directory               *
           ************************************************************
--------------------
CPCM SOLVATION MODEL
--------------------
CPCM parameters:
  Epsilon                                         ...      16.7000
  Refrac                                          ...       1.2750
  Rsolv                                           ...       1.3000
  Surface type                                    ... GAUSSIAN VDW
  Discretization scheme                           ... Constant charge density
    Threshold for H atoms                         ...       5.0000 (charges/Ang^2)
    Threshold for non-H atoms                     ...       5.0000 (charges/Ang^2)
  Epsilon function type                           ...         CPCM
Solvent:                                          ... CUSTOM
Radii:
  Scheme                                          ... Element-dependent radii
  Radius for C  used is    3.8550 Bohr (=   2.0400 Ang.)
  Radius for O  used is    3.4469 Bohr (=   1.8240 Ang.)
  Radius for H  used is    2.4944 Bohr (=   1.3200 Ang.)
Calculating surface                               ...        done! (  0.0s)
Cavity surface points                             ...         1929
Cavity Volume                                     ...    1256.0724
Cavity Surface-area                               ...     681.8039
Calculating surface distance matrix               ...        done! (  0.1s)
Performing Cholesky decomposition & store         ...        done! (  0.1s)
Overall time for CPCM initialization              ...                 0.2s

----------------------------------------D-I-I-S--------------------------------------------
Iteration    Energy (Eh)           Delta-E    RMSDP     MaxDP     DIISErr   Damp  Time(sec)
-------------------------------------------------------------------------------------------
               ***  Starting incremental Fock matrix formation  ***
    1    -460.1729374199051108     0.00e+00  8.80e-05  1.73e-03  7.14e-03  0.700   1.1
    2    -460.1730246526215069    -8.72e-05  7.35e-05  1.47e-03  4.77e-03  0.700   0.7
                               ***Turning on AO-DIIS***
    3    -460.1730903673181956    -6.57e-05  5.76e-05  1.12e-03  3.33e-03  0.700   0.7
                              *** Initializing SOSCF ***
---------------------------------------S-O-S-C-F--------------------------------------
Iteration    Energy (Eh)           Delta-E    RMSDP     MaxDP     MaxGrad    Time(sec)
--------------------------------------------------------------------------------------
    4    -460.1731388403301253    -4.85e-05  1.47e-04  2.69e-03  2.58e-03     0.7
               *** Restarting incremental Fock matrix formation ***
    5    -460.1732664659366492    -1.28e-04  1.86e-05  5.50e-04  1.73e-04     1.1
    6    -460.1732675026528341    -1.04e-06  1.12e-05  2.73e-04  1.16e-04     0.9
    7    -460.1732678721103866    -3.69e-07  3.36e-06  1.39e-04  4.10e-05     0.9
    8    -460.1732678958613860    -2.38e-08  1.57e-06  8.01e-05  3.23e-05     0.8
    9    -460.1732679121066667    -1.62e-08  3.99e-07  1.50e-05  2.23e-06     0.8
   10    -460.1732679126575931    -5.51e-10  1.59e-07  5.30e-06  2.15e-06     0.8
                 **** Energy Check signals convergence ****

               *****************************************************
               *                     SUCCESS                       *
               *           SCF CONVERGED AFTER  10 CYCLES          *
               *****************************************************

Recomputing exchange energy using gridx3       ... done (    1.529 sec)
Old exchange energy                            :    -33.325524612 Eh
New exchange energy                            :    -33.325600121 Eh
Exchange energy change after final integration :     -0.000075509 Eh
Total energy after final integration           :   -460.173343422 Eh
             **** ENERGY FILE WAS UPDATED (calc.en.tmp) ****

----------------
TOTAL SCF ENERGY
----------------

Total Energy       :       -460.17334342156289 Eh          -12521.95328 eV

Components:
Nuclear Repulsion  :        550.13721842183372 Eh           14969.99477 eV
Electronic Energy  :      -1010.22068777660525 Eh          -27489.50245 eV
One Electron Energy:      -1699.50344540323340 Eh          -46245.83984 eV
Two Electron Energy:        689.28275762662815 Eh           18756.33739 eV
CPCM Dielectric    :         -0.08979855788603 Eh              -2.44354 eV

Virial components:
Potential Energy   :       -916.31162718169776 Eh          -24934.10700 eV
Kinetic Energy     :        456.13828376013487 Eh           12412.15372 eV
Virial Ratio       :          2.00884613242319

DFT components:
N(Alpha)           :       38.000037931484 electrons
N(Beta)            :       38.000037931484 electrons
N(Total)           :       76.000075862968 electrons
E(X)               :      -29.619288178502 Eh       
E(C)               :       -1.876689261229 Eh       
E(XC)              :      -31.495977439731 Eh       

CPCM Solvation Model Properties:
Surface-charge          :         -1.01591916706094
Corrected charge        :         -1.00000000000000
Outlying charge corr.   :          0.00001646515527 Eh               0.00045 eV
Free-energy (cav+disp)  :  This term is not implemented in the current solvation scheme

---------------
SCF CONVERGENCE
---------------

  Last Energy change         ...    5.5093e-10  Tolerance :   1.0000e-09
  Last MAX-Density change    ...    5.2995e-06  Tolerance :   1.0000e-08
  Last RMS-Density change    ...    1.5854e-07  Tolerance :   1.0000e-09
  Last DIIS Error            ...    2.5819e-03  Tolerance :   1.0000e-08
  Last Orbital Gradient      ...    2.1518e-06  Tolerance :   2.0000e-06
  Last Orbital Rotation      ...    4.7716e-06  Tolerance :   2.0000e-06


Total SCF time: 0 days 0 hours 0 min 10 sec 
Finished LeanSCF after  10.5 sec

Maximum memory used throughout the entire LEANSCF-calculation: 22.3 MB


           ************************************************************
           *        Program running with 8 parallel MPI-processes     *
           *              working on a common directory               *
           ************************************************************

------------------------------------------------------------------------------
                                ORCA  MP2 
------------------------------------------------------------------------------

Freezing NCore=22 chemical core electrons

----------------------
RI-MP2 ENERGY+GRADIENT
----------------------
Dimension of the orbital basis            ...  199
Dimension of the AuxC basis               ...  654
Memory devoted to MP2                     ... 8000 MB   
Data format for matrix containers         ... DOUBLE
Compression type for matrix containers    ... UNCOMPRESSED
Overall scaling of the MP2 energy         ...   2.700e-01

-----------------------
SHARK RI TRANSFORMATION
-----------------------

Number of basis functions                ...    199
Number of aux functions                  ...    654
Number of operators                      ...      1
Generation of IJK                        ... YES
Generation of IAK                        ... YES
Generation of ABK                        ... NO
Orbital Range Operator  0:    0-  37 to   38- 198

Aux basis identifier                     ...   AUXC
Contraction scheme used                  ... SEGMENTED
Do orthogonalization                     ... YES
All operator combinations                ... NO
Transpose (ia|K)                         ... NO
Integral generator used                  ... LIBINT
Starting integral generation + trafo... 
Half trafo (segmented) done. Total time =  0.1 sec. integrals=  0.1 sec trafo=  0.0 sec
Integral generation and half transformation done (  0.1 sec)

Reading or making V^(-1/2)          ... done (  0.0 sec)
Sorting IJK integrals               ... done (  0.0 sec)
Sorting IAK integrals               ... done (  0.1 sec)

SHARK RI integral transformation done. Total time =  0.2 sec.

Opening buffers                              ... done
Frozen core precalculation                   ... done

Starting loop over batches of integrals:

Operator 0  - window                       ... ( 11- 37)x( 38-198)
Operator 0  - Memory available             ...  8000 MB
Operator 0  - Memory needed per MO         ...   0.8 MB
Operator 0  - Number of orbitals per batch ... 4
Operator 0  - Number of batches            ... 1

OPERATOR  0   PASS   0:  MOs    11 ...   14 +   15 ...   18 +   19 ...   22 +   23 ...   26
                            +   27 ...   30 +   31 ...   34 +   35 ...   37
  Reading integrals       ... ok
  Internal MO  13
Closing buffer GIPV ( 0.03 GB; CompressionRatio= 1.00)
Time spent in pair loops =     0.772 sec
Deleting buffers (Ka|jb) ...done

-----------------------------------------------
 RI-MP2 CORRELATION ENERGY:     -0.486796205 Eh
-----------------------------------------------


---------------------
MP2 DENSITY FORMATION
---------------------

Completing the external part of the density      ... done
Storing the unrelaxed density                    ... done

Re-sorting 3-index density container for op 0    ... done
Computing external part of the Lagrangian        ... done
Calculating the xc-kernel                        ... done
Calculating G(D)                                 ... done
Completing the Lagrangian                        ... done
Solving the Z-vector equations                   ... Using XC Grid                  ... (calc.grid_cpscf.tmp) 
Recalculating density on grid  ... (calc.grho_cpscf0.tmp) done
Calculating the xc-kernel      ... (calc.fxc_cpscf0.tmp) done

-------------------
SHARK CP-SCF DRIVER
-------------------

Dimension of the orbital basis          ...    199
Dimension of the CPSCF-problem          ...   6118
Number of operators                     ...      1
Max. number of iterations               ...    128
Convergence Tolerance                   ... 3.0e-05
Number of perturbations                 ...      1
Perturbation type                       ... REAL

----------------------------
POPLE LINEAR EQUATION SOLVER
----------------------------

  ITERATION   0:   ||err||_max =   5.3864e-02 (   0.7 sec)
  ITERATION   1:   ||err||_max =   2.1130e-02 (   0.7 sec)
  ITERATION   2:   ||err||_max =   1.0769e-02 (   0.7 sec)
  ITERATION   3:   ||err||_max =   2.5398e-03 (   0.7 sec)
  ITERATION   4:   ||err||_max =   1.0047e-03 (   0.7 sec)
  ITERATION   5:   ||err||_max =   2.8707e-04 (   0.7 sec)
  ITERATION   6:   ||err||_max =   9.0084e-05 (   0.7 sec)
  ITERATION   7:   ||err||_max =   3.2114e-05 (   0.7 sec)
  ITERATION   8:   ||err||_max =   8.7191e-06 (   0.7 sec)
done
Finalizing the relaxed density                   ... done
Transforming P to the AO basis                   ... done
Storing the relaxed density                      ... done

------------------------------------
ENERGY WEIGHTED DENSITY FINALIZATION
------------------------------------

Gathering the parts of the W-matrix              ... done
Forming the Z-density                            ... done
Transforming Z to the AO basis                   ... done
Calculating G(Z)                                 ... done
Finalizing the W-matrix                          ... done
Transforming W to the AO basis and storing       ... done

----------------------------------
MP2 DERIVATIVE INTEGRAL GENERATION
----------------------------------

Input SCF Electron Density              ... calc.scfp
Input Correlated Electron Density       ... calc.pmp2re
Input Energy Weighted Density           ... calc.wmp2.tmp

Nuclear repulsion gradient              ... done (  0.0 sec)
HCore & Overlap gradient  (SHARK)       ... done (  0.0 sec)
Two-electron RIJ gradient terms         ... done (  0.4 sec)

-----------------------------------------------------------
MP2 COSX Grid Generation
-----------------------------------------------------------

General Integration Accuracy     IntAcc      ... 4.871
Radial Grid Type                 RadialGrid  ... OptM3 with GC (2021)
Angular Grid (max. ang.)         AngularGrid ... 4 (Lebedev-302)
Angular grid pruning method      GridPruning ... 4 (adaptive)
Weight generation scheme         WeightScheme... mBecke (2022)
Basis function cutoff            BFCut       ... 1.0000e-12
Integration weight cutoff        WCut        ... 1.0000e-14
Partially contracted basis set               ... on
Rotationally invariant grid construction     ... off
Angular grids for H and He will be reduced by one unit

Total number of grid points                  ...   109825
Total number of batches                      ...      868
Average number of points per batch           ...      126
Average number of grid points per atom       ...     5491
UseSFitting                                  ... on
Two-electron COSX gradient terms        ... 
Integration Timings:
Total Time                  =     4.4 sec
Basis fcn evaluation        =     0.1 sec
Density evaluation          =     0.1 sec
A evaluation                =     3.8 sec
A derivative evaluation     =     0.0 sec
S-fit derivative evaluation =     0.0 sec
anal. over. der. evaluation =     0.0 sec
num. over. der. evaluation  =     0.3 sec
K(P) evaluation             =     0.1 sec
finalize                    =     0.0 sec

done (  5.1 sec)
CPCM gradient                           ... done (  0.5 sec)
DFT XC gradient                         ... Exchange-correlation gradient    ... done
done (  0.6 sec)
Empirical dispersion gradient           ... 
-------------------
DISPERSION GRADIENT
-------------------

   1   C   :    0.000370323    0.000685318    0.000069867
   2   C   :   -0.000021721   -0.000149279   -0.000000568
   3   C   :    0.000077476   -0.000096240    0.000023068
   4   C   :    0.000090665   -0.000158515    0.000027989
   5   C   :   -0.000016940   -0.000146420    0.000000032
   6   C   :   -0.000122936   -0.000134064   -0.000027424
   7   C   :   -0.000086170   -0.000072088   -0.000019742
   8   C   :    0.000116554    0.000293926    0.000020374
   9   C   :    0.000001552   -0.000070488    0.000003237
  10   C   :   -0.000379986   -0.000264402   -0.000085709
  11   O   :    0.000049911    0.000093498    0.000009605
  12   H   :    0.000129404   -0.000045936    0.000034653
  13   H   :    0.000088630   -0.000078164    0.000024955
  14   H   :   -0.000013899   -0.000115736   -0.000000147
  15   H   :   -0.000104587   -0.000055174   -0.000025099
  16   H   :   -0.000133173   -0.000008368   -0.000033745
  17   H   :   -0.000105826    0.000079416   -0.000028259
  18   H   :   -0.000004951    0.000094333   -0.000036635
  19   H   :    0.000084902    0.000052678    0.000019200
  20   H   :   -0.000019227    0.000095707    0.000024349

Difference to translation invariance:
           :   -0.0000000000   -0.0000000000   -0.0000000000

Difference to rotation invariance:
           :    0.0000000000   -0.0000000000   -0.0000000000

Norm of the Dispersion gradient    ...    0.0011054936
RMS gradient                       ...    0.0001427186
MAX gradient                       ...    0.0006853178
done (  0.0 sec)

-------
TIMINGS
-------

Total time                :   17.371 sec
Integral trafo            :    0.232 sec (  1.3%)
FC preparation            :    0.058 sec (  0.3%)
I/O of integrals          :    0.074 sec (  0.4%)
K(i,j) operators          :    0.105 sec (  0.6%)
T(i,j) pair energies      :    0.018 sec (  0.1%)
V**(-1/2)                 :    0.110 sec (  0.6%)
Gamma(ia|P)               :    0.105 sec (  0.6%)
Gamma-Trafo               :    0.039 sec (  0.2%)
D(virtual)                :    0.005 sec (  0.0%)
D(internal)               :    0.140 sec (  0.8%)
W(virtual)                :    0.009 sec (  0.1%)
W(internal)               :    0.165 sec (  0.9%)
L(virtual)                :    0.137 sec (  0.8%)
L(internal)               :    0.016 sec (  0.1%)
XC kernel                 :    0.017 sec (  0.1%)
G(D)                      :    1.272 sec (  7.3%)
G(Z)                      :    1.287 sec (  7.4%)
Z-vector solution         :    6.362 sec ( 36.6%)
3-index derivative        :    0.236 sec (  1.4%)
2-index derivative        :    0.027 sec (  0.2%)
Fock matrix gradient      :    6.661 sec ( 38.3%)


---------------------------------------
MP2 TOTAL ENERGY:     -460.660139627 Eh
---------------------------------------

The final MP2 gradient
  0:   0.01412742  -0.00094273   0.00375943
  1:  -0.00346480  -0.00011407  -0.00091715
  2:  -0.00074803   0.00029181  -0.00023998
  3:   0.00063682   0.00022955   0.00016802
  4:  -0.00009568  -0.00011853  -0.00002666
  5:   0.00032344   0.00050112   0.00004790
  6:   0.00163242   0.00103802   0.00039654
  7:  -0.00716547   0.00059107  -0.00140681
  8:   0.00446261   0.00145441  -0.00085220
  9:  -0.00206246  -0.00123365   0.00259695
 10:  -0.00743952   0.00277177  -0.00300483
 11:   0.00039646   0.00002162   0.00010236
 12:   0.00019068  -0.00024472   0.00006153
 13:  -0.00003069  -0.00032668  -0.00000773
 14:  -0.00031130  -0.00002464  -0.00009291
 15:  -0.00072851  -0.00039246  -0.00019227
 16:   0.00008304   0.00057145  -0.00008952
 17:  -0.00014206  -0.00145228  -0.00089146
 18:   0.00012897  -0.00106709  -0.00064950
 19:   0.00018774  -0.00153993   0.00121350

-----------------------------------
NORM OF THE MP2 GRADIENT:  0.020096
-----------------------------------

Maximum memory used throughout the entire MP2-calculation: 41.9 MB


-------------------------------------------------------------------------------
                          DFT DISPERSION CORRECTION                            
                                                                               
                              DFTD3 V3.1  Rev 1                                
                          USING Becke-Johnson damping                          
-------------------------------------------------------------------------------
-------------------------   ----------------
Dispersion correction           -0.016963307
-------------------------   ----------------


-------------------------   --------------------
FINAL SINGLE POINT ENERGY      -460.677102933748
-------------------------   --------------------

------------------------------------------------------------------------------
                         ORCA GEOMETRY RELAXATION STEP
------------------------------------------------------------------------------

Reading the OPT-File                    .... done
Getting information on internals        .... done
Copying old internal coords+grads       .... done
Making the new internal coordinates     .... (2022 redundants) done
Validating the new internal coordinates .... (2022 redundants) done
Calculating the B-matrix                .... done
Calculating the G,G- and P matrices     .... done
Transforming gradient to internals      .... done
Projecting the internal gradient        .... done
Number of atoms                         ....  20
Number of internal coordinates          .... 101
Current Energy                          ....  -460.677102934 Eh
Current gradient norm                   ....     0.020096460 Eh/bohr
Maximum allowed component of the step   ....  0.300
Current trust radius                    ....  0.450
Updating the Hessian (BFGS)             .... done
Forming the augmented Hessian           .... done
Diagonalizing the augmented Hessian     .... done
Last element of RFO vector              ....  0.996345355
Lowest eigenvalues of augmented Hessian:
 -0.000690910  0.012863290  0.015663492  0.019699016  0.020146118
Length of the computed step             ....  0.085729552
The final length of the internal step   ....  0.085729552
Converting the step to Cartesian space:
 Initial RMS(Int)=    0.0085304092
Transforming coordinates:
 Iter   0:  RMS(Cart)=    0.0114838496 RMS(Int)=    1.6515885186
done
Storing new coordinates                 .... done
The predicted energy change is          ....    -0.000347994
Previously predicted energy change      ....    -0.000705387
Actually observed energy change         ....    -0.000896890
Ratio of predicted to observed change   ....     1.271486204
New trust radius                        ....     0.450000000

                                .--------------------.
          ----------------------|Geometry convergence|-------------------------
          Item                value                   Tolerance       Converged
          ---------------------------------------------------------------------
          Energy change      -0.0008968897            0.0000010000      NO
          RMS gradient        0.0011869495            0.0000300000      NO
          MAX gradient        0.0071530796            0.0001000000      NO
          RMS step            0.0085304092            0.0006000000      NO
          MAX step            0.0322405004            0.0010000000      NO
          ........................................................
          Max(Bonds)      0.0159      Max(Angles)    1.31
          Max(Dihed)        1.85      Max(Improp)    0.00
          ---------------------------------------------------------------------

The optimization has not yet converged - more geometry cycles are needed


    ---------------------------------------------------------------------------
                         Redundant Internal Coordinates
                            (Angstroem and degrees)

        Definition                    Value    dE/dq     Step     New-Value
    ----------------------------------------------------------------------------
     1. B(C   1,C   0)                1.4556 -0.000605 -0.0003    1.4553   
     2. B(C   2,C   1)                1.4062 -0.000011  0.0001    1.4063   
     3. B(C   3,C   2)                1.3961 -0.000066 -0.0000    1.3961   
     4. B(C   4,C   3)                1.3984  0.000233 -0.0002    1.3982   
     5. B(C   5,C   4)                1.4008  0.000373 -0.0004    1.4004   
     6. B(C   6,C   5)                1.3939 -0.000033 -0.0002    1.3938   
     7. B(C   6,C   1)                1.4055 -0.001222  0.0020    1.4075   
     8. B(C   7,C   0)                1.3534  0.003960 -0.0035    1.3500   
     9. B(C   8,C   7)                1.4938  0.001160 -0.0020    1.4918   
    10. B(C   9,C   8)                1.4567 -0.002456  0.0039    1.4606   
    11. B(O  10,C   9)                1.2686 -0.003776  0.0053    1.2739   
    12. B(O  10,C   0)                1.4218 -0.007153  0.0159    1.4377   
    13. B(H  11,C   2)                1.0897  0.000384 -0.0006    1.0890   
    14. B(H  12,C   3)                1.0909  0.000305 -0.0003    1.0906   
    15. B(H  13,C   4)                1.0912  0.000329 -0.0003    1.0909   
    16. B(H  14,C   5)                1.0910  0.000310 -0.0003    1.0907   
    17. B(H  15,C   6)                1.0909  0.000382 -0.0003    1.0905   
    18. B(H  16,C   7)                1.0859 -0.000075  0.0006    1.0865   
    19. B(H  17,C   8)                1.1087 -0.000099  0.0001    1.1089   
    20. B(H  18,C   9)                1.0936 -0.000491  0.0007    1.0944   
    21. B(H  19,C   8)                1.1094 -0.000115  0.0002    1.1096   
    22. A(C   1,C   0,C   7)          135.61 -0.002496    1.24    136.85   
    23. A(C   7,C   0,O  10)          108.21  0.000425   -0.33    107.88   
    24. A(C   1,C   0,O  10)          116.18  0.002071   -0.91    115.27   
    25. A(C   0,C   1,C   2)          120.63 -0.001154    0.39    121.02   
    26. A(C   2,C   1,C   6)          119.76  0.000252    0.01    119.77   
    27. A(C   0,C   1,C   6)          119.61  0.000902   -0.40    119.21   
    28. A(C   1,C   2,C   3)          120.01  0.000377   -0.13    119.88   
    29. A(C   1,C   2,H  11)          120.19 -0.000040   -0.03    120.16   
    30. A(C   3,C   2,H  11)          119.80 -0.000336    0.16    119.96   
    31. A(C   2,C   3,C   4)          120.15 -0.000498    0.12    120.28   
    32. A(C   4,C   3,H  12)          120.21  0.000163   -0.02    120.20   
    33. A(C   2,C   3,H  12)          119.63  0.000336   -0.11    119.53   
    34. A(C   3,C   4,C   5)          119.84 -0.000231    0.04    119.88   
    35. A(C   5,C   4,H  13)          120.03  0.000117   -0.02    120.01   
    36. A(C   3,C   4,H  13)          120.13  0.000114   -0.02    120.11   
    37. A(C   4,C   5,C   6)          120.41  0.000370   -0.09    120.32   
    38. A(C   6,C   5,H  14)          119.46 -0.000298    0.05    119.51   
    39. A(C   4,C   5,H  14)          120.13 -0.000072    0.03    120.17   
    40. A(C   1,C   6,H  15)          120.71  0.000915   -0.32    120.38   
    41. A(C   1,C   6,C   5)          119.82 -0.000270    0.04    119.86   
    42. A(C   5,C   6,H  15)          119.47 -0.000645    0.28    119.75   
    43. A(C   8,C   7,H  16)          125.24  0.001049   -0.18    125.06   
    44. A(C   0,C   7,H  16)          127.07  0.002229   -0.51    126.56   
    45. A(C   0,C   7,C   8)          107.69 -0.003280    0.68    108.37   
    46. A(C   9,C   8,H  17)          110.09  0.000304   -0.19    109.90   
    47. A(C   7,C   8,H  17)          114.79 -0.000776    0.65    115.43   
    48. A(C   7,C   8,C   9)          102.10  0.000464   -0.12    101.98   
    49. A(H  17,C   8,H  19)          106.00  0.001818   -1.31    104.69   
    50. A(C   9,C   8,H  19)          109.20 -0.000960    0.32    109.52   
    51. A(C   7,C   8,H  19)          114.58 -0.000966    0.74    115.32   
    52. A(O  10,C   9,H  18)          117.63 -0.000896   -0.12    117.51   
    53. A(C   8,C   9,H  18)          131.04  0.001010   -0.49    130.55   
    54. A(C   8,C   9,O  10)          111.33 -0.000135    0.12    111.45   
    55. A(C   0,O  10,C   9)          110.67  0.002520   -0.45    110.22   
    56. D(C   6,C   1,C   0,C   7)      0.32 -0.000051    0.31      0.64   
    57. D(C   6,C   1,C   0,O  10)   -179.34  0.000014   -0.00   -179.34   
    58. D(C   2,C   1,C   0,O  10)      0.61  0.000007    0.03      0.65   
    59. D(C   2,C   1,C   0,C   7)   -179.72 -0.000058    0.35   -179.37   
    60. D(C   3,C   2,C   1,C   6)      0.00 -0.000009    0.02      0.02   
    61. D(H  11,C   2,C   1,C   0)      0.04  0.000001   -0.01      0.03   
    62. D(C   3,C   2,C   1,C   0)   -179.96 -0.000002   -0.02   -179.97   
    63. D(H  11,C   2,C   1,C   6)   -180.00 -0.000006    0.02   -179.98   
    64. D(H  12,C   3,C   2,H  11)      0.01  0.000001   -0.01      0.00   
    65. D(H  12,C   3,C   2,C   1)   -179.99  0.000004   -0.00   -179.99   
    66. D(C   4,C   3,C   2,H  11)   -180.00  0.000004   -0.02   -180.02   
    67. D(C   4,C   3,C   2,C   1)      0.00  0.000008   -0.02     -0.01   
    68. D(H  13,C   4,C   3,C   2)    179.99 -0.000003    0.01    180.00   
    69. D(C   5,C   4,C   3,H  12)    180.00  0.000002   -0.01    179.99   
    70. D(C   5,C   4,C   3,C   2)      0.00 -0.000001    0.00      0.01   
    71. D(H  13,C   4,C   3,H  12)     -0.02  0.000000   -0.00     -0.02   
    72. D(H  14,C   5,C   4,H  13)     -0.01  0.000001   -0.00     -0.01   
    73. D(H  14,C   5,C   4,C   3)    179.97 -0.000001    0.00    179.98   
    74. D(C   6,C   5,C   4,H  13)   -180.00 -0.000002    0.00   -180.00   
    75. D(C   6,C   5,C   4,C   3)     -0.02 -0.000004    0.01     -0.01   
    76. D(H  15,C   6,C   5,H  14)     -0.03 -0.000003    0.01     -0.02   
    77. D(C   1,C   6,C   5,H  14)   -179.97 -0.000000   -0.00   -179.97   
    78. D(C   1,C   6,C   5,C   4)      0.02  0.000002   -0.01      0.01   
    79. D(H  15,C   6,C   1,C   2)   -179.95  0.000007   -0.02   -179.97   
    80. D(H  15,C   6,C   1,C   0)      0.01 -0.000001    0.02      0.02   
    81. D(H  15,C   6,C   5,C   4)    179.96 -0.000000    0.01    179.96   
    82. D(C   5,C   6,C   1,C   2)     -0.01  0.000004   -0.01     -0.02   
    83. D(C   5,C   6,C   1,C   0)    179.95 -0.000004    0.03    179.98   
    84. D(H  16,C   7,C   0,C   1)      0.13 -0.000082    0.10      0.23   
    85. D(C   8,C   7,C   0,O  10)      0.05  0.000233   -0.18     -0.13   
    86. D(C   8,C   7,C   0,C   1)   -179.64  0.000290   -0.46   -180.10   
    87. D(H  16,C   7,C   0,O  10)    179.81 -0.000139    0.38    180.19   
    88. D(H  19,C   8,C   7,C   0)   -118.20  0.000787    0.27   -117.93   
    89. D(H  17,C   8,C   7,H  16)    -60.99  0.000098    0.37    -60.63   
    90. D(H  17,C   8,C   7,C   0)    118.77 -0.000262    0.92    119.69   
    91. D(C   9,C   8,C   7,H  16)    179.93 -0.000182    0.35    180.28   
    92. D(C   9,C   8,C   7,C   0)     -0.31 -0.000542    0.90      0.60   
    93. D(H  18,C   9,C   8,H  17)     56.96 -0.000108    0.66     57.62   
    94. D(H  18,C   9,C   8,C   7)    179.30 -0.000604    1.27    180.57   
    95. D(O  10,C   9,C   8,H  19)    122.16 -0.000602   -0.32    121.85   
    96. D(O  10,C   9,C   8,H  17)   -121.85  0.001209   -1.85   -123.70   
    97. D(O  10,C   9,C   8,C   7)      0.49  0.000713   -1.24     -0.74   
    98. D(C   0,O  10,C   9,H  18)   -179.48  0.000473   -1.16   -180.64   
    99. D(C   0,O  10,C   9,C   8)     -0.49 -0.000623    1.24      0.75   
   100. D(C   9,O  10,C   0,C   7)      0.28  0.000235   -0.71     -0.44   
   101. D(C   9,O  10,C   0,C   1)   -179.97  0.000176   -0.41   -180.38   
    ----------------------------------------------------------------------------

Geometry step timings:
Preparation and reading OPT file:      0.001 s (15.921 %)
Internal coordinates            :      0.000 s ( 0.607 %)
B/P matrices and projection     :      0.001 s (25.950 %)
Hessian update/contruction      :      0.000 s (10.187 %)
Making the step                 :      0.001 s (19.676 %)
Converting the step to Cartesian:      0.000 s ( 2.496 %)
Storing new data                :      0.000 s ( 0.765 %)
Checking convergence            :      0.000 s ( 0.472 %)
Final printing                  :      0.001 s (23.904 %)
Total time                      :      0.004 s

Time for energy+gradient        :     29.767 s
Time for complete geometry iter :     29.984 s

         *************************************************************
         *                GEOMETRY OPTIMIZATION CYCLE   5            *
         *************************************************************
---------------------------------
CARTESIAN COORDINATES (ANGSTROEM)
---------------------------------
  C     -0.839699   -1.060095   -0.078406
  C     -0.990112   -2.507545   -0.070870
  C      0.095639   -3.347408    0.234852
  C     -0.075226   -4.732998    0.234616
  C     -1.321641   -5.289557   -0.068082
  C     -2.403445   -4.454062   -0.372573
  C     -2.244210   -3.069430   -0.375304
  C     -1.629667    0.011122   -0.305315
  C     -0.808462    1.245492   -0.138615
  C      0.503823    0.694055    0.188167
  O      0.479641   -0.578795    0.229602
  H      1.068646   -2.919384    0.471662
  H      0.770696   -5.378908    0.472674
  H     -1.452053   -6.372624   -0.067491
  H     -3.377691   -4.883301   -0.609770
  H     -3.092812   -2.427595   -0.614332
  H     -2.685488   -0.006116   -0.560903
  H     -0.733761    1.892828   -1.035829
  H      1.452080    1.192254    0.412320
  H     -1.135844    1.927304    0.673296

----------------------------
CARTESIAN COORDINATES (A.U.)
----------------------------
  NO LB      ZA    FRAG     MASS         X           Y           Z
   0 C     6.0000    0    12.011   -1.586801   -2.003289   -0.148165
   1 C     6.0000    0    12.011   -1.871041   -4.738574   -0.133925
   2 C     6.0000    0    12.011    0.180732   -6.325685    0.443805
   3 C     6.0000    0    12.011   -0.142156   -8.944070    0.443361
   4 C     6.0000    0    12.011   -2.497539   -9.995813   -0.128657
   5 C     6.0000    0    12.011   -4.541853   -8.416958   -0.704061
   6 C     6.0000    0    12.011   -4.240942   -5.800383   -0.709221
   7 C     6.0000    0    12.011   -3.079624    0.021018   -0.576961
   8 C     6.0000    0    12.011   -1.527772    2.353639   -0.261944
   9 C     6.0000    0    12.011    0.952088    1.311574    0.355584
  10 O     8.0000    0    15.999    0.906391   -1.093763    0.433885
  11 H     1.0000    0     1.008    2.019448   -5.516836    0.891312
  12 H     1.0000    0     1.008    1.456404  -10.164663    0.893225
  13 H     1.0000    0     1.008   -2.743983  -12.042515   -0.127540
  14 H     1.0000    0     1.008   -6.382911   -9.228101   -1.152299
  15 H     1.0000    0     1.008   -5.844567   -4.587490   -1.160919
  16 H     1.0000    0     1.008   -5.074837   -0.011558   -1.059953
  17 H     1.0000    0     1.008   -1.386607    3.576926   -1.957433
  18 H     1.0000    0     1.008    2.744033    2.253033    0.779171
  19 H     1.0000    0     1.008   -2.146434    3.642077    1.272346

--------------------------------
INTERNAL COORDINATES (ANGSTROEM)
--------------------------------
 C      0   0   0     0.000000000000     0.00000000     0.00000000
 C      1   0   0     1.455264059614     0.00000000     0.00000000
 C      2   1   0     1.406304359366   121.01975409     0.00000000
 C      3   2   1     1.396085245528   119.88067319   180.02488824
 C      4   3   2     1.398189474761   120.27851322     0.00000000
 C      5   4   3     1.400380454411   119.88334804     0.00000000
 C      6   5   4     1.393760782217   120.32338982     0.00000000
 C      1   2   3     1.350200731835   136.84568294   180.61305656
 C      8   1   2     1.491923377630   108.39656251   179.88373296
 C      9   8   1     1.460466885204   101.95783827     0.54374228
 O     10   9   8     1.273753323919   111.56324299   359.21193252
 H      3   2   1     1.089048176619   120.15531063     0.02948564
 H      4   3   2     1.090621349251   119.52625954   180.00774122
 H      5   4   3     1.090891076822   120.10951688   179.99803663
 H      6   5   4     1.090717290144   120.16613036   179.97571822
 H      7   6   5     1.090509946285   119.75115070   179.96463740
 H      8   1   2     1.086453280264   126.55009997     0.20169674
 H      9   8   1     1.108881009236   115.44661898   119.66812114
 H     10   9   8     1.094366007204   130.73157373   180.63666622
 H      9   8   1     1.109615212904   115.32422120   242.03867716

---------------------------
INTERNAL COORDINATES (A.U.)
---------------------------
 C      0   0   0     0.000000000000     0.00000000     0.00000000
 C      1   0   0     2.750050525209     0.00000000     0.00000000
 C      2   1   0     2.657530100142   121.01975409     0.00000000
 C      3   2   1     2.638218773657   119.88067319   180.02488824
 C      4   3   2     2.642195190629   120.27851322     0.00000000
 C      5   4   3     2.646335542133   119.88334804     0.00000000
 C      6   5   4     2.633826174590   120.32338982     0.00000000
 C      1   2   3     2.551509608988   136.84568294   180.61305656
 C      8   1   2     2.819326596515   108.39656251   179.88373296
 C      9   8   1     2.759882440696   101.95783827     0.54374228
 O     10   9   8     2.407044944378   111.56324299   359.21193252
 H      3   2   1     2.058002800455   120.15531063     0.02948564
 H      4   3   2     2.060975665892   119.52625954   180.00774122
 H      5   4   3     2.061485377131   120.10951688   179.99803663
 H      6   5   4     2.061156967904   120.16613036   179.97571822
 H      7   6   5     2.060765144797   119.75115070   179.96463740
 H      8   1   2     2.053099156999   126.55009997     0.20169674
 H      9   8   1     2.095481422563   115.44661898   119.66812114
 H     10   9   8     2.068052043888   130.73157373   180.63666622
 H      9   8   1     2.096868866421   115.32422120   242.03867716


           ************************************************************
           *        Program running with 8 parallel MPI-processes     *
           *              working on a common directory               *
           ************************************************************
------------------------------------------------------------------------------
                   ___                                                        
                  /   \      - P O W E R E D   B Y -                         
                 /     \                                                     
                 |  |  |   _    _      __       _____    __    __             
                 |  |  |  | |  | |    /  \     |  _  \  |  |  /  |          
                  \  \/   | |  | |   /    \    | | | |  |  | /  /          
                 / \  \   | |__| |  /  /\  \   | |_| |  |  |/  /          
                |  |  |   |  __  | /  /__\  \  |    /   |      \           
                |  |  |   | |  | | |   __   |  |    \   |  |\   \          
                \     /   | |  | | |  |  |  |  | |\  \  |  | \   \       
                 \___/    |_|  |_| |__|  |__|  |_| \__\ |__|  \__/        
                                                                              
                      - O R C A' S   B I G   F R I E N D -                    
                                      &                                       
                       - I N T E G R A L  F E E D E R -                       
                                                                              
 v1 FN, 2020, v2 2021, v3 2022-2024                                           
------------------------------------------------------------------------------


----------------------
SHARK INTEGRAL PACKAGE
----------------------

Number of atoms                             ...     20
Number of basis functions                   ...    199
Number of shells                            ...     93
Maximum angular momentum                    ...      2
Integral batch strategy                     ... SHARK/LIBINT Hybrid
RI-J (if used) integral strategy            ... SPLIT-RIJ (Revised 2003 algorithm where possible)
Printlevel                                  ...      1
Contraction scheme used                     ... SEGMENTED contraction
Prescreening option                         ... SCHWARTZ
   Thresh                                   ... 1.000e-12
   Tcut                                     ... 1.000e-14
   Tpresel                                  ... 1.000e-14 
Coulomb Range Separation                    ... NOT USED
Exchange Range Separation                   ... NOT USED
Multipole approximations                    ... NOT USED
Finite Nucleus Model                        ... NOT USED
CABS basis                                  ... NOT available
Auxiliary Coulomb fitting basis             ... AVAILABLE
   # of basis functions in Aux-J            ...    638
   # of shells in Aux-J                     ...    210
   Maximum angular momentum in Aux-J        ...      4
Auxiliary J/K fitting basis                 ... NOT available
Auxiliary Correlation fitting basis         ... AVAILABLE
   # of basis functions in Aux-C            ...    654
   # of shells in Aux-C                     ...    230
   Maximum angular momentum in Aux-C        ...      3
Auxiliary 'external' fitting basis          ... NOT available

Checking pre-screening integrals            ... done (  0.0 sec) Dimension = 93
Check shell pair data                       ... done (  0.0 sec)
Shell pair information
Shell pair cut-off parameter TPreSel        ...   1.0e-14
Total number of shell pairs                 ...      4371
Shell pairs after pre-screening             ...      3965
Total number of primitive shell pairs       ...     15923
Primitive shell pairs kept                  ...     10510
          la=0 lb=0:   1204 shell pairs
          la=1 lb=0:   1444 shell pairs
          la=1 lb=1:    459 shell pairs
          la=2 lb=0:    501 shell pairs
          la=2 lb=1:    300 shell pairs
          la=2 lb=2:     57 shell pairs

Calculating one electron integrals          ... done (  0.0 sec)
Calculating RI/J V-Matrix + Cholesky decomp.... done (  0.0 sec)
Calculating RI/C V-Matrix + Cholesky decomp.... done (  0.0 sec)
Calculating Nuclear repulsion               ... done (  0.0 sec) ENN=    549.511822281986 Eh

Diagonalization of the overlap matrix:
Smallest eigenvalue                        ... 3.060e-04
Time for diagonalization                   ...    0.004 sec
Threshold for overlap eigenvalues          ... 1.000e-07
Number of eigenvalues below threshold      ... 0
Time for construction of square roots      ...    0.002 sec
Total time needed                          ...    0.008 sec

-------------------
DFT GRID GENERATION
-------------------

General Integration Accuracy     IntAcc      ... 4.388
Radial Grid Type                 RadialGrid  ... OptM3 with GC (2021)
Angular Grid (max. ang.)         AngularGrid ... 4 (Lebedev-302)
Angular grid pruning method      GridPruning ... 4 (adaptive)
Weight generation scheme         WeightScheme... mBecke (2022)
Basis function cutoff            BFCut       ... 1.0000e-12
Integration weight cutoff        WCut        ... 1.0000e-14
Partially contracted basis set               ... off
Rotationally invariant grid construction     ... off
Angular grids for H and He will be reduced by one unit

Total number of grid points                  ...    95023
Total number of batches                      ...     1496
Average number of points per batch           ...       63
Average number of grid points per atom       ...     4751

--------------------
COSX GRID GENERATION
--------------------

GRIDX 1
-------
General Integration Accuracy     IntAcc      ... 3.816
Radial Grid Type                 RadialGrid  ... OptM3 with GC (2021)
Angular Grid (max. ang.)         AngularGrid ... 1 (Lebedev-50)
Angular grid pruning method      GridPruning ... 4 (adaptive)
Weight generation scheme         WeightScheme... mBecke (2022)
Basis function cutoff            BFCut       ... 1.0000e-12
Integration weight cutoff        WCut        ... 1.0000e-14
Partially contracted basis set               ... on
Rotationally invariant grid construction     ... off
Angular grids for H and He will be reduced by one unit

Total number of grid points                  ...    12141
Total number of batches                      ...      105
Average number of points per batch           ...      115
Average number of grid points per atom       ...      607
UseSFitting                                  ... on

GRIDX 2
-------
General Integration Accuracy     IntAcc      ... 4.020
Radial Grid Type                 RadialGrid  ... OptM3 with GC (2021)
Angular Grid (max. ang.)         AngularGrid ... 2 (Lebedev-110)
Angular grid pruning method      GridPruning ... 4 (adaptive)
Weight generation scheme         WeightScheme... mBecke (2022)
Basis function cutoff            BFCut       ... 1.0000e-12
Integration weight cutoff        WCut        ... 1.0000e-14
Partially contracted basis set               ... on
Rotationally invariant grid construction     ... off
Angular grids for H and He will be reduced by one unit

Total number of grid points                  ...    26523
Total number of batches                      ...      216
Average number of points per batch           ...      122
Average number of grid points per atom       ...     1326
UseSFitting                                  ... on

GRIDX 3
-------
General Integration Accuracy     IntAcc      ... 4.338
Radial Grid Type                 RadialGrid  ... OptM3 with GC (2021)
Angular Grid (max. ang.)         AngularGrid ... 3 (Lebedev-194)
Angular grid pruning method      GridPruning ... 4 (adaptive)
Weight generation scheme         WeightScheme... mBecke (2022)
Basis function cutoff            BFCut       ... 1.0000e-12
Integration weight cutoff        WCut        ... 1.0000e-14
Partially contracted basis set               ... on
Rotationally invariant grid construction     ... off
Angular grids for H and He will be reduced by one unit

Total number of grid points                  ...    58219
Total number of batches                      ...      466
Average number of points per batch           ...      124
Average number of grid points per atom       ...     2911
UseSFitting                                  ... on
Initializing property integral containers    ... done (  0.0 sec)

SHARK setup successfully completed in   1.1 seconds

Maximum memory used throughout the entire STARTUP-calculation: 25.9 MB


           ************************************************************
           *        Program running with 8 parallel MPI-processes     *
           *              working on a common directory               *
           ************************************************************
Occupation numbers will be reassigned to an Aufbau configuration
             **** ENERGY FILE WAS UPDATED (calc.en.tmp) ****
Finished Guess after   0.1 sec
Maximum memory used throughout the entire GUESS-calculation: 11.1 MB


           ************************************************************
           *        Program running with 8 parallel MPI-processes     *
           *              working on a common directory               *
           ************************************************************
--------------------
CPCM SOLVATION MODEL
--------------------
CPCM parameters:
  Epsilon                                         ...      16.7000
  Refrac                                          ...       1.2750
  Rsolv                                           ...       1.3000
  Surface type                                    ... GAUSSIAN VDW
  Discretization scheme                           ... Constant charge density
    Threshold for H atoms                         ...       5.0000 (charges/Ang^2)
    Threshold for non-H atoms                     ...       5.0000 (charges/Ang^2)
  Epsilon function type                           ...         CPCM
Solvent:                                          ... CUSTOM
Radii:
  Scheme                                          ... Element-dependent radii
  Radius for C  used is    3.8550 Bohr (=   2.0400 Ang.)
  Radius for O  used is    3.4469 Bohr (=   1.8240 Ang.)
  Radius for H  used is    2.4944 Bohr (=   1.3200 Ang.)
Calculating surface                               ...        done! (  0.0s)
Cavity surface points                             ...         1931
Cavity Volume                                     ...    1257.4131
Cavity Surface-area                               ...     682.5883
Calculating surface distance matrix               ...        done! (  0.1s)
Performing Cholesky decomposition & store         ...        done! (  0.1s)
Overall time for CPCM initialization              ...                 0.2s

----------------------------------------D-I-I-S--------------------------------------------
Iteration    Energy (Eh)           Delta-E    RMSDP     MaxDP     DIISErr   Damp  Time(sec)
-------------------------------------------------------------------------------------------
               ***  Starting incremental Fock matrix formation  ***
    1    -460.1728990793785670     0.00e+00  8.87e-05  1.67e-03  5.76e-03  0.700   1.2
    2    -460.1729937959674999    -9.47e-05  7.48e-05  1.43e-03  4.21e-03  0.700   0.8
                               ***Turning on AO-DIIS***
                              *** Initializing SOSCF ***
---------------------------------------S-O-S-C-F--------------------------------------
Iteration    Energy (Eh)           Delta-E    RMSDP     MaxDP     MaxGrad    Time(sec)
--------------------------------------------------------------------------------------
    3    -460.1730672661193466    -7.35e-05  2.01e-04  3.76e-03  3.16e-03     0.7
               *** Restarting incremental Fock matrix formation ***
    4    -460.1732656541253164    -1.98e-04  4.39e-05  1.60e-03  4.87e-04     1.2
    5    -460.1732682167024677    -2.56e-06  2.17e-05  9.57e-04  4.93e-04     1.0
    6    -460.1732721287219192    -3.91e-06  4.91e-06  2.18e-04  2.81e-05     0.9
    7    -460.1732721997060480    -7.10e-08  2.46e-06  8.63e-05  2.58e-05     0.9
    8    -460.1732722273042100    -2.76e-08  6.08e-07  1.29e-05  4.21e-06     0.8
    9    -460.1732722278527490    -5.49e-10  2.54e-07  8.91e-06  3.03e-06     0.8
                 **** Energy Check signals convergence ****

               *****************************************************
               *                     SUCCESS                       *
               *           SCF CONVERGED AFTER   9 CYCLES          *
               *****************************************************

Recomputing exchange energy using gridx3       ... done (    1.517 sec)
Old exchange energy                            :    -33.319920582 Eh
New exchange energy                            :    -33.320002470 Eh
Exchange energy change after final integration :     -0.000081888 Eh
Total energy after final integration           :   -460.173354116 Eh
             **** ENERGY FILE WAS UPDATED (calc.en.tmp) ****

----------------
TOTAL SCF ENERGY
----------------

Total Energy       :       -460.17335411594314 Eh          -12521.95357 eV

Components:
Nuclear Repulsion  :        549.51182228198604 Eh           14952.97688 eV
Electronic Energy  :      -1009.59541510320662 Eh          -27472.48792 eV
One Electron Energy:      -1698.29610951710879 Eh          -46212.98656 eV
Two Electron Energy:        688.70069441390217 Eh           18740.49864 eV
CPCM Dielectric    :         -0.08967940663221 Eh              -2.44030 eV

Virial components:
Potential Energy   :       -916.27434504825874 Eh          -24933.09250 eV
Kinetic Energy     :        456.10099093231554 Eh           12411.13893 eV
Virial Ratio       :          2.00892864357804

DFT components:
N(Alpha)           :       38.000038599354 electrons
N(Beta)            :       38.000038599354 electrons
N(Total)           :       76.000077198708 electrons
E(X)               :      -29.615052341179 Eh       
E(C)               :       -1.876221108727 Eh       
E(XC)              :      -31.491273449906 Eh       

CPCM Solvation Model Properties:
Surface-charge          :         -1.01593322522599
Corrected charge        :         -1.00000000000000
Outlying charge corr.   :          0.00001648786772 Eh               0.00045 eV
Free-energy (cav+disp)  :  This term is not implemented in the current solvation scheme

---------------
SCF CONVERGENCE
---------------

  Last Energy change         ...    5.4854e-10  Tolerance :   1.0000e-09
  Last MAX-Density change    ...    8.9062e-06  Tolerance :   1.0000e-08
  Last RMS-Density change    ...    2.5369e-07  Tolerance :   1.0000e-09
  Last DIIS Error            ...    3.1636e-03  Tolerance :   1.0000e-08
  Last Orbital Gradient      ...    3.0250e-06  Tolerance :   2.0000e-06
  Last Orbital Rotation      ...    5.0237e-06  Tolerance :   2.0000e-06


Total SCF time: 0 days 0 hours 0 min 10 sec 
Finished LeanSCF after  10.2 sec

Maximum memory used throughout the entire LEANSCF-calculation: 22.4 MB


           ************************************************************
           *        Program running with 8 parallel MPI-processes     *
           *              working on a common directory               *
           ************************************************************

------------------------------------------------------------------------------
                                ORCA  MP2 
------------------------------------------------------------------------------

Freezing NCore=22 chemical core electrons

----------------------
RI-MP2 ENERGY+GRADIENT
----------------------
Dimension of the orbital basis            ...  199
Dimension of the AuxC basis               ...  654
Memory devoted to MP2                     ... 8000 MB   
Data format for matrix containers         ... DOUBLE
Compression type for matrix containers    ... UNCOMPRESSED
Overall scaling of the MP2 energy         ...   2.700e-01

-----------------------
SHARK RI TRANSFORMATION
-----------------------

Number of basis functions                ...    199
Number of aux functions                  ...    654
Number of operators                      ...      1
Generation of IJK                        ... YES
Generation of IAK                        ... YES
Generation of ABK                        ... NO
Orbital Range Operator  0:    0-  37 to   38- 198

Aux basis identifier                     ...   AUXC
Contraction scheme used                  ... SEGMENTED
Do orthogonalization                     ... YES
All operator combinations                ... NO
Transpose (ia|K)                         ... NO
Integral generator used                  ... LIBINT
Starting integral generation + trafo... 
Half trafo (segmented) done. Total time =  0.1 sec. integrals=  0.1 sec trafo=  0.0 sec
Integral generation and half transformation done (  0.1 sec)

Reading or making V^(-1/2)          ... done (  0.0 sec)
Sorting IJK integrals               ... done (  0.0 sec)
Sorting IAK integrals               ... done (  0.1 sec)

SHARK RI integral transformation done. Total time =  0.2 sec.

Opening buffers                              ... done
Frozen core precalculation                   ... done

Starting loop over batches of integrals:

Operator 0  - window                       ... ( 11- 37)x( 38-198)
Operator 0  - Memory available             ...  8000 MB
Operator 0  - Memory needed per MO         ...   0.8 MB
Operator 0  - Number of orbitals per batch ... 4
Operator 0  - Number of batches            ... 1

OPERATOR  0   PASS   0:  MOs    11 ...   14 +   15 ...   18 +   19 ...   22 +   23 ...   26
                            +   27 ...   30 +   31 ...   34 +   35 ...   37
  Reading integrals       ... ok
  Internal MO  13
Closing buffer GIPV ( 0.03 GB; CompressionRatio= 1.00)
Time spent in pair loops =     0.801 sec
Deleting buffers (Ka|jb) ...done

-----------------------------------------------
 RI-MP2 CORRELATION ENERGY:     -0.487109785 Eh
-----------------------------------------------


---------------------
MP2 DENSITY FORMATION
---------------------

Completing the external part of the density      ... done
Storing the unrelaxed density                    ... done

Re-sorting 3-index density container for op 0    ... done
Computing external part of the Lagrangian        ... done
Calculating the xc-kernel                        ... done
Calculating G(D)                                 ... done
Completing the Lagrangian                        ... done
Solving the Z-vector equations                   ... Using XC Grid                  ... (calc.grid_cpscf.tmp) 
Recalculating density on grid  ... (calc.grho_cpscf0.tmp) done
Calculating the xc-kernel      ... (calc.fxc_cpscf0.tmp) done

-------------------
SHARK CP-SCF DRIVER
-------------------

Dimension of the orbital basis          ...    199
Dimension of the CPSCF-problem          ...   6118
Number of operators                     ...      1
Max. number of iterations               ...    128
Convergence Tolerance                   ... 3.0e-05
Number of perturbations                 ...      1
Perturbation type                       ... REAL

----------------------------
POPLE LINEAR EQUATION SOLVER
----------------------------

  ITERATION   0:   ||err||_max =   5.4865e-02 (   0.7 sec)
  ITERATION   1:   ||err||_max =   2.1254e-02 (   0.7 sec)
  ITERATION   2:   ||err||_max =   1.0776e-02 (   0.7 sec)
  ITERATION   3:   ||err||_max =   2.5576e-03 (   0.7 sec)
  ITERATION   4:   ||err||_max =   1.0126e-03 (   0.7 sec)
  ITERATION   5:   ||err||_max =   2.9127e-04 (   0.7 sec)
  ITERATION   6:   ||err||_max =   9.1729e-05 (   0.7 sec)
  ITERATION   7:   ||err||_max =   3.2210e-05 (   0.7 sec)
  ITERATION   8:   ||err||_max =   8.9943e-06 (   0.7 sec)
done
Finalizing the relaxed density                   ... done
Transforming P to the AO basis                   ... done
Storing the relaxed density                      ... done

------------------------------------
ENERGY WEIGHTED DENSITY FINALIZATION
------------------------------------

Gathering the parts of the W-matrix              ... done
Forming the Z-density                            ... done
Transforming Z to the AO basis                   ... done
Calculating G(Z)                                 ... done
Finalizing the W-matrix                          ... done
Transforming W to the AO basis and storing       ... done

----------------------------------
MP2 DERIVATIVE INTEGRAL GENERATION
----------------------------------

Input SCF Electron Density              ... calc.scfp
Input Correlated Electron Density       ... calc.pmp2re
Input Energy Weighted Density           ... calc.wmp2.tmp

Nuclear repulsion gradient              ... done (  0.0 sec)
HCore & Overlap gradient  (SHARK)       ... done (  0.0 sec)
Two-electron RIJ gradient terms         ... done (  0.4 sec)

-----------------------------------------------------------
MP2 COSX Grid Generation
-----------------------------------------------------------

General Integration Accuracy     IntAcc      ... 4.871
Radial Grid Type                 RadialGrid  ... OptM3 with GC (2021)
Angular Grid (max. ang.)         AngularGrid ... 4 (Lebedev-302)
Angular grid pruning method      GridPruning ... 4 (adaptive)
Weight generation scheme         WeightScheme... mBecke (2022)
Basis function cutoff            BFCut       ... 1.0000e-12
Integration weight cutoff        WCut        ... 1.0000e-14
Partially contracted basis set               ... on
Rotationally invariant grid construction     ... off
Angular grids for H and He will be reduced by one unit

Total number of grid points                  ...   109837
Total number of batches                      ...      868
Average number of points per batch           ...      126
Average number of grid points per atom       ...     5492
UseSFitting                                  ... on
Two-electron COSX gradient terms        ... 
Integration Timings:
Total Time                  =     4.3 sec
Basis fcn evaluation        =     0.1 sec
Density evaluation          =     0.1 sec
A evaluation                =     3.6 sec
A derivative evaluation     =     0.0 sec
S-fit derivative evaluation =     0.0 sec
anal. over. der. evaluation =     0.0 sec
num. over. der. evaluation  =     0.3 sec
K(P) evaluation             =     0.1 sec
finalize                    =     0.0 sec

done (  4.9 sec)
CPCM gradient                           ... done (  0.5 sec)
DFT XC gradient                         ... Exchange-correlation gradient    ... done
done (  0.6 sec)
Empirical dispersion gradient           ... 
-------------------
DISPERSION GRADIENT
-------------------

   1   C   :    0.000341597    0.000623713    0.000062538
   2   C   :   -0.000020922   -0.000151340   -0.000000417
   3   C   :    0.000081542   -0.000103006    0.000024542
   4   C   :    0.000090427   -0.000158068    0.000028374
   5   C   :   -0.000017662   -0.000146502    0.000000111
   6   C   :   -0.000123834   -0.000135209   -0.000027635
   7   C   :   -0.000088477   -0.000074926   -0.000020612
   8   C   :    0.000108106    0.000293672    0.000017140
   9   C   :    0.000000295   -0.000047792    0.000001583
  10   C   :   -0.000338631   -0.000210436   -0.000074525
  11   O   :    0.000044484    0.000089421    0.000007783
  12   H   :    0.000129790   -0.000045702    0.000035068
  13   H   :    0.000088704   -0.000078078    0.000025290
  14   H   :   -0.000013762   -0.000115780    0.000000120
  15   H   :   -0.000104530   -0.000055397   -0.000025139
  16   H   :   -0.000132946   -0.000008399   -0.000034056
  17   H   :   -0.000105799    0.000079594   -0.000028041
  18   H   :   -0.000005226    0.000094985   -0.000035962
  19   H   :    0.000086088    0.000052891    0.000019046
  20   H   :   -0.000019243    0.000096360    0.000024793

Difference to translation invariance:
           :   -0.0000000000    0.0000000000    0.0000000000

Difference to rotation invariance:
           :    0.0000000000    0.0000000000   -0.0000000000

Norm of the Dispersion gradient    ...    0.0010301742
RMS gradient                       ...    0.0001329949
MAX gradient                       ...    0.0006237131
done (  0.0 sec)

-------
TIMINGS
-------

Total time                :   17.246 sec
Integral trafo            :    0.233 sec (  1.4%)
FC preparation            :    0.059 sec (  0.3%)
I/O of integrals          :    0.074 sec (  0.4%)
K(i,j) operators          :    0.105 sec (  0.6%)
T(i,j) pair energies      :    0.016 sec (  0.1%)
V**(-1/2)                 :    0.111 sec (  0.6%)
Gamma(ia|P)               :    0.103 sec (  0.6%)
Gamma-Trafo               :    0.040 sec (  0.2%)
D(virtual)                :    0.005 sec (  0.0%)
D(internal)               :    0.141 sec (  0.8%)
W(virtual)                :    0.009 sec (  0.1%)
W(internal)               :    0.165 sec (  1.0%)
L(virtual)                :    0.147 sec (  0.9%)
L(internal)               :    0.016 sec (  0.1%)
XC kernel                 :    0.017 sec (  0.1%)
G(D)                      :    1.263 sec (  7.3%)
G(Z)                      :    1.272 sec (  7.4%)
Z-vector solution         :    6.385 sec ( 37.0%)
3-index derivative        :    0.233 sec (  1.3%)
2-index derivative        :    0.028 sec (  0.2%)
Fock matrix gradient      :    6.492 sec ( 37.6%)


---------------------------------------
MP2 TOTAL ENERGY:     -460.660463901 Eh
---------------------------------------

The final MP2 gradient
  0:   0.00356973  -0.00174807   0.00079001
  1:   0.00002085   0.00015100   0.00004610
  2:   0.00005540  -0.00035224   0.00002774
  3:   0.00019448   0.00019284   0.00002359
  4:  -0.00020888  -0.00002880  -0.00005581
  5:   0.00039410  -0.00006053   0.00008950
  6:   0.00004092   0.00045709  -0.00000432
  7:  -0.00235551   0.00024610  -0.00110092
  8:  -0.00029516   0.00183628   0.00116022
  9:   0.00065295   0.00425528  -0.00246455
 10:  -0.00202695  -0.00445896   0.00070509
 11:   0.00003426   0.00013469   0.00002279
 12:   0.00008634  -0.00005437   0.00002970
 13:  -0.00005386  -0.00010946  -0.00001474
 14:  -0.00014212   0.00003255  -0.00005209
 15:  -0.00022726  -0.00014675  -0.00006206
 16:  -0.00008927   0.00046221   0.00002646
 17:   0.00025717  -0.00025668   0.00010983
 18:  -0.00000757  -0.00048996   0.00065571
 19:   0.00008593  -0.00004631   0.00004457

-----------------------------------
NORM OF THE MP2 GRADIENT:  0.008888
-----------------------------------

Maximum memory used throughout the entire MP2-calculation: 42.0 MB


-------------------------------------------------------------------------------
                          DFT DISPERSION CORRECTION                            
                                                                               
                              DFTD3 V3.1  Rev 1                                
                          USING Becke-Johnson damping                          
-------------------------------------------------------------------------------
-------------------------   ----------------
Dispersion correction           -0.016962182
-------------------------   ----------------


-------------------------   --------------------
FINAL SINGLE POINT ENERGY      -460.677426083196
-------------------------   --------------------

------------------------------------------------------------------------------
                         ORCA GEOMETRY RELAXATION STEP
------------------------------------------------------------------------------

Reading the OPT-File                    .... done
Getting information on internals        .... done
Copying old internal coords+grads       .... done
Making the new internal coordinates     .... (2022 redundants) done
Validating the new internal coordinates .... (2022 redundants) done
Calculating the B-matrix                .... done
Calculating the G,G- and P matrices     .... done
Transforming gradient to internals      .... done
Projecting the internal gradient        .... done
Number of atoms                         ....  20
Number of internal coordinates          .... 101
Current Energy                          ....  -460.677426083 Eh
Current gradient norm                   ....     0.008887858 Eh/bohr
Maximum allowed component of the step   ....  0.300
Current trust radius                    ....  0.450
Updating the Hessian (BFGS)             .... done
Forming the augmented Hessian           .... done
Diagonalizing the augmented Hessian     .... done
Last element of RFO vector              ....  0.998748666
Lowest eigenvalues of augmented Hessian:
 -0.000118752  0.012866918  0.015681132  0.020144569  0.022248212
Length of the computed step             ....  0.050073683
The final length of the internal step   ....  0.050073683
Converting the step to Cartesian space:
 Initial RMS(Int)=    0.0049825177
Transforming coordinates:
 Iter   0:  RMS(Cart)=    0.0049403106 RMS(Int)=    1.6526058385
done
Storing new coordinates                 .... done
The predicted energy change is          ....    -0.000059525
Previously predicted energy change      ....    -0.000347994
Actually observed energy change         ....    -0.000323149
Ratio of predicted to observed change   ....     0.928607057
New trust radius                        ....     0.675000000

                                .--------------------.
          ----------------------|Geometry convergence|-------------------------
          Item                value                   Tolerance       Converged
          ---------------------------------------------------------------------
          Energy change      -0.0003231494            0.0000010000      NO
          RMS gradient        0.0005766138            0.0000300000      NO
          MAX gradient        0.0037589855            0.0001000000      NO
          RMS step            0.0049825177            0.0006000000      NO
          MAX step            0.0193952821            0.0010000000      NO
          ........................................................
          Max(Bonds)      0.0054      Max(Angles)    0.35
          Max(Dihed)        1.11      Max(Improp)    0.00
          ---------------------------------------------------------------------

The optimization has not yet converged - more geometry cycles are needed


    ---------------------------------------------------------------------------
                         Redundant Internal Coordinates
                            (Angstroem and degrees)

        Definition                    Value    dE/dq     Step     New-Value
    ----------------------------------------------------------------------------
     1. B(C   1,C   0)                1.4553 -0.000227 -0.0000    1.4552   
     2. B(C   2,C   1)                1.4063  0.000237 -0.0002    1.4061   
     3. B(C   3,C   2)                1.3961 -0.000071  0.0001    1.3961   
     4. B(C   4,C   3)                1.3982  0.000213 -0.0002    1.3980   
     5. B(C   5,C   4)                1.4004 -0.000024 -0.0000    1.4003   
     6. B(C   6,C   5)                1.3938  0.000072 -0.0001    1.3937   
     7. B(C   6,C   1)                1.4075 -0.000062  0.0005    1.4080   
     8. B(C   7,C   0)                1.3502  0.003017 -0.0025    1.3477   
     9. B(C   8,C   7)                1.4919  0.001639 -0.0022    1.4898   
    10. B(C   9,C   8)                1.4605  0.000219  0.0000    1.4605   
    11. B(O  10,C   9)                1.2738  0.003759 -0.0030    1.2708   
    12. B(O  10,C   0)                1.4378 -0.001985  0.0054    1.4432   
    13. B(H  11,C   2)                1.0890  0.000087 -0.0003    1.0888   
    14. B(H  12,C   3)                1.0906  0.000104 -0.0002    1.0904   
    15. B(H  13,C   4)                1.0909  0.000116 -0.0003    1.0906   
    16. B(H  14,C   5)                1.0907  0.000127 -0.0003    1.0905   
    17. B(H  15,C   6)                1.0905  0.000105 -0.0002    1.0903   
    18. B(H  16,C   7)                1.0865  0.000069 -0.0000    1.0864   
    19. B(H  17,C   8)                1.1089 -0.000221  0.0004    1.1093   
    20. B(H  18,C   9)                1.0944 -0.000092  0.0004    1.0947   
    21. B(H  19,C   8)                1.1096 -0.000024  0.0001    1.1097   
    22. A(C   1,C   0,C   7)          136.85  0.000223    0.29    137.14   
    23. A(C   7,C   0,O  10)          107.90  0.000122   -0.10    107.79   
    24. A(C   1,C   0,O  10)          115.26 -0.000345   -0.19    115.07   
    25. A(C   0,C   1,C   2)          121.02 -0.000102    0.11    121.13   
    26. A(C   2,C   1,C   6)          119.77  0.000061   -0.00    119.77   
    27. A(C   0,C   1,C   6)          119.21  0.000042   -0.11    119.10   
    28. A(C   1,C   2,C   3)          119.88  0.000082   -0.04    119.84   
    29. A(C   1,C   2,H  11)          120.16 -0.000149    0.01    120.17   
    30. A(C   3,C   2,H  11)          119.96  0.000067    0.03    120.00   
    31. A(C   2,C   3,C   4)          120.28 -0.000113    0.04    120.32   
    32. A(C   4,C   3,H  12)          120.20  0.000061   -0.01    120.19   
    33. A(C   2,C   3,H  12)          119.53  0.000052   -0.03    119.49   
    34. A(C   3,C   4,C   5)          119.88 -0.000055    0.02    119.90   
    35. A(C   5,C   4,H  13)          120.01 -0.000022   -0.00    120.01   
    36. A(C   3,C   4,H  13)          120.11  0.000078   -0.01    120.10   
    37. A(C   4,C   5,C   6)          120.32  0.000223   -0.05    120.28   
    38. A(C   6,C   5,H  14)          119.51 -0.000208    0.04    119.55   
    39. A(C   4,C   5,H  14)          120.17 -0.000015    0.01    120.17   
    40. A(C   1,C   6,H  15)          120.38  0.000361   -0.13    120.26   
    41. A(C   1,C   6,C   5)          119.86 -0.000197    0.03    119.90   
    42. A(C   5,C   6,H  15)          119.75 -0.000164    0.10    119.85   
    43. A(C   8,C   7,H  16)          125.05 -0.000434    0.04    125.09   
    44. A(C   0,C   7,H  16)          126.55  0.000518   -0.19    126.36   
    45. A(C   0,C   7,C   8)          108.40 -0.000084    0.15    108.55   
    46. A(C   9,C   8,H  17)          109.93 -0.000281    0.09    110.02   
    47. A(C   7,C   8,H  17)          115.45  0.000080    0.17    115.61   
    48. A(C   7,C   8,C   9)          101.96 -0.000218   -0.00    101.95   
    49. A(H  17,C   8,H  19)          104.67 -0.000025   -0.35    104.32   
    50. A(C   9,C   8,H  19)          109.47  0.000106    0.00    109.48   
    51. A(C   7,C   8,H  19)          115.32  0.000314    0.10    115.43   
    52. A(O  10,C   9,H  18)          117.69 -0.000510    0.15    117.84   
    53. A(C   8,C   9,H  18)          130.73  0.000566   -0.08    130.66   
    54. A(C   8,C   9,O  10)          111.56 -0.000072    0.13    111.69   
    55. A(C   0,O  10,C   9)          110.18  0.000245   -0.13    110.05   
    56. D(C   6,C   1,C   0,C   7)      0.62  0.000044   -0.11      0.51   
    57. D(C   6,C   1,C   0,O  10)   -179.33 -0.000004    0.02   -179.31   
    58. D(C   2,C   1,C   0,O  10)      0.66 -0.000011    0.04      0.71   
    59. D(C   2,C   1,C   0,C   7)   -179.39  0.000037   -0.09   -179.47   
    60. D(C   3,C   2,C   1,C   6)      0.02  0.000004   -0.00      0.01   
    61. D(H  11,C   2,C   1,C   0)      0.03  0.000014   -0.03     -0.00   
    62. D(C   3,C   2,C   1,C   0)   -179.98  0.000011   -0.03   -180.00   
    63. D(H  11,C   2,C   1,C   6)   -179.98  0.000007   -0.01   -179.99   
    64. D(H  12,C   3,C   2,H  11)      0.00 -0.000000   -0.00      0.00   
    65. D(H  12,C   3,C   2,C   1)   -179.99  0.000003   -0.01   -180.00   
    66. D(C   4,C   3,C   2,H  11)    179.98 -0.000004    0.01    179.99   
    67. D(C   4,C   3,C   2,C   1)     -0.01 -0.000002   -0.00     -0.01   
    68. D(H  13,C   4,C   3,C   2)    180.00  0.000001   -0.00    180.00   
    69. D(C   5,C   4,C   3,H  12)    179.99 -0.000004    0.01    180.00   
    70. D(C   5,C   4,C   3,C   2)      0.01  0.000000   -0.00      0.01   
    71. D(H  13,C   4,C   3,H  12)     -0.02 -0.000003    0.01     -0.02   
    72. D(H  14,C   5,C   4,H  13)     -0.01 -0.000003    0.01     -0.01   
    73. D(H  14,C   5,C   4,C   3)    179.98 -0.000002    0.01    179.98   
    74. D(C   6,C   5,C   4,H  13)   -180.00 -0.000002    0.01   -179.99   
    75. D(C   6,C   5,C   4,C   3)     -0.01 -0.000002    0.00     -0.00   
    76. D(H  15,C   6,C   5,H  14)     -0.02 -0.000002    0.01     -0.01   
    77. D(C   1,C   6,C   5,H  14)   -179.97  0.000005   -0.01   -179.98   
    78. D(C   1,C   6,C   5,C   4)      0.01  0.000004   -0.01      0.00   
    79. D(H  15,C   6,C   1,C   2)   -179.97  0.000002   -0.01   -179.98   
    80. D(H  15,C   6,C   1,C   0)      0.02 -0.000005    0.01      0.04   
    81. D(H  15,C   6,C   5,C   4)    179.96 -0.000003    0.01    179.97   
    82. D(C   5,C   6,C   1,C   2)     -0.02 -0.000005    0.01     -0.01   
    83. D(C   5,C   6,C   1,C   0)    179.98 -0.000012    0.03    180.01   
    84. D(H  16,C   7,C   0,C   1)      0.20  0.000012   -0.06      0.14   
    85. D(C   8,C   7,C   0,O  10)     -0.17 -0.000106    0.13     -0.04   
    86. D(C   8,C   7,C   0,C   1)    179.88 -0.000152    0.25    180.13   
    87. D(H  16,C   7,C   0,O  10)   -179.85  0.000058   -0.18   -180.03   
    88. D(H  19,C   8,C   7,C   0)   -117.96  0.000221   -0.68   -118.64   
    89. D(H  17,C   8,C   7,H  16)    -60.64 -0.000241   -0.14    -60.78   
    90. D(H  17,C   8,C   7,C   0)    119.67 -0.000083   -0.44    119.23   
    91. D(C   9,C   8,C   7,H  16)   -179.77  0.000205   -0.32   -180.09   
    92. D(C   9,C   8,C   7,C   0)      0.54  0.000363   -0.62     -0.07   
    93. D(H  18,C   9,C   8,H  17)     57.68  0.000481   -1.11     56.57   
    94. D(H  18,C   9,C   8,C   7)   -179.36  0.000314   -0.88   -180.25   
    95. D(O  10,C   9,C   8,H  19)    121.80 -0.000225    1.00    122.80   
    96. D(O  10,C   9,C   8,H  17)   -123.74 -0.000352    0.65   -123.09   
    97. D(O  10,C   9,C   8,C   7)     -0.79 -0.000519    0.88      0.09   
    98. D(C   0,O  10,C   9,H  18)    179.52 -0.000203    0.70    180.21   
    99. D(C   0,O  10,C   9,C   8)      0.73  0.000493   -0.88     -0.15   
   100. D(C   9,O  10,C   0,C   7)     -0.35 -0.000234    0.49      0.14   
   101. D(C   9,O  10,C   0,C   1)    179.61 -0.000199    0.38    179.99   
    ----------------------------------------------------------------------------

Geometry step timings:
Preparation and reading OPT file:      0.001 s (18.382 %)
Internal coordinates            :      0.000 s ( 0.640 %)
B/P matrices and projection     :      0.001 s (23.164 %)
Hessian update/contruction      :      0.000 s ( 9.052 %)
Making the step                 :      0.001 s (18.168 %)
Converting the step to Cartesian:      0.000 s ( 2.263 %)
Storing new data                :      0.000 s ( 0.769 %)
Checking convergence            :      0.000 s ( 0.299 %)
Final printing                  :      0.001 s (27.220 %)
Total time                      :      0.005 s

Time for energy+gradient        :     29.414 s
Time for complete geometry iter :     29.653 s

         *************************************************************
         *                GEOMETRY OPTIMIZATION CYCLE   6            *
         *************************************************************
---------------------------------
CARTESIAN COORDINATES (ANGSTROEM)
---------------------------------
  C     -0.843844   -1.059873   -0.076977
  C     -0.990567   -2.507686   -0.070179
  C      0.095850   -3.346967    0.233955
  C     -0.075160   -4.732590    0.232677
  C     -1.321328   -5.289616   -0.069220
  C     -2.404112   -4.454909   -0.372189
  C     -2.244989   -3.070366   -0.374031
  C     -1.629395    0.011613   -0.302351
  C     -0.807979    1.243767   -0.139809
  C      0.501436    0.692271    0.198701
  O      0.481040   -0.577982    0.231277
  H      1.068650   -2.918821    0.470034
  H      0.771104   -5.378166    0.469341
  H     -1.450787   -6.372532   -0.069192
  H     -3.378047   -4.884617   -0.608628
  H     -3.092655   -2.427081   -0.611362
  H     -2.684815   -0.006028   -0.559533
  H     -0.727197    1.888368   -1.038939
  H      1.451448    1.192696    0.412008
  H     -1.138236    1.933754    0.664116

----------------------------
CARTESIAN COORDINATES (A.U.)
----------------------------
  NO LB      ZA    FRAG     MASS         X           Y           Z
   0 C     6.0000    0    12.011   -1.594635   -2.002869   -0.145465
   1 C     6.0000    0    12.011   -1.871901   -4.738840   -0.132619
   2 C     6.0000    0    12.011    0.181129   -6.324851    0.442111
   3 C     6.0000    0    12.011   -0.142032   -8.943299    0.439696
   4 C     6.0000    0    12.011   -2.496949   -9.995925   -0.130807
   5 C     6.0000    0    12.011   -4.543113   -8.418558   -0.703336
   6 C     6.0000    0    12.011   -4.242415   -5.802151   -0.706815
   7 C     6.0000    0    12.011   -3.079110    0.021946   -0.571360
   8 C     6.0000    0    12.011   -1.526858    2.350380   -0.264200
   9 C     6.0000    0    12.011    0.947576    1.308203    0.375491
  10 O     8.0000    0    15.999    0.909034   -1.092227    0.437050
  11 H     1.0000    0     1.008    2.019455   -5.515772    0.888236
  12 H     1.0000    0     1.008    1.457175  -10.163262    0.886927
  13 H     1.0000    0     1.008   -2.741590  -12.042341   -0.130755
  14 H     1.0000    0     1.008   -6.383584   -9.230588   -1.150140
  15 H     1.0000    0     1.008   -5.844271   -4.586518   -1.155307
  16 H     1.0000    0     1.008   -5.073565   -0.011392   -1.057364
  17 H     1.0000    0     1.008   -1.374203    3.568498   -1.963311
  18 H     1.0000    0     1.008    2.742839    2.253870    0.778583
  19 H     1.0000    0     1.008   -2.150954    3.654266    1.254997

--------------------------------
INTERNAL COORDINATES (ANGSTROEM)
--------------------------------
 C      0   0   0     0.000000000000     0.00000000     0.00000000
 C      1   0   0     1.455244993790     0.00000000     0.00000000
 C      2   1   0     1.406126545251   121.12704640     0.00000000
 C      3   2   1     1.396136507052   119.83763479   179.99750232
 C      4   3   2     1.397982256482   120.32026974     0.00000000
 C      5   4   3     1.400337633400   119.89932859     0.00000000
 C      6   5   4     1.393657769593   120.27680170     0.00000000
 C      1   2   3     1.347577466139   137.14417003   180.53159563
 C      8   1   2     1.489747619062   108.54015392   180.13084921
 C      9   8   1     1.460583010976   101.96427971   359.95285313
 O     10   9   8     1.270834221486   111.65188180     0.11846727
 H      3   2   1     1.088752875484   120.16734230     0.00000000
 H      4   3   2     1.090386100710   119.49452712   180.00060715
 H      5   4   3     1.090627365233   120.09516089   179.99728764
 H      6   5   4     1.090459728932   120.17385056   179.98123035
 H      7   6   5     1.090265791444   119.84694057   179.97285122
 H      8   1   2     1.086446068878   126.36780188     0.15147670
 H      9   8   1     1.109266181219   115.61622613   119.24681322
 H     10   9   8     1.094736639980   130.58232866   179.74136911
 H      9   8   1     1.109705538026   115.41749005   241.37569229

---------------------------
INTERNAL COORDINATES (A.U.)
---------------------------
 C      0   0   0     0.000000000000     0.00000000     0.00000000
 C      1   0   0     2.750014496023     0.00000000     0.00000000
 C      2   1   0     2.657194080160   121.12704640     0.00000000
 C      3   2   1     2.638315643898   119.83763479   179.99750232
 C      4   3   2     2.641803604833   120.32026974     0.00000000
 C      5   4   3     2.646254622150   119.89932859     0.00000000
 C      6   5   4     2.633631508943   120.27680170     0.00000000
 C      1   2   3     2.546552355246   137.14417003   180.53159563
 C      8   1   2     2.815215008689   108.54015392   180.13084921
 C      9   8   1     2.760101886603   101.96427971   359.95285313
 O     10   9   8     2.401528640223   111.65188180     0.11846727
 H      3   2   1     2.057444762184   120.16734230     0.00000000
 H      4   3   2     2.060531110576   119.49452712   180.00060715
 H      5   4   3     2.060987034450   120.09516089   179.99728764
 H      6   5   4     2.060670247752   120.17385056   179.98123035
 H      7   6   5     2.060303759012   119.84694057   179.97285122
 H      8   1   2     2.053085529454   126.36780188     0.15147670
 H      9   8   1     2.096209292125   115.61622613   119.24681322
 H     10   9   8     2.068752438332   130.58232866   179.74136911
 H      9   8   1     2.097039556164   115.41749005   241.37569229


           ************************************************************
           *        Program running with 8 parallel MPI-processes     *
           *              working on a common directory               *
           ************************************************************
------------------------------------------------------------------------------
                   ___                                                        
                  /   \      - P O W E R E D   B Y -                         
                 /     \                                                     
                 |  |  |   _    _      __       _____    __    __             
                 |  |  |  | |  | |    /  \     |  _  \  |  |  /  |          
                  \  \/   | |  | |   /    \    | | | |  |  | /  /          
                 / \  \   | |__| |  /  /\  \   | |_| |  |  |/  /          
                |  |  |   |  __  | /  /__\  \  |    /   |      \           
                |  |  |   | |  | | |   __   |  |    \   |  |\   \          
                \     /   | |  | | |  |  |  |  | |\  \  |  | \   \       
                 \___/    |_|  |_| |__|  |__|  |_| \__\ |__|  \__/        
                                                                              
                      - O R C A' S   B I G   F R I E N D -                    
                                      &                                       
                       - I N T E G R A L  F E E D E R -                       
                                                                              
 v1 FN, 2020, v2 2021, v3 2022-2024                                           
------------------------------------------------------------------------------


----------------------
SHARK INTEGRAL PACKAGE
----------------------

Number of atoms                             ...     20
Number of basis functions                   ...    199
Number of shells                            ...     93
Maximum angular momentum                    ...      2
Integral batch strategy                     ... SHARK/LIBINT Hybrid
RI-J (if used) integral strategy            ... SPLIT-RIJ (Revised 2003 algorithm where possible)
Printlevel                                  ...      1
Contraction scheme used                     ... SEGMENTED contraction
Prescreening option                         ... SCHWARTZ
   Thresh                                   ... 1.000e-12
   Tcut                                     ... 1.000e-14
   Tpresel                                  ... 1.000e-14 
Coulomb Range Separation                    ... NOT USED
Exchange Range Separation                   ... NOT USED
Multipole approximations                    ... NOT USED
Finite Nucleus Model                        ... NOT USED
CABS basis                                  ... NOT available
Auxiliary Coulomb fitting basis             ... AVAILABLE
   # of basis functions in Aux-J            ...    638
   # of shells in Aux-J                     ...    210
   Maximum angular momentum in Aux-J        ...      4
Auxiliary J/K fitting basis                 ... NOT available
Auxiliary Correlation fitting basis         ... AVAILABLE
   # of basis functions in Aux-C            ...    654
   # of shells in Aux-C                     ...    230
   Maximum angular momentum in Aux-C        ...      3
Auxiliary 'external' fitting basis          ... NOT available

Checking pre-screening integrals            ... done (  0.0 sec) Dimension = 93
Check shell pair data                       ... done (  0.0 sec)
Shell pair information
Shell pair cut-off parameter TPreSel        ...   1.0e-14
Total number of shell pairs                 ...      4371
Shell pairs after pre-screening             ...      3965
Total number of primitive shell pairs       ...     15923
Primitive shell pairs kept                  ...     10512
          la=0 lb=0:   1204 shell pairs
          la=1 lb=0:   1444 shell pairs
          la=1 lb=1:    459 shell pairs
          la=2 lb=0:    501 shell pairs
          la=2 lb=1:    300 shell pairs
          la=2 lb=2:     57 shell pairs

Calculating one electron integrals          ... done (  0.0 sec)
Calculating RI/J V-Matrix + Cholesky decomp.... done (  0.0 sec)
Calculating RI/C V-Matrix + Cholesky decomp.... done (  0.0 sec)
Calculating Nuclear repulsion               ... done (  0.0 sec) ENN=    549.549927746835 Eh

Diagonalization of the overlap matrix:
Smallest eigenvalue                        ... 3.060e-04
Time for diagonalization                   ...    0.004 sec
Threshold for overlap eigenvalues          ... 1.000e-07
Number of eigenvalues below threshold      ... 0
Time for construction of square roots      ...    0.002 sec
Total time needed                          ...    0.008 sec

-------------------
DFT GRID GENERATION
-------------------

General Integration Accuracy     IntAcc      ... 4.388
Radial Grid Type                 RadialGrid  ... OptM3 with GC (2021)
Angular Grid (max. ang.)         AngularGrid ... 4 (Lebedev-302)
Angular grid pruning method      GridPruning ... 4 (adaptive)
Weight generation scheme         WeightScheme... mBecke (2022)
Basis function cutoff            BFCut       ... 1.0000e-12
Integration weight cutoff        WCut        ... 1.0000e-14
Partially contracted basis set               ... off
Rotationally invariant grid construction     ... off
Angular grids for H and He will be reduced by one unit

Total number of grid points                  ...    95018
Total number of batches                      ...     1495
Average number of points per batch           ...       63
Average number of grid points per atom       ...     4751

--------------------
COSX GRID GENERATION
--------------------

GRIDX 1
-------
General Integration Accuracy     IntAcc      ... 3.816
Radial Grid Type                 RadialGrid  ... OptM3 with GC (2021)
Angular Grid (max. ang.)         AngularGrid ... 1 (Lebedev-50)
Angular grid pruning method      GridPruning ... 4 (adaptive)
Weight generation scheme         WeightScheme... mBecke (2022)
Basis function cutoff            BFCut       ... 1.0000e-12
Integration weight cutoff        WCut        ... 1.0000e-14
Partially contracted basis set               ... on
Rotationally invariant grid construction     ... off
Angular grids for H and He will be reduced by one unit

Total number of grid points                  ...    12143
Total number of batches                      ...      105
Average number of points per batch           ...      115
Average number of grid points per atom       ...      607
UseSFitting                                  ... on

GRIDX 2
-------
General Integration Accuracy     IntAcc      ... 4.020
Radial Grid Type                 RadialGrid  ... OptM3 with GC (2021)
Angular Grid (max. ang.)         AngularGrid ... 2 (Lebedev-110)
Angular grid pruning method      GridPruning ... 4 (adaptive)
Weight generation scheme         WeightScheme... mBecke (2022)
Basis function cutoff            BFCut       ... 1.0000e-12
Integration weight cutoff        WCut        ... 1.0000e-14
Partially contracted basis set               ... on
Rotationally invariant grid construction     ... off
Angular grids for H and He will be reduced by one unit

Total number of grid points                  ...    26525
Total number of batches                      ...      216
Average number of points per batch           ...      122
Average number of grid points per atom       ...     1326
UseSFitting                                  ... on

GRIDX 3
-------
General Integration Accuracy     IntAcc      ... 4.338
Radial Grid Type                 RadialGrid  ... OptM3 with GC (2021)
Angular Grid (max. ang.)         AngularGrid ... 3 (Lebedev-194)
Angular grid pruning method      GridPruning ... 4 (adaptive)
Weight generation scheme         WeightScheme... mBecke (2022)
Basis function cutoff            BFCut       ... 1.0000e-12
Integration weight cutoff        WCut        ... 1.0000e-14
Partially contracted basis set               ... on
Rotationally invariant grid construction     ... off
Angular grids for H and He will be reduced by one unit

Total number of grid points                  ...    58213
Total number of batches                      ...      466
Average number of points per batch           ...      124
Average number of grid points per atom       ...     2911
UseSFitting                                  ... on
Initializing property integral containers    ... done (  0.0 sec)

SHARK setup successfully completed in   1.1 seconds

Maximum memory used throughout the entire STARTUP-calculation: 25.9 MB


           ************************************************************
           *        Program running with 8 parallel MPI-processes     *
           *              working on a common directory               *
           ************************************************************
Occupation numbers will be reassigned to an Aufbau configuration
             **** ENERGY FILE WAS UPDATED (calc.en.tmp) ****
Finished Guess after   0.1 sec
Maximum memory used throughout the entire GUESS-calculation: 11.1 MB


           ************************************************************
           *        Program running with 8 parallel MPI-processes     *
           *              working on a common directory               *
           ************************************************************
--------------------
CPCM SOLVATION MODEL
--------------------
CPCM parameters:
  Epsilon                                         ...      16.7000
  Refrac                                          ...       1.2750
  Rsolv                                           ...       1.3000
  Surface type                                    ... GAUSSIAN VDW
  Discretization scheme                           ... Constant charge density
    Threshold for H atoms                         ...       5.0000 (charges/Ang^2)
    Threshold for non-H atoms                     ...       5.0000 (charges/Ang^2)
  Epsilon function type                           ...         CPCM
Solvent:                                          ... CUSTOM
Radii:
  Scheme                                          ... Element-dependent radii
  Radius for C  used is    3.8550 Bohr (=   2.0400 Ang.)
  Radius for O  used is    3.4469 Bohr (=   1.8240 Ang.)
  Radius for H  used is    2.4944 Bohr (=   1.3200 Ang.)
Calculating surface                               ...        done! (  0.0s)
Cavity surface points                             ...         1931
Cavity Volume                                     ...    1257.2149
Cavity Surface-area                               ...     682.5050
Calculating surface distance matrix               ...        done! (  0.1s)
Performing Cholesky decomposition & store         ...        done! (  0.1s)
Overall time for CPCM initialization              ...                 0.2s

----------------------------------------D-I-I-S--------------------------------------------
Iteration    Energy (Eh)           Delta-E    RMSDP     MaxDP     DIISErr   Damp  Time(sec)
-------------------------------------------------------------------------------------------
               ***  Starting incremental Fock matrix formation  ***
    1    -460.1733607829892208     0.00e+00  4.28e-05  1.11e-03  3.81e-03  0.700   1.2
                              *** Initializing SOSCF ***
---------------------------------------S-O-S-C-F--------------------------------------
Iteration    Energy (Eh)           Delta-E    RMSDP     MaxDP     MaxGrad    Time(sec)
--------------------------------------------------------------------------------------
    2    -460.1733846825904948    -2.39e-05  1.23e-04  3.26e-03  2.97e-03     0.7
               *** Restarting incremental Fock matrix formation ***
    3    -460.1734529445618591    -6.83e-05  3.17e-05  6.76e-04  2.09e-04     1.1
    4    -460.1734570958807353    -4.15e-06  1.94e-05  4.45e-04  2.06e-04     0.9
    5    -460.1734574612821689    -3.65e-07  7.90e-06  2.17e-04  1.42e-04     0.9
    6    -460.1734578251099492    -3.64e-07  1.90e-06  5.01e-05  1.91e-05     0.9
    7    -460.1734578308621622    -5.75e-09  8.34e-07  2.63e-05  1.02e-05     0.8
    8    -460.1734578364143999    -5.55e-09  2.68e-07  1.27e-05  1.57e-06     0.8
    9    -460.1734578367135100    -2.99e-10  1.10e-07  4.25e-06  1.66e-06     0.7
                 **** Energy Check signals convergence ****

               *****************************************************
               *                     SUCCESS                       *
               *           SCF CONVERGED AFTER   9 CYCLES          *
               *****************************************************

Recomputing exchange energy using gridx3       ... done (    1.585 sec)
Old exchange energy                            :    -33.321459206 Eh
New exchange energy                            :    -33.321534043 Eh
Exchange energy change after final integration :     -0.000074838 Eh
Total energy after final integration           :   -460.173532674 Eh
             **** ENERGY FILE WAS UPDATED (calc.en.tmp) ****

----------------
TOTAL SCF ENERGY
----------------

Total Energy       :       -460.17353267423198 Eh          -12521.95843 eV

Components:
Nuclear Repulsion  :        549.54992774683535 Eh           14954.01378 eV
Electronic Energy  :      -1009.63377049416067 Eh          -27473.53162 eV
One Electron Energy:      -1698.36779143860031 Eh          -46214.93713 eV
Two Electron Energy:        688.73402094443964 Eh           18741.40550 eV
CPCM Dielectric    :         -0.08961508938814 Eh              -2.43855 eV

Virial components:
Potential Energy   :       -916.28729041585325 Eh          -24933.44476 eV
Kinetic Energy     :        456.11375774162127 Eh           12411.48634 eV
Virial Ratio       :          2.00890079473312

DFT components:
N(Alpha)           :       38.000038211922 electrons
N(Beta)            :       38.000038211922 electrons
N(Total)           :       76.000076423844 electrons
E(X)               :      -29.616209102619 Eh       
E(C)               :       -1.876289326883 Eh       
E(XC)              :      -31.492498429502 Eh       

CPCM Solvation Model Properties:
Surface-charge          :         -1.01592599036825
Corrected charge        :         -1.00000000000000
Outlying charge corr.   :          0.00001647410259 Eh               0.00045 eV
Free-energy (cav+disp)  :  This term is not implemented in the current solvation scheme

---------------
SCF CONVERGENCE
---------------

  Last Energy change         ...    2.9911e-10  Tolerance :   1.0000e-09
  Last MAX-Density change    ...    4.2458e-06  Tolerance :   1.0000e-08
  Last RMS-Density change    ...    1.0982e-07  Tolerance :   1.0000e-09
  Last DIIS Error            ...    2.9725e-03  Tolerance :   1.0000e-08
  Last Orbital Gradient      ...    1.6615e-06  Tolerance :   2.0000e-06
  Last Orbital Rotation      ...    3.1628e-06  Tolerance :   2.0000e-06


Total SCF time: 0 days 0 hours 0 min 9 sec 
Finished LeanSCF after  10.0 sec

Maximum memory used throughout the entire LEANSCF-calculation: 22.5 MB


           ************************************************************
           *        Program running with 8 parallel MPI-processes     *
           *              working on a common directory               *
           ************************************************************

------------------------------------------------------------------------------
                                ORCA  MP2 
------------------------------------------------------------------------------

Freezing NCore=22 chemical core electrons

----------------------
RI-MP2 ENERGY+GRADIENT
----------------------
Dimension of the orbital basis            ...  199
Dimension of the AuxC basis               ...  654
Memory devoted to MP2                     ... 8000 MB   
Data format for matrix containers         ... DOUBLE
Compression type for matrix containers    ... UNCOMPRESSED
Overall scaling of the MP2 energy         ...   2.700e-01

-----------------------
SHARK RI TRANSFORMATION
-----------------------

Number of basis functions                ...    199
Number of aux functions                  ...    654
Number of operators                      ...      1
Generation of IJK                        ... YES
Generation of IAK                        ... YES
Generation of ABK                        ... NO
Orbital Range Operator  0:    0-  37 to   38- 198

Aux basis identifier                     ...   AUXC
Contraction scheme used                  ... SEGMENTED
Do orthogonalization                     ... YES
All operator combinations                ... NO
Transpose (ia|K)                         ... NO
Integral generator used                  ... LIBINT
Starting integral generation + trafo... 
Half trafo (segmented) done. Total time =  0.1 sec. integrals=  0.1 sec trafo=  0.0 sec
Integral generation and half transformation done (  0.1 sec)

Reading or making V^(-1/2)          ... done (  0.0 sec)
Sorting IJK integrals               ... done (  0.0 sec)
Sorting IAK integrals               ... done (  0.1 sec)

SHARK RI integral transformation done. Total time =  0.2 sec.

Opening buffers                              ... done
Frozen core precalculation                   ... done

Starting loop over batches of integrals:

Operator 0  - window                       ... ( 11- 37)x( 38-198)
Operator 0  - Memory available             ...  8000 MB
Operator 0  - Memory needed per MO         ...   0.8 MB
Operator 0  - Number of orbitals per batch ... 4
Operator 0  - Number of batches            ... 1

OPERATOR  0   PASS   0:  MOs    11 ...   14 +   15 ...   18 +   19 ...   22 +   23 ...   26
                            +   27 ...   30 +   31 ...   34 +   35 ...   37
  Reading integrals       ... ok
  Internal MO  13
Closing buffer GIPV ( 0.03 GB; CompressionRatio= 1.00)
Time spent in pair loops =     0.775 sec
Deleting buffers (Ka|jb) ...done

-----------------------------------------------
 RI-MP2 CORRELATION ENERGY:     -0.486984046 Eh
-----------------------------------------------


---------------------
MP2 DENSITY FORMATION
---------------------

Completing the external part of the density      ... done
Storing the unrelaxed density                    ... done

Re-sorting 3-index density container for op 0    ... done
Computing external part of the Lagrangian        ... done
Calculating the xc-kernel                        ... done
Calculating G(D)                                 ... done
Completing the Lagrangian                        ... done
Solving the Z-vector equations                   ... Using XC Grid                  ... (calc.grid_cpscf.tmp) 
Recalculating density on grid  ... (calc.grho_cpscf0.tmp) done
Calculating the xc-kernel      ... (calc.fxc_cpscf0.tmp) done

-------------------
SHARK CP-SCF DRIVER
-------------------

Dimension of the orbital basis          ...    199
Dimension of the CPSCF-problem          ...   6118
Number of operators                     ...      1
Max. number of iterations               ...    128
Convergence Tolerance                   ... 3.0e-05
Number of perturbations                 ...      1
Perturbation type                       ... REAL

----------------------------
POPLE LINEAR EQUATION SOLVER
----------------------------

  ITERATION   0:   ||err||_max =   5.4631e-02 (   0.7 sec)
  ITERATION   1:   ||err||_max =   2.0917e-02 (   0.7 sec)
  ITERATION   2:   ||err||_max =   1.0529e-02 (   0.7 sec)
  ITERATION   3:   ||err||_max =   2.5031e-03 (   0.7 sec)
  ITERATION   4:   ||err||_max =   9.9382e-04 (   0.7 sec)
  ITERATION   5:   ||err||_max =   2.8593e-04 (   0.7 sec)
  ITERATION   6:   ||err||_max =   8.9923e-05 (   0.7 sec)
  ITERATION   7:   ||err||_max =   3.1600e-05 (   0.7 sec)
  ITERATION   8:   ||err||_max =   8.8691e-06 (   0.7 sec)
done
Finalizing the relaxed density                   ... done
Transforming P to the AO basis                   ... done
Storing the relaxed density                      ... done

------------------------------------
ENERGY WEIGHTED DENSITY FINALIZATION
------------------------------------

Gathering the parts of the W-matrix              ... done
Forming the Z-density                            ... done
Transforming Z to the AO basis                   ... done
Calculating G(Z)                                 ... done
Finalizing the W-matrix                          ... done
Transforming W to the AO basis and storing       ... done

----------------------------------
MP2 DERIVATIVE INTEGRAL GENERATION
----------------------------------

Input SCF Electron Density              ... calc.scfp
Input Correlated Electron Density       ... calc.pmp2re
Input Energy Weighted Density           ... calc.wmp2.tmp

Nuclear repulsion gradient              ... done (  0.0 sec)
HCore & Overlap gradient  (SHARK)       ... done (  0.0 sec)
Two-electron RIJ gradient terms         ... done (  0.4 sec)

-----------------------------------------------------------
MP2 COSX Grid Generation
-----------------------------------------------------------

General Integration Accuracy     IntAcc      ... 4.871
Radial Grid Type                 RadialGrid  ... OptM3 with GC (2021)
Angular Grid (max. ang.)         AngularGrid ... 4 (Lebedev-302)
Angular grid pruning method      GridPruning ... 4 (adaptive)
Weight generation scheme         WeightScheme... mBecke (2022)
Basis function cutoff            BFCut       ... 1.0000e-12
Integration weight cutoff        WCut        ... 1.0000e-14
Partially contracted basis set               ... on
Rotationally invariant grid construction     ... off
Angular grids for H and He will be reduced by one unit

Total number of grid points                  ...   109832
Total number of batches                      ...      870
Average number of points per batch           ...      126
Average number of grid points per atom       ...     5492
UseSFitting                                  ... on
Two-electron COSX gradient terms        ... 
Integration Timings:
Total Time                  =     4.3 sec
Basis fcn evaluation        =     0.1 sec
Density evaluation          =     0.1 sec
A evaluation                =     3.6 sec
A derivative evaluation     =     0.0 sec
S-fit derivative evaluation =     0.0 sec
anal. over. der. evaluation =     0.0 sec
num. over. der. evaluation  =     0.3 sec
K(P) evaluation             =     0.1 sec
finalize                    =     0.0 sec

done (  4.9 sec)
CPCM gradient                           ... done (  0.5 sec)
DFT XC gradient                         ... Exchange-correlation gradient    ... done
done (  0.6 sec)
Empirical dispersion gradient           ... 
-------------------
DISPERSION GRADIENT
-------------------

   1   C   :    0.000344214    0.000625712    0.000064945
   2   C   :   -0.000020945   -0.000151543   -0.000000508
   3   C   :    0.000082051   -0.000104056    0.000024490
   4   C   :    0.000090291   -0.000157720    0.000028088
   5   C   :   -0.000017872   -0.000146252   -0.000000063
   6   C   :   -0.000124039   -0.000135582   -0.000027668
   7   C   :   -0.000088007   -0.000074718   -0.000020398
   8   C   :    0.000110030    0.000294278    0.000018464
   9   C   :    0.000000013   -0.000049607    0.000001793
  10   C   :   -0.000339944   -0.000208624   -0.000077006
  11   O   :    0.000040511    0.000088060    0.000007158
  12   H   :    0.000130046   -0.000045773    0.000034913
  13   H   :    0.000088791   -0.000078096    0.000025157
  14   H   :   -0.000013694   -0.000115833    0.000000055
  15   H   :   -0.000104587   -0.000055479   -0.000025093
  16   H   :   -0.000132926   -0.000008275   -0.000033910
  17   H   :   -0.000105442    0.000079505   -0.000027923
  18   H   :   -0.000004951    0.000094915   -0.000036123
  19   H   :    0.000085787    0.000052709    0.000019269
  20   H   :   -0.000019329    0.000096377    0.000024360

Difference to translation invariance:
           :    0.0000000000    0.0000000000   -0.0000000000

Difference to rotation invariance:
           :   -0.0000000000   -0.0000000000    0.0000000000

Norm of the Dispersion gradient    ...    0.0010328895
RMS gradient                       ...    0.0001333455
MAX gradient                       ...    0.0006257123
done (  0.0 sec)

-------
TIMINGS
-------

Total time                :   17.197 sec
Integral trafo            :    0.234 sec (  1.4%)
FC preparation            :    0.059 sec (  0.3%)
I/O of integrals          :    0.073 sec (  0.4%)
K(i,j) operators          :    0.105 sec (  0.6%)
T(i,j) pair energies      :    0.017 sec (  0.1%)
V**(-1/2)                 :    0.109 sec (  0.6%)
Gamma(ia|P)               :    0.103 sec (  0.6%)
Gamma-Trafo               :    0.039 sec (  0.2%)
D(virtual)                :    0.005 sec (  0.0%)
D(internal)               :    0.140 sec (  0.8%)
W(virtual)                :    0.009 sec (  0.1%)
W(internal)               :    0.170 sec (  1.0%)
L(virtual)                :    0.135 sec (  0.8%)
L(internal)               :    0.016 sec (  0.1%)
XC kernel                 :    0.017 sec (  0.1%)
G(D)                      :    1.260 sec (  7.3%)
G(Z)                      :    1.272 sec (  7.4%)
Z-vector solution         :    6.354 sec ( 36.9%)
3-index derivative        :    0.239 sec (  1.4%)
2-index derivative        :    0.027 sec (  0.2%)
Fock matrix gradient      :    6.518 sec ( 37.9%)


---------------------------------------
MP2 TOTAL ENERGY:     -460.660516720 Eh
---------------------------------------

The final MP2 gradient
  0:   0.00012794  -0.00018445   0.00014751
  1:   0.00074027   0.00017235   0.00015027
  2:   0.00028464  -0.00035291   0.00008122
  3:   0.00004884   0.00008574   0.00001486
  4:  -0.00016085  -0.00007605  -0.00004512
  5:   0.00019379  -0.00022811   0.00005140
  6:  -0.00035281   0.00021593  -0.00011252
  7:  -0.00028381  -0.00025866   0.00003604
  8:  -0.00034458  -0.00001833  -0.00085646
  9:  -0.00062268   0.00158064   0.00095180
 10:  -0.00015352  -0.00149370  -0.00039905
 11:  -0.00014310   0.00009418  -0.00003412
 12:  -0.00003598   0.00006523  -0.00000883
 13:  -0.00002805   0.00007961  -0.00001746
 14:   0.00002694   0.00007220  -0.00000616
 15:   0.00004399  -0.00008400   0.00000941
 16:  -0.00000409   0.00031762  -0.00001660
 17:  -0.00005272   0.00024452   0.00016494
 18:   0.00038747  -0.00038298  -0.00015133
 19:   0.00031276   0.00016776   0.00001584

-----------------------------------
NORM OF THE MP2 GRADIENT:  0.003018
-----------------------------------

Maximum memory used throughout the entire MP2-calculation: 42.2 MB


-------------------------------------------------------------------------------
                          DFT DISPERSION CORRECTION                            
                                                                               
                              DFTD3 V3.1  Rev 1                                
                          USING Becke-Johnson damping                          
-------------------------------------------------------------------------------
-------------------------   ----------------
Dispersion correction           -0.016963101
-------------------------   ----------------


-------------------------   --------------------
FINAL SINGLE POINT ENERGY      -460.677479820383
-------------------------   --------------------

------------------------------------------------------------------------------
                         ORCA GEOMETRY RELAXATION STEP
------------------------------------------------------------------------------

Reading the OPT-File                    .... done
Getting information on internals        .... done
Copying old internal coords+grads       .... done
Making the new internal coordinates     .... (2022 redundants) done
Validating the new internal coordinates .... (2022 redundants) done
Calculating the B-matrix                .... done
Calculating the G,G- and P matrices     .... done
Transforming gradient to internals      .... done
Projecting the internal gradient        .... done
Number of atoms                         ....  20
Number of internal coordinates          .... 101
Current Energy                          ....  -460.677479820 Eh
Current gradient norm                   ....     0.003017797 Eh/bohr
Maximum allowed component of the step   ....  0.300
Current trust radius                    ....  0.675
Updating the Hessian (BFGS)             .... done
Forming the augmented Hessian           .... done
Diagonalizing the augmented Hessian     .... done
Last element of RFO vector              ....  0.999937291
Lowest eigenvalues of augmented Hessian:
 -0.000014495  0.012865137  0.015675586  0.020145093  0.023559597
Length of the computed step             ....  0.011199536
The final length of the internal step   ....  0.011199536
Converting the step to Cartesian space:
 Initial RMS(Int)=    0.0011143955
Transforming coordinates:
 Iter   0:  RMS(Cart)=    0.0019944979 RMS(Int)=    1.0827801628
done
Storing new coordinates                 .... done
The predicted energy change is          ....    -0.000007248
Previously predicted energy change      ....    -0.000059525
Actually observed energy change         ....    -0.000053737
Ratio of predicted to observed change   ....     0.902766077
New trust radius                        ....     0.700000000

                                .--------------------.
          ----------------------|Geometry convergence|-------------------------
          Item                value                   Tolerance       Converged
          ---------------------------------------------------------------------
          Energy change      -0.0000537372            0.0000010000      NO
          RMS gradient        0.0002107181            0.0000300000      NO
          MAX gradient        0.0010442546            0.0001000000      NO
          RMS step            0.0011143955            0.0006000000      NO
          MAX step            0.0048093737            0.0010000000      NO
          ........................................................
          Max(Bonds)      0.0008      Max(Angles)    0.10
          Max(Dihed)        0.28      Max(Improp)    0.00
          ---------------------------------------------------------------------

The optimization has not yet converged - more geometry cycles are needed


    ---------------------------------------------------------------------------
                         Redundant Internal Coordinates
                            (Angstroem and degrees)

        Definition                    Value    dE/dq     Step     New-Value
    ----------------------------------------------------------------------------
     1. B(C   1,C   0)                1.4552 -0.000098  0.0002    1.4555   
     2. B(C   2,C   1)                1.4061  0.000161 -0.0002    1.4060   
     3. B(C   3,C   2)                1.3961 -0.000066  0.0001    1.3962   
     4. B(C   4,C   3)                1.3980  0.000113 -0.0001    1.3979   
     5. B(C   5,C   4)                1.4003 -0.000135  0.0001    1.4004   
     6. B(C   6,C   5)                1.3937  0.000067 -0.0001    1.3936   
     7. B(C   6,C   1)                1.4080  0.000179 -0.0002    1.4079   
     8. B(C   7,C   0)                1.3476  0.000645 -0.0006    1.3470   
     9. B(C   8,C   7)                1.4897  0.000423 -0.0006    1.4891   
    10. B(C   9,C   8)                1.4606  0.000138 -0.0000    1.4605   
    11. B(O  10,C   9)                1.2708  0.001044 -0.0008    1.2701   
    12. B(O  10,C   0)                1.4431 -0.000585  0.0004    1.4435   
    13. B(H  11,C   2)                1.0888 -0.000100  0.0001    1.0889   
    14. B(H  12,C   3)                1.0904 -0.000070  0.0001    1.0905   
    15. B(H  13,C   4)                1.0906 -0.000075  0.0001    1.0907   
    16. B(H  14,C   5)                1.0905 -0.000049  0.0000    1.0905   
    17. B(H  15,C   6)                1.0903 -0.000085  0.0001    1.0904   
    18. B(H  16,C   7)                1.0864 -0.000001 -0.0000    1.0864   
    19. B(H  17,C   8)                1.1093  0.000005  0.0000    1.1093   
    20. B(H  18,C   9)                1.0947  0.000135 -0.0002    1.0946   
    21. B(H  19,C   8)                1.1097  0.000020 -0.0000    1.1097   
    22. A(C   1,C   0,C   7)          137.14  0.000582   -0.10    137.04   
    23. A(C   7,C   0,O  10)          107.78  0.000064   -0.00    107.78   
    24. A(C   1,C   0,O  10)          115.07 -0.000646    0.10    115.18   
    25. A(C   0,C   1,C   2)          121.13  0.000197   -0.03    121.10   
    26. A(C   2,C   1,C   6)          119.77 -0.000001   -0.00    119.76   
    27. A(C   0,C   1,C   6)          119.10 -0.000195    0.03    119.14   
    28. A(C   1,C   2,C   3)          119.84 -0.000024    0.00    119.84   
    29. A(C   1,C   2,H  11)          120.17 -0.000133    0.02    120.19   
    30. A(C   3,C   2,H  11)          120.00  0.000157   -0.03    119.97   
    31. A(C   2,C   3,C   4)          120.32  0.000029   -0.00    120.32   
    32. A(C   4,C   3,H  12)          120.19  0.000011   -0.00    120.18   
    33. A(C   2,C   3,H  12)          119.49 -0.000041    0.01    119.50   
    34. A(C   3,C   4,C   5)          119.90 -0.000001    0.00    119.90   
    35. A(C   5,C   4,H  13)          120.01 -0.000047    0.01    120.01   
    36. A(C   3,C   4,H  13)          120.10  0.000048   -0.01    120.09   
    37. A(C   4,C   5,C   6)          120.28  0.000090   -0.01    120.26   
    38. A(C   6,C   5,H  14)          119.55 -0.000108    0.02    119.57   
    39. A(C   4,C   5,H  14)          120.17  0.000018   -0.00    120.17   
    40. A(C   1,C   6,H  15)          120.26  0.000087   -0.01    120.24   
    41. A(C   1,C   6,C   5)          119.90 -0.000093    0.02    119.91   
    42. A(C   5,C   6,H  15)          119.85  0.000006   -0.00    119.85   
    43. A(C   8,C   7,H  16)          125.09 -0.000370    0.06    125.15   
    44. A(C   0,C   7,H  16)          126.37  0.000287   -0.05    126.31   
    45. A(C   0,C   7,C   8)          108.54  0.000083   -0.00    108.54   
    46. A(C   9,C   8,H  17)          110.00  0.000157   -0.02    109.98   
    47. A(C   7,C   8,H  17)          115.62  0.000189   -0.07    115.55   
    48. A(C   7,C   8,C   9)          101.96 -0.000184    0.02    101.98   
    49. A(H  17,C   8,H  19)          104.33 -0.000135    0.06    104.39   
    50. A(C   9,C   8,H  19)          109.49 -0.000298    0.08    109.57   
    51. A(C   7,C   8,H  19)          115.42  0.000252   -0.07    115.35   
    52. A(O  10,C   9,H  18)          117.76 -0.000531    0.09    117.85   
    53. A(C   8,C   9,H  18)          130.58  0.000495   -0.10    130.48   
    54. A(C   8,C   9,O  10)          111.65  0.000034   -0.02    111.63   
    55. A(C   0,O  10,C   9)          110.06  0.000003   -0.00    110.06   
    56. D(C   6,C   1,C   0,C   7)      0.52 -0.000002   -0.00      0.51   
    57. D(C   6,C   1,C   0,O  10)   -179.32  0.000009   -0.05   -179.37   
    58. D(C   2,C   1,C   0,O  10)      0.70  0.000010   -0.05      0.65   
    59. D(C   2,C   1,C   0,C   7)   -179.47 -0.000001   -0.00   -179.47   
    60. D(C   3,C   2,C   1,C   6)      0.01 -0.000001   -0.00      0.01   
    61. D(H  11,C   2,C   1,C   0)     -0.00  0.000000   -0.00     -0.01   
    62. D(C   3,C   2,C   1,C   0)    180.00 -0.000002    0.00    180.00   
    63. D(H  11,C   2,C   1,C   6)   -179.99  0.000001   -0.00   -179.99   
    64. D(H  12,C   3,C   2,H  11)      0.00 -0.000001    0.00      0.00   
    65. D(H  12,C   3,C   2,C   1)   -180.00  0.000001   -0.00   -180.00   
    66. D(C   4,C   3,C   2,H  11)    179.99 -0.000000    0.00    179.99   
    67. D(C   4,C   3,C   2,C   1)     -0.01  0.000002   -0.00     -0.02   
    68. D(H  13,C   4,C   3,C   2)    180.00 -0.000001    0.00    180.00   
    69. D(C   5,C   4,C   3,H  12)    180.00 -0.000001    0.00    180.00   
    70. D(C   5,C   4,C   3,C   2)      0.01 -0.000002    0.00      0.01   
    71. D(H  13,C   4,C   3,H  12)     -0.02 -0.000001    0.00     -0.02   
    72. D(H  14,C   5,C   4,H  13)     -0.01  0.000000   -0.00     -0.01   
    73. D(H  14,C   5,C   4,C   3)    179.98  0.000001   -0.00    179.98   
    74. D(C   6,C   5,C   4,H  13)   -179.99  0.000000   -0.00   -179.99   
    75. D(C   6,C   5,C   4,C   3)     -0.00  0.000001   -0.00     -0.01   
    76. D(H  15,C   6,C   5,H  14)     -0.01  0.000002   -0.00     -0.02   
    77. D(C   1,C   6,C   5,H  14)   -179.98 -0.000000   -0.00   -179.98   
    78. D(C   1,C   6,C   5,C   4)      0.00 -0.000000   -0.00      0.00   
    79. D(H  15,C   6,C   1,C   2)   -179.98 -0.000002    0.00   -179.97   
    80. D(H  15,C   6,C   1,C   0)      0.04 -0.000001    0.00      0.04   
    81. D(H  15,C   6,C   5,C   4)    179.97  0.000002   -0.00    179.97   
    82. D(C   5,C   6,C   1,C   2)     -0.01  0.000000    0.00     -0.01   
    83. D(C   5,C   6,C   1,C   0)   -179.99  0.000001    0.00   -179.99   
    84. D(H  16,C   7,C   0,C   1)      0.15  0.000001   -0.02      0.13   
    85. D(C   8,C   7,C   0,O  10)     -0.03  0.000076   -0.02     -0.04   
    86. D(C   8,C   7,C   0,C   1)   -179.87  0.000087   -0.06   -179.93   
    87. D(H  16,C   7,C   0,O  10)    179.99 -0.000010    0.03    180.02   
    88. D(H  19,C   8,C   7,C   0)   -118.62  0.000185    0.04   -118.58   
    89. D(H  17,C   8,C   7,H  16)    -60.77  0.000079    0.03    -60.74   
    90. D(H  17,C   8,C   7,C   0)    119.25 -0.000007    0.07    119.32   
    91. D(C   9,C   8,C   7,H  16)    179.93 -0.000087    0.08    180.01   
    92. D(C   9,C   8,C   7,C   0)     -0.05 -0.000172    0.12      0.07   
    93. D(H  18,C   9,C   8,H  17)     56.55 -0.000272    0.28     56.83   
    94. D(H  18,C   9,C   8,C   7)    179.74 -0.000079    0.20    179.94   
    95. D(O  10,C   9,C   8,H  19)    122.83  0.000270   -0.22    122.61   
    96. D(O  10,C   9,C   8,H  17)   -123.07  0.000028   -0.10   -123.17   
    97. D(O  10,C   9,C   8,C   7)      0.12  0.000221   -0.18     -0.06   
    98. D(C   0,O  10,C   9,H  18)   -179.82  0.000065   -0.16   -179.98   
    99. D(C   0,O  10,C   9,C   8)     -0.14 -0.000188    0.19      0.04   
   100. D(C   9,O  10,C   0,C   7)      0.11  0.000067   -0.11     -0.00   
   101. D(C   9,O  10,C   0,C   1)    179.99  0.000061   -0.07    179.92   
    ----------------------------------------------------------------------------

Geometry step timings:
Preparation and reading OPT file:      0.001 s (20.658 %)
Internal coordinates            :      0.000 s ( 0.602 %)
B/P matrices and projection     :      0.001 s (22.872 %)
Hessian update/contruction      :      0.000 s ( 8.577 %)
Making the step                 :      0.001 s (18.637 %)
Converting the step to Cartesian:      0.000 s ( 2.021 %)
Storing new data                :      0.000 s ( 0.666 %)
Checking convergence            :      0.000 s ( 0.301 %)
Final printing                  :      0.001 s (25.645 %)
Total time                      :      0.005 s

Time for energy+gradient        :     29.143 s
Time for complete geometry iter :     29.366 s

         *************************************************************
         *                GEOMETRY OPTIMIZATION CYCLE   7            *
         *************************************************************
---------------------------------
CARTESIAN COORDINATES (ANGSTROEM)
---------------------------------
  C     -0.841945   -1.059693   -0.077167
  C     -0.990064   -2.507580   -0.070369
  C      0.095880   -3.347241    0.233690
  C     -0.075699   -4.732859    0.232589
  C     -1.322066   -5.289314   -0.069039
  C     -2.404622   -4.454131   -0.372022
  C     -2.244602   -3.069744   -0.373981
  C     -1.627993    0.010643   -0.302849
  C     -0.808132    1.243000   -0.139483
  C      0.502324    0.692995    0.197172
  O      0.482695   -0.576448    0.231851
  H      1.069205   -2.919897    0.469631
  H      0.770332   -5.378892    0.469195
  H     -1.451859   -6.372274   -0.068815
  H     -3.378772   -4.883563   -0.608291
  H     -3.091947   -2.425891   -0.611347
  H     -2.683320   -0.008956   -0.560201
  H     -0.728999    1.887647   -1.038758
  H      1.450203    1.196100    0.412836
  H     -1.140204    1.931336    0.665056

----------------------------
CARTESIAN COORDINATES (A.U.)
----------------------------
  NO LB      ZA    FRAG     MASS         X           Y           Z
   0 C     6.0000    0    12.011   -1.591045   -2.002529   -0.145824
   1 C     6.0000    0    12.011   -1.870949   -4.738639   -0.132978
   2 C     6.0000    0    12.011    0.181186   -6.325369    0.441609
   3 C     6.0000    0    12.011   -0.143050   -8.943807    0.439530
   4 C     6.0000    0    12.011   -2.498343   -9.995354   -0.130465
   5 C     6.0000    0    12.011   -4.544076   -8.417088   -0.703021
   6 C     6.0000    0    12.011   -4.241684   -5.800976   -0.706722
   7 C     6.0000    0    12.011   -3.076461    0.020113   -0.572302
   8 C     6.0000    0    12.011   -1.527148    2.348929   -0.263584
   9 C     6.0000    0    12.011    0.949255    1.309570    0.372601
  10 O     8.0000    0    15.999    0.912162   -1.089329    0.438135
  11 H     1.0000    0     1.008    2.020504   -5.517806    0.887475
  12 H     1.0000    0     1.008    1.455717  -10.164633    0.886651
  13 H     1.0000    0     1.008   -2.743616  -12.041852   -0.130041
  14 H     1.0000    0     1.008   -6.384954   -9.228596   -1.149504
  15 H     1.0000    0     1.008   -5.842933   -4.584270   -1.155278
  16 H     1.0000    0     1.008   -5.070741   -0.016924   -1.058626
  17 H     1.0000    0     1.008   -1.377608    3.567136   -1.962969
  18 H     1.0000    0     1.008    2.740487    2.260301    0.780147
  19 H     1.0000    0     1.008   -2.154673    3.649696    1.256774

--------------------------------
INTERNAL COORDINATES (ANGSTROEM)
--------------------------------
 C      0   0   0     0.000000000000     0.00000000     0.00000000
 C      1   0   0     1.455459555178     0.00000000     0.00000000
 C      2   1   0     1.405971497655   121.09845694     0.00000000
 C      3   2   1     1.396200890661   119.84109711   179.99844920
 C      4   3   2     1.397874510621   120.31773480     0.00000000
 C      5   4   3     1.400448093888   119.90148543     0.00000000
 C      6   5   4     1.393605436391   120.26283549     0.00000000
 C      1   2   3     1.347005645972   137.04300289   180.52568917
 C      8   1   2     1.489148422031   108.53726068   180.07068480
 C      9   8   1     1.460526318508   101.98364614     0.06764272
 O     10   9   8     1.270068069280   111.64295756   359.93296921
 H      3   2   1     1.088877240831   120.19148887     0.00000000
 H      4   3   2     1.090463295115   119.50069408   179.99843194
 H      5   4   3     1.090710411851   120.08604247   179.99897487
 H      6   5   4     1.090505894232   120.16930400   179.97950929
 H      7   6   5     1.090358773396   119.84554951   179.96958635
 H      8   1   2     1.086429497947   126.31324409     0.13275710
 H      9   8   1     1.109292076832   115.54767762   119.31791663
 H     10   9   8     1.094577775523   130.49065346   179.94390261
 H      9   8   1     1.109667445953   115.34856456   241.41618835

---------------------------
INTERNAL COORDINATES (A.U.)
---------------------------
 C      0   0   0     0.000000000000     0.00000000     0.00000000
 C      1   0   0     2.750419958286     0.00000000     0.00000000
 C      2   1   0     2.656901082666   121.09845694     0.00000000
 C      3   2   1     2.638437311286   119.84109711   179.99844920
 C      4   3   2     2.641599994663   120.31773480     0.00000000
 C      5   4   3     2.646463362220   119.90148543     0.00000000
 C      6   5   4     2.633532613523   120.26283549     0.00000000
 C      1   2   3     2.545471771733   137.04300289   180.52568917
 C      8   1   2     2.814082690399   108.53726068   180.07068480
 C      9   8   1     2.759994753364   101.98364614     0.06764272
 O     10   9   8     2.400080822378   111.64295756   359.93296921
 H      3   2   1     2.057679778630   120.19148887     0.00000000
 H      4   3   2     2.060676986861   119.50069408   179.99843194
 H      5   4   3     2.061143969815   120.08604247   179.99897487
 H      6   5   4     2.060757487524   120.16930400   179.97950929
 H      7   6   5     2.060479469436   119.84554951   179.96958635
 H      8   1   2     2.053054214933   126.31324409     0.13275710
 H      9   8   1     2.096258227740   115.54767762   119.31791663
 H     10   9   8     2.068452228015   130.49065346   179.94390261
 H      9   8   1     2.096967572579   115.34856456   241.41618835


           ************************************************************
           *        Program running with 8 parallel MPI-processes     *
           *              working on a common directory               *
           ************************************************************
------------------------------------------------------------------------------
                   ___                                                        
                  /   \      - P O W E R E D   B Y -                         
                 /     \                                                     
                 |  |  |   _    _      __       _____    __    __             
                 |  |  |  | |  | |    /  \     |  _  \  |  |  /  |          
                  \  \/   | |  | |   /    \    | | | |  |  | /  /          
                 / \  \   | |__| |  /  /\  \   | |_| |  |  |/  /          
                |  |  |   |  __  | /  /__\  \  |    /   |      \           
                |  |  |   | |  | | |   __   |  |    \   |  |\   \          
                \     /   | |  | | |  |  |  |  | |\  \  |  | \   \       
                 \___/    |_|  |_| |__|  |__|  |_| \__\ |__|  \__/        
                                                                              
                      - O R C A' S   B I G   F R I E N D -                    
                                      &                                       
                       - I N T E G R A L  F E E D E R -                       
                                                                              
 v1 FN, 2020, v2 2021, v3 2022-2024                                           
------------------------------------------------------------------------------


----------------------
SHARK INTEGRAL PACKAGE
----------------------

Number of atoms                             ...     20
Number of basis functions                   ...    199
Number of shells                            ...     93
Maximum angular momentum                    ...      2
Integral batch strategy                     ... SHARK/LIBINT Hybrid
RI-J (if used) integral strategy            ... SPLIT-RIJ (Revised 2003 algorithm where possible)
Printlevel                                  ...      1
Contraction scheme used                     ... SEGMENTED contraction
Prescreening option                         ... SCHWARTZ
   Thresh                                   ... 1.000e-12
   Tcut                                     ... 1.000e-14
   Tpresel                                  ... 1.000e-14 
Coulomb Range Separation                    ... NOT USED
Exchange Range Separation                   ... NOT USED
Multipole approximations                    ... NOT USED
Finite Nucleus Model                        ... NOT USED
CABS basis                                  ... NOT available
Auxiliary Coulomb fitting basis             ... AVAILABLE
   # of basis functions in Aux-J            ...    638
   # of shells in Aux-J                     ...    210
   Maximum angular momentum in Aux-J        ...      4
Auxiliary J/K fitting basis                 ... NOT available
Auxiliary Correlation fitting basis         ... AVAILABLE
   # of basis functions in Aux-C            ...    654
   # of shells in Aux-C                     ...    230
   Maximum angular momentum in Aux-C        ...      3
Auxiliary 'external' fitting basis          ... NOT available

Checking pre-screening integrals            ... done (  0.0 sec) Dimension = 93
Check shell pair data                       ... done (  0.0 sec)
Shell pair information
Shell pair cut-off parameter TPreSel        ...   1.0e-14
Total number of shell pairs                 ...      4371
Shell pairs after pre-screening             ...      3965
Total number of primitive shell pairs       ...     15923
Primitive shell pairs kept                  ...     10513
          la=0 lb=0:   1204 shell pairs
          la=1 lb=0:   1444 shell pairs
          la=1 lb=1:    459 shell pairs
          la=2 lb=0:    501 shell pairs
          la=2 lb=1:    300 shell pairs
          la=2 lb=2:     57 shell pairs

Calculating one electron integrals          ... done (  0.0 sec)
Calculating RI/J V-Matrix + Cholesky decomp.... done (  0.0 sec)
Calculating RI/C V-Matrix + Cholesky decomp.... done (  0.0 sec)
Calculating Nuclear repulsion               ... done (  0.0 sec) ENN=    549.574682919622 Eh

Diagonalization of the overlap matrix:
Smallest eigenvalue                        ... 3.059e-04
Time for diagonalization                   ...    0.005 sec
Threshold for overlap eigenvalues          ... 1.000e-07
Number of eigenvalues below threshold      ... 0
Time for construction of square roots      ...    0.003 sec
Total time needed                          ...    0.008 sec

-------------------
DFT GRID GENERATION
-------------------

General Integration Accuracy     IntAcc      ... 4.388
Radial Grid Type                 RadialGrid  ... OptM3 with GC (2021)
Angular Grid (max. ang.)         AngularGrid ... 4 (Lebedev-302)
Angular grid pruning method      GridPruning ... 4 (adaptive)
Weight generation scheme         WeightScheme... mBecke (2022)
Basis function cutoff            BFCut       ... 1.0000e-12
Integration weight cutoff        WCut        ... 1.0000e-14
Partially contracted basis set               ... off
Rotationally invariant grid construction     ... off
Angular grids for H and He will be reduced by one unit

Total number of grid points                  ...    95018
Total number of batches                      ...     1495
Average number of points per batch           ...       63
Average number of grid points per atom       ...     4751

--------------------
COSX GRID GENERATION
--------------------

GRIDX 1
-------
General Integration Accuracy     IntAcc      ... 3.816
Radial Grid Type                 RadialGrid  ... OptM3 with GC (2021)
Angular Grid (max. ang.)         AngularGrid ... 1 (Lebedev-50)
Angular grid pruning method      GridPruning ... 4 (adaptive)
Weight generation scheme         WeightScheme... mBecke (2022)
Basis function cutoff            BFCut       ... 1.0000e-12
Integration weight cutoff        WCut        ... 1.0000e-14
Partially contracted basis set               ... on
Rotationally invariant grid construction     ... off
Angular grids for H and He will be reduced by one unit

Total number of grid points                  ...    12142
Total number of batches                      ...      105
Average number of points per batch           ...      115
Average number of grid points per atom       ...      607
UseSFitting                                  ... on

GRIDX 2
-------
General Integration Accuracy     IntAcc      ... 4.020
Radial Grid Type                 RadialGrid  ... OptM3 with GC (2021)
Angular Grid (max. ang.)         AngularGrid ... 2 (Lebedev-110)
Angular grid pruning method      GridPruning ... 4 (adaptive)
Weight generation scheme         WeightScheme... mBecke (2022)
Basis function cutoff            BFCut       ... 1.0000e-12
Integration weight cutoff        WCut        ... 1.0000e-14
Partially contracted basis set               ... on
Rotationally invariant grid construction     ... off
Angular grids for H and He will be reduced by one unit

Total number of grid points                  ...    26524
Total number of batches                      ...      216
Average number of points per batch           ...      122
Average number of grid points per atom       ...     1326
UseSFitting                                  ... on

GRIDX 3
-------
General Integration Accuracy     IntAcc      ... 4.338
Radial Grid Type                 RadialGrid  ... OptM3 with GC (2021)
Angular Grid (max. ang.)         AngularGrid ... 3 (Lebedev-194)
Angular grid pruning method      GridPruning ... 4 (adaptive)
Weight generation scheme         WeightScheme... mBecke (2022)
Basis function cutoff            BFCut       ... 1.0000e-12
Integration weight cutoff        WCut        ... 1.0000e-14
Partially contracted basis set               ... on
Rotationally invariant grid construction     ... off
Angular grids for H and He will be reduced by one unit

Total number of grid points                  ...    58215
Total number of batches                      ...      466
Average number of points per batch           ...      124
Average number of grid points per atom       ...     2911
UseSFitting                                  ... on
Initializing property integral containers    ... done (  0.0 sec)

SHARK setup successfully completed in   1.1 seconds

Maximum memory used throughout the entire STARTUP-calculation: 25.9 MB


           ************************************************************
           *        Program running with 8 parallel MPI-processes     *
           *              working on a common directory               *
           ************************************************************
Occupation numbers will be reassigned to an Aufbau configuration
             **** ENERGY FILE WAS UPDATED (calc.en.tmp) ****
Finished Guess after   0.1 sec
Maximum memory used throughout the entire GUESS-calculation: 11.1 MB


           ************************************************************
           *        Program running with 8 parallel MPI-processes     *
           *              working on a common directory               *
           ************************************************************
--------------------
CPCM SOLVATION MODEL
--------------------
CPCM parameters:
  Epsilon                                         ...      16.7000
  Refrac                                          ...       1.2750
  Rsolv                                           ...       1.3000
  Surface type                                    ... GAUSSIAN VDW
  Discretization scheme                           ... Constant charge density
    Threshold for H atoms                         ...       5.0000 (charges/Ang^2)
    Threshold for non-H atoms                     ...       5.0000 (charges/Ang^2)
  Epsilon function type                           ...         CPCM
Solvent:                                          ... CUSTOM
Radii:
  Scheme                                          ... Element-dependent radii
  Radius for C  used is    3.8550 Bohr (=   2.0400 Ang.)
  Radius for O  used is    3.4469 Bohr (=   1.8240 Ang.)
  Radius for H  used is    2.4944 Bohr (=   1.3200 Ang.)
Calculating surface                               ...        done! (  0.0s)
Cavity surface points                             ...         1931
Cavity Volume                                     ...    1257.1318
Cavity Surface-area                               ...     682.4370
Calculating surface distance matrix               ...        done! (  0.1s)
Performing Cholesky decomposition & store         ...        done! (  0.1s)
Overall time for CPCM initialization              ...                 0.2s

----------------------------------------D-I-I-S--------------------------------------------
Iteration    Energy (Eh)           Delta-E    RMSDP     MaxDP     DIISErr   Damp  Time(sec)
-------------------------------------------------------------------------------------------
               ***  Starting incremental Fock matrix formation  ***
                              *** Initializing SOSCF ***
---------------------------------------S-O-S-C-F--------------------------------------
Iteration    Energy (Eh)           Delta-E    RMSDP     MaxDP     MaxGrad    Time(sec)
--------------------------------------------------------------------------------------
    1    -460.1735085941429588     0.00e+00  3.47e-05  7.35e-04  3.53e-05     1.1
               *** Restarting incremental Fock matrix formation ***
    2    -460.1735139207470411    -5.33e-06  1.18e-05  2.26e-04  7.26e-05     1.8
    3    -460.1735145427196585    -6.22e-07  4.75e-06  9.20e-05  1.63e-05     0.9
    4    -460.1735145780896801    -3.54e-08  1.65e-06  6.21e-05  2.02e-05     0.9
    5    -460.1735145944211354    -1.63e-08  5.24e-07  1.68e-05  3.81e-06     0.8
    6    -460.1735145946696548    -2.49e-10  2.14e-07  7.84e-06  2.47e-06     0.8
                 **** Energy Check signals convergence ****

               *****************************************************
               *                     SUCCESS                       *
               *           SCF CONVERGED AFTER   6 CYCLES          *
               *****************************************************

Recomputing exchange energy using gridx3       ... done (    1.511 sec)
Old exchange energy                            :    -33.322033169 Eh
New exchange energy                            :    -33.322108687 Eh
Exchange energy change after final integration :     -0.000075519 Eh
Total energy after final integration           :   -460.173590114 Eh
             **** ENERGY FILE WAS UPDATED (calc.en.tmp) ****

----------------
TOTAL SCF ENERGY
----------------

Total Energy       :       -460.17359011355427 Eh          -12521.95999 eV

Components:
Nuclear Repulsion  :        549.57468291962209 Eh           14954.68740 eV
Electronic Energy  :      -1009.65857745658548 Eh          -27474.20665 eV
One Electron Energy:      -1698.41406541279798 Eh          -46216.19631 eV
Two Electron Energy:        688.75548795621251 Eh           18741.98965 eV
CPCM Dielectric    :         -0.08962005770622 Eh              -2.43869 eV

Virial components:
Potential Energy   :       -916.29144625936476 Eh          -24933.55785 eV
Kinetic Energy     :        456.11785614581049 Eh           12411.59786 eV
Virial Ratio       :          2.00889185528059

DFT components:
N(Alpha)           :       38.000037545085 electrons
N(Beta)            :       38.000037545085 electrons
N(Total)           :       76.000075090170 electrons
E(X)               :      -29.616635022963 Eh       
E(C)               :       -1.876322804584 Eh       
E(XC)              :      -31.492957827548 Eh       

CPCM Solvation Model Properties:
Surface-charge          :         -1.01592706712921
Corrected charge        :         -1.00000000000000
Outlying charge corr.   :          0.00001647681325 Eh               0.00045 eV
Free-energy (cav+disp)  :  This term is not implemented in the current solvation scheme

---------------
SCF CONVERGENCE
---------------

  Last Energy change         ...    2.4852e-10  Tolerance :   1.0000e-09
  Last MAX-Density change    ...    7.8420e-06  Tolerance :   1.0000e-08
  Last RMS-Density change    ...    2.1413e-07  Tolerance :   1.0000e-09
  Last DIIS Error            ...    7.8858e-04  Tolerance :   1.0000e-08
  Last Orbital Gradient      ...    2.4710e-06  Tolerance :   2.0000e-06
  Last Orbital Rotation      ...    4.2935e-06  Tolerance :   2.0000e-06


Total SCF time: 0 days 0 hours 0 min 8 sec 
Finished LeanSCF after   8.3 sec

Maximum memory used throughout the entire LEANSCF-calculation: 22.6 MB


           ************************************************************
           *        Program running with 8 parallel MPI-processes     *
           *              working on a common directory               *
           ************************************************************

------------------------------------------------------------------------------
                                ORCA  MP2 
------------------------------------------------------------------------------

Freezing NCore=22 chemical core electrons

----------------------
RI-MP2 ENERGY+GRADIENT
----------------------
Dimension of the orbital basis            ...  199
Dimension of the AuxC basis               ...  654
Memory devoted to MP2                     ... 8000 MB   
Data format for matrix containers         ... DOUBLE
Compression type for matrix containers    ... UNCOMPRESSED
Overall scaling of the MP2 energy         ...   2.700e-01

-----------------------
SHARK RI TRANSFORMATION
-----------------------

Number of basis functions                ...    199
Number of aux functions                  ...    654
Number of operators                      ...      1
Generation of IJK                        ... YES
Generation of IAK                        ... YES
Generation of ABK                        ... NO
Orbital Range Operator  0:    0-  37 to   38- 198

Aux basis identifier                     ...   AUXC
Contraction scheme used                  ... SEGMENTED
Do orthogonalization                     ... YES
All operator combinations                ... NO
Transpose (ia|K)                         ... NO
Integral generator used                  ... LIBINT
Starting integral generation + trafo... 
Half trafo (segmented) done. Total time =  0.1 sec. integrals=  0.1 sec trafo=  0.0 sec
Integral generation and half transformation done (  0.1 sec)

Reading or making V^(-1/2)          ... done (  0.0 sec)
Sorting IJK integrals               ... done (  0.0 sec)
Sorting IAK integrals               ... done (  0.1 sec)

SHARK RI integral transformation done. Total time =  0.2 sec.

Opening buffers                              ... done
Frozen core precalculation                   ... done

Starting loop over batches of integrals:

Operator 0  - window                       ... ( 11- 37)x( 38-198)
Operator 0  - Memory available             ...  8000 MB
Operator 0  - Memory needed per MO         ...   0.8 MB
Operator 0  - Number of orbitals per batch ... 4
Operator 0  - Number of batches            ... 1

OPERATOR  0   PASS   0:  MOs    11 ...   14 +   15 ...   18 +   19 ...   22 +   23 ...   26
                            +   27 ...   30 +   31 ...   34 +   35 ...   37
  Reading integrals       ... ok
  Internal MO  13
Closing buffer GIPV ( 0.03 GB; CompressionRatio= 1.00)
Time spent in pair loops =     0.783 sec
Deleting buffers (Ka|jb) ...done

-----------------------------------------------
 RI-MP2 CORRELATION ENERGY:     -0.486937396 Eh
-----------------------------------------------


---------------------
MP2 DENSITY FORMATION
---------------------

Completing the external part of the density      ... done
Storing the unrelaxed density                    ... done

Re-sorting 3-index density container for op 0    ... done
Computing external part of the Lagrangian        ... done
Calculating the xc-kernel                        ... done
Calculating G(D)                                 ... done
Completing the Lagrangian                        ... done
Solving the Z-vector equations                   ... Using XC Grid                  ... (calc.grid_cpscf.tmp) 
Recalculating density on grid  ... (calc.grho_cpscf0.tmp) done
Calculating the xc-kernel      ... (calc.fxc_cpscf0.tmp) done

-------------------
SHARK CP-SCF DRIVER
-------------------

Dimension of the orbital basis          ...    199
Dimension of the CPSCF-problem          ...   6118
Number of operators                     ...      1
Max. number of iterations               ...    128
Convergence Tolerance                   ... 3.0e-05
Number of perturbations                 ...      1
Perturbation type                       ... REAL

----------------------------
POPLE LINEAR EQUATION SOLVER
----------------------------

  ITERATION   0:   ||err||_max =   5.4547e-02 (   0.7 sec)
  ITERATION   1:   ||err||_max =   2.0857e-02 (   0.7 sec)
  ITERATION   2:   ||err||_max =   1.0487e-02 (   0.7 sec)
  ITERATION   3:   ||err||_max =   2.4906e-03 (   0.7 sec)
  ITERATION   4:   ||err||_max =   9.8955e-04 (   0.7 sec)
  ITERATION   5:   ||err||_max =   2.8449e-04 (   0.7 sec)
  ITERATION   6:   ||err||_max =   8.9455e-05 (   0.7 sec)
  ITERATION   7:   ||err||_max =   3.1420e-05 (   0.7 sec)
  ITERATION   8:   ||err||_max =   8.8168e-06 (   0.7 sec)
done
Finalizing the relaxed density                   ... done
Transforming P to the AO basis                   ... done
Storing the relaxed density                      ... done

------------------------------------
ENERGY WEIGHTED DENSITY FINALIZATION
------------------------------------

Gathering the parts of the W-matrix              ... done
Forming the Z-density                            ... done
Transforming Z to the AO basis                   ... done
Calculating G(Z)                                 ... done
Finalizing the W-matrix                          ... done
Transforming W to the AO basis and storing       ... done

----------------------------------
MP2 DERIVATIVE INTEGRAL GENERATION
----------------------------------

Input SCF Electron Density              ... calc.scfp
Input Correlated Electron Density       ... calc.pmp2re
Input Energy Weighted Density           ... calc.wmp2.tmp

Nuclear repulsion gradient              ... done (  0.0 sec)
HCore & Overlap gradient  (SHARK)       ... done (  0.0 sec)
Two-electron RIJ gradient terms         ... done (  0.4 sec)

-----------------------------------------------------------
MP2 COSX Grid Generation
-----------------------------------------------------------

General Integration Accuracy     IntAcc      ... 4.871
Radial Grid Type                 RadialGrid  ... OptM3 with GC (2021)
Angular Grid (max. ang.)         AngularGrid ... 4 (Lebedev-302)
Angular grid pruning method      GridPruning ... 4 (adaptive)
Weight generation scheme         WeightScheme... mBecke (2022)
Basis function cutoff            BFCut       ... 1.0000e-12
Integration weight cutoff        WCut        ... 1.0000e-14
Partially contracted basis set               ... on
Rotationally invariant grid construction     ... off
Angular grids for H and He will be reduced by one unit

Total number of grid points                  ...   109828
Total number of batches                      ...      868
Average number of points per batch           ...      126
Average number of grid points per atom       ...     5491
UseSFitting                                  ... on
Two-electron COSX gradient terms        ... 
Integration Timings:
Total Time                  =     4.3 sec
Basis fcn evaluation        =     0.1 sec
Density evaluation          =     0.1 sec
A evaluation                =     3.7 sec
A derivative evaluation     =     0.0 sec
S-fit derivative evaluation =     0.0 sec
anal. over. der. evaluation =     0.0 sec
num. over. der. evaluation  =     0.3 sec
K(P) evaluation             =     0.1 sec
finalize                    =     0.0 sec

done (  4.9 sec)
CPCM gradient                           ... done (  0.5 sec)
DFT XC gradient                         ... Exchange-correlation gradient    ... done
done (  0.6 sec)
Empirical dispersion gradient           ... 
-------------------
DISPERSION GRADIENT
-------------------

   1   C   :    0.000346103    0.000629580    0.000065105
   2   C   :   -0.000021101   -0.000151313   -0.000000554
   3   C   :    0.000081805   -0.000103789    0.000024406
   4   C   :    0.000090247   -0.000157672    0.000028087
   5   C   :   -0.000017918   -0.000146131   -0.000000043
   6   C   :   -0.000124103   -0.000135603   -0.000027638
   7   C   :   -0.000087769   -0.000074714   -0.000020331
   8   C   :    0.000110922    0.000294330    0.000018526
   9   C   :    0.000000247   -0.000051549    0.000001832
  10   C   :   -0.000341939   -0.000211116   -0.000077143
  11   O   :    0.000040061    0.000088073    0.000007007
  12   H   :    0.000130012   -0.000045821    0.000034884
  13   H   :    0.000088738   -0.000078115    0.000025146
  14   H   :   -0.000013728   -0.000115806    0.000000076
  15   H   :   -0.000104612   -0.000055444   -0.000025073
  16   H   :   -0.000132875   -0.000008191   -0.000033891
  17   H   :   -0.000105279    0.000079396   -0.000027944
  18   H   :   -0.000005055    0.000094847   -0.000036092
  19   H   :    0.000085719    0.000052709    0.000019239
  20   H   :   -0.000019475    0.000096330    0.000024402

Difference to translation invariance:
           :   -0.0000000000    0.0000000000   -0.0000000000

Difference to rotation invariance:
           :   -0.0000000000   -0.0000000000   -0.0000000000

Norm of the Dispersion gradient    ...    0.0010370635
RMS gradient                       ...    0.0001338843
MAX gradient                       ...    0.0006295805
done (  0.0 sec)

-------
TIMINGS
-------

Total time                :   17.229 sec
Integral trafo            :    0.236 sec (  1.4%)
FC preparation            :    0.059 sec (  0.3%)
I/O of integrals          :    0.074 sec (  0.4%)
K(i,j) operators          :    0.105 sec (  0.6%)
T(i,j) pair energies      :    0.016 sec (  0.1%)
V**(-1/2)                 :    0.111 sec (  0.6%)
Gamma(ia|P)               :    0.103 sec (  0.6%)
Gamma-Trafo               :    0.039 sec (  0.2%)
D(virtual)                :    0.005 sec (  0.0%)
D(internal)               :    0.143 sec (  0.8%)
W(virtual)                :    0.009 sec (  0.1%)
W(internal)               :    0.164 sec (  1.0%)
L(virtual)                :    0.144 sec (  0.8%)
L(internal)               :    0.016 sec (  0.1%)
XC kernel                 :    0.017 sec (  0.1%)
G(D)                      :    1.275 sec (  7.4%)
G(Z)                      :    1.272 sec (  7.4%)
Z-vector solution         :    6.412 sec ( 37.2%)
3-index derivative        :    0.232 sec (  1.3%)
2-index derivative        :    0.027 sec (  0.2%)
Fock matrix gradient      :    6.462 sec ( 37.5%)


---------------------------------------
MP2 TOTAL ENERGY:     -460.660527510 Eh
---------------------------------------

The final MP2 gradient
  0:   0.00010667   0.00033131   0.00004753
  1:   0.00031396   0.00000990   0.00006382
  2:   0.00010177  -0.00021091   0.00003744
  3:  -0.00002705   0.00006745  -0.00000865
  4:  -0.00005226  -0.00000820  -0.00001745
  5:   0.00009535  -0.00012792   0.00002331
  6:  -0.00012468   0.00008078  -0.00004568
  7:   0.00004267  -0.00033863   0.00004546
  8:  -0.00027440  -0.00040540  -0.00034263
  9:  -0.00019045   0.00072833   0.00022558
 10:  -0.00023013  -0.00042626  -0.00011185
 11:  -0.00005705   0.00007113  -0.00001231
 12:   0.00000053   0.00002322   0.00000064
 13:  -0.00001451   0.00002101  -0.00001181
 14:   0.00000203   0.00003253  -0.00001141
 15:   0.00001395  -0.00002187  -0.00000389
 16:  -0.00000032   0.00021689  -0.00000690
 17:  -0.00001944   0.00015295   0.00008711
 18:   0.00016355  -0.00028105  -0.00000088
 19:   0.00013451   0.00010169   0.00001872

-----------------------------------
NORM OF THE MP2 GRADIENT:  0.001381
-----------------------------------

Maximum memory used throughout the entire MP2-calculation: 42.3 MB


-------------------------------------------------------------------------------
                          DFT DISPERSION CORRECTION                            
                                                                               
                              DFTD3 V3.1  Rev 1                                
                          USING Becke-Johnson damping                          
-------------------------------------------------------------------------------
-------------------------   ----------------
Dispersion correction           -0.016963450
-------------------------   ----------------


-------------------------   --------------------
FINAL SINGLE POINT ENERGY      -460.677490959993
-------------------------   --------------------

------------------------------------------------------------------------------
                         ORCA GEOMETRY RELAXATION STEP
------------------------------------------------------------------------------

Reading the OPT-File                    .... done
Getting information on internals        .... done
Copying old internal coords+grads       .... done
Making the new internal coordinates     .... (2022 redundants) done
Validating the new internal coordinates .... (2022 redundants) done
Calculating the B-matrix                .... done
Calculating the G,G- and P matrices     .... done
Transforming gradient to internals      .... done
Projecting the internal gradient        .... done
Number of atoms                         ....  20
Number of internal coordinates          .... 101
Current Energy                          ....  -460.677490960 Eh
Current gradient norm                   ....     0.001380593 Eh/bohr
Maximum allowed component of the step   ....  0.300
Current trust radius                    ....  0.700
Updating the Hessian (BFGS)             .... done
Forming the augmented Hessian           .... done
Diagonalizing the augmented Hessian     .... done
Last element of RFO vector              ....  0.999981935
Lowest eigenvalues of augmented Hessian:
 -0.000004296  0.012841020  0.015636124  0.020144967  0.023563213
Length of the computed step             ....  0.006010875
The final length of the internal step   ....  0.006010875
Converting the step to Cartesian space:
 Initial RMS(Int)=    0.0005981044
Transforming coordinates:
 Iter   0:  RMS(Cart)=    0.0011981891 RMS(Int)=    1.0827481712
done
Storing new coordinates                 .... done
The predicted energy change is          ....    -0.000002148
Previously predicted energy change      ....    -0.000007248
Actually observed energy change         ....    -0.000011140
Ratio of predicted to observed change   ....     1.536829010
New trust radius                        ....     0.466666667

                                .--------------------.
          ----------------------|Geometry convergence|-------------------------
          Item                value                   Tolerance       Converged
          ---------------------------------------------------------------------
          Energy change      -0.0000111396            0.0000010000      NO
          RMS gradient        0.0000879145            0.0000300000      NO
          MAX gradient        0.0003904339            0.0001000000      NO
          RMS step            0.0005981044            0.0006000000      YES
          MAX step            0.0025317032            0.0010000000      NO
          ........................................................
          Max(Bonds)      0.0007      Max(Angles)    0.12
          Max(Dihed)        0.15      Max(Improp)    0.00
          ---------------------------------------------------------------------

The optimization has not yet converged - more geometry cycles are needed


    ---------------------------------------------------------------------------
                         Redundant Internal Coordinates
                            (Angstroem and degrees)

        Definition                    Value    dE/dq     Step     New-Value
    ----------------------------------------------------------------------------
     1. B(C   1,C   0)                1.4555  0.000045 -0.0000    1.4554   
     2. B(C   2,C   1)                1.4060  0.000052 -0.0001    1.4059   
     3. B(C   3,C   2)                1.3962 -0.000040  0.0001    1.3963   
     4. B(C   4,C   3)                1.3979  0.000036 -0.0001    1.3978   
     5. B(C   5,C   4)                1.4004 -0.000077  0.0001    1.4006   
     6. B(C   6,C   5)                1.3936  0.000037 -0.0001    1.3935   
     7. B(C   6,C   1)                1.4079  0.000071 -0.0001    1.4078   
     8. B(C   7,C   0)                1.3470 -0.000024 -0.0002    1.3468   
     9. B(C   8,C   7)                1.4891 -0.000003 -0.0002    1.4890   
    10. B(C   9,C   8)                1.4605  0.000009  0.0000    1.4605   
    11. B(O  10,C   9)                1.2701  0.000223 -0.0004    1.2696   
    12. B(O  10,C   0)                1.4435 -0.000354  0.0007    1.4442   
    13. B(H  11,C   2)                1.0889 -0.000028  0.0001    1.0889   
    14. B(H  12,C   3)                1.0905 -0.000014  0.0000    1.0905   
    15. B(H  13,C   4)                1.0907 -0.000018  0.0000    1.0907   
    16. B(H  14,C   5)                1.0905 -0.000010  0.0000    1.0905   
    17. B(H  15,C   6)                1.0904 -0.000022  0.0000    1.0904   
    18. B(H  16,C   7)                1.0864 -0.000006  0.0000    1.0864   
    19. B(H  17,C   8)                1.1093  0.000017 -0.0000    1.1093   
    20. B(H  18,C   9)                1.0946  0.000015 -0.0000    1.0945   
    21. B(H  19,C   8)                1.1097  0.000034 -0.0001    1.1096   
    22. A(C   1,C   0,C   7)          137.04  0.000146   -0.04    137.00   
    23. A(C   7,C   0,O  10)          107.78  0.000074   -0.01    107.77   
    24. A(C   1,C   0,O  10)          115.18 -0.000220    0.05    115.23   
    25. A(C   0,C   1,C   2)          121.10  0.000141   -0.03    121.07   
    26. A(C   2,C   1,C   6)          119.76 -0.000016    0.00    119.77   
    27. A(C   0,C   1,C   6)          119.14 -0.000125    0.03    119.17   
    28. A(C   1,C   2,C   3)          119.84 -0.000012    0.00    119.84   
    29. A(C   1,C   2,H  11)          120.19 -0.000081    0.02    120.22   
    30. A(C   3,C   2,H  11)          119.97  0.000093   -0.03    119.94   
    31. A(C   2,C   3,C   4)          120.32  0.000030   -0.00    120.31   
    32. A(C   4,C   3,H  12)          120.18 -0.000001   -0.00    120.18   
    33. A(C   2,C   3,H  12)          119.50 -0.000029    0.01    119.51   
    34. A(C   3,C   4,C   5)          119.90 -0.000007    0.00    119.91   
    35. A(C   5,C   4,H  13)          120.01 -0.000022    0.01    120.02   
    36. A(C   3,C   4,H  13)          120.09  0.000029   -0.01    120.08   
    37. A(C   4,C   5,C   6)          120.26  0.000025   -0.01    120.25   
    38. A(C   6,C   5,H  14)          119.57 -0.000048    0.02    119.58   
    39. A(C   4,C   5,H  14)          120.17  0.000023   -0.01    120.16   
    40. A(C   1,C   6,H  15)          120.24  0.000018   -0.01    120.23   
    41. A(C   1,C   6,C   5)          119.91 -0.000021    0.01    119.92   
    42. A(C   5,C   6,H  15)          119.85  0.000002    0.00    119.85   
    43. A(C   8,C   7,H  16)          125.15 -0.000220    0.06    125.21   
    44. A(C   0,C   7,H  16)          126.31  0.000230   -0.08    126.24   
    45. A(C   0,C   7,C   8)          108.54 -0.000010    0.02    108.55   
    46. A(C   9,C   8,H  17)          109.98  0.000029   -0.02    109.96   
    47. A(C   7,C   8,H  17)          115.55  0.000086   -0.06    115.49   
    48. A(C   7,C   8,C   9)          101.98 -0.000008   -0.01    101.98   
    49. A(H  17,C   8,H  19)          104.40 -0.000088    0.05    104.44   
    50. A(C   9,C   8,H  19)          109.57 -0.000151    0.08    109.65   
    51. A(C   7,C   8,H  19)          115.35  0.000120   -0.05    115.30   
    52. A(O  10,C   9,H  18)          117.87 -0.000288    0.10    117.97   
    53. A(C   8,C   9,H  18)          130.49  0.000390   -0.12    130.37   
    54. A(C   8,C   9,O  10)          111.64 -0.000102    0.02    111.67   
    55. A(C   0,O  10,C   9)          110.06  0.000047   -0.02    110.04   
    56. D(C   6,C   1,C   0,C   7)      0.51  0.000007   -0.02      0.49   
    57. D(C   6,C   1,C   0,O  10)   -179.36  0.000001   -0.04   -179.41   
    58. D(C   2,C   1,C   0,O  10)      0.65  0.000002   -0.05      0.60   
    59. D(C   2,C   1,C   0,C   7)   -179.47  0.000008   -0.03   -179.50   
    60. D(C   3,C   2,C   1,C   6)      0.01  0.000000   -0.00      0.01   
    61. D(H  11,C   2,C   1,C   0)     -0.01 -0.000001    0.00     -0.01   
    62. D(C   3,C   2,C   1,C   0)    180.00 -0.000001    0.00    180.00   
    63. D(H  11,C   2,C   1,C   6)   -179.99  0.000000   -0.00   -180.00   
    64. D(H  12,C   3,C   2,H  11)      0.00 -0.000000    0.00      0.01   
    65. D(H  12,C   3,C   2,C   1)    180.00 -0.000000    0.00    180.00   
    66. D(C   4,C   3,C   2,H  11)    179.99 -0.000000    0.00    179.99   
    67. D(C   4,C   3,C   2,C   1)     -0.02 -0.000000    0.00     -0.02   
    68. D(H  13,C   4,C   3,C   2)    180.00 -0.000000    0.00    180.00   
    69. D(C   5,C   4,C   3,H  12)    180.00 -0.000000    0.00    180.00   
    70. D(C   5,C   4,C   3,C   2)      0.01 -0.000000    0.00      0.01   
    71. D(H  13,C   4,C   3,H  12)     -0.02 -0.000000    0.00     -0.01   
    72. D(H  14,C   5,C   4,H  13)     -0.01  0.000000   -0.00     -0.01   
    73. D(H  14,C   5,C   4,C   3)    179.98  0.000000   -0.00    179.98   
    74. D(C   6,C   5,C   4,H  13)   -179.99  0.000001   -0.00   -180.00   
    75. D(C   6,C   5,C   4,C   3)     -0.01  0.000001   -0.00     -0.01   
    76. D(H  15,C   6,C   5,H  14)     -0.02  0.000000   -0.00     -0.02   
    77. D(C   1,C   6,C   5,H  14)   -179.98 -0.000000   -0.00   -179.98   
    78. D(C   1,C   6,C   5,C   4)      0.00 -0.000001    0.00      0.01   
    79. D(H  15,C   6,C   1,C   2)   -179.97 -0.000000    0.00   -179.97   
    80. D(H  15,C   6,C   1,C   0)      0.04  0.000001   -0.00      0.04   
    81. D(H  15,C   6,C   5,C   4)    179.97 -0.000000    0.00    179.97   
    82. D(C   5,C   6,C   1,C   2)     -0.01  0.000000    0.00     -0.01   
    83. D(C   5,C   6,C   1,C   0)   -179.99  0.000001   -0.00   -180.00   
    84. D(H  16,C   7,C   0,C   1)      0.13  0.000007   -0.02      0.11   
    85. D(C   8,C   7,C   0,O  10)     -0.05  0.000032   -0.01     -0.06   
    86. D(C   8,C   7,C   0,C   1)   -179.93  0.000027   -0.03   -179.96   
    87. D(H  16,C   7,C   0,O  10)   -179.99  0.000012   -0.00   -179.99   
    88. D(H  19,C   8,C   7,C   0)   -118.58  0.000077   -0.03   -118.62   
    89. D(H  17,C   8,C   7,H  16)    -60.74  0.000043   -0.02    -60.76   
    90. D(H  17,C   8,C   7,C   0)    119.32  0.000023   -0.01    119.31   
    91. D(C   9,C   8,C   7,H  16)   -179.99 -0.000031    0.03   -179.96   
    92. D(C   9,C   8,C   7,C   0)      0.07 -0.000051    0.03      0.10   
    93. D(H  18,C   9,C   8,H  17)     56.83 -0.000100    0.15     56.98   
    94. D(H  18,C   9,C   8,C   7)    179.94  0.000010    0.07    180.01   
    95. D(O  10,C   9,C   8,H  19)    122.61  0.000118   -0.08    122.54   
    96. D(O  10,C   9,C   8,H  17)   -123.18 -0.000055    0.02   -123.16   
    97. D(O  10,C   9,C   8,C   7)     -0.07  0.000055   -0.06     -0.12   
    98. D(C   0,O  10,C   9,H  18)   -179.97 -0.000000   -0.06   -180.03   
    99. D(C   0,O  10,C   9,C   8)      0.04 -0.000039    0.05      0.09   
   100. D(C   9,O  10,C   0,C   7)      0.00  0.000004   -0.03     -0.02   
   101. D(C   9,O  10,C   0,C   1)    179.92  0.000008   -0.01    179.90   
    ----------------------------------------------------------------------------

Geometry step timings:
Preparation and reading OPT file:      0.001 s (21.485 %)
Internal coordinates            :      0.000 s ( 0.619 %)
B/P matrices and projection     :      0.001 s (22.786 %)
Hessian update/contruction      :      0.000 s ( 8.300 %)
Making the step                 :      0.001 s (18.519 %)
Converting the step to Cartesian:      0.000 s ( 2.006 %)
Storing new data                :      0.000 s ( 0.683 %)
Checking convergence            :      0.000 s ( 0.277 %)
Final printing                  :      0.001 s (25.304 %)
Total time                      :      0.005 s

Time for energy+gradient        :     27.569 s
Time for complete geometry iter :     27.763 s

         *************************************************************
         *                GEOMETRY OPTIMIZATION CYCLE   8            *
         *************************************************************
---------------------------------
CARTESIAN COORDINATES (ANGSTROEM)
---------------------------------
  C     -0.841109   -1.059784   -0.077192
  C     -0.990107   -2.507557   -0.070475
  C      0.095757   -3.347263    0.233268
  C     -0.075944   -4.732933    0.232257
  C     -1.322414   -5.289173   -0.069015
  C     -2.405057   -4.453831   -0.371771
  C     -2.244703   -3.069542   -0.373726
  C     -1.627089    0.010327   -0.303122
  C     -0.807892    1.242852   -0.139255
  C      0.502782    0.693175    0.197166
  O      0.483858   -0.575823    0.232487
  H      1.069429   -2.920420    0.468977
  H      0.770056   -5.379137    0.468643
  H     -1.452210   -6.372171   -0.068674
  H     -3.379276   -4.883299   -0.607754
  H     -3.091946   -2.425397   -0.610867
  H     -2.682285   -0.010811   -0.560921
  H     -0.728963    1.886803   -1.039028
  H      1.449184    1.198584    0.413759
  H     -1.141655    1.930636    0.664941

----------------------------
CARTESIAN COORDINATES (A.U.)
----------------------------
  NO LB      ZA    FRAG     MASS         X           Y           Z
   0 C     6.0000    0    12.011   -1.589467   -2.002701   -0.145872
   1 C     6.0000    0    12.011   -1.871031   -4.738597   -0.133178
   2 C     6.0000    0    12.011    0.180955   -6.325411    0.440813
   3 C     6.0000    0    12.011   -0.143512   -8.943947    0.438902
   4 C     6.0000    0    12.011   -2.499001   -9.995089   -0.130419
   5 C     6.0000    0    12.011   -4.544898   -8.416521   -0.702546
   6 C     6.0000    0    12.011   -4.241874   -5.800594   -0.706239
   7 C     6.0000    0    12.011   -3.074753    0.019515   -0.572817
   8 C     6.0000    0    12.011   -1.526694    2.348650   -0.263154
   9 C     6.0000    0    12.011    0.950120    1.309911    0.372590
  10 O     8.0000    0    15.999    0.914358   -1.088147    0.439337
  11 H     1.0000    0     1.008    2.020928   -5.518794    0.886237
  12 H     1.0000    0     1.008    1.455195  -10.165096    0.885607
  13 H     1.0000    0     1.008   -2.744279  -12.041657   -0.129774
  14 H     1.0000    0     1.008   -6.385906   -9.228097   -1.148488
  15 H     1.0000    0     1.008   -5.842932   -4.583335   -1.154370
  16 H     1.0000    0     1.008   -5.068785   -0.020429   -1.059987
  17 H     1.0000    0     1.008   -1.377541    3.565541   -1.963479
  18 H     1.0000    0     1.008    2.738561    2.264996    0.781891
  19 H     1.0000    0     1.008   -2.157415    3.648373    1.256556

--------------------------------
INTERNAL COORDINATES (ANGSTROEM)
--------------------------------
 C      0   0   0     0.000000000000     0.00000000     0.00000000
 C      1   0   0     1.455435928813     0.00000000     0.00000000
 C      2   1   0     1.405868916482   121.06886311     0.00000000
 C      3   2   1     1.396267495950   119.84237385   179.99995230
 C      4   3   2     1.397804394167   120.31357148     0.00000000
 C      5   4   3     1.400561553532   119.90499249     0.00000000
 C      6   5   4     1.393546806898   120.25345929     0.00000000
 C      1   2   3     1.346827628785   137.00305656   180.49796420
 C      8   1   2     1.488977869571   108.55186698   180.04473933
 C      9   8   1     1.460543749749   101.97816086     0.10388643
 O     10   9   8     1.269630345543   111.66600699   359.87823765
 H      3   2   1     1.088939770698   120.21604016     0.00000000
 H      4   3   2     1.090492242410   119.50667437   179.99924898
 H      5   4   3     1.090747486764   120.07658428   180.00042295
 H      6   5   4     1.090520032686   120.16271672   179.97943922
 H      7   6   5     1.090403649167   119.84878702   179.97011210
 H      8   1   2     1.086437502467   126.23823426     0.11158425
 H      9   8   1     1.109276560228   115.49349004   119.30519785
 H     10   9   8     1.094544662738   130.37058799   180.01586267
 H      9   8   1     1.109583279062   115.30064262   241.38440902

---------------------------
INTERNAL COORDINATES (A.U.)
---------------------------
 C      0   0   0     0.000000000000     0.00000000     0.00000000
 C      1   0   0     2.750375310926     0.00000000     0.00000000
 C      2   1   0     2.656707232344   121.06886311     0.00000000
 C      3   2   1     2.638563177042   119.84237385   179.99995230
 C      4   3   2     2.641467493767   120.31357148     0.00000000
 C      5   4   3     2.646677769876   119.90499249     0.00000000
 C      6   5   4     2.633421819838   120.25345929     0.00000000
 C      1   2   3     2.545135368002   137.00305656   180.49796420
 C      8   1   2     2.813760392959   108.55186698   180.04473933
 C      9   8   1     2.760027693637   101.97816086     0.10388643
 O     10   9   8     2.399253644392   111.66600699   359.87823765
 H      3   2   1     2.057797942955   120.21604016     0.00000000
 H      4   3   2     2.060731689320   119.50667437   179.99924898
 H      5   4   3     2.061214031247   120.07658428   180.00042295
 H      6   5   4     2.060784205332   120.16271672   179.97943922
 H      7   6   5     2.060564272354   119.84878702   179.97011210
 H      8   1   2     2.053069341284   126.23823426     0.11158425
 H      9   8   1     2.096228905609   115.49349004   119.30519785
 H     10   9   8     2.068389653921   130.37058799   180.01586267
 H      9   8   1     2.096808520205   115.30064262   241.38440902


           ************************************************************
           *        Program running with 8 parallel MPI-processes     *
           *              working on a common directory               *
           ************************************************************
------------------------------------------------------------------------------
                   ___                                                        
                  /   \      - P O W E R E D   B Y -
[truncated: 300,051 more chars]
