# Supplementary material for: Bro̷nsted Acid-Catalyzed Reduction of Furans
Source: J Am Chem Soc. 2025 Feb 19;147(9):7932–8. doi: 10.1021/jacs.4c18485 (PMC11887439; doi:10.1021/jacs.4c18485)
Supplement: Supplementary file 2 — ja4c18485_si_002.zip [file ja4c18485_si_002.zip › AllCoordinates/2-Ph-Furan/2_3/calc.xyz]

20
Coordinates from ORCA-job calc E -460.677494965471
  C          -0.84162570484542     -1.05983650463177     -0.07702144591381
  C          -0.99065823593826     -2.50748215950016     -0.07043235389970
  C           0.09561558580232     -3.34701693848131      0.23253507652559
  C          -0.07569773841353     -4.73275977841144      0.23143202359592
  C          -1.32224785224682     -5.28920086660887     -0.06923064349706
  C          -2.40524921947286     -4.45402163937404     -0.37119939207471
  C          -2.24532253559860     -3.06969717445141     -0.37300248348965
  C          -1.62702727598576      0.01085446022304     -0.30339698391595
  C          -0.80733178585858      1.24341720519823     -0.13914136900342
  C           0.50262211659925      0.69282072982941      0.19888692317192
  O           0.48369805980457     -0.57612487324796      0.23373055197074
  H           1.06943434023102     -2.92031712011989      0.46775701677828
  H           0.77055533989682     -5.37882323239461      0.46722274031354
  H          -1.45179052144591     -6.37222125043521     -0.06899105938853
  H          -3.37944706904459     -4.88382918527369     -0.60663505470392
  H          -3.09295645392958     -2.42581700153764     -0.60941441618244
  H          -2.68199526381556     -0.01129201267665     -0.56211004205933
  H          -0.72623150919783      1.88501801057046     -1.04042794138960
  H           1.44842807609187      1.19934849106560      0.41567223426204
  H          -1.14235719893255      1.93221748685792      0.66346578590008
