# Supplementary material for: Bro̷nsted Acid-Catalyzed Reduction of Furans
Source: J Am Chem Soc. 2025 Feb 19;147(9):7932–8. doi: 10.1021/jacs.4c18485 (PMC11887439; doi:10.1021/jacs.4c18485)
Supplement: Supplementary file 2 — ja4c18485_si_002.zip [file ja4c18485_si_002.zip › AllCoordinates/2-Ph-Furan/2_3/SP/calc.mpi8.out]

! Job execution by suborca V 10.00 !
Job started from head1.mpi-muelheim.mpg.de, running /hsnfs/software/orca/orca_stable_directory/orca_stable_20240818/orca on xe30th90.mpi-muelheim.mpg.de in /usr/scratch/frank/calc__9295319 (/bin/ksh)
Job execution start: Sun Aug 18 13:06:39 CEST 2024
Shared library path: /hsnfs/software/openmpi-4.1.0/lib:/hsnfs/software/orca/orca_stable_directory/orca_stable_20240818:/hsnfs/software/themis/llvm-14.0.1/lib::/hsnfs/software/cfour-2.1/lib:/hsnfs/software/orca/orca_stable:/usr/users/openmpi-2.0.4/lib:/opt/intel/lib/intel64:/opt/intel/mkl/lib/intel64
SLURM Job ID is: 9295319
SLURM_JOB_NODELIST: xe30th90
Maxcore enforced by SLURM: 9600 MB per core
Expanded nodelist (1 nodes):
xe30th90

                                 *****************
                                 * O   R   C   A *
                                 *****************

                                            #,                                       
                                            ###                                      
                                            ####                                     
                                            #####                                    
                                            ######                                   
                                           ########,                                 
                                     ,,################,,,,,                         
                               ,,#################################,,                 
                          ,,##########################################,,             
                       ,#########################################, ''#####,          
                    ,#############################################,,   '####,        
                  ,##################################################,,,,####,       
                ,###########''''           ''''###############################       
              ,#####''   ,,,,##########,,,,          '''####'''          '####       
            ,##' ,,,,###########################,,,                        '##       
           ' ,,###''''                  '''############,,,                           
         ,,##''                                '''############,,,,        ,,,,,,###''
      ,#''                                            '''#######################'''  
     '                                                          ''''####''''         
             ,#######,   #######,   ,#######,      ##                                
            ,#'     '#,  ##    ##  ,#'     '#,    #''#        ,####,   ,####,        
            ##       ##  ##   ,#'  ##            #'  '#       #'       #'  '#        
            ##       ##  #######   ##           ,######,      #####,   #    #        
            '#,     ,#'  ##    ##  '#,     ,#' ,#      #,     #,   #   #,  ,#        
             '#######'   ##     ##  '#######'  #'      '#     '####' # '####'        


                #########################################################
                #                        -***-                          #
                #          Department of theory and spectroscopy        #
                #                                                       #
                #                      Frank Neese                      #
                #                                                       #
                #     Directorship, Architecture, Infrastructure        #
                #                    SHARK, DRIVERS                     #
                #        Core code/Algorithms in most modules           #
                #                                                       #
                #        Max Planck Institute fuer Kohlenforschung      #
                #                Kaiser Wilhelm Platz 1                 #
                #                 D-45470 Muelheim/Ruhr                 #
                #                      Germany                          #
                #                                                       #
                #                  All rights reserved                  #
                #                        -***-                          #
                #########################################################


                         Program Version 6.0.x  -   STABLE   -
                                (GIT: $c601ac21$)
                ($2024-08-14 11:52:48 +0200 $)

                         (BUILD: $Sun 18 Aug 2024 01:04:00 AM CEST$)


 With contributions from (in alphabetic order):
   Daniel Aravena         : Magnetic Suceptibility
   Michael Atanasov       : Ab Initio Ligand Field Theory (pilot matlab implementation)
   Alexander A. Auer      : GIAO ZORA, VPT2 properties, NMR spectrum
   Ute Becker             : All parallelization in ORCA, NUMFREQ, NUMCALC
   Giovanni Bistoni       : ED, misc. LED, open-shell LED, HFLD
   Martin Brehm           : Molecular dynamics
   Dmytro Bykov           : pre 5.0 version of the SCF Hessian
   Marcos Casanova-Páez   : Triplet and SCS-CIS(D). UHF-(DLPNO)-IP/EA/STEOM-CCSD. UHF-CVS-IP/STEOM-CCSD
   Vijay G. Chilkuri      : MRCI spin determinant printing, contributions to CSF-ICE
   Pauline Colinet        : FMM embedding
   Dipayan Datta          : RHF DLPNO-CCSD density
   Achintya Kumar Dutta   : EOM-CC, STEOM-CC
   Nicolas Foglia         : Exact transition moments, OPA infrastructure, MCD improvements
   Dmitry Ganyushin       : Spin-Orbit,Spin-Spin,Magnetic field MRCI
   Miquel Garcia          : C-PCM and meta-GGA Hessian, CCSD/C-PCM, Gaussian charge scheme
   Tiago L. C. Gouveia    : GS-ROHF, GS-ROCIS
   Yang Guo               : DLPNO-NEVPT2, F12-NEVPT2, CIM, IAO-localization
   Andreas Hansen         : Spin unrestricted coupled pair/coupled cluster methods
   Ingolf Harden          : AUTO-CI MPn and infrastructure 
   Benjamin Helmich-Paris : MC-RPA, TRAH-(SCF,CASSCF), AVAS, COSX integrals, SCF dyn. polar.
   Lee Huntington         : MR-EOM, pCC
   Robert Izsak           : Overlap fitted RIJCOSX, COSX-SCS-MP3, EOM
   Riya Kayal             : Wick's Theorem for AUTO-CI, AUTO-CI UHF-CCSDT
   Emily Kempfer          : AUTO-CI, RHF CISDT and CCSDT
   Christian Kollmar      : KDIIS, OOCD, Brueckner-CCSD(T), CCSD density, CASPT2, CASPT2-K, improved NEVPT2
   Axel Koslowski         : Symmetry handling
   Simone Kossmann        : Meta GGA functionals, TD-DFT gradient, OOMP2, (MP2 Hessian; deprecated post 5.0)
   Lucas Lang             : DCDCAS
   Marvin Lechner         : AUTO-CI (C++ implementation), FIC-MRCC
   Spencer Leger          : CASSCF response
   Dagmar Lenk            : GEPOL surface, SMD, ORCA-2-JSON
   Dimitrios Liakos       : Extrapolation schemes; Compound Job, initial MDCI parallelization
   Dimitrios Manganas     : Further ROCIS development; embedding schemes. LFT, Crystal Embedding
   Dimitrios Pantazis     : SARC Basis sets
   Anastasios Papadopoulos: AUTO-CI, single reference methods and gradients
   Taras Petrenko         : pre 6.0 DFT Hessian and TD-DFT gradient, (ASA, deprecated), ECA, 1-Electron XAS/XES, NRVS
   Peter Pinski           : DLPNO-MP2, DLPNO-MP2 Gradient
   Christoph Reimann      : Effective Core Potentials
   Marius Retegan         : Local ZFS, SOC
   Christoph Riplinger    : Optimizer, TS searches, QM/MM, DLPNO-CCSD(T), (RO)-DLPNO pert. Triples
   Michael Roemelt        : Original ROCIS implementation
   Masaaki Saitow         : Open-shell DLPNO-CCSD energy and density
   Barbara Sandhoefer     : DKH picture change effects
   Kantharuban Sivalingam : CASSCF convergence/infrastructure, NEVPT2 and variants, FIC-MRCI
   Bernardo de Souza      : ESD, SOC TD-DFT
   Georgi Stoychev        : AutoAux, RI-MP2 NMR, DLPNO-MP2 response, X2C
   Van Anh Tran           : RI-MP2 g-tensors
   Willem Van den Heuvel  : Paramagnetic NMR
   Zikuan Wang            : NOTCH, Electric field optimization 
   Frank Wennmohs         : Technical directorship and infrastructure
   Hang Xu                : AUTO-CI-Response properties 


 We gratefully acknowledge several colleagues who have allowed us to
 interface, adapt or use parts of their codes:
   Stefan Grimme, W. Hujo, H. Kruse, P. Pracht,  : VdW corrections, initial TS optimization,
                  C. Bannwarth, S. Ehlert,         DFT functionals, gCP, sTDA/sTD-DF
                  L. Wittmann, M. Mueller
   Ed Valeev, F. Pavosevic, A. Kumar             : LibInt (2-el integral package), F12 methods
   Garnet Chan, S. Sharma, J. Yang, R. Olivares  : DMRG
   Ulf Ekstrom                                   : XCFun DFT Library
   Mihaly Kallay                                 : mrcc  (arbitrary order and MRCC methods)
   Frank Weinhold                                : gennbo (NPA and NBO analysis)
   Simon Mueller                                 : openCOSMO-RS
   Christopher J. Cramer and Donald G. Truhlar   : smd solvation model
   Lars Goerigk                                  : TD-DFT with DH, B97 family of functionals
   V. Asgeirsson, H. Jonsson                     : NEB implementation
   FAccTs GmbH                                   : IRC, NEB, NEB-TS, DLPNO-Multilevel, CI-OPT
                                                   MM, QMMM, 2- and 3-layer-ONIOM, Crystal-QMMM,
                                                   LR-CPCM, SF, NACMEs, symmetry and pop. for TD-DFT,
                                                   nearIR, NL-DFT gradient (VV10), updates on ESD,
                                                   ML-optimized integration grids, MBIS, APM,
                                                   GOAT, DOCKER, SOLVATOR, interface openCOSMO-RS
   S Lehtola, MJT Oliveira, MAL Marques          : LibXC Library
   Liviu Ungur et al                             : ANISO software


 Your calculation uses the libint2 library for the computation of 2-el integrals
 For citations please refer to: http://libint.valeyev.net

 Your ORCA version has been built with support for libXC version: 6.2.2
 For citations please refer to: https://libxc.gitlab.io

 This ORCA versions uses:
   CBLAS   interface :  Fast vector & matrix operations
   LAPACKE interface :  Fast linear algebra routines
   SCALAPACK package :  Parallel linear algebra routines
   Shared memory     :  Shared parallel matrices
   BLAS/LAPACK       :  OpenBLAS 0.3.26  USE64BITINT DYNAMIC_ARCH NO_AFFINITY Haswell SINGLE_THREADED
        Core in use  :  Haswell
   Copyright (c) 2011-2014, The OpenBLAS Project


NOTE: MaxCore=8000 MB was set to SCF,MP2,MDCI,CIPSI,MRCI and CIS
      => If you want to overwrite this, your respective input block should be placed after the MaxCore statement


***************************************
The coordinates will be read from file: calc.xyz
***************************************


================================================================================

----- Orbital basis set information -----
Your calculation utilizes the basis: def2-TZVPP
   F. Weigend and R. Ahlrichs, Phys. Chem. Chem. Phys. 7, 3297 (2005).

----- AuxC basis set information -----
Your calculation utilizes the auxiliary basis: def2-TZVPP/C
  H-La, Hf-Rn : A. Hellweg, C. Hattig, S. Hofener and W. Klopper, Theor. Chem. Acc. 117, 587 (2007).
        Ce-Lu : J. Chmela and M. E. Harding, Mol. Phys. (2018).

================================================================================
                                        WARNINGS
                       Please study these warnings very carefully!
================================================================================


WARNING: Post HF methods need fully converged wavefunctions
  ===> : Setting SCFConvForced true
         You can overwrite this default with %scf ConvForced false 


WARNING: MDCI localization with Augmented Hessian Foster-Boys
  ===> : Switching off randomization!

================================================================================
                                       INPUT FILE
================================================================================
NAME = calc.inp
|  1> ! DLPNO-CCSD(T) def2-TZVPP def2-TZVPP/C
|  2> 
|  3> %cpcm
|  4> epsilon 16.7                    # Dielectric constant
|  5> refrac 1.275
|  6> SURFACETYPE VDW_GAUSSIAN
|  7> end
|  8> 
|  9> %PAL NPROCS 8 END
| 10> 
| 11> %maxcore 8000
| 12> 
| 13> * xyzfile 1 1 calc.xyz 
| 14> 
| 15>                          ****END OF INPUT****
================================================================================

                       ****************************
                       * Single Point Calculation *
                       ****************************

---------------------------------
CARTESIAN COORDINATES (ANGSTROEM)
---------------------------------
  C     -0.841626   -1.059837   -0.077021
  C     -0.990658   -2.507482   -0.070432
  C      0.095616   -3.347017    0.232535
  C     -0.075698   -4.732760    0.231432
  C     -1.322248   -5.289201   -0.069231
  C     -2.405249   -4.454022   -0.371199
  C     -2.245323   -3.069697   -0.373002
  C     -1.627027    0.010854   -0.303397
  C     -0.807332    1.243417   -0.139141
  C      0.502622    0.692821    0.198887
  O      0.483698   -0.576125    0.233731
  H      1.069434   -2.920317    0.467757
  H      0.770555   -5.378823    0.467223
  H     -1.451791   -6.372221   -0.068991
  H     -3.379447   -4.883829   -0.606635
  H     -3.092956   -2.425817   -0.609414
  H     -2.681995   -0.011292   -0.562110
  H     -0.726232    1.885018   -1.040428
  H      1.448428    1.199348    0.415672
  H     -1.142357    1.932217    0.663466

----------------------------
CARTESIAN COORDINATES (A.U.)
----------------------------
  NO LB      ZA    FRAG     MASS         X           Y           Z
   0 C     6.0000    0    12.011   -1.590442   -2.002801   -0.145549
   1 C     6.0000    0    12.011   -1.872073   -4.738455   -0.133098
   2 C     6.0000    0    12.011    0.180687   -6.324945    0.439428
   3 C     6.0000    0    12.011   -0.143048   -8.943620    0.437343
   4 C     6.0000    0    12.011   -2.498686   -9.995141   -0.130827
   5 C     6.0000    0    12.011   -4.545262   -8.416881   -0.701465
   6 C     6.0000    0    12.011   -4.243045   -5.800887   -0.704873
   7 C     6.0000    0    12.011   -3.074636    0.020512   -0.573337
   8 C     6.0000    0    12.011   -1.525636    2.349718   -0.262939
   9 C     6.0000    0    12.011    0.949818    1.309241    0.375842
  10 O     8.0000    0    15.999    0.914057   -1.088718    0.441687
  11 H     1.0000    0     1.008    2.020938   -5.518600    0.883933
  12 H     1.0000    0     1.008    1.456139  -10.164503    0.882923
  13 H     1.0000    0     1.008   -2.743486  -12.041753   -0.130374
  14 H     1.0000    0     1.008   -6.386229   -9.229100   -1.146374
  15 H     1.0000    0     1.008   -5.844841   -4.584130   -1.151626
  16 H     1.0000    0     1.008   -5.068237   -0.021339   -1.062234
  17 H     1.0000    0     1.008   -1.372379    3.562168   -1.966124
  18 H     1.0000    0     1.008    2.737132    2.266440    0.785507
  19 H     1.0000    0     1.008   -2.158742    3.651362    1.253769

--------------------------------
INTERNAL COORDINATES (ANGSTROEM)
--------------------------------
 C      0   0   0     0.000000000000     0.00000000     0.00000000
 C      1   0   0     1.455311668859     0.00000000     0.00000000
 C      2   1   0     1.405915617957   121.05436871     0.00000000
 C      3   2   1     1.396292480176   119.84567132   180.00463289
 C      4   3   2     1.397823991179   120.30829969     0.00000000
 C      5   4   3     1.400571821841   119.90548115     0.00000000
 C      6   5   4     1.393532927324   120.25901926     0.00000000
 C      1   2   3     1.347026597502   137.03077291   180.42094760
 C      8   1   2     1.489325862216   108.56493727   180.05810457
 C      9   8   1     1.460615908295   101.95596338     0.06585277
 O     10   9   8     1.269564942003   111.70089019   359.93116258
 H      3   2   1     1.088910034228   120.23412767     0.00000000
 H      4   3   2     1.090476740335   119.51154972   180.00066397
 H      5   4   3     1.090740350554   120.07444324   179.99963190
 H      6   5   4     1.090516358364   120.15225530   179.98194169
 H      7   6   5     1.090392378227   119.84586584   179.97823221
 H      8   1   2     1.086453113605   126.15574081     0.09708456
 H      9   8   1     1.109299929637   115.42310523   119.14464266
 H     10   9   8     1.094584467741   130.26631244   179.98785414
 H      9   8   1     1.109444050199   115.30268273   241.27364643

---------------------------
INTERNAL COORDINATES (A.U.)
---------------------------
 C      0   0   0     0.000000000000     0.00000000     0.00000000
 C      1   0   0     2.750140493643     0.00000000     0.00000000
 C      2   1   0     2.656795485342   121.05436871     0.00000000
 C      3   2   1     2.638610390387   119.84567132   180.00463289
 C      4   3   2     2.641504526753   120.30829969     0.00000000
 C      5   4   3     2.646697174167   119.90548115     0.00000000
 C      6   5   4     2.633395591244   120.25901926     0.00000000
 C      1   2   3     2.545511364386   137.03077291   180.42094760
 C      8   1   2     2.814418003755   108.56493727   180.05810457
 C      9   8   1     2.760164053526   101.95596338     0.06585277
 O     10   9   8     2.399130049613   111.70089019   359.93116258
 H      3   2   1     2.057741749170   120.23412767     0.00000000
 H      4   3   2     2.060702394645   119.51154972   180.00066397
 H      5   4   3     2.061200545765   120.07444324   179.99963190
 H      6   5   4     2.060777261870   120.15225530   179.98194169
 H      7   6   5     2.060542973365   119.84586584   179.97823221
 H      8   1   2     2.053098842059   126.15574081     0.09708456
 H      9   8   1     2.096273067392   115.42310523   119.14464266
 H     10   9   8     2.068464874474   130.26631244   179.98785414
 H      9   8   1     2.096545415785   115.30268273   241.27364643

---------------------
BASIS SET INFORMATION
---------------------
There are 3 groups of distinct atoms

 Group   1 Type C   : 11s6p2d1f contracted to 5s3p2d1f pattern {62111/411/11/1}
 Group   2 Type O   : 11s6p2d1f contracted to 5s3p2d1f pattern {62111/411/11/1}
 Group   3 Type H   : 5s2p1d contracted to 3s2p1d pattern {311/11/1}

Atom   0C    basis set group =>   1
Atom   1C    basis set group =>   1
Atom   2C    basis set group =>   1
Atom   3C    basis set group =>   1
Atom   4C    basis set group =>   1
Atom   5C    basis set group =>   1
Atom   6C    basis set group =>   1
Atom   7C    basis set group =>   1
Atom   8C    basis set group =>   1
Atom   9C    basis set group =>   1
Atom  10O    basis set group =>   2
Atom  11H    basis set group =>   3
Atom  12H    basis set group =>   3
Atom  13H    basis set group =>   3
Atom  14H    basis set group =>   3
Atom  15H    basis set group =>   3
Atom  16H    basis set group =>   3
Atom  17H    basis set group =>   3
Atom  18H    basis set group =>   3
Atom  19H    basis set group =>   3
---------------------------------
AUXILIARY/C BASIS SET INFORMATION
---------------------------------
There are 3 groups of distinct atoms

 Group   1 Type C   : 8s6p5d3f1g contracted to 8s6p4d3f1g pattern {11111111/111111/2111/111/1}
 Group   2 Type O   : 8s6p5d3f1g contracted to 8s6p4d3f1g pattern {11111111/111111/2111/111/1}
 Group   3 Type H   : 4s3p2d1f contracted to 4s3p2d1f pattern {1111/111/11/1}

Atom   0C    basis set group =>   1
Atom   1C    basis set group =>   1
Atom   2C    basis set group =>   1
Atom   3C    basis set group =>   1
Atom   4C    basis set group =>   1
Atom   5C    basis set group =>   1
Atom   6C    basis set group =>   1
Atom   7C    basis set group =>   1
Atom   8C    basis set group =>   1
Atom   9C    basis set group =>   1
Atom  10O    basis set group =>   2
Atom  11H    basis set group =>   3
Atom  12H    basis set group =>   3
Atom  13H    basis set group =>   3
Atom  14H    basis set group =>   3
Atom  15H    basis set group =>   3
Atom  16H    basis set group =>   3
Atom  17H    basis set group =>   3
Atom  18H    basis set group =>   3
Atom  19H    basis set group =>   3


           ************************************************************
           *        Program running with 8 parallel MPI-processes     *
           *              working on a common directory               *
           ************************************************************
------------------------------------------------------------------------------
                             ORCA STARTUP CALCULATIONS
------------------------------------------------------------------------------
------------------------------------------------------------------------------
                   ___                                                        
                  /   \      - P O W E R E D   B Y -                         
                 /     \                                                     
                 |  |  |   _    _      __       _____    __    __             
                 |  |  |  | |  | |    /  \     |  _  \  |  |  /  |          
                  \  \/   | |  | |   /    \    | | | |  |  | /  /          
                 / \  \   | |__| |  /  /\  \   | |_| |  |  |/  /          
                |  |  |   |  __  | /  /__\  \  |    /   |      \           
                |  |  |   | |  | | |   __   |  |    \   |  |\   \          
                \     /   | |  | | |  |  |  |  | |\  \  |  | \   \       
                 \___/    |_|  |_| |__|  |__|  |_| \__\ |__|  \__/        
                                                                              
                      - O R C A' S   B I G   F R I E N D -                    
                                      &                                       
                       - I N T E G R A L  F E E D E R -                       
                                                                              
 v1 FN, 2020, v2 2021, v3 2022-2024                                           
------------------------------------------------------------------------------


----------------------
SHARK INTEGRAL PACKAGE
----------------------

Number of atoms                             ...     20
Number of basis functions                   ...    467
Number of shells                            ...    175
Maximum angular momentum                    ...      3
Integral batch strategy                     ... SHARK/LIBINT Hybrid
RI-J (if used) integral strategy            ... SPLIT-RIJ (Revised 2003 algorithm where possible)
Printlevel                                  ...      1
Contraction scheme used                     ... SEGMENTED contraction
Prescreening option                         ... SCHWARTZ
   Thresh                                   ... 1.000e-10
   Tcut                                     ... 1.000e-11
   Tpresel                                  ... 1.000e-11 
Coulomb Range Separation                    ... NOT USED
Exchange Range Separation                   ... NOT USED
Multipole approximations                    ... NOT USED
Finite Nucleus Model                        ... NOT USED
CABS basis                                  ... NOT available
Auxiliary Coulomb fitting basis             ... NOT available
Auxiliary J/K fitting basis                 ... NOT available
Auxiliary Correlation fitting basis         ... AVAILABLE
   # of basis functions in Aux-C            ...   1106
   # of shells in Aux-C                     ...    332
   Maximum angular momentum in Aux-C        ...      4
Auxiliary 'external' fitting basis          ... NOT available

Checking pre-screening integrals            ... done (  0.0 sec) Dimension = 175
Check shell pair data                       ... done (  0.0 sec)
Shell pair information
Shell pair cut-off parameter TPreSel        ...   1.0e-11
Total number of shell pairs                 ...     15400
Shell pairs after pre-screening             ...     12650
Total number of primitive shell pairs       ...     43047
Primitive shell pairs kept                  ...     26190
          la=0 lb=0:   2744 shell pairs
          la=1 lb=0:   3517 shell pairs
          la=1 lb=1:   1153 shell pairs
          la=2 lb=0:   2010 shell pairs
          la=2 lb=1:   1303 shell pairs
          la=2 lb=2:    383 shell pairs
          la=3 lb=0:    731 shell pairs
          la=3 lb=1:    477 shell pairs
          la=3 lb=2:    276 shell pairs
          la=3 lb=3:     56 shell pairs

Calculating one electron integrals          ... done (  0.0 sec)
Calculating RI/C V-Matrix + Cholesky decomp.... done (  0.1 sec)
Calculating Nuclear repulsion               ... done (  0.0 sec) ENN=    549.550624352197 Eh

Diagonalization of the overlap matrix:
Smallest eigenvalue                        ... 9.029e-06
Time for diagonalization                   ...    0.032 sec
Threshold for overlap eigenvalues          ... 1.000e-07
Number of eigenvalues below threshold      ... 0
Time for construction of square roots      ...    0.016 sec
Total time needed                          ...    0.051 sec

-------------------
DFT GRID GENERATION
-------------------

General Integration Accuracy     IntAcc      ... 4.388
Radial Grid Type                 RadialGrid  ... OptM3 with GC (2021)
Angular Grid (max. ang.)         AngularGrid ... 4 (Lebedev-302)
Angular grid pruning method      GridPruning ... 4 (adaptive)
Weight generation scheme         WeightScheme... mBecke (2022)
Basis function cutoff            BFCut       ... 1.0000e-10
Integration weight cutoff        WCut        ... 1.0000e-14
Partially contracted basis set               ... off
Rotationally invariant grid construction     ... off
Angular grids for H and He will be reduced by one unit

Total number of grid points                  ...    95015
Total number of batches                      ...     1496
Average number of points per batch           ...       63
Average number of grid points per atom       ...     4751
Initializing property integral containers    ... done (  0.0 sec)

SHARK setup successfully completed in   1.0 seconds

Maximum memory used throughout the entire STARTUP-calculation: 37.0 MB


           ************************************************************
           *        Program running with 8 parallel MPI-processes     *
           *              working on a common directory               *
           ************************************************************
-------------------------------------------------------------------------------
                                 ORCA GUESS
                   Start orbitals & Density for SCF / CASSCF
-------------------------------------------------------------------------------

------------
SCF SETTINGS
------------
Hamiltonian:
 Ab initio Hamiltonian  Method          .... Hartree-Fock(GTOs)


General Settings:
 Integral files         IntName         .... calc
 Hartree-Fock type      HFTyp           .... RHF
 Total Charge           Charge          ....    1
 Multiplicity           Mult            ....    1
 Number of Electrons    NEL             ....   76
 Basis Dimension        Dim             ....  467
 Nuclear Repulsion      ENuc            ....    549.5506243522 Eh

Convergence Acceleration:
 AO-DIIS                CNVDIIS         .... on
   Start iteration      DIISMaxIt       ....    12
   Startup error        DIISStart       ....  0.200000
   # of expansion vecs  DIISMaxEq       ....     5
   Bias factor          DIISBfac        ....   1.050
   Max. coefficient     DIISMaxC        ....  10.000
 MO-DIIS                CNVKDIIS        .... off
 Trust-Rad. Augm. Hess. CNVTRAH         .... auto
   Auto Start mean grad. ratio tolernc. ....  1.125000
   Auto Start start iteration           ....    50
   Auto Start num. interpolation iter.  ....    10
   Max. Number of Micro iterations      ....    24
   Max. Number of Macro iterations      .... Maxiter - #DIIS iter
   Number of Davidson start vectors     ....     2
   Converg. threshold    (grad. norm)   ....   5.000e-05
   Grad. Scal. Fac. for Micro threshold ....   0.100
   Minimum threshold for Micro iter.    ....   1.000e-02
   NR start threshold (gradient norm)   ....   1.000e-04
   Initial trust radius                 ....   0.400
   Minimum AH scaling param. (alpha)    ....   1.000
   Maximum AH scaling param. (alpha)    .... 1000.000
   Quad. conv. algorithm                .... NR
   White noise on init. David. guess    .... on
   Maximum white noise                  ....   0.010
   Pseudo random numbers                .... off
   Inactive MOs                         .... canonical
   Orbital update algorithm             .... Taylor
   Preconditioner                       .... Diag
   Full preconditioner red. dimension   ....   250
 SOSCF                  CNVSOSCF        .... on
   Start iteration      SOSCFMaxIt      ....   150
   Startup grad/error   SOSCFStart      ....  0.003300
   Hessian update       SOSCFHessUp     .... L-BFGS
 Level Shifting         CNVShift        .... on
   Level shift para.    LevelShift      ....    0.2500
   Turn off err/grad.   ShiftErr        ....    0.0010
 Zerner damping         CNVZerner       .... off
 Static damping         CNVDamp         .... on
   Fraction old density DampFac         ....    0.7000
   Max. Damping (<1)    DampMax         ....    0.9800
   Min. Damping (>=0)   DampMin         ....    0.0000
   Turn off err/grad.   DampErr         ....    0.1000

SCF Procedure:
 Maximum # iterations   MaxIter         ....   125
 SCF integral mode      SCFMode         .... Direct
   Integral package                     .... SHARK and LIBINT hybrid scheme
 Reset frequency        DirectResetFreq ....    20
 Integral Threshold     Thresh          ....  1.000e-10 Eh
 Primitive CutOff       TCut            ....  1.000e-11 Eh

Convergence Tolerance:
 Convergence Check Mode ConvCheckMode   .... Total+1el-Energy
 Convergence forced     ConvForced      .... 1
 Energy Change          TolE            ....  1.000e-06 Eh
 1-El. energy change                    ....  1.000e-03 Eh
 Orbital Gradient       TolG            ....  5.000e-05
 Orbital Rotation angle TolX            ....  5.000e-05
 DIIS Error             TolErr          ....  1.000e-06

------------------------------
INITIAL GUESS: MODEL POTENTIAL
------------------------------
Loading Hartree-Fock densities                     ... done
Calculating cut-offs                               ... done
Initializing the effective Hamiltonian             ... done
Setting up the integral package (SHARK)            ... done
Starting the Coulomb interaction                   ... done (   0.1 sec)
Making the grid                                    ... done (   0.1 sec)
Mapping shells                                     ... done
Starting the XC term evaluation                    ... done (   0.1 sec)
Transforming the Hamiltonian                       ... done (   0.0 sec)
Diagonalizing the Hamiltonian                      ... done (   0.0 sec)
Back transforming the eigenvectors                 ... done (   0.0 sec)
Now organizing SCF variables                       ... done
                      ------------------
                      INITIAL GUESS DONE (   0.4 sec)
                      ------------------
             **** ENERGY FILE WAS UPDATED (calc.en.tmp) ****
Finished Guess after   0.6 sec
Maximum memory used throughout the entire GUESS-calculation: 26.5 MB


           ************************************************************
           *        Program running with 8 parallel MPI-processes     *
           *              working on a common directory               *
           ************************************************************

-------------------------------------------------------------------------------------------
                                      ORCA LEAN-SCF
                              memory conserving SCF solver
-------------------------------------------------------------------------------------------

--------------------
CPCM SOLVATION MODEL
--------------------
CPCM parameters:
  Epsilon                                         ...      16.7000
  Refrac                                          ...       1.2750
  Rsolv                                           ...       1.3000
  Surface type                                    ... GAUSSIAN VDW
  Discretization scheme                           ... Constant charge density
    Threshold for H atoms                         ...       5.0000 (charges/Ang^2)
    Threshold for non-H atoms                     ...       5.0000 (charges/Ang^2)
  Epsilon function type                           ...         CPCM
Solvent:                                          ... CUSTOM
Radii:
  Scheme                                          ... Element-dependent radii
  Radius for C  used is    3.8550 Bohr (=   2.0400 Ang.)
  Radius for O  used is    3.4469 Bohr (=   1.8240 Ang.)
  Radius for H  used is    2.4944 Bohr (=   1.3200 Ang.)
Calculating surface                               ...        done! (  0.0s)
Cavity surface points                             ...         1930
Cavity Volume                                     ...    1257.1528
Cavity Surface-area                               ...     682.4541
Calculating surface distance matrix               ...        done! (  0.1s)
Performing Cholesky decomposition & store         ...        done! (  0.1s)
Overall time for CPCM initialization              ...                 0.2s

----------------------------------------D-I-I-S--------------------------------------------
Iteration    Energy (Eh)           Delta-E    RMSDP     MaxDP     DIISErr   Damp  Time(sec)
-------------------------------------------------------------------------------------------
               ***  Starting incremental Fock matrix formation  ***
    1    -458.3901257107863785     0.00e+00  8.86e-04  3.56e-02  3.09e-01  0.700  13.0
    2    -458.5104429923979978    -1.20e-01  6.94e-04  2.65e-02  2.23e-01  0.700  12.1
                               ***Turning on AO-DIIS***
    3    -458.5879111513515909    -7.75e-02  5.33e-04  2.36e-02  1.61e-01  0.700  11.8
    4    -458.6391187238453995    -5.12e-02  4.02e-04  1.81e-02  1.14e-01  0.700  11.7
    5    -458.6745193572281778    -3.54e-02  3.00e-04  1.34e-02  7.99e-02  0.700  11.5
    6    -458.6993938101783215    -2.49e-02  7.39e-04  3.25e-02  5.61e-02  0.000  11.4
                              *** Initializing SOSCF ***
---------------------------------------S-O-S-C-F--------------------------------------
Iteration    Energy (Eh)           Delta-E    RMSDP     MaxDP     MaxGrad    Time(sec)
--------------------------------------------------------------------------------------
    7    -458.7583262682616123    -5.89e-02  5.31e-05  2.20e-03  2.80e-03    12.0
               *** Restarting incremental Fock matrix formation ***
    8    -458.7584575009076389    -1.31e-04  3.47e-05  1.12e-03  1.33e-03    13.0
    9    -458.7585125889834217    -5.51e-05  3.54e-05  1.18e-03  7.23e-04     9.9
   10    -458.7585336336095452    -2.10e-05  6.80e-06  3.50e-04  2.16e-04     9.9
   11    -458.7585349178572187    -1.28e-06  2.95e-06  1.06e-04  1.06e-04     9.0
   12    -458.7585352525708231    -3.35e-07  1.69e-06  5.03e-05  3.57e-05     8.3
                 **** Energy Check signals convergence ****

               *****************************************************
               *                     SUCCESS                       *
               *           SCF CONVERGED AFTER  12 CYCLES          *
               *****************************************************

             **** ENERGY FILE WAS UPDATED (calc.en.tmp) ****

----------------
TOTAL SCF ENERGY
----------------

Total Energy       :       -458.75853525257082 Eh          -12483.45439 eV

Components:
Nuclear Repulsion  :        549.55062435219679 Eh           14954.03274 eV
Electronic Energy  :      -1008.21697977181350 Eh          -27434.97879 eV
One Electron Energy:      -1698.55060479520557 Eh          -46219.91173 eV
Two Electron Energy:        690.33362502339207 Eh           18784.93294 eV
CPCM Dielectric    :         -0.09217983295415 Eh              -2.50834 eV

Virial components:
Potential Energy   :       -916.64009710455809 Eh          -24943.04512 eV
Kinetic Energy     :        457.88156185198727 Eh           12459.59073 eV
Virial Ratio       :          2.00191528437406

CPCM Solvation Model Properties:
Surface-charge          :         -1.02011297653951
Corrected charge        :         -1.00000000000000
Outlying charge corr.   :          0.00002627556980 Eh               0.00071 eV
Free-energy (cav+disp)  :  This term is not implemented in the current solvation scheme

---------------
SCF CONVERGENCE
---------------

  Last Energy change         ...    3.3471e-07  Tolerance :   1.0000e-06
  Last MAX-Density change    ...    5.0324e-05  Tolerance :   1.0000e-05
  Last RMS-Density change    ...    1.6888e-06  Tolerance :   1.0000e-06
  Last DIIS Error            ...    2.8038e-03  Tolerance :   1.0000e-06
  Last Orbital Gradient      ...    3.5679e-05  Tolerance :   5.0000e-05
  Last Orbital Rotation      ...    1.2387e-04  Tolerance :   5.0000e-05


----------------
ORBITAL ENERGIES
----------------

  NO   OCC          E(Eh)            E(eV) 
   0   2.0000     -20.720880      -563.8438 
   1   2.0000     -11.440261      -311.3053 
   2   2.0000     -11.354181      -308.9630 
   3   2.0000     -11.297898      -307.4314 
   4   2.0000     -11.284989      -307.0802 
   5   2.0000     -11.278227      -306.8962 
   6   2.0000     -11.260103      -306.4030 
   7   2.0000     -11.260002      -306.4002 
   8   2.0000     -11.253976      -306.2363 
   9   2.0000     -11.251697      -306.1742 
  10   2.0000     -11.251143      -306.1592 
  11   2.0000      -1.565067       -42.5876 
  12   2.0000      -1.183082       -32.1933 
  13   2.0000      -1.149009       -31.2661 
  14   2.0000      -1.104106       -30.0443 
  15   2.0000      -1.033671       -28.1276 
  16   2.0000      -1.020892       -27.7799 
  17   2.0000      -0.905551       -24.6413 
  18   2.0000      -0.876297       -23.8452 
  19   2.0000      -0.836805       -22.7706 
  20   2.0000      -0.819986       -22.3130 
  21   2.0000      -0.791890       -21.5484 
  22   2.0000      -0.722746       -19.6669 
  23   2.0000      -0.720836       -19.6149 
  24   2.0000      -0.680573       -18.5193 
  25   2.0000      -0.651412       -17.7258 
  26   2.0000      -0.627850       -17.0847 
  27   2.0000      -0.622794       -16.9471 
  28   2.0000      -0.607174       -16.5221 
  29   2.0000      -0.606588       -16.5061 
  30   2.0000      -0.598135       -16.2761 
  31   2.0000      -0.587541       -15.9878 
  32   2.0000      -0.535664       -14.5762 
  33   2.0000      -0.522216       -14.2102 
  34   2.0000      -0.510072       -13.8798 
  35   2.0000      -0.439288       -11.9536 
  36   2.0000      -0.356698        -9.7063 
  37   2.0000      -0.332575        -9.0498 
  38   0.0000       0.027212         0.7405 
  39   0.0000       0.063986         1.7411 
  40   0.0000       0.105325         2.8660 
  41   0.0000       0.135758         3.6942 
  42   0.0000       0.157001         4.2722 
  43   0.0000       0.169844         4.6217 
  44   0.0000       0.175454         4.7743 
  45   0.0000       0.178958         4.8697 
  46   0.0000       0.181531         4.9397 
  47   0.0000       0.192219         5.2306 
  48   0.0000       0.195276         5.3137 
*Only the first 10 virtual orbitals were printed.

                    ********************************
                    * MULLIKEN POPULATION ANALYSIS *
                    ********************************

-----------------------
MULLIKEN ATOMIC CHARGES
-----------------------
   0 C :    0.338869
   1 C :   -0.009046
   2 C :   -0.190727
   3 C :   -0.130581
   4 C :   -0.097351
   5 C :   -0.124508
   6 C :   -0.160395
   7 C :   -0.138852
   8 C :    0.039817
   9 C :    0.372114
  10 O :   -0.226213
  11 H :    0.136902
  12 H :    0.135401
  13 H :    0.137822
  14 H :    0.136567
  15 H :    0.124228
  16 H :    0.160902
  17 H :    0.147764
  18 H :    0.199377
  19 H :    0.147910
Sum of atomic charges:    1.0000000

--------------------------------
MULLIKEN REDUCED ORBITAL CHARGES
--------------------------------
  0 C s       :     3.121887  s :     3.121887
      pz      :     0.986087  p :     2.352905
      px      :     0.628396
      py      :     0.738423
      dz2     :     0.009201  d :     0.170378
      dxz     :     0.023743
      dyz     :     0.042368
      dx2y2   :     0.040010
      dxy     :     0.055055
      f0      :     0.002193  f :     0.015960
      f+1     :     0.001678
      f-1     :     0.001376
      f+2     :     0.001703
      f-2     :     0.001512
      f+3     :     0.003505
      f-3     :     0.003994

  1 C s       :     3.360703  s :     3.360703
      pz      :     0.990720  p :     2.488193
      px      :     0.900039
      py      :     0.597434
      dz2     :     0.009437  d :     0.148987
      dxz     :     0.024994
      dyz     :     0.023013
      dx2y2   :     0.048007
      dxy     :     0.043537
      f0      :     0.001646  f :     0.011162
      f+1     :     0.001398
      f-1     :     0.001244
      f+2     :     0.000960
      f-2     :     0.001123
      f+3     :     0.002525
      f-3     :     0.002266

  2 C s       :     3.138905  s :     3.138905
      pz      :     0.942816  p :     2.923329
      px      :     1.033024
      py      :     0.947490
      dz2     :     0.004032  d :     0.119837
      dxz     :     0.010158
      dyz     :     0.024050
      dx2y2   :     0.037269
      dxy     :     0.044328
      f0      :     0.001347  f :     0.008655
      f+1     :     0.000890
      f-1     :     0.000901
      f+2     :     0.000968
      f-2     :     0.000816
      f+3     :     0.002044
      f-3     :     0.001689

  3 C s       :     3.119705  s :     3.119705
      pz      :     0.952443  p :     2.884019
      px      :     0.986315
      py      :     0.945261
      dz2     :     0.005238  d :     0.118289
      dxz     :     0.013573
      dyz     :     0.019595
      dx2y2   :     0.039041
      dxy     :     0.040841
      f0      :     0.001345  f :     0.008568
      f+1     :     0.000968
      f-1     :     0.000782
      f+2     :     0.001155
      f-2     :     0.000594
      f+3     :     0.002054
      f-3     :     0.001669

  4 C s       :     3.112037  s :     3.112037
      pz      :     0.923078  p :     2.857631
      px      :     0.915170
      py      :     1.019383
      dz2     :     0.006918  d :     0.119250
      dxz     :     0.020859
      dyz     :     0.010202
      dx2y2   :     0.042727
      dxy     :     0.038545
      f0      :     0.001108  f :     0.008434
      f+1     :     0.001214
      f-1     :     0.000837
      f+2     :     0.000525
      f-2     :     0.001120
      f+3     :     0.001974
      f-3     :     0.001655

  5 C s       :     3.114073  s :     3.114073
      pz      :     0.950753  p :     2.883854
      px      :     1.007908
      py      :     0.925192
      dz2     :     0.005224  d :     0.118037
      dxz     :     0.010870
      dyz     :     0.022285
      dx2y2   :     0.039190
      dxy     :     0.040470
      f0      :     0.001346  f :     0.008544
      f+1     :     0.000874
      f-1     :     0.000867
      f+2     :     0.000989
      f-2     :     0.000754
      f+3     :     0.002048
      f-3     :     0.001667

  6 C s       :     3.138728  s :     3.138728
      pz      :     0.939677  p :     2.897061
      px      :     0.968613
      py      :     0.988771
      dz2     :     0.004243  d :     0.115967
      dxz     :     0.013331
      dyz     :     0.020920
      dx2y2   :     0.034771
      dxy     :     0.042702
      f0      :     0.001356  f :     0.008639
      f+1     :     0.000980
      f-1     :     0.000809
      f+2     :     0.001164
      f-2     :     0.000634
      f+3     :     0.002124
      f-3     :     0.001572

  7 C s       :     3.146777  s :     3.146777
      pz      :     0.944244  p :     2.886032
      px      :     1.041118
      py      :     0.900670
      dz2     :     0.005095  d :     0.097337
      dxz     :     0.009852
      dyz     :     0.024482
      dx2y2   :     0.027528
      dxy     :     0.030381
      f0      :     0.001349  f :     0.008705
      f+1     :     0.000960
      f-1     :     0.000936
      f+2     :     0.000463
      f-2     :     0.001340
      f+3     :     0.001630
      f-3     :     0.002025

  8 C s       :     2.943945  s :     2.943945
      pz      :     1.064732  p :     2.893686
      px      :     0.852424
      py      :     0.976529
      dz2     :     0.016764  d :     0.115678
      dxz     :     0.013482
      dyz     :     0.033436
      dx2y2   :     0.028844
      dxy     :     0.023153
      f0      :     0.000606  f :     0.006874
      f+1     :     0.000463
      f-1     :     0.001054
      f+2     :     0.000534
      f-2     :     0.001050
      f+3     :     0.001512
      f-3     :     0.001655

  9 C s       :     3.201230  s :     3.201230
      pz      :     0.455592  p :     2.246165
      px      :     1.054126
      py      :     0.736448
      dz2     :     0.003889  d :     0.163884
      dxz     :     0.011937
      dyz     :     0.048319
      dx2y2   :     0.042436
      dxy     :     0.057303
      f0      :     0.002140  f :     0.016607
      f+1     :     0.000813
      f-1     :     0.001136
      f+2     :     0.003447
      f-2     :     0.000622
      f+3     :     0.005126
      f-3     :     0.003323

 10 O s       :     3.762805  s :     3.762805
      pz      :     1.570728  p :     4.410648
      px      :     1.496513
      py      :     1.343407
      dz2     :     0.005092  d :     0.050225
      dxz     :     0.005555
      dyz     :     0.009164
      dx2y2   :     0.020105
      dxy     :     0.010309
      f0      :     0.000356  f :     0.002536
      f+1     :     0.000230
      f-1     :     0.000357
      f+2     :     0.000379
      f-2     :     0.000080
      f+3     :     0.000516
      f-3     :     0.000618

 11 H s       :     0.820593  s :     0.820593
      pz      :     0.009593  p :     0.040346
      px      :     0.020841
      py      :     0.009912
      dz2     :     0.000228  d :     0.002158
      dxz     :     0.000464
      dyz     :     0.000117
      dx2y2   :     0.000685
      dxy     :     0.000664

 12 H s       :     0.824995  s :     0.824995
      pz      :     0.009659  p :     0.037455
      px      :     0.015544
      py      :     0.012252
      dz2     :     0.000220  d :     0.002149
      dxz     :     0.000371
      dyz     :     0.000226
      dx2y2   :     0.000733
      dxy     :     0.000599

 13 H s       :     0.823010  s :     0.823010
      pz      :     0.008747  p :     0.037036
      px      :     0.008043
      py      :     0.020246
      dz2     :     0.000201  d :     0.002132
      dxz     :     0.000017
      dyz     :     0.000526
      dx2y2   :     0.000626
      dxy     :     0.000762

 14 H s       :     0.823750  s :     0.823750
      pz      :     0.009617  p :     0.037532
      px      :     0.018050
      py      :     0.009865
      dz2     :     0.000219  d :     0.002150
      dxz     :     0.000469
      dyz     :     0.000127
      dx2y2   :     0.000666
      dxy     :     0.000669

 15 H s       :     0.833098  s :     0.833098
      pz      :     0.009543  p :     0.040497
      px      :     0.018368
      py      :     0.012586
      dz2     :     0.000231  d :     0.002177
      dxz     :     0.000366
      dyz     :     0.000225
      dx2y2   :     0.000773
      dxy     :     0.000581

 16 H s       :     0.796600  s :     0.796600
      pz      :     0.009508  p :     0.040419
      px      :     0.023094
      py      :     0.007816
      dz2     :     0.000245  d :     0.002079
      dxz     :     0.000510
      dyz     :     0.000046
      dx2y2   :     0.000593
      dxy     :     0.000684

 17 H s       :     0.804165  s :     0.804165
      pz      :     0.021235  p :     0.045695
      px      :     0.006806
      py      :     0.017654
      dz2     :     0.000721  d :     0.002376
      dxz     :     0.000422
      dyz     :     0.000737
      dx2y2   :     0.000247
      dxy     :     0.000249

 18 H s       :     0.762478  s :     0.762478
      pz      :     0.003758  p :     0.035899
      px      :     0.023338
      py      :     0.008803
      dz2     :     0.000261  d :     0.002246
      dxz     :     0.000255
      dyz     :     0.000105
      dx2y2   :     0.000772
      dxy     :     0.000854

 19 H s       :     0.804052  s :     0.804052
      pz      :     0.017852  p :     0.045661
      px      :     0.009074
      py      :     0.018736
      dz2     :     0.000642  d :     0.002376
      dxz     :     0.000386
      dyz     :     0.000627
      dx2y2   :     0.000343
      dxy     :     0.000379


                     *******************************
                     * LOEWDIN POPULATION ANALYSIS *
                     *******************************

----------------------
LOEWDIN ATOMIC CHARGES
----------------------
   0 C :   -0.070388
   1 C :   -0.092649
   2 C :    0.017065
   3 C :   -0.009193
   4 C :    0.002442
   5 C :   -0.007907
   6 C :    0.025997
   7 C :    0.054819
   8 C :    0.022936
   9 C :    0.216267
  10 O :    0.405150
  11 H :    0.029699
  12 H :    0.030066
  13 H :    0.030374
  14 H :    0.030390
  15 H :    0.034904
  16 H :    0.038937
  17 H :    0.084611
  18 H :    0.071529
  19 H :    0.084951

-------------------------------
LOEWDIN REDUCED ORBITAL CHARGES
-------------------------------
  0 C s       :     2.718536  s :     2.718536
      pz      :     0.893906  p :     2.671162
      px      :     0.754305
      py      :     1.022951
      dz2     :     0.050554  d :     0.596483
      dxz     :     0.080303
      dyz     :     0.104566
      dx2y2   :     0.202857
      dxy     :     0.158204
      f0      :     0.006254  f :     0.084207
      f+1     :     0.007541
      f-1     :     0.005617
      f+2     :     0.009664
      f-2     :     0.009701
      f+3     :     0.022165
      f-3     :     0.023265

  1 C s       :     2.688999  s :     2.688999
      pz      :     0.881751  p :     2.844240
      px      :     1.018937
      py      :     0.943552
      dz2     :     0.042258  d :     0.505518
      dxz     :     0.077338
      dyz     :     0.072347
      dx2y2   :     0.179258
      dxy     :     0.134316
      f0      :     0.004042  f :     0.053891
      f+1     :     0.003759
      f-1     :     0.004846
      f+2     :     0.006833
      f-2     :     0.006733
      f+3     :     0.016935
      f-3     :     0.010743

  2 C s       :     2.714741  s :     2.714741
      pz      :     0.841526  p :     2.830659
      px      :     0.976897
      py      :     1.012236
      dz2     :     0.027639  d :     0.395999
      dxz     :     0.031708
      dyz     :     0.074493
      dx2y2   :     0.123714
      dxy     :     0.138446
      f0      :     0.002786  f :     0.041536
      f+1     :     0.002743
      f-1     :     0.003721
      f+2     :     0.005333
      f-2     :     0.004806
      f+3     :     0.013154
      f-3     :     0.008993

  3 C s       :     2.721698  s :     2.721698
      pz      :     0.851460  p :     2.850425
      px      :     0.992668
      py      :     1.006297
      dz2     :     0.026824  d :     0.395927
      dxz     :     0.040275
      dyz     :     0.061023
      dx2y2   :     0.113602
      dxy     :     0.154203
      f0      :     0.002716  f :     0.041142
      f+1     :     0.003011
      f-1     :     0.003262
      f+2     :     0.006745
      f-2     :     0.002896
      f+3     :     0.013778
      f-3     :     0.008734

  4 C s       :     2.724109  s :     2.724109
      pz      :     0.834042  p :     2.835684
      px      :     1.010803
      py      :     0.990839
      dz2     :     0.033804  d :     0.396704
      dxz     :     0.072598
      dyz     :     0.024434
      dx2y2   :     0.156046
      dxy     :     0.109822
      f0      :     0.002248  f :     0.041061
      f+1     :     0.003559
      f-1     :     0.003326
      f+2     :     0.003357
      f-2     :     0.006703
      f+3     :     0.013155
      f-3     :     0.008714

  5 C s       :     2.721624  s :     2.721624
      pz      :     0.849929  p :     2.848782
      px      :     0.985001
      py      :     1.013852
      dz2     :     0.026856  d :     0.396294
      dxz     :     0.030860
      dyz     :     0.070970
      dx2y2   :     0.132240
      dxy     :     0.135369
      f0      :     0.002718  f :     0.041206
      f+1     :     0.002634
      f-1     :     0.003654
      f+2     :     0.005457
      f-2     :     0.004230
      f+3     :     0.013594
      f-3     :     0.008919

  6 C s       :     2.713402  s :     2.713402
      pz      :     0.840084  p :     2.823648
      px      :     0.975134
      py      :     1.008430
      dz2     :     0.027605  d :     0.395445
      dxz     :     0.042273
      dyz     :     0.063073
      dx2y2   :     0.108998
      dxy     :     0.153496
      f0      :     0.002790  f :     0.041508
      f+1     :     0.003190
      f-1     :     0.003296
      f+2     :     0.006956
      f-2     :     0.003137
      f+3     :     0.013538
      f-3     :     0.008601

  7 C s       :     2.723516  s :     2.723516
      pz      :     0.848098  p :     2.813390
      px      :     0.995641
      py      :     0.969651
      dz2     :     0.025759  d :     0.364235
      dxz     :     0.030857
      dyz     :     0.076827
      dx2y2   :     0.119612
      dxy     :     0.111180
      f0      :     0.003412  f :     0.044040
      f+1     :     0.002580
      f-1     :     0.004107
      f+2     :     0.002197
      f-2     :     0.009240
      f+3     :     0.008795
      f-3     :     0.013711

  8 C s       :     2.679370  s :     2.679370
      pz      :     0.992560  p :     2.867212
      px      :     0.919012
      py      :     0.955639
      dz2     :     0.047140  d :     0.384851
      dxz     :     0.047783
      dyz     :     0.092525
      dx2y2   :     0.101673
      dxy     :     0.095731
      f0      :     0.003400  f :     0.045631
      f+1     :     0.003835
      f-1     :     0.005722
      f+2     :     0.004406
      f-2     :     0.006542
      f+3     :     0.009432
      f-3     :     0.012293

  9 C s       :     2.768055  s :     2.768055
      pz      :     0.469779  p :     2.359405
      px      :     1.017227
      py      :     0.872398
      dz2     :     0.043744  d :     0.556820
      dxz     :     0.041748
      dyz     :     0.118642
      dx2y2   :     0.167992
      dxy     :     0.184693
      f0      :     0.008200  f :     0.099454
      f+1     :     0.003932
      f-1     :     0.008804
      f+2     :     0.020445
      f-2     :     0.003243
      f+3     :     0.036262
      f-3     :     0.018568

 10 O s       :     3.217343  s :     3.217343
      pz      :     1.428882  p :     4.256776
      px      :     1.436518
      py      :     1.391376
      dz2     :     0.010709  d :     0.113106
      dxz     :     0.012394
      dyz     :     0.012222
      dx2y2   :     0.041753
      dxy     :     0.036028
      f0      :     0.000291  f :     0.007624
      f+1     :     0.000464
      f-1     :     0.000768
      f+2     :     0.001057
      f-2     :     0.000235
      f+3     :     0.003130
      f-3     :     0.001680

 11 H s       :     0.796219  s :     0.796219
      pz      :     0.040327  p :     0.147258
      px      :     0.067718
      py      :     0.039213
      dz2     :     0.002828  d :     0.026823
      dxz     :     0.006451
      dyz     :     0.001578
      dx2y2   :     0.008137
      dxy     :     0.007829

 12 H s       :     0.800035  s :     0.800035
      pz      :     0.039991  p :     0.143534
      px      :     0.057743
      py      :     0.045800
      dz2     :     0.002767  d :     0.026365
      dxz     :     0.004888
      dyz     :     0.003028
      dx2y2   :     0.008122
      dxy     :     0.007560

 13 H s       :     0.800510  s :     0.800510
      pz      :     0.036710  p :     0.142917
      px      :     0.031520
      py      :     0.074686
      dz2     :     0.002432  d :     0.026198
      dxz     :     0.000143
      dyz     :     0.007184
      dx2y2   :     0.007931
      dxy     :     0.008508

 14 H s       :     0.799886  s :     0.799886
      pz      :     0.039806  p :     0.143376
      px      :     0.066530
      py      :     0.037039
      dz2     :     0.002759  d :     0.026348
      dxz     :     0.006306
      dyz     :     0.001597
      dx2y2   :     0.007873
      dxy     :     0.007813

 15 H s       :     0.794618  s :     0.794618
      pz      :     0.039469  p :     0.143877
      px      :     0.058229
      py      :     0.046178
      dz2     :     0.002810  d :     0.026602
      dxz     :     0.004939
      dyz     :     0.003119
      dx2y2   :     0.008199
      dxy     :     0.007535

 16 H s       :     0.785188  s :     0.785188
      pz      :     0.041211  p :     0.149134
      px      :     0.077662
      py      :     0.030261
      dz2     :     0.003113  d :     0.026741
      dxz     :     0.007954
      dyz     :     0.000459
      dx2y2   :     0.007744
      dxy     :     0.007470

 17 H s       :     0.746548  s :     0.746548
      pz      :     0.062023  p :     0.141704
      px      :     0.032206
      py      :     0.047476
      dz2     :     0.008429  d :     0.027137
      dxz     :     0.005283
      dyz     :     0.007598
      dx2y2   :     0.002636
      dxy     :     0.003191

 18 H s       :     0.771300  s :     0.771300
      pz      :     0.017359  p :     0.133072
      px      :     0.080368
      py      :     0.035345
      dz2     :     0.002816  d :     0.024099
      dxz     :     0.003414
      dyz     :     0.001408
      dx2y2   :     0.007830
      dxy     :     0.008632

 19 H s       :     0.746140  s :     0.746140
      pz      :     0.057579  p :     0.141760
      px      :     0.034780
      py      :     0.049401
      dz2     :     0.007994  d :     0.027149
      dxz     :     0.004217
      dyz     :     0.006708
      dx2y2   :     0.003875
      dxy     :     0.004355


                      *****************************
                      * MAYER POPULATION ANALYSIS *
                      *****************************

  NA   - Mulliken gross atomic population
  ZA   - Total nuclear charge
  QA   - Mulliken gross atomic charge
  VA   - Mayer's total valence
  BVA  - Mayer's bonded valence
  FA   - Mayer's free valence

  ATOM       NA         ZA         QA         VA         BVA        FA
  0 C      5.6611     6.0000     0.3389     3.4193     3.4193     0.0000
  1 C      6.0090     6.0000    -0.0090     3.6008     3.6008    -0.0000
  2 C      6.1907     6.0000    -0.1907     4.0030     4.0030    -0.0000
  3 C      6.1306     6.0000    -0.1306     3.9522     3.9522    -0.0000
  4 C      6.0974     6.0000    -0.0974     3.9720     3.9720     0.0000
  5 C      6.1245     6.0000    -0.1245     3.9578     3.9578    -0.0000
  6 C      6.1604     6.0000    -0.1604     3.9796     3.9796    -0.0000
  7 C      6.1389     6.0000    -0.1389     4.0045     4.0045     0.0000
  8 C      5.9602     6.0000     0.0398     3.9268     3.9268     0.0000
  9 C      5.6279     6.0000     0.3721     3.6644     3.6644     0.0000
 10 O      8.2262     8.0000    -0.2262     2.3325     2.3325    -0.0000
 11 H      0.8631     1.0000     0.1369     1.0126     1.0126    -0.0000
 12 H      0.8646     1.0000     0.1354     1.0027     1.0027    -0.0000
 13 H      0.8622     1.0000     0.1378     0.9980     0.9980    -0.0000
 14 H      0.8634     1.0000     0.1366     1.0011     1.0011    -0.0000
 15 H      0.8758     1.0000     0.1242     1.0102     1.0102    -0.0000
 16 H      0.8391     1.0000     0.1609     0.9950     0.9950    -0.0000
 17 H      0.8522     1.0000     0.1478     1.0074     1.0074    -0.0000
 18 H      0.8006     1.0000     0.1994     0.9750     0.9750    -0.0000
 19 H      0.8521     1.0000     0.1479     1.0073     1.0073     0.0000

  Mayer bond orders larger than 0.100000
B(  0-C ,  1-C ) :   0.9034 B(  0-C ,  7-C ) :   1.8556 B(  0-C , 10-O ) :   0.7861 
B(  1-C ,  2-C ) :   1.4091 B(  1-C ,  6-C ) :   1.3518 B(  2-C ,  3-C ) :   1.4818 
B(  2-C , 11-H ) :   0.9653 B(  3-C ,  4-C ) :   1.4591 B(  3-C , 12-H ) :   0.9803 
B(  4-C ,  5-C ) :   1.4269 B(  4-C , 13-H ) :   0.9758 B(  5-C ,  6-C ) :   1.5089 
B(  5-C , 14-H ) :   0.9794 B(  6-C , 15-H ) :   0.9866 B(  7-C ,  8-C ) :   1.0388 
B(  7-C , 16-H ) :   0.9516 B(  8-C ,  9-C ) :   1.0540 B(  8-C , 17-H ) :   0.9339 
B(  8-C , 19-H ) :   0.9329 B(  9-C , 10-O ) :   1.5170 B(  9-C , 18-H ) :   0.9541 


-------
TIMINGS
-------

Total SCF time: 0 days 0 hours 2 min 14 sec 

Total time                  ....     134.339 sec
Sum of individual times     ....     134.378 sec  (100.0%)

SCF preparation             ....       0.349 sec  (  0.3%)
Fock matrix formation       ....     132.511 sec  ( 98.6%)
  Startup                   ....       0.028 sec  (  0.0% of F)
  Coulomb+Exchange Fock     ....     129.083 sec  ( 97.4% of F)
  CPCM terms                ....       3.325 sec  (  2.5% of F)
Diagonalization             ....       0.000 sec  (  0.0%)
Density matrix formation    ....       0.110 sec  (  0.1%)
Total Energy calculation    ....       0.074 sec  (  0.1%)
Population analysis         ....       0.064 sec  (  0.0%)
Orbital Transformation      ....       0.153 sec  (  0.1%)
Orbital Orthonormalization  ....       0.000 sec  (  0.0%)
DIIS solution               ....       0.792 sec  (  0.6%)
SOSCF solution              ....       0.317 sec  (  0.2%)
Finished LeanSCF after 134.4 sec

Maximum memory used throughout the entire LEANSCF-calculation: 34.6 MB


           ************************************************************
           *        Program running with 8 parallel MPI-processes     *
           *              working on a common directory               *
           ************************************************************

------------------------------------------------------------------------------
                         ORCA PROPERTY INTEGRAL CALCULATIONS
------------------------------------------------------------------------------

GBWName                                   ... calc.gbw
Number of atoms                           ...     20
Number of basis functions                 ...    467
Max core memory                           ...   8000 MB

Dipole integrals                          ... YES
Quadrupole integrals                      ...  NO
Linear momentum integrals                 ... YES
Angular momentum integrals                ... YES
Higher moments length integrals           ...  NO
Higher moments velocity integrals         ...  NO
Kinetic energy integrals                  ...  NO
GIAO right hand sides                     ...  NO
GIAO dipole derivative integrals          ...  NO
SOC integrals                             ...  NO
EPR diamagnetic integrals (GIAO)          ...  NO
EPR gauge integrals                       ...  NO
Field gradient integrals                  ...  NO (   0 nuclei)
Spin-dipole/Fermi contact integrals       ...  NO (   0 nuclei)
Contact density integrals                 ...  NO (   0 nuclei)
Nucleus-orbit integrals                   ...  NO (   0 nuclei)
Geometric perturbations                   ...  NO (  20 nuclei)

Choice of electric origin   ... Center of mass
Position of electric origin ... ( -1.5389, -3.8624, -0.0786) 
Choice of magnetic origin   ... GIAO
Position of magnetic origin ... (  0.0000,  0.0000,  0.0000) 

Calculating integrals                     ... Electric Dipole (Length)     done (  0.0 sec)
Calculating integrals                     ... Linear Momentum              done (  0.0 sec)
Calculating integrals                     ... Angular Momentum  (ElOri)    done (  0.0 sec)

Property integrals calculated in   0.1 sec

Maximum memory used throughout the entire PROPINT-calculation: 30.9 MB


           ************************************************************
           *        Program running with 8 parallel MPI-processes     *
           *              working on a common directory               *
           ************************************************************


--------------------------------------------------------------------------------
                             ORCA-MATRIX DRIVEN CI
--------------------------------------------------------------------------------


Wavefunction type
-----------------
Correlation treatment                      ...      CCSD     
Single excitations                         ... ON
Orbital optimization                       ... OFF
Calculation of Z vector                    ... OFF
Calculation of Brueckner orbitals          ... OFF
Perturbative triple excitations            ... ON
CPCM scheme                                ... PTES
Calculation of F12 correction              ... OFF
Frozen core treatment                      ... chemical core (22 el)
Reference Wavefunction                     ... RHF
  Internal Orbitals:    11 ...   37 ( 27 MO's/ 54 electrons)
  Virtual  Orbitals:    38 ...  466 (429 MO's              )
Number of AO's                             ...    467
Number of electrons                        ...     76
Number of correlated electrons             ...     54

Algorithmic settings
--------------------
Integral transformation                    ... All integrals via the RI transformation
K(C) Formation                             ... RI-DLPNO
   PNO-Integral Storage                    ... ON DISK
   PNO occupation number cut-off           ... 3.330e-07
   Singles PNO occupation number cut-off   ... 9.990e-09
   PNO Mulliken prescreening cut-off       ... 1.000e-03
   Domain cut-off (Mulliken population)    ... 1.000e-03
   PNO Normalization                       ...    1
Maximum number of iterations               ...        50
Convergence tolerance (max. residuum)      ... 2.500e-05
Level shift for amplitude update           ... 2.000e-01
Maximum number of DIIS vectors             ...         7
DIIS turned on at iteration                ...         0
Damping before turning on DIIS             ...     0.500
Damping after turning on DIIS              ...     0.000
Pair specific amplitude update             ... OFF
Natural orbital iterations                 ... OFF
Perturbative natural orbital generation    ... OFF
Printlevel                                 ... 2

Singles Fock matrix elements calculated using PNOs.

Memory handling:
----------------
Maximum memory for working arrays          ...   8000 MB
Data storage in matrix containers          ... UNCOMPRESSED
Data type for integral storage             ... DOUBLE
In-Core Storage of quantities:
   Amplitudes+Sigma Vector      ... NO
   J+K operators                ... NO
   DIIS vectors                 ... NO
   3-external integrals         ... NO
   4-external integrals         ... NO

Localization treatment:
-----------------------
Localization option                        ...    6
Localization threshhold                    ... -1.0e+00
Using relative localization threshhold     ... 1.0e-08
Neglect threshold for strong pairs         ... 1.000e-04 Eh
Prescreening threshold for very weak pairs ... 1.000e-06 Eh

Initializing the integral package          ... done
Localizing the valence orbitals
Localizing the valence orbitals
------------------------------------------------------------------------------
                           ORCA ORBITAL LOCALIZATION
------------------------------------------------------------------------------

Input orbitals are from                  ... calc.gbw
Output orbitals are to                   ... calc.loc
Max. number of iterations                ... 128
Localizations seeded randomly            ... off
Convergence tolerance                    ... 1.000e-06
Using relative localization threshhold   ... 1.000e-08
Threshold for strong local MOs           ... 9.500e-01
Threshold for bond MOs                   ... 8.500e-01
Operator                                 ... 0
Orbital range for localization           ... 11 to 37
Localization criterion                   ... FOSTER-BOYS (AUGMENTED HESSIAN)
Doing the dipole integrals     ... o.k.
Initial value of the localization sum :   583.794932
ITERATION   0 : L=  633.0114475747 DL=  4.92e+01 (AVERGE_DL)=    0.3744569300 
ITERATION   1 : L=  636.1979535465 DL=  3.19e+00 (AVERGE_DL)=    0.0952804523 
ITERATION   2 : L=  636.4146692821 DL=  2.17e-01 (AVERGE_DL)=    0.0248480130 
ITERATION   3 : L=  636.7041932280 DL=  2.90e-01 (AVERGE_DL)=    0.0287202811 
ITERATION   4 : L=  636.9815109628 DL=  2.77e-01 (AVERGE_DL)=    0.0281083443 
ITERATION   5 : L=  637.1220103267 DL=  1.40e-01 (AVERGE_DL)=    0.0200070760 
ITERATION   6 : L=  637.1686153787 DL=  4.66e-02 (AVERGE_DL)=    0.0115229304 
ITERATION   7 : L=  637.1812380553 DL=  1.26e-02 (AVERGE_DL)=    0.0059968360 
ITERATION   8 : L=  637.1843795141 DL=  3.14e-03 (AVERGE_DL)=    0.0029916593 
ITERATION   9 : L=  637.1851313598 DL=  7.52e-04 (AVERGE_DL)=    0.0014635608 
ITERATION  10 : L=  637.1853079958 DL=  1.77e-04 (AVERGE_DL)=    0.0007093917 
ITERATION  11 : L=  637.1853491747 DL=  4.12e-05 (AVERGE_DL)=    0.0003425184 
ITERATION  12 : L=  637.1853587551 DL=  9.58e-06 (AVERGE_DL)=    0.0001652108 
ITERATION  13 : L=  637.1853609863 DL=  2.23e-06 (AVERGE_DL)=    0.0000797279 
ITERATION  14 : L=  637.1853615073 DL=  5.21e-07 (AVERGE_DL)=    0.0000385278 
LOCALIZATION SUM CONVERGED

------------------------------------------------------
AUGMENTED HESSIAN OPTIMIZATION OF FOSTER-BOYS ORBITALS
------------------------------------------------------

Spin operator:           0
Orbital window:          11 to 37
Number of iterations:    128
Gradient tolerance:      1.000e-06
Number of pairs:         351
Davidson threshold:      2000
Diagonalization method:  LAPACK
Iter:    0   L: 637.1853615073   Grad. norm: 3.939827e-03
   *** Likely close to a maximum now. ***
       Augmented Hessian eigenvalues:  3.54e-07 -1.08e+00 -2.50e+00 -3.06e+00 ... 
Iter:    1   L: 637.1853616842   Grad. norm: 3.481917e-07
LOCALIZATION HAS CONVERGED.

Eigenvalues of the Hessian:
  0 -1.078e+00
  1 -2.504e+00
  2 -3.058e+00
  3 -3.285e+00
  4 -3.321e+00
  5 -4.484e+00
  6 -5.705e+00
  7 -6.188e+00
  8 -7.018e+00
  9 -9.135e+00
    ...


--------------------------------------------------------------------------------
                    LOCALIZED MOLECULAR ORBITAL COMPOSITIONS
--------------------------------------------------------------------------------

The Mulliken populations for each LMO on each atom are computed
The LMO`s will be ordered according to atom index and type
  (A) Strongly localized MO`s have populations of >=0.950 on one atom
  (B) Two center bond orbitals have populations of >=0.850 on two atoms
  (C) Other MO`s are considered to be `delocalized`

FOUND  -   1 strongly local MO`s
       -  26 two center bond MO`s
       -   0 significantly delocalized MO`s

Rather strongly localized orbitals:
MO  11:  10O  -   0.997934
Bond-like localized orbitals:
MO  37:  19H  -   0.420931  and   8C  -   0.561543
MO  36:  18H  -   0.397700  and   9C  -   0.611517
MO  35:  17H  -   0.421007  and   8C  -   0.562033
MO  34:  16H  -   0.418046  and   7C  -   0.573077
MO  33:  15H  -   0.435312  and   6C  -   0.576933
MO  32:  14H  -   0.432118  and   5C  -   0.578979
MO  31:  13H  -   0.432610  and   4C  -   0.576462
MO  30:  12H  -   0.432328  and   3C  -   0.578775
MO  29:  11H  -   0.425662  and   2C  -   0.574116
MO  28:  10O  -   0.725660  and   9C  -   0.279118
MO  27:  10O  -   0.725855  and   9C  -   0.278857
MO  26:  10O  -   0.705830  and   0C  -   0.313914
MO  25:   9C  -   0.597287  and   8C  -   0.413136
MO  24:   8C  -   0.467577  and   7C  -   0.535283
MO  23:   7C  -   0.478122  and   0C  -   0.535859
MO  22:   7C  -   0.477986  and   0C  -   0.534466
MO  21:   6C  -   0.462823  and   5C  -   0.468781
MO  20:   6C  -   0.462794  and   5C  -   0.468945
MO  19:   6C  -   0.515991  and   1C  -   0.532793
MO  18:   5C  -   0.514567  and   4C  -   0.511657
MO  17:   4C  -   0.443262  and   3C  -   0.478163
MO  16:   4C  -   0.443259  and   3C  -   0.478255
MO  15:   3C  -   0.510511  and   2C  -   0.527755
MO  14:   2C  -   0.445711  and   1C  -   0.501032
MO  13:   2C  -   0.445686  and   1C  -   0.499817
MO  12:   1C  -   0.508981  and   0C  -   0.547961
Localized MO's were stored in: calc.loc

Localizing the core orbitals
------------------------------------------------------------------------------
                           ORCA ORBITAL LOCALIZATION
------------------------------------------------------------------------------

Input orbitals are from                  ... calc.loc
Output orbitals are to                   ... calc.loc
Max. number of iterations                ... 128
Localizations seeded randomly            ... off
Convergence tolerance                    ... 1.000e-06
Using relative localization threshhold   ... 1.000e-08
Threshold for strong local MOs           ... 9.500e-01
Threshold for bond MOs                   ... 8.500e-01
Operator                                 ... 0
Orbital range for localization           ... 0 to 10
Localization criterion                   ... FOSTER-BOYS (AUGMENTED HESSIAN)
Doing the dipole integrals     ... o.k.
Initial value of the localization sum :   225.261992
ITERATION   0 : L=  225.2619978539 DL=  5.91e-06 (AVERGE_DL)=    0.0003277081 
ITERATION   1 : L=  225.2619978539 DL=  0.00e+00 (AVERGE_DL)=    0.0000000000 
LOCALIZATION SUM CONVERGED

------------------------------------------------------
AUGMENTED HESSIAN OPTIMIZATION OF FOSTER-BOYS ORBITALS
------------------------------------------------------

Spin operator:           0
Orbital window:          0 to 10
Number of iterations:    128
Gradient tolerance:      1.000e-06
Number of pairs:         55
Davidson threshold:      2000
Diagonalization method:  LAPACK
Iter:    0   L: 225.2619978539   Grad. norm: 6.733136e-04
   *** Likely close to a maximum now. ***
       Augmented Hessian eigenvalues:  7.39e-10 -2.30e+01 -2.59e+01 -2.77e+01 ... 
Iter:    1   L: 225.2619978543   Grad. norm: 3.499024e-15
LOCALIZATION HAS CONVERGED.

Eigenvalues of the Hessian:
  0 -2.301e+01
  1 -2.592e+01
  2 -2.774e+01
  3 -2.785e+01
  4 -2.791e+01
  5 -2.802e+01
  6 -2.823e+01
  7 -2.831e+01
  8 -2.980e+01
  9 -3.025e+01
    ...


--------------------------------------------------------------------------------
                    LOCALIZED MOLECULAR ORBITAL COMPOSITIONS
--------------------------------------------------------------------------------

The Mulliken populations for each LMO on each atom are computed
The LMO`s will be ordered according to atom index and type
  (A) Strongly localized MO`s have populations of >=0.950 on one atom
  (B) Two center bond orbitals have populations of >=0.850 on two atoms
  (C) Other MO`s are considered to be `delocalized`

FOUND  -  11 strongly local MO`s
       -   0 two center bond MO`s
       -   0 significantly delocalized MO`s

Rather strongly localized orbitals:
MO  10:  10O  -   0.998959
MO   9:   9C  -   1.000170
MO   8:   8C  -   1.002291
MO   7:   7C  -   1.001621
MO   6:   6C  -   1.001185
MO   5:   5C  -   1.001451
MO   4:   4C  -   1.001708
MO   3:   3C  -   1.001417
MO   2:   2C  -   1.000931
MO   1:   1C  -   0.999829
MO   0:   0C  -   0.999551
Localized MO's were stored in: calc.loc

Warning: reference  - re-canonicalizations have been set to INT 1 VIRT 1
Warning: internal orbitals are localized - no re-canonicalization of internal orbitals
Warning: UsePNO is turned on - no re-canonicalization of internal and virtual orbitals
Fock densities were made 
Making Fock matrix and reference energy:

--------------------------
CLOSED-SHELL FOCK OPERATOR
--------------------------

MDCI_FockCPCM: ediel   =  -0.092179833000
MDCI_FockCPCM: <VCPCM> =   4.879799586427
Time needed for Fock operator              ...           17.184 sec
Reference energy                           ...   -458.758536991

--------------
DLPNO SETTINGS (2015 fully linear scaling implementation)
--------------

TCutMKN:           1.000e-03
TCutPAO:           1.000e-03
TCutPNO:           3.330e-07
TCutPNOSingles:    9.990e-09
TCutEN:            9.700e-01
TCutPAOExt:        1.000e-01
TCutPairs:         1.000e-04
TCutPre:           1.000e-06
TCutOSV:           1.000e-06
TCutDOij:          1.000e-05
TCutDO:            1.000e-02
TCutC:             1.000e-04
TCutCPAO:          1.000e-03
TCutCMO:           1.000e-03
TScaleDOMP2PreScr: 2.000e+00
TScaleMKNMP2PreScr:1.000e+01
TScalePNOMP2PreScr:1.000e+00
PAO overlap thresh 1.000e-08
Using PNOs for Singles Fock computation
Use new domains
Use fully linear algorithm
TCutTNO:           1.000e-09
TCutMP2Pairs:      1.000e-05
TCutDOStrong:      2.000e-02
TCutDOWeak:        4.000e-02
TCutMKNStrong:     1.000e-02
TCutMKNWeak:       1.000e-01
NTCutTNO:          1

--------------------------
Creating C-PCM containers                  ... ok
Mulliken population of the LMOs            ... ok
Performing proximity check                 ... 
 found 6 problematic atoms
   => In all likelyhood your results will be entirely fine!
   => In case you don't want to trust it, decrease TCutMKN to below 0.00015094.
   => but note that this is probably not necessary but will increase execution time
Calculating differential overlap integrals ... ok

--------------------------
ELECTRON PAIR PRESCREENING
--------------------------

Dipole-based pair screening          .... used

   TCutDOij = 1.000000e-05
   TCutPre  = 1.000000e-06
   .... Finished loop over pairs
Total time spent in the prescreening                  ...     0.000 sec
sum of pair energies estimated for screened out pairs ...       0.000000000000 Eh
Thresholds for map construction and integral transformation for crude MP2:
   TCutMKN                    ...     1.0e-02
   TCutDO                     ...     2.0e-02
   TCutPairs                  ...     1.0e-04
   TCutPNO_CrudeMP2           ...     3.3e-07
   TCutPNOSingles_CrudeMP2    ...     1.0e-08
--------------------------------
LOCAL RI TRANSFORMATION (IAVPAO)
--------------------------------

Orbital window:      11 to 37
Number of PAOs:     467
Basis functions:    467 (175 shells)
Aux. functions:    1106 (332 shells)
Use SHARK:           on
Have SHARK:         yes

Processing maps (0.0 sec)
Average map sizes:
   Aux shells -> MOs              27.0
   Aux shells -> PAOs            467.0
   MOs        -> AO shells       169.0
   PAOs       -> AO shells       174.6

Calculating integrals (1.6 sec, 106.409 MB)
Sorting integrals (0.2 sec, 106.396 MB)
Total time for the integral transformation: 1.8 sec
--------------------------------
INITIAL GUESS AND PNO GENERATION
--------------------------------

PNO truncation parameters                   .... 
    PAOOverlapThresh   =        1.000e-08

    TCutPairs          =        1.000e-04
    TCutPNO            =        3.330e-07
    TCutPNOSingles     =        9.990e-09
    TCutMP2Pairs       =        1.000e-05
    TCutMKN            =        1.000e-02
    TCutDO             =        2.000e-02

Pair selection                          .... not used
Type of local MP2 treatment                 .... semi-local MP2
Strategy for PNO selection                  .... occupation number selection
Pair density normalization                  .... MP2 norm
Spin component scaling                      .... not used

   .... Finished loop over pairs
Making pair pair interaction lists          ... done

                       ===========================
                        259 OF  378 PAIRS ARE KEPT CCSD PAIRS
                         82 OF  378 PAIRS ARE KEPT MP2 PAIRS FOR (T)
                         37 OF  378 PAIRS ARE SKIPPED
                       ===========================

Total time spent in the initial guess                 ...     5.462 sec
SL-MP2 correlation energy (all non-screened pairs)    ...      -1.695778342768 Eh

Initial PNO correlation energy                        ...      -1.687288346745 Eh
sum of pair energies prescreened and skipped MP2 pairs...      -0.000176118776 Eh
sum of pair energies of crude MP2 skipped pairs only  ...      -0.000176118776 Eh
sum of MP2 pair energies for pairs that were not kept ...      -0.003210262917 Eh
sum of PNO error estimates for the kept pairs         ...      -0.005279733106 Eh
                                                          --------------------
sum of all corrections                                         -0.008489996023
Initial total correlation energy                               -1.695778342768
Thresholds for map construction and integral transformation for fine MP2 and CCSD(T) calculation:
   TCutMKN   ...     1.0e-03
   TCutDO    ...     1.0e-02
   TCutPairs ...     1.0e-04
   TCutCMO   ...     1.0e-03
   TCutCPAO  ...     1.0e-03

Thresholds for map construction and integral transformation for strong Triples:
   TCutMKN   ...     1.0e-02
   TCutDO    ...     2.0e-02
   TCutCMO   ...     1.0e-03
   TCutCPAO  ...     1.0e-03

Thresholds for map construction and integral transformation for weak Triples:
   TCutMKN   ...     1.0e-01
   TCutDO    ...     4.0e-02
   TCutCMO   ...     1.0e-03
   TCutCPAO  ...     1.0e-03

--------------------------------
LOCAL RI TRANSFORMATION (IAVPAO)
--------------------------------

Orbital window:      11 to 37
Number of PAOs:     467
Basis functions:    467 (175 shells)
Aux. functions:    1106 (332 shells)
Use SHARK:           on
Have SHARK:         yes

Processing maps (0.0 sec)
Average map sizes:
   Aux shells -> MOs              26.6
   Aux shells -> PAOs            467.0
   MOs        -> AO shells       169.0
   PAOs       -> AO shells       174.6

Calculating integrals (1.5 sec, 105.126 MB)
Sorting integrals (0.2 sec, 105.114 MB)
Total time for the integral transformation: 1.7 sec
--------------------------------
INITIAL GUESS AND PNO GENERATION
--------------------------------

PNO truncation parameters                   .... 
    PAOOverlapThresh   =        1.000e-08

    TCutPairs          =        1.000e-04
    TCutPNO            =        3.330e-07
    TCutPNOSingles     =        9.990e-09
    TCutMP2Pairs       =        1.000e-05
    TCutMKN            =        1.000e-03
    TCutDO             =        1.000e-02

Pair selection                          .... not used
Type of local MP2 treatment                 .... semi-local MP2
Strategy for PNO selection                  .... occupation number selection
Pair density normalization                  .... MP2 norm
Spin component scaling                      .... not used

   .... Finished loop over pairs

 PNO Occupation Number Statistics: 
  | Av. % of trace(Dij) retained        ...  97.722792503226
  | sigma^2 in % of trace(Dij) retained ...   8.99e+00
  | Av. % of trace(Di) retained         ...  99.998986034247
  | sigma^2 in % of trace(Di) retained  ...   1.62e-07
 Distributions of % trace(Dij) recovered:
  |       >= 99.9  ...    83 ( 24.3 % of all pairs)
  |   [80.0, 90.0) ...    14 (  4.1 % of all pairs)
  |   [90.0, 99.0) ...   135 ( 39.6 % of all pairs)
  |   [99.0, 99.9) ...   109 ( 32.0 % of all pairs)
 Distributions of % trace(Di) recovered :
  |       >= 99.9  ...    27 (100.0 % of all I-pairs )

Making pair pair interaction lists          ... done

                       ===========================
                        259 OF  341 PAIRS ARE KEPT
                       ===========================

Total time spent in the initial guess                 ...     7.582 sec
SL-MP2 correlation energy (all non-screened pairs)    ...      -1.696563124717 Eh

Initial PNO correlation energy                        ...      -1.688210282561 Eh
sum of pair energies estimated for screened out pairs ...      -0.000176118776 Eh
sum of MP2 pair energies for pairs that were not kept ...      -0.003032853817 Eh
sum of PNO error estimates for the kept pairs         ...      -0.005319988340 Eh
                                                          --------------------
sum of all corrections                                         -0.008528960932
Initial total correlation energy                               -1.696739243493
Thresholds for map construction and integral transformation for fine MP2 and CCSD(T) calculation:
   TCutMKN   ...     1.0e-03
   TCutDO    ...     1.0e-02
   TCutPairs ...     1.0e-04
   TCutCMO   ...     1.0e-03
   TCutCPAO  ...     1.0e-03

Time for aux screen maps:            0.003
Time for maps after fine MP2:            0.013
-----------------------------
LOCAL RI TRANSFORMATION (IJV)
-----------------------------

Orbital window:      11 to 37
Basis functions:    467 (175 shells)
Aux. functions:    1106 (332 shells)
Use SHARK:           on

Processing maps (0.0 sec)
Average map sizes:
   Aux shells -> MOs(i)           25.4
   Aux shells -> MOs(j)           27.0
   MOs        -> AO shells       169.0

Calculating integrals (1.5 sec, 5.830 MB)
Sorting integrals (0.0 sec, 5.817 MB)
Total time for the integral transformation: 1.5 sec
--------------------------------
LOCAL RI TRANSFORMATION (VABPAO)
--------------------------------

Number of PAOs:     467
Basis functions:    467 (175 shells)
Aux. functions:    1106 (332 shells)
Use SHARK:           on

Processing maps (0.0 sec)
Average map sizes:
   Aux shells -> PAOs            467.0
   PAOs       -> AO shells       174.6

Calculating integrals (3.3 sec, 1840.272 MB)
Finished


-------------------------------------
Pair Pair Term precalculation with     
RI-(ij|mn) and (im|jn) transformation  
ON THE FLY                             
-------------------------------------

   IBatch   1 (of   2)              ... done (   79.529 sec)
   IBatch   2 (of   2)              ... done (   18.319 sec)
Total EXT                           ...          97.848 sec

IAVPA Available = YES
VABPAO Available= YES
IJV Available   = YES
IJK Available   = NO
PNO3i Available = YES
PNO3j Available = YES
PNO4 Available  = YES
---------------------
RI-PNO TRANSFORMATION
---------------------

Total Number of PNOs                   ...  9844
Average number of PNOs per pair        ...    38
Maximal number of PNOs per pair        ...    81
   #pairs with  1 -  5 PNOs   :    0
   #pairs with  6 - 10 PNOs   :    6
   #pairs with 11 - 15 PNOs   :   16
   #pairs with 16 - 20 PNOs   :   25
   #pairs with 21 - 25 PNOs   :    7
   #pairs with 26 - 30 PNOs   :   30
   #pairs with 31 - 35 PNOs   :   43
   #pairs with 36 - 40 PNOs   :   15
   #pairs with 41 - 45 PNOs   :   40
   #pairs with 46 - 50 PNOs   :   20
   #pairs with 51 - 55 PNOs   :   21
   #pairs with 56 - 60 PNOs   :   14
   #pairs with 61 - 65 PNOs   :    5
   #pairs with 66 - 70 PNOs   :    2
   #pairs with 71 - 75 PNOs   :   12
   #pairs with 76 - 80 PNOs   :    2
   #pairs with 81 - 85 PNOs   :    1

Generation of (ij|ab)[P] integrals            ... on
Generation of (ia|bc)[P],(ja|bc)[P] integrals ... on
Storage of 3 and 4 external integrals         ... on
Generation of ALL (ka|bc)[P] integrals        ... on
Keep RI integrals in memory                   ... off

Ibatch:  1 (of  1)
Starting 2-4 index PNO integral generation ... done

Timings:
Total PNO integral transformation time     ...         37.762 sec
Size of the 3-external file                ...       176 MB
Size of the 4-external file                ...      1258 MB
Size of the IKJL file                      ...         0 MB
Size of the all 3-external file            ...      2379 MB
Size of the 1-external file                ...         6 MB

Making pair/pair overlap matrices          ... done (    4.144 sec)
Size of the pair overlap file              ... 567 MB
Redoing the guess amplitudes               ... done (    0.004 sec)

-------------------------
FINAL STARTUP INFORMATION
-------------------------

E(0)                                       ...   -458.758536991
E(SL-MP2)                                  ...     -1.696563125
E(SL-MP2) including corrections            ...     -1.696739243
Initial E(tot)                             ...   -460.455276235
<T|T>                                      ...      0.501304825
Number of pairs included                   ... 259
Total number of pairs                      ... 378

------------------------------------------------
                  RHF COUPLED CLUSTER ITERATIONS
------------------------------------------------

Number of PNO amplitudes to be optimized   ...       444288
Number of non-PNO amplitudes               ...     47666619
Untruncated number of regular amplitudes   ...     69567498

Iter       E(tot)           E(Corr)          Delta-E          Residual     Time
  0   -460.455364388     -1.688298436      0.008264689      0.016007779   13.97
                           *** Turning on DIIS ***
  1   -460.513111021     -1.746045069     -0.057746633      0.010863999   14.62
  2   -460.557171543     -1.790105591     -0.044060522      0.006133351   14.48
  3   -460.566407419     -1.799341467     -0.009235876      0.003625654   14.46
  4   -460.569700041     -1.802634089     -0.003292622      0.002167432   14.45
  5   -460.570926552     -1.803860600     -0.001226511      0.001003078   14.44
  6   -460.571227477     -1.804161525     -0.000300925      0.000407875   14.50
  7   -460.571256990     -1.804191038     -0.000029513      0.000233955   14.56
  8   -460.571277921     -1.804211969     -0.000020931      0.000123454   14.57
  9   -460.571265064     -1.804199112      0.000012857      0.000046664   14.56
 10   -460.571272299     -1.804206347     -0.000007235      0.000013580   14.52
               --- The Coupled-Cluster iterations have converged ---

----------------------
COUPLED CLUSTER ENERGY
----------------------

E(0)                                       ...   -458.758536991
E(CORR)(strong-pairs)                      ...     -1.804250412
E(CORR)(weak-pairs)                        ...     -0.008528961
E(CORR)(corrected)                         ...     -1.812779373
C-PCM corr. term (included in E(CORR))     ...     -0.000044065
E(TOT)                                     ...   -460.571316364
Singles Norm <S|S>**1/2                    ...      0.102100452  
T1 diagnostic                              ...      0.013894112  

------------------
LARGEST AMPLITUDES
------------------
  22-> 38  22-> 38       0.054037
  26-> 39  26-> 39       0.053391
  23-> 38  23-> 38       0.053116
  27-> 38  27-> 38       0.045102
  28-> 38  28-> 38       0.045084
  12-> 41  12-> 41       0.044616
  23-> 38  22-> 38       0.041327
  27-> 38  -1-> -1       0.039849
  28-> 38  -1-> -1       0.039831
  36-> 42  36-> 42       0.036994
  33-> 42  33-> 42       0.036603
  25-> 40  25-> 40       0.035775
  18-> 42  18-> 42       0.035417
  29-> 42  29-> 42       0.035149
  28-> 38  27-> 38       0.034848
  15-> 42  15-> 42       0.034789


-------------------------------------------
DLPNO BASED TRIPLES CORRECTION
-------------------------------------------

Singles multiplier          ...  1.000000
TCutTNO                     ... 1.000e-09
TCutMP2Pairs                ... 1.000e-05
TCutDOStrong                ... 2.000e-02
TCutMKNStrong               ... 1.000e-02
TCutDOWeak                  ... 4.000e-02
TCutMKNWeak                 ... 1.000e-01

Fragment selection                          .... not used
Number of Triples that are to be computed   ...      2171

 . . . . . . . . .
10% done  
20% done  
30% done  
40% done  
50% done  
60% done  
70% done  
80% done  
90% done               (    267.678 sec)
Triples timings:
Total time for T0               ...   286.095 sec
Total time for Iterative (T)    ...     0.000 sec
Total time of overall (T)       ...   286.098 sec

Triples List generation         ...     0.000 sec
TNO generation                  ...    18.406 sec
Pair density generation         ...     0.006 sec
Look up tables                  ...     0.000 sec
Generating 3-index integrals    ...   184.039 sec
  Make 4-ind.int. from 3-ind.int...    27.895 sec
  Projecting amplitudes (D + S) ...    25.812 sec
  Downprojecting integrals      ...     0.003 sec
  Energy contr. (sum over a,b,c)...     8.505 sec
Fitting ET(->0)                 ...     0.000 sec

Everything after 3-index        ...    83.639 sec

Timing details:
 TNO integrals                  ...   209.472 sec
   Reading 3-index integrals    ...     0.747 sec
   Sorting integrals            ...    26.068 sec
       Sorting integrals 1      ...     0.002 sec
       Sorting integrals 2      ...    15.983 sec
       Sorting integrals 3      ...     0.889 sec
       Sorting integrals 4      ...     0.081 sec
       Sorting integrals 5      ...     0.209 sec
       Sorting integrals 6      ...     8.905 sec
   Calculating local VM**-1/2   ...     1.322 sec
   Orthogonal. integrals        ...     1.969 sec
   Multipl. 3-index integrals   ...   179.365 sec
   All concerning IRIab (w/TNO) ...    14.672 sec

 Calculate W0/W1                ...    21.403 sec
 W 3-ext contribution           ...    12.001 sec
 W 3-int contribution           ...     3.173 sec
 Sorting W                      ...     5.537 sec

 V exchange contribution        ...     3.290 sec

 Timings for Triples without generation
     of 3-index integrals       ...    83.635 sec
       0 weak pairs             ...    70.960 sec
       1 weak pair              ...    12.675 sec
       2 weak pairs             ...     0.000 sec
       3 weak pairs             ...     0.000 sec
  Extra time for extrapolation  ...     0.000 sec

Number of Triples   (0, 1, 2, 3 weak pairs; overall):   1522     649       0       0  (  2171)
Number of Atoms     (0, 1, 2, 3 weak pairs; overall):   14.0    12.9     0.0     0.0  (    20)
Number of PAOs      (0, 1, 2, 3 weak pairs; overall):  352.5   338.0     0.0     0.0  (   467)
Number of AuxFcns   (0, 1, 2, 3 weak pairs; overall):  475.2   387.2     0.0     0.0  (  1106)
Number of TNOs      (0, 1, 2, 3 weak pairs         ):   98.6    70.4     0.0     0.0
Aver. Number of NTNO, Atoms, PAOs, AuxFcns / Triples:   2171    90.2    13.7   348.2   448.9

Triples Correction (T)                     ...     -0.088648423
Final correlation energy                   ...     -1.901427796
E(CCSD)                                    ...   -460.571316364
E(CCSD(T))                                 ...   -460.659964787


--------------------------------------------------------------------------------
                                    TIMINGS
--------------------------------------------------------------------------------


Total execution time                   ...      667.367 sec

Localization of occupied MO's          ...        0.194 sec (  0.0%)
Fock Matrix Formation                  ...       17.184 sec (  2.6%)
Global overlap, Fock, MKN matrices     ...       38.419 sec (  5.8%)
Differential overlap integrals         ...        0.848 sec (  0.1%)
Organizing maps                        ...        0.043 sec (  0.0%)
RI 3-index integral generations        ...        8.295 sec (  1.2%)
RI-PNO integral transformation         ...      142.922 sec ( 21.4%)
Initial Guess                          ...       13.116 sec (  2.0%)
DIIS Solver                            ...        0.361 sec (  0.1%)
State Vector Update                    ...        0.026 sec (  0.0%)
Sigma-vector construction              ...      158.736 sec ( 23.8%)
  <D|H|D>(0-ext)                       ...        5.189 sec (  3.3% of sigma)
  <D|H|D>(2-ext Fock)                  ...        0.022 sec (  0.0% of sigma)
  <D|H|D>(2-ext)                       ...       18.977 sec ( 12.0% of sigma)
  <D|H|D>(4-ext)                       ...       16.053 sec ( 10.1% of sigma)
  <D|H|D>(4-ext-corr)                  ...       74.298 sec ( 46.8% of sigma)
  CCSD doubles correction              ...        0.302 sec (  0.2% of sigma)
  <S|H|S>                              ...        1.892 sec (  1.2% of sigma)
  <S|H|D>(1-ext)                       ...        0.648 sec (  0.4% of sigma)
  <D|H|S>(1-ext)                       ...        0.015 sec (  0.0% of sigma)
  <S|H|D>(3-ext)                       ...        0.418 sec (  0.3% of sigma)
  Fock-dressing                        ...       19.817 sec ( 12.5% of sigma)
  Singles amplitudes                   ...        1.016 sec (  0.6% of sigma)
  (ik|jl)-dressing                     ...        3.679 sec (  2.3% of sigma)
  (ij|ab),(ia|jb)-dressing             ...        3.097 sec (  2.0% of sigma)
  C-PCM terms                          ...        4.357 sec (  2.7% of sigma)
  Pair energies                        ...        0.009 sec (  0.0% of sigma)
Total Time for computing (T)           ...      286.103 sec ( 42.9% of ALL)
C-PCM correction to E(CORR)            ...        0.373 sec (  0.1%)


Maximum memory used throughout the entire MDCI-calculation: 7980.4 MB

-------------------------   --------------------
FINAL SINGLE POINT ENERGY      -460.659964786952
-------------------------   --------------------


           ************************************************************
           *        Program running with 8 parallel MPI-processes     *
           *              working on a common directory               *
           ************************************************************

------------------------------------------------------------------------------
                              ORCA PROPERTY CALCULATIONS
------------------------------------------------------------------------------

GBWName                                 ... calc.gbw
Number of atoms                         ...     20
Number of basis functions               ...    467
Max core memory                         ...   8000 MB

Electric properties:
Dipole moment                           ... YES
Quadrupole moment                       ...  NO
Static polarizability (Dipole/Dipole)   ...  NO
Static polarizability (Dipole/Quad.)    ...  NO
Static polarizability (Quad./Quad.)     ...  NO
Static polarizability (Velocity)        ...  NO

Atomic electric properties:
Dipole moment                           ...  NO
Quadrupole moment                       ...  NO
Static polarizability                   ...  NO

Choice of electric origin               ... Center of mass
Position of electric origin             ...    -1.538937    -3.862362    -0.078567

General magnetic properties:
Magnetizability                         ...  NO

EPR properties:
g-Tensor (aka g-matrix)                 ...  NO
Zero-Field splitting spin-orbit         ...  NO
Zero-field splitting spin-spin          ...  NO
Hyperfine couplings                     ...  NO (   0 nuclei)
Quadrupole couplings                    ...  NO (   0 nuclei)
Contact density                         ...  NO (   0 nuclei)

NMR properties:
Chemical shifts                         ...  NO (   0 nuclei)
Spin-rotation constants                 ...  NO (   0 nuclei)
Spin-spin couplings                     ...  NO (   0 nuclei,    0 pairs)

Choice of magnetic origin               ... GIAO
Position of magnetic origin             ...     0.000000     0.000000     0.000000

Properties with geometric perturbations:
SCF Hessian                             ...  NO
IR spectrum                             ...  NO
VCD spectrum                            ...  NO
X-ray spectroscopy properties:
SCF XES/XAS/RIXS spectra                ...  NO


-------------
DIPOLE MOMENT
-------------

Method             : SCF
Type of density    : Electron Density
Multiplicity       :   1
Irrep              :   0
Energy             :  -458.7585352525708231 Eh
Relativity type    : 
Basis              : AO
                                X                 Y                 Z
Electronic contribution:      2.607980745       3.185066770       0.545090773
Nuclear contribution   :     -1.723020237       1.353119419      -0.464341441
                        -----------------------------------------
Total Dipole Moment    :      0.884960508       4.538186189       0.080749333
                        -----------------------------------------
Magnitude (a.u.)       :      4.624371248
Magnitude (Debye)      :     11.754217589


--------------------
Rotational spectrum 
--------------------
 
Rotational constants in cm-1:             0.113412             0.022721             0.018995 
Rotational constants in MHz :          3399.993820           681.155155           569.456149 

Dipole components along the rotational axes: 
x,y,z [a.u.] :    -4.624097     0.050333    -0.000819 
x,y,z [Debye]:   -11.753521     0.127937    -0.002081 

 

Dipole moment calculation done in   0.0 sec 

Maximum memory used throughout the entire PROP-calculation: 26.3 MB

--------------------------------
SUGGESTED CITATIONS FOR THIS RUN
--------------------------------

Below you find a list of papers that are relevant to this ORCA run
We neither can nor want to force you to cite these papers, but we appreciate if you do
You receive ORCA, which is the product of decades of hard work by many enthusiastic individuals, for free
The only thing we kindly ask in return is that you cite our papers,
We deeply appreciate it, if you show your appreciation for ORCA by not just citing the generic ORCA reference.

Please note that relegating all ORCA citations to the supporting information does *not* help us.
SI sections are not indexed - citations you put there will not count into any citation statistics
But we need these citations in order to attract the funding resources that allow us to do what we are doing

Therefore, if you are a happy ORCA user, please consider citing a few of the papers listed below in the main body of your paper

In addition to the list printed below, the program has created the file calc.bibtex that contains the list in bibtex format
You can import this file easily into all common literature databanks and citation aid programs


List of essential papers. We consider these as the minimum necessary citations

  1. Neese,F.
     Software update: the ORCA program system, version 5.0
     WIRES Comput. Molec. Sci., 2022 12(1)e1606
     doi.org/10.1002/wcms.1606

List of papers to cite with high priority. The work reported in these papers was absolutely
necessary for this run to complete.
Our perspective: the developers of density functionals and basis sets usually get cited in chemistry papers
Good! But without the algorithms to do something with them, the functionals or basis sets would not do anything.
Hence, in our opinion, the algorithm design and method developments papers are equally worthy of getting cited

  1. Neese,F.; Hansen,A.; Liakos,D.G.
     Efficient and accurate approximations to the local coupled cluster singles doubles method using a truncated pair natural orbital basis
     J. Chem. Phys., 2009 131 064103
     doi.org/10.1063/1.3173827
  2. Neese,F.; Wennmohs,F.; Hansen,A.
     Efficient and accurate local approximations to coupled-electron pair approaches: An attempt to revive the pair natural orbital method
     J. Chem. Phys., 2009 130 114108
     doi.org/10.1063/1.3086717
  3. Riplinger,C.; Neese,F.
     An efficient and near linear scaling pair natural orbital based local coupled cluster method
     J. Chem. Phys., 2013 138(3)Art. No. 034106
     doi.org/10.1063/1.4773581
  4. Riplinger,C.; Sandhoefer,B.; Hansen,A.; Neese,F.
     Natural triple excitations in local coupled cluster calculations with pair natural orbitals
     J. Chem. Phys., 2013 139(13)Art. No. 134101
     doi.org/10.1063/1.4821834
  5. Riplinger,C.; Pinski,P.; Becker,U.; Valeev,E.F.; Neese,F.
     Sparse maps-A systematic infrastructure for reduced-scaling electronic structure methods. II. Linear scaling domain based pair natural orbital coupled cluster theory
     J. Chem. Phys., 2016 144 
     doi.org/10.1063/1.4939030
  6. Bistoni,G.; Riplinger,C.; Minenkov,Y.; Cavallo,L.; Auer,A.A.; Neese,F.
     Treating Subvalence Correlation Effects in Domain Based Pair Natural Orbital Coupled Cluster Calculations: An Out-of-the-Box Approach
     J. Theo. Comp. Chem., 2017 13 3220-3227
     doi.org/10.1021/acs.jctc.7b00352
  7. Garcia-Rates,M.; Neese,F.
     Effect of the Solute Cavity on the Solvation Energy and its Derivatives within the Framework of the Gaussian Charge Scheme
     J. Comput. Chem., 2020 41 922-939
     doi.org/10.1002/jcc.26139
  8. Garcia-Rates,M.; Becker,U.; Neese,F.
     Implicit solvation in domain based pair natural orbital coupled cluster (DLPNO-CCSD) theory
     J. Comput. Chem., 2021 42 1959-1973
     doi.org/10.1002/jcc.26726
  9. Neese,F.
     The SHARK Integral Generation and Digestion System
     J. Comp. Chem., 2022  1-16
     doi.org/10.1002/jcc.26942

List of suggested additional citations. These are papers that are important in the 'surrounding' of 
of this run, or papers that preceded the highly important papers. If you like your results we are grateful for a citation.

  1. Neese,F.
     The ORCA program system
     WIRES Comput. Molec. Sci., 2012 2(1)73-78
     doi.org/10.1002/wcms.81
  2. Neese,F.
     Software update: the ORCA program system, version 4.0
     WIRES Comput. Molec. Sci., 2018 8(1)1-6
     doi.org/10.1002/wcms.1327
  3. Neese,F.; Wennmohs,F.; Becker,U.; Riplinger,C.
     The ORCA quantum chemistry program package
     J. Chem. Phys., 2020 152 Art. No. L224108
     doi.org/10.1063/5.0004608

List of optional additional citations

  1. Neese,F.
     Approximate second-order SCF convergence for spin unrestricted wavefunctions
     Chem. Phys. Lett., 2000 325(1-3)93-98
     doi.org/10.1016/s0009-2614(00)00662-x

Timings for individual modules:

Sum of individual times          ...      805.182 sec (=  13.420 min)
Startup calculation              ...        1.224 sec (=   0.020 min)   0.2 %
SCF iterations                   ...      135.258 sec (=   2.254 min)  16.8 %
Property integrals               ...        0.374 sec (=   0.006 min)   0.0 %
Property calculations            ...        0.310 sec (=   0.005 min)   0.0 %
MDCI module                      ...      668.015 sec (=  11.134 min)  83.0 %
                             ****ORCA TERMINATED NORMALLY****
TOTAL RUN TIME: 0 days 0 hours 13 minutes 25 seconds 397 msec
'calc.bibtex' -> '/hsnfs/users/frank/ThermodynamicMap/2Phenyl/2_3/SP/calc.bibtex'
'calc.cpcm' -> '/hsnfs/users/frank/ThermodynamicMap/2Phenyl/2_3/SP/calc.cpcm'
'calc.cpcm_corr' -> '/hsnfs/users/frank/ThermodynamicMap/2Phenyl/2_3/SP/calc.cpcm_corr'
'calc.densities' -> '/hsnfs/users/frank/ThermodynamicMap/2Phenyl/2_3/SP/calc.densities'
'calc.densitiesinfo' -> '/hsnfs/users/frank/ThermodynamicMap/2Phenyl/2_3/SP/calc.densitiesinfo'
'calc.err' -> '/hsnfs/users/frank/ThermodynamicMap/2Phenyl/2_3/SP/calc.err'
'calc.gbw' -> '/hsnfs/users/frank/ThermodynamicMap/2Phenyl/2_3/SP/calc.gbw'
'calc.job' -> '/hsnfs/users/frank/ThermodynamicMap/2Phenyl/2_3/SP/calc.job'
'calc.loc' -> '/hsnfs/users/frank/ThermodynamicMap/2Phenyl/2_3/SP/calc.loc'
'calc.property.txt' -> '/hsnfs/users/frank/ThermodynamicMap/2Phenyl/2_3/SP/calc.property.txt'
'calc.xyz' -> '/hsnfs/users/frank/ThermodynamicMap/2Phenyl/2_3/SP/calc.xyz'
cp: cannot stat 'calc.asa.inp': No such file or directory
cp: missing destination file operand after '/hsnfs/users/frank/ThermodynamicMap/2Phenyl/2_3/SP/'
Try 'cp --help' for more information.
cp: cannot stat 'calc.pc.tmp': No such file or directory
cp: cannot stat 'calc.QM2.pc.tmp': No such file or directory
