# Supplementary material for: Bro̷nsted Acid-Catalyzed Reduction of Furans
Source: J Am Chem Soc. 2025 Feb 19;147(9):7932–8. doi: 10.1021/jacs.4c18485 (PMC11887439; doi:10.1021/jacs.4c18485)
Supplement: Supplementary file 2 — ja4c18485_si_002.zip [file ja4c18485_si_002.zip › AllCoordinates/2-Ph-Furan/2_4/calc.mpi8.out]

! Job execution by suborca V 10.00 !
Job started from head1.mpi-muelheim.mpg.de, running /hsnfs/software/orca/orca_stable_directory/orca_stable_20240818/orca on xe31th16.mpi-muelheim.mpg.de in /usr/scratch/frank/calc__9295320 (/bin/ksh)
Job execution start: Sun Aug 18 13:07:39 CEST 2024
Shared library path: /hsnfs/software/openmpi-4.1.0/lib:/hsnfs/software/orca/orca_stable_directory/orca_stable_20240818:/hsnfs/software/themis/llvm-14.0.1/lib::/hsnfs/software/cfour-2.1/lib:/hsnfs/software/orca/orca_stable:/usr/users/openmpi-2.0.4/lib:/opt/intel/lib/intel64:/opt/intel/mkl/lib/intel64
SLURM Job ID is: 9295320
SLURM_JOB_NODELIST: xe31th16
Maxcore enforced by SLURM: 9600 MB per core
Expanded nodelist (1 nodes):
xe31th16

                                 *****************
                                 * O   R   C   A *
                                 *****************

                                            #,                                       
                                            ###                                      
                                            ####                                     
                                            #####                                    
                                            ######                                   
                                           ########,                                 
                                     ,,################,,,,,                         
                               ,,#################################,,                 
                          ,,##########################################,,             
                       ,#########################################, ''#####,          
                    ,#############################################,,   '####,        
                  ,##################################################,,,,####,       
                ,###########''''           ''''###############################       
              ,#####''   ,,,,##########,,,,          '''####'''          '####       
            ,##' ,,,,###########################,,,                        '##       
           ' ,,###''''                  '''############,,,                           
         ,,##''                                '''############,,,,        ,,,,,,###''
      ,#''                                            '''#######################'''  
     '                                                          ''''####''''         
             ,#######,   #######,   ,#######,      ##                                
            ,#'     '#,  ##    ##  ,#'     '#,    #''#        ,####,   ,####,        
            ##       ##  ##   ,#'  ##            #'  '#       #'       #'  '#        
            ##       ##  #######   ##           ,######,      #####,   #    #        
            '#,     ,#'  ##    ##  '#,     ,#' ,#      #,     #,   #   #,  ,#        
             '#######'   ##     ##  '#######'  #'      '#     '####' # '####'        


                #########################################################
                #                        -***-                          #
                #          Department of theory and spectroscopy        #
                #                                                       #
                #                      Frank Neese                      #
                #                                                       #
                #     Directorship, Architecture, Infrastructure        #
                #                    SHARK, DRIVERS                     #
                #        Core code/Algorithms in most modules           #
                #                                                       #
                #        Max Planck Institute fuer Kohlenforschung      #
                #                Kaiser Wilhelm Platz 1                 #
                #                 D-45470 Muelheim/Ruhr                 #
                #                      Germany                          #
                #                                                       #
                #                  All rights reserved                  #
                #                        -***-                          #
                #########################################################


                         Program Version 6.0.x  -   STABLE   -
                                (GIT: $c601ac21$)
                ($2024-08-14 11:52:48 +0200 $)

                         (BUILD: $Sun 18 Aug 2024 01:04:00 AM CEST$)


 With contributions from (in alphabetic order):
   Daniel Aravena         : Magnetic Suceptibility
   Michael Atanasov       : Ab Initio Ligand Field Theory (pilot matlab implementation)
   Alexander A. Auer      : GIAO ZORA, VPT2 properties, NMR spectrum
   Ute Becker             : All parallelization in ORCA, NUMFREQ, NUMCALC
   Giovanni Bistoni       : ED, misc. LED, open-shell LED, HFLD
   Martin Brehm           : Molecular dynamics
   Dmytro Bykov           : pre 5.0 version of the SCF Hessian
   Marcos Casanova-Páez   : Triplet and SCS-CIS(D). UHF-(DLPNO)-IP/EA/STEOM-CCSD. UHF-CVS-IP/STEOM-CCSD
   Vijay G. Chilkuri      : MRCI spin determinant printing, contributions to CSF-ICE
   Pauline Colinet        : FMM embedding
   Dipayan Datta          : RHF DLPNO-CCSD density
   Achintya Kumar Dutta   : EOM-CC, STEOM-CC
   Nicolas Foglia         : Exact transition moments, OPA infrastructure, MCD improvements
   Dmitry Ganyushin       : Spin-Orbit,Spin-Spin,Magnetic field MRCI
   Miquel Garcia          : C-PCM and meta-GGA Hessian, CCSD/C-PCM, Gaussian charge scheme
   Tiago L. C. Gouveia    : GS-ROHF, GS-ROCIS
   Yang Guo               : DLPNO-NEVPT2, F12-NEVPT2, CIM, IAO-localization
   Andreas Hansen         : Spin unrestricted coupled pair/coupled cluster methods
   Ingolf Harden          : AUTO-CI MPn and infrastructure 
   Benjamin Helmich-Paris : MC-RPA, TRAH-(SCF,CASSCF), AVAS, COSX integrals, SCF dyn. polar.
   Lee Huntington         : MR-EOM, pCC
   Robert Izsak           : Overlap fitted RIJCOSX, COSX-SCS-MP3, EOM
   Riya Kayal             : Wick's Theorem for AUTO-CI, AUTO-CI UHF-CCSDT
   Emily Kempfer          : AUTO-CI, RHF CISDT and CCSDT
   Christian Kollmar      : KDIIS, OOCD, Brueckner-CCSD(T), CCSD density, CASPT2, CASPT2-K, improved NEVPT2
   Axel Koslowski         : Symmetry handling
   Simone Kossmann        : Meta GGA functionals, TD-DFT gradient, OOMP2, (MP2 Hessian; deprecated post 5.0)
   Lucas Lang             : DCDCAS
   Marvin Lechner         : AUTO-CI (C++ implementation), FIC-MRCC
   Spencer Leger          : CASSCF response
   Dagmar Lenk            : GEPOL surface, SMD, ORCA-2-JSON
   Dimitrios Liakos       : Extrapolation schemes; Compound Job, initial MDCI parallelization
   Dimitrios Manganas     : Further ROCIS development; embedding schemes. LFT, Crystal Embedding
   Dimitrios Pantazis     : SARC Basis sets
   Anastasios Papadopoulos: AUTO-CI, single reference methods and gradients
   Taras Petrenko         : pre 6.0 DFT Hessian and TD-DFT gradient, (ASA, deprecated), ECA, 1-Electron XAS/XES, NRVS
   Peter Pinski           : DLPNO-MP2, DLPNO-MP2 Gradient
   Christoph Reimann      : Effective Core Potentials
   Marius Retegan         : Local ZFS, SOC
   Christoph Riplinger    : Optimizer, TS searches, QM/MM, DLPNO-CCSD(T), (RO)-DLPNO pert. Triples
   Michael Roemelt        : Original ROCIS implementation
   Masaaki Saitow         : Open-shell DLPNO-CCSD energy and density
   Barbara Sandhoefer     : DKH picture change effects
   Kantharuban Sivalingam : CASSCF convergence/infrastructure, NEVPT2 and variants, FIC-MRCI
   Bernardo de Souza      : ESD, SOC TD-DFT
   Georgi Stoychev        : AutoAux, RI-MP2 NMR, DLPNO-MP2 response, X2C
   Van Anh Tran           : RI-MP2 g-tensors
   Willem Van den Heuvel  : Paramagnetic NMR
   Zikuan Wang            : NOTCH, Electric field optimization 
   Frank Wennmohs         : Technical directorship and infrastructure
   Hang Xu                : AUTO-CI-Response properties 


 We gratefully acknowledge several colleagues who have allowed us to
 interface, adapt or use parts of their codes:
   Stefan Grimme, W. Hujo, H. Kruse, P. Pracht,  : VdW corrections, initial TS optimization,
                  C. Bannwarth, S. Ehlert,         DFT functionals, gCP, sTDA/sTD-DF
                  L. Wittmann, M. Mueller
   Ed Valeev, F. Pavosevic, A. Kumar             : LibInt (2-el integral package), F12 methods
   Garnet Chan, S. Sharma, J. Yang, R. Olivares  : DMRG
   Ulf Ekstrom                                   : XCFun DFT Library
   Mihaly Kallay                                 : mrcc  (arbitrary order and MRCC methods)
   Frank Weinhold                                : gennbo (NPA and NBO analysis)
   Simon Mueller                                 : openCOSMO-RS
   Christopher J. Cramer and Donald G. Truhlar   : smd solvation model
   Lars Goerigk                                  : TD-DFT with DH, B97 family of functionals
   V. Asgeirsson, H. Jonsson                     : NEB implementation
   FAccTs GmbH                                   : IRC, NEB, NEB-TS, DLPNO-Multilevel, CI-OPT
                                                   MM, QMMM, 2- and 3-layer-ONIOM, Crystal-QMMM,
                                                   LR-CPCM, SF, NACMEs, symmetry and pop. for TD-DFT,
                                                   nearIR, NL-DFT gradient (VV10), updates on ESD,
                                                   ML-optimized integration grids, MBIS, APM,
                                                   GOAT, DOCKER, SOLVATOR, interface openCOSMO-RS
   S Lehtola, MJT Oliveira, MAL Marques          : LibXC Library
   Liviu Ungur et al                             : ANISO software


 Your calculation uses the libint2 library for the computation of 2-el integrals
 For citations please refer to: http://libint.valeyev.net

 Your ORCA version has been built with support for libXC version: 6.2.2
 For citations please refer to: https://libxc.gitlab.io

 This ORCA versions uses:
   CBLAS   interface :  Fast vector & matrix operations
   LAPACKE interface :  Fast linear algebra routines
   SCALAPACK package :  Parallel linear algebra routines
   Shared memory     :  Shared parallel matrices
   BLAS/LAPACK       :  OpenBLAS 0.3.26  USE64BITINT DYNAMIC_ARCH NO_AFFINITY Haswell SINGLE_THREADED
        Core in use  :  Haswell
   Copyright (c) 2011-2014, The OpenBLAS Project


NOTE: MaxCore=8000 MB was set to SCF,MP2,MDCI,CIPSI,MRCI and CIS
      => If you want to overwrite this, your respective input block should be placed after the MaxCore statement
Your calculation utilizes the atom-pairwise dispersion correction
with the Becke-Johnson damping scheme (D3BJ)


================================================================================

----- Orbital basis set information -----
Your calculation utilizes the basis: def2-SVP
   F. Weigend and R. Ahlrichs, Phys. Chem. Chem. Phys. 7, 3297 (2005).

----- AuxJ basis set information -----
Your calculation utilizes the auxiliary basis: def2/J
   F. Weigend, Phys. Chem. Chem. Phys. 8, 1057 (2006).

----- AuxC basis set information -----
Your calculation utilizes the auxiliary basis: def2-SVP/C
  H-La, Hf-Rn : A. Hellweg, C. Hattig, S. Hofener and W. Klopper, Theor. Chem. Acc. 117, 587 (2007).
        Ce-Lu : J. Chmela and M. E. Harding, Mol. Phys. (2018).

================================================================================
                                        WARNINGS
                       Please study these warnings very carefully!
================================================================================


WARNING: The frozen-core approximation for MP2-gradient calculations is turned on by default.

WARNING: Geometry Optimization
  ===> : Switching off AutoStart
         For restart on a previous wavefunction, please use MOREAD

WARNING: The frozen-core approximation is turned on by default for 
         the MP2 part of double-hybrid DFT.

================================================================================
                                       INPUT FILE
================================================================================
NAME = calc.inp
|  1> ! RI-B2PLYP D3BJ  def2-SVP def2-SVP/C RIJCOSX def2/J  TightOpt NumFreq
|  2> 
|  3> %cpcm
|  4> epsilon 16.7                    # Dielectric constant
|  5> refrac 1.275   
|  6> SURFACETYPE VDW_GAUSSIAN
|  7> end
|  8> 
|  9> %geom
| 10> MaxIter 100
| 11> end
| 12> 
| 13> 
| 14> %PAL NPROCS 8 END
| 15> 
| 16> %maxcore 8000
| 17> 
| 18> 
| 19> * xyz 1 1
| 20>   C     -0.690721   -1.102706   -0.054314
| 21>   C     -0.906702   -2.513591   -0.060381
| 22>   C      0.158478   -3.398086    0.239984
| 23>   C     -0.068201   -4.768369    0.234781
| 24>   C     -1.345181   -5.266386   -0.067736
| 25>   C     -2.403375   -4.396339   -0.367152
| 26>   C     -2.192062   -3.022146   -0.364723
| 27>   C     -1.643014    0.010322   -0.313938
| 28>   C     -0.772026    1.213597   -0.140020
| 29>   C      0.456513    0.790118    0.165014
| 30>   O      0.487739   -0.625177    0.212926
| 31>   H      1.144732   -2.997735    0.474059
| 32>   H      0.745618   -5.456105    0.466337
| 33>   H     -1.516834   -6.344623   -0.069803
| 34>   H     -3.390990   -4.794916   -0.601282
| 35>   H     -3.013735   -2.343103   -0.597944
| 36>   H     -1.091657    2.246688   -0.246035
| 37>   H      1.408790    1.262847    0.378175
| 38>   H     -2.079708   -0.078476   -1.324927
| 39>   H     -2.493437   -0.031128    0.389967
| 40> *
| 41> 
| 42>                          ****END OF INPUT****
================================================================================

                       *****************************
                       * Geometry Optimization Run *
                       *****************************

Geometry optimization settings:
Update method            Update   .... BFGS
Choice of coordinates    CoordSys .... (2022) Redundant Internals
Initial Hessian          InHess   .... Almloef's Model
Max. no of cycles        MaxIter  .... 100

Convergence Tolerances:
Energy Change            TolE     ....  1.0000e-06 Eh
Max. Gradient            TolMAXG  ....  1.0000e-04 Eh/bohr
RMS Gradient             TolRMSG  ....  3.0000e-05 Eh/bohr
Max. Displacement        TolMAXD  ....  1.0000e-03 bohr
RMS Displacement         TolRMSD  ....  6.0000e-04 bohr
Strict Convergence                .... False

------------------------------------------------------------------------------
                        ORCA OPTIMIZATION COORDINATE SETUP
------------------------------------------------------------------------------

The optimization will be done in redundant internal coordinates (2022)
Making redundant internal coordinates   ...  (2022 redundants) done
Evaluating the initial hessian          ...  (Almloef) done
Evaluating the coordinates              ...  done
Calculating the B-matrix                .... done
Calculating the G-matrix                .... done
Diagonalizing the G-matrix              .... done
Small eigenvalue found = 1.560e-02
The first mode is                       ....   47
The number of degrees of freedom        ....   54

    -----------------------------------------------------------------
                    Redundant Internal Coordinates


    -----------------------------------------------------------------
         Definition                    Initial Value    Approx d2E/dq
    -----------------------------------------------------------------
      1. B(C   1,C   0)                  1.4273         0.544722   
      2. B(C   2,C   1)                  1.4167         0.566334   
      3. B(C   3,C   2)                  1.3889         0.627291   
      4. B(C   4,C   3)                  1.4036         0.594253   
      5. B(C   5,C   4)                  1.4023         0.597223   
      6. B(C   6,C   5)                  1.3903         0.624000   
      7. B(C   6,C   1)                  1.4154         0.569100   
      8. B(C   7,C   0)                  1.4876         0.436462   
      9. B(C   8,C   7)                  1.4956         0.423939   
     10. B(C   9,C   8)                  1.3348         0.765259   
     11. B(O  10,C   9)                  1.4164         0.507781   
     12. B(O  10,C   0)                  1.2993         0.780832   
     13. B(H  11,C   2)                  1.0898         0.360301   
     14. B(H  12,C   3)                  1.0904         0.359615   
     15. B(H  13,C   4)                  1.0918         0.357705   
     16. B(H  14,C   5)                  1.0904         0.359516   
     17. B(H  15,C   6)                  1.0912         0.358564   
     18. B(H  16,C   8)                  1.0866         0.364638   
     19. B(H  17,C   9)                  1.0843         0.367698   
     20. B(H  18,C   7)                  1.1048         0.340986   
     21. B(H  19,C   7)                  1.1047         0.341137   
     22. A(C   7,C   0,O  10)          109.9691         0.422028   
     23. A(C   1,C   0,C   7)          129.9375         0.398510   
     24. A(C   1,C   0,O  10)          120.0930         0.439156   
     25. A(C   0,C   1,C   6)          119.5699         0.417668   
     26. A(C   0,C   1,C   2)          120.1623         0.417306   
     27. A(C   2,C   1,C   6)          120.2676         0.420576   
     28. A(C   1,C   2,C   3)          119.5011         0.427963   
     29. A(C   1,C   2,H  11)          119.7740         0.347589   
     30. A(C   3,C   2,H  11)          120.7248         0.353642   
     31. A(C   2,C   3,C   4)          119.9556         0.431675   
     32. A(C   4,C   3,H  12)          120.0663         0.350308   
     33. A(C   2,C   3,H  12)          119.9781         0.353527   
     34. A(C   5,C   4,H  13)          119.5833         0.350288   
     35. A(C   3,C   4,H  13)          119.5925         0.349993   
     36. A(C   3,C   4,C   5)          120.8242         0.427886   
     37. A(C   6,C   5,H  14)          119.9537         0.353196   
     38. A(C   4,C   5,H  14)          120.1669         0.350587   
     39. A(C   4,C   5,C   6)          119.8794         0.431654   
     40. A(C   5,C   6,H  15)          120.0171         0.353038   
     41. A(C   1,C   6,H  15)          120.4107         0.347591   
     42. A(C   1,C   6,C   5)          119.5721         0.427933   
     43. A(C   8,C   7,H  18)          113.6570         0.328181   
     44. A(C   0,C   7,H  18)          110.6450         0.329763   
     45. A(C   0,C   7,C   8)          102.0556         0.381437   
     46. A(H  18,C   7,H  19)          106.0076         0.285937   
     47. A(C   8,C   7,H  19)          113.8540         0.328205   
     48. A(C   0,C   7,H  19)          110.7019         0.329787   
     49. A(C   9,C   8,H  16)          126.4897         0.366572   
     50. A(C   7,C   8,H  16)          125.6115         0.331840   
     51. A(C   7,C   8,C   9)          107.8988         0.421068   
     52. A(O  10,C   9,H  17)          114.1799         0.340357   
     53. A(C   8,C   9,H  17)          135.6369         0.367098   
     54. A(C   8,C   9,O  10)          110.1831         0.432066   
     55. A(C   0,O  10,C   9)          109.8935         0.430798   
     56. D(C   6,C   1,C   0,C   7)      0.8045         0.020286   
     57. D(C   2,C   1,C   0,O  10)      0.7337         0.020286   
     58. D(C   2,C   1,C   0,C   7)   -179.0256         0.020286   
     59. D(C   6,C   1,C   0,O  10)   -179.4363         0.020286   
     60. D(C   3,C   2,C   1,C   6)     -0.0573         0.021990   
     61. D(C   3,C   2,C   1,C   0)    179.7716         0.021990   
     62. D(H  11,C   2,C   1,C   6)   -179.9455         0.021990   
     63. D(H  11,C   2,C   1,C   0)     -0.1167         0.021990   
     64. D(H  12,C   3,C   2,H  11)     -0.0176         0.027268   
     65. D(H  12,C   3,C   2,C   1)   -179.9047         0.027268   
     66. D(C   4,C   3,C   2,H  11)    179.9392         0.027268   
     67. D(C   4,C   3,C   2,C   1)      0.0521         0.027268   
     68. D(H  13,C   4,C   3,C   2)   -179.9803         0.024320   
     69. D(C   5,C   4,C   3,H  12)    179.9659         0.024320   
     70. D(C   5,C   4,C   3,C   2)      0.0092         0.024320   
     71. D(H  13,C   4,C   3,H  12)     -0.0235         0.024320   
     72. D(H  14,C   5,C   4,H  13)     -0.0502         0.024576   
     73. D(C   6,C   5,C   4,H  13)    179.9231         0.024576   
     74. D(H  14,C   5,C   4,C   3)    179.9604         0.024576   
     75. D(C   6,C   5,C   4,C   3)     -0.0664         0.024576   
     76. D(H  15,C   6,C   5,H  14)     -0.0620         0.026965   
     77. D(C   1,C   6,C   5,H  14)   -179.9662         0.026965   
     78. D(C   1,C   6,C   5,C   4)      0.0605         0.026965   
     79. D(H  15,C   6,C   1,C   2)   -179.9031         0.022214   
     80. D(H  15,C   6,C   1,C   0)      0.2670         0.022214   
     81. D(H  15,C   6,C   5,C   4)    179.9647         0.026965   
     82. D(C   5,C   6,C   1,C   2)      0.0007         0.022214   
     83. D(C   5,C   6,C   1,C   0)   -179.8292         0.022214   
     84. D(H  18,C   7,C   0,C   1)    -59.0058         0.014061   
     85. D(C   8,C   7,C   0,O  10)     -0.0449         0.014061   
     86. D(C   8,C   7,C   0,C   1)    179.7335         0.014061   
     87. D(H  19,C   7,C   0,C   1)     58.2145         0.014061   
     88. D(H  18,C   7,C   0,O  10)    121.2158         0.014061   
     89. D(H  16,C   8,C   7,H  18)     60.8451         0.013283   
     90. D(H  16,C   8,C   7,C   0)    179.9995         0.013283   
     91. D(C   9,C   8,C   7,H  19)    119.3606         0.013283   
     92. D(C   9,C   8,C   7,H  18)   -119.1130         0.013283   
     93. D(C   9,C   8,C   7,C   0)      0.0413         0.013283   
     94. D(H  17,C   9,C   8,H  16)     -0.0108         0.041930   
     95. D(H  17,C   9,C   8,C   7)    179.9468         0.041930   
     96. D(O  10,C   9,C   8,H  16)   -179.9831         0.041930   
     97. D(O  10,C   9,C   8,C   7)     -0.0254         0.041930   
     98. D(C   0,O  10,C   9,H  17)   -179.9829         0.018539   
     99. D(C   0,O  10,C   9,C   8)     -0.0042         0.018539   
    100. D(C   9,O  10,C   0,C   7)      0.0324         0.046725   
    101. D(C   9,O  10,C   0,C   1)   -179.7712         0.046725   
    -----------------------------------------------------------------

Number of atoms                         .... 20
Number of degrees of freedom            .... 101


         *************************************************************
         *                GEOMETRY OPTIMIZATION CYCLE   1            *
         *************************************************************
---------------------------------
CARTESIAN COORDINATES (ANGSTROEM)
---------------------------------
  C     -0.690721   -1.102706   -0.054314
  C     -0.906702   -2.513591   -0.060381
  C      0.158478   -3.398086    0.239984
  C     -0.068201   -4.768369    0.234781
  C     -1.345181   -5.266386   -0.067736
  C     -2.403375   -4.396339   -0.367152
  C     -2.192062   -3.022146   -0.364723
  C     -1.643014    0.010322   -0.313938
  C     -0.772026    1.213597   -0.140020
  C      0.456513    0.790118    0.165014
  O      0.487739   -0.625177    0.212926
  H      1.144732   -2.997735    0.474059
  H      0.745618   -5.456105    0.466337
  H     -1.516834   -6.344623   -0.069803
  H     -3.390990   -4.794916   -0.601282
  H     -3.013735   -2.343103   -0.597944
  H     -1.091657    2.246688   -0.246035
  H      1.408790    1.262847    0.378175
  H     -2.079708   -0.078476   -1.324927
  H     -2.493437   -0.031128    0.389967

----------------------------
CARTESIAN COORDINATES (A.U.)
----------------------------
  NO LB      ZA    FRAG     MASS         X           Y           Z
   0 C     6.0000    0    12.011   -1.305274   -2.083812   -0.102639
   1 C     6.0000    0    12.011   -1.713418   -4.749999   -0.114104
   2 C     6.0000    0    12.011    0.299480   -6.421452    0.453504
   3 C     6.0000    0    12.011   -0.128881   -9.010912    0.443672
   4 C     6.0000    0    12.011   -2.542024   -9.952027   -0.128002
   5 C     6.0000    0    12.011   -4.541721   -8.307877   -0.693817
   6 C     6.0000    0    12.011   -4.142397   -5.711028   -0.689227
   7 C     6.0000    0    12.011   -3.104846    0.019506   -0.593257
   8 C     6.0000    0    12.011   -1.458918    2.293366   -0.264599
   9 C     6.0000    0    12.011    0.862685    1.493107    0.311831
  10 O     8.0000    0    15.999    0.921693   -1.181413    0.402372
  11 H     1.0000    0     1.008    2.163230   -5.664898    0.895842
  12 H     1.0000    0     1.008    1.409014  -10.310544    0.881249
  13 H     1.0000    0     1.008   -2.866401  -11.989600   -0.131909
  14 H     1.0000    0     1.008   -6.408042   -9.061078   -1.136258
  15 H     1.0000    0     1.008   -5.695134   -4.427823   -1.129950
  16 H     1.0000    0     1.008   -2.062933    4.245625   -0.464939
  17 H     1.0000    0     1.008    2.662227    2.386435    0.714647
  18 H     1.0000    0     1.008   -3.930079   -0.148298   -2.503749
  19 H     1.0000    0     1.008   -4.711913   -0.058823    0.736931

--------------------------------
INTERNAL COORDINATES (ANGSTROEM)
--------------------------------
 C      0   0   0     0.000000000000     0.00000000     0.00000000
 C      1   0   0     1.427333557398     0.00000000     0.00000000
 C      2   1   0     1.416742379775   120.16233820     0.00000000
 C      3   2   1     1.388915382714   119.50108768   179.77157216
 C      4   3   2     1.403643611455   119.95561065     0.05205766
 C      5   4   3     1.402286085255   120.82419168     0.00000000
 C      6   5   4     1.390347253480   119.87936279   359.93358843
 C      1   2   3     1.487648449066   129.93753685   180.97440203
 C      8   1   2     1.495572897753   102.05555022   179.73347308
 C      9   8   1     1.334798965806   107.89877101     0.04133713
 O      1   2   3     1.299314871400   120.09304437     0.73365314
 H      3   2   1     1.089848146001   119.77403773   359.88333223
 H      4   3   2     1.090367071950   119.97810199   180.09528035
 H      5   4   3     1.091816858757   119.59253790   180.01973327
 H      6   5   4     1.090442052589   120.16688804   179.96035461
 H      7   6   5     1.091163576014   120.01706649   179.96472849
 H      9   8   1     1.086591077944   125.61152310   179.99946273
 H     10   9   8     1.084316284158   135.63690522   179.94681378
 H      8   1   2     1.104846366044   110.64499211   300.99417977
 H      8   1   2     1.104726043168   110.70186801    58.21449446

---------------------------
INTERNAL COORDINATES (A.U.)
---------------------------
 C      0   0   0     0.000000000000     0.00000000     0.00000000
 C      1   0   0     2.697269525238     0.00000000     0.00000000
 C      2   1   0     2.677255100094   120.16233820     0.00000000
 C      3   2   1     2.624669696519   119.50108768   179.77157216
 C      4   3   2     2.652502015278   119.95561065     0.05205766
 C      5   4   3     2.649936662541   120.82419168     0.00000000
 C      6   5   4     2.627375540127   119.87936279   359.93358843
 C      1   2   3     2.811248152288   129.93753685   180.97440203
 C      8   1   2     2.826223190068   102.05555022   179.73347308
 C      9   8   1     2.522404489216   107.89877101     0.04133713
 O      1   2   3     2.455349268677   120.09304437     0.73365314
 H      3   2   1     2.059514523504   119.77403773   359.88333223
 H      4   3   2     2.060495151431   119.97810199   180.09528035
 H      5   4   3     2.063234851450   119.59253790   180.01973327
 H      6   5   4     2.060636844304   120.16688804   179.96035461
 H      7   6   5     2.062000325976   120.01706649   179.96472849
 H      9   8   1     2.053359556876   125.61152310   179.99946273
 H     10   9   8     2.049060819610   135.63690522   179.94681378
 H      8   1   2     2.087857051882   110.64499211   300.99417977
 H      8   1   2     2.087629674598   110.70186801    58.21449446

---------------------
BASIS SET INFORMATION
---------------------
There are 3 groups of distinct atoms

 Group   1 Type C   : 7s4p1d contracted to 3s2p1d pattern {511/31/1}
 Group   2 Type O   : 7s4p1d contracted to 3s2p1d pattern {511/31/1}
 Group   3 Type H   : 4s1p contracted to 2s1p pattern {31/1}

Atom   0C    basis set group =>   1
Atom   1C    basis set group =>   1
Atom   2C    basis set group =>   1
Atom   3C    basis set group =>   1
Atom   4C    basis set group =>   1
Atom   5C    basis set group =>   1
Atom   6C    basis set group =>   1
Atom   7C    basis set group =>   1
Atom   8C    basis set group =>   1
Atom   9C    basis set group =>   1
Atom  10O    basis set group =>   2
Atom  11H    basis set group =>   3
Atom  12H    basis set group =>   3
Atom  13H    basis set group =>   3
Atom  14H    basis set group =>   3
Atom  15H    basis set group =>   3
Atom  16H    basis set group =>   3
Atom  17H    basis set group =>   3
Atom  18H    basis set group =>   3
Atom  19H    basis set group =>   3
---------------------------------
AUXILIARY/J BASIS SET INFORMATION
---------------------------------
There are 3 groups of distinct atoms

 Group   1 Type C   : 12s5p4d2f1g contracted to 6s4p3d1f1g pattern {711111/2111/211/2/1}
 Group   2 Type O   : 12s5p4d2f1g contracted to 6s4p3d1f1g pattern {711111/2111/211/2/1}
 Group   3 Type H   : 5s2p1d contracted to 3s1p1d pattern {311/2/1}

Atom   0C    basis set group =>   1
Atom   1C    basis set group =>   1
Atom   2C    basis set group =>   1
Atom   3C    basis set group =>   1
Atom   4C    basis set group =>   1
Atom   5C    basis set group =>   1
Atom   6C    basis set group =>   1
Atom   7C    basis set group =>   1
Atom   8C    basis set group =>   1
Atom   9C    basis set group =>   1
Atom  10O    basis set group =>   2
Atom  11H    basis set group =>   3
Atom  12H    basis set group =>   3
Atom  13H    basis set group =>   3
Atom  14H    basis set group =>   3
Atom  15H    basis set group =>   3
Atom  16H    basis set group =>   3
Atom  17H    basis set group =>   3
Atom  18H    basis set group =>   3
Atom  19H    basis set group =>   3
---------------------------------
AUXILIARY/C BASIS SET INFORMATION
---------------------------------
There are 3 groups of distinct atoms

 Group   1 Type C   : 8s6p5d3f contracted to 6s5p4d1f pattern {311111/21111/2111/3}
 Group   2 Type O   : 8s6p5d3f contracted to 6s5p4d1f pattern {311111/21111/2111/3}
 Group   3 Type H   : 4s3p2d contracted to 3s2p1d pattern {211/21/2}

Atom   0C    basis set group =>   1
Atom   1C    basis set group =>   1
Atom   2C    basis set group =>   1
Atom   3C    basis set group =>   1
Atom   4C    basis set group =>   1
Atom   5C    basis set group =>   1
Atom   6C    basis set group =>   1
Atom   7C    basis set group =>   1
Atom   8C    basis set group =>   1
Atom   9C    basis set group =>   1
Atom  10O    basis set group =>   2
Atom  11H    basis set group =>   3
Atom  12H    basis set group =>   3
Atom  13H    basis set group =>   3
Atom  14H    basis set group =>   3
Atom  15H    basis set group =>   3
Atom  16H    basis set group =>   3
Atom  17H    basis set group =>   3
Atom  18H    basis set group =>   3
Atom  19H    basis set group =>   3


           ************************************************************
           *        Program running with 8 parallel MPI-processes     *
           *              working on a common directory               *
           ************************************************************
------------------------------------------------------------------------------
                             ORCA STARTUP CALCULATIONS
                           -- RI-GTO INTEGRALS CHOSEN --
------------------------------------------------------------------------------
------------------------------------------------------------------------------
                   ___                                                        
                  /   \      - P O W E R E D   B Y -                         
                 /     \                                                     
                 |  |  |   _    _      __       _____    __    __             
                 |  |  |  | |  | |    /  \     |  _  \  |  |  /  |          
                  \  \/   | |  | |   /    \    | | | |  |  | /  /          
                 / \  \   | |__| |  /  /\  \   | |_| |  |  |/  /          
                |  |  |   |  __  | /  /__\  \  |    /   |      \           
                |  |  |   | |  | | |   __   |  |    \   |  |\   \          
                \     /   | |  | | |  |  |  |  | |\  \  |  | \   \       
                 \___/    |_|  |_| |__|  |__|  |_| \__\ |__|  \__/        
                                                                              
                      - O R C A' S   B I G   F R I E N D -                    
                                      &                                       
                       - I N T E G R A L  F E E D E R -                       
                                                                              
 v1 FN, 2020, v2 2021, v3 2022-2024                                           
------------------------------------------------------------------------------


----------------------
SHARK INTEGRAL PACKAGE
----------------------

Number of atoms                             ...     20
Number of basis functions                   ...    199
Number of shells                            ...     93
Maximum angular momentum                    ...      2
Integral batch strategy                     ... SHARK/LIBINT Hybrid
RI-J (if used) integral strategy            ... SPLIT-RIJ (Revised 2003 algorithm where possible)
Printlevel                                  ...      1
Contraction scheme used                     ... SEGMENTED contraction
Prescreening option                         ... SCHWARTZ
   Thresh                                   ... 1.000e-12
   Tcut                                     ... 1.000e-14
   Tpresel                                  ... 1.000e-14 
Coulomb Range Separation                    ... NOT USED
Exchange Range Separation                   ... NOT USED
Multipole approximations                    ... NOT USED
Finite Nucleus Model                        ... NOT USED
CABS basis                                  ... NOT available
Auxiliary Coulomb fitting basis             ... AVAILABLE
   # of basis functions in Aux-J            ...    638
   # of shells in Aux-J                     ...    210
   Maximum angular momentum in Aux-J        ...      4
Auxiliary J/K fitting basis                 ... NOT available
Auxiliary Correlation fitting basis         ... AVAILABLE
   # of basis functions in Aux-C            ...    654
   # of shells in Aux-C                     ...    230
   Maximum angular momentum in Aux-C        ...      3
Auxiliary 'external' fitting basis          ... NOT available

Checking pre-screening integrals            ... done (  0.0 sec) Dimension = 93
Check shell pair data                       ... done (  0.0 sec)
Shell pair information
Shell pair cut-off parameter TPreSel        ...   1.0e-14
Total number of shell pairs                 ...      4371
Shell pairs after pre-screening             ...      3990
Total number of primitive shell pairs       ...     15923
Primitive shell pairs kept                  ...     10572
          la=0 lb=0:   1211 shell pairs
          la=1 lb=0:   1450 shell pairs
          la=1 lb=1:    463 shell pairs
          la=2 lb=0:    503 shell pairs
          la=2 lb=1:    305 shell pairs
          la=2 lb=2:     58 shell pairs

Calculating one electron integrals          ... done (  0.0 sec)
Calculating RI/J V-Matrix + Cholesky decomp.... done (  0.1 sec)
Calculating RI/C V-Matrix + Cholesky decomp.... done (  0.1 sec)
Calculating Nuclear repulsion               ... done (  0.0 sec) ENN=    551.379091819334 Eh

Diagonalization of the overlap matrix:
Smallest eigenvalue                        ... 3.105e-04
Time for diagonalization                   ...    0.006 sec
Threshold for overlap eigenvalues          ... 1.000e-07
Number of eigenvalues below threshold      ... 0
Time for construction of square roots      ...    0.030 sec
Total time needed                          ...    0.037 sec

-------------------
DFT GRID GENERATION
-------------------

General Integration Accuracy     IntAcc      ... 4.388
Radial Grid Type                 RadialGrid  ... OptM3 with GC (2021)
Angular Grid (max. ang.)         AngularGrid ... 4 (Lebedev-302)
Angular grid pruning method      GridPruning ... 4 (adaptive)
Weight generation scheme         WeightScheme... mBecke (2022)
Basis function cutoff            BFCut       ... 1.0000e-12
Integration weight cutoff        WCut        ... 1.0000e-14
Partially contracted basis set               ... off
Rotationally invariant grid construction     ... off
Angular grids for H and He will be reduced by one unit

Total number of grid points                  ...    94977
Total number of batches                      ...     1496
Average number of points per batch           ...       63
Average number of grid points per atom       ...     4749

--------------------
COSX GRID GENERATION
--------------------

GRIDX 1
-------
General Integration Accuracy     IntAcc      ... 3.816
Radial Grid Type                 RadialGrid  ... OptM3 with GC (2021)
Angular Grid (max. ang.)         AngularGrid ... 1 (Lebedev-50)
Angular grid pruning method      GridPruning ... 4 (adaptive)
Weight generation scheme         WeightScheme... mBecke (2022)
Basis function cutoff            BFCut       ... 1.0000e-12
Integration weight cutoff        WCut        ... 1.0000e-14
Partially contracted basis set               ... on
Rotationally invariant grid construction     ... off
Angular grids for H and He will be reduced by one unit

Total number of grid points                  ...    12124
Total number of batches                      ...      104
Average number of points per batch           ...      116
Average number of grid points per atom       ...      606
UseSFitting                                  ... on

GRIDX 2
-------
General Integration Accuracy     IntAcc      ... 4.020
Radial Grid Type                 RadialGrid  ... OptM3 with GC (2021)
Angular Grid (max. ang.)         AngularGrid ... 2 (Lebedev-110)
Angular grid pruning method      GridPruning ... 4 (adaptive)
Weight generation scheme         WeightScheme... mBecke (2022)
Basis function cutoff            BFCut       ... 1.0000e-12
Integration weight cutoff        WCut        ... 1.0000e-14
Partially contracted basis set               ... on
Rotationally invariant grid construction     ... off
Angular grids for H and He will be reduced by one unit

Total number of grid points                  ...    26482
Total number of batches                      ...      216
Average number of points per batch           ...      122
Average number of grid points per atom       ...     1324
UseSFitting                                  ... on

GRIDX 3
-------
General Integration Accuracy     IntAcc      ... 4.338
Radial Grid Type                 RadialGrid  ... OptM3 with GC (2021)
Angular Grid (max. ang.)         AngularGrid ... 3 (Lebedev-194)
Angular grid pruning method      GridPruning ... 4 (adaptive)
Weight generation scheme         WeightScheme... mBecke (2022)
Basis function cutoff            BFCut       ... 1.0000e-12
Integration weight cutoff        WCut        ... 1.0000e-14
Partially contracted basis set               ... on
Rotationally invariant grid construction     ... off
Angular grids for H and He will be reduced by one unit

Total number of grid points                  ...    58156
Total number of batches                      ...      466
Average number of points per batch           ...      124
Average number of grid points per atom       ...     2908
UseSFitting                                  ... on
Initializing property integral containers    ... done (  0.0 sec)

SHARK setup successfully completed in   1.5 seconds

Maximum memory used throughout the entire STARTUP-calculation: 25.7 MB


           ************************************************************
           *        Program running with 8 parallel MPI-processes     *
           *              working on a common directory               *
           ************************************************************
-------------------------------------------------------------------------------
                                 ORCA GUESS
                   Start orbitals & Density for SCF / CASSCF
-------------------------------------------------------------------------------

------------
SCF SETTINGS
------------
Hamiltonian:
 Density Functional     Method          .... DFT(GTOs)
 Exchange Functional    Exchange        .... B88
   X-Alpha parameter    XAlpha          ....  0.666667
   Becke's b parameter  XBeta           ....  0.004200
 Correlation Functional Correlation     .... LYP
 LDA part of GGA corr.  LDAOpt          .... VWN-3
 Gradients option       PostSCFGGA      .... off
 Hybrid DFT is turned on
   Fraction HF Exchange ScalHFX         ....  0.530000
   Scaling of DF-GGA-X  ScalDFX         ....  0.470000
   Scaling of DF-GGA-C  ScalDFC         ....  0.730000
   Scaling of DF-LDA-C  ScalLDAC        ....  0.730000
   Perturbative correction              ....  0.270000
   NL short-range parameter             ....  7.800000
 RI-approximation to the Coulomb term is turned on
   Number of AuxJ basis functions       .... 638
   RIJ-COSX (HFX calculated with COS-X)).... on


General Settings:
 Integral files         IntName         .... calc
 Hartree-Fock type      HFTyp           .... RHF
 Total Charge           Charge          ....    1
 Multiplicity           Mult            ....    1
 Number of Electrons    NEL             ....   76
 Basis Dimension        Dim             ....  199
 Nuclear Repulsion      ENuc            ....    551.3790918193 Eh

Convergence Acceleration:
 AO-DIIS                CNVDIIS         .... on
   Start iteration      DIISMaxIt       ....    12
   Startup error        DIISStart       ....  0.200000
   # of expansion vecs  DIISMaxEq       ....     5
   Bias factor          DIISBfac        ....   1.050
   Max. coefficient     DIISMaxC        ....  10.000
 MO-DIIS                CNVKDIIS        .... off
 Trust-Rad. Augm. Hess. CNVTRAH         .... auto
   Auto Start mean grad. ratio tolernc. ....  1.125000
   Auto Start start iteration           ....    50
   Auto Start num. interpolation iter.  ....    10
   Max. Number of Micro iterations      ....    24
   Max. Number of Macro iterations      .... Maxiter - #DIIS iter
   Number of Davidson start vectors     ....     2
   Converg. threshold    (grad. norm)   ....   2.000e-06
   Grad. Scal. Fac. for Micro threshold ....   0.100
   Minimum threshold for Micro iter.    ....   1.000e-02
   NR start threshold (gradient norm)   ....   1.000e-04
   Initial trust radius                 ....   0.400
   Minimum AH scaling param. (alpha)    ....   1.000
   Maximum AH scaling param. (alpha)    .... 1000.000
   Quad. conv. algorithm                .... NR
   White noise on init. David. guess    .... on
   Maximum white noise                  ....   0.010
   Pseudo random numbers                .... off
   Inactive MOs                         .... canonical
   Orbital update algorithm             .... Taylor
   Preconditioner                       .... Diag
   Full preconditioner red. dimension   ....   250
 SOSCF                  CNVSOSCF        .... on
   Start iteration      SOSCFMaxIt      ....   150
   Startup grad/error   SOSCFStart      ....  0.003300
   Hessian update       SOSCFHessUp     .... L-BFGS
 Level Shifting         CNVShift        .... on
   Level shift para.    LevelShift      ....    0.2500
   Turn off err/grad.   ShiftErr        ....    0.0010
 Zerner damping         CNVZerner       .... off
 Static damping         CNVDamp         .... on
   Fraction old density DampFac         ....    0.7000
   Max. Damping (<1)    DampMax         ....    0.9800
   Min. Damping (>=0)   DampMin         ....    0.0000
   Turn off err/grad.   DampErr         ....    0.1000

SCF Procedure:
 Maximum # iterations   MaxIter         ....   125
 SCF integral mode      SCFMode         .... Direct
   Integral package                     .... SHARK and LIBINT hybrid scheme
 Reset frequency        DirectResetFreq ....    20
 Integral Threshold     Thresh          ....  1.000e-12 Eh
 Primitive CutOff       TCut            ....  1.000e-14 Eh

Convergence Tolerance:
 Convergence Check Mode ConvCheckMode   .... Total+1el-Energy
 Convergence forced     ConvForced      .... 0
 Energy Change          TolE            ....  1.000e-09 Eh
 1-El. energy change                    ....  1.000e-06 Eh
 Orbital Gradient       TolG            ....  2.000e-06
 Orbital Rotation angle TolX            ....  2.000e-06
 DIIS Error             TolErr          ....  1.000e-08

------------------------------
INITIAL GUESS: MODEL POTENTIAL
------------------------------
Loading Hartree-Fock densities                     ... done
Calculating cut-offs                               ... done
Initializing the effective Hamiltonian             ... done
Setting up the integral package (SHARK)            ... done
Starting the Coulomb interaction                   ... done (   0.1 sec)
Making the grid                                    ... done (   0.1 sec)
Mapping shells                                     ... done
Starting the XC term evaluation                    ... done (   0.0 sec)
  promolecular density results
     # of electrons  =     76.993308535
     EX              =    -62.294200164
     EC              =     -0.858674358
     EX+EC           =    -63.152874521
Transforming the Hamiltonian                       ... done (   0.0 sec)
Diagonalizing the Hamiltonian                      ... done (   0.0 sec)
Back transforming the eigenvectors                 ... done (   0.0 sec)
Now organizing SCF variables                       ... done
                      ------------------
                      INITIAL GUESS DONE (   0.3 sec)
                      ------------------
             **** ENERGY FILE WAS UPDATED (calc.en.tmp) ****
Finished Guess after   0.5 sec
Maximum memory used throughout the entire GUESS-calculation: 14.4 MB


           ************************************************************
           *        Program running with 8 parallel MPI-processes     *
           *              working on a common directory               *
           ************************************************************

-------------------------------------------------------------------------------------------
                                      ORCA LEAN-SCF
                              memory conserving SCF solver
-------------------------------------------------------------------------------------------

--------------------
CPCM SOLVATION MODEL
--------------------
CPCM parameters:
  Epsilon                                         ...      16.7000
  Refrac                                          ...       1.2750
  Rsolv                                           ...       1.3000
  Surface type                                    ... GAUSSIAN VDW
  Discretization scheme                           ... Constant charge density
    Threshold for H atoms                         ...       5.0000 (charges/Ang^2)
    Threshold for non-H atoms                     ...       5.0000 (charges/Ang^2)
  Epsilon function type                           ...         CPCM
Solvent:                                          ... CUSTOM
Radii:
  Scheme                                          ... Element-dependent radii
  Radius for C  used is    3.8550 Bohr (=   2.0400 Ang.)
  Radius for O  used is    3.4469 Bohr (=   1.8240 Ang.)
  Radius for H  used is    2.4944 Bohr (=   1.3200 Ang.)
Calculating surface                               ...        done! (  0.0s)
Cavity surface points                             ...         1905
Cavity Volume                                     ...    1253.8864
Cavity Surface-area                               ...     679.2369
Calculating surface distance matrix               ...        done! (  0.0s)
Performing Cholesky decomposition & store         ...        done! (  0.2s)
Overall time for CPCM initialization              ...                 0.2s

----------------------------------------D-I-I-S--------------------------------------------
Iteration    Energy (Eh)           Delta-E    RMSDP     MaxDP     DIISErr   Damp  Time(sec)
-------------------------------------------------------------------------------------------
               ***  Starting incremental Fock matrix formation  ***
    1    -460.0024059099037004     0.00e+00  3.44e-03  5.66e-02  1.18e-01  0.700   1.6
    2    -460.0757677412294697    -7.34e-02  2.64e-03  3.97e-02  7.24e-02  0.700   1.1
                               ***Turning on AO-DIIS***
    3    -460.1147122163822587    -3.89e-02  1.72e-03  3.03e-02  3.92e-02  0.700   1.0
    4    -460.1383479161326022    -2.36e-02  3.96e-03  7.33e-02  2.55e-02  0.000   1.0
    5    -460.1896389318714000    -5.13e-02  2.12e-04  4.47e-03  3.83e-03  0.000   1.0
                              *** Initializing SOSCF ***
---------------------------------------S-O-S-C-F--------------------------------------
Iteration    Energy (Eh)           Delta-E    RMSDP     MaxDP     MaxGrad    Time(sec)
--------------------------------------------------------------------------------------
    6    -460.1898183518624137    -1.79e-04  1.05e-04  2.14e-03  1.52e-03     1.0
               *** Restarting incremental Fock matrix formation ***
    7    -460.1899216746554657    -1.03e-04  7.63e-05  1.39e-03  9.51e-04     1.6
    8    -460.1899417363483735    -2.01e-05  7.14e-05  1.30e-03  3.01e-04     1.3
    9    -460.1899459214756689    -4.19e-06  2.35e-05  3.97e-04  2.25e-04     1.3
   10    -460.1899474597345261    -1.54e-06  6.52e-06  1.44e-04  4.62e-05     1.3
   11    -460.1899475131659756    -5.34e-08  2.52e-06  7.94e-05  2.87e-05     1.2
   12    -460.1899475457078097    -3.25e-08  8.85e-07  2.12e-05  7.59e-06     1.2
   13    -460.1899475455695665     1.38e-10  3.91e-07  8.31e-06  4.88e-06     1.1
                 **** Energy Check signals convergence ****

               *****************************************************
               *                     SUCCESS                       *
               *           SCF CONVERGED AFTER  13 CYCLES          *
               *****************************************************

Recomputing exchange energy using gridx3       ... done (    1.763 sec)
Old exchange energy                            :    -33.326261096 Eh
New exchange energy                            :    -33.326278251 Eh
Exchange energy change after final integration :     -0.000017155 Eh
Total energy after final integration           :   -460.189964701 Eh
             **** ENERGY FILE WAS UPDATED (calc.en.tmp) ****

----------------
TOTAL SCF ENERGY
----------------

Total Energy       :       -460.18996470051547 Eh          -12522.40557 eV

Components:
Nuclear Repulsion  :        551.37909181933355 Eh           15003.78787 eV
Electronic Energy  :      -1011.49286271255505 Eh          -27524.12009 eV
One Electron Energy:      -1701.41077994862349 Eh          -46297.74105 eV
Two Electron Energy:        689.91791723606843 Eh           18773.62096 eV
CPCM Dielectric    :         -0.07617665234802 Eh              -2.07287 eV

Virial components:
Potential Energy   :       -916.32874849651705 Eh          -24934.57290 eV
Kinetic Energy     :        456.13878379600158 Eh           12412.16733 eV
Virial Ratio       :          2.00888146557239

DFT components:
N(Alpha)           :       37.999995282383 electrons
N(Beta)            :       37.999995282383 electrons
N(Total)           :       75.999990564765 electrons
E(X)               :      -29.620823929566 Eh       
E(C)               :       -1.876354681575 Eh       
E(XC)              :      -31.497178611142 Eh       

CPCM Solvation Model Properties:
Surface-charge          :         -1.01588332477296
Corrected charge        :         -1.00000000000000
Outlying charge corr.   :          0.00001641598806 Eh               0.00045 eV
Free-energy (cav+disp)  :  This term is not implemented in the current solvation scheme

---------------
SCF CONVERGENCE
---------------

  Last Energy change         ...   -1.3824e-10  Tolerance :   1.0000e-09
  Last MAX-Density change    ...    8.3093e-06  Tolerance :   1.0000e-08
  Last RMS-Density change    ...    3.9105e-07  Tolerance :   1.0000e-09
  Last DIIS Error            ...    1.5248e-03  Tolerance :   1.0000e-08
  Last Orbital Gradient      ...    4.8847e-06  Tolerance :   2.0000e-06
  Last Orbital Rotation      ...    7.8354e-06  Tolerance :   2.0000e-06


----------------
ORBITAL ENERGIES
----------------

  NO   OCC          E(Eh)            E(eV) 
   0   2.0000     -19.868483      -540.6489 
   1   2.0000     -10.806615      -294.0629 
   2   2.0000     -10.728636      -291.9410 
   3   2.0000     -10.688756      -290.8558 
   4   2.0000     -10.686059      -290.7825 
   5   2.0000     -10.682135      -290.6757 
   6   2.0000     -10.679983      -290.6171 
   7   2.0000     -10.677038      -290.5370 
   8   2.0000     -10.676396      -290.5195 
   9   2.0000     -10.662187      -290.1329 
  10   2.0000     -10.661885      -290.1246 
  11   2.0000      -1.327222       -36.1155 
  12   2.0000      -1.021836       -27.8056 
  13   2.0000      -0.969993       -26.3948 
  14   2.0000      -0.947177       -25.7740 
  15   2.0000      -0.890336       -24.2273 
  16   2.0000      -0.869859       -23.6701 
  17   2.0000      -0.771191       -20.9852 
  18   2.0000      -0.754839       -20.5402 
  19   2.0000      -0.721480       -19.6325 
  20   2.0000      -0.685414       -18.6511 
  21   2.0000      -0.667510       -18.1639 
  22   2.0000      -0.613725       -16.7003 
  23   2.0000      -0.611573       -16.6418 
  24   2.0000      -0.583690       -15.8830 
  25   2.0000      -0.566284       -15.4094 
  26   2.0000      -0.538551       -14.6547 
  27   2.0000      -0.531172       -14.4539 
  28   2.0000      -0.528048       -14.3689 
  29   2.0000      -0.516087       -14.0434 
  30   2.0000      -0.500934       -13.6311 
  31   2.0000      -0.494897       -13.4668 
  32   2.0000      -0.468426       -12.7465 
  33   2.0000      -0.455641       -12.3986 
  34   2.0000      -0.441633       -12.0175 
  35   2.0000      -0.371258       -10.1024 
  36   2.0000      -0.329433        -8.9643 
  37   2.0000      -0.322286        -8.7698 
  38   0.0000      -0.088147        -2.3986 
  39   0.0000       0.015624         0.4252 
  40   0.0000       0.033521         0.9121 
  41   0.0000       0.063500         1.7279 
  42   0.0000       0.097435         2.6513 
  43   0.0000       0.115982         3.1560 
  44   0.0000       0.138336         3.7643 
  45   0.0000       0.147101         4.0028 
  46   0.0000       0.155153         4.2219 
  47   0.0000       0.162342         4.4176 
  48   0.0000       0.172040         4.6815 
*Only the first 10 virtual orbitals were printed.

                    ********************************
                    * MULLIKEN POPULATION ANALYSIS *
                    ********************************

-----------------------
MULLIKEN ATOMIC CHARGES
-----------------------
   0 C :    0.197769
   1 C :   -0.071550
   2 C :    0.060878
   3 C :   -0.018479
   4 C :    0.044674
   5 C :   -0.015386
   6 C :    0.028589
   7 C :    0.096379
   8 C :   -0.076749
   9 C :    0.202174
  10 O :   -0.256428
  11 H :    0.062780
  12 H :    0.057988
  13 H :    0.067296
  14 H :    0.056345
  15 H :    0.068762
  16 H :    0.095499
  17 H :    0.099694
  18 H :    0.149979
  19 H :    0.149789
Sum of atomic charges:    1.0000000

--------------------------------
MULLIKEN REDUCED ORBITAL CHARGES
--------------------------------
  0 C s       :     3.155783  s :     3.155783
      pz      :     0.665812  p :     2.558988
      px      :     0.855307
      py      :     1.037869
      dz2     :     0.007513  d :     0.087460
      dxz     :     0.015593
      dyz     :     0.011723
      dx2y2   :     0.026119
      dxy     :     0.026513

  1 C s       :     3.045289  s :     3.045289
      pz      :     1.088325  p :     2.983237
      px      :     0.980176
      py      :     0.914735
      dz2     :     0.004397  d :     0.043024
      dxz     :     0.007037
      dyz     :     0.003385
      dx2y2   :     0.016511
      dxy     :     0.011695

  2 C s       :     3.216189  s :     3.216189
      pz      :     0.879332  p :     2.684651
      px      :     0.883797
      py      :     0.921522
      dz2     :     0.003231  d :     0.038282
      dxz     :     0.003478
      dyz     :     0.007286
      dx2y2   :     0.010941
      dxy     :     0.013345

  3 C s       :     3.169688  s :     3.169688
      pz      :     0.972738  p :     2.811440
      px      :     0.917604
      py      :     0.921097
      dz2     :     0.003097  d :     0.037351
      dxz     :     0.004053
      dyz     :     0.004990
      dx2y2   :     0.012370
      dxy     :     0.012841

  4 C s       :     3.174254  s :     3.174254
      pz      :     0.869500  p :     2.742231
      px      :     0.950847
      py      :     0.921883
      dz2     :     0.003552  d :     0.038841
      dxz     :     0.006568
      dyz     :     0.003583
      dx2y2   :     0.013140
      dxy     :     0.011999

  5 C s       :     3.168828  s :     3.168828
      pz      :     0.973952  p :     2.809270
      px      :     0.902975
      py      :     0.932344
      dz2     :     0.003103  d :     0.037288
      dxz     :     0.003613
      dyz     :     0.005409
      dx2y2   :     0.012703
      dxy     :     0.012460

  6 C s       :     3.203811  s :     3.203811
      pz      :     0.886830  p :     2.729191
      px      :     0.911136
      py      :     0.931224
      dz2     :     0.003255  d :     0.038409
      dxz     :     0.004513
      dyz     :     0.006341
      dx2y2   :     0.011401
      dxy     :     0.012901

  7 C s       :     2.894359  s :     2.894359
      pz      :     1.088572  p :     2.972976
      px      :     1.013563
      py      :     0.870841
      dz2     :     0.006934  d :     0.036286
      dxz     :     0.006074
      dyz     :     0.004992
      dx2y2   :     0.005120
      dxy     :     0.013166

  8 C s       :     3.233153  s :     3.233153
      pz      :     0.958281  p :     2.806223
      px      :     0.903672
      py      :     0.944271
      dz2     :     0.004173  d :     0.037373
      dxz     :     0.008016
      dyz     :     0.003271
      dx2y2   :     0.011115
      dxy     :     0.010798

  9 C s       :     3.164827  s :     3.164827
      pz      :     1.029666  p :     2.571218
      px      :     0.920754
      py      :     0.620798
      dz2     :     0.006013  d :     0.061782
      dxz     :     0.006912
      dyz     :     0.008309
      dx2y2   :     0.026742
      dxy     :     0.013806

 10 O s       :     3.749967  s :     3.749967
      pz      :     1.628791  p :     4.485140
      px      :     1.471245
      py      :     1.385105
      dz2     :     0.002626  d :     0.021321
      dxz     :     0.003858
      dyz     :     0.002538
      dx2y2   :     0.008054
      dxy     :     0.004244

 11 H s       :     0.912268  s :     0.912268
      pz      :     0.004298  p :     0.024953
      px      :     0.015709
      py      :     0.004946

 12 H s       :     0.917478  s :     0.917478
      pz      :     0.004498  p :     0.024534
      px      :     0.011233
      py      :     0.008802

 13 H s       :     0.908496  s :     0.908496
      pz      :     0.003271  p :     0.024207
      px      :     0.003146
      py      :     0.017790

 14 H s       :     0.919097  s :     0.919097
      pz      :     0.004524  p :     0.024558
      px      :     0.015245
      py      :     0.004789

 15 H s       :     0.906643  s :     0.906643
      pz      :     0.004362  p :     0.024595
      px      :     0.012011
      py      :     0.008223

 16 H s       :     0.878942  s :     0.878942
      pz      :     0.004077  p :     0.025560
      px      :     0.004184
      py      :     0.017299

 17 H s       :     0.874561  s :     0.874561
      pz      :     0.004938  p :     0.025746
      px      :     0.015511
      py      :     0.005296

 18 H s       :     0.824563  s :     0.824563
      pz      :     0.016037  p :     0.025458
      px      :     0.006216
      py      :     0.003205

 19 H s       :     0.824765  s :     0.824765
      pz      :     0.010049  p :     0.025446
      px      :     0.012244
      py      :     0.003152


                     *******************************
                     * LOEWDIN POPULATION ANALYSIS *
                     *******************************

----------------------
LOEWDIN ATOMIC CHARGES
----------------------
   0 C :    0.259394
   1 C :   -0.089362
   2 C :    0.057026
   3 C :   -0.017010
   4 C :    0.057460
   5 C :   -0.017567
   6 C :    0.053442
   7 C :   -0.013929
   8 C :   -0.002878
   9 C :    0.107183
  10 O :    0.016829
  11 H :    0.052853
  12 H :    0.050487
  13 H :    0.053790
  14 H :    0.050530
  15 H :    0.055305
  16 H :    0.065653
  17 H :    0.058188
  18 H :    0.101536
  19 H :    0.101070

-------------------------------
LOEWDIN REDUCED ORBITAL CHARGES
-------------------------------
  0 C s       :     2.876095  s :     2.876095
      pz      :     0.680525  p :     2.682320
      px      :     0.917647
      py      :     1.084148
      dz2     :     0.014398  d :     0.182191
      dxz     :     0.028754
      dyz     :     0.021943
      dx2y2   :     0.057233
      dxy     :     0.059863

  1 C s       :     2.837067  s :     2.837067
      pz      :     1.053743  p :     3.142703
      px      :     1.077697
      py      :     1.011264
      dz2     :     0.009795  d :     0.109592
      dxz     :     0.014527
      dyz     :     0.007282
      dx2y2   :     0.044569
      dxy     :     0.033419

  2 C s       :     2.863690  s :     2.863690
      pz      :     0.886230  p :     2.987368
      px      :     1.038419
      py      :     1.062719
      dz2     :     0.006714  d :     0.091916
      dxz     :     0.006711
      dyz     :     0.014841
      dx2y2   :     0.029176
      dxy     :     0.034474

  3 C s       :     2.859637  s :     2.859637
      pz      :     0.964133  p :     3.066231
      px      :     1.047228
      py      :     1.054870
      dz2     :     0.006658  d :     0.091142
      dxz     :     0.007973
      dyz     :     0.009969
      dx2y2   :     0.032331
      dxy     :     0.034211

  4 C s       :     2.871265  s :     2.871265
      pz      :     0.865082  p :     2.979428
      px      :     1.056414
      py      :     1.057932
      dz2     :     0.007318  d :     0.091846
      dxz     :     0.013898
      dyz     :     0.006330
      dx2y2   :     0.033774
      dxy     :     0.030527

  5 C s       :     2.859285  s :     2.859285
      pz      :     0.965935  p :     3.067244
      px      :     1.046511
      py      :     1.054798
      dz2     :     0.006668  d :     0.091038
      dxz     :     0.006631
      dyz     :     0.011327
      dx2y2   :     0.033573
      dxy     :     0.032839

  6 C s       :     2.863259  s :     2.863259
      pz      :     0.890930  p :     2.991313
      px      :     1.031672
      py      :     1.068711
      dz2     :     0.006727  d :     0.091986
      dxz     :     0.009260
      dyz     :     0.012484
      dx2y2   :     0.029665
      dxy     :     0.033850

  7 C s       :     2.828353  s :     2.828353
      pz      :     1.080197  p :     3.096438
      px      :     1.034005
      py      :     0.982235
      dz2     :     0.016360  d :     0.089139
      dxz     :     0.015342
      dyz     :     0.010236
      dx2y2   :     0.012941
      dxy     :     0.034259

  8 C s       :     2.875418  s :     2.875418
      pz      :     0.952097  p :     3.039360
      px      :     1.046426
      py      :     1.040837
      dz2     :     0.007992  d :     0.088100
      dxz     :     0.015126
      dyz     :     0.006022
      dx2y2   :     0.028470
      dxy     :     0.030489

  9 C s       :     2.884220  s :     2.884220
      pz      :     1.024571  p :     2.875217
      px      :     1.093274
      py      :     0.757371
      dz2     :     0.011427  d :     0.133380
      dxz     :     0.012116
      dyz     :     0.017388
      dx2y2   :     0.060229
      dxy     :     0.032220

 10 O s       :     3.427339  s :     3.427339
      pz      :     1.598115  p :     4.518347
      px      :     1.525550
      py      :     1.394682
      dz2     :     0.004008  d :     0.037485
      dxz     :     0.004762
      dyz     :     0.004589
      dx2y2   :     0.015639
      dxy     :     0.008487

 11 H s       :     0.876296  s :     0.876296
      pz      :     0.013489  p :     0.070851
      px      :     0.041765
      py      :     0.015597

 12 H s       :     0.880311  s :     0.880311
      pz      :     0.014592  p :     0.069201
      px      :     0.030416
      py      :     0.024193

 13 H s       :     0.877635  s :     0.877635
      pz      :     0.010989  p :     0.068574
      px      :     0.011226
      py      :     0.046359

 14 H s       :     0.880251  s :     0.880251
      pz      :     0.014679  p :     0.069219
      px      :     0.039914
      py      :     0.014625

 15 H s       :     0.874564  s :     0.874564
      pz      :     0.013615  p :     0.070131
      px      :     0.032561
      py      :     0.023955

 16 H s       :     0.861469  s :     0.861469
      pz      :     0.013900  p :     0.072877
      px      :     0.013165
      py      :     0.045812

 17 H s       :     0.867808  s :     0.867808
      pz      :     0.016056  p :     0.074003
      px      :     0.042601
      py      :     0.015346

 18 H s       :     0.828459  s :     0.828459
      pz      :     0.041207  p :     0.070006
      px      :     0.017851
      py      :     0.010948

 19 H s       :     0.828949  s :     0.828949
      pz      :     0.026434  p :     0.069981
      px      :     0.032769
      py      :     0.010778


                      *****************************
                      * MAYER POPULATION ANALYSIS *
                      *****************************

  NA   - Mulliken gross atomic population
  ZA   - Total nuclear charge
  QA   - Mulliken gross atomic charge
  VA   - Mayer's total valence
  BVA  - Mayer's bonded valence
  FA   - Mayer's free valence

  ATOM       NA         ZA         QA         VA         BVA        FA
  0 C      5.8022     6.0000     0.1978     3.8681     3.8681     0.0000
  1 C      6.0716     6.0000    -0.0716     3.7886     3.7886     0.0000
  2 C      5.9391     6.0000     0.0609     3.8295     3.8295     0.0000
  3 C      6.0185     6.0000    -0.0185     3.8563     3.8563     0.0000
  4 C      5.9553     6.0000     0.0447     3.8174     3.8174    -0.0000
  5 C      6.0154     6.0000    -0.0154     3.8701     3.8701     0.0000
  6 C      5.9714     6.0000     0.0286     3.8736     3.8736     0.0000
  7 C      5.9036     6.0000     0.0964     3.8357     3.8357     0.0000
  8 C      6.0767     6.0000    -0.0767     3.9165     3.9165    -0.0000
  9 C      5.7978     6.0000     0.2022     3.7326     3.7326     0.0000
 10 O      8.2564     8.0000    -0.2564     2.3443     2.3443    -0.0000
 11 H      0.9372     1.0000     0.0628     0.9952     0.9952     0.0000
 12 H      0.9420     1.0000     0.0580     0.9832     0.9832     0.0000
 13 H      0.9327     1.0000     0.0673     0.9806     0.9806     0.0000
 14 H      0.9437     1.0000     0.0563     0.9835     0.9835    -0.0000
 15 H      0.9312     1.0000     0.0688     0.9887     0.9887    -0.0000
 16 H      0.9045     1.0000     0.0955     0.9917     0.9917     0.0000
 17 H      0.9003     1.0000     0.0997     0.9935     0.9935     0.0000
 18 H      0.8500     1.0000     0.1500     0.9736     0.9736    -0.0000
 19 H      0.8502     1.0000     0.1498     0.9736     0.9736    -0.0000

  Mayer bond orders larger than 0.100000
B(  0-C ,  1-C ) :   1.2006 B(  0-C ,  7-C ) :   1.0614 B(  0-C , 10-O ) :   1.3814 
B(  1-C ,  2-C ) :   1.2645 B(  1-C ,  6-C ) :   1.2868 B(  2-C ,  3-C ) :   1.4385 
B(  2-C , 11-H ) :   0.9981 B(  3-C ,  4-C ) :   1.3539 B(  3-C , 12-H ) :   0.9949 
B(  4-C ,  5-C ) :   1.3618 B(  4-C , 13-H ) :   0.9917 B(  5-C ,  6-C ) :   1.4419 
B(  5-C , 14-H ) :   0.9938 B(  6-C , 15-H ) :   0.9890 B(  7-C ,  8-C ) :   1.0370 
B(  7-C , 18-H ) :   0.8772 B(  7-C , 19-H ) :   0.8787 B(  8-C ,  9-C ) :   1.8268 
B(  8-C , 16-H ) :   0.9875 B(  9-C , 10-O ) :   0.8841 B(  9-C , 17-H ) :   0.9993 


-------
TIMINGS
-------

Total SCF time: 0 days 0 hours 0 min 18 sec 

Total time                  ....      18.003 sec
Sum of individual times     ....      18.012 sec  (100.0%)

SCF preparation             ....       0.477 sec  (  2.6%)
Fock matrix formation       ....      16.330 sec  ( 90.7%)
  Startup                   ....       0.077 sec  (  0.5% of F)
  Split-RI-J                ....       1.021 sec  (  6.3% of F)
  Chain of spheres X        ....       9.766 sec  ( 59.8% of F)
  XC integration            ....       1.706 sec  ( 10.4% of F)
    XC Preparation          ....       0.000 sec  (  0.0% of XC)
    Basis function eval.    ....       0.627 sec  ( 36.8% of XC)
    Density eval.           ....       0.371 sec  ( 21.7% of XC)
    XC-Functional eval.     ....       0.083 sec  (  4.9% of XC)
    XC-Potential eval.      ....       0.413 sec  ( 24.2% of XC)
  CPCM terms                ....       2.413 sec  ( 14.8% of F)
Diagonalization             ....       0.000 sec  (  0.0%)
Density matrix formation    ....       0.418 sec  (  2.3%)
Total Energy calculation    ....       0.043 sec  (  0.2%)
Population analysis         ....       0.019 sec  (  0.1%)
Orbital Transformation      ....       0.127 sec  (  0.7%)
Orbital Orthonormalization  ....       0.000 sec  (  0.0%)
DIIS solution               ....       0.285 sec  (  1.6%)
SOSCF solution              ....       0.310 sec  (  1.7%)
Finished LeanSCF after  18.1 sec

Maximum memory used throughout the entire LEANSCF-calculation: 21.7 MB


           ************************************************************
           *        Program running with 8 parallel MPI-processes     *
           *              working on a common directory               *
           ************************************************************

------------------------------------------------------------------------------
                                ORCA  MP2 
------------------------------------------------------------------------------

Freezing NCore=22 chemical core electrons

----------------------
RI-MP2 ENERGY+GRADIENT
----------------------
Dimension of the orbital basis            ...  199
Dimension of the AuxC basis               ...  654
Memory devoted to MP2                     ... 8000 MB   
Data format for matrix containers         ... DOUBLE
Compression type for matrix containers    ... UNCOMPRESSED
Overall scaling of the MP2 energy         ...   2.700e-01

-----------------------
SHARK RI TRANSFORMATION
-----------------------

Number of basis functions                ...    199
Number of aux functions                  ...    654
Number of operators                      ...      1
Generation of IJK                        ... YES
Generation of IAK                        ... YES
Generation of ABK                        ... NO
Orbital Range Operator  0:    0-  37 to   38- 198

Aux basis identifier                     ...   AUXC
Contraction scheme used                  ... SEGMENTED
Do orthogonalization                     ... YES
All operator combinations                ... NO
Transpose (ia|K)                         ... NO
Integral generator used                  ... LIBINT
Starting integral generation + trafo... 
Half trafo (segmented) done. Total time =  0.1 sec. integrals=  0.1 sec trafo=  0.0 sec
Integral generation and half transformation done (  0.1 sec)

Reading or making V^(-1/2)          ... done (  0.0 sec)
Sorting IJK integrals               ... done (  0.0 sec)
Sorting IAK integrals               ... done (  0.1 sec)

SHARK RI integral transformation done. Total time =  0.2 sec.

Opening buffers                              ... done
Frozen core precalculation                   ... done

Starting loop over batches of integrals:

Operator 0  - window                       ... ( 11- 37)x( 38-198)
Operator 0  - Memory available             ...  8000 MB
Operator 0  - Memory needed per MO         ...   0.8 MB
Operator 0  - Number of orbitals per batch ... 4
Operator 0  - Number of batches            ... 1

OPERATOR  0   PASS   0:  MOs    11 ...   14 +   15 ...   18 +   19 ...   22 +   23 ...   26
                            +   27 ...   30 +   31 ...   34 +   35 ...   37
  Reading integrals       ... ok
  Internal MO  13
Closing buffer GIPV ( 0.03 GB; CompressionRatio= 1.00)
Time spent in pair loops =     0.772 sec
Deleting buffers (Ka|jb) ...done

-----------------------------------------------
 RI-MP2 CORRELATION ENERGY:     -0.486330399 Eh
-----------------------------------------------


---------------------
MP2 DENSITY FORMATION
---------------------

Completing the external part of the density      ... done
Storing the unrelaxed density                    ... done

Re-sorting 3-index density container for op 0    ... done
Computing external part of the Lagrangian        ... done
Calculating the xc-kernel                        ... done
Calculating G(D)                                 ... done
Completing the Lagrangian                        ... done
Solving the Z-vector equations                   ... Using XC Grid                  ... (calc.grid_cpscf.tmp) 
Recalculating density on grid  ... (calc.grho_cpscf0.tmp) done
Calculating the xc-kernel      ... (calc.fxc_cpscf0.tmp) done

-------------------
SHARK CP-SCF DRIVER
-------------------

Dimension of the orbital basis          ...    199
Dimension of the CPSCF-problem          ...   6118
Number of operators                     ...      1
Max. number of iterations               ...    128
Convergence Tolerance                   ... 3.0e-05
Number of perturbations                 ...      1
Perturbation type                       ... REAL

----------------------------
POPLE LINEAR EQUATION SOLVER
----------------------------

  ITERATION   0:   ||err||_max =   5.7124e-02 (   0.8 sec)
  ITERATION   1:   ||err||_max =   2.2578e-02 (   0.8 sec)
  ITERATION   2:   ||err||_max =   1.1617e-02 (   0.8 sec)
  ITERATION   3:   ||err||_max =   2.5930e-03 (   0.8 sec)
  ITERATION   4:   ||err||_max =   1.2185e-03 (   0.8 sec)
  ITERATION   5:   ||err||_max =   3.8083e-04 (   0.8 sec)
  ITERATION   6:   ||err||_max =   1.2036e-04 (   0.8 sec)
  ITERATION   7:   ||err||_max =   4.0687e-05 (   0.8 sec)
  ITERATION   8:   ||err||_max =   1.0079e-05 (   0.8 sec)
done
Finalizing the relaxed density                   ... done
Transforming P to the AO basis                   ... done
Storing the relaxed density                      ... done

------------------------------------
ENERGY WEIGHTED DENSITY FINALIZATION
------------------------------------

Gathering the parts of the W-matrix              ... done
Forming the Z-density                            ... done
Transforming Z to the AO basis                   ... done
Calculating G(Z)                                 ... done
Finalizing the W-matrix                          ... done
Transforming W to the AO basis and storing       ... done

----------------------------------
MP2 DERIVATIVE INTEGRAL GENERATION
----------------------------------

Input SCF Electron Density              ... calc.scfp
Input Correlated Electron Density       ... calc.pmp2re
Input Energy Weighted Density           ... calc.wmp2.tmp

Nuclear repulsion gradient              ... done (  0.0 sec)
HCore & Overlap gradient  (SHARK)       ... done (  0.0 sec)
Two-electron RIJ gradient terms         ... done (  0.5 sec)

-----------------------------------------------------------
MP2 COSX Grid Generation
-----------------------------------------------------------

General Integration Accuracy     IntAcc      ... 4.871
Radial Grid Type                 RadialGrid  ... OptM3 with GC (2021)
Angular Grid (max. ang.)         AngularGrid ... 4 (Lebedev-302)
Angular grid pruning method      GridPruning ... 4 (adaptive)
Weight generation scheme         WeightScheme... mBecke (2022)
Basis function cutoff            BFCut       ... 1.0000e-12
Integration weight cutoff        WCut        ... 1.0000e-14
Partially contracted basis set               ... on
Rotationally invariant grid construction     ... off
Angular grids for H and He will be reduced by one unit

Total number of grid points                  ...   109698
Total number of batches                      ...      868
Average number of points per batch           ...      126
Average number of grid points per atom       ...     5485
UseSFitting                                  ... on
Two-electron COSX gradient terms        ... 
Integration Timings:
Total Time                  =     4.6 sec
Basis fcn evaluation        =     0.1 sec
Density evaluation          =     0.1 sec
A evaluation                =     3.9 sec
A derivative evaluation     =     0.0 sec
S-fit derivative evaluation =     0.0 sec
anal. over. der. evaluation =     0.0 sec
num. over. der. evaluation  =     0.3 sec
K(P) evaluation             =     0.1 sec
finalize                    =     0.0 sec

done (  5.3 sec)
CPCM gradient                           ... done (  0.5 sec)
DFT XC gradient                         ... Exchange-correlation gradient    ... done
done (  0.6 sec)
Empirical dispersion gradient           ... 
-------------------
DISPERSION GRADIENT
-------------------

   1   C   :    0.000236738    0.000709886    0.000035569
   2   C   :    0.000009628   -0.000191229    0.000007861
   3   C   :    0.000091731   -0.000073683    0.000025197
   4   C   :    0.000094401   -0.000161330    0.000029594
   5   C   :   -0.000021889   -0.000142658   -0.000000322
   6   C   :   -0.000136145   -0.000140752   -0.000029534
   7   C   :   -0.000082957   -0.000088813   -0.000018891
   8   C   :    0.000032801    0.000233032    0.000000708
   9   C   :    0.000024667   -0.000050417    0.000007093
  10   C   :   -0.000207069   -0.000265078   -0.000042437
  11   O   :    0.000121704    0.000137887    0.000024346
  12   H   :    0.000128990   -0.000041159    0.000033746
  13   H   :    0.000085950   -0.000081423    0.000024689
  14   H   :   -0.000018206   -0.000115236   -0.000000244
  15   H   :   -0.000106912   -0.000053336   -0.000025010
  16   H   :   -0.000134273   -0.000012111   -0.000034052
  17   H   :   -0.000013446    0.000103165   -0.000006153
  18   H   :    0.000079887    0.000061747    0.000017191
  19   H   :   -0.000080005    0.000084069   -0.000077174
  20   H   :   -0.000105595    0.000087437    0.000027820

Difference to translation invariance:
           :   -0.0000000000   -0.0000000000   -0.0000000000

Difference to rotation invariance:
           :    0.0000000000    0.0000000000    0.0000000000

Norm of the Dispersion gradient    ...    0.0010361824
RMS gradient                       ...    0.0001337706
MAX gradient                       ...    0.0007098864
done (  0.0 sec)

                *********************************************
                * UNRELAXED MP2 DENSITY POPULATION ANALYSIS *
                *********************************************

------------------------------------------------------------------------------
                           ORCA POPULATION ANALYSIS
------------------------------------------------------------------------------
Input electron density              ... calc.pmp2ur
BaseName (.gbw .S,...)              ... calc

                    ********************************
                    * MULLIKEN POPULATION ANALYSIS *
                    ********************************

-----------------------
MULLIKEN ATOMIC CHARGES
-----------------------
   0 C :    0.187327
   1 C :   -0.069054
   2 C :    0.057725
   3 C :   -0.017264
   4 C :    0.041718
   5 C :   -0.014199
   6 C :    0.025551
   7 C :    0.095547
   8 C :   -0.078374
   9 C :    0.198471
  10 O :   -0.244426
  11 H :    0.063715
  12 H :    0.059152
  13 H :    0.068332
  14 H :    0.057517
  15 H :    0.069845
  16 H :    0.096487
  17 H :    0.100748
  18 H :    0.150684
  19 H :    0.150497
Sum of atomic charges:    1.0000000

--------------------------------
MULLIKEN REDUCED ORBITAL CHARGES
--------------------------------
  0 C s       :     3.154616  s :     3.154616
      pz      :     0.674941  p :     2.565593
      px      :     0.855199
      py      :     1.035452
      dz2     :     0.008289  d :     0.092464
      dxz     :     0.016459
      dyz     :     0.012853
      dx2y2   :     0.027236
      dxy     :     0.027628
  1 C s       :     3.046160  s :     3.046160
      pz      :     1.081410  p :     2.972947
      px      :     0.977929
      py      :     0.913608
      dz2     :     0.005579  d :     0.049946
      dxz     :     0.008478
      dyz     :     0.004971
      dx2y2   :     0.017814
      dxy     :     0.013105
  2 C s       :     3.215490  s :     3.215490
      pz      :     0.880479  p :     2.682614
      px      :     0.882560
      py      :     0.919575
      dz2     :     0.004204  d :     0.044172
      dxz     :     0.004571
      dyz     :     0.008574
      dx2y2   :     0.012223
      dxy     :     0.014600
  3 C s       :     3.169647  s :     3.169647
      pz      :     0.968808  p :     2.804130
      px      :     0.915897
      py      :     0.919425
      dz2     :     0.004128  d :     0.043487
      dxz     :     0.005279
      dyz     :     0.006332
      dx2y2   :     0.013552
      dxy     :     0.014197
  4 C s       :     3.173667  s :     3.173667
      pz      :     0.870573  p :     2.739957
      px      :     0.948947
      py      :     0.920438
      dz2     :     0.004536  d :     0.044657
      dxz     :     0.007829
      dyz     :     0.004648
      dx2y2   :     0.014466
      dxy     :     0.013177
  5 C s       :     3.168813  s :     3.168813
      pz      :     0.970015  p :     2.801960
      px      :     0.901447
      py      :     0.930498
      dz2     :     0.004134  d :     0.043427
      dxz     :     0.004748
      dyz     :     0.006845
      dx2y2   :     0.013964
      dxy     :     0.013736
  6 C s       :     3.203273  s :     3.203273
      pz      :     0.887974  p :     2.726875
      px      :     0.909806
      py      :     0.929095
      dz2     :     0.004231  d :     0.044301
      dxz     :     0.005650
      dyz     :     0.007588
      dx2y2   :     0.012598
      dxy     :     0.014234
  7 C s       :     2.895294  s :     2.895294
      pz      :     1.085699  p :     2.966588
      px      :     1.011087
      py      :     0.869802
      dz2     :     0.008096  d :     0.042571
      dxz     :     0.007430
      dyz     :     0.006338
      dx2y2   :     0.006495
      dxy     :     0.014213
  8 C s       :     3.233061  s :     3.233061
      pz      :     0.957204  p :     2.802163
      px      :     0.902265
      py      :     0.942694
      dz2     :     0.005165  d :     0.043149
      dxz     :     0.009096
      dyz     :     0.004443
      dx2y2   :     0.012400
      dxy     :     0.012046
  9 C s       :     3.164642  s :     3.164642
      pz      :     1.027883  p :     2.570055
      px      :     0.919009
      py      :     0.623162
      dz2     :     0.006981  d :     0.066833
      dxz     :     0.008016
      dyz     :     0.009314
      dx2y2   :     0.027599
      dxy     :     0.014922
 10 O s       :     3.749039  s :     3.749039
      pz      :     1.620553  p :     4.467713
      px      :     1.466650
      py      :     1.380510
      dz2     :     0.003844  d :     0.027675
      dxz     :     0.005115
      dyz     :     0.003851
      dx2y2   :     0.009305
      dxy     :     0.005559
 11 H s       :     0.910226  s :     0.910226
      pz      :     0.004791  p :     0.026059
      px      :     0.015878
      py      :     0.005390
 12 H s       :     0.915206  s :     0.915206
      pz      :     0.004983  p :     0.025642
      px      :     0.011519
      py      :     0.009139
 13 H s       :     0.906351  s :     0.906351
      pz      :     0.003787  p :     0.025316
      px      :     0.003615
      py      :     0.017915
 14 H s       :     0.916818  s :     0.916818
      pz      :     0.005008  p :     0.025666
      px      :     0.015436
      py      :     0.005222
 15 H s       :     0.904432  s :     0.904432
      pz      :     0.004862  p :     0.025723
      px      :     0.012277
      py      :     0.008584
 16 H s       :     0.876930  s :     0.876930
      pz      :     0.004573  p :     0.026583
      px      :     0.004603
      py      :     0.017408
 17 H s       :     0.872516  s :     0.872516
      pz      :     0.005409  p :     0.026736
      px      :     0.015633
      py      :     0.005694
 18 H s       :     0.822801  s :     0.822801
      pz      :     0.016185  p :     0.026515
      px      :     0.006616
      py      :     0.003714
 19 H s       :     0.823001  s :     0.823001
      pz      :     0.010349  p :     0.026503
      px      :     0.012493
      py      :     0.003661


                     *******************************
                     * LOEWDIN POPULATION ANALYSIS *
                     *******************************

----------------------
LOEWDIN ATOMIC CHARGES
----------------------
   0 C :    0.247831
   1 C :   -0.085735
   2 C :    0.055115
   3 C :   -0.014456
   4 C :    0.055439
   5 C :   -0.015008
   6 C :    0.051556
   7 C :   -0.012646
   8 C :   -0.002827
   9 C :    0.104578
  10 O :    0.027340
  11 H :    0.052606
  12 H :    0.050507
  13 H :    0.053693
  14 H :    0.050550
  15 H :    0.055178
  16 H :    0.065692
  17 H :    0.058298
  18 H :    0.101377
  19 H :    0.100914

-------------------------------
LOEWDIN REDUCED ORBITAL CHARGES
-------------------------------
  0 C s       :     2.876137  s :     2.876137
      pz      :     0.688961  p :     2.687727
      px      :     0.917640
      py      :     1.081127
      dz2     :     0.015592  d :     0.188305
      dxz     :     0.029655
      dyz     :     0.023094
      dx2y2   :     0.058736
      dxy     :     0.061227
  1 C s       :     2.837634  s :     2.837634
      pz      :     1.047357  p :     3.129759
      px      :     1.074069
      py      :     1.008333
      dz2     :     0.011509  d :     0.118342
      dxz     :     0.016146
      dyz     :     0.009093
      dx2y2   :     0.046270
      dxy     :     0.035323
  2 C s       :     2.863664  s :     2.863664
      pz      :     0.886722  p :     2.982003
      px      :     1.035716
      py      :     1.059565
      dz2     :     0.008139  d :     0.099218
      dxz     :     0.007921
      dyz     :     0.016195
      dx2y2   :     0.030893
      dxy     :     0.036070
  3 C s       :     2.859782  s :     2.859782
      pz      :     0.959953  p :     3.055922
      px      :     1.044173
      py      :     1.051796
      dz2     :     0.008163  d :     0.098752
      dxz     :     0.009363
      dyz     :     0.011431
      dx2y2   :     0.033927
      dxy     :     0.035870
  4 C s       :     2.871206  s :     2.871206
      pz      :     0.865738  p :     2.974374
      px      :     1.053512
      py      :     1.055124
      dz2     :     0.008725  d :     0.098981
      dxz     :     0.015349
      dyz     :     0.007427
      dx2y2   :     0.035394
      dxy     :     0.032086
  5 C s       :     2.859429  s :     2.859429
      pz      :     0.961750  p :     3.056925
      px      :     1.043523
      py      :     1.051652
      dz2     :     0.008173  d :     0.098654
      dxz     :     0.007884
      dyz     :     0.012931
      dx2y2   :     0.035193
      dxy     :     0.034472
  6 C s       :     2.863239  s :     2.863239
      pz      :     0.891449  p :     2.985908
      px      :     1.028940
      py      :     1.065518
      dz2     :     0.008156  d :     0.099298
      dxz     :     0.010531
      dyz     :     0.013784
      dx2y2   :     0.031314
      dxy     :     0.035513
  7 C s       :     2.828462  s :     2.828462
      pz      :     1.076617  p :     3.087427
      px      :     1.031032
      py      :     0.979778
      dz2     :     0.017840  d :     0.096757
      dxz     :     0.017122
      dyz     :     0.011613
      dx2y2   :     0.014540
      dxy     :     0.035642
  8 C s       :     2.875404  s :     2.875404
      pz      :     0.950753  p :     3.032120
      px      :     1.043534
      py      :     1.037834
      dz2     :     0.009437  d :     0.095304
      dxz     :     0.016389
      dyz     :     0.007256
      dx2y2   :     0.030136
      dxy     :     0.032085
  9 C s       :     2.884494  s :     2.884494
      pz      :     1.022646  p :     2.871451
      px      :     1.090205
      py      :     0.758600
      dz2     :     0.012841  d :     0.139477
      dxz     :     0.013412
      dyz     :     0.018358
      dx2y2   :     0.061318
      dxy     :     0.033548
 10 O s       :     3.426693  s :     3.426693
      pz      :     1.590181  p :     4.501367
      px      :     1.520826
      py      :     1.390359
      dz2     :     0.005405  d :     0.044601
      dxz     :     0.006123
      dyz     :     0.005918
      dx2y2   :     0.017188
      dxy     :     0.009968
 11 H s       :     0.874103  s :     0.874103
      pz      :     0.014180  p :     0.073292
      px      :     0.042715
      py      :     0.016397
 12 H s       :     0.877966  s :     0.877966
      pz      :     0.015196  p :     0.071527
      px      :     0.031303
      py      :     0.025028
 13 H s       :     0.875348  s :     0.875348
      pz      :     0.011659  p :     0.070959
      px      :     0.011928
      py      :     0.047372
 14 H s       :     0.877905  s :     0.877905
      pz      :     0.015283  p :     0.071545
      px      :     0.040883
      py      :     0.015379
 15 H s       :     0.872244  s :     0.872244
      pz      :     0.014312  p :     0.072578
      px      :     0.033426
      py      :     0.024840
 16 H s       :     0.859275  s :     0.859275
      pz      :     0.014518  p :     0.075033
      px      :     0.013815
      py      :     0.046700
 17 H s       :     0.865625  s :     0.865625
      pz      :     0.016644  p :     0.076077
      px      :     0.043375
      py      :     0.016058
 18 H s       :     0.826462  s :     0.826462
      pz      :     0.042028  p :     0.072161
      px      :     0.018526
      py      :     0.011606
 19 H s       :     0.826950  s :     0.826950
      pz      :     0.027138  p :     0.072136
      px      :     0.033565
      py      :     0.011433


                      *****************************
                      * MAYER POPULATION ANALYSIS *
                      *****************************

  NA   - Mulliken gross atomic population
  ZA   - Total nuclear charge
  QA   - Mulliken gross atomic charge
  VA   - Mayer's total valence
  BVA  - Mayer's bonded valence
  FA   - Mayer's free valence

  ATOM       NA         ZA         QA         VA         BVA        FA
  0 C      5.8127     6.0000     0.1873     3.8927     3.7511     0.1416
  1 C      6.0691     6.0000    -0.0691     3.8185     3.6644     0.1541
  2 C      5.9423     6.0000     0.0577     3.8548     3.7090     0.1458
  3 C      6.0173     6.0000    -0.0173     3.8845     3.7407     0.1439
  4 C      5.9583     6.0000     0.0417     3.8447     3.6993     0.1453
  5 C      6.0142     6.0000    -0.0142     3.8982     3.7543     0.1439
  6 C      5.9744     6.0000     0.0256     3.8991     3.7523     0.1468
  7 C      5.9045     6.0000     0.0955     3.8675     3.7553     0.1122
  8 C      6.0784     6.0000    -0.0784     3.9469     3.8044     0.1426
  9 C      5.8015     6.0000     0.1985     3.7612     3.6236     0.1375
 10 O      8.2444     8.0000    -0.2444     2.4384     2.2709     0.1675
 11 H      0.9363     1.0000     0.0637     0.9989     0.9780     0.0209
 12 H      0.9408     1.0000     0.0592     0.9866     0.9663     0.0203
 13 H      0.9317     1.0000     0.0683     0.9839     0.9637     0.0202
 14 H      0.9425     1.0000     0.0575     0.9869     0.9665     0.0204
 15 H      0.9302     1.0000     0.0698     0.9922     0.9715     0.0206
 16 H      0.9035     1.0000     0.0965     0.9945     0.9753     0.0192
 17 H      0.8993     1.0000     0.1007     0.9961     0.9779     0.0182
 18 H      0.8493     1.0000     0.1507     0.9761     0.9549     0.0213
 19 H      0.8495     1.0000     0.1505     0.9761     0.9549     0.0212

  Mayer bond orders larger than 0.100000
B(  0-C ,  1-C ) :   1.1683 B(  0-C ,  7-C ) :   1.0371 B(  0-C , 10-O ) :   1.3406 
B(  1-C ,  2-C ) :   1.2261 B(  1-C ,  6-C ) :   1.2480 B(  2-C ,  3-C ) :   1.3924 
B(  2-C , 11-H ) :   0.9823 B(  3-C ,  4-C ) :   1.3127 B(  3-C , 12-H ) :   0.9793 
B(  4-C ,  5-C ) :   1.3202 B(  4-C , 13-H ) :   0.9762 B(  5-C ,  6-C ) :   1.3961 
B(  5-C , 14-H ) :   0.9782 B(  6-C , 15-H ) :   0.9733 B(  7-C ,  8-C ) :   1.0139 
B(  7-C , 18-H ) :   0.8623 B(  7-C , 19-H ) :   0.8638 B(  8-C ,  9-C ) :   1.7598 
B(  8-C , 16-H ) :   0.9728 B(  9-C , 10-O ) :   0.8627 B(  9-C , 17-H ) :   0.9848 


                *******************************************
                * RELAXED MP2 DENSITY POPULATION ANALYSIS *
                *******************************************

------------------------------------------------------------------------------
                           ORCA POPULATION ANALYSIS
------------------------------------------------------------------------------
Input electron density              ... calc.pmp2re
BaseName (.gbw .S,...)              ... calc

                    ********************************
                    * MULLIKEN POPULATION ANALYSIS *
                    ********************************

-----------------------
MULLIKEN ATOMIC CHARGES
-----------------------
   0 C :    0.132473
   1 C :   -0.018250
   2 C :    0.043033
   3 C :    0.002259
   4 C :    0.038840
   5 C :    0.005523
   6 C :    0.012793
   7 C :    0.097462
   8 C :   -0.064237
   9 C :    0.186816
  10 O :   -0.184620
  11 H :    0.050674
  12 H :    0.051156
  13 H :    0.057301
  14 H :    0.049504
  15 H :    0.057588
  16 H :    0.089827
  17 H :    0.094294
  18 H :    0.148885
  19 H :    0.148680
Sum of atomic charges:    1.0000000

--------------------------------
MULLIKEN REDUCED ORBITAL CHARGES
--------------------------------
  0 C s       :     3.159362  s :     3.159362
      pz      :     0.733314  p :     2.619021
      px      :     0.860279
      py      :     1.025428
      dz2     :     0.007907  d :     0.089145
      dxz     :     0.015718
      dyz     :     0.012343
      dx2y2   :     0.026433
      dxy     :     0.026744
  1 C s       :     3.050349  s :     3.050349
      pz      :     1.048943  p :     2.919241
      px      :     0.954829
      py      :     0.915469
      dz2     :     0.005414  d :     0.048660
      dxz     :     0.008427
      dyz     :     0.005288
      dx2y2   :     0.016997
      dxy     :     0.012534
  2 C s       :     3.223430  s :     3.223430
      pz      :     0.900686  p :     2.691129
      px      :     0.871411
      py      :     0.919032
      dz2     :     0.003998  d :     0.042407
      dxz     :     0.004392
      dyz     :     0.008059
      dx2y2   :     0.011867
      dxy     :     0.014091
  3 C s       :     3.173015  s :     3.173015
      pz      :     0.952226  p :     2.782449
      px      :     0.910986
      py      :     0.919236
      dz2     :     0.003965  d :     0.042278
      dxz     :     0.005199
      dyz     :     0.006291
      dx2y2   :     0.012856
      dxy     :     0.013968
  4 C s       :     3.175451  s :     3.175451
      pz      :     0.888801  p :     2.742739
      px      :     0.947111
      py      :     0.906828
      dz2     :     0.004316  d :     0.042970
      dxz     :     0.007475
      dyz     :     0.004414
      dx2y2   :     0.014154
      dxy     :     0.012611
  5 C s       :     3.172043  s :     3.172043
      pz      :     0.953483  p :     2.780219
      px      :     0.893024
      py      :     0.933711
      dz2     :     0.003969  d :     0.042215
      dxz     :     0.004616
      dyz     :     0.006858
      dx2y2   :     0.013506
      dxy     :     0.013266
  6 C s       :     3.211674  s :     3.211674
      pz      :     0.907548  p :     2.732990
      px      :     0.904970
      py      :     0.920472
      dz2     :     0.004022  d :     0.042543
      dxz     :     0.005387
      dyz     :     0.007153
      dx2y2   :     0.012027
      dxy     :     0.013954
  7 C s       :     2.881687  s :     2.881687
      pz      :     1.077384  p :     2.979982
      px      :     1.019575
      py      :     0.883023
      dz2     :     0.007638  d :     0.040869
      dxz     :     0.007149
      dyz     :     0.006468
      dx2y2   :     0.006485
      dxy     :     0.013130
  8 C s       :     3.234580  s :     3.234580
      pz      :     0.954007  p :     2.788379
      px      :     0.900787
      py      :     0.933586
      dz2     :     0.004887  d :     0.041278
      dxz     :     0.008434
      dyz     :     0.004402
      dx2y2   :     0.012104
      dxy     :     0.011452
  9 C s       :     3.173521  s :     3.173521
      pz      :     1.028484  p :     2.575226
      px      :     0.911545
      py      :     0.635196
      dz2     :     0.006682  d :     0.064438
      dxz     :     0.007403
      dyz     :     0.009037
      dx2y2   :     0.026547
      dxy     :     0.014768
 10 O s       :     3.743708  s :     3.743708
      pz      :     1.582851  p :     4.413468
      px      :     1.461805
      py      :     1.368812
      dz2     :     0.003771  d :     0.027443
      dxz     :     0.005102
      dyz     :     0.003978
      dx2y2   :     0.009021
      dxy     :     0.005571
 11 H s       :     0.923920  s :     0.923920
      pz      :     0.004909  p :     0.025407
      px      :     0.015100
      py      :     0.005398
 12 H s       :     0.923786  s :     0.923786
      pz      :     0.004962  p :     0.025058
      px      :     0.011149
      py      :     0.008946
 13 H s       :     0.917980  s :     0.917980
      pz      :     0.003961  p :     0.024719
      px      :     0.003750
      py      :     0.017008
 14 H s       :     0.925419  s :     0.925419
      pz      :     0.004986  p :     0.025077
      px      :     0.014801
      py      :     0.005290
 15 H s       :     0.917330  s :     0.917330
      pz      :     0.004976  p :     0.025083
      px      :     0.011747
      py      :     0.008359
 16 H s       :     0.884166  s :     0.884166
      pz      :     0.004673  p :     0.026006
      px      :     0.004697
      py      :     0.016636
 17 H s       :     0.879713  s :     0.879713
      pz      :     0.005433  p :     0.025993
      px      :     0.015014
      py      :     0.005546
 18 H s       :     0.825035  s :     0.825035
      pz      :     0.015548  p :     0.026080
      px      :     0.006616
      py      :     0.003916
 19 H s       :     0.825254  s :     0.825254
      pz      :     0.010109  p :     0.026066
      px      :     0.012093
      py      :     0.003865


                     *******************************
                     * LOEWDIN POPULATION ANALYSIS *
                     *******************************

----------------------
LOEWDIN ATOMIC CHARGES
----------------------
   0 C :    0.216832
   1 C :   -0.070930
   2 C :    0.043528
   3 C :   -0.004593
   4 C :    0.045645
   5 C :   -0.005145
   6 C :    0.040991
   7 C :   -0.017635
   8 C :    0.001057
   9 C :    0.100790
  10 O :    0.060634
  11 H :    0.049922
  12 H :    0.050543
  13 H :    0.051777
  14 H :    0.050597
  15 H :    0.053128
  16 H :    0.066138
  17 H :    0.058064
  18 H :    0.104571
  19 H :    0.104088

-------------------------------
LOEWDIN REDUCED ORBITAL CHARGES
-------------------------------
  0 C s       :     2.874756  s :     2.874756
      pz      :     0.736545  p :     2.723032
      px      :     0.913756
      py      :     1.072730
      dz2     :     0.015214  d :     0.185380
      dxz     :     0.028538
      dyz     :     0.022315
      dx2y2   :     0.058357
      dxy     :     0.060955
  1 C s       :     2.841406  s :     2.841406
      pz      :     1.025672  p :     3.112046
      px      :     1.073484
      py      :     1.012890
      dz2     :     0.011307  d :     0.117478
      dxz     :     0.016264
      dyz     :     0.009825
      dx2y2   :     0.045284
      dxy     :     0.034797
  2 C s       :     2.864054  s :     2.864054
      pz      :     0.903408  p :     2.994902
      px      :     1.034462
      py      :     1.057032
      dz2     :     0.007944  d :     0.097516
      dxz     :     0.007663
      dyz     :     0.015470
      dx2y2   :     0.030748
      dxy     :     0.035691
  3 C s       :     2.862283  s :     2.862283
      pz      :     0.946776  p :     3.044641
      px      :     1.044476
      py      :     1.053388
      dz2     :     0.008000  d :     0.097669
      dxz     :     0.009386
      dyz     :     0.011589
      dx2y2   :     0.033096
      dxy     :     0.035597
  4 C s       :     2.871289  s :     2.871289
      pz      :     0.880987  p :     2.985649
      px      :     1.051837
      py      :     1.052825
      dz2     :     0.008499  d :     0.097417
      dxz     :     0.014902
      dyz     :     0.007178
      dx2y2   :     0.035169
      dxy     :     0.031670
  5 C s       :     2.861942  s :     2.861942
      pz      :     0.948535  p :     3.045652
      px      :     1.043169
      py      :     1.053947
      dz2     :     0.008007  d :     0.097551
      dxz     :     0.007803
      dyz     :     0.013193
      dx2y2   :     0.034636
      dxy     :     0.033913
  6 C s       :     2.863662  s :     2.863662
      pz      :     0.907611  p :     2.997787
      px      :     1.027680
      py      :     1.062495
      dz2     :     0.007954  d :     0.097560
      dxz     :     0.010118
      dyz     :     0.013205
      dx2y2   :     0.030924
      dxy     :     0.035358
  7 C s       :     2.830177  s :     2.830177
      pz      :     1.073958  p :     3.093089
      px      :     1.033950
      py      :     0.985182
      dz2     :     0.017182  d :     0.094369
      dxz     :     0.016593
      dyz     :     0.011949
      dx2y2   :     0.014472
      dxy     :     0.034173
  8 C s       :     2.876762  s :     2.876762
      pz      :     0.948538  p :     3.028772
      px      :     1.043496
      py      :     1.036738
      dz2     :     0.009168  d :     0.093409
      dxz     :     0.015706
      dyz     :     0.007187
      dx2y2   :     0.029933
      dxy     :     0.031415
  9 C s       :     2.887284  s :     2.887284
      pz      :     1.023162  p :     2.875391
      px      :     1.089089
      py      :     0.763141
      dz2     :     0.012485  d :     0.136535
      dxz     :     0.012818
      dyz     :     0.017647
      dx2y2   :     0.060174
      dxy     :     0.033411
 10 O s       :     3.430146  s :     3.430146
      pz      :     1.557163  p :     4.464391
      px      :     1.520100
      py      :     1.387128
      dz2     :     0.005430  d :     0.044829
      dxz     :     0.006280
      dyz     :     0.006098
      dx2y2   :     0.017052
      dxy     :     0.009969
 11 H s       :     0.877102  s :     0.877102
      pz      :     0.014539  p :     0.072977
      px      :     0.041905
      py      :     0.016533
 12 H s       :     0.878434  s :     0.878434
      pz      :     0.014885  p :     0.071023
      px      :     0.031103
      py      :     0.025034
 13 H s       :     0.877597  s :     0.877597
      pz      :     0.012070  p :     0.070626
      px      :     0.012131
      py      :     0.046425
 14 H s       :     0.878363  s :     0.878363
      pz      :     0.014973  p :     0.071040
      px      :     0.040452
      py      :     0.015614
 15 H s       :     0.874631  s :     0.874631
      pz      :     0.014659  p :     0.072241
      px      :     0.032895
      py      :     0.024688
 16 H s       :     0.859260  s :     0.859260
      pz      :     0.014526  p :     0.074602
      px      :     0.014015
      py      :     0.046060
 17 H s       :     0.866356  s :     0.866356
      pz      :     0.016623  p :     0.075579
      px      :     0.042867
      py      :     0.016089
 18 H s       :     0.823315  s :     0.823315
      pz      :     0.041610  p :     0.072114
      px      :     0.018555
      py      :     0.011949
 19 H s       :     0.823825  s :     0.823825
      pz      :     0.027008  p :     0.072088
      px      :     0.033307
      py      :     0.011772


                      *****************************
                      * MAYER POPULATION ANALYSIS *
                      *****************************

  NA   - Mulliken gross atomic population
  ZA   - Total nuclear charge
  QA   - Mulliken gross atomic charge
  VA   - Mayer's total valence
  BVA  - Mayer's bonded valence
  FA   - Mayer's free valence

  ATOM       NA         ZA         QA         VA         BVA        FA
  0 C      5.8675     6.0000     0.1325     3.9600     3.8235     0.1365
  1 C      6.0182     6.0000    -0.0182     3.8225     3.6709     0.1516
  2 C      5.9570     6.0000     0.0430     3.8544     3.7098     0.1447
  3 C      5.9977     6.0000     0.0023     3.8832     3.7406     0.1426
  4 C      5.9612     6.0000     0.0388     3.8523     3.7083     0.1440
  5 C      5.9945     6.0000     0.0055     3.8956     3.7530     0.1426
  6 C      5.9872     6.0000     0.0128     3.8992     3.7537     0.1455
  7 C      5.9025     6.0000     0.0975     3.8751     3.7636     0.1115
  8 C      6.0642     6.0000    -0.0642     3.9495     3.8090     0.1405
  9 C      5.8132     6.0000     0.1868     3.7756     3.6398     0.1358
 10 O      8.1846     8.0000    -0.1846     2.5170     2.3530     0.1640
 11 H      0.9493     1.0000     0.0507     0.9993     0.9785     0.0208
 12 H      0.9488     1.0000     0.0512     0.9856     0.9652     0.0204
 13 H      0.9427     1.0000     0.0573     0.9836     0.9634     0.0202
 14 H      0.9505     1.0000     0.0495     0.9858     0.9654     0.0204
 15 H      0.9424     1.0000     0.0576     0.9923     0.9718     0.0205
 16 H      0.9102     1.0000     0.0898     0.9947     0.9755     0.0192
 17 H      0.9057     1.0000     0.0943     0.9962     0.9780     0.0182
 18 H      0.8511     1.0000     0.1489     0.9774     0.9563     0.0211
 19 H      0.8513     1.0000     0.1487     0.9774     0.9563     0.0211

  Mayer bond orders larger than 0.100000
B(  0-C ,  1-C ) :   1.1592 B(  0-C ,  7-C ) :   1.0479 B(  0-C , 10-O ) :   1.3757 
B(  1-C ,  2-C ) :   1.2269 B(  1-C ,  6-C ) :   1.2504 B(  2-C ,  3-C ) :   1.3862 
B(  2-C , 11-H ) :   0.9794 B(  3-C ,  4-C ) :   1.3112 B(  3-C , 12-H ) :   0.9752 
B(  4-C ,  5-C ) :   1.3191 B(  4-C , 13-H ) :   0.9736 B(  5-C ,  6-C ) :   1.3894 
B(  5-C , 14-H ) :   0.9740 B(  6-C , 15-H ) :   0.9703 B(  7-C ,  8-C ) :   1.0197 
B(  7-C , 18-H ) :   0.8528 B(  7-C , 19-H ) :   0.8544 B(  8-C ,  9-C ) :   1.7373 
B(  8-C , 16-H ) :   0.9699 B(  9-C , 10-O ) :   0.8864 B(  9-C , 17-H ) :   0.9837 


-------
TIMINGS
-------

Total time                :   19.406 sec
Integral trafo            :    0.226 sec (  1.2%)
FC preparation            :    0.064 sec (  0.3%)
I/O of integrals          :    0.084 sec (  0.4%)
K(i,j) operators          :    0.105 sec (  0.5%)
T(i,j) pair energies      :    0.020 sec (  0.1%)
V**(-1/2)                 :    0.156 sec (  0.8%)
Gamma(ia|P)               :    0.103 sec (  0.5%)
Gamma-Trafo               :    0.038 sec (  0.2%)
D(virtual)                :    0.005 sec (  0.0%)
D(internal)               :    0.134 sec (  0.7%)
W(virtual)                :    0.009 sec (  0.0%)
W(internal)               :    0.159 sec (  0.8%)
L(virtual)                :    0.127 sec (  0.7%)
L(internal)               :    0.017 sec (  0.1%)
XC kernel                 :    0.020 sec (  0.1%)
G(D)                      :    1.419 sec (  7.3%)
G(Z)                      :    1.415 sec (  7.3%)
Z-vector solution         :    7.559 sec ( 38.9%)
3-index derivative        :    0.253 sec (  1.3%)
2-index derivative        :    0.035 sec (  0.2%)
Fock matrix gradient      :    7.035 sec ( 36.3%)


---------------------------------------
MP2 TOTAL ENERGY:     -460.676295100 Eh
---------------------------------------

The final MP2 gradient
  0:  -0.00001481   0.00004701  -0.00003227
  1:  -0.00002136   0.00000102   0.00000660
  2:   0.00000827  -0.00000802   0.00001374
  3:  -0.00000345  -0.00000758   0.00001227
  4:  -0.00000649   0.00000602   0.00000307
  5:   0.00000445   0.00001220  -0.00000491
  6:  -0.00001155  -0.00001395  -0.00000708
  7:  -0.00002908   0.00000507   0.00004964
  8:   0.00002573  -0.00000469  -0.00001450
  9:  -0.00002038  -0.00000433   0.00000521
 10:   0.00003646  -0.00001410   0.00000287
 11:  -0.00000661  -0.00000101   0.00001588
 12:  -0.00001370  -0.00000326   0.00001680
 13:  -0.00000631   0.00000205   0.00000434
 14:  -0.00000097   0.00000333  -0.00001157
 15:   0.00000373   0.00000752  -0.00001330
 16:   0.00001209   0.00001269  -0.00000607
 17:   0.00001473  -0.00000660   0.00001521
 18:   0.00003773  -0.00001782  -0.00002461
 19:  -0.00000248  -0.00001017  -0.00002343

-----------------------------------
NORM OF THE MP2 GRADIENT:  0.000128
-----------------------------------

Maximum memory used throughout the entire MP2-calculation: 41.5 MB


-------------------------------------------------------------------------------
                          DFT DISPERSION CORRECTION                            
                                                                               
                              DFTD3 V3.1  Rev 1                                
                          USING Becke-Johnson damping                          
-------------------------------------------------------------------------------
The B2PLYP functional is recognized
Active option DFTDOPT                   ...         4   

molecular C6(AA) [au] = 4646.993125 


            DFT-D V3
 parameters
 s6 scaling factor         :     0.6400 
 a1 scaling factor         :     0.3065 
 s8 scaling factor         :     0.9147 
 a2 scaling factor         :     5.0570 
 ad hoc parameters k1-k3   :    16.0000     1.3333    -4.0000 

 Edisp/kcal,au: -10.733961007923  -0.017105653869 
 E6   /kcal   :  -6.005307955 
 E8   /kcal   :  -4.728653052 
 % E8         :  44.053197594 

-------------------------   ----------------
Dispersion correction           -0.017105654
-------------------------   ----------------


-------------------------   --------------------
FINAL SINGLE POINT ENERGY      -460.693400753562
-------------------------   --------------------

------------------------------------------------------------------------------
                         ORCA GEOMETRY RELAXATION STEP
------------------------------------------------------------------------------

Reading the OPT-File                    .... done
Getting information on internals        .... done
Copying old internal coords+grads       .... done
Making the new internal coordinates     .... (2022 redundants) done
Validating the new internal coordinates .... (2022 redundants) done
Calculating the B-matrix                .... done
Calculating the G,G- and P matrices     .... done
Transforming gradient to internals      .... done
Projecting the internal gradient        .... done
Number of atoms                         ....  20
Number of internal coordinates          .... 101
Current Energy                          ....  -460.693400754 Eh
Current gradient norm                   ....     0.000128348 Eh/bohr
Maximum allowed component of the step   ....  0.300
Current trust radius                    ....  0.300
Evaluating the initial hessian          ....  (Almloef) done
Projecting the Hessian                  .... done
Forming the augmented Hessian           .... done
Diagonalizing the augmented Hessian     .... done
Last element of RFO vector              ....  0.999999635
Lowest eigenvalues of augmented Hessian:
 -0.000000036  0.017854132  0.020069904  0.020285553  0.021664718
Length of the computed step             ....  0.000854658
The final length of the internal step   ....  0.000854658
Converting the step to Cartesian space:
 Initial RMS(Int)=    0.0000850416
Transforming coordinates:
 Iter   0:  RMS(Cart)=    0.0001824413 RMS(Int)=    0.0000850433
done
Storing new coordinates                 .... done

                                .--------------------.
          ----------------------|Geometry convergence|-------------------------
          Item                value                   Tolerance       Converged
          ---------------------------------------------------------------------
          RMS gradient        0.0000078374            0.0000300000      YES
          MAX gradient        0.0000244758            0.0001000000      YES
          RMS step            0.0000850416            0.0006000000      YES
          MAX step            0.0003620132            0.0010000000      YES
          ........................................................
          Max(Bonds)      0.0000      Max(Angles)    0.01
          Max(Dihed)        0.02      Max(Improp)    0.00
          ---------------------------------------------------------------------

                    ***********************HURRAY********************
                    ***        THE OPTIMIZATION HAS CONVERGED     ***
                    *************************************************


    ---------------------------------------------------------------------------
                         Redundant Internal Coordinates

                          --- Optimized Parameters ---  
                            (Angstroem and degrees)

        Definition                    OldVal   dE/dq     Step     FinalVal
    ----------------------------------------------------------------------------
     1. B(C   1,C   0)                1.4273  0.000011 -0.0000    1.4273   
     2. B(C   2,C   1)                1.4167  0.000015 -0.0000    1.4167   
     3. B(C   3,C   2)                1.3889  0.000000 -0.0000    1.3889   
     4. B(C   4,C   3)                1.4036 -0.000004  0.0000    1.4036   
     5. B(C   5,C   4)                1.4023  0.000001 -0.0000    1.4023   
     6. B(C   6,C   5)                1.3903 -0.000008  0.0000    1.3904   
     7. B(C   6,C   1)                1.4154  0.000005 -0.0000    1.4154   
     8. B(C   7,C   0)                1.4876 -0.000024  0.0000    1.4877   
     9. B(C   8,C   7)                1.4956  0.000017 -0.0000    1.4956   
    10. B(C   9,C   8)                1.3348  0.000001  0.0000    1.3348   
    11. B(O  10,C   9)                1.4164 -0.000004  0.0000    1.4165   
    12. B(O  10,C   0)                1.2993  0.000013 -0.0000    1.2993   
    13. B(H  11,C   2)                1.0898 -0.000000  0.0000    1.0898   
    14. B(H  12,C   3)                1.0904 -0.000002  0.0000    1.0904   
    15. B(H  13,C   4)                1.0918 -0.000001  0.0000    1.0918   
    16. B(H  14,C   5)                1.0904 -0.000000  0.0000    1.0904   
    17. B(H  15,C   6)                1.0912  0.000002 -0.0000    1.0912   
    18. B(H  16,C   8)                1.0866  0.000011 -0.0000    1.0866   
    19. B(H  17,C   9)                1.0843  0.000009 -0.0000    1.0843   
    20. B(H  18,C   7)                1.1048  0.000005 -0.0000    1.1048   
    21. B(H  19,C   7)                1.1047 -0.000003  0.0000    1.1047   
    22. A(C   7,C   0,O  10)          109.97  0.000020   -0.00    109.97   
    23. A(C   1,C   0,C   7)          129.94 -0.000002    0.00    129.94   
    24. A(C   1,C   0,O  10)          120.09 -0.000018    0.00    120.10   
    25. A(C   0,C   1,C   6)          119.57  0.000016   -0.00    119.57   
    26. A(C   0,C   1,C   2)          120.16 -0.000016    0.00    120.16   
    27. A(C   2,C   1,C   6)          120.27  0.000001   -0.00    120.27   
    28. A(C   1,C   2,C   3)          119.50 -0.000000   -0.00    119.50   
    29. A(C   1,C   2,H  11)          119.77 -0.000002    0.00    119.77   
    30. A(C   3,C   2,H  11)          120.72  0.000003   -0.00    120.72   
    31. A(C   2,C   3,C   4)          119.96 -0.000005    0.00    119.96   
    32. A(C   4,C   3,H  12)          120.07 -0.000000    0.00    120.07   
    33. A(C   2,C   3,H  12)          119.98  0.000005   -0.00    119.98   
    34. A(C   5,C   4,H  13)          119.58 -0.000000   -0.00    119.58   
    35. A(C   3,C   4,H  13)          119.59 -0.000005    0.00    119.59   
    36. A(C   3,C   4,C   5)          120.82  0.000005   -0.00    120.82   
    37. A(C   6,C   5,H  14)          119.95 -0.000001    0.00    119.95   
    38. A(C   4,C   5,H  14)          120.17 -0.000004    0.00    120.17   
    39. A(C   4,C   5,C   6)          119.88  0.000005   -0.00    119.88   
    40. A(C   5,C   6,H  15)          120.02  0.000006   -0.00    120.02   
    41. A(C   1,C   6,H  15)          120.41 -0.000001    0.00    120.41   
    42. A(C   1,C   6,C   5)          119.57 -0.000006    0.00    119.57   
    43. A(C   8,C   7,H  18)          113.66  0.000005    0.00    113.66   
    44. A(C   0,C   7,H  18)          110.64 -0.000021    0.01    110.65   
    45. A(C   0,C   7,C   8)          102.06 -0.000008    0.00    102.06   
    46. A(H  18,C   7,H  19)          106.01  0.000002   -0.00    106.01   
    47. A(C   8,C   7,H  19)          113.85  0.000021   -0.01    113.85   
    48. A(C   0,C   7,H  19)          110.70 -0.000001   -0.00    110.70   
    49. A(C   9,C   8,H  16)          126.49 -0.000005    0.00    126.49   
    50. A(C   7,C   8,H  16)          125.61  0.000007   -0.00    125.61   
    51. A(C   7,C   8,C   9)          107.90 -0.000002    0.00    107.90   
    52. A(O  10,C   9,H  17)          114.18 -0.000012    0.00    114.18   
    53. A(C   8,C   9,H  17)          135.64  0.000004   -0.00    135.64   
    54. A(C   8,C   9,O  10)          110.18  0.000008   -0.00    110.18   
    55. A(C   0,O  10,C   9)          109.89 -0.000017    0.00    109.90   
    56. D(C   6,C   1,C   0,C   7)      0.80 -0.000000   -0.00      0.80   
    57. D(C   2,C   1,C   0,O  10)      0.73 -0.000001    0.00      0.74   
    58. D(C   2,C   1,C   0,C   7)   -179.03  0.000000   -0.00   -179.03   
    59. D(C   6,C   1,C   0,O  10)   -179.44 -0.000001    0.00   -179.43   
    60. D(C   3,C   2,C   1,C   6)     -0.06  0.000000   -0.00     -0.06   
    61. D(C   3,C   2,C   1,C   0)    179.77 -0.000000    0.00    179.77   
    62. D(H  11,C   2,C   1,C   6)   -179.95  0.000000   -0.00   -179.95   
    63. D(H  11,C   2,C   1,C   0)     -0.12 -0.000000    0.00     -0.12   
    64. D(H  12,C   3,C   2,H  11)     -0.02 -0.000000    0.00     -0.02   
    65. D(H  12,C   3,C   2,C   1)   -179.90  0.000000    0.00   -179.90   
    66. D(C   4,C   3,C   2,H  11)    179.94  0.000000   -0.00    179.94   
    67. D(C   4,C   3,C   2,C   1)      0.05  0.000000   -0.00      0.05   
    68. D(H  13,C   4,C   3,C   2)   -179.98 -0.000000    0.00   -179.98   
    69. D(C   5,C   4,C   3,H  12)    179.97  0.000000   -0.00    179.97   
    70. D(C   5,C   4,C   3,C   2)      0.01 -0.000000    0.00      0.01   
    71. D(H  13,C   4,C   3,H  12)     -0.02  0.000000   -0.00     -0.02   
    72. D(H  14,C   5,C   4,H  13)     -0.05 -0.000000    0.00     -0.05   
    73. D(C   6,C   5,C   4,H  13)    179.92 -0.000000    0.00    179.92   
    74. D(H  14,C   5,C   4,C   3)    179.96 -0.000000    0.00    179.96   
    75. D(C   6,C   5,C   4,C   3)     -0.07 -0.000000    0.00     -0.07   
    76. D(H  15,C   6,C   5,H  14)     -0.06 -0.000000    0.00     -0.06   
    77. D(C   1,C   6,C   5,H  14)   -179.97  0.000000   -0.00   -179.97   
    78. D(C   1,C   6,C   5,C   4)      0.06  0.000000   -0.00      0.06   
    79. D(H  15,C   6,C   1,C   2)   -179.90 -0.000000    0.00   -179.90   
    80. D(H  15,C   6,C   1,C   0)      0.27  0.000000   -0.00      0.27   
    81. D(H  15,C   6,C   5,C   4)    179.96  0.000000   -0.00    179.96   
    82. D(C   5,C   6,C   1,C   2)      0.00 -0.000000    0.00      0.00   
    83. D(C   5,C   6,C   1,C   0)   -179.83 -0.000000    0.00   -179.83   
    84. D(H  18,C   7,C   0,C   1)    -59.01 -0.000007    0.02    -58.99   
    85. D(C   8,C   7,C   0,O  10)     -0.04  0.000003    0.01     -0.04   
    86. D(C   8,C   7,C   0,C   1)    179.73  0.000002    0.01    179.75   
    87. D(H  19,C   7,C   0,C   1)     58.21 -0.000017    0.02     58.24   
    88. D(H  18,C   7,C   0,O  10)    121.22 -0.000006    0.01    121.23   
    89. D(H  16,C   8,C   7,H  18)     60.85  0.000020   -0.02     60.83   
    90. D(H  16,C   8,C   7,C   0)    180.00 -0.000007   -0.00    180.00   
    91. D(C   9,C   8,C   7,H  19)    119.36 -0.000002   -0.01    119.35   
    92. D(C   9,C   8,C   7,H  18)   -119.11  0.000021   -0.02   -119.13   
    93. D(C   9,C   8,C   7,C   0)      0.04 -0.000007   -0.00      0.04   
    94. D(H  17,C   9,C   8,H  16)     -0.01  0.000001   -0.00     -0.01   
    95. D(H  17,C   9,C   8,C   7)    179.95  0.000001   -0.00    179.95   
    96. D(O  10,C   9,C   8,H  16)   -179.98  0.000009   -0.00   -179.99   
    97. D(O  10,C   9,C   8,C   7)     -0.03  0.000008   -0.00     -0.03   
    98. D(C   0,O  10,C   9,H  17)   -179.98 -0.000000    0.01   -179.98   
    99. D(C   0,O  10,C   9,C   8)     -0.00 -0.000006    0.01      0.00   
   100. D(C   9,O  10,C   0,C   7)      0.03  0.000001   -0.01      0.02   
   101. D(C   9,O  10,C   0,C   1)   -179.77  0.000002   -0.01   -179.78   
    ----------------------------------------------------------------------------

Geometry step timings:
Preparation and reading OPT file:      0.000 s ( 5.672 %)
Internal coordinates            :      0.000 s ( 0.532 %)
B/P matrices and projection     :      0.001 s (20.792 %)
Hessian update/contruction      :      0.000 s ( 6.953 %)
Making the step                 :      0.002 s (35.745 %)
Converting the step to Cartesian:      0.000 s ( 1.929 %)
Storing new data                :      0.000 s ( 0.599 %)
Checking convergence            :      0.000 s ( 0.100 %)
Final printing                  :      0.002 s (27.645 %)
Total time                      :      0.006 s
                 *******************************************************
                 *** FINAL ENERGY EVALUATION AT THE STATIONARY POINT ***
                 ***               (AFTER    1 CYCLES)               ***
                 *******************************************************
---------------------------------
CARTESIAN COORDINATES (ANGSTROEM)
---------------------------------
  C     -0.690711   -1.102733   -0.054178
  C     -0.906658   -2.513612   -0.060302
  C      0.158481   -3.398128    0.240080
  C     -0.068218   -4.768407    0.234798
  C     -1.345186   -5.266408   -0.067813
  C     -2.403350   -4.396331   -0.367248
  C     -2.192000   -3.022137   -0.364748
  C     -1.643015    0.010310   -0.313856
  C     -0.772032    1.213590   -0.140142
  C      0.456516    0.790156    0.164918
  O      0.487710   -0.625138    0.213074
  H      1.144731   -2.997809    0.474231
  H      0.745590   -5.456156    0.466371
  H     -1.516856   -6.344643   -0.069940
  H     -3.390962   -4.794874   -0.601452
  H     -3.013651   -2.343078   -0.597987
  H     -1.091677    2.246645   -0.246300
  H      1.408784    1.262923    0.377971
  H     -2.079969   -0.078504   -1.324723
  H     -2.493301   -0.030981    0.390231

----------------------------
CARTESIAN COORDINATES (A.U.)
----------------------------
  NO LB      ZA    FRAG     MASS         X           Y           Z
   0 C     6.0000    0    12.011   -1.305254   -2.083864   -0.102381
   1 C     6.0000    0    12.011   -1.713335   -4.750039   -0.113954
   2 C     6.0000    0    12.011    0.299487   -6.421531    0.453685
   3 C     6.0000    0    12.011   -0.128913   -9.010983    0.443704
   4 C     6.0000    0    12.011   -2.542034   -9.952068   -0.128148
   5 C     6.0000    0    12.011   -4.541674   -8.307862   -0.693998
   6 C     6.0000    0    12.011   -4.142279   -5.711011   -0.689274
   7 C     6.0000    0    12.011   -3.104848    0.019483   -0.593102
   8 C     6.0000    0    12.011   -1.458929    2.293353   -0.264829
   9 C     6.0000    0    12.011    0.862691    1.493178    0.311650
  10 O     8.0000    0    15.999    0.921639   -1.181339    0.402652
  11 H     1.0000    0     1.008    2.163228   -5.665039    0.896168
  12 H     1.0000    0     1.008    1.408960  -10.310640    0.881314
  13 H     1.0000    0     1.008   -2.866443  -11.989638   -0.132168
  14 H     1.0000    0     1.008   -6.407990   -9.060998   -1.136580
  15 H     1.0000    0     1.008   -5.694974   -4.427776   -1.130031
  16 H     1.0000    0     1.008   -2.062971    4.245544   -0.465439
  17 H     1.0000    0     1.008    2.662215    2.386579    0.714262
  18 H     1.0000    0     1.008   -3.930572   -0.148351   -2.503364
  19 H     1.0000    0     1.008   -4.711655   -0.058545    0.737430

--------------------------------
INTERNAL COORDINATES (ANGSTROEM)
--------------------------------
 C      0   0   0     0.000000000000     0.00000000     0.00000000
 C      1   0   0     1.427322987642     0.00000000     0.00000000
 C      2   1   0     1.416728183359   120.16459779     0.00000000
 C      3   2   1     1.388915094621   119.50102792   179.77200612
 C      4   3   2     1.403647751333   119.95632313     0.05193342
 C      5   4   3     1.402285660389   120.82350733     0.00000000
 C      6   5   4     1.390354321935   119.87877467   359.93403138
 C      1   2   3     1.487676052521   129.93804186   180.97245961
 C      8   1   2     1.495550621460   102.05716989   179.74565677
 C      9   8   1     1.334799267478   107.89889844     0.03815377
 O      1   2   3     1.299306489082   120.09558057     0.73659267
 H      3   2   1     1.089848756976   119.77448073   359.88371231
 H      4   3   2     1.090370111345   119.97726479   180.09528042
 H      5   4   3     1.091818286299   119.59325542   180.01982788
 H      6   5   4     1.090442547033   120.16739832   179.96043301
 H      7   6   5     1.091160477894   120.01612310   179.96453402
 H      9   8   1     1.086574922039   125.61047512   179.99634688
 H     10   9   8     1.084303314860   135.63613202   179.94635854
 H      8   1   2     1.104839364273   110.65429904   301.01310872
 H      8   1   2     1.104730541270   110.70026312    58.23523626

---------------------------
INTERNAL COORDINATES (A.U.)
---------------------------
 C      0   0   0     0.000000000000     0.00000000     0.00000000
 C      1   0   0     2.697249551294     0.00000000     0.00000000
 C      2   1   0     2.677228272757   120.16459779     0.00000000
 C      3   2   1     2.624669152103   119.50102792   179.77200612
 C      4   3   2     2.652509838514   119.95632313     0.05193342
 C      5   4   3     2.649935859661   120.82350733     0.00000000
 C      6   5   4     2.627388897570   119.87877467   359.93403138
 C      1   2   3     2.811300315257   129.93804186   180.97245961
 C      8   1   2     2.826181093976   102.05716989   179.74565677
 C      9   8   1     2.522405059293   107.89889844     0.03815377
 O      1   2   3     2.455333428392   120.09558057     0.73659267
 H      3   2   1     2.059515678078   119.77448073   359.88371231
 H      4   3   2     2.060500895055   119.97726479   180.09528042
 H      5   4   3     2.063237549111   119.59325542   180.01982788
 H      6   5   4     2.060637778668   120.16739832   179.96043301
 H      7   6   5     2.061994471379   120.01612310   179.96453402
 H      9   8   1     2.053329026640   125.61047512   179.99634688
 H     10   9   8     2.049036311189   135.63613202   179.94635854
 H      8   1   2     2.087843820451   110.65429904   301.01310872
 H      8   1   2     2.087638174779   110.70026312    58.23523626

---------------------
BASIS SET INFORMATION
---------------------
There are 3 groups of distinct atoms

 Group   1 Type C   : 7s4p1d contracted to 3s2p1d pattern {511/31/1}
 Group   2 Type O   : 7s4p1d contracted to 3s2p1d pattern {511/31/1}
 Group   3 Type H   : 4s1p contracted to 2s1p pattern {31/1}

Atom   0C    basis set group =>   1
Atom   1C    basis set group =>   1
Atom   2C    basis set group =>   1
Atom   3C    basis set group =>   1
Atom   4C    basis set group =>   1
Atom   5C    basis set group =>   1
Atom   6C    basis set group =>   1
Atom   7C    basis set group =>   1
Atom   8C    basis set group =>   1
Atom   9C    basis set group =>   1
Atom  10O    basis set group =>   2
Atom  11H    basis set group =>   3
Atom  12H    basis set group =>   3
Atom  13H    basis set group =>   3
Atom  14H    basis set group =>   3
Atom  15H    basis set group =>   3
Atom  16H    basis set group =>   3
Atom  17H    basis set group =>   3
Atom  18H    basis set group =>   3
Atom  19H    basis set group =>   3
---------------------------------
AUXILIARY/J BASIS SET INFORMATION
---------------------------------
There are 3 groups of distinct atoms

 Group   1 Type C   : 12s5p4d2f1g contracted to 6s4p3d1f1g pattern {711111/2111/211/2/1}
 Group   2 Type O   : 12s5p4d2f1g contracted to 6s4p3d1f1g pattern {711111/2111/211/2/1}
 Group   3 Type H   : 5s2p1d contracted to 3s1p1d pattern {311/2/1}

Atom   0C    basis set group =>   1
Atom   1C    basis set group =>   1
Atom   2C    basis set group =>   1
Atom   3C    basis set group =>   1
Atom   4C    basis set group =>   1
Atom   5C    basis set group =>   1
Atom   6C    basis set group =>   1
Atom   7C    basis set group =>   1
Atom   8C    basis set group =>   1
Atom   9C    basis set group =>   1
Atom  10O    basis set group =>   2
Atom  11H    basis set group =>   3
Atom  12H    basis set group =>   3
Atom  13H    basis set group =>   3
Atom  14H    basis set group =>   3
Atom  15H    basis set group =>   3
Atom  16H    basis set group =>   3
Atom  17H    basis set group =>   3
Atom  18H    basis set group =>   3
Atom  19H    basis set group =>   3
---------------------------------
AUXILIARY/C BASIS SET INFORMATION
---------------------------------
There are 3 groups of distinct atoms

 Group   1 Type C   : 8s6p5d3f contracted to 6s5p4d1f pattern {311111/21111/2111/3}
 Group   2 Type O   : 8s6p5d3f contracted to 6s5p4d1f pattern {311111/21111/2111/3}
 Group   3 Type H   : 4s3p2d contracted to 3s2p1d pattern {211/21/2}

Atom   0C    basis set group =>   1
Atom   1C    basis set group =>   1
Atom   2C    basis set group =>   1
Atom   3C    basis set group =>   1
Atom   4C    basis set group =>   1
Atom   5C    basis set group =>   1
Atom   6C    basis set group =>   1
Atom   7C    basis set group =>   1
Atom   8C    basis set group =>   1
Atom   9C    basis set group =>   1
Atom  10O    basis set group =>   2
Atom  11H    basis set group =>   3
Atom  12H    basis set group =>   3
Atom  13H    basis set group =>   3
Atom  14H    basis set group =>   3
Atom  15H    basis set group =>   3
Atom  16H    basis set group =>   3
Atom  17H    basis set group =>   3
Atom  18H    basis set group =>   3
Atom  19H    basis set group =>   3


           ************************************************************
           *        Program running with 8 parallel MPI-processes     *
           *              working on a common directory               *
           ************************************************************
------------------------------------------------------------------------------
                             ORCA STARTUP CALCULATIONS
                           -- RI-GTO INTEGRALS CHOSEN --
------------------------------------------------------------------------------
------------------------------------------------------------------------------
                   ___                                                        
                  /   \      - P O W E R E D   B Y -                         
                 /     \                                                     
                 |  |  |   _    _      __       _____    __    __             
                 |  |  |  | |  | |    /  \     |  _  \  |  |  /  |          
                  \  \/   | |  | |   /    \    | | | |  |  | /  /          
                 / \  \   | |__| |  /  /\  \   | |_| |  |  |/  /          
                |  |  |   |  __  | /  /__\  \  |    /   |      \           
                |  |  |   | |  | | |   __   |  |    \   |  |\   \          
                \     /   | |  | | |  |  |  |  | |\  \  |  | \   \       
                 \___/    |_|  |_| |__|  |__|  |_| \__\ |__|  \__/        
                                                                              
                      - O R C A' S   B I G   F R I E N D -                    
                                      &                                       
                       - I N T E G R A L  F E E D E R -                       
                                                                              
 v1 FN, 2020, v2 2021, v3 2022-2024                                           
------------------------------------------------------------------------------


----------------------
SHARK INTEGRAL PACKAGE
----------------------

Number of atoms                             ...     20
Number of basis functions                   ...    199
Number of shells                            ...     93
Maximum angular momentum                    ...      2
Integral batch strategy                     ... SHARK/LIBINT Hybrid
RI-J (if used) integral strategy            ... SPLIT-RIJ (Revised 2003 algorithm where possible)
Printlevel                                  ...      1
Contraction scheme used                     ... SEGMENTED contraction
Prescreening option                         ... SCHWARTZ
   Thresh                                   ... 1.000e-12
   Tcut                                     ... 1.000e-14
   Tpresel                                  ... 1.000e-14 
Coulomb Range Separation                    ... NOT USED
Exchange Range Separation                   ... NOT USED
Multipole approximations                    ... NOT USED
Finite Nucleus Model                        ... NOT USED
CABS basis                                  ... NOT available
Auxiliary Coulomb fitting basis             ... AVAILABLE
   # of basis functions in Aux-J            ...    638
   # of shells in Aux-J                     ...    210
   Maximum angular momentum in Aux-J        ...      4
Auxiliary J/K fitting basis                 ... NOT available
Auxiliary Correlation fitting basis         ... AVAILABLE
   # of basis functions in Aux-C            ...    654
   # of shells in Aux-C                     ...    230
   Maximum angular momentum in Aux-C        ...      3
Auxiliary 'external' fitting basis          ... NOT available

Checking pre-screening integrals            ... done (  0.0 sec) Dimension = 93
Check shell pair data                       ... done (  0.0 sec)
Shell pair information
Shell pair cut-off parameter TPreSel        ...   1.0e-14
Total number of shell pairs                 ...      4371
Shell pairs after pre-screening             ...      3990
Total number of primitive shell pairs       ...     15923
Primitive shell pairs kept                  ...     10572
          la=0 lb=0:   1211 shell pairs
          la=1 lb=0:   1450 shell pairs
          la=1 lb=1:    463 shell pairs
          la=2 lb=0:    503 shell pairs
          la=2 lb=1:    305 shell pairs
          la=2 lb=2:     58 shell pairs

Calculating one electron integrals          ... done (  0.0 sec)
Calculating RI/J V-Matrix + Cholesky decomp.... done (  0.1 sec)
Calculating RI/C V-Matrix + Cholesky decomp.... done (  0.1 sec)
Calculating Nuclear repulsion               ... done (  0.0 sec) ENN=    551.378573245565 Eh

Diagonalization of the overlap matrix:
Smallest eigenvalue                        ... 3.105e-04
Time for diagonalization                   ...    0.006 sec
Threshold for overlap eigenvalues          ... 1.000e-07
Number of eigenvalues below threshold      ... 0
Time for construction of square roots      ...    0.039 sec
Total time needed                          ...    0.046 sec

-------------------
DFT GRID GENERATION
-------------------

General Integration Accuracy     IntAcc      ... 4.388
Radial Grid Type                 RadialGrid  ... OptM3 with GC (2021)
Angular Grid (max. ang.)         AngularGrid ... 4 (Lebedev-302)
Angular grid pruning method      GridPruning ... 4 (adaptive)
Weight generation scheme         WeightScheme... mBecke (2022)
Basis function cutoff            BFCut       ... 1.0000e-12
Integration weight cutoff        WCut        ... 1.0000e-14
Partially contracted basis set               ... off
Rotationally invariant grid construction     ... off
Angular grids for H and He will be reduced by one unit

Total number of grid points                  ...    94978
Total number of batches                      ...     1496
Average number of points per batch           ...       63
Average number of grid points per atom       ...     4749

--------------------
COSX GRID GENERATION
--------------------

GRIDX 1
-------
General Integration Accuracy     IntAcc      ... 3.816
Radial Grid Type                 RadialGrid  ... OptM3 with GC (2021)
Angular Grid (max. ang.)         AngularGrid ... 1 (Lebedev-50)
Angular grid pruning method      GridPruning ... 4 (adaptive)
Weight generation scheme         WeightScheme... mBecke (2022)
Basis function cutoff            BFCut       ... 1.0000e-12
Integration weight cutoff        WCut        ... 1.0000e-14
Partially contracted basis set               ... on
Rotationally invariant grid construction     ... off
Angular grids for H and He will be reduced by one unit

Total number of grid points                  ...    12124
Total number of batches                      ...      104
Average number of points per batch           ...      116
Average number of grid points per atom       ...      606
UseSFitting                                  ... on

GRIDX 2
-------
General Integration Accuracy     IntAcc      ... 4.020
Radial Grid Type                 RadialGrid  ... OptM3 with GC (2021)
Angular Grid (max. ang.)         AngularGrid ... 2 (Lebedev-110)
Angular grid pruning method      GridPruning ... 4 (adaptive)
Weight generation scheme         WeightScheme... mBecke (2022)
Basis function cutoff            BFCut       ... 1.0000e-12
Integration weight cutoff        WCut        ... 1.0000e-14
Partially contracted basis set               ... on
Rotationally invariant grid construction     ... off
Angular grids for H and He will be reduced by one unit

Total number of grid points                  ...    26482
Total number of batches                      ...      216
Average number of points per batch           ...      122
Average number of grid points per atom       ...     1324
UseSFitting                                  ... on

GRIDX 3
-------
General Integration Accuracy     IntAcc      ... 4.338
Radial Grid Type                 RadialGrid  ... OptM3 with GC (2021)
Angular Grid (max. ang.)         AngularGrid ... 3 (Lebedev-194)
Angular grid pruning method      GridPruning ... 4 (adaptive)
Weight generation scheme         WeightScheme... mBecke (2022)
Basis function cutoff            BFCut       ... 1.0000e-12
Integration weight cutoff        WCut        ... 1.0000e-14
Partially contracted basis set               ... on
Rotationally invariant grid construction     ... off
Angular grids for H and He will be reduced by one unit

Total number of grid points                  ...    58156
Total number of batches                      ...      466
Average number of points per batch           ...      124
Average number of grid points per atom       ...     2908
UseSFitting                                  ... on
Initializing property integral containers    ... done (  0.0 sec)

SHARK setup successfully completed in   1.5 seconds

Maximum memory used throughout the entire STARTUP-calculation: 26.0 MB


           ************************************************************
           *        Program running with 8 parallel MPI-processes     *
           *              working on a common directory               *
           ************************************************************
-------------------------------------------------------------------------------
                                 ORCA GUESS
                   Start orbitals & Density for SCF / CASSCF
-------------------------------------------------------------------------------

------------
SCF SETTINGS
------------
Hamiltonian:
 Density Functional     Method          .... DFT(GTOs)
 Exchange Functional    Exchange        .... B88
   X-Alpha parameter    XAlpha          ....  0.666667
   Becke's b parameter  XBeta           ....  0.004200
 Correlation Functional Correlation     .... LYP
 LDA part of GGA corr.  LDAOpt          .... VWN-3
 Gradients option       PostSCFGGA      .... off
 Hybrid DFT is turned on
   Fraction HF Exchange ScalHFX         ....  0.530000
   Scaling of DF-GGA-X  ScalDFX         ....  0.470000
   Scaling of DF-GGA-C  ScalDFC         ....  0.730000
   Scaling of DF-LDA-C  ScalLDAC        ....  0.730000
   Perturbative correction              ....  0.270000
   NL short-range parameter             ....  7.800000
 RI-approximation to the Coulomb term is turned on
   Number of AuxJ basis functions       .... 638
   RIJ-COSX (HFX calculated with COS-X)).... on


General Settings:
 Integral files         IntName         .... calc
 Hartree-Fock type      HFTyp           .... RHF
 Total Charge           Charge          ....    1
 Multiplicity           Mult            ....    1
 Number of Electrons    NEL             ....   76
 Basis Dimension        Dim             ....  199
 Nuclear Repulsion      ENuc            ....    551.3785732456 Eh

Convergence Acceleration:
 AO-DIIS                CNVDIIS         .... on
   Start iteration      DIISMaxIt       ....    12
   Startup error        DIISStart       ....  0.200000
   # of expansion vecs  DIISMaxEq       ....     5
   Bias factor          DIISBfac        ....   1.050
   Max. coefficient     DIISMaxC        ....  10.000
 MO-DIIS                CNVKDIIS        .... off
 Trust-Rad. Augm. Hess. CNVTRAH         .... auto
   Auto Start mean grad. ratio tolernc. ....  1.125000
   Auto Start start iteration           ....     1
   Auto Start num. interpolation iter.  ....    10
   Max. Number of Micro iterations      ....    24
   Max. Number of Macro iterations      .... Maxiter - #DIIS iter
   Number of Davidson start vectors     ....     2
   Converg. threshold    (grad. norm)   ....   2.000e-06
   Grad. Scal. Fac. for Micro threshold ....   0.100
   Minimum threshold for Micro iter.    ....   1.000e-02
   NR start threshold (gradient norm)   ....   1.000e-04
   Initial trust radius                 ....   0.400
   Minimum AH scaling param. (alpha)    ....   1.000
   Maximum AH scaling param. (alpha)    .... 1000.000
   Quad. conv. algorithm                .... NR
   White noise on init. David. guess    .... on
   Maximum white noise                  ....   0.010
   Pseudo random numbers                .... off
   Inactive MOs                         .... canonical
   Orbital update algorithm             .... Taylor
   Preconditioner                       .... Diag
   Full preconditioner red. dimension   ....   250
 SOSCF                  CNVSOSCF        .... on
   Start iteration      SOSCFMaxIt      ....   150
   Startup grad/error   SOSCFStart      ....  0.003300
   Hessian update       SOSCFHessUp     .... L-BFGS
 Level Shifting         CNVShift        .... on
   Level shift para.    LevelShift      ....    0.2500
   Turn off err/grad.   ShiftErr        ....    0.0010
 Zerner damping         CNVZerner       .... off
 Static damping         CNVDamp         .... on
   Fraction old density DampFac         ....    0.7000
   Max. Damping (<1)    DampMax         ....    0.9800
   Min. Damping (>=0)   DampMin         ....    0.0000
   Turn off err/grad.   DampErr         ....    0.1000

SCF Procedure:
 Maximum # iterations   MaxIter         ....   125
 SCF integral mode      SCFMode         .... Direct
   Integral package                     .... SHARK and LIBINT hybrid scheme
 Reset frequency        DirectResetFreq ....    20
 Integral Threshold     Thresh          ....  1.000e-12 Eh
 Primitive CutOff       TCut            ....  1.000e-14 Eh

Convergence Tolerance:
 Convergence Check Mode ConvCheckMode   .... Total+1el-Energy
 Convergence forced     ConvForced      .... 0
 Energy Change          TolE            ....  1.000e-09 Eh
 1-El. energy change                    ....  1.000e-06 Eh
 Orbital Gradient       TolG            ....  2.000e-06
 Orbital Rotation angle TolX            ....  2.000e-06
 DIIS Error             TolErr          ....  1.000e-08

---------------------
INITIAL GUESS: MOREAD
---------------------
Guess MOs are being read from file: calc.gbw
Input Geometry matches current geometry (good)
Input basis set matches current basis set (good)
Occupation numbers will be reassigned to an Aufbau configuration
MOs were renormalized
MOs were reorthogonalized (Cholesky)
                      ------------------
                      INITIAL GUESS DONE (   0.1 sec)
                      ------------------
             **** ENERGY FILE WAS UPDATED (calc.en.tmp) ****
Finished Guess after   0.2 sec
Maximum memory used throughout the entire GUESS-calculation: 11.2 MB


           ************************************************************
           *        Program running with 8 parallel MPI-processes     *
           *              working on a common directory               *
           ************************************************************

-------------------------------------------------------------------------------------------
                                      ORCA LEAN-SCF
                              memory conserving SCF solver
-------------------------------------------------------------------------------------------

--------------------
CPCM SOLVATION MODEL
--------------------
CPCM parameters:
  Epsilon                                         ...      16.7000
  Refrac                                          ...       1.2750
  Rsolv                                           ...       1.3000
  Surface type                                    ... GAUSSIAN VDW
  Discretization scheme                           ... Constant charge density
    Threshold for H atoms                         ...       5.0000 (charges/Ang^2)
    Threshold for non-H atoms                     ...       5.0000 (charges/Ang^2)
  Epsilon function type                           ...         CPCM
Solvent:                                          ... CUSTOM
Radii:
  Scheme                                          ... Element-dependent radii
  Radius for C  used is    3.8550 Bohr (=   2.0400 Ang.)
  Radius for O  used is    3.4469 Bohr (=   1.8240 Ang.)
  Radius for H  used is    2.4944 Bohr (=   1.3200 Ang.)
Calculating surface                               ...        done! (  0.0s)
Cavity surface points                             ...         1905
Cavity Volume                                     ...    1253.8844
Cavity Surface-area                               ...     679.2351
Calculating surface distance matrix               ...        done! (  0.1s)
Performing Cholesky decomposition & store         ...        done! (  0.2s)
Overall time for CPCM initialization              ...                 0.2s

----------------------------------------D-I-I-S--------------------------------------------
Iteration    Energy (Eh)           Delta-E    RMSDP     MaxDP     DIISErr   Damp  Time(sec)
-------------------------------------------------------------------------------------------
               ***  Starting incremental Fock matrix formation  ***
                              *** Initializing SOSCF ***
---------------------------------------S-O-S-C-F--------------------------------------
Iteration    Energy (Eh)           Delta-E    RMSDP     MaxDP     MaxGrad    Time(sec)
--------------------------------------------------------------------------------------
    1    -460.1899479553178480     0.00e+00  2.27e-06  6.61e-05  3.94e-06     1.6
               *** Restarting incremental Fock matrix formation ***
    2    -460.1899479931419137    -3.78e-08  9.49e-07  2.54e-05  7.35e-06     1.7
    3    -460.1899479992268880    -6.08e-09  3.96e-07  1.08e-05  2.17e-06     1.2
    4    -460.1899479993485329    -1.22e-10  1.31e-07  3.25e-06  1.46e-06     1.1
                 **** Energy Check signals convergence ****

               *****************************************************
               *                     SUCCESS                       *
               *           SCF CONVERGED AFTER   4 CYCLES          *
               *****************************************************

Recomputing exchange energy using gridx3       ... done (    2.028 sec)
Old exchange energy                            :    -33.326285813 Eh
New exchange energy                            :    -33.326302905 Eh
Exchange energy change after final integration :     -0.000017092 Eh
Total energy after final integration           :   -460.189965091 Eh
             **** ENERGY FILE WAS UPDATED (calc.en.tmp) ****

----------------
TOTAL SCF ENERGY
----------------

Total Energy       :       -460.18996509101470 Eh          -12522.40558 eV

Components:
Nuclear Repulsion  :        551.37857324556501 Eh           15003.77376 eV
Electronic Energy  :      -1011.49234465320205 Eh          -27524.10600 eV
One Electron Energy:      -1701.41013964617878 Eh          -46297.72363 eV
Two Electron Energy:        689.91779499297672 Eh           18773.61763 eV
CPCM Dielectric    :         -0.07617659171147 Eh              -2.07287 eV

Virial components:
Potential Energy   :       -916.32882911281945 Eh          -24934.57509 eV
Kinetic Energy     :        456.13886402180481 Eh           12412.16951 eV
Virial Ratio       :          2.00888128898619

DFT components:
N(Alpha)           :       37.999995279334 electrons
N(Beta)            :       37.999995279334 electrons
N(Total)           :       75.999990558669 electrons
E(X)               :      -29.620846877842 Eh       
E(C)               :       -1.876355850660 Eh       
E(XC)              :      -31.497202728502 Eh       

CPCM Solvation Model Properties:
Surface-charge          :         -1.01588315410009
Corrected charge        :         -1.00000000000000
Outlying charge corr.   :          0.00001641562823 Eh               0.00045 eV
Free-energy (cav+disp)  :  This term is not implemented in the current solvation scheme

---------------
SCF CONVERGENCE
---------------

  Last Energy change         ...    1.2164e-10  Tolerance :   1.0000e-09
  Last MAX-Density change    ...    3.2466e-06  Tolerance :   1.0000e-08
  Last RMS-Density change    ...    1.3150e-07  Tolerance :   1.0000e-09
  Last DIIS Error            ...    6.7414e-05  Tolerance :   1.0000e-08
  Last Orbital Gradient      ...    1.4584e-06  Tolerance :   2.0000e-06
  Last Orbital Rotation      ...    3.1986e-06  Tolerance :   2.0000e-06


----------------
ORBITAL ENERGIES
----------------

  NO   OCC          E(Eh)            E(eV) 
   0   2.0000     -19.868463      -540.6484 
   1   2.0000     -10.806626      -294.0632 
   2   2.0000     -10.728627      -291.9408 
   3   2.0000     -10.688741      -290.8554 
   4   2.0000     -10.686055      -290.7823 
   5   2.0000     -10.682137      -290.6757 
   6   2.0000     -10.679978      -290.6170 
   7   2.0000     -10.677020      -290.5365 
   8   2.0000     -10.676384      -290.5192 
   9   2.0000     -10.662177      -290.1326 
  10   2.0000     -10.661872      -290.1243 
  11   2.0000      -1.327215       -36.1154 
  12   2.0000      -1.021835       -27.8055 
  13   2.0000      -0.969984       -26.3946 
  14   2.0000      -0.947173       -25.7739 
  15   2.0000      -0.890332       -24.2272 
  16   2.0000      -0.869856       -23.6700 
  17   2.0000      -0.771185       -20.9850 
  18   2.0000      -0.754838       -20.5402 
  19   2.0000      -0.721477       -19.6324 
  20   2.0000      -0.685414       -18.6511 
  21   2.0000      -0.667509       -18.1639 
  22   2.0000      -0.613719       -16.7001 
  23   2.0000      -0.611573       -16.6418 
  24   2.0000      -0.583692       -15.8831 
  25   2.0000      -0.566282       -15.4093 
  26   2.0000      -0.538549       -14.6547 
  27   2.0000      -0.531168       -14.4538 
  28   2.0000      -0.528045       -14.3688 
  29   2.0000      -0.516079       -14.0432 
  30   2.0000      -0.500926       -13.6309 
  31   2.0000      -0.494890       -13.4666 
  32   2.0000      -0.468424       -12.7465 
  33   2.0000      -0.455638       -12.3985 
  34   2.0000      -0.441631       -12.0174 
  35   2.0000      -0.371255       -10.1024 
  36   2.0000      -0.329429        -8.9642 
  37   2.0000      -0.322281        -8.7697 
  38   0.0000      -0.088146        -2.3986 
  39   0.0000       0.015627         0.4252 
  40   0.0000       0.033525         0.9123 
  41   0.0000       0.063504         1.7280 
  42   0.0000       0.097436         2.6514 
  43   0.0000       0.115984         3.1561 
  44   0.0000       0.138340         3.7644 
  45   0.0000       0.147101         4.0028 
  46   0.0000       0.155156         4.2220 
  47   0.0000       0.162340         4.4175 
  48   0.0000       0.172040         4.6815 
*Only the first 10 virtual orbitals were printed.

                    ********************************
                    * MULLIKEN POPULATION ANALYSIS *
                    ********************************

-----------------------
MULLIKEN ATOMIC CHARGES
-----------------------
   0 C :    0.197792
   1 C :   -0.071528
   2 C :    0.060872
   3 C :   -0.018484
   4 C :    0.044674
   5 C :   -0.015388
   6 C :    0.028579
   7 C :    0.096350
   8 C :   -0.076732
   9 C :    0.202175
  10 O :   -0.256427
  11 H :    0.062778
  12 H :    0.057990
  13 H :    0.067300
  14 H :    0.056347
  15 H :    0.068763
  16 H :    0.095489
  17 H :    0.099689
  18 H :    0.149970
  19 H :    0.149790
Sum of atomic charges:    1.0000000

--------------------------------
MULLIKEN REDUCED ORBITAL CHARGES
--------------------------------
  0 C s       :     3.155773  s :     3.155773
      pz      :     0.665827  p :     2.558975
      px      :     0.855301
      py      :     1.037847
      dz2     :     0.007513  d :     0.087460
      dxz     :     0.015591
      dyz     :     0.011724
      dx2y2   :     0.026117
      dxy     :     0.026514

  1 C s       :     3.045282  s :     3.045282
      pz      :     1.088323  p :     2.983221
      px      :     0.980168
      py      :     0.914730
      dz2     :     0.004397  d :     0.043025
      dxz     :     0.007037
      dyz     :     0.003386
      dx2y2   :     0.016511
      dxy     :     0.011694

  2 C s       :     3.216194  s :     3.216194
      pz      :     0.879333  p :     2.684652
      px      :     0.883791
      py      :     0.921529
      dz2     :     0.003231  d :     0.038282
      dxz     :     0.003478
      dyz     :     0.007286
      dx2y2   :     0.010941
      dxy     :     0.013345

  3 C s       :     3.169687  s :     3.169687
      pz      :     0.972739  p :     2.811445
      px      :     0.917606
      py      :     0.921100
      dz2     :     0.003097  d :     0.037351
      dxz     :     0.004053
      dyz     :     0.004990
      dx2y2   :     0.012370
      dxy     :     0.012840

  4 C s       :     3.174259  s :     3.174259
      pz      :     0.869499  p :     2.742226
      px      :     0.950844
      py      :     0.921883
      dz2     :     0.003552  d :     0.038841
      dxz     :     0.006567
      dyz     :     0.003583
      dx2y2   :     0.013140
      dxy     :     0.011998

  5 C s       :     3.168831  s :     3.168831
      pz      :     0.973951  p :     2.809270
      px      :     0.902975
      py      :     0.932345
      dz2     :     0.003103  d :     0.037288
      dxz     :     0.003613
      dyz     :     0.005409
      dx2y2   :     0.012703
      dxy     :     0.012459

  6 C s       :     3.203815  s :     3.203815
      pz      :     0.886832  p :     2.729196
      px      :     0.911135
      py      :     0.931229
      dz2     :     0.003255  d :     0.038409
      dxz     :     0.004513
      dyz     :     0.006341
      dx2y2   :     0.011400
      dxy     :     0.012900

  7 C s       :     2.894366  s :     2.894366
      pz      :     1.088579  p :     2.972998
      px      :     1.013567
      py      :     0.870852
      dz2     :     0.006933  d :     0.036286
      dxz     :     0.006077
      dyz     :     0.004992
      dx2y2   :     0.005119
      dxy     :     0.013165

  8 C s       :     3.233146  s :     3.233146
      pz      :     0.958274  p :     2.806213
      px      :     0.903672
      py      :     0.944267
      dz2     :     0.004173  d :     0.037373
      dxz     :     0.008017
      dyz     :     0.003270
      dx2y2   :     0.011115
      dxy     :     0.010798

  9 C s       :     3.164822  s :     3.164822
      pz      :     1.029670  p :     2.571222
      px      :     0.920757
      py      :     0.620795
      dz2     :     0.006013  d :     0.061781
      dxz     :     0.006912
      dyz     :     0.008309
      dx2y2   :     0.026742
      dxy     :     0.013806

 10 O s       :     3.749961  s :     3.749961
      pz      :     1.628786  p :     4.485146
      px      :     1.471265
      py      :     1.385095
      dz2     :     0.002626  d :     0.021320
      dxz     :     0.003858
      dyz     :     0.002538
      dx2y2   :     0.008054
      dxy     :     0.004244

 11 H s       :     0.912269  s :     0.912269
      pz      :     0.004298  p :     0.024953
      px      :     0.015709
      py      :     0.004946

 12 H s       :     0.917476  s :     0.917476
      pz      :     0.004498  p :     0.024534
      px      :     0.011233
      py      :     0.008803

 13 H s       :     0.908493  s :     0.908493
      pz      :     0.003271  p :     0.024207
      px      :     0.003146
      py      :     0.017790

 14 H s       :     0.919095  s :     0.919095
      pz      :     0.004524  p :     0.024558
      px      :     0.015245
      py      :     0.004788

 15 H s       :     0.906642  s :     0.906642
      pz      :     0.004362  p :     0.024595
      px      :     0.012010
      py      :     0.008223

 16 H s       :     0.878950  s :     0.878950
      pz      :     0.004077  p :     0.025560
      px      :     0.004184
      py      :     0.017299

 17 H s       :     0.874564  s :     0.874564
      pz      :     0.004938  p :     0.025746
      px      :     0.015511
      py      :     0.005297

 18 H s       :     0.824573  s :     0.824573
      pz      :     0.016035  p :     0.025457
      px      :     0.006218
      py      :     0.003205

 19 H s       :     0.824764  s :     0.824764
      pz      :     0.010052  p :     0.025446
      px      :     0.012241
      py      :     0.003153


                     *******************************
                     * LOEWDIN POPULATION ANALYSIS *
                     *******************************

----------------------
LOEWDIN ATOMIC CHARGES
----------------------
   0 C :    0.259388
   1 C :   -0.089360
   2 C :    0.057024
   3 C :   -0.017010
   4 C :    0.057460
   5 C :   -0.017568
   6 C :    0.053444
   7 C :   -0.013933
   8 C :   -0.002867
   9 C :    0.107184
  10 O :    0.016832
  11 H :    0.052855
  12 H :    0.050488
  13 H :    0.053792
  14 H :    0.050530
  15 H :    0.055305
  16 H :    0.065649
  17 H :    0.058185
  18 H :    0.101521
  19 H :    0.101080

-------------------------------
LOEWDIN REDUCED ORBITAL CHARGES
-------------------------------
  0 C s       :     2.876095  s :     2.876095
      pz      :     0.680544  p :     2.682325
      px      :     0.917641
      py      :     1.084140
      dz2     :     0.014398  d :     0.182192
      dxz     :     0.028752
      dyz     :     0.021945
      dx2y2   :     0.057230
      dxy     :     0.059865

  1 C s       :     2.837061  s :     2.837061
      pz      :     1.053739  p :     3.142704
      px      :     1.077697
      py      :     1.011268
      dz2     :     0.009796  d :     0.109595
      dxz     :     0.014528
      dyz     :     0.007283
      dx2y2   :     0.044570
      dxy     :     0.033419

  2 C s       :     2.863687  s :     2.863687
      pz      :     0.886236  p :     2.987372
      px      :     1.038416
      py      :     1.062720
      dz2     :     0.006714  d :     0.091917
      dxz     :     0.006711
      dyz     :     0.014842
      dx2y2   :     0.029177
      dxy     :     0.034473

  3 C s       :     2.859638  s :     2.859638
      pz      :     0.964137  p :     3.066231
      px      :     1.047224
      py      :     1.054870
      dz2     :     0.006658  d :     0.091141
      dxz     :     0.007974
      dyz     :     0.009969
      dx2y2   :     0.032330
      dxy     :     0.034210

  4 C s       :     2.871267  s :     2.871267
      pz      :     0.865084  p :     2.979427
      px      :     1.056408
      py      :     1.057934
      dz2     :     0.007318  d :     0.091846
      dxz     :     0.013898
      dyz     :     0.006331
      dx2y2   :     0.033773
      dxy     :     0.030526

  5 C s       :     2.859286  s :     2.859286
      pz      :     0.965938  p :     3.067244
      px      :     1.046509
      py      :     1.054796
      dz2     :     0.006668  d :     0.091037
      dxz     :     0.006632
      dyz     :     0.011327
      dx2y2   :     0.033573
      dxy     :     0.032838

  6 C s       :     2.863259  s :     2.863259
      pz      :     0.890932  p :     2.991311
      px      :     1.031667
      py      :     1.068711
      dz2     :     0.006728  d :     0.091986
      dxz     :     0.009261
      dyz     :     0.012485
      dx2y2   :     0.029664
      dxy     :     0.033849

  7 C s       :     2.828352  s :     2.828352
      pz      :     1.080207  p :     3.096442
      px      :     1.034001
      py      :     0.982235
      dz2     :     0.016356  d :     0.089138
      dxz     :     0.015348
      dyz     :     0.010235
      dx2y2   :     0.012940
      dxy     :     0.034258

  8 C s       :     2.875409  s :     2.875409
      pz      :     0.952090  p :     3.039355
      px      :     1.046426
      py      :     1.040840
      dz2     :     0.007991  d :     0.088103
      dxz     :     0.015128
      dyz     :     0.006022
      dx2y2   :     0.028471
      dxy     :     0.030490

  9 C s       :     2.884217  s :     2.884217
      pz      :     1.024577  p :     2.875220
      px      :     1.093276
      py      :     0.757368
      dz2     :     0.011427  d :     0.133379
      dxz     :     0.012115
      dyz     :     0.017387
      dx2y2   :     0.060228
      dxy     :     0.032220

 10 O s       :     3.427332  s :     3.427332
      pz      :     1.598111  p :     4.518351
      px      :     1.525568
      py      :     1.394672
      dz2     :     0.004008  d :     0.037485
      dxz     :     0.004763
      dyz     :     0.004590
      dx2y2   :     0.015638
      dxy     :     0.008487

 11 H s       :     0.876295  s :     0.876295
      pz      :     0.013490  p :     0.070851
      px      :     0.041765
      py      :     0.015596

 12 H s       :     0.880311  s :     0.880311
      pz      :     0.014592  p :     0.069201
      px      :     0.030416
      py      :     0.024193

 13 H s       :     0.877634  s :     0.877634
      pz      :     0.010989  p :     0.068574
      px      :     0.011226
      py      :     0.046359

 14 H s       :     0.880250  s :     0.880250
      pz      :     0.014680  p :     0.069219
      px      :     0.039914
      py      :     0.014625

 15 H s       :     0.874564  s :     0.874564
      pz      :     0.013615  p :     0.070131
      px      :     0.032560
      py      :     0.023956

 16 H s       :     0.861471  s :     0.861471
      pz      :     0.013902  p :     0.072880
      px      :     0.013166
      py      :     0.045811

 17 H s       :     0.867809  s :     0.867809
      pz      :     0.016056  p :     0.074006
      px      :     0.042602
      py      :     0.015349

 18 H s       :     0.828473  s :     0.828473
      pz      :     0.041201  p :     0.070006
      px      :     0.017858
      py      :     0.010947

 19 H s       :     0.828939  s :     0.828939
      pz      :     0.026440  p :     0.069981
      px      :     0.032762
      py      :     0.010778


                      *****************************
                      * MAYER POPULATION ANALYSIS *
                      *****************************

  NA   - Mulliken gross atomic population
  ZA   - Total nuclear charge
  QA   - Mulliken gross atomic charge
  VA   - Mayer's total valence
  BVA  - Mayer's bonded valence
  FA   - Mayer's free valence

  ATOM       NA         ZA         QA         VA         BVA        FA
  0 C      5.8022     6.0000     0.1978     3.8681     3.8681    -0.0000
  1 C      6.0715     6.0000    -0.0715     3.7886     3.7886    -0.0000
  2 C      5.9391     6.0000     0.0609     3.8295     3.8295    -0.0000
  3 C      6.0185     6.0000    -0.0185     3.8563     3.8563     0.0000
  4 C      5.9553     6.0000     0.0447     3.8174     3.8174     0.0000
  5 C      6.0154     6.0000    -0.0154     3.8701     3.8701    -0.0000
  6 C      5.9714     6.0000     0.0286     3.8736     3.8736    -0.0000
  7 C      5.9037     6.0000     0.0963     3.8357     3.8357    -0.0000
  8 C      6.0767     6.0000    -0.0767     3.9165     3.9165    -0.0000
  9 C      5.7978     6.0000     0.2022     3.7326     3.7326     0.0000
 10 O      8.2564     8.0000    -0.2564     2.3443     2.3443     0.0000
 11 H      0.9372     1.0000     0.0628     0.9952     0.9952     0.0000
 12 H      0.9420     1.0000     0.0580     0.9832     0.9832    -0.0000
 13 H      0.9327     1.0000     0.0673     0.9806     0.9806    -0.0000
 14 H      0.9437     1.0000     0.0563     0.9835     0.9835    -0.0000
 15 H      0.9312     1.0000     0.0688     0.9887     0.9887    -0.0000
 16 H      0.9045     1.0000     0.0955     0.9917     0.9917     0.0000
 17 H      0.9003     1.0000     0.0997     0.9935     0.9935     0.0000
 18 H      0.8500     1.0000     0.1500     0.9736     0.9736    -0.0000
 19 H      0.8502     1.0000     0.1498     0.9736     0.9736    -0.0000

  Mayer bond orders larger than 0.100000
B(  0-C ,  1-C ) :   1.2006 B(  0-C ,  7-C ) :   1.0614 B(  0-C , 10-O ) :   1.3814 
B(  1-C ,  2-C ) :   1.2645 B(  1-C ,  6-C ) :   1.2868 B(  2-C ,  3-C ) :   1.4385 
B(  2-C , 11-H ) :   0.9981 B(  3-C ,  4-C ) :   1.3539 B(  3-C , 12-H ) :   0.9949 
B(  4-C ,  5-C ) :   1.3618 B(  4-C , 13-H ) :   0.9917 B(  5-C ,  6-C ) :   1.4419 
B(  5-C , 14-H ) :   0.9938 B(  6-C , 15-H ) :   0.9890 B(  7-C ,  8-C ) :   1.0370 
B(  7-C , 18-H ) :   0.8772 B(  7-C , 19-H ) :   0.8787 B(  8-C ,  9-C ) :   1.8268 
B(  8-C , 16-H ) :   0.9875 B(  9-C , 10-O ) :   0.8841 B(  9-C , 17-H ) :   0.9993 


-------
TIMINGS
-------

Total SCF time: 0 days 0 hours 0 min 8 sec 

Total time                  ....       8.245 sec
Sum of individual times     ....       8.185 sec  ( 99.3%)

SCF preparation             ....       0.480 sec  (  5.8%)
Fock matrix formation       ....       7.234 sec  ( 87.7%)
  Startup                   ....       0.072 sec  (  1.0% of F)
  Split-RI-J                ....       0.307 sec  (  4.2% of F)
  Chain of spheres X        ....       5.139 sec  ( 71.0% of F)
  XC integration            ....       0.539 sec  (  7.5% of F)
    Basis function eval.    ....       0.192 sec  ( 35.5% of XC)
    Density eval.           ....       0.117 sec  ( 21.8% of XC)
    XC-Functional eval.     ....       0.026 sec  (  4.8% of XC)
    XC-Potential eval.      ....       0.128 sec  ( 23.7% of XC)
  CPCM terms                ....       0.755 sec  ( 10.4% of F)
Diagonalization             ....       0.000 sec  (  0.0%)
Density matrix formation    ....       0.131 sec  (  1.6%)
Total Energy calculation    ....       0.033 sec  (  0.4%)
Population analysis         ....       0.026 sec  (  0.3%)
Orbital Transformation      ....       0.061 sec  (  0.7%)
Orbital Orthonormalization  ....       0.000 sec  (  0.0%)
DIIS solution               ....       0.032 sec  (  0.4%)
SOSCF solution              ....       0.186 sec  (  2.3%)
Finished LeanSCF after   8.3 sec

Maximum memory used throughout the entire LEANSCF-calculation: 22.0 MB


           ************************************************************
           *        Program running with 8 parallel MPI-processes     *
           *              working on a common directory               *
           ************************************************************

------------------------------------------------------------------------------
                                ORCA  MP2 
------------------------------------------------------------------------------

Freezing NCore=22 chemical core electrons

----------------------
RI-MP2 ENERGY+GRADIENT
----------------------
Dimension of the orbital basis            ...  199
Dimension of the AuxC basis               ...  654
Memory devoted to MP2                     ... 8000 MB   
Data format for matrix containers         ... DOUBLE
Compression type for matrix containers    ... UNCOMPRESSED
Overall scaling of the MP2 energy         ...   2.700e-01

-----------------------
SHARK RI TRANSFORMATION
-----------------------

Number of basis functions                ...    199
Number of aux functions                  ...    654
Number of operators                      ...      1
Generation of IJK                        ... YES
Generation of IAK                        ... YES
Generation of ABK                        ... NO
Orbital Range Operator  0:    0-  37 to   38- 198

Aux basis identifier                     ...   AUXC
Contraction scheme used                  ... SEGMENTED
Do orthogonalization                     ... YES
All operator combinations                ... NO
Transpose (ia|K)                         ... NO
Integral generator used                  ... LIBINT
Starting integral generation + trafo... 
Half trafo (segmented) done. Total time =  0.1 sec. integrals=  0.1 sec trafo=  0.0 sec
Integral generation and half transformation done (  0.1 sec)

Reading or making V^(-1/2)          ... done (  0.0 sec)
Sorting IJK integrals               ... done (  0.0 sec)
Sorting IAK integrals               ... done (  0.1 sec)

SHARK RI integral transformation done. Total time =  0.2 sec.

Opening buffers                              ... done
Frozen core precalculation                   ... done

Starting loop over batches of integrals:

Operator 0  - window                       ... ( 11- 37)x( 38-198)
Operator 0  - Memory available             ...  8000 MB
Operator 0  - Memory needed per MO         ...   0.8 MB
Operator 0  - Number of orbitals per batch ... 4
Operator 0  - Number of batches            ... 1

OPERATOR  0   PASS   0:  MOs    11 ...   14 +   15 ...   18 +   19 ...   22 +   23 ...   26
                            +   27 ...   30 +   31 ...   34 +   35 ...   37
  Reading integrals       ... ok
  Internal MO  13
Closing buffer GIPV ( 0.03 GB; CompressionRatio= 1.00)
Time spent in pair loops =     0.777 sec
Deleting buffers (Ka|jb) ...done

-----------------------------------------------
 RI-MP2 CORRELATION ENERGY:     -0.486330221 Eh
-----------------------------------------------


---------------------
MP2 DENSITY FORMATION
---------------------

Completing the external part of the density      ... done
Storing the unrelaxed density                    ... done

Re-sorting 3-index density container for op 0    ... done
Computing external part of the Lagrangian        ... done
Calculating the xc-kernel                        ... done
Calculating G(D)                                 ... done
Completing the Lagrangian                        ... done
Solving the Z-vector equations                   ... Using XC Grid                  ... (calc.grid_cpscf.tmp) 
Recalculating density on grid  ... (calc.grho_cpscf0.tmp) done
Calculating the xc-kernel      ... (calc.fxc_cpscf0.tmp) done

-------------------
SHARK CP-SCF DRIVER
-------------------

Dimension of the orbital basis          ...    199
Dimension of the CPSCF-problem          ...   6118
Number of operators                     ...      1
Max. number of iterations               ...    128
Convergence Tolerance                   ... 3.0e-05
Number of perturbations                 ...      1
Perturbation type                       ... REAL

----------------------------
POPLE LINEAR EQUATION SOLVER
----------------------------

  ITERATION   0:   ||err||_max =   5.7125e-02 (   0.8 sec)
  ITERATION   1:   ||err||_max =   2.2578e-02 (   0.8 sec)
  ITERATION   2:   ||err||_max =   1.1617e-02 (   0.8 sec)
  ITERATION   3:   ||err||_max =   2.5930e-03 (   1.2 sec)
  ITERATION   4:   ||err||_max =   1.2186e-03 (   0.8 sec)
  ITERATION   5:   ||err||_max =   3.8084e-04 (   0.8 sec)
  ITERATION   6:   ||err||_max =   1.2036e-04 (   0.8 sec)
  ITERATION   7:   ||err||_max =   4.0688e-05 (   0.8 sec)
  ITERATION   8:   ||err||_max =   1.0080e-05 (   0.8 sec)
done
Finalizing the relaxed density                   ... done
Transforming P to the AO basis                   ... done
Storing the relaxed density                      ... done

------------------------------------
ENERGY WEIGHTED DENSITY FINALIZATION
------------------------------------

Gathering the parts of the W-matrix              ... done
Forming the Z-density                            ... done
Transforming Z to the AO basis                   ... done
Calculating G(Z)                                 ... done
Finalizing the W-matrix                          ... done
Transforming W to the AO basis and storing       ... done

----------------------------------
MP2 DERIVATIVE INTEGRAL GENERATION
----------------------------------

Input SCF Electron Density              ... calc.scfp
Input Correlated Electron Density       ... calc.pmp2re
Input Energy Weighted Density           ... calc.wmp2.tmp

Nuclear repulsion gradient              ... done (  0.0 sec)
HCore & Overlap gradient  (SHARK)       ... done (  0.0 sec)
Two-electron RIJ gradient terms         ... done (  0.5 sec)

-----------------------------------------------------------
MP2 COSX Grid Generation
-----------------------------------------------------------

General Integration Accuracy     IntAcc      ... 4.871
Radial Grid Type                 RadialGrid  ... OptM3 with GC (2021)
Angular Grid (max. ang.)         AngularGrid ... 4 (Lebedev-302)
Angular grid pruning method      GridPruning ... 4 (adaptive)
Weight generation scheme         WeightScheme... mBecke (2022)
Basis function cutoff            BFCut       ... 1.0000e-12
Integration weight cutoff        WCut        ... 1.0000e-14
Partially contracted basis set               ... on
Rotationally invariant grid construction     ... off
Angular grids for H and He will be reduced by one unit

Total number of grid points                  ...   109697
Total number of batches                      ...      868
Average number of points per batch           ...      126
Average number of grid points per atom       ...     5485
UseSFitting                                  ... on
Two-electron COSX gradient terms        ... 
Integration Timings:
Total Time                  =     4.6 sec
Basis fcn evaluation        =     0.1 sec
Density evaluation          =     0.1 sec
A evaluation                =     3.8 sec
A derivative evaluation     =     0.0 sec
S-fit derivative evaluation =     0.0 sec
anal. over. der. evaluation =     0.0 sec
num. over. der. evaluation  =     0.3 sec
K(P) evaluation             =     0.1 sec
finalize                    =     0.0 sec

done (  5.3 sec)
CPCM gradient                           ... done (  0.5 sec)
DFT XC gradient                         ... Exchange-correlation gradient    ... done
done (  0.6 sec)
Empirical dispersion gradient           ... 
-------------------
DISPERSION GRADIENT
-------------------

   1   C   :    0.000236643    0.000709689    0.000035486
   2   C   :    0.000009639   -0.000191239    0.000007873
   3   C   :    0.000091730   -0.000073691    0.000025208
   4   C   :    0.000094395   -0.000161321    0.000029593
   5   C   :   -0.000021896   -0.000142659   -0.000000330
   6   C   :   -0.000136146   -0.000140756   -0.000029546
   7   C   :   -0.000082924   -0.000088805   -0.000018889
   8   C   :    0.000032803    0.000233029    0.000000715
   9   C   :    0.000024667   -0.000050340    0.000007109
  10   C   :   -0.000206994   -0.000264973   -0.000042376
  11   O   :    0.000121706    0.000137895    0.000024352
  12   H   :    0.000128988   -0.000041158    0.000033756
  13   H   :    0.000085948   -0.000081424    0.000024690
  14   H   :   -0.000018208   -0.000115235   -0.000000251
  15   H   :   -0.000106912   -0.000053334   -0.000025018
  16   H   :   -0.000134268   -0.000012111   -0.000034060
  17   H   :   -0.000013448    0.000103166   -0.000006167
  18   H   :    0.000079893    0.000061751    0.000017183
  19   H   :   -0.000080029    0.000084072   -0.000077166
  20   H   :   -0.000105586    0.000087444    0.000027837

Difference to translation invariance:
           :    0.0000000000   -0.0000000000   -0.0000000000

Difference to rotation invariance:
           :   -0.0000000000    0.0000000000   -0.0000000000

Norm of the Dispersion gradient    ...    0.0010359759
RMS gradient                       ...    0.0001337439
MAX gradient                       ...    0.0007096886
done (  0.0 sec)

                *********************************************
                * UNRELAXED MP2 DENSITY POPULATION ANALYSIS *
                *********************************************

------------------------------------------------------------------------------
                           ORCA POPULATION ANALYSIS
------------------------------------------------------------------------------
Input electron density              ... calc.pmp2ur
BaseName (.gbw .S,...)              ... calc

                    ********************************
                    * MULLIKEN POPULATION ANALYSIS *
                    ********************************

-----------------------
MULLIKEN ATOMIC CHARGES
-----------------------
   0 C :    0.187351
   1 C :   -0.069032
   2 C :    0.057719
   3 C :   -0.017268
   4 C :    0.041718
   5 C :   -0.014201
   6 C :    0.025541
   7 C :    0.095518
   8 C :   -0.078357
   9 C :    0.198472
  10 O :   -0.244425
  11 H :    0.063714
  12 H :    0.059155
  13 H :    0.068336
  14 H :    0.057519
  15 H :    0.069846
  16 H :    0.096478
  17 H :    0.100744
  18 H :    0.150676
  19 H :    0.150498
Sum of atomic charges:    1.0000000

--------------------------------
MULLIKEN REDUCED ORBITAL CHARGES
--------------------------------
  0 C s       :     3.154606  s :     3.154606
      pz      :     0.674956  p :     2.565580
      px      :     0.855194
      py      :     1.035430
      dz2     :     0.008289  d :     0.092464
      dxz     :     0.016458
      dyz     :     0.012854
      dx2y2   :     0.027234
      dxy     :     0.027628
  1 C s       :     3.046153  s :     3.046153
      pz      :     1.081408  p :     2.972931
      px      :     0.977921
      py      :     0.913603
      dz2     :     0.005579  d :     0.049947
      dxz     :     0.008478
      dyz     :     0.004972
      dx2y2   :     0.017814
      dxy     :     0.013105
  2 C s       :     3.215494  s :     3.215494
      pz      :     0.880480  p :     2.682615
      px      :     0.882554
      py      :     0.919581
      dz2     :     0.004204  d :     0.044172
      dxz     :     0.004571
      dyz     :     0.008574
      dx2y2   :     0.012223
      dxy     :     0.014600
  3 C s       :     3.169646  s :     3.169646
      pz      :     0.968809  p :     2.804135
      px      :     0.915898
      py      :     0.919428
      dz2     :     0.004128  d :     0.043487
      dxz     :     0.005279
      dyz     :     0.006332
      dx2y2   :     0.013551
      dxy     :     0.014197
  4 C s       :     3.173672  s :     3.173672
      pz      :     0.870571  p :     2.739953
      px      :     0.948943
      py      :     0.920438
      dz2     :     0.004537  d :     0.044657
      dxz     :     0.007829
      dyz     :     0.004649
      dx2y2   :     0.014466
      dxy     :     0.013177
  5 C s       :     3.168815  s :     3.168815
      pz      :     0.970014  p :     2.801960
      px      :     0.901446
      py      :     0.930499
      dz2     :     0.004134  d :     0.043426
      dxz     :     0.004748
      dyz     :     0.006845
      dx2y2   :     0.013964
      dxy     :     0.013736
  6 C s       :     3.203277  s :     3.203277
      pz      :     0.887976  p :     2.726880
      px      :     0.909805
      py      :     0.929099
      dz2     :     0.004232  d :     0.044301
      dxz     :     0.005650
      dyz     :     0.007588
      dx2y2   :     0.012598
      dxy     :     0.014234
  7 C s       :     2.895302  s :     2.895302
      pz      :     1.085706  p :     2.966610
      px      :     1.011092
      py      :     0.869812
      dz2     :     0.008094  d :     0.042571
      dxz     :     0.007432
      dyz     :     0.006337
      dx2y2   :     0.006495
      dxy     :     0.014212
  8 C s       :     3.233054  s :     3.233054
      pz      :     0.957198  p :     2.802153
      px      :     0.902264
      py      :     0.942691
      dz2     :     0.005165  d :     0.043150
      dxz     :     0.009096
      dyz     :     0.004443
      dx2y2   :     0.012400
      dxy     :     0.012046
  9 C s       :     3.164637  s :     3.164637
      pz      :     1.027887  p :     2.570059
      px      :     0.919012
      py      :     0.623160
      dz2     :     0.006982  d :     0.066832
      dxz     :     0.008016
      dyz     :     0.009314
      dx2y2   :     0.027598
      dxy     :     0.014922
 10 O s       :     3.749033  s :     3.749033
      pz      :     1.620549  p :     4.467718
      px      :     1.466670
      py      :     1.380500
      dz2     :     0.003844  d :     0.027675
      dxz     :     0.005116
      dyz     :     0.003851
      dx2y2   :     0.009305
      dxy     :     0.005559
 11 H s       :     0.910228  s :     0.910228
      pz      :     0.004791  p :     0.026059
      px      :     0.015878
      py      :     0.005390
 12 H s       :     0.915204  s :     0.915204
      pz      :     0.004983  p :     0.025642
      px      :     0.011519
      py      :     0.009140
 13 H s       :     0.906348  s :     0.906348
      pz      :     0.003787  p :     0.025316
      px      :     0.003615
      py      :     0.017915
 14 H s       :     0.916816  s :     0.916816
      pz      :     0.005009  p :     0.025665
      px      :     0.015436
      py      :     0.005221
 15 H s       :     0.904431  s :     0.904431
      pz      :     0.004862  p :     0.025723
      px      :     0.012277
      py      :     0.008584
 16 H s       :     0.876938  s :     0.876938
      pz      :     0.004573  p :     0.026584
      px      :     0.004603
      py      :     0.017407
 17 H s       :     0.872519  s :     0.872519
      pz      :     0.005408  p :     0.026737
      px      :     0.015633
      py      :     0.005695
 18 H s       :     0.822810  s :     0.822810
      pz      :     0.016183  p :     0.026514
      px      :     0.006618
      py      :     0.003713
 19 H s       :     0.822999  s :     0.822999
      pz      :     0.010351  p :     0.026503
      px      :     0.012491
      py      :     0.003661


                     *******************************
                     * LOEWDIN POPULATION ANALYSIS *
                     *******************************

----------------------
LOEWDIN ATOMIC CHARGES
----------------------
   0 C :    0.247825
   1 C :   -0.085733
   2 C :    0.055113
   3 C :   -0.014456
   4 C :    0.055439
   5 C :   -0.015009
   6 C :    0.051558
   7 C :   -0.012649
   8 C :   -0.002817
   9 C :    0.104580
  10 O :    0.027342
  11 H :    0.052608
  12 H :    0.050507
  13 H :    0.053695
  14 H :    0.050551
  15 H :    0.055178
  16 H :    0.065688
  17 H :    0.058295
  18 H :    0.101362
  19 H :    0.100923

-------------------------------
LOEWDIN REDUCED ORBITAL CHARGES
-------------------------------
  0 C s       :     2.876137  s :     2.876137
      pz      :     0.688980  p :     2.687733
      px      :     0.917634
      py      :     1.081118
      dz2     :     0.015592  d :     0.188305
      dxz     :     0.029653
      dyz     :     0.023096
      dx2y2   :     0.058733
      dxy     :     0.061230
  1 C s       :     2.837628  s :     2.837628
      pz      :     1.047354  p :     3.129760
      px      :     1.074069
      py      :     1.008337
      dz2     :     0.011510  d :     0.118345
      dxz     :     0.016147
      dyz     :     0.009094
      dx2y2   :     0.046271
      dxy     :     0.035323
  2 C s       :     2.863660  s :     2.863660
      pz      :     0.886728  p :     2.982007
      px      :     1.035714
      py      :     1.059565
      dz2     :     0.008139  d :     0.099220
      dxz     :     0.007922
      dyz     :     0.016196
      dx2y2   :     0.030893
      dxy     :     0.036069
  3 C s       :     2.859783  s :     2.859783
      pz      :     0.959957  p :     3.055921
      px      :     1.044169
      py      :     1.051795
      dz2     :     0.008163  d :     0.098752
      dxz     :     0.009363
      dyz     :     0.011431
      dx2y2   :     0.033926
      dxy     :     0.035869
  4 C s       :     2.871208  s :     2.871208
      pz      :     0.865740  p :     2.974372
      px      :     1.053506
      py      :     1.055126
      dz2     :     0.008725  d :     0.098980
      dxz     :     0.015349
      dyz     :     0.007428
      dx2y2   :     0.035393
      dxy     :     0.032085
  5 C s       :     2.859431  s :     2.859431
      pz      :     0.961753  p :     3.056925
      px      :     1.043522
      py      :     1.051650
      dz2     :     0.008173  d :     0.098653
      dxz     :     0.007884
      dyz     :     0.012932
      dx2y2   :     0.035193
      dxy     :     0.034471
  6 C s       :     2.863239  s :     2.863239
      pz      :     0.891451  p :     2.985905
      px      :     1.028936
      py      :     1.065519
      dz2     :     0.008156  d :     0.099298
      dxz     :     0.010532
      dyz     :     0.013784
      dx2y2   :     0.031313
      dxy     :     0.035513
  7 C s       :     2.828462  s :     2.828462
      pz      :     1.076627  p :     3.087432
      px      :     1.031027
      py      :     0.979778
      dz2     :     0.017836  d :     0.096756
      dxz     :     0.017128
      dyz     :     0.011612
      dx2y2   :     0.014539
      dxy     :     0.035641
  8 C s       :     2.875395  s :     2.875395
      pz      :     0.950746  p :     3.032115
      px      :     1.043533
      py      :     1.037836
      dz2     :     0.009437  d :     0.095307
      dxz     :     0.016391
      dyz     :     0.007256
      dx2y2   :     0.030137
      dxy     :     0.032086
  9 C s       :     2.884491  s :     2.884491
      pz      :     1.022650  p :     2.871454
      px      :     1.090207
      py      :     0.758597
      dz2     :     0.012841  d :     0.139476
      dxz     :     0.013412
      dyz     :     0.018357
      dx2y2   :     0.061317
      dxy     :     0.033548
 10 O s       :     3.426687  s :     3.426687
      pz      :     1.590177  p :     4.501371
      px      :     1.520844
      py      :     1.390349
      dz2     :     0.005405  d :     0.044601
      dxz     :     0.006123
      dyz     :     0.005918
      dx2y2   :     0.017187
      dxy     :     0.009968
 11 H s       :     0.874101  s :     0.874101
      pz      :     0.014181  p :     0.073291
      px      :     0.042714
      py      :     0.016395
 12 H s       :     0.877966  s :     0.877966
      pz      :     0.015196  p :     0.071526
      px      :     0.031302
      py      :     0.025028
 13 H s       :     0.875346  s :     0.875346
      pz      :     0.011658  p :     0.070959
      px      :     0.011929
      py      :     0.047372
 14 H s       :     0.877904  s :     0.877904
      pz      :     0.015284  p :     0.071545
      px      :     0.040883
      py      :     0.015378
 15 H s       :     0.872244  s :     0.872244
      pz      :     0.014312  p :     0.072578
      px      :     0.033425
      py      :     0.024841
 16 H s       :     0.859277  s :     0.859277
      pz      :     0.014520  p :     0.075035
      px      :     0.013816
      py      :     0.046700
 17 H s       :     0.865626  s :     0.865626
      pz      :     0.016643  p :     0.076079
      px      :     0.043375
      py      :     0.016061
 18 H s       :     0.826477  s :     0.826477
      pz      :     0.042022  p :     0.072161
      px      :     0.018533
      py      :     0.011605
 19 H s       :     0.826941  s :     0.826941
      pz      :     0.027144  p :     0.072136
      px      :     0.033558
      py      :     0.011434


                      *****************************
                      * MAYER POPULATION ANALYSIS *
                      *****************************

  NA   - Mulliken gross atomic population
  ZA   - Total nuclear charge
  QA   - Mulliken gross atomic charge
  VA   - Mayer's total valence
  BVA  - Mayer's bonded valence
  FA   - Mayer's free valence

  ATOM       NA         ZA         QA         VA         BVA        FA
  0 C      5.8126     6.0000     0.1874     3.8927     3.7511     0.1416
  1 C      6.0690     6.0000    -0.0690     3.8185     3.6644     0.1541
  2 C      5.9423     6.0000     0.0577     3.8548     3.7090     0.1458
  3 C      6.0173     6.0000    -0.0173     3.8845     3.7407     0.1439
  4 C      5.9583     6.0000     0.0417     3.8447     3.6993     0.1453
  5 C      6.0142     6.0000    -0.0142     3.8982     3.7543     0.1439
  6 C      5.9745     6.0000     0.0255     3.8991     3.7523     0.1468
  7 C      5.9045     6.0000     0.0955     3.8675     3.7553     0.1122
  8 C      6.0784     6.0000    -0.0784     3.9470     3.8044     0.1426
  9 C      5.8015     6.0000     0.1985     3.7612     3.6236     0.1375
 10 O      8.2444     8.0000    -0.2444     2.4385     2.2709     0.1675
 11 H      0.9363     1.0000     0.0637     0.9989     0.9780     0.0209
 12 H      0.9408     1.0000     0.0592     0.9866     0.9663     0.0203
 13 H      0.9317     1.0000     0.0683     0.9839     0.9637     0.0202
 14 H      0.9425     1.0000     0.0575     0.9869     0.9665     0.0204
 15 H      0.9302     1.0000     0.0698     0.9922     0.9715     0.0206
 16 H      0.9035     1.0000     0.0965     0.9945     0.9753     0.0192
 17 H      0.8993     1.0000     0.1007     0.9961     0.9779     0.0182
 18 H      0.8493     1.0000     0.1507     0.9761     0.9549     0.0213
 19 H      0.8495     1.0000     0.1505     0.9761     0.9549     0.0212

  Mayer bond orders larger than 0.100000
B(  0-C ,  1-C ) :   1.1683 B(  0-C ,  7-C ) :   1.0371 B(  0-C , 10-O ) :   1.3406 
B(  1-C ,  2-C ) :   1.2261 B(  1-C ,  6-C ) :   1.2480 B(  2-C ,  3-C ) :   1.3924 
B(  2-C , 11-H ) :   0.9823 B(  3-C ,  4-C ) :   1.3127 B(  3-C , 12-H ) :   0.9793 
B(  4-C ,  5-C ) :   1.3202 B(  4-C , 13-H ) :   0.9762 B(  5-C ,  6-C ) :   1.3961 
B(  5-C , 14-H ) :   0.9782 B(  6-C , 15-H ) :   0.9733 B(  7-C ,  8-C ) :   1.0139 
B(  7-C , 18-H ) :   0.8623 B(  7-C , 19-H ) :   0.8638 B(  8-C ,  9-C ) :   1.7598 
B(  8-C , 16-H ) :   0.9728 B(  9-C , 10-O ) :   0.8627 B(  9-C , 17-H ) :   0.9848 


                *******************************************
                * RELAXED MP2 DENSITY POPULATION ANALYSIS *
                *******************************************

------------------------------------------------------------------------------
                           ORCA POPULATION ANALYSIS
------------------------------------------------------------------------------
Input electron density              ... calc.pmp2re
BaseName (.gbw .S,...)              ... calc

                    ********************************
                    * MULLIKEN POPULATION ANALYSIS *
                    ********************************

-----------------------
MULLIKEN ATOMIC CHARGES
-----------------------
   0 C :    0.132498
   1 C :   -0.018228
   2 C :    0.043027
   3 C :    0.002255
   4 C :    0.038839
   5 C :    0.005521
   6 C :    0.012784
   7 C :    0.097431
   8 C :   -0.064222
   9 C :    0.186818
  10 O :   -0.184618
  11 H :    0.050673
  12 H :    0.051158
  13 H :    0.057305
  14 H :    0.049506
  15 H :    0.057588
  16 H :    0.089819
  17 H :    0.094291
  18 H :    0.148876
  19 H :    0.148681
Sum of atomic charges:    1.0000000

--------------------------------
MULLIKEN REDUCED ORBITAL CHARGES
--------------------------------
  0 C s       :     3.159352  s :     3.159352
      pz      :     0.733328  p :     2.619006
      px      :     0.860273
      py      :     1.025405
      dz2     :     0.007907  d :     0.089144
      dxz     :     0.015717
      dyz     :     0.012343
      dx2y2   :     0.026432
      dxy     :     0.026745
  1 C s       :     3.050341  s :     3.050341
      pz      :     1.048941  p :     2.919226
      px      :     0.954821
      py      :     0.915464
      dz2     :     0.005414  d :     0.048661
      dxz     :     0.008427
      dyz     :     0.005288
      dx2y2   :     0.016997
      dxy     :     0.012534
  2 C s       :     3.223435  s :     3.223435
      pz      :     0.900686  p :     2.691131
      px      :     0.871406
      py      :     0.919039
      dz2     :     0.003998  d :     0.042408
      dxz     :     0.004392
      dyz     :     0.008060
      dx2y2   :     0.011867
      dxy     :     0.014091
  3 C s       :     3.173013  s :     3.173013
      pz      :     0.952226  p :     2.782453
      px      :     0.910988
      py      :     0.919239
      dz2     :     0.003965  d :     0.042278
      dxz     :     0.005199
      dyz     :     0.006291
      dx2y2   :     0.012856
      dxy     :     0.013968
  4 C s       :     3.175456  s :     3.175456
      pz      :     0.888799  p :     2.742735
      px      :     0.947108
      py      :     0.906828
      dz2     :     0.004317  d :     0.042969
      dxz     :     0.007474
      dyz     :     0.004414
      dx2y2   :     0.014154
      dxy     :     0.012611
  5 C s       :     3.172046  s :     3.172046
      pz      :     0.953482  p :     2.780218
      px      :     0.893023
      py      :     0.933713
      dz2     :     0.003969  d :     0.042215
      dxz     :     0.004617
      dyz     :     0.006858
      dx2y2   :     0.013506
      dxy     :     0.013265
  6 C s       :     3.211678  s :     3.211678
      pz      :     0.907550  p :     2.732996
      px      :     0.904970
      py      :     0.920476
      dz2     :     0.004022  d :     0.042543
      dxz     :     0.005387
      dyz     :     0.007153
      dx2y2   :     0.012026
      dxy     :     0.013954
  7 C s       :     2.881697  s :     2.881697
      pz      :     1.077390  p :     2.980004
      px      :     1.019580
      py      :     0.883033
      dz2     :     0.007637  d :     0.040869
      dxz     :     0.007151
      dyz     :     0.006468
      dx2y2   :     0.006485
      dxy     :     0.013129
  8 C s       :     3.234573  s :     3.234573
      pz      :     0.954001  p :     2.788370
      px      :     0.900787
      py      :     0.933583
      dz2     :     0.004887  d :     0.041279
      dxz     :     0.008435
      dyz     :     0.004402
      dx2y2   :     0.012104
      dxy     :     0.011452
  9 C s       :     3.173516  s :     3.173516
      pz      :     1.028486  p :     2.575229
      px      :     0.911549
      py      :     0.635194
      dz2     :     0.006683  d :     0.064437
      dxz     :     0.007403
      dyz     :     0.009037
      dx2y2   :     0.026546
      dxy     :     0.014768
 10 O s       :     3.743702  s :     3.743702
      pz      :     1.582847  p :     4.413473
      px      :     1.461824
      py      :     1.368802
      dz2     :     0.003771  d :     0.027443
      dxz     :     0.005102
      dyz     :     0.003978
      dx2y2   :     0.009021
      dxy     :     0.005571
 11 H s       :     0.923921  s :     0.923921
      pz      :     0.004910  p :     0.025407
      px      :     0.015100
      py      :     0.005397
 12 H s       :     0.923784  s :     0.923784
      pz      :     0.004963  p :     0.025058
      px      :     0.011149
      py      :     0.008946
 13 H s       :     0.917977  s :     0.917977
      pz      :     0.003961  p :     0.024719
      px      :     0.003750
      py      :     0.017008
 14 H s       :     0.925417  s :     0.925417
      pz      :     0.004986  p :     0.025077
      px      :     0.014801
      py      :     0.005289
 15 H s       :     0.917329  s :     0.917329
      pz      :     0.004976  p :     0.025083
      px      :     0.011747
      py      :     0.008360
 16 H s       :     0.884174  s :     0.884174
      pz      :     0.004673  p :     0.026007
      px      :     0.004697
      py      :     0.016636
 17 H s       :     0.879716  s :     0.879716
      pz      :     0.005432  p :     0.025993
      px      :     0.015014
      py      :     0.005547
 18 H s       :     0.825044  s :     0.825044
      pz      :     0.015546  p :     0.026080
      px      :     0.006618
      py      :     0.003916
 19 H s       :     0.825252  s :     0.825252
      pz      :     0.010111  p :     0.026067
      px      :     0.012091
      py      :     0.003865


                     *******************************
                     * LOEWDIN POPULATION ANALYSIS *
                     *******************************

----------------------
LOEWDIN ATOMIC CHARGES
----------------------
   0 C :    0.216826
   1 C :   -0.070928
   2 C :    0.043526
   3 C :   -0.004593
   4 C :    0.045645
   5 C :   -0.005146
   6 C :    0.040993
   7 C :   -0.017639
   8 C :    0.001066
   9 C :    0.100793
  10 O :    0.060637
  11 H :    0.049924
  12 H :    0.050544
  13 H :    0.051778
  14 H :    0.050598
  15 H :    0.053128
  16 H :    0.066134
  17 H :    0.058061
  18 H :    0.104555
  19 H :    0.104098

-------------------------------
LOEWDIN REDUCED ORBITAL CHARGES
-------------------------------
  0 C s       :     2.874756  s :     2.874756
      pz      :     0.736565  p :     2.723038
      px      :     0.913752
      py      :     1.072722
      dz2     :     0.015214  d :     0.185380
      dxz     :     0.028537
      dyz     :     0.022318
      dx2y2   :     0.058354
      dxy     :     0.060958
  1 C s       :     2.841399  s :     2.841399
      pz      :     1.025670  p :     3.112048
      px      :     1.073484
      py      :     1.012894
      dz2     :     0.011308  d :     0.117481
      dxz     :     0.016265
      dyz     :     0.009827
      dx2y2   :     0.045285
      dxy     :     0.034797
  2 C s       :     2.864051  s :     2.864051
      pz      :     0.903414  p :     2.994906
      px      :     1.034460
      py      :     1.057032
      dz2     :     0.007944  d :     0.097517
      dxz     :     0.007664
      dyz     :     0.015471
      dx2y2   :     0.030748
      dxy     :     0.035690
  3 C s       :     2.862284  s :     2.862284
      pz      :     0.946780  p :     3.044640
      px      :     1.044471
      py      :     1.053388
      dz2     :     0.008000  d :     0.097669
      dxz     :     0.009387
      dyz     :     0.011590
      dx2y2   :     0.033095
      dxy     :     0.035597
  4 C s       :     2.871291  s :     2.871291
      pz      :     0.880989  p :     2.985647
      px      :     1.051832
      py      :     1.052827
      dz2     :     0.008499  d :     0.097417
      dxz     :     0.014902
      dyz     :     0.007179
      dx2y2   :     0.035168
      dxy     :     0.031669
  5 C s       :     2.861944  s :     2.861944
      pz      :     0.948539  p :     3.045651
      px      :     1.043167
      py      :     1.053946
      dz2     :     0.008007  d :     0.097551
      dxz     :     0.007803
      dyz     :     0.013193
      dx2y2   :     0.034635
      dxy     :     0.033912
  6 C s       :     2.863662  s :     2.863662
      pz      :     0.907613  p :     2.997785
      px      :     1.027676
      py      :     1.062495
      dz2     :     0.007954  d :     0.097560
      dxz     :     0.010119
      dyz     :     0.013205
      dx2y2   :     0.030923
      dxy     :     0.035358
  7 C s       :     2.830177  s :     2.830177
      pz      :     1.073967  p :     3.093094
      px      :     1.033945
      py      :     0.985181
      dz2     :     0.017178  d :     0.094368
      dxz     :     0.016599
      dyz     :     0.011949
      dx2y2   :     0.014471
      dxy     :     0.034172
  8 C s       :     2.876754  s :     2.876754
      pz      :     0.948532  p :     3.028768
      px      :     1.043496
      py      :     1.036740
      dz2     :     0.009168  d :     0.093412
      dxz     :     0.015708
      dyz     :     0.007187
      dx2y2   :     0.029934
      dxy     :     0.031416
  9 C s       :     2.887281  s :     2.887281
      pz      :     1.023165  p :     2.875393
      px      :     1.089090
      py      :     0.763138
      dz2     :     0.012485  d :     0.136533
      dxz     :     0.012817
      dyz     :     0.017647
      dx2y2   :     0.060173
      dxy     :     0.033411
 10 O s       :     3.430139  s :     3.430139
      pz      :     1.557160  p :     4.464395
      px      :     1.520117
      py      :     1.387118
      dz2     :     0.005430  d :     0.044829
      dxz     :     0.006280
      dyz     :     0.006099
      dx2y2   :     0.017051
      dxy     :     0.009970
 11 H s       :     0.877100  s :     0.877100
      pz      :     0.014540  p :     0.072976
      px      :     0.041904
      py      :     0.016532
 12 H s       :     0.878434  s :     0.878434
      pz      :     0.014885  p :     0.071022
      px      :     0.031103
      py      :     0.025034
 13 H s       :     0.877596  s :     0.877596
      pz      :     0.012069  p :     0.070626
      px      :     0.012131
      py      :     0.046425
 14 H s       :     0.878363  s :     0.878363
      pz      :     0.014974  p :     0.071040
      px      :     0.040452
      py      :     0.015614
 15 H s       :     0.874631  s :     0.874631
      pz      :     0.014659  p :     0.072242
      px      :     0.032894
      py      :     0.024689
 16 H s       :     0.859262  s :     0.859262
      pz      :     0.014528  p :     0.074604
      px      :     0.014017
      py      :     0.046059
 17 H s       :     0.866357  s :     0.866357
      pz      :     0.016623  p :     0.075582
      px      :     0.042868
      py      :     0.016092
 18 H s       :     0.823331  s :     0.823331
      pz      :     0.041605  p :     0.072114
      px      :     0.018561
      py      :     0.011948
 19 H s       :     0.823814  s :     0.823814
      pz      :     0.027015  p :     0.072088
      px      :     0.033300
      py      :     0.011773


                      *****************************
                      * MAYER POPULATION ANALYSIS *
                      *****************************

  NA   - Mulliken gross atomic population
  ZA   - Total nuclear charge
  QA   - Mulliken gross atomic charge
  VA   - Mayer's total valence
  BVA  - Mayer's bonded valence
  FA   - Mayer's free valence

  ATOM       NA         ZA         QA         VA         BVA        FA
  0 C      5.8675     6.0000     0.1325     3.9600     3.8235     0.1365
  1 C      6.0182     6.0000    -0.0182     3.8225     3.6709     0.1516
  2 C      5.9570     6.0000     0.0430     3.8544     3.7098     0.1447
  3 C      5.9977     6.0000     0.0023     3.8832     3.7406     0.1426
  4 C      5.9612     6.0000     0.0388     3.8523     3.7082     0.1440
  5 C      5.9945     6.0000     0.0055     3.8956     3.7530     0.1426
  6 C      5.9872     6.0000     0.0128     3.8992     3.7537     0.1455
  7 C      5.9026     6.0000     0.0974     3.8751     3.7636     0.1115
  8 C      6.0642     6.0000    -0.0642     3.9495     3.8090     0.1405
  9 C      5.8132     6.0000     0.1868     3.7756     3.6398     0.1358
 10 O      8.1846     8.0000    -0.1846     2.5170     2.3530     0.1640
 11 H      0.9493     1.0000     0.0507     0.9993     0.9785     0.0208
 12 H      0.9488     1.0000     0.0512     0.9856     0.9652     0.0204
 13 H      0.9427     1.0000     0.0573     0.9836     0.9634     0.0202
 14 H      0.9505     1.0000     0.0495     0.9858     0.9654     0.0204
 15 H      0.9424     1.0000     0.0576     0.9923     0.9718     0.0205
 16 H      0.9102     1.0000     0.0898     0.9947     0.9755     0.0192
 17 H      0.9057     1.0000     0.0943     0.9962     0.9780     0.0182
 18 H      0.8511     1.0000     0.1489     0.9774     0.9563     0.0211
 19 H      0.8513     1.0000     0.1487     0.9774     0.9563     0.0211

  Mayer bond orders larger than 0.100000
B(  0-C ,  1-C ) :   1.1592 B(  0-C ,  7-C ) :   1.0479 B(  0-C , 10-O ) :   1.3757 
B(  1-C ,  2-C ) :   1.2269 B(  1-C ,  6-C ) :   1.2504 B(  2-C ,  3-C ) :   1.3862 
B(  2-C , 11-H ) :   0.9794 B(  3-C ,  4-C ) :   1.3112 B(  3-C , 12-H ) :   0.9752 
B(  4-C ,  5-C ) :   1.3191 B(  4-C , 13-H ) :   0.9736 B(  5-C ,  6-C ) :   1.3894 
B(  5-C , 14-H ) :   0.9740 B(  6-C , 15-H ) :   0.9703 B(  7-C ,  8-C ) :   1.0198 
B(  7-C , 18-H ) :   0.8529 B(  7-C , 19-H ) :   0.8544 B(  8-C ,  9-C ) :   1.7373 
B(  8-C , 16-H ) :   0.9699 B(  9-C , 10-O ) :   0.8864 B(  9-C , 17-H ) :   0.9837 


-------
TIMINGS
-------

Total time                :   19.481 sec
Integral trafo            :    0.226 sec (  1.2%)
FC preparation            :    0.068 sec (  0.3%)
I/O of integrals          :    0.083 sec (  0.4%)
K(i,j) operators          :    0.104 sec (  0.5%)
T(i,j) pair energies      :    0.020 sec (  0.1%)
V**(-1/2)                 :    0.149 sec (  0.8%)
Gamma(ia|P)               :    0.105 sec (  0.5%)
Gamma-Trafo               :    0.039 sec (  0.2%)
D(virtual)                :    0.005 sec (  0.0%)
D(internal)               :    0.132 sec (  0.7%)
W(virtual)                :    0.009 sec (  0.0%)
W(internal)               :    0.163 sec (  0.8%)
L(virtual)                :    0.127 sec (  0.7%)
L(internal)               :    0.017 sec (  0.1%)
XC kernel                 :    0.018 sec (  0.1%)
G(D)                      :    1.396 sec (  7.2%)
G(Z)                      :    1.411 sec (  7.2%)
Z-vector solution         :    7.703 sec ( 39.5%)
3-index derivative        :    0.236 sec (  1.2%)
2-index derivative        :    0.034 sec (  0.2%)
Fock matrix gradient      :    7.026 sec ( 36.1%)


---------------------------------------
MP2 TOTAL ENERGY:     -460.676295312 Eh
---------------------------------------

The final MP2 gradient
  0:  -0.00000461   0.00001208  -0.00002067
  1:  -0.00001188   0.00000202   0.00000361
  2:   0.00000151  -0.00000114   0.00001132
  3:  -0.00000280  -0.00000367   0.00001223
  4:  -0.00000854   0.00000099   0.00000261
  5:  -0.00000095   0.00000755  -0.00000505
  6:  -0.00000507  -0.00000150  -0.00000816
  7:  -0.00001775   0.00000937   0.00004318
  8:   0.00001084   0.00000551  -0.00001207
  9:  -0.00000133   0.00000471   0.00000144
 10:   0.00001819  -0.00001314   0.00000716
 11:  -0.00000663  -0.00000188   0.00001581
 12:  -0.00001075  -0.00000456   0.00001764
 13:  -0.00000769   0.00000006   0.00000406
 14:  -0.00000201   0.00000278  -0.00001151
 15:   0.00000585   0.00000460  -0.00001254
 16:   0.00001398   0.00000262  -0.00000519
 17:   0.00000547  -0.00000720   0.00001144
 18:   0.00003267  -0.00001099  -0.00002346
 19:  -0.00000200  -0.00000332  -0.00002396

-----------------------------------
NORM OF THE MP2 GRADIENT:  0.000092
-----------------------------------

Maximum memory used throughout the entire MP2-calculation: 41.7 MB


-------------------------------------------------------------------------------
                          DFT DISPERSION CORRECTION                            
                                                                               
                              DFTD3 V3.1  Rev 1                                
                          USING Becke-Johnson damping                          
-------------------------------------------------------------------------------
The B2PLYP functional is recognized
Active option DFTDOPT                   ...         4   

molecular C6(AA) [au] = 4647.001274 


            DFT-D V3
 parameters
 s6 scaling factor         :     0.6400 
 a1 scaling factor         :     0.3065 
 s8 scaling factor         :     0.9147 
 a2 scaling factor         :     5.0570 
 ad hoc parameters k1-k3   :    16.0000     1.3333    -4.0000 

 Edisp/kcal,au: -10.733954754362  -0.017105643903 
 E6   /kcal   :  -6.005303831 
 E8   /kcal   :  -4.728650923 
 % E8         :  44.053203420 

-------------------------   ----------------
Dispersion correction           -0.017105644
-------------------------   ----------------


-------------------------   --------------------
FINAL SINGLE POINT ENERGY      -460.693400955546
-------------------------   --------------------

                                *** OPTIMIZATION RUN DONE ***


           ************************************************************
           *        Program running with 8 parallel MPI-processes     *
           *              working on a common directory               *
           ************************************************************

------------------------------------------------------------------------------
                              ORCA PROPERTY CALCULATIONS
------------------------------------------------------------------------------

GBWName                                 ... calc.gbw
Number of atoms                         ...     20
Number of basis functions               ...    199
Max core memory                         ...   8000 MB

Electric properties:
Dipole moment                           ... YES
Quadrupole moment                       ...  NO
Static polarizability (Dipole/Dipole)   ...  NO
Static polarizability (Dipole/Quad.)    ...  NO
Static polarizability (Quad./Quad.)     ...  NO
Static polarizability (Velocity)        ...  NO

Atomic electric properties:
Dipole moment                           ...  NO
Quadrupole moment                       ...  NO
Static polarizability                   ...  NO

Choice of electric origin               ... Center of mass
Position of electric origin             ...    -1.503964    -3.883788    -0.084366

General magnetic properties:
Magnetizability                         ...  NO

EPR properties:
g-Tensor (aka g-matrix)                 ...  NO
Zero-Field splitting spin-orbit         ...  NO
Zero-field splitting spin-spin          ...  NO
Hyperfine couplings                     ...  NO (   0 nuclei)
Quadrupole couplings                    ...  NO (   0 nuclei)
Contact density                         ...  NO (   0 nuclei)

NMR properties:
Chemical shifts                         ...  NO (   0 nuclei)
Spin-rotation constants                 ...  NO (   0 nuclei)
Spin-spin couplings                     ...  NO (   0 nuclei,    0 pairs)

Choice of magnetic origin               ... GIAO
Position of magnetic origin             ...     0.000000     0.000000     0.000000

Properties with geometric perturbations:
SCF Hessian                             ...  NO
IR spectrum                             ...  NO
VCD spectrum                            ...  NO
X-ray spectroscopy properties:
SCF XES/XAS/RIXS spectra                ...  NO


-------------
DIPOLE MOMENT
-------------

Method             : SCF
Type of density    : Electron Density
Multiplicity       :   1
Irrep              :   0
Energy             :  -460.1899650910146988 Eh
Relativity type    : 
Basis              : AO
                                X                 Y                 Z
Electronic contribution:      2.301463253       1.366427448       0.491828068
Nuclear contribution   :     -2.912386505      -0.015972449      -0.680864519
                        -----------------------------------------
Total Dipole Moment    :     -0.610923252       1.350455000      -0.189036451
                        -----------------------------------------
Magnitude (a.u.)       :      1.494219096
Magnitude (Debye)      :      3.798003109


--------------------
Rotational spectrum 
--------------------
 
Rotational constants in cm-1:             0.112644             0.023088             0.019230 
Rotational constants in MHz :          3376.977850           692.170678           576.497767 

Dipole components along the rotational axes: 
x,y,z [a.u.] :    -1.220594    -0.861852     0.007149 
x,y,z [Debye]:    -3.102504    -2.190655     0.018172 

 

-------------
DIPOLE MOMENT
-------------

Method             : MP2
Type of density    : Electron Density
Multiplicity       :   1
Level              : Unrelaxed density
Irrep              :   0
Energy             :     0.0000000000000000 Eh
Relativity type    : 
Basis              : AO
                                X                 Y                 Z
Electronic contribution:      2.316675233       1.361402541       0.495655669
Nuclear contribution   :     -2.912386505      -0.015972449      -0.680864519
                        -----------------------------------------
Total Dipole Moment    :     -0.595711272       1.345430093      -0.185208850
                        -----------------------------------------
Magnitude (a.u.)       :      1.483022715
Magnitude (Debye)      :      3.769544170


--------------------
Rotational spectrum 
--------------------
 
Rotational constants in cm-1:             0.112644             0.023088             0.019230 
Rotational constants in MHz :          3376.977850           692.170678           576.497767 

Dipole components along the rotational axes: 
x,y,z [a.u.] :    -1.218350    -0.845535     0.007056 
x,y,z [Debye]:    -3.096800    -2.149179     0.017934 

 

-------------
DIPOLE MOMENT
-------------

Method             : MP2
Type of density    : Electron Density
Multiplicity       :   1
Level              : Relaxed density
Irrep              :   0
Energy             :     0.0000000000000000 Eh
Relativity type    : 
Basis              : AO
                                X                 Y                 Z
Electronic contribution:      2.371930350       1.428700695       0.506619124
Nuclear contribution   :     -2.912386505      -0.015972449      -0.680864519
                        -----------------------------------------
Total Dipole Moment    :     -0.540456155       1.412728246      -0.174245395
                        -----------------------------------------
Magnitude (a.u.)       :      1.522581824
Magnitude (Debye)      :      3.870095436


--------------------
Rotational spectrum 
--------------------
 
Rotational constants in cm-1:             0.112644             0.023088             0.019230 
Rotational constants in MHz :          3376.977850           692.170678           576.497767 

Dipole components along the rotational axes: 
x,y,z [a.u.] :    -1.294393    -0.801721     0.006670 
x,y,z [Debye]:    -3.290086    -2.037813     0.016953 

 

Dipole moment calculation done in   0.0 sec 

Maximum memory used throughout the entire PROP-calculation: 10.1 MB

----------------------------------------------------------------------------
                           ORCA NUMERICAL FREQUENCIES
                              (8-process run)
----------------------------------------------------------------------------

Number of atoms                ... 20
Central differences            ... used
Number of displacements        ... 120
Numerical increment            ... 5.000e-03 bohr
IR-spectrum generation         ... on
Raman-spectrum generation      ... off
Surface Crossing Hessian       ... off

The output will be reduced. Please look at the following files:
SCF program output             ... >calc.lastscf
Integral program output        ... >calc.lastint
Gradient program output        ... >calc.lastgrad
Dipole moment program output   ... >calc.lastmom

List of participating nodes    ...  calc.hostnames

	<< Calculating gradient on displaced geometry   6 (of 120) >>
	<< Calculating gradient on displaced geometry   8 (of 120) >>
	<< Calculating gradient on displaced geometry   1 (of 120) >>
	<< Calculating gradient on displaced geometry   4 (of 120) >>
	<< Calculating gradient on displaced geometry   3 (of 120) >>
	<< Calculating gradient on displaced geometry   2 (of 120) >>
	<< Calculating gradient on displaced geometry   5 (of 120) >>
	<< Calculating gradient on displaced geometry   7 (of 120) >>
	<< Calculating gradient on displaced geometry   9 (of 120) >>
	<< Calculating gradient on displaced geometry  10 (of 120) >>
	<< Calculating gradient on displaced geometry  11 (of 120) >>
	<< Calculating gradient on displaced geometry  12 (of 120) >>
	<< Calculating gradient on displaced geometry  13 (of 120) >>
	<< Calculating gradient on displaced geometry  14 (of 120) >>
	<< Calculating gradient on displaced geometry  15 (of 120) >>
	<< Calculating gradient on displaced geometry  16 (of 120) >>
	<< Calculating gradient on displaced geometry  17 (of 120) >>
	<< Calculating gradient on displaced geometry  18 (of 120) >>
	<< Calculating gradient on displaced geometry  19 (of 120) >>
	<< Calculating gradient on displaced geometry  20 (of 120) >>
	<< Calculating gradient on displaced geometry  21 (of 120) >>
	<< Calculating gradient on displaced geometry  22 (of 120) >>
	<< Calculating gradient on displaced geometry  23 (of 120) >>
	<< Calculating gradient on displaced geometry  24 (of 120) >>
	<< Calculating gradient on displaced geometry  25 (of 120) >>
	<< Calculating gradient on displaced geometry  26 (of 120) >>
	<< Calculating gradient on displaced geometry  27 (of 120) >>
	<< Calculating gradient on displaced geometry  28 (of 120) >>
	<< Calculating gradient on displaced geometry  29 (of 120) >>
	<< Calculating gradient on displaced geometry  30 (of 120) >>
	<< Calculating gradient on displaced geometry  31 (of 120) >>
	<< Calculating gradient on displaced geometry  32 (of 120) >>
	<< Calculating gradient on displaced geometry  33 (of 120) >>
	<< Calculating gradient on displaced geometry  34 (of 120) >>
	<< Calculating gradient on displaced geometry  35 (of 120) >>
	<< Calculating gradient on displaced geometry  36 (of 120) >>
	<< Calculating gradient on displaced geometry  37 (of 120) >>
	<< Calculating gradient on displaced geometry  38 (of 120) >>
	<< Calculating gradient on displaced geometry  39 (of 120) >>
	<< Calculating gradient on displaced geometry  40 (of 120) >>
	<< Calculating gradient on displaced geometry  41 (of 120) >>
	<< Calculating gradient on displaced geometry  42 (of 120) >>
	<< Calculating gradient on displaced geometry  43 (of 120) >>
	<< Calculating gradient on displaced geometry  44 (of 120) >>
	<< Calculating gradient on displaced geometry  45 (of 120) >>
	<< Calculating gradient on displaced geometry  46 (of 120) >>
	<< Calculating gradient on displaced geometry  47 (of 120) >>
	<< Calculating gradient on displaced geometry  48 (of 120) >>
	<< Calculating gradient on displaced geometry  49 (of 120) >>
	<< Calculating gradient on displaced geometry  50 (of 120) >>
	<< Calculating gradient on displaced geometry  51 (of 120) >>
	<< Calculating gradient on displaced geometry  52 (of 120) >>
	<< Calculating gradient on displaced geometry  53 (of 120) >>
	<< Calculating gradient on displaced geometry  54 (of 120) >>
	<< Calculating gradient on displaced geometry  55 (of 120) >>
	<< Calculating gradient on displaced geometry  56 (of 120) >>
	<< Calculating gradient on displaced geometry  57 (of 120) >>
	<< Calculating gradient on displaced geometry  58 (of 120) >>
	<< Calculating gradient on displaced geometry  59 (of 120) >>
	<< Calculating gradient on displaced geometry  60 (of 120) >>
	<< Calculating gradient on displaced geometry  61 (of 120) >>
	<< Calculating gradient on displaced geometry  62 (of 120) >>
	<< Calculating gradient on displaced geometry  63 (of 120) >>
	<< Calculating gradient on displaced geometry  64 (of 120) >>
	<< Calculating gradient on displaced geometry  65 (of 120) >>
	<< Calculating gradient on displaced geometry  66 (of 120) >>
	<< Calculating gradient on displaced geometry  67 (of 120) >>
	<< Calculating gradient on displaced geometry  68 (of 120) >>
	<< Calculating gradient on displaced geometry  69 (of 120) >>
	<< Calculating gradient on displaced geometry  70 (of 120) >>
	<< Calculating gradient on displaced geometry  71 (of 120) >>
	<< Calculating gradient on displaced geometry  72 (of 120) >>
	<< Calculating gradient on displaced geometry  73 (of 120) >>
	<< Calculating gradient on displaced geometry  74 (of 120) >>
	<< Calculating gradient on displaced geometry  75 (of 120) >>
	<< Calculating gradient on displaced geometry  76 (of 120) >>
	<< Calculating gradient on displaced geometry  77 (of 120) >>
	<< Calculating gradient on displaced geometry  78 (of 120) >>
	<< Calculating gradient on displaced geometry  79 (of 120) >>
	<< Calculating gradient on displaced geometry  80 (of 120) >>
	<< Calculating gradient on displaced geometry  81 (of 120) >>
	<< Calculating gradient on displaced geometry  82 (of 120) >>
	<< Calculating gradient on displaced geometry  83 (of 120) >>
	<< Calculating gradient on displaced geometry  84 (of 120) >>
	<< Calculating gradient on displaced geometry  85 (of 120) >>
	<< Calculating gradient on displaced geometry  86 (of 120) >>
	<< Calculating gradient on displaced geometry  87 (of 120) >>
	<< Calculating gradient on displaced geometry  88 (of 120) >>
	<< Calculating gradient on displaced geometry  89 (of 120) >>
	<< Calculating gradient on displaced geometry  90 (of 120) >>
	<< Calculating gradient on displaced geometry  91 (of 120) >>
	<< Calculating gradient on displaced geometry  92 (of 120) >>
	<< Calculating gradient on displaced geometry  93 (of 120) >>
	<< Calculating gradient on displaced geometry  94 (of 120) >>
	<< Calculating gradient on displaced geometry  95 (of 120) >>
	<< Calculating gradient on displaced geometry  96 (of 120) >>
	<< Calculating gradient on displaced geometry  97 (of 120) >>
	<< Calculating gradient on displaced geometry  98 (of 120) >>
	<< Calculating gradient on displaced geometry  99 (of 120) >>
	<< Calculating gradient on displaced geometry 100 (of 120) >>
	<< Calculating gradient on displaced geometry 101 (of 120) >>
	<< Calculating gradient on displaced geometry 102 (of 120) >>
	<< Calculating gradient on displaced geometry 103 (of 120) >>
	<< Calculating gradient on displaced geometry 104 (of 120) >>
	<< Calculating gradient on displaced geometry 105 (of 120) >>
	<< Calculating gradient on displaced geometry 106 (of 120) >>
	<< Calculating gradient on displaced geometry 107 (of 120) >>
	<< Calculating gradient on displaced geometry 108 (of 120) >>
	<< Calculating gradient on displaced geometry 109 (of 120) >>
	<< Calculating gradient on displaced geometry 110 (of 120) >>
	<< Calculating gradient on displaced geometry 111 (of 120) >>
	<< Calculating gradient on displaced geometry 112 (of 120) >>
	<< Calculating gradient on displaced geometry 113 (of 120) >>
	<< Calculating gradient on displaced geometry 114 (of 120) >>
	<< Calculating gradient on displaced geometry 115 (of 120) >>
	<< Calculating gradient on displaced geometry 116 (of 120) >>
	<< Calculating gradient on displaced geometry 117 (of 120) >>
	<< Calculating gradient on displaced geometry 118 (of 120) >>
	<< Calculating gradient on displaced geometry 119 (of 120) >>
	<< Calculating gradient on displaced geometry 120 (of 120) >>

-----------------------
VIBRATIONAL FREQUENCIES
-----------------------

Scaling factor for frequencies =  1.000000000  (already applied!)

     0:       0.00 cm**-1
     1:       0.00 cm**-1
     2:       0.00 cm**-1
     3:       0.00 cm**-1
     4:       0.00 cm**-1
     5:       0.00 cm**-1
     6:      68.05 cm**-1
     7:      97.80 cm**-1
     8:     158.79 cm**-1
     9:     222.04 cm**-1
    10:     352.70 cm**-1
    11:     367.90 cm**-1
    12:     397.43 cm**-1
    13:     443.17 cm**-1
    14:     477.91 cm**-1
    15:     573.95 cm**-1
    16:     622.12 cm**-1
    17:     661.32 cm**-1
    18:     694.84 cm**-1
    19:     740.88 cm**-1
    20:     769.92 cm**-1
    21:     852.52 cm**-1
    22:     854.17 cm**-1
    23:     874.46 cm**-1
    24:     893.39 cm**-1
    25:     936.38 cm**-1
    26:     969.22 cm**-1
    27:     973.29 cm**-1
    28:     999.33 cm**-1
    29:    1011.61 cm**-1
    30:    1014.66 cm**-1
    31:    1030.73 cm**-1
    32:    1044.55 cm**-1
    33:    1066.79 cm**-1
    34:    1113.98 cm**-1
    35:    1139.58 cm**-1
    36:    1144.03 cm**-1
    37:    1175.14 cm**-1
    38:    1193.63 cm**-1
    39:    1252.18 cm**-1
    40:    1298.79 cm**-1
    41:    1332.22 cm**-1
    42:    1339.18 cm**-1
    43:    1403.55 cm**-1
    44:    1433.06 cm**-1
    45:    1479.40 cm**-1
    46:    1500.25 cm**-1
    47:    1566.70 cm**-1
    48:    1629.91 cm**-1
    49:    1657.55 cm**-1
    50:    1666.42 cm**-1
    51:    3066.16 cm**-1
    52:    3109.39 cm**-1
    53:    3223.02 cm**-1
    54:    3228.18 cm**-1
    55:    3237.82 cm**-1
    56:    3243.15 cm**-1
    57:    3250.78 cm**-1
    58:    3299.14 cm**-1
    59:    3340.61 cm**-1


------------
NORMAL MODES
------------

These modes are the Cartesian displacements weighted by the diagonal matrix
M(i,i)=1/sqrt(m[i]) where m[i] is the mass of the displaced atom
Thus, these vectors are normalized but *not* orthogonal

                  0          1          2          3          4          5    
      0       0.000000   0.000000   0.000000   0.000000   0.000000   0.000000
      1       0.000000   0.000000   0.000000   0.000000   0.000000   0.000000
      2       0.000000   0.000000   0.000000   0.000000   0.000000   0.000000
      3       0.000000   0.000000   0.000000   0.000000   0.000000   0.000000
      4       0.000000   0.000000   0.000000   0.000000   0.000000   0.000000
      5       0.000000   0.000000   0.000000   0.000000   0.000000   0.000000
      6       0.000000   0.000000   0.000000   0.000000   0.000000   0.000000
      7       0.000000   0.000000   0.000000   0.000000   0.000000   0.000000
      8       0.000000   0.000000   0.000000   0.000000   0.000000   0.000000
      9       0.000000   0.000000   0.000000   0.000000   0.000000   0.000000
     10       0.000000   0.000000   0.000000   0.000000   0.000000   0.000000
     11       0.000000   0.000000   0.000000   0.000000   0.000000   0.000000
     12       0.000000   0.000000   0.000000   0.000000   0.000000   0.000000
     13       0.000000   0.000000   0.000000   0.000000   0.000000   0.000000
     14       0.000000   0.000000   0.000000   0.000000   0.000000   0.000000
     15       0.000000   0.000000   0.000000   0.000000   0.000000   0.000000
     16       0.000000   0.000000   0.000000   0.000000   0.000000   0.000000
     17       0.000000   0.000000   0.000000   0.000000   0.000000   0.000000
     18       0.000000   0.000000   0.000000   0.000000   0.000000   0.000000
     19       0.000000   0.000000   0.000000   0.000000   0.000000   0.000000
     20       0.000000   0.000000   0.000000   0.000000   0.000000   0.000000
     21       0.000000   0.000000   0.000000   0.000000   0.000000   0.000000
     22       0.000000   0.000000   0.000000   0.000000   0.000000   0.000000
     23       0.000000   0.000000   0.000000   0.000000   0.000000   0.000000
     24       0.000000   0.000000   0.000000   0.000000   0.000000   0.000000
     25       0.000000   0.000000   0.000000   0.000000   0.000000   0.000000
     26       0.000000   0.000000   0.000000   0.000000   0.000000   0.000000
     27       0.000000   0.000000   0.000000   0.000000   0.000000   0.000000
     28       0.000000   0.000000   0.000000   0.000000   0.000000   0.000000
     29       0.000000   0.000000   0.000000   0.000000   0.000000   0.000000
     30       0.000000   0.000000   0.000000   0.000000   0.000000   0.000000
     31       0.000000   0.000000   0.000000   0.000000   0.000000   0.000000
     32       0.000000   0.000000   0.000000   0.000000   0.000000   0.000000
     33       0.000000   0.000000   0.000000   0.000000   0.000000   0.000000
     34       0.000000   0.000000   0.000000   0.000000   0.000000   0.000000
     35       0.000000   0.000000   0.000000   0.000000   0.000000   0.000000
     36       0.000000   0.000000   0.000000   0.000000   0.000000   0.000000
     37       0.000000   0.000000   0.000000   0.000000   0.000000   0.000000
     38       0.000000   0.000000   0.000000   0.000000   0.000000   0.000000
     39       0.000000   0.000000   0.000000   0.000000   0.000000   0.000000
     40       0.000000   0.000000   0.000000   0.000000   0.000000   0.000000
     41       0.000000   0.000000   0.000000   0.000000   0.000000   0.000000
     42       0.000000   0.000000   0.000000   0.000000   0.000000   0.000000
     43       0.000000   0.000000   0.000000   0.000000   0.000000   0.000000
     44       0.000000   0.000000   0.000000   0.000000   0.000000   0.000000
     45       0.000000   0.000000   0.000000   0.000000   0.000000   0.000000
     46       0.000000   0.000000   0.000000   0.000000   0.000000   0.000000
     47       0.000000   0.000000   0.000000   0.000000   0.000000   0.000000
     48       0.000000   0.000000   0.000000   0.000000   0.000000   0.000000
     49       0.000000   0.000000   0.000000   0.000000   0.000000   0.000000
     50       0.000000   0.000000   0.000000   0.000000   0.000000   0.000000
     51       0.000000   0.000000   0.000000   0.000000   0.000000   0.000000
     52       0.000000   0.000000   0.000000   0.000000   0.000000   0.000000
     53       0.000000   0.000000   0.000000   0.000000   0.000000   0.000000
     54       0.000000   0.000000   0.000000   0.000000   0.000000   0.000000
     55       0.000000   0.000000   0.000000   0.000000   0.000000   0.000000
     56       0.000000   0.000000   0.000000   0.000000   0.000000   0.000000
     57       0.000000   0.000000   0.000000   0.000000   0.000000   0.000000
     58       0.000000   0.000000   0.000000   0.000000   0.000000   0.000000
     59       0.000000   0.000000   0.000000   0.000000   0.000000   0.000000
                  6          7          8          9         10         11    
      0      -0.003411  -0.049779   0.141464   0.014901   0.005839   0.042325
      1      -0.000078   0.007315  -0.027395  -0.002180   0.117057  -0.004458
      2       0.012627   0.168485   0.041428  -0.069309  -0.001385  -0.160673
      3      -0.002418  -0.062764   0.165273  -0.026138   0.012354   0.014814
      4       0.000426   0.008924  -0.028772   0.003674  -0.014634  -0.001479
      5       0.010030   0.218994   0.055679   0.098919   0.004173  -0.070356
      6       0.033174  -0.041550   0.075999  -0.033889  -0.071152  -0.028160
      7      -0.005252   0.011125  -0.141610   0.006532  -0.174526   0.005024
      8      -0.132577   0.151641   0.034592   0.134472  -0.014692   0.099543
      9       0.039937   0.021865  -0.084619  -0.002397  -0.083587  -0.004171
     10      -0.006105   0.001690  -0.121929   0.001752  -0.209622   0.001170
     11      -0.158456  -0.071041  -0.019852   0.014351  -0.011860   0.014120
     12       0.002982   0.062394  -0.135468   0.031255  -0.051669   0.026756
     13      -0.000711  -0.010229   0.018383  -0.004137  -0.290084  -0.005843
     14      -0.011686  -0.222181  -0.048424  -0.117962   0.000025  -0.103818
     15      -0.036346   0.027121  -0.043763  -0.001214   0.017606  -0.023441
     16       0.005476  -0.010399   0.135726  -0.000332  -0.209695   0.000909
     17       0.145025  -0.097671  -0.019649   0.007561   0.009650   0.092574
     18      -0.035008  -0.037928   0.116166  -0.034765   0.041448  -0.011724
     19       0.005172  -0.000592   0.103917   0.004441  -0.178688  -0.000480
     20       0.139970   0.130335   0.035974   0.135398   0.015908   0.035967
     21       0.053877  -0.014049  -0.006427   0.032060   0.047332   0.005296
     22      -0.006344   0.012646  -0.161342  -0.003211   0.232047  -0.002205
     23      -0.221721   0.060635   0.005689  -0.131773   0.002706  -0.015713
     24       0.026303   0.059765  -0.170673  -0.036759   0.051698   0.019652
     25      -0.003175  -0.002437  -0.044859   0.004274   0.252566  -0.002245
     26      -0.113725  -0.206467  -0.049292   0.160952   0.007120  -0.082570
     27      -0.030936   0.047827  -0.112252  -0.005393   0.039438  -0.028992
     28       0.004848  -0.011790   0.131690  -0.000965   0.225397   0.006164
     29       0.127162  -0.171917  -0.041707   0.028195   0.003718   0.124240
     30      -0.046371  -0.023426   0.082283   0.041186  -0.008552   0.009071
     31       0.005693  -0.004276   0.121645  -0.006881   0.196792   0.000956
     32       0.195413   0.075801   0.016900  -0.174924  -0.011913  -0.024448
     33       0.062435  -0.063875   0.119679  -0.049631  -0.026332  -0.057550
     34      -0.010315   0.018893  -0.254635   0.010370  -0.280723   0.010613
     35      -0.247607   0.232955   0.053735   0.194869  -0.005196   0.214173
     36       0.073085   0.045263  -0.163522   0.003602  -0.041866  -0.006494
     37      -0.011005   0.002968  -0.223104   0.001542  -0.159736   0.003641
     38      -0.289562  -0.149254  -0.041155  -0.007140  -0.002524   0.029871
     39       0.005291   0.120474  -0.242505   0.073264  -0.057782   0.065577
     40      -0.001121  -0.019069   0.035401  -0.010515  -0.290592  -0.011799
     41      -0.021233  -0.432953  -0.091260  -0.281467   0.000552  -0.252139
     42      -0.066787   0.054179  -0.087443   0.006237  -0.012903  -0.046488
     43       0.010189  -0.019100   0.257428  -0.002456  -0.131069   0.003347
     44       0.265920  -0.196982  -0.040863  -0.019953  -0.003242   0.185842
     45      -0.066669  -0.059398   0.186710  -0.050316  -0.015129  -0.022046
     46       0.009159  -0.002732   0.192134   0.006969  -0.245525  -0.002930
     47       0.263160   0.199451   0.052087   0.197918   0.008635   0.064540
     48       0.049304   0.108643  -0.309251  -0.072987   0.048449   0.009777
     49      -0.006461  -0.004594  -0.091871   0.008931   0.254348  -0.001757
     50      -0.213173  -0.374525  -0.089605   0.316538   0.007369  -0.048823
     51      -0.067167   0.080077  -0.172798  -0.011944   0.062998  -0.080970
     52       0.009642  -0.023293   0.265960  -0.001232   0.177241   0.014238
     53       0.281232  -0.290559  -0.069129   0.058241   0.012563   0.339538
     54       0.272436  -0.119855   0.004230   0.421611   0.037522  -0.511665
     55      -0.064830  -0.130350  -0.248719   0.088977   0.265449   0.032574
     56      -0.311687   0.121578   0.010172  -0.319120   0.001772   0.218710
     57      -0.099735   0.052567   0.005918  -0.230723   0.029889   0.358683
     58       0.042814   0.170639  -0.240538  -0.110751   0.268206  -0.022083
     59      -0.405609   0.154108   0.014040  -0.471136  -0.013899   0.430931
                 12         13         14         15         16         17    
      0       0.010481   0.195717  -0.005171   0.056330   0.001517   0.003245
      1      -0.001478  -0.005118   0.000689  -0.005997  -0.000268   0.000157
      2      -0.031787   0.053170   0.005515  -0.236247   0.000902  -0.012046
      3       0.004807  -0.167477   0.065109  -0.023368   0.131856  -0.043259
      4      -0.000101   0.041395  -0.009331   0.004549  -0.021051   0.007061
      5      -0.028931  -0.044442  -0.249291   0.096879   0.031404   0.173093
      6       0.041925  -0.182260   0.001578  -0.010540   0.233835   0.026194
      7      -0.004564   0.101214  -0.001426   0.001383   0.202434  -0.002585
      8      -0.176573  -0.045783   0.004215   0.043474   0.052806  -0.105452
      9      -0.052834  -0.020416  -0.031244   0.014103  -0.189674  -0.037183
     10       0.009817   0.088274   0.002748  -0.002459   0.295003   0.007153
     11       0.209358  -0.011737   0.123892  -0.057913  -0.060283   0.141931
     12       0.008094   0.042785   0.042151  -0.018767  -0.143208   0.020016
     13      -0.000698  -0.035913  -0.007147   0.001439   0.020807  -0.004015
     14      -0.029448   0.011990  -0.170618   0.073080  -0.035392  -0.080949
     15       0.043110  -0.036005  -0.032392   0.017651  -0.268529  -0.035829
     16      -0.007427  -0.109756   0.006139  -0.002964  -0.220523   0.004436
     17      -0.173531  -0.002022   0.132661  -0.067361  -0.060329   0.142306
     18      -0.053581  -0.187968   0.004818  -0.011434   0.162495   0.026621
     19       0.006806  -0.064437   0.000249   0.001632  -0.264604  -0.004408
     20       0.202794  -0.048751  -0.004867   0.053437   0.051963  -0.102488
     21       0.003673   0.146154  -0.011680   0.022128   0.013208   0.004843
     22      -0.003184  -0.165947   0.004900  -0.001604  -0.016764  -0.001162
     23      -0.006937   0.042970   0.039269  -0.101470   0.004650  -0.022689
     24       0.005806  -0.054285  -0.019631  -0.034358   0.010557  -0.002437
     25      -0.002137  -0.051589   0.004399   0.005420  -0.008805  -0.000486
     26      -0.027604  -0.005289   0.086816   0.147567   0.002145   0.010644
     27      -0.008436   0.013338   0.036052   0.034840   0.015234   0.002360
     28       0.002338   0.137494  -0.006573  -0.005510   0.004395  -0.000680
     29       0.035668  -0.012211  -0.151749  -0.144936   0.004070  -0.008543
     30       0.003024   0.203645  -0.038261  -0.042127   0.010004   0.000185
     31       0.000428   0.078083   0.003261   0.004391   0.011979  -0.000081
     32      -0.000431   0.053498   0.142952   0.172981   0.002054   0.001998
     33       0.104845  -0.221329  -0.040915   0.026167   0.292371   0.129356
     34      -0.013146   0.198190   0.003089  -0.006257   0.044000  -0.019793
     35      -0.428302  -0.053040   0.176444  -0.098827   0.077712  -0.512139
     36      -0.105666   0.068572  -0.085407   0.052833  -0.295495   0.028837
     37       0.019466   0.201249   0.009647  -0.008259   0.167023  -0.002013
     38       0.424036   0.003483   0.335368  -0.211018  -0.083411  -0.117111
     39       0.019913   0.136414   0.087224  -0.025347   0.263656   0.131451
     40      -0.002585  -0.051065  -0.014012   0.002364  -0.043948  -0.020955
     41      -0.070854   0.036148  -0.356411   0.099608   0.069309  -0.516239
     42       0.086105   0.002869  -0.088039   0.050445  -0.331891   0.030392
     43      -0.015353  -0.221066   0.016784  -0.006595  -0.059403  -0.004741
     44      -0.341823   0.014804   0.350346  -0.200097  -0.082879  -0.121984
     45      -0.134323  -0.278138  -0.033113   0.003485   0.267918   0.132466
     46       0.015635  -0.177850   0.008052  -0.000238  -0.130169  -0.019065
     47       0.512739  -0.070962   0.152096  -0.004883   0.076665  -0.517558
     48      -0.000127  -0.220090   0.007027  -0.030174  -0.003254  -0.016052
     49      -0.002462  -0.107919   0.002799   0.006391  -0.013883   0.001220
     50      -0.012652  -0.048889  -0.009247   0.143724  -0.002411   0.068441
     51      -0.025330  -0.044951   0.111944   0.099533   0.013103  -0.006953
     52       0.006206   0.275203  -0.018965  -0.014939   0.010153   0.001038
     53       0.103199  -0.051775  -0.464985  -0.415343   0.003559   0.029263
     54      -0.111601   0.174120   0.236584  -0.346004   0.014686  -0.061529
     55      -0.013543  -0.291608   0.085301   0.366608  -0.026966   0.021603
     56       0.047953   0.040879  -0.081218   0.036970   0.004396   0.004410
     57       0.081892   0.134159  -0.178935   0.282594   0.009876   0.051281
     58       0.006456  -0.297310  -0.080684  -0.359773  -0.025199  -0.021187
     59       0.094151   0.020247  -0.176987   0.209855   0.000537   0.032984
                 18         19         20         21         22         23    
      0      -0.001809   0.014638  -0.004442  -0.129895   0.002934   0.012227
      1       0.137659  -0.001892   0.000511  -0.043260   0.000799  -0.118955
      2      -0.003722  -0.063528   0.016715  -0.032228   0.013000   0.010820
      3       0.045039   0.002659   0.035102  -0.007722   0.002420  -0.011209
      4       0.263103  -0.000646  -0.005264  -0.043825   0.000588  -0.064882
      5      -0.000142  -0.011961  -0.141135   0.000646  -0.008803  -0.001812
      6      -0.202812  -0.004366  -0.019621  -0.040759  -0.020771  -0.037414
      7       0.110648   0.000501   0.002641   0.024828   0.002525   0.036889
      8      -0.053955   0.017676   0.078804   0.006373   0.087134  -0.014610
      9      -0.222452  -0.000365  -0.000263  -0.039709  -0.014631  -0.068217
     10       0.096807  -0.000131  -0.000670   0.025194   0.002248   0.067102
     11      -0.061302   0.003265   0.003422   0.000888   0.060437  -0.021865
     12      -0.049125  -0.005288  -0.022893  -0.005669  -0.001565  -0.009181
     13      -0.296195   0.001113   0.003652  -0.023583   0.001546  -0.038390
     14       0.000417   0.022155   0.091520  -0.000308   0.006975   0.000556
     15       0.251431  -0.000650  -0.001896   0.061355   0.012280   0.088621
     16       0.033636   0.000048   0.000502   0.037225  -0.002784   0.046258
     17       0.060105   0.002708   0.008046   0.002787  -0.053465   0.023741
     18       0.246251  -0.006585  -0.022761   0.042937   0.021653   0.070027
     19       0.047618   0.000905   0.003551   0.018264  -0.003967   0.018721
     20       0.061871   0.025477   0.088034  -0.008080  -0.088977   0.019763
     21      -0.098359  -0.015768  -0.006560   0.162715  -0.002570   0.359261
     22      -0.036313   0.002834   0.000292  -0.239860   0.010195   0.008400
     23      -0.019382   0.067791   0.026091   0.049046  -0.002836   0.079912
     24      -0.018074  -0.003933   0.007489   0.141056  -0.007081  -0.090292
     25      -0.140131   0.001416  -0.001153  -0.120919   0.007355   0.304515
     26      -0.002393   0.013778  -0.027914   0.035025  -0.001245  -0.028236
     27      -0.001585  -0.028301   0.009816   0.221311  -0.012540  -0.216777
     28      -0.124084   0.003921  -0.001048   0.130824  -0.006233  -0.068280
     29       0.004663   0.115083  -0.037015   0.052022   0.001739  -0.048997
     30       0.043246   0.006639  -0.004172  -0.322892   0.013920  -0.098095
     31      -0.057006  -0.002457   0.001581   0.216651  -0.010403  -0.136341
     32       0.011021  -0.025466   0.012335  -0.083633  -0.003233  -0.020554
     33      -0.119444   0.020614   0.046380  -0.029147   0.127557  -0.049472
     34      -0.131788  -0.003259  -0.007039   0.061060  -0.022551   0.037717
     35      -0.020803  -0.081076  -0.183225  -0.112749  -0.497046   0.011383
     36      -0.007992   0.033632   0.120074   0.019385   0.119740  -0.019249
     37       0.371485  -0.005480  -0.019640   0.066482  -0.020385   0.140935
     38      -0.017522  -0.131858  -0.474861  -0.089817  -0.479102   0.006408
     39      -0.056371   0.029553   0.108951  -0.032862   0.012295  -0.009210
     40      -0.296717  -0.004124  -0.016365  -0.018517  -0.000491  -0.036589
     41       0.000973  -0.116904  -0.435432  -0.009461  -0.043992  -0.007742
     42       0.127601   0.038197   0.130411   0.017315  -0.103772   0.060174
     43       0.376377  -0.006516  -0.020510   0.101735   0.013944   0.153049
     44       0.018742  -0.150003  -0.514878   0.089838   0.408484  -0.016882
     45       0.104213   0.026241   0.062949   0.018195  -0.134010   0.095496
     46      -0.145418  -0.001697  -0.008029   0.022446   0.016306   0.033805
     47       0.032402  -0.097191  -0.247790   0.106581   0.517715   0.002450
     48       0.080013   0.182535  -0.056508  -0.375802   0.013447  -0.240443
     49      -0.112588  -0.019481   0.005943  -0.303277   0.014193   0.266747
     50       0.020245  -0.752600   0.234828  -0.084933  -0.001504  -0.056858
     51      -0.043838   0.108660  -0.045941   0.394640  -0.013163  -0.098112
     52      -0.040298  -0.013991   0.005319  -0.206054   0.004865  -0.344477
     53      -0.006352  -0.457675   0.198895   0.085941  -0.023596  -0.023131
     54      -0.067949   0.154694   0.071413   0.140328  -0.006772   0.306913
     55      -0.114092   0.123243  -0.087367  -0.176822   0.001031  -0.188475
     56      -0.028101  -0.020141  -0.003265   0.056145   0.001048   0.127634
     57      -0.089021  -0.128032  -0.061361   0.139669   0.000501   0.354504
     58      -0.107306  -0.125840   0.086682  -0.184212   0.011990  -0.179101
     59      -0.009605  -0.081440  -0.039876   0.020793   0.002981   0.053314
                 24         25         26         27         28         29    
      0      -0.024737   0.033629  -0.022619   0.012600   0.005233  -0.000423
      1       0.003204  -0.002191  -0.052341   0.001109  -0.045992   0.001168
      2       0.106297  -0.134210  -0.008657  -0.052489   0.003239   0.002486
      3       0.009030  -0.008708  -0.015526  -0.012471  -0.010664   0.001961
      4      -0.000706   0.002315  -0.050718   0.004166  -0.061573   0.000602
      5      -0.034202   0.034327  -0.000239   0.050583   0.000417  -0.006721
      6       0.002204  -0.006354  -0.015867   0.022612  -0.075591  -0.033327
      7      -0.000285   0.000705   0.003738  -0.002974  -0.017102  -0.000098
      8      -0.007470   0.026248  -0.006171  -0.082092  -0.022658   0.086660
      9      -0.001002   0.003490  -0.021799  -0.000529  -0.027901   0.024082
     10       0.000113  -0.001443   0.029098  -0.001511   0.025483  -0.004682
     11       0.002593  -0.006410  -0.006446   0.006623  -0.005019  -0.088095
     12      -0.004329   0.009132  -0.003391  -0.021514   0.008219   0.006750
     13       0.000582  -0.001322  -0.001218   0.003031   0.073489   0.010131
     14       0.016599  -0.035060   0.001698   0.083081   0.001828  -0.020707
     15      -0.002785   0.002875   0.034997  -0.008871   0.038202  -0.027001
     16       0.000438  -0.001766   0.017087   0.000932   0.020680   0.003346
     17       0.011122  -0.020025   0.008850   0.032292   0.005606   0.098510
     18      -0.000220  -0.006855   0.036666   0.022917   0.072341   0.027207
     19      -0.000085   0.000930  -0.000495  -0.003533  -0.044448  -0.009547
     20      -0.002399   0.026260   0.006614  -0.096529   0.020234  -0.067642
     21       0.027435  -0.030394   0.014303  -0.009484  -0.180608  -0.001208
     22      -0.003848   0.004477   0.065374   0.000838  -0.116929  -0.000318
     23      -0.125882   0.132239   0.004706   0.045118  -0.039129   0.001795
     24       0.001289   0.038000  -0.036802   0.010265   0.054823   0.000327
     25      -0.003205  -0.001005  -0.072984  -0.001356   0.187079   0.000406
     26      -0.000970  -0.161896  -0.010098  -0.042194   0.005487  -0.000817
     27      -0.023917  -0.021261   0.050178  -0.004014   0.093029   0.000197
     28       0.002377  -0.002413   0.196378  -0.005119   0.198659   0.000335
     29       0.107008   0.075789   0.007531   0.009878   0.017349   0.000385
     30       0.007032  -0.008014   0.016562  -0.002923  -0.000756   0.000184
     31       0.002104   0.001573  -0.163533   0.004089  -0.135464  -0.000577
     32      -0.027520   0.035219   0.009928   0.010651   0.003811  -0.001395
     33      -0.016346   0.044866  -0.032377  -0.128888  -0.106523   0.107494
     34       0.002350  -0.007060   0.025002   0.020628   0.025934  -0.020700
     35       0.066377  -0.176780   0.005908   0.519202  -0.004098  -0.476022
     36       0.008566  -0.015293  -0.004801   0.024144  -0.021719  -0.121361
     37      -0.001758   0.001105   0.053539  -0.007898   0.035577   0.019460
     38      -0.036547   0.067553  -0.004577  -0.097468  -0.024896   0.492994
     39       0.024766  -0.049850  -0.001175   0.107308   0.003828  -0.028055
     40      -0.003828   0.007450  -0.000107  -0.016595   0.081046   0.015934
     41      -0.098754   0.200872  -0.012361  -0.436445  -0.016010   0.114662
     42       0.023208  -0.038348   0.025219   0.061364   0.028802   0.135096
     43      -0.003678   0.003548   0.055938  -0.010642   0.051521  -0.020195
     44      -0.091619   0.143915  -0.003411  -0.244532   0.023236  -0.544703
     45      -0.009884   0.045064   0.080824  -0.151772   0.079008  -0.081351
     46      -0.002784  -0.002932   0.056976   0.017312  -0.051292   0.006659
     47       0.022752  -0.167765   0.033914   0.578943   0.019702   0.365352
     48      -0.078554  -0.154435  -0.618054  -0.023269   0.388564   0.002394
     49       0.005964   0.024346  -0.264013   0.006043   0.322880   0.001338
     50       0.330477   0.664945  -0.120497   0.133304   0.095608   0.001730
     51       0.184017   0.085269   0.058374   0.002286   0.205216   0.000770
     52      -0.022568  -0.017898   0.201536  -0.004796  -0.000086  -0.000620
     53      -0.773765  -0.371741  -0.000879  -0.020615   0.042597   0.000119
     54      -0.267951   0.299740   0.001127   0.098631  -0.142123   0.004210
     55      -0.141636  -0.019687   0.433185   0.044929  -0.464533  -0.005592
     56       0.020748  -0.020335  -0.019714  -0.008231  -0.029623   0.000377
     57       0.223511  -0.251329  -0.011970  -0.080547  -0.149966  -0.005021
     58       0.151417   0.006560   0.437794  -0.061232  -0.464621  -0.003114
     59       0.130928  -0.152097  -0.009609  -0.048339  -0.016324  -0.002145
                 30         31         32         33         34         35    
      0      -0.003696   0.000374  -0.020604  -0.061835   0.020777  -0.025572
      1      -0.051047   0.000098   0.053315   0.171767   0.020448   0.004324
      2       0.000027  -0.001731  -0.003799  -0.019399   0.008940   0.095921
      3      -0.009177   0.003281  -0.002010  -0.008488   0.057453   0.003209
      4      -0.052873  -0.000411   0.064592   0.174673   0.032753  -0.002078
      5      -0.000980  -0.012539  -0.003798  -0.008992   0.012153  -0.021955
      6       0.335611   0.005689   0.009667   0.076553  -0.048872   0.001221
      7       0.099315  -0.001674   0.070846  -0.010171  -0.075631   0.002822
      8       0.092060  -0.024185   0.000474   0.019788  -0.009629   0.001799
      9      -0.101064  -0.023191   0.197510   0.013886  -0.031935  -0.000755
     10       0.067862   0.003531  -0.076360  -0.077980   0.039231  -0.001457
     11      -0.038716   0.085173   0.053614   0.006363  -0.009365   0.001492
     12      -0.048810   0.028118  -0.038576  -0.014936   0.074928  -0.001886
     13      -0.299168  -0.002319  -0.171260   0.076447  -0.008415   0.000563
     14      -0.004442  -0.109950  -0.005078  -0.006583   0.019466  -0.001253
     15       0.117903  -0.015855  -0.193667   0.008882  -0.071966   0.003078
     16       0.031908   0.002619   0.000410  -0.036462  -0.044410  -0.000010
     17       0.040645   0.069284  -0.046806   0.002766  -0.016316   0.002250
     18      -0.285958   0.002392   0.035563  -0.018504  -0.032399  -0.000492
     19       0.201468  -0.001047   0.052442  -0.037819   0.091855  -0.002156
     20      -0.088135  -0.008394   0.005458  -0.002508  -0.011884   0.005548
     21      -0.066082  -0.000467   0.004723   0.048186  -0.028889   0.004528
     22      -0.042458   0.000153  -0.024810  -0.005022  -0.013079   0.002859
     23      -0.013068   0.001633   0.000126   0.010527  -0.007241  -0.005574
     24       0.019884   0.000503  -0.005569  -0.023727  -0.006387   0.017047
     25       0.063030  -0.000150   0.029684   0.012406   0.037736  -0.005450
     26       0.001846  -0.002013  -0.001781  -0.004387  -0.005356  -0.069705
     27       0.036651   0.000115   0.018101   0.030716   0.016997  -0.004256
     28       0.081965   0.000068   0.034577   0.019258  -0.011525   0.001746
     29       0.006609  -0.000146   0.003445   0.006560   0.005061   0.015408
     30       0.003324  -0.000232  -0.008096  -0.005990  -0.007703   0.004736
     31      -0.049081   0.000006  -0.063718  -0.099706  -0.011741  -0.001815
     32       0.002372   0.000781  -0.000710   0.001286  -0.002641  -0.021358
     33       0.422401  -0.050002  -0.094728   0.160529   0.100044   0.001751
     34      -0.037205   0.005138   0.370021  -0.205243  -0.493354   0.016433
     35       0.045699   0.199299  -0.041373   0.045033   0.045981  -0.022881
     36      -0.173022   0.125534   0.424490  -0.195550   0.103852  -0.009674
     37      -0.008232  -0.022934   0.174371  -0.346677   0.220055  -0.011931
     38       0.016600  -0.517112   0.093509  -0.034567   0.017064   0.002447
     39      -0.054869  -0.160814  -0.087532  -0.132011   0.484688  -0.016518
     40      -0.311352   0.026609  -0.186340   0.099766  -0.074595   0.003060
     41       0.018994   0.643276  -0.004501  -0.037441   0.121885  -0.011416
     42       0.162080   0.109917  -0.348728   0.063034   0.008601   0.005008
     43      -0.055149  -0.019711   0.376627  -0.180749  -0.288570  -0.004788
     44      -0.025014  -0.424146  -0.113598   0.029691   0.012152   0.003960
     45      -0.423859  -0.031317   0.184218  -0.235308   0.153093   0.012983
     46       0.074868   0.000947   0.252374  -0.311407   0.345534   0.001596
     47      -0.063402   0.116413   0.045721  -0.056714   0.029953  -0.029797
     48       0.108839  -0.001197  -0.120526  -0.419051  -0.240726  -0.018028
     49       0.101876   0.000042  -0.004780  -0.118392  -0.035347   0.002476
     50       0.026692   0.005147  -0.029634  -0.098635  -0.053238   0.117097
     51       0.070848  -0.000169   0.067183   0.105857   0.139470  -0.020096
     52       0.025533   0.000197  -0.062531  -0.132328  -0.271195   0.023998
     53       0.014966   0.000861   0.017309   0.027914   0.043559   0.035878
     54      -0.049750   0.003358   0.018680   0.068327  -0.013265  -0.027653
     55      -0.102013   0.007054  -0.150184  -0.329303   0.007907   0.684738
     56      -0.015095  -0.000379   0.005536   0.030340  -0.015733  -0.047874
     57      -0.058970  -0.003048   0.024206   0.074727  -0.014234   0.043252
     58      -0.100891  -0.007765  -0.156640  -0.314085  -0.045824  -0.700613
     59      -0.007591  -0.001573   0.016208   0.024686   0.009158   0.006424
                 36         37         38         39         40         41    
      0       0.056657  -0.000369  -0.010443  -0.099948   0.103139   0.024518
      1      -0.037413   0.001130  -0.021195   0.017317   0.037762   0.012087
      2       0.016946   0.000327  -0.000473  -0.026468   0.023424   0.004874
      3      -0.002435  -0.013947  -0.004632  -0.030225   0.018654   0.037743
      4      -0.027360  -0.001091   0.004130  -0.121542  -0.078341  -0.014165
      5       0.000154  -0.003551  -0.001676  -0.003086   0.007501   0.010016
      6       0.001019  -0.003518   0.011603   0.004198   0.002563  -0.001805
      7       0.026601  -0.002106  -0.047125  -0.026385  -0.017137  -0.010486
      8      -0.000741  -0.000745   0.004497   0.002017   0.001157   0.000007
      9       0.002717  -0.023798   0.025629  -0.024142  -0.017289  -0.011171
     10      -0.001321  -0.026348   0.035483   0.028885   0.013867  -0.006715
     11       0.000593  -0.005211   0.005350  -0.007145  -0.004885  -0.002480
     12      -0.021839   0.052571   0.003470   0.004121  -0.002477  -0.007712
     13       0.000859  -0.008590   0.016318  -0.004890   0.004925   0.000892
     14      -0.005630   0.013687   0.000193   0.001260  -0.000834  -0.001954
     15       0.025734  -0.010915  -0.009243   0.027012   0.008993  -0.013194
     16       0.017572   0.028720   0.045297   0.024331   0.009865   0.008097
     17       0.005942  -0.003740  -0.003969   0.005907   0.001873  -0.003746
     18      -0.001130  -0.001392  -0.025804  -0.000351  -0.016879   0.002870
     19      -0.034847   0.005644  -0.048720  -0.008166  -0.005979   0.019410
     20       0.001311  -0.000495  -0.004198   0.000038  -0.003826   0.000123
     21      -0.086717   0.000463   0.004063  -0.007933  -0.031883   0.086034
     22      -0.010929   0.005398  -0.004398   0.126459   0.183821   0.055659
     23      -0.020102   0.000059   0.001619  -0.005268  -0.013094   0.019601
     24      -0.012659  -0.000623   0.005769   0.033488  -0.077479  -0.041668
     25       0.085542  -0.002304   0.005085   0.014275  -0.134904  -0.051575
     26      -0.006882  -0.000531  -0.000331   0.008586  -0.014331  -0.008690
     27       0.032582   0.000694   0.001211   0.053402  -0.008700   0.002512
     28      -0.069418  -0.000770   0.001393  -0.078952   0.069578   0.034461
     29       0.009939   0.000249   0.000496   0.014988  -0.004347  -0.000438
     30       0.054537   0.000397   0.003287   0.061892  -0.052571  -0.014737
     31       0.059066  -0.000154   0.005541   0.037232  -0.010035  -0.012149
     32       0.010789   0.000018   0.000243   0.014136  -0.012213  -0.003087
     33      -0.070157  -0.067230   0.167342  -0.026763  -0.049311  -0.054283
     34       0.220788   0.171446  -0.467920   0.044978   0.116286   0.126981
     35      -0.026986  -0.024410   0.061272  -0.008313  -0.016632  -0.018617
     36      -0.023590  -0.315858   0.275862   0.057499   0.077550   0.064020
     37      -0.035603  -0.390497   0.350790   0.137755   0.137646   0.088316
     38      -0.004371  -0.063348   0.055061   0.009284   0.014430   0.012863
     39      -0.163060   0.650782   0.016902   0.032583   0.006705   0.067725
     40       0.023748  -0.103847   0.013913  -0.007394   0.005879  -0.011197
     41      -0.041749   0.167062   0.003984   0.008733   0.001456   0.017437
     42      -0.000966  -0.164977  -0.173294   0.008541  -0.009602   0.027815
     43       0.099668   0.440635   0.491739   0.084485   0.064340  -0.106945
     44      -0.004292  -0.058803  -0.062164  -0.001317  -0.004582   0.011315
     45      -0.075637  -0.081107  -0.300006   0.148676  -0.064341  -0.108267
     46      -0.135490  -0.097177  -0.402071   0.174952  -0.067963  -0.120344
     47      -0.014584  -0.017709  -0.064846   0.031662  -0.015527  -0.024190
     48      -0.519696  -0.008696  -0.009989  -0.446289   0.211217   0.146074
     49      -0.073881  -0.005150   0.000258  -0.148777  -0.050126   0.005845
     50      -0.124562  -0.001368   0.000207  -0.104152   0.052323   0.036081
     51       0.297584  -0.000146  -0.013547  -0.157511   0.236964   0.097514
     52      -0.635129   0.001073   0.033479   0.386758  -0.457318  -0.167220
     53       0.092910   0.000237  -0.003263  -0.050678   0.070447   0.028320
     54      -0.120344  -0.005390  -0.020261  -0.074385   0.397160  -0.567580
     55       0.118268  -0.000735   0.042368  -0.470438  -0.301054  -0.083869
     56      -0.022818   0.002643   0.008333   0.064210  -0.147810   0.302797
     57      -0.117407  -0.003740  -0.014526  -0.043566   0.282551  -0.370026
     58       0.084414  -0.009532   0.013113  -0.451673  -0.282860  -0.106706
     59      -0.043042  -0.005154  -0.020419  -0.064549   0.327464  -0.523299
                 42         43         44         45         46         47    
      0      -0.023910   0.173726  -0.232535   0.092908   0.190033  -0.086033
      1       0.020293  -0.071966   0.130279   0.204667   0.039315  -0.344938
      2      -0.006411   0.043294  -0.060030   0.016311   0.044958  -0.010831
      3      -0.138704   0.144787   0.157659   0.053966  -0.172991   0.039197
      4      -0.014699   0.024197  -0.075864  -0.034696   0.030827   0.317079
      5      -0.034256   0.035988   0.041949   0.014517  -0.044179  -0.001138
      6       0.016564  -0.089538   0.003667   0.038460   0.093677   0.071853
      7       0.030784   0.179439   0.129289  -0.128311   0.072897  -0.033857
      8       0.002889  -0.029429  -0.003760   0.014434   0.020609   0.019746
      9       0.029302  -0.022190  -0.186247  -0.076614  -0.041548  -0.120257
     10       0.024137  -0.048825  -0.199254   0.031538  -0.158583  -0.137684
     11       0.006496  -0.003882  -0.039239  -0.020570  -0.004573  -0.025000
     12       0.027384   0.172333   0.170043   0.048471  -0.117816   0.023639
     13      -0.004194  -0.040893  -0.007062   0.065520   0.043391   0.104170
     14       0.007061   0.044997   0.043250   0.009638  -0.031397   0.001969
     15       0.038662  -0.059884  -0.042704   0.072102   0.054132   0.065041
     16      -0.023221   0.049991   0.235880  -0.140294   0.109019  -0.158013
     17       0.010668  -0.016925  -0.019745   0.023594   0.009476   0.022322
     18      -0.003149  -0.092059  -0.119364  -0.109081   0.010911  -0.072563
     19      -0.046616  -0.082227  -0.204077  -0.013599  -0.125241  -0.014658
     20       0.000633  -0.020120  -0.022693  -0.026842   0.007349  -0.018192
     21       0.032722  -0.036108   0.054830   0.003085  -0.032529  -0.001199
     22       0.002871   0.080706  -0.096936  -0.079772  -0.002639   0.100801
     23       0.007387  -0.010529   0.015315   0.002399  -0.007978  -0.002448
     24      -0.045927   0.055903  -0.069512   0.021270   0.046327   0.004905
     25      -0.037154   0.010702  -0.009743   0.023170   0.013407  -0.020906
     26      -0.009652   0.013388  -0.016442   0.004784   0.011009   0.001521
     27      -0.005336   0.011812  -0.010904  -0.010277  -0.006193   0.000086
     28       0.032166  -0.030311   0.039090  -0.035237  -0.032751   0.052779
     29      -0.002276   0.003690  -0.003747  -0.001337  -0.000479  -0.001619
     30       0.037992  -0.116651   0.127823  -0.059913  -0.089725   0.031984
     31       0.019736  -0.028791  -0.000701  -0.046505  -0.016741   0.035874
     32       0.008522  -0.026989   0.030774  -0.012940  -0.021016   0.006744
     33       0.190759   0.111314  -0.002664  -0.167640   0.165683  -0.052598
     34      -0.426551  -0.356786   0.175148   0.416138  -0.043185   0.351503
     35       0.065330   0.042814  -0.008822  -0.058768   0.043304  -0.027788
     36      -0.163433  -0.228603   0.278609   0.068346   0.356274   0.235557
     37      -0.220217  -0.309033   0.385102   0.241824   0.312914   0.315248
     38      -0.032713  -0.045853   0.055079   0.008197   0.077345   0.047226
     39      -0.201745  -0.473717   0.061994  -0.226238   0.541585   0.012420
     40       0.032974   0.058210   0.015959   0.128242  -0.055332   0.128542
     41      -0.051538  -0.121954   0.015370  -0.062091   0.139410  -0.001118
     42      -0.083200  -0.098561   0.097518  -0.180394   0.180016  -0.120679
     43       0.316239   0.133694  -0.115860   0.547165  -0.165270   0.354538
     44      -0.033571  -0.030172   0.029941  -0.066950   0.052360  -0.044028
     45       0.380627   0.043394   0.173104   0.127859   0.278182   0.181867
     46       0.434632   0.095249   0.154660   0.315075   0.182050   0.338212
     47       0.082323   0.008120   0.038213   0.022411   0.064465   0.034598
     48       0.177286  -0.211542   0.241500  -0.057508  -0.125521   0.031092
     49       0.034749  -0.080160   0.096491  -0.000322  -0.044470  -0.018209
     50       0.042550  -0.051509   0.059339  -0.015774  -0.031920   0.010158
     51       0.142363  -0.149642   0.153981  -0.086162  -0.101489   0.063775
     52      -0.282020   0.310280  -0.304092   0.110740   0.154897  -0.067941
     53       0.042053  -0.044560   0.045128  -0.023705  -0.028371   0.017001
     54      -0.114424  -0.127203   0.136184  -0.072941  -0.085428   0.017551
     55      -0.009540  -0.120306   0.147192   0.126460   0.023261  -0.180907
     56       0.068671   0.044822  -0.040933   0.017532   0.011433   0.018473
     57      -0.068650  -0.097526   0.108595  -0.054534  -0.071180   0.020990
     58      -0.007247  -0.117965   0.152386   0.127939   0.024278  -0.179052
     59      -0.110324  -0.093883   0.094459  -0.055484  -0.051574   0.001314
                 48         49         50         51         52         53    
      0       0.060058  -0.004731  -0.045039   0.000547  -0.000090   0.000138
      1      -0.012426  -0.020653   0.055766  -0.000769   0.000043   0.000092
      2       0.015207  -0.000732  -0.012526   0.000123   0.000295   0.000029
      3      -0.283966   0.048501  -0.005549   0.000577   0.000037  -0.001107
      4       0.045865   0.161131  -0.134731   0.001494  -0.000053  -0.000808
      5      -0.072780   0.006331   0.003400   0.000097  -0.000151  -0.000240
      6       0.157175   0.012464  -0.024330   0.000124  -0.000067  -0.006284
      7      -0.151374  -0.253429   0.171881  -0.000683   0.000000  -0.001313
      8       0.045134   0.012832  -0.012664   0.000043   0.000042  -0.001541
      9      -0.195490   0.103371  -0.050349   0.000193   0.000026   0.016845
     10      -0.000995   0.234909  -0.141328   0.000396  -0.000007  -0.017429
     11      -0.049297   0.017176  -0.007301   0.000028  -0.000005   0.004928
     12       0.352976  -0.035339   0.003077  -0.000123   0.000001   0.010739
     13      -0.064613  -0.112626   0.069161   0.000072  -0.000079   0.065897
     14       0.091446  -0.004588  -0.001855  -0.000039  -0.000001   0.000181
     15      -0.193280  -0.006006   0.013545   0.000051  -0.000023  -0.029927
     16       0.088282   0.241591  -0.153478   0.000188  -0.000022  -0.013380
     17      -0.052040  -0.010572   0.009184   0.000008  -0.000180  -0.007032
     18       0.197481  -0.116274   0.063025  -0.000812   0.000061   0.026811
     19       0.082003  -0.242595   0.153968   0.000281   0.000004  -0.020697
     20       0.046691  -0.020561   0.010233  -0.000210  -0.000097   0.007552
     21      -0.016019  -0.012921  -0.033867   0.069232  -0.021755   0.000168
     22       0.000157   0.011311  -0.010419   0.006288   0.002455   0.000029
     23      -0.003780  -0.003172  -0.007708   0.016989   0.089046   0.000060
     24       0.036181   0.241872   0.380231  -0.000398  -0.000053   0.000058
     25      -0.002144  -0.049110  -0.069736   0.000010   0.000156  -0.000174
     26       0.008656   0.059325   0.092936  -0.000081  -0.000093   0.000025
     27      -0.022550  -0.215869  -0.345028  -0.000930  -0.000074   0.000060
     28       0.000557   0.098013   0.133598   0.001201  -0.000058   0.000045
     29      -0.005448  -0.054554  -0.086420  -0.000269   0.000278   0.000008
     30      -0.015813   0.007086   0.062638  -0.001280  -0.000149   0.000016
     31       0.008961  -0.006560   0.007265  -0.000723   0.000032   0.000001
     32      -0.004088   0.001910   0.014788  -0.000271   0.000637  -0.000002
     33       0.003973  -0.192306   0.116531   0.001289   0.000579   0.070418
     34       0.300823   0.251562  -0.188951   0.000576   0.000213   0.027889
     35      -0.010653  -0.058657   0.036910   0.000289  -0.000078   0.016708
     36      -0.059347  -0.226729   0.132966   0.000672  -0.000147  -0.217378
     37       0.216707  -0.155334   0.072769  -0.000640   0.000114   0.185853
     38      -0.022966  -0.050907   0.030561   0.000202  -0.000110  -0.062005
     39      -0.499571  -0.000147   0.021747  -0.000121  -0.000013  -0.120112
     40       0.069809  -0.142460   0.081491  -0.000239   0.000746  -0.754491
     41      -0.129320   0.004914   0.002715  -0.000019   0.000505  -0.001373
     42      -0.109378   0.171906  -0.099298  -0.001876   0.000558   0.361485
     43      -0.220169  -0.187898   0.124986  -0.000829   0.000217   0.146702
     44      -0.019415   0.050953  -0.029941  -0.000441   0.000174   0.085501
     45      -0.087930   0.263902  -0.171370   0.004363  -0.000825  -0.299046
     46      -0.310536   0.224725  -0.133054  -0.003863   0.000482   0.247087
     47      -0.011357   0.059241  -0.038950   0.001247   0.001984  -0.084950
     48      -0.041303  -0.105201  -0.169373   0.005581   0.001126  -0.000563
     49      -0.032576  -0.213406  -0.326075  -0.006969  -0.001760   0.001950
     50      -0.010025  -0.019044  -0.031766   0.001204  -0.002428  -0.000233
     51      -0.030121  -0.101489  -0.169986  -0.004734   0.000246  -0.000764
     52      -0.001063  -0.281178  -0.460021  -0.002509   0.000363  -0.000284
     53      -0.006917  -0.015510  -0.026062  -0.001038   0.001690  -0.000179
     54      -0.013233  -0.061524  -0.069605  -0.268011  -0.291888  -0.000942
     55       0.006447  -0.104383  -0.086913  -0.053362  -0.053108  -0.000470
     56      -0.006018   0.035280   0.012368  -0.653284  -0.635172  -0.002248
     57      -0.015092  -0.040448  -0.058140  -0.532619   0.554115  -0.001888
     58       0.003364  -0.104247  -0.089427  -0.021717   0.023162  -0.000362
     59      -0.001899  -0.054249  -0.038968   0.457278  -0.438780   0.001515
                 54         55         56         57         58         59    
      0      -0.000339  -0.000382   0.000512  -0.000599   0.001001   0.000930
      1       0.000276  -0.000088  -0.000027   0.000030  -0.000268   0.001765
      2      -0.000073  -0.000103   0.000133  -0.000140   0.000263   0.000186
      3       0.002658   0.000364  -0.002383   0.002065  -0.000069  -0.000036
      4       0.000774  -0.000698  -0.000193  -0.002039  -0.000277  -0.000157
      5       0.000620   0.000104  -0.000594   0.000587  -0.000017  -0.000011
      6      -0.002802  -0.036436   0.021263  -0.067584   0.000255   0.000172
      7      -0.001302  -0.011694   0.008663  -0.029843   0.000176   0.000035
      8      -0.000646  -0.008744   0.005035  -0.015902   0.000069   0.000066
      9       0.010078   0.054180  -0.005138  -0.031858   0.000005  -0.000020
     10      -0.010501  -0.042577   0.000927   0.030851  -0.000066   0.000045
     11       0.002946   0.015312  -0.001339  -0.009206   0.000017   0.000012
     12       0.005530  -0.007353   0.001438   0.003554  -0.000009  -0.000015
     13       0.041756  -0.024327   0.027523   0.014093   0.000062   0.000021
     14      -0.000187  -0.000907  -0.000684   0.000361  -0.000003  -0.000002
     15       0.018846   0.018861   0.068353   0.013444   0.000034   0.000075
     16       0.002416   0.009479   0.028322   0.004710  -0.000053   0.000010
     17       0.004643   0.004388   0.016158   0.003189  -0.000003  -0.000001
     18      -0.055346   0.006755   0.023446   0.004797   0.000389   0.000110
     19       0.045150  -0.006205  -0.024093  -0.004087  -0.000184  -0.000090
     20      -0.015691   0.001945   0.006829   0.001353   0.000085   0.000005
     21      -0.000255   0.000066  -0.000133  -0.000180  -0.001313   0.001285
     22      -0.000016   0.000008   0.000020   0.000059  -0.002112   0.000885
     23      -0.000012  -0.000035   0.000045  -0.000077  -0.000441   0.000243
     24      -0.000092  -0.000046   0.000150   0.000054  -0.027548   0.016275
     25       0.000225   0.000026  -0.000186   0.000168   0.081987  -0.024396
     26      -0.000024  -0.000018   0.000049   0.000008  -0.008938   0.004558
     27      -0.000130  -0.000059   0.000095  -0.000239  -0.016158  -0.082905
     28      -0.000055   0.000018   0.000061   0.000058  -0.011419  -0.034619
     29      -0.000022  -0.000011   0.000019  -0.000047  -0.003494  -0.018666
     30      -0.000062   0.000137  -0.000077   0.000253   0.000109   0.000500
     31      -0.000163  -0.000118   0.000094  -0.000339  -0.001347   0.000865
     32      -0.000012   0.000048  -0.000026   0.000079   0.000053   0.000093
     33       0.037437   0.416356  -0.242952   0.759392  -0.003075  -0.002382
     34       0.015421   0.165808  -0.097978   0.309349  -0.001023  -0.000831
     35       0.008867   0.098637  -0.057448   0.179598  -0.000730  -0.000545
     36      -0.130698  -0.596468   0.039012   0.361582  -0.000307   0.000126
     37       0.112314   0.501548  -0.030259  -0.307617   0.000271  -0.000140
     38      -0.037336  -0.169640   0.011013   0.102992  -0.000071   0.000070
     39      -0.073722   0.046044  -0.042943  -0.024819  -0.000176  -0.000107
     40      -0.468382   0.269645  -0.287214  -0.146082  -0.000716  -0.000229
     41      -0.000718   0.001101   0.000005  -0.000561   0.000002   0.000002
     42      -0.202304  -0.222838  -0.757370  -0.143047  -0.000296  -0.000414
     43      -0.077705  -0.091614  -0.305820  -0.057322  -0.000114  -0.000161
     44      -0.048006  -0.052701  -0.179202  -0.033774  -0.000050  -0.000114
     45       0.622787  -0.074670  -0.273025  -0.049185  -0.003665  -0.000965
     46      -0.515897   0.062569   0.230392   0.041022   0.002879   0.000723
     47       0.176908  -0.021195  -0.077667  -0.014026  -0.001074  -0.000322
     48       0.000958   0.000213  -0.000773   0.000676   0.284261  -0.080140
     49      -0.003070  -0.000449   0.002402  -0.001870  -0.911521   0.244962
     50       0.000343   0.000110  -0.000369   0.000268   0.094243  -0.025564
     51       0.001783   0.001245  -0.002276   0.002122   0.233979   0.846361
     52       0.000701   0.000605  -0.000971   0.001104   0.118084   0.414396
     53       0.000398   0.000280  -0.000503   0.000482   0.051968   0.188447
     54       0.001354   0.000049  -0.000431   0.000546   0.002551  -0.002472
     55       0.000635   0.000045  -0.000443   0.000025   0.002706   0.000325
     56       0.003375   0.000142  -0.001168   0.001190   0.004362  -0.003451
     57       0.003778  -0.000477  -0.000189   0.000827   0.002306  -0.003782
     58       0.000531   0.000001  -0.000341  -0.000044   0.002385   0.000451
     59      -0.002996   0.000363   0.000094  -0.000589  -0.001007   0.002173


-----------
IR SPECTRUM
-----------

 Mode   freq       eps      Int      T**2         TX        TY        TZ
       cm**-1   L/(mol*cm) km/mol    a.u.
----------------------------------------------------------------------------
  6:     68.05   0.000427    2.16  0.001958  ( 0.009240 -0.003574 -0.043125)
  7:     97.80   0.000112    0.57  0.000358  ( 0.005170  0.000849 -0.018176)
  8:    158.79   0.000302    1.52  0.000593  (-0.009252 -0.022263 -0.003384)
  9:    222.04   0.000807    4.08  0.001134  ( 0.007380 -0.001172 -0.032842)
 10:    352.70   0.003583   18.11  0.003171  ( 0.007940  0.055746  0.000104)
 11:    367.90   0.003002   15.17  0.002547  (-0.011115  0.001446  0.049203)
 12:    397.43   0.000209    1.06  0.000164  (-0.003044 -0.001215  0.012382)
 13:    443.17   0.000261    1.32  0.000184  (-0.004912 -0.012339 -0.002746)
 14:    477.91   0.000357    1.80  0.000233  ( 0.003553  0.000779 -0.014831)
 15:    573.95   0.002767   13.98  0.001504  ( 0.009511 -0.000963 -0.037589)
 16:    622.12   0.000141    0.71  0.000071  (-0.007953  0.001950 -0.001909)
 17:    661.32   0.007524   38.02  0.003550  ( 0.014539 -0.002284 -0.057739)
 18:    694.84   0.000501    2.53  0.000225  (-0.001769  0.014874 -0.000828)
 19:    740.88   0.022611  114.27  0.009524  ( 0.022638 -0.002620 -0.094893)
 20:    769.92   0.004485   22.66  0.001818  ( 0.011086 -0.001261 -0.041150)
 21:    852.52   0.012298   62.15  0.004502  ( 0.024257  0.062484  0.003029)
 22:    854.17   0.000071    0.36  0.000026  (-0.001246 -0.004300 -0.002395)
 23:    874.46   0.005116   25.86  0.001826  ( 0.002776  0.042635 -0.000599)
 24:    893.39   0.000554    2.80  0.000194  ( 0.003445 -0.003066 -0.013130)
 25:    936.38   0.000089    0.45  0.000030  ( 0.001438  0.000606 -0.005217)
 26:    969.22   0.021062  106.44  0.006781  (-0.020968  0.079300 -0.007301)
 27:    973.29   0.000235    1.19  0.000075  (-0.002157 -0.001232  0.008314)
 28:    999.33   0.005378   27.18  0.001680  ( 0.026748  0.030503  0.005799)
 29:   1011.61   0.000020    0.10  0.000006  ( 0.001107  0.001953 -0.001099)
 30:   1014.66   0.001628    8.23  0.000501  ( 0.002343 -0.022216  0.001252)
 31:   1030.73   0.000070    0.35  0.000021  ( 0.001189 -0.000041 -0.004444)
 32:   1044.55   0.002182   11.02  0.000652  ( 0.000153  0.025520 -0.000683)
 33:   1066.79   0.002272   11.48  0.000665  (-0.018511  0.017230 -0.005004)
 34:   1113.98   0.002342   11.83  0.000656  ( 0.021939 -0.011606  0.006325)
 35:   1139.58   0.000355    1.80  0.000097  (-0.002951  0.003364  0.008793)
 36:   1144.03   0.014015   70.82  0.003823  (-0.023459 -0.057067 -0.003983)
 37:   1175.14   0.000401    2.03  0.000107  ( 0.009771  0.002345  0.002372)
 38:   1193.63   0.010078   50.93  0.002635  (-0.011963 -0.049900 -0.001290)
 39:   1252.18   0.003008   15.20  0.000750  (-0.024268 -0.011547 -0.005236)
 40:   1298.79   0.043690  220.79  0.010498  ( 0.073380  0.069846  0.015317)
 41:   1332.22   0.015755   79.62  0.003690  (-0.032990  0.050135 -0.009412)
 42:   1339.18   0.000540    2.73  0.000126  (-0.004664  0.010146 -0.001072)
 43:   1403.55   0.008703   43.98  0.001935  ( 0.042687  0.002159  0.010405)
 44:   1433.06   0.000812    4.10  0.000177  ( 0.009772  0.008646  0.002570)
 45:   1479.40   0.093287  471.43  0.019678  ( 0.004953  0.140142 -0.003690)
 46:   1500.25   0.030604  154.66  0.006366  ( 0.061371  0.049163  0.013508)
 47:   1566.70   0.116874  590.63  0.023279  (-0.015745 -0.151755  0.001348)
 48:   1629.91   0.000391    1.98  0.000075  ( 0.006278 -0.005725  0.001626)
 49:   1657.55   0.064373  325.31  0.012119  (-0.021113 -0.108036 -0.001338)
 50:   1666.42   0.009587   48.45  0.001795  (-0.012912  0.040101 -0.004521)
 51:   3066.16   0.016575   83.76  0.001687  (-0.026421  0.030544 -0.007481)
 52:   3109.39   0.005794   29.28  0.000582  ( 0.005652 -0.000767 -0.023430)
 53:   3223.02   0.000044    0.22  0.000004  (-0.000372  0.002015 -0.000210)
 54:   3228.18   0.000130    0.66  0.000013  ( 0.003326  0.000933  0.000796)
 55:   3237.82   0.000263    1.33  0.000025  ( 0.004379 -0.002198  0.001162)
 56:   3243.15   0.000212    1.07  0.000020  ( 0.001071  0.004388  0.000105)
 57:   3250.78   0.000656    3.31  0.000063  ( 0.002841  0.007392  0.000469)
 58:   3299.14   0.005475   27.67  0.000518  ( 0.012841 -0.018428  0.003655)
 59:   3340.61   0.002353   11.89  0.000220  ( 0.014137  0.003072  0.003250)

* The epsilon (eps) is given for a Dirac delta lineshape.
** The dipole moment derivative (T) already includes vibrational overlap.

The first frequency considered to be a vibration is 6
The total number of vibrations considered is 54


--------------------------
THERMOCHEMISTRY AT 298.15K
--------------------------

Temperature         ...   298.15 K
Pressure            ...     1.00 atm
Total Mass          ...   145.18 AMU
Quasi RRHO          ...     True
Cut-Off Frequency   ...     1.00 cm^-1

Throughout the following assumptions are being made:
  (1) The electronic state is orbitally nondegenerate
  (2) There are no thermally accessible electronically excited states
  (3) Hindered rotations indicated by low frequency modes are not
      treated as such but are treated as vibrations and this may
      cause some error
  (4) All equations used are the standard statistical mechanics
      equations for an ideal gas
  (5) All vibrations are strictly harmonic

freq.      68.05  E(vib)   ...       0.50 
freq.      97.80  E(vib)   ...       0.46 
freq.     158.79  E(vib)   ...       0.39 
freq.     222.04  E(vib)   ...       0.33 
freq.     352.70  E(vib)   ...       0.22 
freq.     367.90  E(vib)   ...       0.21 
freq.     397.43  E(vib)   ...       0.20 
freq.     443.17  E(vib)   ...       0.17 
freq.     477.91  E(vib)   ...       0.15 
freq.     573.95  E(vib)   ...       0.11 
freq.     622.12  E(vib)   ...       0.09 
freq.     661.32  E(vib)   ...       0.08 
freq.     694.84  E(vib)   ...       0.07 
freq.     740.88  E(vib)   ...       0.06 
freq.     769.92  E(vib)   ...       0.05 
freq.     852.52  E(vib)   ...       0.04 
freq.     854.17  E(vib)   ...       0.04 
freq.     874.46  E(vib)   ...       0.04 
freq.     893.39  E(vib)   ...       0.03 
freq.     936.38  E(vib)   ...       0.03 
freq.     969.22  E(vib)   ...       0.03 
freq.     973.29  E(vib)   ...       0.03 
freq.     999.33  E(vib)   ...       0.02 
freq.    1011.61  E(vib)   ...       0.02 
freq.    1014.66  E(vib)   ...       0.02 
freq.    1030.73  E(vib)   ...       0.02 
freq.    1044.55  E(vib)   ...       0.02 
freq.    1066.79  E(vib)   ...       0.02 
freq.    1113.98  E(vib)   ...       0.01 
freq.    1139.58  E(vib)   ...       0.01 
freq.    1144.03  E(vib)   ...       0.01 
freq.    1175.14  E(vib)   ...       0.01 
freq.    1193.63  E(vib)   ...       0.01 
freq.    1252.18  E(vib)   ...       0.01 
freq.    1298.79  E(vib)   ...       0.01 
freq.    1332.22  E(vib)   ...       0.01 
freq.    1339.18  E(vib)   ...       0.01 
freq.    1403.55  E(vib)   ...       0.00 
freq.    1433.06  E(vib)   ...       0.00 
freq.    1479.40  E(vib)   ...       0.00 
freq.    1500.25  E(vib)   ...       0.00 
freq.    1566.70  E(vib)   ...       0.00 
freq.    1629.91  E(vib)   ...       0.00 
freq.    1657.55  E(vib)   ...       0.00 
freq.    1666.42  E(vib)   ...       0.00 
freq.    3066.16  E(vib)   ...       0.00 
freq.    3109.39  E(vib)   ...       0.00 
freq.    3223.02  E(vib)   ...       0.00 
freq.    3228.18  E(vib)   ...       0.00 
freq.    3237.82  E(vib)   ...       0.00 
freq.    3243.15  E(vib)   ...       0.00 
freq.    3250.78  E(vib)   ...       0.00 
freq.    3299.14  E(vib)   ...       0.00 
freq.    3340.61  E(vib)   ...       0.00 

------------
INNER ENERGY
------------

The inner energy is: U= E(el) + E(ZPE) + E(vib) + E(rot) + E(trans)
    E(el)   - is the total energy from the electronic structure calculation
              = E(kin-el) + E(nuc-el) + E(el-el) + E(nuc-nuc)
    E(ZPE)  - the the zero temperature vibrational energy from the frequency calculation
    E(vib)  - the the finite temperature correction to E(ZPE) due to population
              of excited vibrational states
    E(rot)  - is the rotational thermal energy
    E(trans)- is the translational thermal energy

Summary of contributions to the inner energy U:
Electronic energy                ...   -460.69340095 Eh
Zero point energy                ...      0.16287478 Eh     102.21 kcal/mol
Thermal vibrational correction   ...      0.00571988 Eh       3.59 kcal/mol
Thermal rotational correction    ...      0.00141627 Eh       0.89 kcal/mol
Thermal translational correction ...      0.00141627 Eh       0.89 kcal/mol
-----------------------------------------------------------------------
Total thermal energy                   -460.52197375 Eh


Summary of corrections to the electronic energy:
(perhaps to be used in another calculation)
Total thermal correction                  0.00855242 Eh       5.37 kcal/mol
Non-thermal (ZPE) correction              0.16287478 Eh     102.21 kcal/mol
-----------------------------------------------------------------------
Total correction                          0.17142720 Eh     107.57 kcal/mol


--------
ENTHALPY
--------

The enthalpy is H = U + kB*T
                kB is Boltzmann's constant
Total thermal energy              ...   -460.52197375 Eh 
Thermal Enthalpy correction       ...      0.00094421 Eh       0.59 kcal/mol
-----------------------------------------------------------------------
Total Enthalpy                    ...   -460.52102954 Eh


Note: Only C1 symmetry has been detected, increase convergence thresholds 
      if your molecule has a higher symmetry. Symmetry factor of 1.0 is   
      used for the rotational entropy correction. 
 

Note: Rotational entropy computed according to Herzberg 
Infrared and Raman Spectra, Chapter V,1, Van Nostrand Reinhold, 1945 
Point Group:  C1, Symmetry Number:   1  
Rotational constants in cm-1:     0.112644     0.023088     0.019230 

Vibrational entropy computed according to the QRRHO of S. Grimme
Chem.Eur.J. 2012 18 9955 using a reference frequency of 100.0 cm-1


-------
ENTROPY
-------

The entropy contributions are T*S = T*(S(el)+S(vib)+S(rot)+S(trans))
     S(el)   - electronic entropy
     S(vib)  - vibrational entropy
     S(rot)  - rotational entropy
     S(trans)- translational entropy
The entropies will be listed as multiplied by the temperature to get
units of energy

Electronic entropy                ...      0.00000000 Eh      0.00 kcal/mol
Vibrational entropy               ...      0.00941568 Eh      5.91 kcal/mol
Rotational entropy                ...      0.01418604 Eh      8.90 kcal/mol
Translational entropy             ...      0.01939924 Eh     12.17 kcal/mol
-----------------------------------------------------------------------
Final entropy term                ...      0.04300096 Eh     26.98 kcal/mol

In case the symmetry of your molecule has not been determined correctly
or in case you have a reason to use a different symmetry number we print 
out the resulting rotational entropy values for sn=1,12:

 non-linear molecules -----------------------------------
|  sn= 1 | S(rot)=       0.01418604 Eh      8.90 kcal/mol|
|  sn= 2 | S(rot)=       0.01353158 Eh      8.49 kcal/mol|
|  sn= 3 | S(rot)=       0.01314875 Eh      8.25 kcal/mol|
|  sn= 4 | S(rot)=       0.01287712 Eh      8.08 kcal/mol|
|  sn= 5 | S(rot)=       0.01266644 Eh      7.95 kcal/mol|
|  sn= 6 | S(rot)=       0.01249429 Eh      7.84 kcal/mol|
|  sn= 7 | S(rot)=       0.01234874 Eh      7.75 kcal/mol|
|  sn= 8 | S(rot)=       0.01222267 Eh      7.67 kcal/mol|
|  sn= 9 | S(rot)=       0.01211146 Eh      7.60 kcal/mol|
|  sn=10 | S(rot)=       0.01201198 Eh      7.54 kcal/mol|
|  sn=11 | S(rot)=       0.01192199 Eh      7.48 kcal/mol|
|  sn=12 | S(rot)=       0.01183983 Eh      7.43 kcal/mol|
 linear molecules ---------------------------------------
|  Dinfh | S(rot)=       0.00905654 Eh      5.68 kcal/mol|
|  Cinfv | S(rot)=       0.00971099 Eh      6.09 kcal/mol|
 --------------------------------------------------------


-------------------
GIBBS FREE ENERGY
-------------------

The Gibbs free energy is G = H - T*S

Total enthalpy                    ...   -460.52102954 Eh 
Total entropy correction          ...     -0.04300096 Eh    -26.98 kcal/mol
-----------------------------------------------------------------------
Final Gibbs free energy         ...   -460.56403050 Eh

For completeness - the Gibbs free energy minus the electronic energy
G-E(el)                           ...      0.12937045 Eh     81.18 kcal/mol


--------------------------------
SUGGESTED CITATIONS FOR THIS RUN
--------------------------------

Below you find a list of papers that are relevant to this ORCA run
We neither can nor want to force you to cite these papers, but we appreciate if you do
You receive ORCA, which is the product of decades of hard work by many enthusiastic individuals, for free
The only thing we kindly ask in return is that you cite our papers,
We deeply appreciate it, if you show your appreciation for ORCA by not just citing the generic ORCA reference.

Please note that relegating all ORCA citations to the supporting information does *not* help us.
SI sections are not indexed - citations you put there will not count into any citation statistics
But we need these citations in order to attract the funding resources that allow us to do what we are doing

Therefore, if you are a happy ORCA user, please consider citing a few of the papers listed below in the main body of your paper

In addition to the list printed below, the program has created the file calc.bibtex that contains the list in bibtex format
You can import this file easily into all common literature databanks and citation aid programs


List of essential papers. We consider these as the minimum necessary citations

  1. Neese,F.
     Software update: the ORCA program system, version 5.0
     WIRES Comput. Molec. Sci., 2022 12(1)e1606
     doi.org/10.1002/wcms.1606

List of papers to cite with high priority. The work reported in these papers was absolutely
necessary for this run to complete.
Our perspective: the developers of density functionals and basis sets usually get cited in chemistry papers
Good! But without the algorithms to do something with them, the functionals or basis sets would not do anything.
Hence, in our opinion, the algorithm design and method developments papers are equally worthy of getting cited

  1. Neese,F.
     An improvement of the resolution of the identity approximation for the formation of the Coulomb matrix
     J. Comp. Chem., 2003 24(14)1740-1747
     doi.org/10.1002/jcc.10318
  2. Neese,F.; Schwabe,T.; Grimme,S.
     Analytic derivatives for perturbatively corrected 'double hybrid' density functionals: Theory, implementation, and applications
     J. Chem. Phys., 2007 126(12)Art. No. 124115
     doi.org/10.1063/1.2712433
  3. Neese,F.; Wennmohs,F.; Hansen,A.; Becker,U.
     Efficient, approximate and parallel Hartree-Fock and hybrid DFT calculations. A 'chain-of-spheres' algorithm for the Hartree-Fock exchange
     Chem. Phys., 2009 356(1-3)98-109
     doi.org/10.1016/j.chemphys.2008.10.036
  4. Kossmann,S.; Neese,F.
     Efficient Structure Optimization with Second-Order Many-Body Perturbation Theory: The RIJCOSX-MP2 Method
     J. Theo. Comp. Chem., 2010 6 2325-2338
     doi.org/10.1021/ct100199k
  5. Bykov,D.; Petrenko,T.; Izsak,R.; Kossmann,S.; Becker,U.; Valeev,E.; Neese,F.
     Efficient implementation of the analytic second derivatives of Hartree-Fock and hybrid DFT energies: a detailed analysis of different approximations
     Molec. Phys., 2015 113 1961-1977
     doi.org/10.1080/00268976.2015.1025114
  6. Garcia-Rates,M.; Neese,F.
     Effect of the Solute Cavity on the Solvation Energy and its Derivatives within the Framework of the Gaussian Charge Scheme
     J. Comput. Chem., 2020 41 922-939
     doi.org/10.1002/jcc.26139
  7. Helmich-Paris,B.; de Souza,B.; Neese,F.; Izsák,R.
     An improved chain of spheres for exchange algorithm
     J. Chem. Phys., 2021 155 104109
     doi.org/doi: 10.1063/5.0058766.
  8. Neese,F.
     The SHARK Integral Generation and Digestion System
     J. Comp. Chem., 2022  1-16
     doi.org/10.1002/jcc.26942
  9. Grimme,S.; Antony,J.; Ehrlich,S.; Krieg,H.
     A consistent and accurate ab initio parametrization of density functional dispersion correction (DFT-D) for the 94 elements H-Pu
     J. Chem. Phys., 2010 132 154104-XXXX
     doi.org/10.1063/1.3382344
 10. Grimme,S.; Ehrlich,S.; Goerigk,L.
     Effect of the damping function in dispersion corrected density functional theory
     J. Comput. Chem., 2011 32(7)1456-1465
     doi.org/10.1002/jcc.21759

List of suggested additional citations. These are papers that are important in the 'surrounding' of 
of this run, or papers that preceded the highly important papers. If you like your results we are grateful for a citation.

  1. Izsak,R.; Neese,F.
     An overlap fitted chain of spheres exchange method
     J. Chem. Phys., 2011 135 144105
     doi.org/10.1063/1.3646921
  2. Izsak,R.; Hansen,A.; Neese,F.
     The resolution of identity and chain of spheres approximations for the LPNO-CCSD singles Fock term
     Molec. Phys., 2012 110 2413-2417
     doi.org/10.1080/00268976.2012.687466
  3. Neese,F.
     The ORCA program system
     WIRES Comput. Molec. Sci., 2012 2(1)73-78
     doi.org/10.1002/wcms.81
  4. Izsak,R.; Neese,F.; Klopper,W.
     Robust fitting techniques in the chain of spheres approximation to the Fock exchange: The role of the complementary space
     J. Chem. Phys., 2013 139 
     doi.org/10.1063/1.4819264
  5. Neese,F.
     Software update: the ORCA program system, version 4.0
     WIRES Comput. Molec. Sci., 2018 8(1)1-6
     doi.org/10.1002/wcms.1327
  6. Neese,F.; Wennmohs,F.; Becker,U.; Riplinger,C.
     The ORCA quantum chemistry program package
     J. Chem. Phys., 2020 152 Art. No. L224108
     doi.org/10.1063/5.0004608

List of optional additional citations

  1. Neese,F.
     Approximate second-order SCF convergence for spin unrestricted wavefunctions
     Chem. Phys. Lett., 2000 325(1-3)93-98
     doi.org/10.1016/s0009-2614(00)00662-x

Timings for individual modules:

Sum of individual times          ...     2645.961 sec (=  44.099 min)
Startup calculation              ...        5.200 sec (=   0.087 min)   0.2 %
SCF iterations                   ...       34.019 sec (=   0.567 min)   1.3 %
Property calculations            ...        0.260 sec (=   0.004 min)   0.0 %
MP2 module                       ...       59.173 sec (=   0.986 min)   2.2 %
Geometry relaxation              ...        0.030 sec (=   0.000 min)   0.0 %
Numerical frequency calculation  ...     2547.279 sec (=  42.455 min)  96.3 %
                             ****ORCA TERMINATED NORMALLY****
TOTAL RUN TIME: 0 days 0 hours 43 minutes 38 seconds 717 msec
'calc.bibtex' -> '/hsnfs/users/frank/ThermodynamicMap/2Phenyl/2_4/calc.bibtex'
'calc.cpcm' -> '/hsnfs/users/frank/ThermodynamicMap/2Phenyl/2_4/calc.cpcm'
'calc.cpcm_corr' -> '/hsnfs/users/frank/ThermodynamicMap/2Phenyl/2_4/calc.cpcm_corr'
'calc.densities' -> '/hsnfs/users/frank/ThermodynamicMap/2Phenyl/2_4/calc.densities'
'calc.densitiesinfo' -> '/hsnfs/users/frank/ThermodynamicMap/2Phenyl/2_4/calc.densitiesinfo'
'calc.engrad' -> '/hsnfs/users/frank/ThermodynamicMap/2Phenyl/2_4/calc.engrad'
'calc.err' -> '/hsnfs/users/frank/ThermodynamicMap/2Phenyl/2_4/calc.err'
'calc.gbw' -> '/hsnfs/users/frank/ThermodynamicMap/2Phenyl/2_4/calc.gbw'
'calc.hess' -> '/hsnfs/users/frank/ThermodynamicMap/2Phenyl/2_4/calc.hess'
'calc.job' -> '/hsnfs/users/frank/ThermodynamicMap/2Phenyl/2_4/calc.job'
'calc.opt' -> '/hsnfs/users/frank/ThermodynamicMap/2Phenyl/2_4/calc.opt'
'calc.property.txt' -> '/hsnfs/users/frank/ThermodynamicMap/2Phenyl/2_4/calc.property.txt'
'calc.xyz' -> '/hsnfs/users/frank/ThermodynamicMap/2Phenyl/2_4/calc.xyz'
'calc_trj.xyz' -> '/hsnfs/users/frank/ThermodynamicMap/2Phenyl/2_4/calc_trj.xyz'
cp: cannot stat 'calc.asa.inp': No such file or directory
cp: missing destination file operand after '/hsnfs/users/frank/ThermodynamicMap/2Phenyl/2_4/'
Try 'cp --help' for more information.
cp: cannot stat 'calc.pc.tmp': No such file or directory
cp: cannot stat 'calc.QM2.pc.tmp': No such file or directory
