# Supplementary material for: Bro̷nsted Acid-Catalyzed Reduction of Furans
Source: J Am Chem Soc. 2025 Feb 19;147(9):7932–8. doi: 10.1021/jacs.4c18485 (PMC11887439; doi:10.1021/jacs.4c18485)
Supplement: Supplementary file 2 — ja4c18485_si_002.zip [file ja4c18485_si_002.zip › AllCoordinates/2-Ph-Furan/2_4/calc.xyz]

20
Coordinates from ORCA-job calc E -460.693400955546
  C          -0.69071080803513     -1.10273312023028     -0.05417791640846
  C          -0.90665806588379     -2.51361234730136     -0.06030159984648
  C           0.15848143588673     -3.39812775317328      0.24007996428089
  C          -0.06821784284363     -4.76840680504717      0.23479819512692
  C          -1.34518634502772     -5.26640776800131     -0.06781293346611
  C          -2.40335021090441     -4.39633126597558     -0.36724771252393
  C          -2.19199987963953     -3.02213698232561     -0.36474795648387
  C          -1.64301463447442      0.01030992437527     -0.31385587128400
  C          -0.77203176999421      1.21359039983540     -0.14014171380345
  C           0.45651648996537      0.79015585745707      0.16491802744754
  O           0.48771022384743     -0.62513759932031      0.21307429142943
  H           1.14473120090585     -2.99780939604091      0.47423146870461
  H           0.74558950769963     -5.45615571511413      0.46637110506601
  H          -1.51685615017428     -6.34464342112705     -0.06994005014449
  H          -3.39096207822908     -4.79487370699283     -0.60145204768281
  H          -3.01365064583430     -2.34307817373116     -0.59798676414714
  H          -1.09167748845179      2.24664517556283     -0.24629964437050
  H           1.40878371678836      1.26292331125218      0.37797140565973
  H          -2.07996905422407     -0.07850376006207     -1.32472331331797
  H          -2.49330060137701     -0.03098085403970      0.39023106576408
