# Supplementary material for: Bro̷nsted Acid-Catalyzed Reduction of Furans
Source: J Am Chem Soc. 2025 Feb 19;147(9):7932–8. doi: 10.1021/jacs.4c18485 (PMC11887439; doi:10.1021/jacs.4c18485)
Supplement: Supplementary file 2 — ja4c18485_si_002.zip [file ja4c18485_si_002.zip › AllCoordinates/2-Ph-Furan/2_4/SP/calc.mpi8.out]

! Job execution by suborca V 10.00 !
Job started from head1.mpi-muelheim.mpg.de, running /hsnfs/software/orca/orca_stable_directory/orca_stable_20240818/orca on xe31th2.mpi-muelheim.mpg.de in /usr/scratch/frank/calc__9295369 (/bin/ksh)
Job execution start: Sun Aug 18 14:39:48 CEST 2024
Shared library path: /hsnfs/software/openmpi-4.1.0/lib:/hsnfs/software/orca/orca_stable_directory/orca_stable_20240818:/hsnfs/software/themis/llvm-14.0.1/lib::/hsnfs/software/cfour-2.1/lib:/hsnfs/software/orca/orca_stable:/usr/users/openmpi-2.0.4/lib:/opt/intel/lib/intel64:/opt/intel/mkl/lib/intel64
SLURM Job ID is: 9295369
SLURM_JOB_NODELIST: xe31th2
Maxcore enforced by SLURM: 9600 MB per core
Expanded nodelist (1 nodes):
xe31th2

                                 *****************
                                 * O   R   C   A *
                                 *****************

                                            #,                                       
                                            ###                                      
                                            ####                                     
                                            #####                                    
                                            ######                                   
                                           ########,                                 
                                     ,,################,,,,,                         
                               ,,#################################,,                 
                          ,,##########################################,,             
                       ,#########################################, ''#####,          
                    ,#############################################,,   '####,        
                  ,##################################################,,,,####,       
                ,###########''''           ''''###############################       
              ,#####''   ,,,,##########,,,,          '''####'''          '####       
            ,##' ,,,,###########################,,,                        '##       
           ' ,,###''''                  '''############,,,                           
         ,,##''                                '''############,,,,        ,,,,,,###''
      ,#''                                            '''#######################'''  
     '                                                          ''''####''''         
             ,#######,   #######,   ,#######,      ##                                
            ,#'     '#,  ##    ##  ,#'     '#,    #''#        ,####,   ,####,        
            ##       ##  ##   ,#'  ##            #'  '#       #'       #'  '#        
            ##       ##  #######   ##           ,######,      #####,   #    #        
            '#,     ,#'  ##    ##  '#,     ,#' ,#      #,     #,   #   #,  ,#        
             '#######'   ##     ##  '#######'  #'      '#     '####' # '####'        


                #########################################################
                #                        -***-                          #
                #          Department of theory and spectroscopy        #
                #                                                       #
                #                      Frank Neese                      #
                #                                                       #
                #     Directorship, Architecture, Infrastructure        #
                #                    SHARK, DRIVERS                     #
                #        Core code/Algorithms in most modules           #
                #                                                       #
                #        Max Planck Institute fuer Kohlenforschung      #
                #                Kaiser Wilhelm Platz 1                 #
                #                 D-45470 Muelheim/Ruhr                 #
                #                      Germany                          #
                #                                                       #
                #                  All rights reserved                  #
                #                        -***-                          #
                #########################################################


                         Program Version 6.0.x  -   STABLE   -
                                (GIT: $c601ac21$)
                ($2024-08-14 11:52:48 +0200 $)

                         (BUILD: $Sun 18 Aug 2024 01:04:00 AM CEST$)


 With contributions from (in alphabetic order):
   Daniel Aravena         : Magnetic Suceptibility
   Michael Atanasov       : Ab Initio Ligand Field Theory (pilot matlab implementation)
   Alexander A. Auer      : GIAO ZORA, VPT2 properties, NMR spectrum
   Ute Becker             : All parallelization in ORCA, NUMFREQ, NUMCALC
   Giovanni Bistoni       : ED, misc. LED, open-shell LED, HFLD
   Martin Brehm           : Molecular dynamics
   Dmytro Bykov           : pre 5.0 version of the SCF Hessian
   Marcos Casanova-Páez   : Triplet and SCS-CIS(D). UHF-(DLPNO)-IP/EA/STEOM-CCSD. UHF-CVS-IP/STEOM-CCSD
   Vijay G. Chilkuri      : MRCI spin determinant printing, contributions to CSF-ICE
   Pauline Colinet        : FMM embedding
   Dipayan Datta          : RHF DLPNO-CCSD density
   Achintya Kumar Dutta   : EOM-CC, STEOM-CC
   Nicolas Foglia         : Exact transition moments, OPA infrastructure, MCD improvements
   Dmitry Ganyushin       : Spin-Orbit,Spin-Spin,Magnetic field MRCI
   Miquel Garcia          : C-PCM and meta-GGA Hessian, CCSD/C-PCM, Gaussian charge scheme
   Tiago L. C. Gouveia    : GS-ROHF, GS-ROCIS
   Yang Guo               : DLPNO-NEVPT2, F12-NEVPT2, CIM, IAO-localization
   Andreas Hansen         : Spin unrestricted coupled pair/coupled cluster methods
   Ingolf Harden          : AUTO-CI MPn and infrastructure 
   Benjamin Helmich-Paris : MC-RPA, TRAH-(SCF,CASSCF), AVAS, COSX integrals, SCF dyn. polar.
   Lee Huntington         : MR-EOM, pCC
   Robert Izsak           : Overlap fitted RIJCOSX, COSX-SCS-MP3, EOM
   Riya Kayal             : Wick's Theorem for AUTO-CI, AUTO-CI UHF-CCSDT
   Emily Kempfer          : AUTO-CI, RHF CISDT and CCSDT
   Christian Kollmar      : KDIIS, OOCD, Brueckner-CCSD(T), CCSD density, CASPT2, CASPT2-K, improved NEVPT2
   Axel Koslowski         : Symmetry handling
   Simone Kossmann        : Meta GGA functionals, TD-DFT gradient, OOMP2, (MP2 Hessian; deprecated post 5.0)
   Lucas Lang             : DCDCAS
   Marvin Lechner         : AUTO-CI (C++ implementation), FIC-MRCC
   Spencer Leger          : CASSCF response
   Dagmar Lenk            : GEPOL surface, SMD, ORCA-2-JSON
   Dimitrios Liakos       : Extrapolation schemes; Compound Job, initial MDCI parallelization
   Dimitrios Manganas     : Further ROCIS development; embedding schemes. LFT, Crystal Embedding
   Dimitrios Pantazis     : SARC Basis sets
   Anastasios Papadopoulos: AUTO-CI, single reference methods and gradients
   Taras Petrenko         : pre 6.0 DFT Hessian and TD-DFT gradient, (ASA, deprecated), ECA, 1-Electron XAS/XES, NRVS
   Peter Pinski           : DLPNO-MP2, DLPNO-MP2 Gradient
   Christoph Reimann      : Effective Core Potentials
   Marius Retegan         : Local ZFS, SOC
   Christoph Riplinger    : Optimizer, TS searches, QM/MM, DLPNO-CCSD(T), (RO)-DLPNO pert. Triples
   Michael Roemelt        : Original ROCIS implementation
   Masaaki Saitow         : Open-shell DLPNO-CCSD energy and density
   Barbara Sandhoefer     : DKH picture change effects
   Kantharuban Sivalingam : CASSCF convergence/infrastructure, NEVPT2 and variants, FIC-MRCI
   Bernardo de Souza      : ESD, SOC TD-DFT
   Georgi Stoychev        : AutoAux, RI-MP2 NMR, DLPNO-MP2 response, X2C
   Van Anh Tran           : RI-MP2 g-tensors
   Willem Van den Heuvel  : Paramagnetic NMR
   Zikuan Wang            : NOTCH, Electric field optimization 
   Frank Wennmohs         : Technical directorship and infrastructure
   Hang Xu                : AUTO-CI-Response properties 


 We gratefully acknowledge several colleagues who have allowed us to
 interface, adapt or use parts of their codes:
   Stefan Grimme, W. Hujo, H. Kruse, P. Pracht,  : VdW corrections, initial TS optimization,
                  C. Bannwarth, S. Ehlert,         DFT functionals, gCP, sTDA/sTD-DF
                  L. Wittmann, M. Mueller
   Ed Valeev, F. Pavosevic, A. Kumar             : LibInt (2-el integral package), F12 methods
   Garnet Chan, S. Sharma, J. Yang, R. Olivares  : DMRG
   Ulf Ekstrom                                   : XCFun DFT Library
   Mihaly Kallay                                 : mrcc  (arbitrary order and MRCC methods)
   Frank Weinhold                                : gennbo (NPA and NBO analysis)
   Simon Mueller                                 : openCOSMO-RS
   Christopher J. Cramer and Donald G. Truhlar   : smd solvation model
   Lars Goerigk                                  : TD-DFT with DH, B97 family of functionals
   V. Asgeirsson, H. Jonsson                     : NEB implementation
   FAccTs GmbH                                   : IRC, NEB, NEB-TS, DLPNO-Multilevel, CI-OPT
                                                   MM, QMMM, 2- and 3-layer-ONIOM, Crystal-QMMM,
                                                   LR-CPCM, SF, NACMEs, symmetry and pop. for TD-DFT,
                                                   nearIR, NL-DFT gradient (VV10), updates on ESD,
                                                   ML-optimized integration grids, MBIS, APM,
                                                   GOAT, DOCKER, SOLVATOR, interface openCOSMO-RS
   S Lehtola, MJT Oliveira, MAL Marques          : LibXC Library
   Liviu Ungur et al                             : ANISO software


 Your calculation uses the libint2 library for the computation of 2-el integrals
 For citations please refer to: http://libint.valeyev.net

 Your ORCA version has been built with support for libXC version: 6.2.2
 For citations please refer to: https://libxc.gitlab.io

 This ORCA versions uses:
   CBLAS   interface :  Fast vector & matrix operations
   LAPACKE interface :  Fast linear algebra routines
   SCALAPACK package :  Parallel linear algebra routines
   Shared memory     :  Shared parallel matrices
   BLAS/LAPACK       :  OpenBLAS 0.3.26  USE64BITINT DYNAMIC_ARCH NO_AFFINITY Haswell SINGLE_THREADED
        Core in use  :  Haswell
   Copyright (c) 2011-2014, The OpenBLAS Project


NOTE: MaxCore=8000 MB was set to SCF,MP2,MDCI,CIPSI,MRCI and CIS
      => If you want to overwrite this, your respective input block should be placed after the MaxCore statement


***************************************
The coordinates will be read from file: calc.xyz
***************************************


================================================================================

----- Orbital basis set information -----
Your calculation utilizes the basis: def2-TZVPP
   F. Weigend and R. Ahlrichs, Phys. Chem. Chem. Phys. 7, 3297 (2005).

----- AuxC basis set information -----
Your calculation utilizes the auxiliary basis: def2-TZVPP/C
  H-La, Hf-Rn : A. Hellweg, C. Hattig, S. Hofener and W. Klopper, Theor. Chem. Acc. 117, 587 (2007).
        Ce-Lu : J. Chmela and M. E. Harding, Mol. Phys. (2018).

================================================================================
                                        WARNINGS
                       Please study these warnings very carefully!
================================================================================


WARNING: Post HF methods need fully converged wavefunctions
  ===> : Setting SCFConvForced true
         You can overwrite this default with %scf ConvForced false 


WARNING: MDCI localization with Augmented Hessian Foster-Boys
  ===> : Switching off randomization!

================================================================================
                                       INPUT FILE
================================================================================
NAME = calc.inp
|  1> ! DLPNO-CCSD(T) def2-TZVPP def2-TZVPP/C
|  2> 
|  3> %cpcm
|  4> epsilon 16.7                    # Dielectric constant
|  5> refrac 1.275
|  6> SURFACETYPE VDW_GAUSSIAN
|  7> end
|  8> 
|  9> %PAL NPROCS 8 END
| 10> 
| 11> %maxcore 8000
| 12> 
| 13> * xyzfile 1 1 calc.xyz 
| 14> 
| 15>                          ****END OF INPUT****
================================================================================

                       ****************************
                       * Single Point Calculation *
                       ****************************

---------------------------------
CARTESIAN COORDINATES (ANGSTROEM)
---------------------------------
  C     -0.690711   -1.102733   -0.054178
  C     -0.906658   -2.513612   -0.060302
  C      0.158481   -3.398128    0.240080
  C     -0.068218   -4.768407    0.234798
  C     -1.345186   -5.266408   -0.067813
  C     -2.403350   -4.396331   -0.367248
  C     -2.192000   -3.022137   -0.364748
  C     -1.643015    0.010310   -0.313856
  C     -0.772032    1.213590   -0.140142
  C      0.456516    0.790156    0.164918
  O      0.487710   -0.625138    0.213074
  H      1.144731   -2.997809    0.474231
  H      0.745590   -5.456156    0.466371
  H     -1.516856   -6.344643   -0.069940
  H     -3.390962   -4.794874   -0.601452
  H     -3.013651   -2.343078   -0.597987
  H     -1.091677    2.246645   -0.246300
  H      1.408784    1.262923    0.377971
  H     -2.079969   -0.078504   -1.324723
  H     -2.493301   -0.030981    0.390231

----------------------------
CARTESIAN COORDINATES (A.U.)
----------------------------
  NO LB      ZA    FRAG     MASS         X           Y           Z
   0 C     6.0000    0    12.011   -1.305254   -2.083864   -0.102381
   1 C     6.0000    0    12.011   -1.713335   -4.750039   -0.113954
   2 C     6.0000    0    12.011    0.299487   -6.421531    0.453685
   3 C     6.0000    0    12.011   -0.128913   -9.010983    0.443704
   4 C     6.0000    0    12.011   -2.542034   -9.952068   -0.128148
   5 C     6.0000    0    12.011   -4.541674   -8.307862   -0.693998
   6 C     6.0000    0    12.011   -4.142279   -5.711011   -0.689274
   7 C     6.0000    0    12.011   -3.104848    0.019483   -0.593102
   8 C     6.0000    0    12.011   -1.458929    2.293353   -0.264829
   9 C     6.0000    0    12.011    0.862691    1.493178    0.311650
  10 O     8.0000    0    15.999    0.921639   -1.181339    0.402652
  11 H     1.0000    0     1.008    2.163228   -5.665039    0.896168
  12 H     1.0000    0     1.008    1.408960  -10.310640    0.881314
  13 H     1.0000    0     1.008   -2.866443  -11.989638   -0.132168
  14 H     1.0000    0     1.008   -6.407990   -9.060998   -1.136580
  15 H     1.0000    0     1.008   -5.694974   -4.427776   -1.130031
  16 H     1.0000    0     1.008   -2.062971    4.245544   -0.465439
  17 H     1.0000    0     1.008    2.662215    2.386579    0.714262
  18 H     1.0000    0     1.008   -3.930572   -0.148351   -2.503364
  19 H     1.0000    0     1.008   -4.711655   -0.058545    0.737430

--------------------------------
INTERNAL COORDINATES (ANGSTROEM)
--------------------------------
 C      0   0   0     0.000000000000     0.00000000     0.00000000
 C      1   0   0     1.427322987642     0.00000000     0.00000000
 C      2   1   0     1.416728183359   120.16459779     0.00000000
 C      3   2   1     1.388915094621   119.50102792   179.77200612
 C      4   3   2     1.403647751333   119.95632313     0.05193342
 C      5   4   3     1.402285660389   120.82350733     0.00000000
 C      6   5   4     1.390354321935   119.87877467   359.93403138
 C      1   2   3     1.487676052521   129.93804186   180.97245961
 C      8   1   2     1.495550621460   102.05716989   179.74565677
 C      9   8   1     1.334799267478   107.89889844     0.03815377
 O      1   2   3     1.299306489082   120.09558057     0.73659267
 H      3   2   1     1.089848756976   119.77448073   359.88371231
 H      4   3   2     1.090370111345   119.97726479   180.09528042
 H      5   4   3     1.091818286299   119.59325542   180.01982788
 H      6   5   4     1.090442547033   120.16739832   179.96043301
 H      7   6   5     1.091160477894   120.01612310   179.96453402
 H      9   8   1     1.086574922039   125.61047512   179.99634688
 H     10   9   8     1.084303314860   135.63613202   179.94635854
 H      8   1   2     1.104839364273   110.65429904   301.01310872
 H      8   1   2     1.104730541270   110.70026312    58.23523626

---------------------------
INTERNAL COORDINATES (A.U.)
---------------------------
 C      0   0   0     0.000000000000     0.00000000     0.00000000
 C      1   0   0     2.697249551294     0.00000000     0.00000000
 C      2   1   0     2.677228272757   120.16459779     0.00000000
 C      3   2   1     2.624669152103   119.50102792   179.77200612
 C      4   3   2     2.652509838514   119.95632313     0.05193342
 C      5   4   3     2.649935859661   120.82350733     0.00000000
 C      6   5   4     2.627388897570   119.87877467   359.93403138
 C      1   2   3     2.811300315257   129.93804186   180.97245961
 C      8   1   2     2.826181093976   102.05716989   179.74565677
 C      9   8   1     2.522405059293   107.89889844     0.03815377
 O      1   2   3     2.455333428392   120.09558057     0.73659267
 H      3   2   1     2.059515678078   119.77448073   359.88371231
 H      4   3   2     2.060500895055   119.97726479   180.09528042
 H      5   4   3     2.063237549111   119.59325542   180.01982788
 H      6   5   4     2.060637778668   120.16739832   179.96043301
 H      7   6   5     2.061994471379   120.01612310   179.96453402
 H      9   8   1     2.053329026640   125.61047512   179.99634688
 H     10   9   8     2.049036311189   135.63613202   179.94635854
 H      8   1   2     2.087843820451   110.65429904   301.01310872
 H      8   1   2     2.087638174779   110.70026312    58.23523626

---------------------
BASIS SET INFORMATION
---------------------
There are 3 groups of distinct atoms

 Group   1 Type C   : 11s6p2d1f contracted to 5s3p2d1f pattern {62111/411/11/1}
 Group   2 Type O   : 11s6p2d1f contracted to 5s3p2d1f pattern {62111/411/11/1}
 Group   3 Type H   : 5s2p1d contracted to 3s2p1d pattern {311/11/1}

Atom   0C    basis set group =>   1
Atom   1C    basis set group =>   1
Atom   2C    basis set group =>   1
Atom   3C    basis set group =>   1
Atom   4C    basis set group =>   1
Atom   5C    basis set group =>   1
Atom   6C    basis set group =>   1
Atom   7C    basis set group =>   1
Atom   8C    basis set group =>   1
Atom   9C    basis set group =>   1
Atom  10O    basis set group =>   2
Atom  11H    basis set group =>   3
Atom  12H    basis set group =>   3
Atom  13H    basis set group =>   3
Atom  14H    basis set group =>   3
Atom  15H    basis set group =>   3
Atom  16H    basis set group =>   3
Atom  17H    basis set group =>   3
Atom  18H    basis set group =>   3
Atom  19H    basis set group =>   3
---------------------------------
AUXILIARY/C BASIS SET INFORMATION
---------------------------------
There are 3 groups of distinct atoms

 Group   1 Type C   : 8s6p5d3f1g contracted to 8s6p4d3f1g pattern {11111111/111111/2111/111/1}
 Group   2 Type O   : 8s6p5d3f1g contracted to 8s6p4d3f1g pattern {11111111/111111/2111/111/1}
 Group   3 Type H   : 4s3p2d1f contracted to 4s3p2d1f pattern {1111/111/11/1}

Atom   0C    basis set group =>   1
Atom   1C    basis set group =>   1
Atom   2C    basis set group =>   1
Atom   3C    basis set group =>   1
Atom   4C    basis set group =>   1
Atom   5C    basis set group =>   1
Atom   6C    basis set group =>   1
Atom   7C    basis set group =>   1
Atom   8C    basis set group =>   1
Atom   9C    basis set group =>   1
Atom  10O    basis set group =>   2
Atom  11H    basis set group =>   3
Atom  12H    basis set group =>   3
Atom  13H    basis set group =>   3
Atom  14H    basis set group =>   3
Atom  15H    basis set group =>   3
Atom  16H    basis set group =>   3
Atom  17H    basis set group =>   3
Atom  18H    basis set group =>   3
Atom  19H    basis set group =>   3


           ************************************************************
           *        Program running with 8 parallel MPI-processes     *
           *              working on a common directory               *
           ************************************************************
------------------------------------------------------------------------------
                             ORCA STARTUP CALCULATIONS
------------------------------------------------------------------------------
------------------------------------------------------------------------------
                   ___                                                        
                  /   \      - P O W E R E D   B Y -                         
                 /     \                                                     
                 |  |  |   _    _      __       _____    __    __             
                 |  |  |  | |  | |    /  \     |  _  \  |  |  /  |          
                  \  \/   | |  | |   /    \    | | | |  |  | /  /          
                 / \  \   | |__| |  /  /\  \   | |_| |  |  |/  /          
                |  |  |   |  __  | /  /__\  \  |    /   |      \           
                |  |  |   | |  | | |   __   |  |    \   |  |\   \          
                \     /   | |  | | |  |  |  |  | |\  \  |  | \   \       
                 \___/    |_|  |_| |__|  |__|  |_| \__\ |__|  \__/        
                                                                              
                      - O R C A' S   B I G   F R I E N D -                    
                                      &                                       
                       - I N T E G R A L  F E E D E R -                       
                                                                              
 v1 FN, 2020, v2 2021, v3 2022-2024                                           
------------------------------------------------------------------------------


----------------------
SHARK INTEGRAL PACKAGE
----------------------

Number of atoms                             ...     20
Number of basis functions                   ...    467
Number of shells                            ...    175
Maximum angular momentum                    ...      3
Integral batch strategy                     ... SHARK/LIBINT Hybrid
RI-J (if used) integral strategy            ... SPLIT-RIJ (Revised 2003 algorithm where possible)
Printlevel                                  ...      1
Contraction scheme used                     ... SEGMENTED contraction
Prescreening option                         ... SCHWARTZ
   Thresh                                   ... 1.000e-10
   Tcut                                     ... 1.000e-11
   Tpresel                                  ... 1.000e-11 
Coulomb Range Separation                    ... NOT USED
Exchange Range Separation                   ... NOT USED
Multipole approximations                    ... NOT USED
Finite Nucleus Model                        ... NOT USED
CABS basis                                  ... NOT available
Auxiliary Coulomb fitting basis             ... NOT available
Auxiliary J/K fitting basis                 ... NOT available
Auxiliary Correlation fitting basis         ... AVAILABLE
   # of basis functions in Aux-C            ...   1106
   # of shells in Aux-C                     ...    332
   Maximum angular momentum in Aux-C        ...      4
Auxiliary 'external' fitting basis          ... NOT available

Checking pre-screening integrals            ... done (  0.0 sec) Dimension = 175
Check shell pair data                       ... done (  0.0 sec)
Shell pair information
Shell pair cut-off parameter TPreSel        ...   1.0e-11
Total number of shell pairs                 ...     15400
Shell pairs after pre-screening             ...     12780
Total number of primitive shell pairs       ...     43047
Primitive shell pairs kept                  ...     26450
          la=0 lb=0:   2764 shell pairs
          la=1 lb=0:   3551 shell pairs
          la=1 lb=1:   1169 shell pairs
          la=2 lb=0:   2025 shell pairs
          la=2 lb=1:   1321 shell pairs
          la=2 lb=2:    387 shell pairs
          la=3 lb=0:    743 shell pairs
          la=3 lb=1:    484 shell pairs
          la=3 lb=2:    280 shell pairs
          la=3 lb=3:     56 shell pairs

Calculating one electron integrals          ... done (  0.0 sec)
Calculating RI/C V-Matrix + Cholesky decomp.... done (  0.1 sec)
Calculating Nuclear repulsion               ... done (  0.0 sec) ENN=    551.378573245565 Eh

Diagonalization of the overlap matrix:
Smallest eigenvalue                        ... 9.230e-06
Time for diagonalization                   ...    0.041 sec
Threshold for overlap eigenvalues          ... 1.000e-07
Number of eigenvalues below threshold      ... 0
Time for construction of square roots      ...    0.017 sec
Total time needed                          ...    0.061 sec

-------------------
DFT GRID GENERATION
-------------------

General Integration Accuracy     IntAcc      ... 4.388
Radial Grid Type                 RadialGrid  ... OptM3 with GC (2021)
Angular Grid (max. ang.)         AngularGrid ... 4 (Lebedev-302)
Angular grid pruning method      GridPruning ... 4 (adaptive)
Weight generation scheme         WeightScheme... mBecke (2022)
Basis function cutoff            BFCut       ... 1.0000e-10
Integration weight cutoff        WCut        ... 1.0000e-14
Partially contracted basis set               ... off
Rotationally invariant grid construction     ... off
Angular grids for H and He will be reduced by one unit

Total number of grid points                  ...    94978
Total number of batches                      ...     1496
Average number of points per batch           ...       63
Average number of grid points per atom       ...     4749
Initializing property integral containers    ... done (  0.0 sec)

SHARK setup successfully completed in   1.1 seconds

Maximum memory used throughout the entire STARTUP-calculation: 37.2 MB


           ************************************************************
           *        Program running with 8 parallel MPI-processes     *
           *              working on a common directory               *
           ************************************************************
-------------------------------------------------------------------------------
                                 ORCA GUESS
                   Start orbitals & Density for SCF / CASSCF
-------------------------------------------------------------------------------

------------
SCF SETTINGS
------------
Hamiltonian:
 Ab initio Hamiltonian  Method          .... Hartree-Fock(GTOs)


General Settings:
 Integral files         IntName         .... calc
 Hartree-Fock type      HFTyp           .... RHF
 Total Charge           Charge          ....    1
 Multiplicity           Mult            ....    1
 Number of Electrons    NEL             ....   76
 Basis Dimension        Dim             ....  467
 Nuclear Repulsion      ENuc            ....    551.3785732456 Eh

Convergence Acceleration:
 AO-DIIS                CNVDIIS         .... on
   Start iteration      DIISMaxIt       ....    12
   Startup error        DIISStart       ....  0.200000
   # of expansion vecs  DIISMaxEq       ....     5
   Bias factor          DIISBfac        ....   1.050
   Max. coefficient     DIISMaxC        ....  10.000
 MO-DIIS                CNVKDIIS        .... off
 Trust-Rad. Augm. Hess. CNVTRAH         .... auto
   Auto Start mean grad. ratio tolernc. ....  1.125000
   Auto Start start iteration           ....    50
   Auto Start num. interpolation iter.  ....    10
   Max. Number of Micro iterations      ....    24
   Max. Number of Macro iterations      .... Maxiter - #DIIS iter
   Number of Davidson start vectors     ....     2
   Converg. threshold    (grad. norm)   ....   5.000e-05
   Grad. Scal. Fac. for Micro threshold ....   0.100
   Minimum threshold for Micro iter.    ....   1.000e-02
   NR start threshold (gradient norm)   ....   1.000e-04
   Initial trust radius                 ....   0.400
   Minimum AH scaling param. (alpha)    ....   1.000
   Maximum AH scaling param. (alpha)    .... 1000.000
   Quad. conv. algorithm                .... NR
   White noise on init. David. guess    .... on
   Maximum white noise                  ....   0.010
   Pseudo random numbers                .... off
   Inactive MOs                         .... canonical
   Orbital update algorithm             .... Taylor
   Preconditioner                       .... Diag
   Full preconditioner red. dimension   ....   250
 SOSCF                  CNVSOSCF        .... on
   Start iteration      SOSCFMaxIt      ....   150
   Startup grad/error   SOSCFStart      ....  0.003300
   Hessian update       SOSCFHessUp     .... L-BFGS
 Level Shifting         CNVShift        .... on
   Level shift para.    LevelShift      ....    0.2500
   Turn off err/grad.   ShiftErr        ....    0.0010
 Zerner damping         CNVZerner       .... off
 Static damping         CNVDamp         .... on
   Fraction old density DampFac         ....    0.7000
   Max. Damping (<1)    DampMax         ....    0.9800
   Min. Damping (>=0)   DampMin         ....    0.0000
   Turn off err/grad.   DampErr         ....    0.1000

SCF Procedure:
 Maximum # iterations   MaxIter         ....   125
 SCF integral mode      SCFMode         .... Direct
   Integral package                     .... SHARK and LIBINT hybrid scheme
 Reset frequency        DirectResetFreq ....    20
 Integral Threshold     Thresh          ....  1.000e-10 Eh
 Primitive CutOff       TCut            ....  1.000e-11 Eh

Convergence Tolerance:
 Convergence Check Mode ConvCheckMode   .... Total+1el-Energy
 Convergence forced     ConvForced      .... 1
 Energy Change          TolE            ....  1.000e-06 Eh
 1-El. energy change                    ....  1.000e-03 Eh
 Orbital Gradient       TolG            ....  5.000e-05
 Orbital Rotation angle TolX            ....  5.000e-05
 DIIS Error             TolErr          ....  1.000e-06

------------------------------
INITIAL GUESS: MODEL POTENTIAL
------------------------------
Loading Hartree-Fock densities                     ... done
Calculating cut-offs                               ... done
Initializing the effective Hamiltonian             ... done
Setting up the integral package (SHARK)            ... done
Starting the Coulomb interaction                   ... done (   0.1 sec)
Making the grid                                    ... done (   0.1 sec)
Mapping shells                                     ... done
Starting the XC term evaluation                    ... done (   0.1 sec)
Transforming the Hamiltonian                       ... done (   0.0 sec)
Diagonalizing the Hamiltonian                      ... done (   0.0 sec)
Back transforming the eigenvectors                 ... done (   0.0 sec)
Now organizing SCF variables                       ... done
                      ------------------
                      INITIAL GUESS DONE (   0.4 sec)
                      ------------------
             **** ENERGY FILE WAS UPDATED (calc.en.tmp) ****
Finished Guess after   0.6 sec
Maximum memory used throughout the entire GUESS-calculation: 26.7 MB


           ************************************************************
           *        Program running with 8 parallel MPI-processes     *
           *              working on a common directory               *
           ************************************************************

-------------------------------------------------------------------------------------------
                                      ORCA LEAN-SCF
                              memory conserving SCF solver
-------------------------------------------------------------------------------------------

--------------------
CPCM SOLVATION MODEL
--------------------
CPCM parameters:
  Epsilon                                         ...      16.7000
  Refrac                                          ...       1.2750
  Rsolv                                           ...       1.3000
  Surface type                                    ... GAUSSIAN VDW
  Discretization scheme                           ... Constant charge density
    Threshold for H atoms                         ...       5.0000 (charges/Ang^2)
    Threshold for non-H atoms                     ...       5.0000 (charges/Ang^2)
  Epsilon function type                           ...         CPCM
Solvent:                                          ... CUSTOM
Radii:
  Scheme                                          ... Element-dependent radii
  Radius for C  used is    3.8550 Bohr (=   2.0400 Ang.)
  Radius for O  used is    3.4469 Bohr (=   1.8240 Ang.)
  Radius for H  used is    2.4944 Bohr (=   1.3200 Ang.)
Calculating surface                               ...        done! (  0.0s)
Cavity surface points                             ...         1905
Cavity Volume                                     ...    1253.8844
Cavity Surface-area                               ...     679.2351
Calculating surface distance matrix               ...        done! (  0.0s)
Performing Cholesky decomposition & store         ...        done! (  0.1s)
Overall time for CPCM initialization              ...                 0.2s

----------------------------------------D-I-I-S--------------------------------------------
Iteration    Energy (Eh)           Delta-E    RMSDP     MaxDP     DIISErr   Damp  Time(sec)
-------------------------------------------------------------------------------------------
               ***  Starting incremental Fock matrix formation  ***
    1    -458.4124065385456106     0.00e+00  8.63e-04  3.21e-02  3.09e-01  0.700  14.7
    2    -458.5306700844797660    -1.18e-01  6.72e-04  2.52e-02  2.23e-01  0.700  13.4
                               ***Turning on AO-DIIS***
    3    -458.6064722246040901    -7.58e-02  5.18e-04  2.28e-02  1.60e-01  0.700  13.0
    4    -458.6566001414848870    -5.01e-02  3.92e-04  1.77e-02  1.13e-01  0.700  12.8
    5    -458.6913452372958773    -3.47e-02  2.93e-04  1.33e-02  7.99e-02  0.700  12.2
    6    -458.7158445265720275    -2.45e-02  7.27e-04  3.28e-02  5.60e-02  0.000  12.0
    7    -458.7743305720379112    -5.85e-02  6.36e-05  3.51e-03  4.06e-03  0.000  12.3
                              *** Initializing SOSCF ***
---------------------------------------S-O-S-C-F--------------------------------------
Iteration    Energy (Eh)           Delta-E    RMSDP     MaxDP     MaxGrad    Time(sec)
--------------------------------------------------------------------------------------
    8    -458.7745832624453897    -2.53e-04  5.20e-05  2.71e-03  2.67e-03    11.1
               *** Restarting incremental Fock matrix formation ***
    9    -458.7747371847013937    -1.54e-04  2.78e-05  8.74e-04  2.02e-03    14.1
   10    -458.7747968331052562    -5.96e-05  5.05e-05  1.52e-03  1.16e-03    10.2
   11    -458.7748394547101043    -4.26e-05  7.71e-06  4.11e-04  2.70e-04    11.5
   12    -458.7748414117618267    -1.96e-06  3.62e-06  1.15e-04  1.53e-04     9.9
   13    -458.7748420945674752    -6.83e-07  2.21e-06  8.12e-05  4.49e-05     9.0
                 **** Energy Check signals convergence ****

               *****************************************************
               *                     SUCCESS                       *
               *           SCF CONVERGED AFTER  13 CYCLES          *
               *****************************************************

             **** ENERGY FILE WAS UPDATED (calc.en.tmp) ****

----------------
TOTAL SCF ENERGY
----------------

Total Energy       :       -458.77484209456748 Eh          -12483.89812 eV

Components:
Nuclear Repulsion  :        551.37857324556478 Eh           15003.77376 eV
Electronic Energy  :      -1010.07573168769898 Eh          -27485.55800 eV
One Electron Energy:      -1701.54568828371566 Eh          -46301.41210 eV
Two Electron Energy:        691.46995659601669 Eh           18815.85410 eV
CPCM Dielectric    :         -0.07768365243332 Eh              -2.11388 eV

Virial components:
Potential Energy   :       -916.67714052084648 Eh          -24944.05312 eV
Kinetic Energy     :        457.90229842627900 Eh           12460.15500 eV
Virial Ratio       :          2.00190552367020

CPCM Solvation Model Properties:
Surface-charge          :         -1.02009727462749
Corrected charge        :         -1.00000000000000
Outlying charge corr.   :          0.00002628199591 Eh               0.00072 eV
Free-energy (cav+disp)  :  This term is not implemented in the current solvation scheme

---------------
SCF CONVERGENCE
---------------

  Last Energy change         ...    6.8281e-07  Tolerance :   1.0000e-06
  Last MAX-Density change    ...    8.1163e-05  Tolerance :   1.0000e-05
  Last RMS-Density change    ...    2.2107e-06  Tolerance :   1.0000e-06
  Last DIIS Error            ...    2.6695e-03  Tolerance :   1.0000e-06
  Last Orbital Gradient      ...    4.4892e-05  Tolerance :   5.0000e-05
  Last Orbital Rotation      ...    2.7277e-04  Tolerance :   5.0000e-05


----------------
ORBITAL ENERGIES
----------------

  NO   OCC          E(Eh)            E(eV) 
   0   2.0000     -20.691131      -563.0343 
   1   2.0000     -11.425918      -310.9150 
   2   2.0000     -11.332335      -308.3685 
   3   2.0000     -11.290445      -307.2286 
   4   2.0000     -11.289588      -307.2053 
   5   2.0000     -11.288239      -307.1686 
   6   2.0000     -11.286614      -307.1244 
   7   2.0000     -11.284685      -307.0719 
   8   2.0000     -11.276429      -306.8472 
   9   2.0000     -11.262529      -306.4690 
  10   2.0000     -11.262425      -306.4662 
  11   2.0000      -1.537900       -41.8484 
  12   2.0000      -1.199202       -32.6320 
  13   2.0000      -1.136891       -30.9364 
  14   2.0000      -1.109336       -30.1866 
  15   2.0000      -1.052714       -28.6458 
  16   2.0000      -1.022514       -27.8240 
  17   2.0000      -0.904659       -24.6170 
  18   2.0000      -0.880986       -23.9729 
  19   2.0000      -0.848146       -23.0792 
  20   2.0000      -0.808665       -22.0049 
  21   2.0000      -0.778822       -21.1928 
  22   2.0000      -0.715814       -19.4783 
  23   2.0000      -0.710866       -19.3436 
  24   2.0000      -0.686699       -18.6860 
  25   2.0000      -0.662230       -18.0202 
  26   2.0000      -0.634488       -17.2653 
  27   2.0000      -0.624548       -16.9948 
  28   2.0000      -0.620069       -16.8729 
  29   2.0000      -0.603103       -16.4113 
  30   2.0000      -0.590236       -16.0611 
  31   2.0000      -0.577347       -15.7104 
  32   2.0000      -0.541457       -14.7338 
  33   2.0000      -0.540871       -14.7179 
  34   2.0000      -0.524214       -14.2646 
  35   2.0000      -0.420987       -11.4556 
  36   2.0000      -0.371606       -10.1119 
  37   2.0000      -0.368462       -10.0264 
  38   0.0000      -0.003526        -0.0960 
  39   0.0000       0.094536         2.5724 
  40   0.0000       0.122055         3.3213 
  41   0.0000       0.133177         3.6239 
  42   0.0000       0.153565         4.1787 
  43   0.0000       0.158090         4.3019 
  44   0.0000       0.174925         4.7600 
  45   0.0000       0.181309         4.9337 
  46   0.0000       0.187415         5.0998 
  47   0.0000       0.195573         5.3218 
  48   0.0000       0.201012         5.4698 
*Only the first 10 virtual orbitals were printed.

                    ********************************
                    * MULLIKEN POPULATION ANALYSIS *
                    ********************************

-----------------------
MULLIKEN ATOMIC CHARGES
-----------------------
   0 C :    0.598185
   1 C :   -0.157732
   2 C :   -0.086137
   3 C :   -0.167956
   4 C :    0.009696
   5 C :   -0.185011
   6 C :   -0.032466
   7 C :    0.043900
   8 C :   -0.188799
   9 C :    0.084062
  10 O :   -0.279742
  11 H :    0.155136
  12 H :    0.144373
  13 H :    0.152949
  14 H :    0.144446
  15 H :    0.146227
  16 H :    0.153677
  17 H :    0.181323
  18 H :    0.142178
  19 H :    0.141691
Sum of atomic charges:    1.0000000

--------------------------------
MULLIKEN REDUCED ORBITAL CHARGES
--------------------------------
  0 C s       :     3.123844  s :     3.123844
      pz      :     0.524710  p :     2.062329
      px      :     0.706574
      py      :     0.831045
      dz2     :     0.006691  d :     0.196854
      dxz     :     0.040970
      dyz     :     0.040250
      dx2y2   :     0.041505
      dxy     :     0.067437
      f0      :     0.002081  f :     0.018788
      f+1     :     0.001965
      f-1     :     0.001145
      f+2     :     0.002300
      f-2     :     0.002089
      f+3     :     0.005202
      f-3     :     0.004006

  1 C s       :     3.414161  s :     3.414161
      pz      :     1.078441  p :     2.587461
      px      :     0.899526
      py      :     0.609493
      dz2     :     0.009749  d :     0.144866
      dxz     :     0.023841
      dyz     :     0.011061
      dx2y2   :     0.054314
      dxy     :     0.045901
      f0      :     0.001742  f :     0.011244
      f+1     :     0.001328
      f-1     :     0.001275
      f+2     :     0.000582
      f-2     :     0.001096
      f+3     :     0.002772
      f-3     :     0.002449

  2 C s       :     3.131831  s :     3.131831
      pz      :     0.839344  p :     2.823995
      px      :     1.028780
      py      :     0.955871
      dz2     :     0.004053  d :     0.121749
      dxz     :     0.010008
      dyz     :     0.027324
      dx2y2   :     0.034648
      dxy     :     0.045715
      f0      :     0.001323  f :     0.008562
      f+1     :     0.000816
      f-1     :     0.000868
      f+2     :     0.000925
      f-2     :     0.000918
      f+3     :     0.001947
      f-3     :     0.001764

  3 C s       :     3.132873  s :     3.132873
      pz      :     0.979665  p :     2.912137
      px      :     0.979741
      py      :     0.952731
      dz2     :     0.005030  d :     0.114488
      dxz     :     0.012430
      dyz     :     0.015939
      dx2y2   :     0.039776
      dxy     :     0.041312
      f0      :     0.001374  f :     0.008459
      f+1     :     0.000972
      f-1     :     0.000778
      f+2     :     0.000997
      f-2     :     0.000556
      f+3     :     0.002039
      f-3     :     0.001741

  4 C s       :     3.098989  s :     3.098989
      pz      :     0.812993  p :     2.759568
      px      :     0.921693
      py      :     1.024883
      dz2     :     0.007389  d :     0.123399
      dxz     :     0.022093
      dyz     :     0.011568
      dx2y2   :     0.043357
      dxy     :     0.038993
      f0      :     0.001062  f :     0.008347
      f+1     :     0.001158
      f-1     :     0.000794
      f+2     :     0.000551
      f-2     :     0.001123
      f+3     :     0.001942
      f-3     :     0.001717

  5 C s       :     3.141050  s :     3.141050
      pz      :     0.983181  p :     2.921595
      px      :     1.021753
      py      :     0.916661
      dz2     :     0.004856  d :     0.113892
      dxz     :     0.010636
      dyz     :     0.017781
      dx2y2   :     0.039589
      dxy     :     0.041030
      f0      :     0.001381  f :     0.008474
      f+1     :     0.000864
      f-1     :     0.000891
      f+2     :     0.000884
      f-2     :     0.000680
      f+3     :     0.002057
      f-3     :     0.001717

  6 C s       :     3.104546  s :     3.104546
      pz      :     0.840405  p :     2.798073
      px      :     0.953687
      py      :     1.003980
      dz2     :     0.004448  d :     0.121237
      dxz     :     0.014575
      dyz     :     0.023646
      dx2y2   :     0.035164
      dxy     :     0.043405
      f0      :     0.001324  f :     0.008610
      f+1     :     0.000951
      f-1     :     0.000760
      f+2     :     0.001220
      f-2     :     0.000633
      f+3     :     0.002110
      f-3     :     0.001612

  7 C s       :     2.965341  s :     2.965341
      pz      :     1.072334  p :     2.871692
      px      :     0.957623
      py      :     0.841735
      dz2     :     0.020907  d :     0.112417
      dxz     :     0.023699
      dyz     :     0.017621
      dx2y2   :     0.020781
      dxy     :     0.029409
      f0      :     0.000653  f :     0.006650
      f+1     :     0.000937
      f-1     :     0.000664
      f+2     :     0.000327
      f-2     :     0.000998
      f+3     :     0.001587
      f-3     :     0.001484

  8 C s       :     3.193323  s :     3.193323
      pz      :     0.942273  p :     2.885851
      px      :     0.931412
      py      :     1.012166
      dz2     :     0.008302  d :     0.100841
      dxz     :     0.024443
      dyz     :     0.008386
      dx2y2   :     0.029134
      dxy     :     0.030577
      f0      :     0.001159  f :     0.008784
      f+1     :     0.001223
      f-1     :     0.001040
      f+2     :     0.000506
      f-2     :     0.001091
      f+3     :     0.001908
      f-3     :     0.001857

  9 C s       :     3.126717  s :     3.126717
      pz      :     1.007432  p :     2.638861
      px      :     1.034186
      py      :     0.597243
      dz2     :     0.007906  d :     0.136566
      dxz     :     0.020375
      dyz     :     0.024301
      dx2y2   :     0.049129
      dxy     :     0.034855
      f0      :     0.001835  f :     0.013794
      f+1     :     0.001397
      f-1     :     0.001354
      f+2     :     0.002461
      f-2     :     0.000379
      f+3     :     0.003320
      f-3     :     0.003048

 10 O s       :     3.770021  s :     3.770021
      pz      :     1.632249  p :     4.457465
      px      :     1.462939
      py      :     1.362277
      dz2     :     0.005392  d :     0.049760
      dxz     :     0.007665
      dyz     :     0.005989
      dx2y2   :     0.020149
      dxy     :     0.010566
      f0      :     0.000334  f :     0.002496
      f+1     :     0.000309
      f-1     :     0.000338
      f+2     :     0.000231
      f-2     :     0.000203
      f+3     :     0.000466
      f-3     :     0.000616

 11 H s       :     0.803315  s :     0.803315
      pz      :     0.008327  p :     0.039400
      px      :     0.021223
      py      :     0.009850
      dz2     :     0.000222  d :     0.002148
      dxz     :     0.000429
      dyz     :     0.000110
      dx2y2   :     0.000689
      dxy     :     0.000698

 12 H s       :     0.815271  s :     0.815271
      pz      :     0.009840  p :     0.038182
      px      :     0.015399
      py      :     0.012944
      dz2     :     0.000225  d :     0.002174
      dxz     :     0.000351
      dyz     :     0.000264
      dx2y2   :     0.000734
      dxy     :     0.000599

 13 H s       :     0.808228  s :     0.808228
      pz      :     0.007321  p :     0.036687
      px      :     0.008225
      py      :     0.021141
      dz2     :     0.000208  d :     0.002136
      dxz     :     0.000021
      dyz     :     0.000459
      dx2y2   :     0.000666
      dxy     :     0.000782

 14 H s       :     0.815095  s :     0.815095
      pz      :     0.009879  p :     0.038283
      px      :     0.018868
      py      :     0.009536
      dz2     :     0.000227  d :     0.002177
      dxz     :     0.000499
      dyz     :     0.000117
      dx2y2   :     0.000657
      dxy     :     0.000677

 15 H s       :     0.810835  s :     0.810835
      pz      :     0.008503  p :     0.040783
      px      :     0.018755
      py      :     0.013525
      dz2     :     0.000232  d :     0.002156
      dxz     :     0.000322
      dyz     :     0.000222
      dx2y2   :     0.000786
      dxy     :     0.000594

 16 H s       :     0.804853  s :     0.804853
      pz      :     0.008571  p :     0.039423
      px      :     0.008885
      py      :     0.021967
      dz2     :     0.000236  d :     0.002046
      dxz     :     0.000089
      dyz     :     0.000405
      dx2y2   :     0.000651
      dxy     :     0.000665

 17 H s       :     0.781918  s :     0.781918
      pz      :     0.009824  p :     0.034776
      px      :     0.018073
      py      :     0.006878
      dz2     :     0.000269  d :     0.001983
      dxz     :     0.000432
      dyz     :     0.000058
      dx2y2   :     0.000556
      dxy     :     0.000667

 18 H s       :     0.810412  s :     0.810412
      pz      :     0.024187  p :     0.045059
      px      :     0.013561
      py      :     0.007311
      dz2     :     0.000771  d :     0.002352
      dxz     :     0.000780
      dyz     :     0.000536
      dx2y2   :     0.000111
      dxy     :     0.000153

 19 H s       :     0.810799  s :     0.810799
      pz      :     0.015118  p :     0.045156
      px      :     0.022839
      py      :     0.007200
      dz2     :     0.000598  d :     0.002353
      dxz     :     0.000637
      dyz     :     0.000228
      dx2y2   :     0.000431
      dxy     :     0.000459


                     *******************************
                     * LOEWDIN POPULATION ANALYSIS *
                     *******************************

----------------------
LOEWDIN ATOMIC CHARGES
----------------------
   0 C :    0.047909
   1 C :   -0.100730
   2 C :    0.080615
   3 C :   -0.002585
   4 C :    0.070281
   5 C :   -0.003343
   6 C :    0.080279
   7 C :    0.035438
   8 C :    0.027359
   9 C :   -0.012957
  10 O :    0.361379
  11 H :    0.043839
  12 H :    0.034545
  13 H :    0.043590
  14 H :    0.034552
  15 H :    0.046824
  16 H :    0.035890
  17 H :    0.031159
  18 H :    0.073111
  19 H :    0.072845

-------------------------------
LOEWDIN REDUCED ORBITAL CHARGES
-------------------------------
  0 C s       :     2.729094  s :     2.729094
      pz      :     0.544069  p :     2.434854
      px      :     0.863803
      py      :     1.026982
      dz2     :     0.057286  d :     0.680481
      dxz     :     0.115313
      dyz     :     0.108621
      dx2y2   :     0.206758
      dxy     :     0.192502
      f0      :     0.007729  f :     0.107662
      f+1     :     0.010398
      f-1     :     0.005627
      f+2     :     0.015253
      f-2     :     0.012536
      f+3     :     0.033139
      f-3     :     0.022980

  1 C s       :     2.683940  s :     2.683940
      pz      :     0.934324  p :     2.887975
      px      :     1.008491
      py      :     0.945160
      dz2     :     0.042399  d :     0.476735
      dxz     :     0.073992
      dyz     :     0.036227
      dx2y2   :     0.180897
      dxy     :     0.143220
      f0      :     0.003586  f :     0.052081
      f+1     :     0.003512
      f-1     :     0.005108
      f+2     :     0.003922
      f-2     :     0.006441
      f+3     :     0.017220
      f-3     :     0.012292

  2 C s       :     2.718712  s :     2.718712
      pz      :     0.764596  p :     2.759253
      px      :     0.976297
      py      :     1.018359
      dz2     :     0.027872  d :     0.399594
      dxz     :     0.031211
      dyz     :     0.080871
      dx2y2   :     0.122328
      dxy     :     0.137311
      f0      :     0.002911  f :     0.041826
      f+1     :     0.002719
      f-1     :     0.003775
      f+2     :     0.005032
      f-2     :     0.005396
      f+3     :     0.012427
      f-3     :     0.009565

  3 C s       :     2.720115  s :     2.720115
      pz      :     0.867685  p :     2.861885
      px      :     0.989575
      py      :     1.004624
      dz2     :     0.026328  d :     0.380234
      dxz     :     0.036626
      dyz     :     0.048136
      dx2y2   :     0.112422
      dxy     :     0.156722
      f0      :     0.002659  f :     0.040350
      f+1     :     0.002995
      f-1     :     0.003267
      f+2     :     0.005854
      f-2     :     0.002658
      f+3     :     0.013392
      f-3     :     0.009525

  4 C s       :     2.729179  s :     2.729179
      pz      :     0.750353  p :     2.759930
      px      :     1.011312
      py      :     0.998265
      dz2     :     0.034318  d :     0.399739
      dxz     :     0.074927
      dyz     :     0.026322
      dx2y2   :     0.153423
      dxy     :     0.110748
      f0      :     0.002293  f :     0.040871
      f+1     :     0.003607
      f-1     :     0.003248
      f+2     :     0.003479
      f-2     :     0.006665
      f+3     :     0.012495
      f-3     :     0.009084

  5 C s       :     2.719953  s :     2.719953
      pz      :     0.869950  p :     2.863238
      px      :     0.984870
      py      :     1.008418
      dz2     :     0.026256  d :     0.379818
      dxz     :     0.028338
      dyz     :     0.056370
      dx2y2   :     0.135764
      dxy     :     0.133089
      f0      :     0.002668  f :     0.040334
      f+1     :     0.002515
      f-1     :     0.003738
      f+2     :     0.004654
      f-2     :     0.003845
      f+3     :     0.013338
      f-3     :     0.009576

  6 C s       :     2.717548  s :     2.717548
      pz      :     0.766190  p :     2.758655
      px      :     0.974366
      py      :     1.018099
      dz2     :     0.028145  d :     0.401654
      dxz     :     0.046830
      dyz     :     0.066805
      dx2y2   :     0.106771
      dxy     :     0.153102
      f0      :     0.002913  f :     0.041865
      f+1     :     0.003356
      f-1     :     0.003168
      f+2     :     0.007354
      f-2     :     0.003139
      f+3     :     0.013011
      f-3     :     0.008924

  7 C s       :     2.676489  s :     2.676489
      pz      :     1.001892  p :     2.862919
      px      :     0.953979
      py      :     0.907048
      dz2     :     0.060073  d :     0.380601
      dxz     :     0.071280
      dyz     :     0.052844
      dx2y2   :     0.082778
      dxy     :     0.113627
      f0      :     0.003489  f :     0.044553
      f+1     :     0.004434
      f-1     :     0.005057
      f+2     :     0.003848
      f-2     :     0.007177
      f+3     :     0.009289
      f-3     :     0.011259

  8 C s       :     2.733485  s :     2.733485
      pz      :     0.845521  p :     2.826352
      px      :     1.005870
      py      :     0.974961
      dz2     :     0.032958  d :     0.368591
      dxz     :     0.071978
      dyz     :     0.030409
      dx2y2   :     0.123637
      dxy     :     0.109609
      f0      :     0.002915  f :     0.044213
      f+1     :     0.004045
      f-1     :     0.003494
      f+2     :     0.004472
      f-2     :     0.006594
      f+3     :     0.010556
      f-3     :     0.012138

  9 C s       :     2.752887  s :     2.752887
      pz      :     0.911242  p :     2.698694
      px      :     1.068156
      py      :     0.719295
      dz2     :     0.040969  d :     0.484786
      dxz     :     0.045746
      dyz     :     0.083137
      dx2y2   :     0.173023
      dxy     :     0.141911
      f0      :     0.005613  f :     0.076590
      f+1     :     0.003737
      f-1     :     0.007986
      f+2     :     0.014295
      f-2     :     0.002841
      f+3     :     0.022674
      f-3     :     0.019443

 10 O s       :     3.214994  s :     3.214994
      pz      :     1.494492  p :     4.303157
      px      :     1.473516
      py      :     1.335148
      dz2     :     0.009569  d :     0.112921
      dxz     :     0.009307
      dyz     :     0.018226
      dx2y2   :     0.043631
      dxy     :     0.032188
      f0      :     0.000496  f :     0.007550
      f+1     :     0.000467
      f-1     :     0.000530
      f+2     :     0.001174
      f-2     :     0.000387
      f+3     :     0.002800
      f-3     :     0.001696

 11 H s       :     0.786838  s :     0.786838
      pz      :     0.034421  p :     0.142968
      px      :     0.070446
      py      :     0.038101
      dz2     :     0.002760  d :     0.026356
      dxz     :     0.006010
      dyz     :     0.001398
      dx2y2   :     0.008208
      dxy     :     0.007980

 12 H s       :     0.794787  s :     0.794787
      pz      :     0.040419  p :     0.144125
      px      :     0.056060
      py      :     0.047646
      dz2     :     0.002801  d :     0.026543
      dxz     :     0.004618
      dyz     :     0.003496
      dx2y2   :     0.008018
      dxy     :     0.007609

 13 H s       :     0.791792  s :     0.791792
      pz      :     0.030229  p :     0.138870
      px      :     0.031572
      py      :     0.077069
      dz2     :     0.002523  d :     0.025748
      dxz     :     0.000194
      dyz     :     0.006204
      dx2y2   :     0.008237
      dxy     :     0.008590

 14 H s       :     0.794671  s :     0.794671
      pz      :     0.040658  p :     0.144231
      px      :     0.068155
      py      :     0.035417
      dz2     :     0.002815  d :     0.026546
      dxz     :     0.006672
      dyz     :     0.001466
      dx2y2   :     0.007811
      dxy     :     0.007782

 15 H s       :     0.785333  s :     0.785333
      pz      :     0.034665  p :     0.141673
      px      :     0.058161
      py      :     0.048847
      dz2     :     0.002758  d :     0.026170
      dxz     :     0.004294
      dyz     :     0.003095
      dx2y2   :     0.008310
      dxy     :     0.007713

 16 H s       :     0.790165  s :     0.790165
      pz      :     0.038026  p :     0.147549
      px      :     0.033851
      py      :     0.075672
      dz2     :     0.002752  d :     0.026396
      dxz     :     0.000978
      dyz     :     0.006750
      dx2y2   :     0.008276
      dxy     :     0.007640

 17 H s       :     0.797737  s :     0.797737
      pz      :     0.041154  p :     0.144749
      px      :     0.072080
      py      :     0.031515
      dz2     :     0.003238  d :     0.026355
      dxz     :     0.006951
      dyz     :     0.001664
      dx2y2   :     0.006715
      dxy     :     0.007788

 18 H s       :     0.756825  s :     0.756825
      pz      :     0.069188  p :     0.142599
      px      :     0.041330
      py      :     0.032081
      dz2     :     0.009478  d :     0.027465
      dxz     :     0.008536
      dyz     :     0.006381
      dx2y2   :     0.001164
      dxy     :     0.001904

 19 H s       :     0.757176  s :     0.757176
      pz      :     0.053176  p :     0.142522
      px      :     0.057596
      py      :     0.031750
      dz2     :     0.007412  d :     0.027457
      dxz     :     0.007233
      dyz     :     0.002687
      dx2y2   :     0.004559
      dxy     :     0.005567


                      *****************************
                      * MAYER POPULATION ANALYSIS *
                      *****************************

  NA   - Mulliken gross atomic population
  ZA   - Total nuclear charge
  QA   - Mulliken gross atomic charge
  VA   - Mayer's total valence
  BVA  - Mayer's bonded valence
  FA   - Mayer's free valence

  ATOM       NA         ZA         QA         VA         BVA        FA
  0 C      5.4018     6.0000     0.5982     3.4187     3.4187    -0.0000
  1 C      6.1577     6.0000    -0.1577     3.6415     3.6415    -0.0000
  2 C      6.0861     6.0000    -0.0861     3.9738     3.9738    -0.0000
  3 C      6.1680     6.0000    -0.1680     3.9757     3.9757    -0.0000
  4 C      5.9903     6.0000     0.0097     3.9217     3.9217    -0.0000
  5 C      6.1850     6.0000    -0.1850     3.9913     3.9913    -0.0000
  6 C      6.0325     6.0000    -0.0325     3.9167     3.9167    -0.0000
  7 C      5.9561     6.0000     0.0439     3.8839     3.8839    -0.0000
  8 C      6.1888     6.0000    -0.1888     4.0109     4.0109     0.0000
  9 C      5.9159     6.0000     0.0841     3.7761     3.7761     0.0000
 10 O      8.2797     8.0000    -0.2797     2.2139     2.2139     0.0000
 11 H      0.8449     1.0000     0.1551     1.0053     1.0053    -0.0000
 12 H      0.8556     1.0000     0.1444     1.0019     1.0019    -0.0000
 13 H      0.8471     1.0000     0.1529     0.9915     0.9915    -0.0000
 14 H      0.8556     1.0000     0.1444     1.0017     1.0017    -0.0000
 15 H      0.8538     1.0000     0.1462     0.9973     0.9973    -0.0000
 16 H      0.8463     1.0000     0.1537     1.0025     1.0025     0.0000
 17 H      0.8187     1.0000     0.1813     0.9852     0.9852     0.0000
 18 H      0.8578     1.0000     0.1422     1.0078     1.0078    -0.0000
 19 H      0.8583     1.0000     0.1417     1.0080     1.0080     0.0000

  Mayer bond orders larger than 0.100000
B(  0-C ,  1-C ) :   1.0610 B(  0-C ,  7-C ) :   1.0083 B(  0-C , 10-O ) :   1.2959 
B(  1-C ,  2-C ) :   1.3284 B(  1-C ,  6-C ) :   1.2814 B(  2-C ,  3-C ) :   1.5348 
B(  2-C , 11-H ) :   0.9576 B(  3-C ,  4-C ) :   1.4053 B(  3-C , 12-H ) :   0.9772 
B(  4-C ,  5-C ) :   1.4218 B(  4-C , 13-H ) :   0.9677 B(  5-C ,  6-C ) :   1.5149 
B(  5-C , 14-H ) :   0.9775 B(  6-C , 15-H ) :   0.9725 B(  7-C ,  8-C ) :   0.9926 
B(  7-C , 18-H ) :   0.9547 B(  7-C , 19-H ) :   0.9553 B(  8-C ,  9-C ) :   1.9596 
B(  8-C , 16-H ) :   0.9707 B(  9-C , 10-O ) :   0.8797 B(  9-C , 17-H ) :   0.9564 


-------
TIMINGS
-------

Total SCF time: 0 days 0 hours 2 min 36 sec 

Total time                  ....     156.650 sec
Sum of individual times     ....     156.697 sec  (100.0%)

SCF preparation             ....       0.344 sec  (  0.2%)
Fock matrix formation       ....     154.582 sec  ( 98.7%)
  Startup                   ....       0.036 sec  (  0.0% of F)
  Coulomb+Exchange Fock     ....     150.116 sec  ( 97.1% of F)
  CPCM terms                ....       4.341 sec  (  2.8% of F)
Diagonalization             ....       0.000 sec  (  0.0%)
Density matrix formation    ....       0.122 sec  (  0.1%)
Total Energy calculation    ....       0.079 sec  (  0.1%)
Population analysis         ....       0.062 sec  (  0.0%)
Orbital Transformation      ....       0.175 sec  (  0.1%)
Orbital Orthonormalization  ....       0.000 sec  (  0.0%)
DIIS solution               ....       1.000 sec  (  0.6%)
SOSCF solution              ....       0.327 sec  (  0.2%)
Finished LeanSCF after 156.7 sec

Maximum memory used throughout the entire LEANSCF-calculation: 34.8 MB


           ************************************************************
           *        Program running with 8 parallel MPI-processes     *
           *              working on a common directory               *
           ************************************************************

------------------------------------------------------------------------------
                         ORCA PROPERTY INTEGRAL CALCULATIONS
------------------------------------------------------------------------------

GBWName                                   ... calc.gbw
Number of atoms                           ...     20
Number of basis functions                 ...    467
Max core memory                           ...   8000 MB

Dipole integrals                          ... YES
Quadrupole integrals                      ...  NO
Linear momentum integrals                 ... YES
Angular momentum integrals                ... YES
Higher moments length integrals           ...  NO
Higher moments velocity integrals         ...  NO
Kinetic energy integrals                  ...  NO
GIAO right hand sides                     ...  NO
GIAO dipole derivative integrals          ...  NO
SOC integrals                             ...  NO
EPR diamagnetic integrals (GIAO)          ...  NO
EPR gauge integrals                       ...  NO
Field gradient integrals                  ...  NO (   0 nuclei)
Spin-dipole/Fermi contact integrals       ...  NO (   0 nuclei)
Contact density integrals                 ...  NO (   0 nuclei)
Nucleus-orbit integrals                   ...  NO (   0 nuclei)
Geometric perturbations                   ...  NO (  20 nuclei)

Choice of electric origin   ... Center of mass
Position of electric origin ... ( -1.5040, -3.8838, -0.0844) 
Choice of magnetic origin   ... GIAO
Position of magnetic origin ... (  0.0000,  0.0000,  0.0000) 

Calculating integrals                     ... Electric Dipole (Length)     done (  0.0 sec)
Calculating integrals                     ... Linear Momentum              done (  0.0 sec)
Calculating integrals                     ... Angular Momentum  (ElOri)    done (  0.0 sec)

Property integrals calculated in   0.1 sec

Maximum memory used throughout the entire PROPINT-calculation: 31.2 MB


           ************************************************************
           *        Program running with 8 parallel MPI-processes     *
           *              working on a common directory               *
           ************************************************************


--------------------------------------------------------------------------------
                             ORCA-MATRIX DRIVEN CI
--------------------------------------------------------------------------------


Wavefunction type
-----------------
Correlation treatment                      ...      CCSD     
Single excitations                         ... ON
Orbital optimization                       ... OFF
Calculation of Z vector                    ... OFF
Calculation of Brueckner orbitals          ... OFF
Perturbative triple excitations            ... ON
CPCM scheme                                ... PTES
Calculation of F12 correction              ... OFF
Frozen core treatment                      ... chemical core (22 el)
Reference Wavefunction                     ... RHF
  Internal Orbitals:    11 ...   37 ( 27 MO's/ 54 electrons)
  Virtual  Orbitals:    38 ...  466 (429 MO's              )
Number of AO's                             ...    467
Number of electrons                        ...     76
Number of correlated electrons             ...     54

Algorithmic settings
--------------------
Integral transformation                    ... All integrals via the RI transformation
K(C) Formation                             ... RI-DLPNO
   PNO-Integral Storage                    ... ON DISK
   PNO occupation number cut-off           ... 3.330e-07
   Singles PNO occupation number cut-off   ... 9.990e-09
   PNO Mulliken prescreening cut-off       ... 1.000e-03
   Domain cut-off (Mulliken population)    ... 1.000e-03
   PNO Normalization                       ...    1
Maximum number of iterations               ...        50
Convergence tolerance (max. residuum)      ... 2.500e-05
Level shift for amplitude update           ... 2.000e-01
Maximum number of DIIS vectors             ...         7
DIIS turned on at iteration                ...         0
Damping before turning on DIIS             ...     0.500
Damping after turning on DIIS              ...     0.000
Pair specific amplitude update             ... OFF
Natural orbital iterations                 ... OFF
Perturbative natural orbital generation    ... OFF
Printlevel                                 ... 2

Singles Fock matrix elements calculated using PNOs.

Memory handling:
----------------
Maximum memory for working arrays          ...   8000 MB
Data storage in matrix containers          ... UNCOMPRESSED
Data type for integral storage             ... DOUBLE
In-Core Storage of quantities:
   Amplitudes+Sigma Vector      ... NO
   J+K operators                ... NO
   DIIS vectors                 ... NO
   3-external integrals         ... NO
   4-external integrals         ... NO

Localization treatment:
-----------------------
Localization option                        ...    6
Localization threshhold                    ... -1.0e+00
Using relative localization threshhold     ... 1.0e-08
Neglect threshold for strong pairs         ... 1.000e-04 Eh
Prescreening threshold for very weak pairs ... 1.000e-06 Eh

Initializing the integral package          ... done
Localizing the valence orbitals
Localizing the valence orbitals
------------------------------------------------------------------------------
                           ORCA ORBITAL LOCALIZATION
------------------------------------------------------------------------------

Input orbitals are from                  ... calc.gbw
Output orbitals are to                   ... calc.loc
Max. number of iterations                ... 128
Localizations seeded randomly            ... off
Convergence tolerance                    ... 1.000e-06
Using relative localization threshhold   ... 1.000e-08
Threshold for strong local MOs           ... 9.500e-01
Threshold for bond MOs                   ... 8.500e-01
Operator                                 ... 0
Orbital range for localization           ... 11 to 37
Localization criterion                   ... FOSTER-BOYS (AUGMENTED HESSIAN)
Doing the dipole integrals     ... o.k.
Initial value of the localization sum :   560.145523
ITERATION   0 : L=  619.9021643439 DL=  5.98e+01 (AVERGE_DL)=    0.4126097931 
ITERATION   1 : L=  627.6032166271 DL=  7.70e+00 (AVERGE_DL)=    0.1481226515 
ITERATION   2 : L=  627.8819009645 DL=  2.79e-01 (AVERGE_DL)=    0.0281775171 
ITERATION   3 : L=  627.9156844918 DL=  3.38e-02 (AVERGE_DL)=    0.0098106761 
ITERATION   4 : L=  627.9342019074 DL=  1.85e-02 (AVERGE_DL)=    0.0072633443 
ITERATION   5 : L=  627.9412625840 DL=  7.06e-03 (AVERGE_DL)=    0.0044850739 
ITERATION   6 : L=  627.9454876902 DL=  4.23e-03 (AVERGE_DL)=    0.0034694869 
ITERATION   7 : L=  627.9486039230 DL=  3.12e-03 (AVERGE_DL)=    0.0029796235 
ITERATION   8 : L=  627.9509960520 DL=  2.39e-03 (AVERGE_DL)=    0.0026105904 
ITERATION   9 : L=  627.9528601188 DL=  1.86e-03 (AVERGE_DL)=    0.0023045024 
ITERATION  10 : L=  627.9543175493 DL=  1.46e-03 (AVERGE_DL)=    0.0020377006 
ITERATION  11 : L=  627.9554509385 DL=  1.13e-03 (AVERGE_DL)=    0.0017969499 
ITERATION  12 : L=  627.9563229939 DL=  8.72e-04 (AVERGE_DL)=    0.0015762259 
ITERATION  13 : L=  627.9569851333 DL=  6.62e-04 (AVERGE_DL)=    0.0013734763 
ITERATION  14 : L=  627.9574808562 DL=  4.96e-04 (AVERGE_DL)=    0.0011884090 
ITERATION  15 : L=  627.9578468789 DL=  3.66e-04 (AVERGE_DL)=    0.0010211757 
ITERATION  16 : L=  627.9581136809 DL=  2.67e-04 (AVERGE_DL)=    0.0008718483 
ITERATION  17 : L=  627.9583059114 DL=  1.92e-04 (AVERGE_DL)=    0.0007400442 
ITERATION  18 : L=  627.9584430110 DL=  1.37e-04 (AVERGE_DL)=    0.0006249778 
ITERATION  19 : L=  627.9585399427 DL=  9.69e-05 (AVERGE_DL)=    0.0005255079 
ITERATION  20 : L=  627.9586079738 DL=  6.80e-05 (AVERGE_DL)=    0.0004402509 
ITERATION  21 : L=  627.9586554274 DL=  4.75e-05 (AVERGE_DL)=    0.0003676891 
ITERATION  22 : L=  627.9586883604 DL=  3.29e-05 (AVERGE_DL)=    0.0003063108 
ITERATION  23 : L=  627.9587111207 DL=  2.28e-05 (AVERGE_DL)=    0.0002546452 
ITERATION  24 : L=  627.9587267975 DL=  1.57e-05 (AVERGE_DL)=    0.0002113364 
ITERATION  25 : L=  627.9587375632 DL=  1.08e-05 (AVERGE_DL)=    0.0001751333 
ITERATION  26 : L=  627.9587449424 DL=  7.38e-06 (AVERGE_DL)=    0.0001449937 
ITERATION  27 : L=  627.9587499885 DL=  5.05e-06 (AVERGE_DL)=    0.0001199022 
ITERATION  28 : L=  627.9587534385 DL=  3.45e-06 (AVERGE_DL)=    0.0000991417 
ITERATION  29 : L=  627.9587557899 DL=  2.35e-06 (AVERGE_DL)=    0.0000818479 
ITERATION  30 : L=  627.9587573921 DL=  1.60e-06 (AVERGE_DL)=    0.0000675625 
ITERATION  31 : L=  627.9587584817 DL=  1.09e-06 (AVERGE_DL)=    0.0000557146 
ITERATION  32 : L=  627.9587592260 DL=  7.44e-07 (AVERGE_DL)=    0.0000460502 
LOCALIZATION SUM CONVERGED

------------------------------------------------------
AUGMENTED HESSIAN OPTIMIZATION OF FOSTER-BOYS ORBITALS
------------------------------------------------------

Spin operator:           0
Orbital window:          11 to 37
Number of iterations:    128
Gradient tolerance:      1.000e-06
Number of pairs:         351
Davidson threshold:      2000
Diagonalization method:  LAPACK
Iter:    0   L: 627.9587592260   Grad. norm: 4.371458e-03
   *** Likely close to a maximum now. ***
       Augmented Hessian eigenvalues:  3.20e-06 -3.66e-01 -4.63e-01 -9.55e-01 ... 
Iter:    1   L: 627.9587608231   Grad. norm: 4.127963e-05
Iter:    2   L: 627.9587608232   Grad. norm: 2.924328e-10
LOCALIZATION HAS CONVERGED.

Eigenvalues of the Hessian:
  0 -3.673e-01
  1 -4.629e-01
  2 -9.497e-01
  3 -1.531e+00
  4 -2.544e+00
  5 -2.870e+00
  6 -3.965e+00
  7 -4.506e+00
  8 -5.629e+00
  9 -5.797e+00
    ...


--------------------------------------------------------------------------------
                    LOCALIZED MOLECULAR ORBITAL COMPOSITIONS
--------------------------------------------------------------------------------

The Mulliken populations for each LMO on each atom are computed
The LMO`s will be ordered according to atom index and type
  (A) Strongly localized MO`s have populations of >=0.950 on one atom
  (B) Two center bond orbitals have populations of >=0.850 on two atoms
  (C) Other MO`s are considered to be `delocalized`

FOUND  -   1 strongly local MO`s
       -  24 two center bond MO`s
       -   2 significantly delocalized MO`s

Rather strongly localized orbitals:
MO  11:  10O  -   0.995637
Bond-like localized orbitals:
MO  35:  19H  -   0.424786  and   7C  -   0.570073
MO  34:  18H  -   0.424530  and   7C  -   0.570059
MO  33:  17H  -   0.408061  and   9C  -   0.596866
MO  32:  16H  -   0.420196  and   8C  -   0.582600
MO  31:  15H  -   0.425840  and   6C  -   0.583545
MO  30:  14H  -   0.426487  and   5C  -   0.583899
MO  29:  13H  -   0.424977  and   4C  -   0.583120
MO  28:  12H  -   0.426669  and   3C  -   0.583232
MO  27:  11H  -   0.417001  and   2C  -   0.582678
MO  26:  10O  -   0.694500  and   9C  -   0.322872
MO  25:  10O  -   0.748698  and   0C  -   0.256842
MO  24:  10O  -   0.749799  and   0C  -   0.255814
MO  23:   9C  -   0.527593  and   8C  -   0.491610
MO  22:   9C  -   0.528220  and   8C  -   0.490915
MO  21:   8C  -   0.533363  and   7C  -   0.465902
MO  20:   7C  -   0.405937  and   0C  -   0.605569
MO  19:   6C  -   0.512960  and   5C  -   0.510565
MO  18:   6C  -   0.512489  and   1C  -   0.541754
MO  17:   5C  -   0.511987  and   4C  -   0.509093
MO  16:   4C  -   0.513210  and   3C  -   0.510014
MO  15:   3C  -   0.503920  and   2C  -   0.365225
MO  14:   3C  -   0.506121  and   2C  -   0.450110
MO  13:   2C  -   0.520401  and   1C  -   0.540824
MO  12:   1C  -   0.510416  and   0C  -   0.544318
More delocalized orbitals:
MO  37:  4C - 0.216 5C - 0.505 6C - 0.243
MO  36:  0C - 0.110 1C - 0.560 2C - 0.122 6C - 0.170
Localized MO's were stored in: calc.loc

Localizing the core orbitals
------------------------------------------------------------------------------
                           ORCA ORBITAL LOCALIZATION
------------------------------------------------------------------------------

Input orbitals are from                  ... calc.loc
Output orbitals are to                   ... calc.loc
Max. number of iterations                ... 128
Localizations seeded randomly            ... off
Convergence tolerance                    ... 1.000e-06
Using relative localization threshhold   ... 1.000e-08
Threshold for strong local MOs           ... 9.500e-01
Threshold for bond MOs                   ... 8.500e-01
Operator                                 ... 0
Orbital range for localization           ... 0 to 10
Localization criterion                   ... FOSTER-BOYS (AUGMENTED HESSIAN)
Doing the dipole integrals     ... o.k.
Initial value of the localization sum :   224.589405
ITERATION   0 : L=  224.5894107872 DL=  5.73e-06 (AVERGE_DL)=    0.0003226911 
ITERATION   1 : L=  224.5894107872 DL=  0.00e+00 (AVERGE_DL)=    0.0000000000 
LOCALIZATION SUM CONVERGED

------------------------------------------------------
AUGMENTED HESSIAN OPTIMIZATION OF FOSTER-BOYS ORBITALS
------------------------------------------------------

Spin operator:           0
Orbital window:          0 to 10
Number of iterations:    128
Gradient tolerance:      1.000e-06
Number of pairs:         55
Davidson threshold:      2000
Diagonalization method:  LAPACK
Iter:    0   L: 224.5894107872   Grad. norm: 7.677974e-04
   *** Likely close to a maximum now. ***
       Augmented Hessian eigenvalues:  9.75e-10 -2.41e+01 -2.55e+01 -2.76e+01 ... 
Iter:    1   L: 224.5894107877   Grad. norm: 5.338625e-15
LOCALIZATION HAS CONVERGED.

Eigenvalues of the Hessian:
  0 -2.411e+01
  1 -2.545e+01
  2 -2.756e+01
  3 -2.761e+01
  4 -2.809e+01
  5 -2.814e+01
  6 -2.862e+01
  7 -2.865e+01
  8 -2.867e+01
  9 -2.910e+01
    ...


--------------------------------------------------------------------------------
                    LOCALIZED MOLECULAR ORBITAL COMPOSITIONS
--------------------------------------------------------------------------------

The Mulliken populations for each LMO on each atom are computed
The LMO`s will be ordered according to atom index and type
  (A) Strongly localized MO`s have populations of >=0.950 on one atom
  (B) Two center bond orbitals have populations of >=0.850 on two atoms
  (C) Other MO`s are considered to be `delocalized`

FOUND  -  11 strongly local MO`s
       -   0 two center bond MO`s
       -   0 significantly delocalized MO`s

Rather strongly localized orbitals:
MO  10:  10O  -   0.998966
MO   9:   9C  -   1.000047
MO   8:   8C  -   1.001432
MO   7:   7C  -   1.002759
MO   6:   6C  -   1.001414
MO   5:   5C  -   1.001299
MO   4:   4C  -   1.001620
MO   3:   3C  -   1.001281
MO   2:   2C  -   1.001038
MO   1:   1C  -   0.999895
MO   0:   0C  -   1.000535
Localized MO's were stored in: calc.loc

Warning: reference  - re-canonicalizations have been set to INT 1 VIRT 1
Warning: internal orbitals are localized - no re-canonicalization of internal orbitals
Warning: UsePNO is turned on - no re-canonicalization of internal and virtual orbitals
Fock densities were made 
Making Fock matrix and reference energy:

--------------------------
CLOSED-SHELL FOCK OPERATOR
--------------------------

MDCI_FockCPCM: ediel   =  -0.077683652000
MDCI_FockCPCM: <VCPCM> =   5.139718242886
Time needed for Fock operator              ...           17.852 sec
Reference energy                           ...   -458.774842202

--------------
DLPNO SETTINGS (2015 fully linear scaling implementation)
--------------

TCutMKN:           1.000e-03
TCutPAO:           1.000e-03
TCutPNO:           3.330e-07
TCutPNOSingles:    9.990e-09
TCutEN:            9.700e-01
TCutPAOExt:        1.000e-01
TCutPairs:         1.000e-04
TCutPre:           1.000e-06
TCutOSV:           1.000e-06
TCutDOij:          1.000e-05
TCutDO:            1.000e-02
TCutC:             1.000e-04
TCutCPAO:          1.000e-03
TCutCMO:           1.000e-03
TScaleDOMP2PreScr: 2.000e+00
TScaleMKNMP2PreScr:1.000e+01
TScalePNOMP2PreScr:1.000e+00
PAO overlap thresh 1.000e-08
Using PNOs for Singles Fock computation
Use new domains
Use fully linear algorithm
TCutTNO:           1.000e-09
TCutMP2Pairs:      1.000e-05
TCutDOStrong:      2.000e-02
TCutDOWeak:        4.000e-02
TCutMKNStrong:     1.000e-02
TCutMKNWeak:       1.000e-01
NTCutTNO:          1

--------------------------
Creating C-PCM containers                  ... ok
Mulliken population of the LMOs            ... ok
Performing proximity check                 ... 
 found 1 problematic atoms
   => In all likelyhood your results will be entirely fine!
   => In case you don't want to trust it, decrease TCutMKN to below 0.00036294.
   => but note that this is probably not necessary but will increase execution time
Calculating differential overlap integrals ... ok

--------------------------
ELECTRON PAIR PRESCREENING
--------------------------

Dipole-based pair screening          .... used

   TCutDOij = 1.000000e-05
   TCutPre  = 1.000000e-06
   .... Finished loop over pairs
Total time spent in the prescreening                  ...     0.000 sec
sum of pair energies estimated for screened out pairs ...       0.000000000000 Eh
Thresholds for map construction and integral transformation for crude MP2:
   TCutMKN                    ...     1.0e-02
   TCutDO                     ...     2.0e-02
   TCutPairs                  ...     1.0e-04
   TCutPNO_CrudeMP2           ...     3.3e-07
   TCutPNOSingles_CrudeMP2    ...     1.0e-08
--------------------------------
LOCAL RI TRANSFORMATION (IAVPAO)
--------------------------------

Orbital window:      11 to 37
Number of PAOs:     467
Basis functions:    467 (175 shells)
Aux. functions:    1106 (332 shells)
Use SHARK:           on
Have SHARK:         yes

Processing maps (0.0 sec)
Average map sizes:
   Aux shells -> MOs              27.0
   Aux shells -> PAOs            467.0
   MOs        -> AO shells       169.9
   PAOs       -> AO shells       175.0

Calculating integrals (1.6 sec, 106.409 MB)
Sorting integrals (0.2 sec, 106.396 MB)
Total time for the integral transformation: 1.8 sec
--------------------------------
INITIAL GUESS AND PNO GENERATION
--------------------------------

PNO truncation parameters                   .... 
    PAOOverlapThresh   =        1.000e-08

    TCutPairs          =        1.000e-04
    TCutPNO            =        3.330e-07
    TCutPNOSingles     =        9.990e-09
    TCutMP2Pairs       =        1.000e-05
    TCutMKN            =        1.000e-02
    TCutDO             =        2.000e-02

Pair selection                          .... not used
Type of local MP2 treatment                 .... semi-local MP2
Strategy for PNO selection                  .... occupation number selection
Pair density normalization                  .... MP2 norm
Spin component scaling                      .... not used

   .... Finished loop over pairs
Making pair pair interaction lists          ... done

                       ===========================
                        258 OF  378 PAIRS ARE KEPT CCSD PAIRS
                         86 OF  378 PAIRS ARE KEPT MP2 PAIRS FOR (T)
                         34 OF  378 PAIRS ARE SKIPPED
                       ===========================

Total time spent in the initial guess                 ...     6.022 sec
SL-MP2 correlation energy (all non-screened pairs)    ...      -1.703666669986 Eh

Initial PNO correlation energy                        ...      -1.695344829196 Eh
sum of pair energies prescreened and skipped MP2 pairs...      -0.000199248058 Eh
sum of pair energies of crude MP2 skipped pairs only  ...      -0.000199248058 Eh
sum of MP2 pair energies for pairs that were not kept ...      -0.003313377075 Eh
sum of PNO error estimates for the kept pairs         ...      -0.005008463715 Eh
                                                          --------------------
sum of all corrections                                         -0.008321840790
Initial total correlation energy                               -1.703666669986
Thresholds for map construction and integral transformation for fine MP2 and CCSD(T) calculation:
   TCutMKN   ...     1.0e-03
   TCutDO    ...     1.0e-02
   TCutPairs ...     1.0e-04
   TCutCMO   ...     1.0e-03
   TCutCPAO  ...     1.0e-03

Thresholds for map construction and integral transformation for strong Triples:
   TCutMKN   ...     1.0e-02
   TCutDO    ...     2.0e-02
   TCutCMO   ...     1.0e-03
   TCutCPAO  ...     1.0e-03

Thresholds for map construction and integral transformation for weak Triples:
   TCutMKN   ...     1.0e-01
   TCutDO    ...     4.0e-02
   TCutCMO   ...     1.0e-03
   TCutCPAO  ...     1.0e-03

--------------------------------
LOCAL RI TRANSFORMATION (IAVPAO)
--------------------------------

Orbital window:      11 to 37
Number of PAOs:     467
Basis functions:    467 (175 shells)
Aux. functions:    1106 (332 shells)
Use SHARK:           on
Have SHARK:         yes

Processing maps (0.0 sec)
Average map sizes:
   Aux shells -> MOs              26.6
   Aux shells -> PAOs            467.0
   MOs        -> AO shells       169.9
   PAOs       -> AO shells       175.0

Calculating integrals (2.0 sec, 104.912 MB)
Sorting integrals (0.2 sec, 104.900 MB)
Total time for the integral transformation: 2.2 sec
--------------------------------
INITIAL GUESS AND PNO GENERATION
--------------------------------

PNO truncation parameters                   .... 
    PAOOverlapThresh   =        1.000e-08

    TCutPairs          =        1.000e-04
    TCutPNO            =        3.330e-07
    TCutPNOSingles     =        9.990e-09
    TCutMP2Pairs       =        1.000e-05
    TCutMKN            =        1.000e-03
    TCutDO             =        1.000e-02

Pair selection                          .... not used
Type of local MP2 treatment                 .... semi-local MP2
Strategy for PNO selection                  .... occupation number selection
Pair density normalization                  .... MP2 norm
Spin component scaling                      .... not used

   .... Finished loop over pairs

 PNO Occupation Number Statistics: 
  | Av. % of trace(Dij) retained        ...  97.459600963151
  | sigma^2 in % of trace(Dij) retained ...   1.14e+01
  | Av. % of trace(Di) retained         ...  99.999035014289
  | sigma^2 in % of trace(Di) retained  ...   9.22e-08
 Distributions of % trace(Dij) recovered:
  |       >= 99.9  ...    81 ( 23.5 % of all pairs)
  |   [80.0, 90.0) ...    19 (  5.5 % of all pairs)
  |   [90.0, 99.0) ...   141 ( 41.0 % of all pairs)
  |   [99.0, 99.9) ...   103 ( 29.9 % of all pairs)
 Distributions of % trace(Di) recovered :
  |       >= 99.9  ...    27 (100.0 % of all I-pairs )

Making pair pair interaction lists          ... done

                       ===========================
                        258 OF  344 PAIRS ARE KEPT
                       ===========================

Total time spent in the initial guess                 ...     8.506 sec
SL-MP2 correlation energy (all non-screened pairs)    ...      -1.704511410703 Eh

Initial PNO correlation energy                        ...      -1.696360719661 Eh
sum of pair energies estimated for screened out pairs ...      -0.000199248058 Eh
sum of MP2 pair energies for pairs that were not kept ...      -0.003120763871 Eh
sum of PNO error estimates for the kept pairs         ...      -0.005029927171 Eh
                                                          --------------------
sum of all corrections                                         -0.008349939100
Initial total correlation energy                               -1.704710658761
Thresholds for map construction and integral transformation for fine MP2 and CCSD(T) calculation:
   TCutMKN   ...     1.0e-03
   TCutDO    ...     1.0e-02
   TCutPairs ...     1.0e-04
   TCutCMO   ...     1.0e-03
   TCutCPAO  ...     1.0e-03

Time for aux screen maps:            0.003
Time for maps after fine MP2:            0.014
-----------------------------
LOCAL RI TRANSFORMATION (IJV)
-----------------------------

Orbital window:      11 to 37
Basis functions:    467 (175 shells)
Aux. functions:    1106 (332 shells)
Use SHARK:           on

Processing maps (0.0 sec)
Average map sizes:
   Aux shells -> MOs(i)           25.9
   Aux shells -> MOs(j)           27.0
   MOs        -> AO shells       169.9

Calculating integrals (1.9 sec, 5.938 MB)
Sorting integrals (0.0 sec, 5.926 MB)
Total time for the integral transformation: 1.9 sec
--------------------------------
LOCAL RI TRANSFORMATION (VABPAO)
--------------------------------

Number of PAOs:     467
Basis functions:    467 (175 shells)
Aux. functions:    1106 (332 shells)
Use SHARK:           on

Processing maps (0.0 sec)
Average map sizes:
   Aux shells -> PAOs            467.0
   PAOs       -> AO shells       175.0

Calculating integrals (3.7 sec, 1840.272 MB)
Finished


-------------------------------------
Pair Pair Term precalculation with     
RI-(ij|mn) and (im|jn) transformation  
ON THE FLY                             
-------------------------------------

   IBatch   1 (of   1)              ... done (   93.791 sec)
Total EXT                           ...          93.791 sec

IAVPA Available = YES
VABPAO Available= YES
IJV Available   = YES
IJK Available   = NO
PNO3i Available = YES
PNO3j Available = YES
PNO4 Available  = YES
---------------------
RI-PNO TRANSFORMATION
---------------------

Total Number of PNOs                   ...  9363
Average number of PNOs per pair        ...    36
Maximal number of PNOs per pair        ...    87
   #pairs with  1 -  5 PNOs   :    0
   #pairs with  6 - 10 PNOs   :    1
   #pairs with 11 - 15 PNOs   :   21
   #pairs with 16 - 20 PNOs   :   32
   #pairs with 21 - 25 PNOs   :   12
   #pairs with 26 - 30 PNOs   :   28
   #pairs with 31 - 35 PNOs   :   38
   #pairs with 36 - 40 PNOs   :   16
   #pairs with 41 - 45 PNOs   :   34
   #pairs with 46 - 50 PNOs   :   35
   #pairs with 51 - 55 PNOs   :   21
   #pairs with 56 - 60 PNOs   :    4
   #pairs with 61 - 65 PNOs   :    4
   #pairs with 66 - 70 PNOs   :    4
   #pairs with 71 - 75 PNOs   :    2
   #pairs with 76 - 80 PNOs   :    3
   #pairs with 81 - 85 PNOs   :    2
   #pairs with 86 - 90 PNOs   :    1

Generation of (ij|ab)[P] integrals            ... on
Generation of (ia|bc)[P],(ja|bc)[P] integrals ... on
Storage of 3 and 4 external integrals         ... on
Generation of ALL (ka|bc)[P] integrals        ... on
Keep RI integrals in memory                   ... off

Ibatch:  1 (of  1)
Starting 2-4 index PNO integral generation ... done

Timings:
Total PNO integral transformation time     ...         38.641 sec
Size of the 3-external file                ...       154 MB
Size of the 4-external file                ...      1065 MB
Size of the IKJL file                      ...         0 MB
Size of the all 3-external file            ...      2078 MB
Size of the 1-external file                ...         5 MB

Making pair/pair overlap matrices          ... done (    4.040 sec)
Size of the pair overlap file              ... 514 MB
Redoing the guess amplitudes               ... done (    0.005 sec)

-------------------------
FINAL STARTUP INFORMATION
-------------------------

E(0)                                       ...   -458.774842202
E(SL-MP2)                                  ...     -1.704511411
E(SL-MP2) including corrections            ...     -1.704710659
Initial E(tot)                             ...   -460.479552861
<T|T>                                      ...      0.514562142
Number of pairs included                   ... 258
Total number of pairs                      ... 378

------------------------------------------------
                  RHF COUPLED CLUSTER ITERATIONS
------------------------------------------------

Number of PNO amplitudes to be optimized   ...       403767
Number of non-PNO amplitudes               ...     47482578
Untruncated number of regular amplitudes   ...     69567498

Iter       E(tot)           E(Corr)          Delta-E          Residual     Time
  0   -460.479632441     -1.696440300      0.008071111      0.019235966   14.93
                           *** Turning on DIIS ***
  1   -460.528481406     -1.745289265     -0.048848965      0.010992393   15.75
  2   -460.571988650     -1.788796509     -0.043507244      0.006021569   15.78
  3   -460.580528381     -1.797336240     -0.008539731      0.003375506   15.40
  4   -460.583462023     -1.800269882     -0.002933641      0.001968670   15.34
  5   -460.584470030     -1.801277888     -0.001008007      0.001030928   14.67
  6   -460.584726602     -1.801534461     -0.000256572      0.000505050   14.40
  7   -460.584760852     -1.801568710     -0.000034250      0.000328092   14.31
  8   -460.584790075     -1.801597934     -0.000029224      0.000155973   15.34
  9   -460.584779077     -1.801586936      0.000010998      0.000049519   15.31
 10   -460.584790811     -1.801598670     -0.000011734      0.000014476   15.23
               --- The Coupled-Cluster iterations have converged ---

----------------------
COUPLED CLUSTER ENERGY
----------------------

E(0)                                       ...   -458.774842202
E(CORR)(strong-pairs)                      ...     -1.801627175
E(CORR)(weak-pairs)                        ...     -0.008349939
E(CORR)(corrected)                         ...     -1.809977114
C-PCM corr. term (included in E(CORR))     ...     -0.000028505
E(TOT)                                     ...   -460.584819316
Singles Norm <S|S>**1/2                    ...      0.103199995  
T1 diagnostic                              ...      0.014043740  

------------------
LARGEST AMPLITUDES
------------------
  37-> 39  37-> 39       0.058801
  23-> 38  23-> 38       0.058624
  22-> 38  22-> 38       0.058617
  26-> 39  26-> 39       0.050381
  36-> 38  36-> 38       0.049293
  23-> 38  22-> 38       0.047133
  15-> 39  15-> 39       0.046748
  36-> 40  36-> 40       0.041865
  12-> 41  12-> 41       0.040021
  29-> 42  29-> 42       0.039920
  24-> 38  -1-> -1       0.037204
  25-> 38  -1-> -1       0.037138
  37-> 38  37-> 38       0.036737
  24-> 38  24-> 38       0.036080
  31-> 42  31-> 42       0.035967
  33-> 42  33-> 42       0.035939


-------------------------------------------
DLPNO BASED TRIPLES CORRECTION
-------------------------------------------

Singles multiplier          ...  1.000000
TCutTNO                     ... 1.000e-09
TCutMP2Pairs                ... 1.000e-05
TCutDOStrong                ... 2.000e-02
TCutMKNStrong               ... 1.000e-02
TCutDOWeak                  ... 4.000e-02
TCutMKNWeak                 ... 1.000e-01

Fragment selection                          .... not used
Number of Triples that are to be computed   ...      2164

 . . . . . . . . .
10% done  
20% done  
30% done  
40% done  
50% done  
60% done  
70% done  
80% done  
90% done               (    247.780 sec)
Triples timings:
Total time for T0               ...   269.431 sec
Total time for Iterative (T)    ...     0.000 sec
Total time of overall (T)       ...   288.720 sec

Triples List generation         ...     0.000 sec
TNO generation                  ...    21.640 sec
Pair density generation         ...     0.005 sec
Look up tables                  ...     0.000 sec
Generating 3-index integrals    ...   172.260 sec
  Make 4-ind.int. from 3-ind.int...    24.346 sec
  Projecting amplitudes (D + S) ...    25.602 sec
  Downprojecting integrals      ...     0.003 sec
  Energy contr. (sum over a,b,c)...     7.427 sec
Fitting ET(->0)                 ...     0.000 sec

Everything after 3-index        ...    75.520 sec

Timing details:
 TNO integrals                  ...   194.604 sec
   Reading 3-index integrals    ...     0.733 sec
   Sorting integrals            ...    27.991 sec
       Sorting integrals 1      ...     0.002 sec
       Sorting integrals 2      ...    18.756 sec
       Sorting integrals 3      ...     0.719 sec
       Sorting integrals 4      ...     0.081 sec
       Sorting integrals 5      ...     0.263 sec
       Sorting integrals 6      ...     8.169 sec
   Calculating local VM**-1/2   ...     1.318 sec
   Orthogonal. integrals        ...     1.929 sec
   Multipl. 3-index integrals   ...   162.633 sec
   All concerning IRIab (w/TNO) ...    12.003 sec

 Calculate W0/W1                ...    18.122 sec
 W 3-ext contribution           ...     9.790 sec
 W 3-int contribution           ...     2.866 sec
 Sorting W                      ...     4.902 sec

 V exchange contribution        ...     2.827 sec

 Timings for Triples without generation
     of 3-index integrals       ...    75.517 sec
       0 weak pairs             ...    61.030 sec
       1 weak pair              ...    14.486 sec
       2 weak pairs             ...     0.000 sec
       3 weak pairs             ...     0.000 sec
  Extra time for extrapolation  ...     0.000 sec

Number of Triples   (0, 1, 2, 3 weak pairs; overall):   1508     656       0       0  (  2164)
Number of Atoms     (0, 1, 2, 3 weak pairs; overall):   14.2    13.3     0.0     0.0  (    20)
Number of PAOs      (0, 1, 2, 3 weak pairs; overall):  355.1   349.4     0.0     0.0  (   467)
Number of AuxFcns   (0, 1, 2, 3 weak pairs; overall):  447.9   415.8     0.0     0.0  (  1106)
Number of TNOs      (0, 1, 2, 3 weak pairs         ):   95.1    67.1     0.0     0.0
Aver. Number of NTNO, Atoms, PAOs, AuxFcns / Triples:   2164    86.6    13.9   353.3   438.2

Triples Correction (T)                     ...     -0.089376238
Final correlation energy                   ...     -1.899353352
E(CCSD)                                    ...   -460.584819316
E(CCSD(T))                                 ...   -460.674195554


--------------------------------------------------------------------------------
                                    TIMINGS
--------------------------------------------------------------------------------


Total execution time                   ...      695.978 sec

Localization of occupied MO's          ...        0.252 sec (  0.0%)
Fock Matrix Formation                  ...       17.852 sec (  2.6%)
Global overlap, Fock, MKN matrices     ...       39.830 sec (  5.7%)
Differential overlap integrals         ...        1.017 sec (  0.1%)
Organizing maps                        ...        0.045 sec (  0.0%)
RI 3-index integral generations        ...        9.646 sec (  1.4%)
RI-PNO integral transformation         ...      155.196 sec ( 22.3%)
Initial Guess                          ...       14.632 sec (  2.1%)
DIIS Solver                            ...        0.339 sec (  0.0%)
State Vector Update                    ...        0.033 sec (  0.0%)
Sigma-vector construction              ...      166.102 sec ( 23.9%)
  <D|H|D>(0-ext)                       ...        5.093 sec (  3.1% of sigma)
  <D|H|D>(2-ext Fock)                  ...        0.022 sec (  0.0% of sigma)
  <D|H|D>(2-ext)                       ...       17.765 sec ( 10.7% of sigma)
  <D|H|D>(4-ext)                       ...       16.694 sec ( 10.1% of sigma)
  <D|H|D>(4-ext-corr)                  ...       71.319 sec ( 42.9% of sigma)
  CCSD doubles correction              ...        0.306 sec (  0.2% of sigma)
  <S|H|S>                              ...        1.267 sec (  0.8% of sigma)
  <S|H|D>(1-ext)                       ...        0.570 sec (  0.3% of sigma)
  <D|H|S>(1-ext)                       ...        0.015 sec (  0.0% of sigma)
  <S|H|D>(3-ext)                       ...        0.408 sec (  0.2% of sigma)
  Fock-dressing                        ...       19.853 sec ( 12.0% of sigma)
  Singles amplitudes                   ...        0.963 sec (  0.6% of sigma)
  (ik|jl)-dressing                     ...        3.519 sec (  2.1% of sigma)
  (ij|ab),(ia|jb)-dressing             ...        2.675 sec (  1.6% of sigma)
  C-PCM terms                          ...        5.836 sec (  3.5% of sigma)
  Pair energies                        ...        0.012 sec (  0.0% of sigma)
Total Time for computing (T)           ...      288.776 sec ( 41.5% of ALL)
C-PCM correction to E(CORR)            ...        0.546 sec (  0.1%)


Maximum memory used throughout the entire MDCI-calculation: 7953.0 MB

-------------------------   --------------------
FINAL SINGLE POINT ENERGY      -460.674195554016
-------------------------   --------------------


           ************************************************************
           *        Program running with 8 parallel MPI-processes     *
           *              working on a common directory               *
           ************************************************************

------------------------------------------------------------------------------
                              ORCA PROPERTY CALCULATIONS
------------------------------------------------------------------------------

GBWName                                 ... calc.gbw
Number of atoms                         ...     20
Number of basis functions               ...    467
Max core memory                         ...   8000 MB

Electric properties:
Dipole moment                           ... YES
Quadrupole moment                       ...  NO
Static polarizability (Dipole/Dipole)   ...  NO
Static polarizability (Dipole/Quad.)    ...  NO
Static polarizability (Quad./Quad.)     ...  NO
Static polarizability (Velocity)        ...  NO

Atomic electric properties:
Dipole moment                           ...  NO
Quadrupole moment                       ...  NO
Static polarizability                   ...  NO

Choice of electric origin               ... Center of mass
Position of electric origin             ...    -1.503964    -3.883788    -0.084366

General magnetic properties:
Magnetizability                         ...  NO

EPR properties:
g-Tensor (aka g-matrix)                 ...  NO
Zero-Field splitting spin-orbit         ...  NO
Zero-field splitting spin-spin          ...  NO
Hyperfine couplings                     ...  NO (   0 nuclei)
Quadrupole couplings                    ...  NO (   0 nuclei)
Contact density                         ...  NO (   0 nuclei)

NMR properties:
Chemical shifts                         ...  NO (   0 nuclei)
Spin-rotation constants                 ...  NO (   0 nuclei)
Spin-spin couplings                     ...  NO (   0 nuclei,    0 pairs)

Choice of magnetic origin               ... GIAO
Position of magnetic origin             ...     0.000000     0.000000     0.000000

Properties with geometric perturbations:
SCF Hessian                             ...  NO
IR spectrum                             ...  NO
VCD spectrum                            ...  NO
X-ray spectroscopy properties:
SCF XES/XAS/RIXS spectra                ...  NO


-------------
DIPOLE MOMENT
-------------

Method             : SCF
Type of density    : Electron Density
Multiplicity       :   1
Irrep              :   0
Energy             :  -458.7748420945674752 Eh
Relativity type    : 
Basis              : AO
                                X                 Y                 Z
Electronic contribution:      2.307294885       1.301191835       0.495409141
Nuclear contribution   :     -2.912386505      -0.015972449      -0.680864519
                        -----------------------------------------
Total Dipole Moment    :     -0.605091620       1.285219387      -0.185455378
                        -----------------------------------------
Magnitude (a.u.)       :      1.432591511
Magnitude (Debye)      :      3.641358238


--------------------
Rotational spectrum 
--------------------
 
Rotational constants in cm-1:             0.112644             0.023088             0.019230 
Rotational constants in MHz :          3376.977850           692.170678           576.497767 

Dipole components along the rotational axes: 
x,y,z [a.u.] :    -1.157428    -0.844173     0.007088 
x,y,z [Debye]:    -2.941948    -2.145718     0.018017 

 

Dipole moment calculation done in   0.0 sec 

Maximum memory used throughout the entire PROP-calculation: 26.5 MB

--------------------------------
SUGGESTED CITATIONS FOR THIS RUN
--------------------------------

Below you find a list of papers that are relevant to this ORCA run
We neither can nor want to force you to cite these papers, but we appreciate if you do
You receive ORCA, which is the product of decades of hard work by many enthusiastic individuals, for free
The only thing we kindly ask in return is that you cite our papers,
We deeply appreciate it, if you show your appreciation for ORCA by not just citing the generic ORCA reference.

Please note that relegating all ORCA citations to the supporting information does *not* help us.
SI sections are not indexed - citations you put there will not count into any citation statistics
But we need these citations in order to attract the funding resources that allow us to do what we are doing

Therefore, if you are a happy ORCA user, please consider citing a few of the papers listed below in the main body of your paper

In addition to the list printed below, the program has created the file calc.bibtex that contains the list in bibtex format
You can import this file easily into all common literature databanks and citation aid programs


List of essential papers. We consider these as the minimum necessary citations

  1. Neese,F.
     Software update: the ORCA program system, version 5.0
     WIRES Comput. Molec. Sci., 2022 12(1)e1606
     doi.org/10.1002/wcms.1606

List of papers to cite with high priority. The work reported in these papers was absolutely
necessary for this run to complete.
Our perspective: the developers of density functionals and basis sets usually get cited in chemistry papers
Good! But without the algorithms to do something with them, the functionals or basis sets would not do anything.
Hence, in our opinion, the algorithm design and method developments papers are equally worthy of getting cited

  1. Neese,F.; Hansen,A.; Liakos,D.G.
     Efficient and accurate approximations to the local coupled cluster singles doubles method using a truncated pair natural orbital basis
     J. Chem. Phys., 2009 131 064103
     doi.org/10.1063/1.3173827
  2. Neese,F.; Wennmohs,F.; Hansen,A.
     Efficient and accurate local approximations to coupled-electron pair approaches: An attempt to revive the pair natural orbital method
     J. Chem. Phys., 2009 130 114108
     doi.org/10.1063/1.3086717
  3. Riplinger,C.; Neese,F.
     An efficient and near linear scaling pair natural orbital based local coupled cluster method
     J. Chem. Phys., 2013 138(3)Art. No. 034106
     doi.org/10.1063/1.4773581
  4. Riplinger,C.; Sandhoefer,B.; Hansen,A.; Neese,F.
     Natural triple excitations in local coupled cluster calculations with pair natural orbitals
     J. Chem. Phys., 2013 139(13)Art. No. 134101
     doi.org/10.1063/1.4821834
  5. Riplinger,C.; Pinski,P.; Becker,U.; Valeev,E.F.; Neese,F.
     Sparse maps-A systematic infrastructure for reduced-scaling electronic structure methods. II. Linear scaling domain based pair natural orbital coupled cluster theory
     J. Chem. Phys., 2016 144 
     doi.org/10.1063/1.4939030
  6. Bistoni,G.; Riplinger,C.; Minenkov,Y.; Cavallo,L.; Auer,A.A.; Neese,F.
     Treating Subvalence Correlation Effects in Domain Based Pair Natural Orbital Coupled Cluster Calculations: An Out-of-the-Box Approach
     J. Theo. Comp. Chem., 2017 13 3220-3227
     doi.org/10.1021/acs.jctc.7b00352
  7. Garcia-Rates,M.; Neese,F.
     Effect of the Solute Cavity on the Solvation Energy and its Derivatives within the Framework of the Gaussian Charge Scheme
     J. Comput. Chem., 2020 41 922-939
     doi.org/10.1002/jcc.26139
  8. Garcia-Rates,M.; Becker,U.; Neese,F.
     Implicit solvation in domain based pair natural orbital coupled cluster (DLPNO-CCSD) theory
     J. Comput. Chem., 2021 42 1959-1973
     doi.org/10.1002/jcc.26726
  9. Neese,F.
     The SHARK Integral Generation and Digestion System
     J. Comp. Chem., 2022  1-16
     doi.org/10.1002/jcc.26942

List of suggested additional citations. These are papers that are important in the 'surrounding' of 
of this run, or papers that preceded the highly important papers. If you like your results we are grateful for a citation.

  1. Neese,F.
     The ORCA program system
     WIRES Comput. Molec. Sci., 2012 2(1)73-78
     doi.org/10.1002/wcms.81
  2. Neese,F.
     Software update: the ORCA program system, version 4.0
     WIRES Comput. Molec. Sci., 2018 8(1)1-6
     doi.org/10.1002/wcms.1327
  3. Neese,F.; Wennmohs,F.; Becker,U.; Riplinger,C.
     The ORCA quantum chemistry program package
     J. Chem. Phys., 2020 152 Art. No. L224108
     doi.org/10.1063/5.0004608

List of optional additional citations

  1. Neese,F.
     Approximate second-order SCF convergence for spin unrestricted wavefunctions
     Chem. Phys. Lett., 2000 325(1-3)93-98
     doi.org/10.1016/s0009-2614(00)00662-x

Timings for individual modules:

Sum of individual times          ...      856.250 sec (=  14.271 min)
Startup calculation              ...        1.308 sec (=   0.022 min)   0.2 %
SCF iterations                   ...      157.621 sec (=   2.627 min)  18.4 %
Property integrals               ...        0.385 sec (=   0.006 min)   0.0 %
Property calculations            ...        0.333 sec (=   0.006 min)   0.0 %
MDCI module                      ...      696.603 sec (=  11.610 min)  81.4 %
                             ****ORCA TERMINATED NORMALLY****
TOTAL RUN TIME: 0 days 0 hours 14 minutes 16 seconds 488 msec
'calc.bibtex' -> '/hsnfs/users/frank/ThermodynamicMap/2Phenyl/2_4/SP/calc.bibtex'
'calc.cpcm' -> '/hsnfs/users/frank/ThermodynamicMap/2Phenyl/2_4/SP/calc.cpcm'
'calc.cpcm_corr' -> '/hsnfs/users/frank/ThermodynamicMap/2Phenyl/2_4/SP/calc.cpcm_corr'
'calc.densities' -> '/hsnfs/users/frank/ThermodynamicMap/2Phenyl/2_4/SP/calc.densities'
'calc.densitiesinfo' -> '/hsnfs/users/frank/ThermodynamicMap/2Phenyl/2_4/SP/calc.densitiesinfo'
'calc.err' -> '/hsnfs/users/frank/ThermodynamicMap/2Phenyl/2_4/SP/calc.err'
'calc.gbw' -> '/hsnfs/users/frank/ThermodynamicMap/2Phenyl/2_4/SP/calc.gbw'
'calc.job' -> '/hsnfs/users/frank/ThermodynamicMap/2Phenyl/2_4/SP/calc.job'
'calc.loc' -> '/hsnfs/users/frank/ThermodynamicMap/2Phenyl/2_4/SP/calc.loc'
'calc.property.txt' -> '/hsnfs/users/frank/ThermodynamicMap/2Phenyl/2_4/SP/calc.property.txt'
'calc.xyz' -> '/hsnfs/users/frank/ThermodynamicMap/2Phenyl/2_4/SP/calc.xyz'
cp: cannot stat 'calc.asa.inp': No such file or directory
cp: missing destination file operand after '/hsnfs/users/frank/ThermodynamicMap/2Phenyl/2_4/SP/'
Try 'cp --help' for more information.
cp: cannot stat 'calc.pc.tmp': No such file or directory
cp: cannot stat 'calc.QM2.pc.tmp': No such file or directory
