# Supplementary material for: Bro̷nsted Acid-Catalyzed Reduction of Furans
Source: J Am Chem Soc. 2025 Feb 19;147(9):7932–8. doi: 10.1021/jacs.4c18485 (PMC11887439; doi:10.1021/jacs.4c18485)
Supplement: Supplementary file 2 — ja4c18485_si_002.zip [file ja4c18485_si_002.zip › AllCoordinates/2-Ph-Furan/3/calc.mpi8.out]

! Job execution by suborca V 10.00 !
Job started from head1.mpi-muelheim.mpg.de, running /hsnfs/software/orca/orca_stable_directory/orca_stable_20240726/orca on xe31th24.mpi-muelheim.mpg.de in /usr/scratch/frank/calc__8525944 (/bin/ksh)
Job execution start: Fri Jul 26 16:21:19 CEST 2024
Shared library path: /hsnfs/software/openmpi-4.1.0/lib:/hsnfs/software/orca/orca_stable_directory/orca_stable_20240726:/hsnfs/software/themis/llvm-14.0.1/lib::/hsnfs/software/cfour-2.1/lib:/hsnfs/software/orca/orca_stable:/usr/users/openmpi-2.0.4/lib:/opt/intel/lib/intel64:/opt/intel/mkl/lib/intel64
SLURM Job ID is: 8525944
SLURM_JOB_NODELIST: xe31th24
Maxcore enforced by SLURM: 9600 MB per core
Expanded nodelist (1 nodes):
xe31th24

                                 *****************
                                 * O   R   C   A *
                                 *****************

                                            #,                                       
                                            ###                                      
                                            ####                                     
                                            #####                                    
                                            ######                                   
                                           ########,                                 
                                     ,,################,,,,,                         
                               ,,#################################,,                 
                          ,,##########################################,,             
                       ,#########################################, ''#####,          
                    ,#############################################,,   '####,        
                  ,##################################################,,,,####,       
                ,###########''''           ''''###############################       
              ,#####''   ,,,,##########,,,,          '''####'''          '####       
            ,##' ,,,,###########################,,,                        '##       
           ' ,,###''''                  '''############,,,                           
         ,,##''                                '''############,,,,        ,,,,,,###''
      ,#''                                            '''#######################'''  
     '                                                          ''''####''''         
             ,#######,   #######,   ,#######,      ##                                
            ,#'     '#,  ##    ##  ,#'     '#,    #''#        ,####,   ,####,        
            ##       ##  ##   ,#'  ##            #'  '#       #'       #'  '#        
            ##       ##  #######   ##           ,######,      #####,   #    #        
            '#,     ,#'  ##    ##  '#,     ,#' ,#      #,     #,   #   #,  ,#        
             '#######'   ##     ##  '#######'  #'      '#     '####' # '####'        


                #########################################################
                #                        -***-                          #
                #          Department of theory and spectroscopy        #
                #                                                       #
                #                      Frank Neese                      #
                #                                                       #
                #     Directorship, Architecture, Infrastructure        #
                #                    SHARK, DRIVERS                     #
                #        Core code/Algorithms in most modules           #
                #                                                       #
                #        Max Planck Institute fuer Kohlenforschung      #
                #                Kaiser Wilhelm Platz 1                 #
                #                 D-45470 Muelheim/Ruhr                 #
                #                      Germany                          #
                #                                                       #
                #                  All rights reserved                  #
                #                        -***-                          #
                #########################################################


                         Program Version 6.0.x  -   STABLE   -
                                (GIT: $d6293895$)
                ($2024-07-24 15:24:10 +0200 $)

                         (BUILD: $Fri 26 Jul 2024 01:03:43 AM CEST$)


 With contributions from (in alphabetic order):
   Daniel Aravena         : Magnetic Suceptibility
   Michael Atanasov       : Ab Initio Ligand Field Theory (pilot matlab implementation)
   Alexander A. Auer      : GIAO ZORA, VPT2 properties, NMR spectrum
   Ute Becker             : All parallelization in ORCA, NUMFREQ, NUMCALC
   Giovanni Bistoni       : ED, misc. LED, open-shell LED, HFLD
   Martin Brehm           : Molecular dynamics
   Dmytro Bykov           : pre 5.0 version of the SCF Hessian
   Marcos Casanova-Páez   : Triplet and SCS-CIS(D). UHF-(DLPNO)-IP/EA/STEOM-CCSD. UHF-CVS-IP/STEOM-CCSD
   Vijay G. Chilkuri      : MRCI spin determinant printing, contributions to CSF-ICE
   Pauline Colinet        : FMM embedding
   Dipayan Datta          : RHF DLPNO-CCSD density
   Achintya Kumar Dutta   : EOM-CC, STEOM-CC
   Nicolas Foglia         : Exact transition moments, OPA infrastructure, MCD improvements
   Dmitry Ganyushin       : Spin-Orbit,Spin-Spin,Magnetic field MRCI
   Miquel Garcia          : C-PCM and meta-GGA Hessian, CCSD/C-PCM, Gaussian charge scheme
   Tiago L. C. Gouveia    : GS-ROHF, GS-ROCIS
   Yang Guo               : DLPNO-NEVPT2, F12-NEVPT2, CIM, IAO-localization
   Andreas Hansen         : Spin unrestricted coupled pair/coupled cluster methods
   Ingolf Harden          : AUTO-CI MPn and infrastructure 
   Benjamin Helmich-Paris : MC-RPA, TRAH-(SCF,CASSCF), AVAS, COSX integrals, SCF dyn. polar.
   Lee Huntington         : MR-EOM, pCC
   Robert Izsak           : Overlap fitted RIJCOSX, COSX-SCS-MP3, EOM
   Riya Kayal             : Wick's Theorem for AUTO-CI, AUTO-CI UHF-CCSDT
   Emily Kempfer          : AUTO-CI, RHF CISDT and CCSDT
   Christian Kollmar      : KDIIS, OOCD, Brueckner-CCSD(T), CCSD density, CASPT2, CASPT2-K, improved NEVPT2
   Axel Koslowski         : Symmetry handling
   Simone Kossmann        : Meta GGA functionals, TD-DFT gradient, OOMP2, (MP2 Hessian; deprecated post 5.0)
   Lucas Lang             : DCDCAS
   Marvin Lechner         : AUTO-CI (C++ implementation), FIC-MRCC
   Spencer Leger          : CASSCF response
   Dagmar Lenk            : GEPOL surface, SMD, ORCA-2-JSON
   Dimitrios Liakos       : Extrapolation schemes; Compound Job, initial MDCI parallelization
   Dimitrios Manganas     : Further ROCIS development; embedding schemes. LFT, Crystal Embedding
   Dimitrios Pantazis     : SARC Basis sets
   Anastasios Papadopoulos: AUTO-CI, single reference methods and gradients
   Taras Petrenko         : pre 6.0 DFT Hessian and TD-DFT gradient, (ASA, deprecated), ECA, 1-Electron XAS/XES, NRVS
   Peter Pinski           : DLPNO-MP2, DLPNO-MP2 Gradient
   Christoph Reimann      : Effective Core Potentials
   Marius Retegan         : Local ZFS, SOC
   Christoph Riplinger    : Optimizer, TS searches, QM/MM, DLPNO-CCSD(T), (RO)-DLPNO pert. Triples
   Michael Roemelt        : Original ROCIS implementation
   Masaaki Saitow         : Open-shell DLPNO-CCSD energy and density
   Barbara Sandhoefer     : DKH picture change effects
   Kantharuban Sivalingam : CASSCF convergence/infrastructure, NEVPT2 and variants, FIC-MRCI
   Bernardo de Souza      : ESD, SOC TD-DFT
   Georgi Stoychev        : AutoAux, RI-MP2 NMR, DLPNO-MP2 response, X2C
   Van Anh Tran           : RI-MP2 g-tensors
   Willem Van den Heuvel  : Paramagnetic NMR
   Zikuan Wang            : NOTCH, Electric field optimization 
   Frank Wennmohs         : Technical directorship and infrastructure
   Hang Xu                : AUTO-CI-Response properties 


 We gratefully acknowledge several colleagues who have allowed us to
 interface, adapt or use parts of their codes:
   Stefan Grimme, W. Hujo, H. Kruse, P. Pracht,  : VdW corrections, initial TS optimization,
                  C. Bannwarth, S. Ehlert,         DFT functionals, gCP, sTDA/sTD-DF
                  L. Wittmann, M. Mueller
   Ed Valeev, F. Pavosevic, A. Kumar             : LibInt (2-el integral package), F12 methods
   Garnet Chan, S. Sharma, J. Yang, R. Olivares  : DMRG
   Ulf Ekstrom                                   : XCFun DFT Library
   Mihaly Kallay                                 : mrcc  (arbitrary order and MRCC methods)
   Frank Weinhold                                : gennbo (NPA and NBO analysis)
   Simon Mueller                                 : openCOSMO-RS
   Christopher J. Cramer and Donald G. Truhlar   : smd solvation model
   Lars Goerigk                                  : TD-DFT with DH, B97 family of functionals
   V. Asgeirsson, H. Jonsson                     : NEB implementation
   FAccTs GmbH                                   : IRC, NEB, NEB-TS, DLPNO-Multilevel, CI-OPT
                                                   MM, QMMM, 2- and 3-layer-ONIOM, Crystal-QMMM,
                                                   LR-CPCM, SF, NACMEs, symmetry and pop. for TD-DFT,
                                                   nearIR, NL-DFT gradient (VV10), updates on ESD,
                                                   ML-optimized integration grids, MBIS, APM,
                                                   GOAT, DOCKER, SOLVATOR, interface openCOSMO-RS
   S Lehtola, MJT Oliveira, MAL Marques          : LibXC Library
   Liviu Ungur et al                             : ANISO software


 Your calculation uses the libint2 library for the computation of 2-el integrals
 For citations please refer to: http://libint.valeyev.net

 Your ORCA version has been built with support for libXC version: 6.2.2
 For citations please refer to: https://libxc.gitlab.io

 This ORCA versions uses:
   CBLAS   interface :  Fast vector & matrix operations
   LAPACKE interface :  Fast linear algebra routines
   SCALAPACK package :  Parallel linear algebra routines
   Shared memory     :  Shared parallel matrices
   BLAS/LAPACK       :  OpenBLAS 0.3.26  USE64BITINT DYNAMIC_ARCH NO_AFFINITY Haswell SINGLE_THREADED
        Core in use  :  Haswell
   Copyright (c) 2011-2014, The OpenBLAS Project


NOTE: MaxCore=8000 MB was set to SCF,MP2,MDCI,CIPSI,MRCI and CIS
      => If you want to overwrite this, your respective input block should be placed after the MaxCore statement
Your calculation utilizes the atom-pairwise dispersion correction
with the Becke-Johnson damping scheme (D3BJ)


================================================================================

----- Orbital basis set information -----
Your calculation utilizes the basis: def2-SVP
   F. Weigend and R. Ahlrichs, Phys. Chem. Chem. Phys. 7, 3297 (2005).

----- AuxJ basis set information -----
Your calculation utilizes the auxiliary basis: def2/J
   F. Weigend, Phys. Chem. Chem. Phys. 8, 1057 (2006).

----- AuxC basis set information -----
Your calculation utilizes the auxiliary basis: def2-SVP/C
  H-La, Hf-Rn : A. Hellweg, C. Hattig, S. Hofener and W. Klopper, Theor. Chem. Acc. 117, 587 (2007).
        Ce-Lu : J. Chmela and M. E. Harding, Mol. Phys. (2018).

================================================================================
                                        WARNINGS
                       Please study these warnings very carefully!
================================================================================

WARNING: Old DensityContainer found on disk!
         Will remove this file - 
         If you want to keep old densities, please start your calculation with a different basename. 


WARNING: The frozen-core approximation for MP2-gradient calculations is turned on by default.

WARNING: Geometry Optimization
  ===> : Switching off AutoStart
         For restart on a previous wavefunction, please use MOREAD

WARNING: The frozen-core approximation is turned on by default for 
         the MP2 part of double-hybrid DFT.

================================================================================
                                       INPUT FILE
================================================================================
NAME = calc.inp
|  1> ! RI-B2PLYP D3BJ  def2-SVP def2-SVP/C RIJCOSX def2/J  VeryTightOpt NumFreq
|  2> 
|  3> %cpcm
|  4> epsilon 16.7                    # Dielectric constant
|  5> refrac 1.275   
|  6> SURFACETYPE VDW_GAUSSIAN
|  7> end
|  8> 
|  9> %geom
| 10> MaxIter 100
| 11> end
| 12> 
| 13> 
| 14> %PAL NPROCS 8 END
| 15> 
| 16> %maxcore 8000
| 17> 
| 18> 
| 19> * xyz 1 1
| 20> C       -0.3085002821     -1.1303409074      0.0143982981                 
| 21> C       -0.7537292172     -2.5461191893     -0.0097107952                 
| 22> C        0.1907929117     -3.5576129088      0.2381286500                 
| 23> C       -0.1806914282     -4.9031280344      0.1956951478                 
| 24> C       -1.5002966629     -5.2559283529     -0.0910083067                 
| 25> C       -2.4520343995     -4.2619368239     -0.3316700490                 
| 26> C       -2.0850379826     -2.9118774263     -0.2924988470                 
| 27> C       -1.0423442846     -0.0484897567     -0.2346911596                 
| 28> C       -0.1954955005      1.0347254405     -0.1084564749                 
| 29> C        1.0269282959      0.5672547601      0.1290669287                 
| 30> O        0.9587793199     -0.7665485804      0.2977756987                 
| 31> H        1.2216269383     -3.3083549606      0.4570196415                 
| 32> H        0.5583378599     -5.6716951652      0.3811252206                 
| 33> H       -1.7838461439     -6.2996525104     -0.1277341498                 
| 34> H       -3.4746552938     -4.5388683221     -0.5535441292                 
| 35> H       -2.8432310781     -2.1662522396     -0.4881401825                 
| 36> H        1.6454587608      1.2101451049      0.7479374251                 
| 37> H        1.5326616498      0.7337681468     -0.8204953998                 
| 38> H       -0.5135401342      1.6530256201      0.7048408255                 
| 39> H       -0.2044101859      1.6233247890     -1.0019727508                 
| 40> H       -1.4415684928     -0.0924675858     -1.2264501939                 
| 41> H       -1.8682904303      0.0240496029      0.4416600847                 
| 42> *
| 43> 
| 44>                          ****END OF INPUT****
================================================================================

                       *****************************
                       * Geometry Optimization Run *
                       *****************************

Geometry optimization settings:
Update method            Update   .... BFGS
Choice of coordinates    CoordSys .... (2022) Redundant Internals
Initial Hessian          InHess   .... Almloef's Model
Max. no of cycles        MaxIter  .... 100

Convergence Tolerances:
Energy Change            TolE     ....  2.0000e-07 Eh
Max. Gradient            TolMAXG  ....  3.0000e-05 Eh/bohr
RMS Gradient             TolRMSG  ....  8.0000e-06 Eh/bohr
Max. Displacement        TolMAXD  ....  2.0000e-04 bohr
RMS Displacement         TolRMSD  ....  1.0000e-04 bohr
Strict Convergence                .... False

------------------------------------------------------------------------------
                        ORCA OPTIMIZATION COORDINATE SETUP
------------------------------------------------------------------------------

The optimization will be done in redundant internal coordinates (2022)
Making redundant internal coordinates   ...  (2022 redundants) done
Evaluating the initial hessian          ...  (Almloef) done
Evaluating the coordinates              ...  done
Calculating the B-matrix                .... done
Calculating the G-matrix                .... done
Diagonalizing the G-matrix              .... done
Small eigenvalue found = 1.553e-02
The first mode is                       ....   53
The number of degrees of freedom        ....   60

    -----------------------------------------------------------------
                    Redundant Internal Coordinates


    -----------------------------------------------------------------
         Definition                    Initial Value    Approx d2E/dq
    -----------------------------------------------------------------
      1. B(C   1,C   0)                  1.4843         0.441814   
      2. B(C   2,C   1)                  1.4059         0.589261   
      3. B(C   3,C   2)                  1.3965         0.610054   
      4. B(C   4,C   3)                  1.3957         0.611812   
      5. B(C   5,C   4)                  1.3970         0.608828   
      6. B(C   6,C   5)                  1.3996         0.603145   
      7. B(C   6,C   1)                  1.4093         0.582028   
      8. B(C   7,C   0)                  1.3308         0.776642   
      9. B(C   8,C   7)                  1.3807         0.646416   
     10. B(C   9,C   8)                  1.3301         0.778476   
     11. B(O  10,C   9)                  1.3462         0.657392   
     12. B(O  10,C   0)                  1.3486         0.651586   
     13. B(H  11,C   2)                  1.0829         0.369623   
     14. B(H  12,C   3)                  1.0822         0.370513   
     15. B(H  13,C   4)                  1.0822         0.370598   
     16. B(H  14,C   5)                  1.0824         0.370243   
     17. B(H  15,C   6)                  1.0812         0.371871   
     18. B(H  16,C   9)                  1.0858         0.365744   
     19. B(H  17,C   9)                  1.0887         0.361889   
     20. B(H  18,C   8)                  1.0700         0.387554   
     21. B(H  19,C   8)                  1.0700         0.387554   
     22. B(H  20,C   7)                  1.0700         0.387554   
     23. B(H  21,C   7)                  1.0700         0.387554   
     24. A(C   1,C   0,C   7)          127.3696         0.425309   
     25. A(C   7,C   0,O  10)          109.7690         0.453201   
     26. A(C   1,C   0,O  10)          122.8599         0.409547   
     27. A(C   0,C   1,C   6)          122.2868         0.404053   
     28. A(C   0,C   1,C   2)          118.8058         0.404935   
     29. A(C   2,C   1,C   6)          118.9001         0.425273   
     30. A(C   1,C   2,C   3)          120.6047         0.428871   
     31. A(C   1,C   2,H  11)          120.6334         0.351435   
     32. A(C   3,C   2,H  11)          118.7598         0.353503   
     33. A(C   2,C   3,C   4)          120.0855         0.431772   
     34. A(C   2,C   3,H  12)          119.8267         0.353647   
     35. A(C   4,C   3,H  12)          120.0872         0.353819   
     36. A(C   3,C   4,H  13)          119.9003         0.353833   
     37. A(C   5,C   4,H  13)          120.1236         0.353540   
     38. A(C   3,C   4,C   5)          119.9761         0.431616   
     39. A(C   4,C   5,C   6)          120.1891         0.430512   
     40. A(C   6,C   5,H  14)          120.0163         0.352922   
     41. A(C   4,C   5,H  14)          119.7940         0.353483   
     42. A(C   5,C   6,H  15)          118.4411         0.353184   
     43. A(C   1,C   6,H  15)          121.3155         0.351062   
     44. A(C   1,C   6,C   5)          120.2428         0.427050   
     45. A(C   8,C   7,H  21)          111.2514         0.359880   
     46. A(H  20,C   7,H  21)          107.4975         0.297665   
     47. A(C   0,C   7,C   8)          106.4061         0.455561   
     48. A(C   0,C   7,H  21)          111.2514         0.371370   
     49. A(C   8,C   7,H  20)          110.2320         0.359880   
     50. A(C   0,C   7,H  20)          110.2320         0.371370   
     51. A(C   7,C   8,H  18)          109.9086         0.359880   
     52. A(C   7,C   8,C   9)          107.7144         0.455756   
     53. A(H  18,C   8,H  19)          108.3231         0.297665   
     54. A(C   9,C   8,H  19)          110.4935         0.371521   
     55. A(C   7,C   8,H  19)          110.4935         0.359880   
     56. A(C   9,C   8,H  18)          109.9086         0.371521   
     57. A(H  16,C   9,H  17)           98.1610         0.291778   
     58. A(O  10,C   9,H  17)          106.5219         0.354527   
     59. A(C   8,C   9,H  17)          102.5576         0.367173   
     60. A(C   8,C   9,O  10)          108.9095         0.454127   
     61. A(O  10,C   9,H  16)          122.9618         0.355165   
     62. A(C   8,C   9,H  16)          114.6598         0.367841   
     63. A(C   0,O  10,C   9)          106.7696         0.436829   
     64. D(C   6,C   1,C   0,C   7)     -1.2288         0.013316   
     65. D(C   2,C   1,C   0,C   7)    177.7735         0.013316   
     66. D(C   2,C   1,C   0,O  10)     -1.7385         0.013316   
     67. D(C   6,C   1,C   0,O  10)    179.2592         0.013316   
     68. D(C   3,C   2,C   1,C   6)      0.4516         0.023892   
     69. D(C   3,C   2,C   1,C   0)   -178.5850         0.023892   
     70. D(H  11,C   2,C   1,C   6)    179.9200         0.023892   
     71. D(H  11,C   2,C   1,C   0)      0.8834         0.023892   
     72. D(H  12,C   3,C   2,H  11)      0.0599         0.025704   
     73. D(H  12,C   3,C   2,C   1)    179.5382         0.025704   
     74. D(C   4,C   3,C   2,H  11)   -179.6539         0.025704   
     75. D(C   4,C   3,C   2,C   1)     -0.1756         0.025704   
     76. D(H  13,C   4,C   3,C   2)    179.7112         0.025861   
     77. D(C   5,C   4,C   3,H  12)   -179.9191         0.025861   
     78. D(C   5,C   4,C   3,C   2)     -0.2060         0.025861   
     79. D(H  13,C   4,C   3,H  12)     -0.0019         0.025861   
     80. D(H  14,C   5,C   4,H  13)      0.0954         0.025595   
     81. D(H  14,C   5,C   4,C   3)   -179.9875         0.025595   
     82. D(C   6,C   5,C   4,H  13)   -179.6128         0.025595   
     83. D(C   6,C   5,C   4,C   3)      0.3042         0.025595   
     84. D(H  15,C   6,C   5,H  14)     -0.0223         0.025093   
     85. D(C   1,C   6,C   5,H  14)   -179.7297         0.025093   
     86. D(C   1,C   6,C   5,C   4)     -0.0221         0.025093   
     87. D(H  15,C   6,C   1,C   2)    179.9490         0.023281   
     88. D(H  15,C   6,C   1,C   0)     -1.0495         0.023281   
     89. D(H  15,C   6,C   5,C   4)    179.6853         0.025093   
     90. D(C   5,C   6,C   1,C   2)     -0.3521         0.023281   
     91. D(C   5,C   6,C   1,C   0)    178.6493         0.023281   
     92. D(H  20,C   7,C   0,C   1)    -59.7140         0.047156   
     93. D(C   8,C   7,C   0,O  10)      0.3308         0.047156   
     94. D(C   8,C   7,C   0,C   1)   -179.2336         0.047156   
     95. D(H  21,C   7,C   0,C   1)     59.4395         0.047156   
     96. D(H  20,C   7,C   0,O  10)    119.8504         0.047156   
     97. D(H  18,C   8,C   7,H  20)    124.4923         0.033984   
     98. D(H  18,C   8,C   7,C   0)   -115.9880         0.033984   
     99. D(C   9,C   8,C   7,H  21)    125.0663         0.033984   
    100. D(C   9,C   8,C   7,H  20)   -115.7803         0.033984   
    101. D(H  18,C   8,C   7,H  21)      5.3389         0.033984   
    102. D(C   9,C   8,C   7,C   0)      3.7394         0.033984   
    103. D(H  16,C   9,C   8,H  19)     90.6012         0.051033   
    104. D(H  16,C   9,C   8,H  18)    -28.8913         0.051033   
    105. D(H  16,C   9,C   8,C   7)   -148.6187         0.051033   
    106. D(O  10,C   9,C   8,H  19)   -127.2039         0.051033   
    107. D(O  10,C   9,C   8,H  18)    113.3036         0.051033   
    108. D(O  10,C   9,C   8,C   7)     -6.4238         0.051033   
    109. D(C   0,O  10,C   9,H  17)   -103.3835         0.035339   
    110. D(C   0,O  10,C   9,H  16)    144.9732         0.035339   
    111. D(C   0,O  10,C   9,C   8)      6.5748         0.035339   
    112. D(C   9,O  10,C   0,C   7)     -4.2084         0.031390   
    113. D(C   9,O  10,C   0,C   1)    175.3795         0.031390   
    -----------------------------------------------------------------

Number of atoms                         .... 22
Number of degrees of freedom            .... 113


         *************************************************************
         *                GEOMETRY OPTIMIZATION CYCLE   1            *
         *************************************************************
---------------------------------
CARTESIAN COORDINATES (ANGSTROEM)
---------------------------------
  C     -0.308500   -1.130341    0.014398
  C     -0.753729   -2.546119   -0.009711
  C      0.190793   -3.557613    0.238129
  C     -0.180691   -4.903128    0.195695
  C     -1.500297   -5.255928   -0.091008
  C     -2.452034   -4.261937   -0.331670
  C     -2.085038   -2.911877   -0.292499
  C     -1.042344   -0.048490   -0.234691
  C     -0.195496    1.034725   -0.108456
  C      1.026928    0.567255    0.129067
  O      0.958779   -0.766549    0.297776
  H      1.221627   -3.308355    0.457020
  H      0.558338   -5.671695    0.381125
  H     -1.783846   -6.299653   -0.127734
  H     -3.474655   -4.538868   -0.553544
  H     -2.843231   -2.166252   -0.488140
  H      1.645459    1.210145    0.747937
  H      1.532662    0.733768   -0.820495
  H     -0.513540    1.653026    0.704841
  H     -0.204410    1.623325   -1.001973
  H     -1.441568   -0.092468   -1.226450
  H     -1.868290    0.024050    0.441660

----------------------------
CARTESIAN COORDINATES (A.U.)
----------------------------
  NO LB      ZA    FRAG     MASS         X           Y           Z
   0 C     6.0000    0    12.011   -0.582981   -2.136035    0.027209
   1 C     6.0000    0    12.011   -1.424342   -4.811468   -0.018351
   2 C     6.0000    0    12.011    0.360546   -6.722914    0.449998
   3 C     6.0000    0    12.011   -0.341457   -9.265569    0.369810
   4 C     6.0000    0    12.011   -2.835150   -9.932265   -0.171981
   5 C     6.0000    0    12.011   -4.633673   -8.053893   -0.626766
   6 C     6.0000    0    12.011   -3.940151   -5.502651   -0.552743
   7 C     6.0000    0    12.011   -1.969745   -0.091632   -0.443502
   8 C     6.0000    0    12.011   -0.369433    1.955348   -0.204953
   9 C     6.0000    0    12.011    1.940613    1.071956    0.243901
  10 O     8.0000    0    15.999    1.811830   -1.448567    0.562715
  11 H     1.0000    0     1.008    2.308540   -6.251885    0.863642
  12 H     1.0000    0     1.008    1.055106  -10.717951    0.720222
  13 H     1.0000    0     1.008   -3.370981  -11.904618   -0.241383
  14 H     1.0000    0     1.008   -6.566147   -8.577218   -1.046047
  15 H     1.0000    0     1.008   -5.372928   -4.093623   -0.922451
  16 H     1.0000    0     1.008    3.109466    2.286843    1.413397
  17 H     1.0000    0     1.008    2.896311    1.386621   -1.550512
  18 H     1.0000    0     1.008   -0.970450    3.123766    1.331956
  19 H     1.0000    0     1.008   -0.386279    3.067639   -1.893454
  20 H     1.0000    0     1.008   -2.724170   -0.174738   -2.317655
  21 H     1.0000    0     1.008   -3.530557    0.045447    0.834617

--------------------------------
INTERNAL COORDINATES (ANGSTROEM)
--------------------------------
 C      0   0   0     0.000000000000     0.00000000     0.00000000
 C      1   0   0     1.484330891860     0.00000000     0.00000000
 C      2   1   0     1.405939538944   118.80580300     0.00000000
 C      3   2   1     1.396499971399   120.60471588   181.41502418
 C      4   3   2     1.395716629909   120.08549107   359.82437037
 C      5   4   3     1.397047584443   119.97607719   359.79396797
 C      6   5   4     1.399600346575   120.18905586     0.30424775
 C      1   2   3     1.330779655019   127.36960691   177.77354828
 C      8   1   2     1.380740099439   106.40609822   180.76636780
 C      9   8   1     1.330137640358   107.71444616     3.73937461
 O     10   9   8     1.346156856809   108.90951205   353.57620451
 H      3   2   1     1.082895000126   120.63343774     0.88342805
 H      4   3   2     1.082240285295   119.82672191   179.53815277
 H      5   4   3     1.082177994914   119.90027338   179.71116810
 H      6   5   4     1.082438291830   119.79402126   180.01245615
 H      7   6   5     1.081244293054   118.44106148   179.68525530
 H     10   9   8     1.085766375774   114.65977741   211.38131026
 H     10   9   8     1.088651252194   102.55757250   106.17513675
 H      9   8   1     1.069999999980   109.90861107   244.01197433
 H      9   8   1     1.069999999985   110.49354417   124.51949286
 H      8   1   2     1.069999999991   110.23197158   300.28599695
 H      8   1   2     1.069999999979   111.25140404    59.43946076

---------------------------
INTERNAL COORDINATES (A.U.)
---------------------------
 C      0   0   0     0.000000000000     0.00000000     0.00000000
 C      1   0   0     2.804978877734     0.00000000     0.00000000
 C      2   1   0     2.656840689456   118.80580300     0.00000000
 C      3   2   1     2.639002491974   120.60471588   181.41502418
 C      4   3   2     2.637522191087   120.08549107   359.82437037
 C      5   4   3     2.640037330654   119.97607719   359.79396797
 C      6   5   4     2.644861351967   120.18905586     0.30424775
 C      1   2   3     2.514809092581   127.36960691   177.77354828
 C      8   1   2     2.609220650062   106.40609822   180.76636780
 C      9   8   1     2.513595860696   107.71444616     3.73937461
 O     10   9   8     2.543867792669   108.90951205   353.57620451
 H      3   2   1     2.046374982030   120.63343774     0.88342805
 H      4   3   2     2.045137750303   119.82672191   179.53815277
 H      5   4   3     2.045020038543   119.90027338   179.71116810
 H      6   5   4     2.045511928427   119.79402126   180.01245615
 H      7   6   5     2.043255597737   118.44106148   179.68525530
 H     10   9   8     2.051801095633   114.65977741   211.38131026
 H     10   9   8     2.057252721997   102.55757250   106.17513675
 H      9   8   1     2.022006963257   109.90861107   244.01197433
 H      9   8   1     2.022006963268   110.49354417   124.51949286
 H      8   1   2     2.022006963279   110.23197158   300.28599695
 H      8   1   2     2.022006963255   111.25140404    59.43946076

---------------------
BASIS SET INFORMATION
---------------------
There are 3 groups of distinct atoms

 Group   1 Type C   : 7s4p1d contracted to 3s2p1d pattern {511/31/1}
 Group   2 Type O   : 7s4p1d contracted to 3s2p1d pattern {511/31/1}
 Group   3 Type H   : 4s1p contracted to 2s1p pattern {31/1}

Atom   0C    basis set group =>   1
Atom   1C    basis set group =>   1
Atom   2C    basis set group =>   1
Atom   3C    basis set group =>   1
Atom   4C    basis set group =>   1
Atom   5C    basis set group =>   1
Atom   6C    basis set group =>   1
Atom   7C    basis set group =>   1
Atom   8C    basis set group =>   1
Atom   9C    basis set group =>   1
Atom  10O    basis set group =>   2
Atom  11H    basis set group =>   3
Atom  12H    basis set group =>   3
Atom  13H    basis set group =>   3
Atom  14H    basis set group =>   3
Atom  15H    basis set group =>   3
Atom  16H    basis set group =>   3
Atom  17H    basis set group =>   3
Atom  18H    basis set group =>   3
Atom  19H    basis set group =>   3
Atom  20H    basis set group =>   3
Atom  21H    basis set group =>   3
---------------------------------
AUXILIARY/J BASIS SET INFORMATION
---------------------------------
There are 3 groups of distinct atoms

 Group   1 Type C   : 12s5p4d2f1g contracted to 6s4p3d1f1g pattern {711111/2111/211/2/1}
 Group   2 Type O   : 12s5p4d2f1g contracted to 6s4p3d1f1g pattern {711111/2111/211/2/1}
 Group   3 Type H   : 5s2p1d contracted to 3s1p1d pattern {311/2/1}

Atom   0C    basis set group =>   1
Atom   1C    basis set group =>   1
Atom   2C    basis set group =>   1
Atom   3C    basis set group =>   1
Atom   4C    basis set group =>   1
Atom   5C    basis set group =>   1
Atom   6C    basis set group =>   1
Atom   7C    basis set group =>   1
Atom   8C    basis set group =>   1
Atom   9C    basis set group =>   1
Atom  10O    basis set group =>   2
Atom  11H    basis set group =>   3
Atom  12H    basis set group =>   3
Atom  13H    basis set group =>   3
Atom  14H    basis set group =>   3
Atom  15H    basis set group =>   3
Atom  16H    basis set group =>   3
Atom  17H    basis set group =>   3
Atom  18H    basis set group =>   3
Atom  19H    basis set group =>   3
Atom  20H    basis set group =>   3
Atom  21H    basis set group =>   3
---------------------------------
AUXILIARY/C BASIS SET INFORMATION
---------------------------------
There are 3 groups of distinct atoms

 Group   1 Type C   : 8s6p5d3f contracted to 6s5p4d1f pattern {311111/21111/2111/3}
 Group   2 Type O   : 8s6p5d3f contracted to 6s5p4d1f pattern {311111/21111/2111/3}
 Group   3 Type H   : 4s3p2d contracted to 3s2p1d pattern {211/21/2}

Atom   0C    basis set group =>   1
Atom   1C    basis set group =>   1
Atom   2C    basis set group =>   1
Atom   3C    basis set group =>   1
Atom   4C    basis set group =>   1
Atom   5C    basis set group =>   1
Atom   6C    basis set group =>   1
Atom   7C    basis set group =>   1
Atom   8C    basis set group =>   1
Atom   9C    basis set group =>   1
Atom  10O    basis set group =>   2
Atom  11H    basis set group =>   3
Atom  12H    basis set group =>   3
Atom  13H    basis set group =>   3
Atom  14H    basis set group =>   3
Atom  15H    basis set group =>   3
Atom  16H    basis set group =>   3
Atom  17H    basis set group =>   3
Atom  18H    basis set group =>   3
Atom  19H    basis set group =>   3
Atom  20H    basis set group =>   3
Atom  21H    basis set group =>   3


           ************************************************************
           *        Program running with 8 parallel MPI-processes     *
           *              working on a common directory               *
           ************************************************************
------------------------------------------------------------------------------
                             ORCA STARTUP CALCULATIONS
                           -- RI-GTO INTEGRALS CHOSEN --
------------------------------------------------------------------------------
------------------------------------------------------------------------------
                   ___                                                        
                  /   \      - P O W E R E D   B Y -                         
                 /     \                                                     
                 |  |  |   _    _      __       _____    __    __             
                 |  |  |  | |  | |    /  \     |  _  \  |  |  /  |          
                  \  \/   | |  | |   /    \    | | | |  |  | /  /          
                 / \  \   | |__| |  /  /\  \   | |_| |  |  |/  /          
                |  |  |   |  __  | /  /__\  \  |    /   |      \           
                |  |  |   | |  | | |   __   |  |    \   |  |\   \          
                \     /   | |  | | |  |  |  |  | |\  \  |  | \   \       
                 \___/    |_|  |_| |__|  |__|  |_| \__\ |__|  \__/        
                                                                              
                      - O R C A' S   B I G   F R I E N D -                    
                                      &                                       
                       - I N T E G R A L  F E E D E R -                       
                                                                              
 v1 FN, 2020, v2 2021, v3 2022-2024                                           
------------------------------------------------------------------------------


----------------------
SHARK INTEGRAL PACKAGE
----------------------

Number of atoms                             ...     22
Number of basis functions                   ...    209
Number of shells                            ...     99
Maximum angular momentum                    ...      2
Integral batch strategy                     ... SHARK/LIBINT Hybrid
RI-J (if used) integral strategy            ... SPLIT-RIJ (Revised 2003 algorithm where possible)
Printlevel                                  ...      1
Contraction scheme used                     ... SEGMENTED contraction
Prescreening option                         ... SCHWARTZ
   Thresh                                   ... 1.000e-13
   Tcut                                     ... 1.000e-15
   Tpresel                                  ... 1.000e-15 
Coulomb Range Separation                    ... NOT USED
Exchange Range Separation                   ... NOT USED
Multipole approximations                    ... NOT USED
Finite Nucleus Model                        ... NOT USED
CABS basis                                  ... NOT available
Auxiliary Coulomb fitting basis             ... AVAILABLE
   # of basis functions in Aux-J            ...    660
   # of shells in Aux-J                     ...    220
   Maximum angular momentum in Aux-J        ...      4
Auxiliary J/K fitting basis                 ... NOT available
Auxiliary Correlation fitting basis         ... AVAILABLE
   # of basis functions in Aux-C            ...    682
   # of shells in Aux-C                     ...    242
   Maximum angular momentum in Aux-C        ...      3
Auxiliary 'external' fitting basis          ... NOT available

Checking pre-screening integrals            ... done (  0.0 sec) Dimension = 99
Check shell pair data                       ... done (  0.0 sec)
Shell pair information
Shell pair cut-off parameter TPreSel        ...   1.0e-15
Total number of shell pairs                 ...      4950
Shell pairs after pre-screening             ...      4541
Total number of primitive shell pairs       ...     17754
Primitive shell pairs kept                  ...     12019
          la=0 lb=0:   1423 shell pairs
          la=1 lb=0:   1670 shell pairs
          la=1 lb=1:    516 shell pairs
          la=2 lb=0:    546 shell pairs
          la=2 lb=1:    327 shell pairs
          la=2 lb=2:     59 shell pairs

Calculating one electron integrals          ... done (  0.0 sec)
Calculating RI/J V-Matrix + Cholesky decomp.... done (  0.1 sec)
Calculating RI/C V-Matrix + Cholesky decomp.... done (  0.1 sec)
Calculating Nuclear repulsion               ... done (  0.0 sec) ENN=    585.220718988715 Eh

Diagonalization of the overlap matrix:
Smallest eigenvalue                        ... 2.892e-04
Time for diagonalization                   ...    0.006 sec
Threshold for overlap eigenvalues          ... 1.000e-07
Number of eigenvalues below threshold      ... 0
Time for construction of square roots      ...    0.032 sec
Total time needed                          ...    0.039 sec

-------------------
DFT GRID GENERATION
-------------------

General Integration Accuracy     IntAcc      ... 4.388
Radial Grid Type                 RadialGrid  ... OptM3 with GC (2021)
Angular Grid (max. ang.)         AngularGrid ... 4 (Lebedev-302)
Angular grid pruning method      GridPruning ... 4 (adaptive)
Weight generation scheme         WeightScheme... mBecke (2022)
Basis function cutoff            BFCut       ... 1.0000e-13
Integration weight cutoff        WCut        ... 1.0000e-14
Partially contracted basis set               ... off
Rotationally invariant grid construction     ... off
Angular grids for H and He will be reduced by one unit

Total number of grid points                  ...   100999
Total number of batches                      ...     1590
Average number of points per batch           ...       63
Average number of grid points per atom       ...     4591

--------------------
COSX GRID GENERATION
--------------------

GRIDX 1
-------
General Integration Accuracy     IntAcc      ... 3.816
Radial Grid Type                 RadialGrid  ... OptM3 with GC (2021)
Angular Grid (max. ang.)         AngularGrid ... 1 (Lebedev-50)
Angular grid pruning method      GridPruning ... 4 (adaptive)
Weight generation scheme         WeightScheme... mBecke (2022)
Basis function cutoff            BFCut       ... 1.0000e-13
Integration weight cutoff        WCut        ... 1.0000e-14
Partially contracted basis set               ... on
Rotationally invariant grid construction     ... off
Angular grids for H and He will be reduced by one unit

Total number of grid points                  ...    12909
Total number of batches                      ...      114
Average number of points per batch           ...      113
Average number of grid points per atom       ...      587
UseSFitting                                  ... on

GRIDX 2
-------
General Integration Accuracy     IntAcc      ... 4.020
Radial Grid Type                 RadialGrid  ... OptM3 with GC (2021)
Angular Grid (max. ang.)         AngularGrid ... 2 (Lebedev-110)
Angular grid pruning method      GridPruning ... 4 (adaptive)
Weight generation scheme         WeightScheme... mBecke (2022)
Basis function cutoff            BFCut       ... 1.0000e-13
Integration weight cutoff        WCut        ... 1.0000e-14
Partially contracted basis set               ... on
Rotationally invariant grid construction     ... off
Angular grids for H and He will be reduced by one unit

Total number of grid points                  ...    27788
Total number of batches                      ...      227
Average number of points per batch           ...      122
Average number of grid points per atom       ...     1263
UseSFitting                                  ... on

GRIDX 3
-------
General Integration Accuracy     IntAcc      ... 4.338
Radial Grid Type                 RadialGrid  ... OptM3 with GC (2021)
Angular Grid (max. ang.)         AngularGrid ... 3 (Lebedev-194)
Angular grid pruning method      GridPruning ... 4 (adaptive)
Weight generation scheme         WeightScheme... mBecke (2022)
Basis function cutoff            BFCut       ... 1.0000e-13
Integration weight cutoff        WCut        ... 1.0000e-14
Partially contracted basis set               ... on
Rotationally invariant grid construction     ... off
Angular grids for H and He will be reduced by one unit

Total number of grid points                  ...    60940
Total number of batches                      ...      488
Average number of points per batch           ...      124
Average number of grid points per atom       ...     2770
UseSFitting                                  ... on
Initializing property integral containers    ... done (  0.0 sec)

SHARK setup successfully completed in   1.6 seconds

Maximum memory used throughout the entire STARTUP-calculation: 27.2 MB


           ************************************************************
           *        Program running with 8 parallel MPI-processes     *
           *              working on a common directory               *
           ************************************************************
-------------------------------------------------------------------------------
                                 ORCA GUESS
                   Start orbitals & Density for SCF / CASSCF
-------------------------------------------------------------------------------

------------
SCF SETTINGS
------------
Hamiltonian:
 Density Functional     Method          .... DFT(GTOs)
 Exchange Functional    Exchange        .... B88
   X-Alpha parameter    XAlpha          ....  0.666667
   Becke's b parameter  XBeta           ....  0.004200
 Correlation Functional Correlation     .... LYP
 LDA part of GGA corr.  LDAOpt          .... VWN-3
 Gradients option       PostSCFGGA      .... off
 Hybrid DFT is turned on
   Fraction HF Exchange ScalHFX         ....  0.530000
   Scaling of DF-GGA-X  ScalDFX         ....  0.470000
   Scaling of DF-GGA-C  ScalDFC         ....  0.730000
   Scaling of DF-LDA-C  ScalLDAC        ....  0.730000
   Perturbative correction              ....  0.270000
   NL short-range parameter             ....  7.800000
 RI-approximation to the Coulomb term is turned on
   Number of AuxJ basis functions       .... 660
   RIJ-COSX (HFX calculated with COS-X)).... on


General Settings:
 Integral files         IntName         .... calc
 Hartree-Fock type      HFTyp           .... RHF
 Total Charge           Charge          ....    1
 Multiplicity           Mult            ....    1
 Number of Electrons    NEL             ....   78
 Basis Dimension        Dim             ....  209
 Nuclear Repulsion      ENuc            ....    585.2207189887 Eh

Convergence Acceleration:
 AO-DIIS                CNVDIIS         .... on
   Start iteration      DIISMaxIt       ....    12
   Startup error        DIISStart       ....  0.200000
   # of expansion vecs  DIISMaxEq       ....     5
   Bias factor          DIISBfac        ....   1.050
   Max. coefficient     DIISMaxC        ....  10.000
 MO-DIIS                CNVKDIIS        .... off
 Trust-Rad. Augm. Hess. CNVTRAH         .... auto
   Auto Start mean grad. ratio tolernc. ....  1.125000
   Auto Start start iteration           ....    50
   Auto Start num. interpolation iter.  ....    10
   Max. Number of Micro iterations      ....    24
   Max. Number of Macro iterations      .... Maxiter - #DIIS iter
   Number of Davidson start vectors     ....     2
   Converg. threshold    (grad. norm)   ....   2.000e-07
   Grad. Scal. Fac. for Micro threshold ....   0.100
   Minimum threshold for Micro iter.    ....   1.000e-02
   NR start threshold (gradient norm)   ....   1.000e-04
   Initial trust radius                 ....   0.400
   Minimum AH scaling param. (alpha)    ....   1.000
   Maximum AH scaling param. (alpha)    .... 1000.000
   Quad. conv. algorithm                .... NR
   White noise on init. David. guess    .... on
   Maximum white noise                  ....   0.010
   Pseudo random numbers                .... off
   Inactive MOs                         .... canonical
   Orbital update algorithm             .... Taylor
   Preconditioner                       .... Diag
   Full preconditioner red. dimension   ....   250
 SOSCF                  CNVSOSCF        .... on
   Start iteration      SOSCFMaxIt      ....   150
   Startup grad/error   SOSCFStart      ....  0.003300
   Hessian update       SOSCFHessUp     .... L-BFGS
 Level Shifting         CNVShift        .... on
   Level shift para.    LevelShift      ....    0.2500
   Turn off err/grad.   ShiftErr        ....    0.0010
 Zerner damping         CNVZerner       .... off
 Static damping         CNVDamp         .... on
   Fraction old density DampFac         ....    0.7000
   Max. Damping (<1)    DampMax         ....    0.9800
   Min. Damping (>=0)   DampMin         ....    0.0000
   Turn off err/grad.   DampErr         ....    0.1000

SCF Procedure:
 Maximum # iterations   MaxIter         ....   125
 SCF integral mode      SCFMode         .... Direct
   Integral package                     .... SHARK and LIBINT hybrid scheme
 Reset frequency        DirectResetFreq ....    20
 Integral Threshold     Thresh          ....  1.000e-13 Eh
 Primitive CutOff       TCut            ....  1.000e-15 Eh

Convergence Tolerance:
 Convergence Check Mode ConvCheckMode   .... Total+1el-Energy
 Convergence forced     ConvForced      .... 0
 Energy Change          TolE            ....  1.000e-10 Eh
 1-El. energy change                    ....  1.000e-07 Eh
 Orbital Gradient       TolG            ....  2.000e-07
 Orbital Rotation angle TolX            ....  2.000e-07
 DIIS Error             TolErr          ....  1.000e-09

------------------------------
INITIAL GUESS: MODEL POTENTIAL
------------------------------
Loading Hartree-Fock densities                     ... done
Calculating cut-offs                               ... done
Initializing the effective Hamiltonian             ... done
Setting up the integral package (SHARK)            ... done
Starting the Coulomb interaction                   ... done (   0.1 sec)
Making the grid                                    ... done (   0.1 sec)
Mapping shells                                     ... done
Starting the XC term evaluation                    ... done (   0.0 sec)
  promolecular density results
     # of electrons  =     78.994334103
     EX              =    -63.103692984
     EC              =     -0.888363008
     EX+EC           =    -63.992055991
Transforming the Hamiltonian                       ... done (   0.0 sec)
Diagonalizing the Hamiltonian                      ... done (   0.0 sec)
Back transforming the eigenvectors                 ... done (   0.0 sec)
Now organizing SCF variables                       ... done
                      ------------------
                      INITIAL GUESS DONE (   0.3 sec)
                      ------------------
             **** ENERGY FILE WAS UPDATED (calc.en.tmp) ****
Finished Guess after   0.5 sec
Maximum memory used throughout the entire GUESS-calculation: 15.3 MB


           ************************************************************
           *        Program running with 8 parallel MPI-processes     *
           *              working on a common directory               *
           ************************************************************

-------------------------------------------------------------------------------------------
                                      ORCA LEAN-SCF
                              memory conserving SCF solver
-------------------------------------------------------------------------------------------

--------------------
CPCM SOLVATION MODEL
--------------------
CPCM parameters:
  Epsilon                                         ...      16.7000
  Refrac                                          ...       1.2750
  Rsolv                                           ...       1.3000
  Surface type                                    ... GAUSSIAN VDW
  Discretization scheme                           ... Constant charge density
    Threshold for H atoms                         ...       5.0000 (charges/Ang^2)
    Threshold for non-H atoms                     ...       5.0000 (charges/Ang^2)
  Epsilon function type                           ...         CPCM
Solvent:                                          ... CUSTOM
Radii:
  Scheme                                          ... Element-dependent radii
  Radius for C  used is    3.8550 Bohr (=   2.0400 Ang.)
  Radius for O  used is    3.4469 Bohr (=   1.8240 Ang.)
  Radius for H  used is    2.4944 Bohr (=   1.3200 Ang.)
Calculating surface                               ...        done! (  0.0s)
Cavity surface points                             ...         2026
Cavity Volume                                     ...    1256.9272
Cavity Surface-area                               ...     684.4036
Calculating surface distance matrix               ...        done! (  0.1s)
Performing Cholesky decomposition & store         ...        done! (  0.2s)
Overall time for CPCM initialization              ...                 0.3s

----------------------------------------D-I-I-S--------------------------------------------
Iteration    Energy (Eh)           Delta-E    RMSDP     MaxDP     DIISErr   Damp  Time(sec)
-------------------------------------------------------------------------------------------
               ***  Starting incremental Fock matrix formation  ***
    1    -461.0611483866164235     0.00e+00  4.62e-03  1.81e-01  1.78e-01  0.700   1.7
    2    -461.1583643719470729    -9.72e-02  3.43e-03  1.35e-01  1.05e-01  0.700   1.2
                               ***Turning on AO-DIIS***
    3    -461.2091419604898874    -5.08e-02  2.20e-03  9.72e-02  5.32e-02  0.700   1.2
    4    -461.2397162000604567    -3.06e-02  5.08e-03  2.30e-01  3.35e-02  0.000   1.1
    5    -461.3053925394572161    -6.57e-02  2.12e-04  4.14e-03  4.07e-03  0.000   1.2
                              *** Initializing SOSCF ***
---------------------------------------S-O-S-C-F--------------------------------------
Iteration    Energy (Eh)           Delta-E    RMSDP     MaxDP     MaxGrad    Time(sec)
--------------------------------------------------------------------------------------
    6    -461.3055787466314541    -1.86e-04  1.02e-04  2.11e-03  2.39e-03     1.2
               *** Restarting incremental Fock matrix formation ***
    7    -461.3058056573966041    -2.27e-04  7.85e-05  1.64e-03  7.13e-04     1.8
    8    -461.3058206703472024    -1.50e-05  6.32e-05  1.55e-03  3.23e-04     1.6
    9    -461.3058248239524346    -4.15e-06  2.72e-05  5.03e-04  1.84e-04     1.5
   10    -461.3058258355756607    -1.01e-06  6.96e-06  1.54e-04  3.98e-05     1.5
   11    -461.3058258669152565    -3.13e-08  2.58e-06  7.19e-05  1.97e-05     1.4
   12    -461.3058258970611405    -3.01e-08  6.17e-07  1.60e-05  4.69e-06     1.4
   13    -461.3058258982860025    -1.22e-09  2.63e-07  6.52e-06  3.94e-06     1.3
   14    -461.3058258984854092    -1.99e-10  6.42e-08  2.09e-06  5.06e-07     1.3
   15    -461.3058258985847715    -9.94e-11  2.73e-08  8.65e-07  4.49e-07     1.2
                 **** Energy Check signals convergence ****

               *****************************************************
               *                     SUCCESS                       *
               *           SCF CONVERGED AFTER  15 CYCLES          *
               *****************************************************

Recomputing exchange energy using gridx3       ... done (    2.081 sec)
Old exchange energy                            :    -33.897644018 Eh
New exchange energy                            :    -33.897680005 Eh
Exchange energy change after final integration :     -0.000035988 Eh
Total energy after final integration           :   -461.305861886 Eh
             **** ENERGY FILE WAS UPDATED (calc.en.tmp) ****

----------------
TOTAL SCF ENERGY
----------------

Total Energy       :       -461.30586188631185 Eh          -12552.77067 eV

Components:
Nuclear Repulsion  :        585.22071898871536 Eh           15924.66536 eV
Electronic Energy  :      -1046.44793217718279 Eh          -28475.29589 eV
One Electron Energy:      -1769.43632945883110 Eh          -48148.81036 eV
Two Electron Energy:        722.98839728164819 Eh           19673.51447 eV
CPCM Dielectric    :         -0.07861271011734 Eh              -2.13916 eV

Virial components:
Potential Energy   :       -920.00558985717225 Eh          -25034.62484 eV
Kinetic Energy     :        458.69972797086047 Eh           12481.85416 eV
Virial Ratio       :          2.00568156847832

DFT components:
N(Alpha)           :       38.999994366288 electrons
N(Beta)            :       38.999994366288 electrons
N(Total)           :       77.999988732575 electrons
E(X)               :      -30.100621664517 Eh       
E(C)               :       -1.927923534938 Eh       
E(XC)              :      -32.028545199455 Eh       

CPCM Solvation Model Properties:
Surface-charge          :         -1.01725569343508
Corrected charge        :         -1.00000000000000
Outlying charge corr.   :          0.00001939816887 Eh               0.00053 eV
Free-energy (cav+disp)  :  This term is not implemented in the current solvation scheme

---------------
SCF CONVERGENCE
---------------

  Last Energy change         ...    9.9362e-11  Tolerance :   1.0000e-10
  Last MAX-Density change    ...    8.6482e-07  Tolerance :   1.0000e-09
  Last RMS-Density change    ...    2.7251e-08  Tolerance :   1.0000e-10
  Last DIIS Error            ...    2.3919e-03  Tolerance :   1.0000e-09
  Last Orbital Gradient      ...    4.4865e-07  Tolerance :   2.0000e-07
  Last Orbital Rotation      ...    7.4541e-07  Tolerance :   2.0000e-07


----------------
ORBITAL ENERGIES
----------------

  NO   OCC          E(Eh)            E(eV) 
   0   2.0000     -19.852649      -540.2180 
   1   2.0000     -10.810199      -294.1605 
   2   2.0000     -10.690910      -290.9145 
   3   2.0000     -10.684629      -290.7435 
   4   2.0000     -10.680031      -290.6184 
   5   2.0000     -10.676399      -290.5196 
   6   2.0000     -10.671016      -290.3731 
   7   2.0000     -10.660687      -290.0920 
   8   2.0000     -10.658555      -290.0340 
   9   2.0000     -10.650107      -289.8041 
  10   2.0000     -10.618180      -288.9354 
  11   2.0000      -1.328971       -36.1631 
  12   2.0000      -1.027504       -27.9598 
  13   2.0000      -1.012680       -27.5564 
  14   2.0000      -0.956108       -26.0170 
  15   2.0000      -0.887150       -24.1406 
  16   2.0000      -0.884333       -24.0639 
  17   2.0000      -0.776206       -21.1216 
  18   2.0000      -0.762709       -20.7544 
  19   2.0000      -0.721749       -19.6398 
  20   2.0000      -0.710295       -19.3281 
  21   2.0000      -0.675290       -18.3756 
  22   2.0000      -0.662961       -18.0401 
  23   2.0000      -0.617542       -16.8042 
  24   2.0000      -0.581683       -15.8284 
  25   2.0000      -0.566188       -15.4067 
  26   2.0000      -0.546956       -14.8834 
  27   2.0000      -0.539645       -14.6845 
  28   2.0000      -0.527283       -14.3481 
  29   2.0000      -0.518722       -14.1151 
  30   2.0000      -0.513987       -13.9863 
  31   2.0000      -0.490796       -13.3552 
  32   2.0000      -0.479842       -13.0572 
  33   2.0000      -0.459613       -12.5067 
  34   2.0000      -0.453099       -12.3294 
  35   2.0000      -0.442124       -12.0308 
  36   2.0000      -0.367362        -9.9964 
  37   2.0000      -0.339499        -9.2382 
  38   2.0000      -0.325409        -8.8548 
  39   0.0000      -0.086795        -2.3618 
  40   0.0000       0.016502         0.4490 
  41   0.0000       0.044912         1.2221 
  42   0.0000       0.081508         2.2179 
  43   0.0000       0.108273         2.9463 
  44   0.0000       0.112845         3.0707 
  45   0.0000       0.132704         3.6111 
  46   0.0000       0.148674         4.0456 
  47   0.0000       0.160850         4.3770 
  48   0.0000       0.168495         4.5850 
  49   0.0000       0.184713         5.0263 
*Only the first 10 virtual orbitals were printed.

                    ********************************
                    * MULLIKEN POPULATION ANALYSIS *
                    ********************************

-----------------------
MULLIKEN ATOMIC CHARGES
-----------------------
   0 C :    0.190158
   1 C :   -0.050477
   2 C :    0.041257
   3 C :   -0.017736
   4 C :    0.048794
   5 C :   -0.013006
   6 C :    0.026695
   7 C :    0.101998
   8 C :    0.006248
   9 C :    0.242055
  10 O :   -0.281138
  11 H :    0.055669
  12 H :    0.051129
  13 H :    0.058951
  14 H :    0.051210
  15 H :    0.061710
  16 H :    0.064830
  17 H :    0.032001
  18 H :    0.040490
  19 H :    0.046461
  20 H :    0.119444
  21 H :    0.123259
Sum of atomic charges:    1.0000000

--------------------------------
MULLIKEN REDUCED ORBITAL CHARGES
--------------------------------
  0 C s       :     3.175650  s :     3.175650
      pz      :     0.635313  p :     2.543957
      px      :     0.817516
      py      :     1.091127
      dz2     :     0.007989  d :     0.090235
      dxz     :     0.016834
      dyz     :     0.011637
      dx2y2   :     0.028776
      dxy     :     0.024999

  1 C s       :     3.038371  s :     3.038371
      pz      :     1.094030  p :     2.969826
      px      :     0.968755
      py      :     0.907041
      dz2     :     0.004237  d :     0.042280
      dxz     :     0.006921
      dyz     :     0.002859
      dx2y2   :     0.014741
      dxy     :     0.013523

  2 C s       :     3.229591  s :     3.229591
      pz      :     0.882113  p :     2.690753
      px      :     0.881948
      py      :     0.926692
      dz2     :     0.003189  d :     0.038399
      dxz     :     0.003212
      dyz     :     0.007512
      dx2y2   :     0.011668
      dxy     :     0.012818

  3 C s       :     3.165421  s :     3.165421
      pz      :     0.975175  p :     2.814795
      px      :     0.923538
      py      :     0.916082
      dz2     :     0.003095  d :     0.037520
      dxz     :     0.004324
      dyz     :     0.004516
      dx2y2   :     0.012396
      dxy     :     0.013189

  4 C s       :     3.170248  s :     3.170248
      pz      :     0.877244  p :     2.741517
      px      :     0.952003
      py      :     0.912270
      dz2     :     0.003442  d :     0.039442
      dxz     :     0.006469
      dyz     :     0.003738
      dx2y2   :     0.013244
      dxy     :     0.012550

  5 C s       :     3.165088  s :     3.165088
      pz      :     0.974787  p :     2.810528
      px      :     0.901385
      py      :     0.934356
      dz2     :     0.003054  d :     0.037389
      dxz     :     0.003428
      dyz     :     0.005458
      dx2y2   :     0.012952
      dxy     :     0.012497

  6 C s       :     3.207222  s :     3.207222
      pz      :     0.898013  p :     2.727946
      px      :     0.916456
      py      :     0.913477
      dz2     :     0.003271  d :     0.038138
      dxz     :     0.005056
      dyz     :     0.005546
      dx2y2   :     0.011615
      dxy     :     0.012650

  7 C s       :     2.750599  s :     2.750599
      pz      :     1.071253  p :     3.099525
      px      :     1.096309
      py      :     0.931963
      dz2     :     0.008508  d :     0.047878
      dxz     :     0.007295
      dyz     :     0.007272
      dx2y2   :     0.009413
      dxy     :     0.015391

  8 C s       :     2.821198  s :     2.821198
      pz      :     1.056685  p :     3.119800
      px      :     0.971244
      py      :     1.091870
      dz2     :     0.008334  d :     0.052755
      dxz     :     0.009627
      dyz     :     0.011047
      dx2y2   :     0.010758
      dxy     :     0.012989

  9 C s       :     2.894039  s :     2.894039
      pz      :     1.060844  p :     2.781458
      px      :     1.046926
      py      :     0.673688
      dz2     :     0.011800  d :     0.082448
      dxz     :     0.012716
      dyz     :     0.014498
      dx2y2   :     0.026479
      dxy     :     0.016955

 10 O s       :     3.752753  s :     3.752753
      pz      :     1.661770  p :     4.506368
      px      :     1.437703
      py      :     1.406896
      dz2     :     0.002624  d :     0.022017
      dxz     :     0.003822
      dyz     :     0.002800
      dx2y2   :     0.009037
      dxy     :     0.003735

 11 H s       :     0.919195  s :     0.919195
      pz      :     0.004354  p :     0.025136
      px      :     0.017026
      py      :     0.003757

 12 H s       :     0.924038  s :     0.924038
      pz      :     0.004407  p :     0.024833
      px      :     0.009939
      py      :     0.010487

 13 H s       :     0.916447  s :     0.916447
      pz      :     0.003429  p :     0.024602
      px      :     0.003944
      py      :     0.017229

 14 H s       :     0.923935  s :     0.923935
      pz      :     0.004604  p :     0.024855
      px      :     0.016442
      py      :     0.003809

 15 H s       :     0.913332  s :     0.913332
      pz      :     0.004364  p :     0.024958
      px      :     0.010881
      py      :     0.009712

 16 H s       :     0.908687  s :     0.908687
      pz      :     0.009264  p :     0.026483
      px      :     0.009319
      py      :     0.007900

 17 H s       :     0.942098  s :     0.942098
      pz      :     0.014387  p :     0.025901
      px      :     0.008929
      py      :     0.002585

 18 H s       :     0.932757  s :     0.932757
      pz      :     0.011698  p :     0.026754
      px      :     0.005762
      py      :     0.009294

 19 H s       :     0.926263  s :     0.926263
      pz      :     0.013619  p :     0.027275
      px      :     0.004722
      py      :     0.008934

 20 H s       :     0.851606  s :     0.851606
      pz      :     0.016958  p :     0.028949
      px      :     0.007213
      py      :     0.004778

 21 H s       :     0.848067  s :     0.848067
      pz      :     0.010188  p :     0.028675
      px      :     0.013704
      py      :     0.004783


                     *******************************
                     * LOEWDIN POPULATION ANALYSIS *
                     *******************************

----------------------
LOEWDIN ATOMIC CHARGES
----------------------
   0 C :    0.310701
   1 C :   -0.078757
   2 C :    0.051560
   3 C :   -0.016269
   4 C :    0.051137
   5 C :   -0.013707
   6 C :    0.046992
   7 C :   -0.027368
   8 C :   -0.032230
   9 C :    0.074620
  10 O :    0.010263
  11 H :    0.049807
  12 H :    0.047119
  13 H :    0.050530
  14 H :    0.047932
  15 H :    0.051662
  16 H :    0.047784
  17 H :    0.035682
  18 H :    0.041285
  19 H :    0.051710
  20 H :    0.100297
  21 H :    0.099250

-------------------------------
LOEWDIN REDUCED ORBITAL CHARGES
-------------------------------
  0 C s       :     2.863313  s :     2.863313
      pz      :     0.641397  p :     2.638685
      px      :     0.893742
      py      :     1.103545
      dz2     :     0.015411  d :     0.187301
      dxz     :     0.031487
      dyz     :     0.021942
      dx2y2   :     0.065190
      dxy     :     0.053271

  1 C s       :     2.841483  s :     2.841483
      pz      :     1.059824  p :     3.131184
      px      :     1.077812
      py      :     0.993548
      dz2     :     0.009279  d :     0.106090
      dxz     :     0.014210
      dyz     :     0.005950
      dx2y2   :     0.039574
      dxy     :     0.037077

  2 C s       :     2.861422  s :     2.861422
      pz      :     0.887183  p :     2.994378
      px      :     1.046066
      py      :     1.061129
      dz2     :     0.006663  d :     0.092640
      dxz     :     0.006030
      dyz     :     0.015424
      dx2y2   :     0.031518
      dxy     :     0.033004

  3 C s       :     2.857269  s :     2.857269
      pz      :     0.964494  p :     3.067444
      px      :     1.051425
      py      :     1.051525
      dz2     :     0.006689  d :     0.091556
      dxz     :     0.008604
      dyz     :     0.008835
      dx2y2   :     0.032406
      dxy     :     0.035022

  4 C s       :     2.865326  s :     2.865326
      pz      :     0.870283  p :     2.989606
      px      :     1.060639
      py      :     1.058684
      dz2     :     0.007252  d :     0.093931
      dxz     :     0.013580
      dyz     :     0.006647
      dx2y2   :     0.034128
      dxy     :     0.032324

  5 C s       :     2.857640  s :     2.857640
      pz      :     0.964487  p :     3.065035
      px      :     1.048810
      py      :     1.051738
      dz2     :     0.006573  d :     0.091032
      dxz     :     0.006085
      dyz     :     0.011383
      dx2y2   :     0.034427
      dxy     :     0.032565

  6 C s       :     2.860380  s :     2.860380
      pz      :     0.899478  p :     3.000939
      px      :     1.034057
      py      :     1.067404
      dz2     :     0.006760  d :     0.091688
      dxz     :     0.010449
      dyz     :     0.010725
      dx2y2   :     0.030282
      dxy     :     0.033472

  7 C s       :     2.758366  s :     2.758366
      pz      :     1.055448  p :     3.144852
      px      :     1.053820
      py      :     1.035585
      dz2     :     0.020835  d :     0.124150
      dxz     :     0.020829
      dyz     :     0.014953
      dx2y2   :     0.025878
      dxy     :     0.041655

  8 C s       :     2.756737  s :     2.756737
      pz      :     1.064857  p :     3.139762
      px      :     1.039683
      py      :     1.035221
      dz2     :     0.018750  d :     0.135732
      dxz     :     0.021910
      dyz     :     0.031784
      dx2y2   :     0.027654
      dxy     :     0.035634

  9 C s       :     2.771142  s :     2.771142
      pz      :     1.074321  p :     2.963774
      px      :     1.080977
      py      :     0.808476
      dz2     :     0.025167  d :     0.190464
      dxz     :     0.032961
      dyz     :     0.032257
      dx2y2   :     0.061990
      dxy     :     0.038089

 10 O s       :     3.420034  s :     3.420034
      pz      :     1.632458  p :     4.530952
      px      :     1.473733
      py      :     1.424760
      dz2     :     0.003889  d :     0.038751
      dxz     :     0.004689
      dyz     :     0.005187
      dx2y2   :     0.017138
      dxy     :     0.007848

 11 H s       :     0.878574  s :     0.878574
      pz      :     0.013797  p :     0.071619
      px      :     0.045020
      py      :     0.012802

 12 H s       :     0.882409  s :     0.882409
      pz      :     0.014592  p :     0.070473
      px      :     0.027417
      py      :     0.028464

 13 H s       :     0.879568  s :     0.879568
      pz      :     0.011564  p :     0.069902
      px      :     0.013383
      py      :     0.044954

 14 H s       :     0.881564  s :     0.881564
      pz      :     0.015075  p :     0.070504
      px      :     0.042848
      py      :     0.012582

 15 H s       :     0.876488  s :     0.876488
      pz      :     0.013897  p :     0.071850
      px      :     0.030104
      py      :     0.027850

 16 H s       :     0.881332  s :     0.881332
      pz      :     0.024059  p :     0.070884
      px      :     0.024674
      py      :     0.022151

 17 H s       :     0.894682  s :     0.894682
      pz      :     0.037250  p :     0.069636
      px      :     0.022811
      py      :     0.009574

 18 H s       :     0.886491  s :     0.886491
      pz      :     0.030649  p :     0.072224
      px      :     0.017416
      py      :     0.024160

 19 H s       :     0.876889  s :     0.876889
      pz      :     0.034265  p :     0.071402
      px      :     0.014105
      py      :     0.023032

 20 H s       :     0.823578  s :     0.823578
      pz      :     0.041597  p :     0.076125
      px      :     0.019834
      py      :     0.014694

 21 H s       :     0.825103  s :     0.825103
      pz      :     0.027113  p :     0.075647
      px      :     0.033924
      py      :     0.014611


                      *****************************
                      * MAYER POPULATION ANALYSIS *
                      *****************************

  NA   - Mulliken gross atomic population
  ZA   - Total nuclear charge
  QA   - Mulliken gross atomic charge
  VA   - Mayer's total valence
  BVA  - Mayer's bonded valence
  FA   - Mayer's free valence

  ATOM       NA         ZA         QA         VA         BVA        FA
  0 C      5.8098     6.0000     0.1902     3.9808     3.9808    -0.0000
  1 C      6.0505     6.0000    -0.0505     3.7618     3.7618     0.0000
  2 C      5.9587     6.0000     0.0413     3.8371     3.8371     0.0000
  3 C      6.0177     6.0000    -0.0177     3.8611     3.8611    -0.0000
  4 C      5.9512     6.0000     0.0488     3.8167     3.8167    -0.0000
  5 C      6.0130     6.0000    -0.0130     3.8693     3.8693    -0.0000
  6 C      5.9733     6.0000     0.0267     3.8731     3.8731    -0.0000
  7 C      5.8980     6.0000     0.1020     3.9792     3.9792    -0.0000
  8 C      5.9938     6.0000     0.0062     4.2246     4.2246    -0.0000
  9 C      5.7579     6.0000     0.2421     3.9886     3.9886     0.0000
 10 O      8.2811     8.0000    -0.2811     2.3087     2.3087     0.0000
 11 H      0.9443     1.0000     0.0557     0.9957     0.9957    -0.0000
 12 H      0.9489     1.0000     0.0511     0.9835     0.9835     0.0000
 13 H      0.9410     1.0000     0.0590     0.9815     0.9815     0.0000
 14 H      0.9488     1.0000     0.0512     0.9839     0.9839    -0.0000
 15 H      0.9383     1.0000     0.0617     0.9901     0.9901    -0.0000
 16 H      0.9352     1.0000     0.0648     0.9839     0.9839     0.0000
 17 H      0.9680     1.0000     0.0320     0.9799     0.9799    -0.0000
 18 H      0.9595     1.0000     0.0405     0.9779     0.9779    -0.0000
 19 H      0.9535     1.0000     0.0465     0.9796     0.9796     0.0000
 20 H      0.8806     1.0000     0.1194     0.9830     0.9830    -0.0000
 21 H      0.8767     1.0000     0.1233     0.9820     0.9820    -0.0000

  Mayer bond orders larger than 0.100000
B(  0-C ,  1-C ) :   1.1368 B(  0-C ,  7-C ) :   1.1788 B(  0-C , 10-O ) :   1.3546 
B(  1-C ,  2-C ) :   1.2847 B(  1-C ,  6-C ) :   1.3051 B(  2-C ,  3-C ) :   1.4252 
B(  2-C , 11-H ) :   1.0044 B(  3-C ,  4-C ) :   1.3669 B(  3-C , 12-H ) :   0.9970 
B(  4-C ,  5-C ) :   1.3593 B(  4-C , 13-H ) :   0.9957 B(  5-C ,  6-C ) :   1.4403 
B(  5-C , 14-H ) :   0.9943 B(  6-C , 15-H ) :   0.9906 B(  7-C ,  8-C ) :   1.1372 
B(  7-C , 20-H ) :   0.8212 B(  7-C , 21-H ) :   0.8326 B(  8-C ,  9-C ) :   1.1583 
B(  8-C , 18-H ) :   0.9001 B(  8-C , 19-H ) :   0.9042 B(  9-C , 10-O ) :   0.8769 
B(  9-C , 16-H ) :   0.9472 B(  9-C , 17-H ) :   0.9486 

-------
TIMINGS
-------

Total SCF time: 0 days 0 hours 0 min 23 sec 

Total time                  ....      23.150 sec
Sum of individual times     ....      23.144 sec  (100.0%)

SCF preparation             ....       0.497 sec  (  2.1%)
Fock matrix formation       ....      21.252 sec  ( 91.8%)
  Startup                   ....       0.076 sec  (  0.4% of F)
  Split-RI-J                ....       1.338 sec  (  6.3% of F)
  Chain of spheres X        ....      13.063 sec  ( 61.5% of F)
  XC integration            ....       2.223 sec  ( 10.5% of F)
    XC Preparation          ....       0.000 sec  (  0.0% of XC)
    Basis function eval.    ....       0.810 sec  ( 36.4% of XC)
    Density eval.           ....       0.503 sec  ( 22.6% of XC)
    XC-Functional eval.     ....       0.102 sec  (  4.6% of XC)
    XC-Potential eval.      ....       0.580 sec  ( 26.1% of XC)
  CPCM terms                ....       3.020 sec  ( 14.2% of F)
Diagonalization             ....       0.000 sec  (  0.0%)
Density matrix formation    ....       0.503 sec  (  2.2%)
Total Energy calculation    ....       0.053 sec  (  0.2%)
Population analysis         ....       0.019 sec  (  0.1%)
Orbital Transformation      ....       0.122 sec  (  0.5%)
Orbital Orthonormalization  ....       0.000 sec  (  0.0%)
DIIS solution               ....       0.285 sec  (  1.2%)
SOSCF solution              ....       0.411 sec  (  1.8%)
Finished LeanSCF after  23.2 sec

Maximum memory used throughout the entire LEANSCF-calculation: 23.6 MB


           ************************************************************
           *        Program running with 8 parallel MPI-processes     *
           *              working on a common directory               *
           ************************************************************

------------------------------------------------------------------------------
                                ORCA  MP2 
------------------------------------------------------------------------------

Freezing NCore=22 chemical core electrons

----------------------
RI-MP2 ENERGY+GRADIENT
----------------------
Dimension of the orbital basis            ...  209
Dimension of the AuxC basis               ...  682
Memory devoted to MP2                     ... 8000 MB   
Data format for matrix containers         ... DOUBLE
Compression type for matrix containers    ... UNCOMPRESSED
Overall scaling of the MP2 energy         ...   2.700e-01

-----------------------
SHARK RI TRANSFORMATION
-----------------------

Number of basis functions                ...    209
Number of aux functions                  ...    682
Number of operators                      ...      1
Generation of IJK                        ... YES
Generation of IAK                        ... YES
Generation of ABK                        ... NO
Orbital Range Operator  0:    0-  38 to   39- 208

Aux basis identifier                     ...   AUXC
Contraction scheme used                  ... SEGMENTED
Do orthogonalization                     ... YES
All operator combinations                ... NO
Transpose (ia|K)                         ... NO
Integral generator used                  ... LIBINT
Starting integral generation + trafo... 
Half trafo (segmented) done. Total time =  0.1 sec. integrals=  0.1 sec trafo=  0.0 sec
Integral generation and half transformation done (  0.1 sec)

Reading or making V^(-1/2)          ... done (  0.0 sec)
Sorting IJK integrals               ... done (  0.1 sec)
Sorting IAK integrals               ... done (  0.1 sec)

SHARK RI integral transformation done. Total time =  0.3 sec.

Opening buffers                              ... done
Frozen core precalculation                   ... done

Starting loop over batches of integrals:

Operator 0  - window                       ... ( 11- 38)x( 39-208)
Operator 0  - Memory available             ...  8000 MB
Operator 0  - Memory needed per MO         ...   0.9 MB
Operator 0  - Number of orbitals per batch ... 4
Operator 0  - Number of batches            ... 1

OPERATOR  0   PASS   0:  MOs    11 ...   14 +   15 ...   18 +   19 ...   22 +   23 ...   26
                            +   27 ...   30 +   31 ...   34 +   35 ...   38
  Reading integrals       ... ok
  Internal MO  13
Closing buffer GIPV ( 0.03 GB; CompressionRatio= 1.00)
Time spent in pair loops =     0.934 sec
Deleting buffers (Ka|jb) ...done

-----------------------------------------------
 RI-MP2 CORRELATION ENERGY:     -0.490196981 Eh
-----------------------------------------------


---------------------
MP2 DENSITY FORMATION
---------------------

Completing the external part of the density      ... done
Storing the unrelaxed density                    ... done

Re-sorting 3-index density container for op 0    ... done
Computing external part of the Lagrangian        ... done
Calculating the xc-kernel                        ... done
Calculating G(D)                                 ... done
Completing the Lagrangian                        ... done
Solving the Z-vector equations                   ... Using XC Grid                  ... (calc.grid_cpscf.tmp) 
Recalculating density on grid  ... (calc.grho_cpscf0.tmp) done
Calculating the xc-kernel      ... (calc.fxc_cpscf0.tmp) done

-------------------
SHARK CP-SCF DRIVER
-------------------

Dimension of the orbital basis          ...    209
Dimension of the CPSCF-problem          ...   6630
Number of operators                     ...      1
Max. number of iterations               ...    128
Convergence Tolerance                   ... 3.0e-06
Number of perturbations                 ...      1
Perturbation type                       ... REAL

----------------------------
POPLE LINEAR EQUATION SOLVER
----------------------------

  ITERATION   0:   ||err||_max =   5.6539e-02 (   0.9 sec)
  ITERATION   1:   ||err||_max =   1.8995e-02 (   0.9 sec)
  ITERATION   2:   ||err||_max =   8.4750e-03 (   0.9 sec)
  ITERATION   3:   ||err||_max =   1.9743e-03 (   0.9 sec)
  ITERATION   4:   ||err||_max =   9.3080e-04 (   0.9 sec)
  ITERATION   5:   ||err||_max =   3.0694e-04 (   0.9 sec)
  ITERATION   6:   ||err||_max =   9.7326e-05 (   0.9 sec)
  ITERATION   7:   ||err||_max =   3.7617e-05 (   0.9 sec)
  ITERATION   8:   ||err||_max =   7.9981e-06 (   0.9 sec)
  ITERATION   9:   ||err||_max =   3.2143e-06 (   0.9 sec)
  ITERATION  10:   ||err||_max =   7.9011e-07 (   0.9 sec)
done
Finalizing the relaxed density                   ... done
Transforming P to the AO basis                   ... done
Storing the relaxed density                      ... done

------------------------------------
ENERGY WEIGHTED DENSITY FINALIZATION
------------------------------------

Gathering the parts of the W-matrix              ... done
Forming the Z-density                            ... done
Transforming Z to the AO basis                   ... done
Calculating G(Z)                                 ... done
Finalizing the W-matrix                          ... done
Transforming W to the AO basis and storing       ... done

----------------------------------
MP2 DERIVATIVE INTEGRAL GENERATION
----------------------------------

Input SCF Electron Density              ... calc.scfp
Input Correlated Electron Density       ... calc.pmp2re
Input Energy Weighted Density           ... calc.wmp2.tmp

Nuclear repulsion gradient              ... done (  0.0 sec)
HCore & Overlap gradient  (SHARK)       ... done (  0.1 sec)
Two-electron RIJ gradient terms         ... done (  0.5 sec)

-----------------------------------------------------------
MP2 COSX Grid Generation
-----------------------------------------------------------

General Integration Accuracy     IntAcc      ... 4.871
Radial Grid Type                 RadialGrid  ... OptM3 with GC (2021)
Angular Grid (max. ang.)         AngularGrid ... 4 (Lebedev-302)
Angular grid pruning method      GridPruning ... 4 (adaptive)
Weight generation scheme         WeightScheme... mBecke (2022)
Basis function cutoff            BFCut       ... 1.0000e-13
Integration weight cutoff        WCut        ... 1.0000e-14
Partially contracted basis set               ... on
Rotationally invariant grid construction     ... off
Angular grids for H and He will be reduced by one unit

Total number of grid points                  ...   116126
Total number of batches                      ...      920
Average number of points per batch           ...      126
Average number of grid points per atom       ...     5278
UseSFitting                                  ... on
Two-electron COSX gradient terms        ... 
Integration Timings:
Total Time                  =     6.1 sec
Basis fcn evaluation        =     0.1 sec
Density evaluation          =     0.1 sec
A evaluation                =     5.3 sec
A derivative evaluation     =     0.0 sec
S-fit derivative evaluation =     0.0 sec
anal. over. der. evaluation =     0.0 sec
num. over. der. evaluation  =     0.4 sec
K(P) evaluation             =     0.1 sec
finalize                    =     0.0 sec

done (  6.9 sec)
CPCM gradient                           ... done (  0.6 sec)
DFT XC gradient                         ... Exchange-correlation gradient    ... done
done (  0.8 sec)
Empirical dispersion gradient           ... 
-------------------
DISPERSION GRADIENT
-------------------

   1   C   :    0.000392494    0.001081470   -0.000001298
   2   C   :   -0.000029622   -0.000162213    0.000011385
   3   C   :    0.000068259   -0.000099089    0.000024884
   4   C   :    0.000067008   -0.000166290    0.000022151
   5   C   :   -0.000035414   -0.000138996   -0.000002540
   6   C   :   -0.000142078   -0.000122812   -0.000025386
   7   C   :   -0.000110193   -0.000105388   -0.000014596
   8   C   :   -0.000058863    0.000199780   -0.000019461
   9   C   :   -0.000002064   -0.000426779    0.000029700
  10   C   :   -0.000249523   -0.000319122   -0.000018798
  11   O   :    0.000143763    0.000078118    0.000032923
  12   H   :    0.000126672   -0.000061790    0.000033717
  13   H   :    0.000077959   -0.000091759    0.000020463
  14   H   :   -0.000031024   -0.000113938   -0.000003591
  15   H   :   -0.000114189   -0.000040283   -0.000023939
  16   H   :   -0.000144456    0.000004517   -0.000029329
  17   H   :    0.000094631    0.000069673    0.000037174
  18   H   :    0.000097293    0.000064695   -0.000031220
  19   H   :   -0.000017832    0.000101023    0.000035390
  20   H   :   -0.000002075    0.000096703   -0.000044375
  21   H   :   -0.000054223    0.000072779   -0.000062669
  22   H   :   -0.000076519    0.000079703    0.000029415

Difference to translation invariance:
           :   -0.0000000000    0.0000000000    0.0000000000

Difference to rotation invariance:
           :    0.0000000000    0.0000000000   -0.0000000000

Norm of the Dispersion gradient    ...    0.0014362239
RMS gradient                       ...    0.0001767869
MAX gradient                       ...    0.0010814700
done (  0.0 sec)

                *********************************************
                * UNRELAXED MP2 DENSITY POPULATION ANALYSIS *
                *********************************************

------------------------------------------------------------------------------
                           ORCA POPULATION ANALYSIS
------------------------------------------------------------------------------
Input electron density              ... calc.pmp2ur
BaseName (.gbw .S,...)              ... calc

                    ********************************
                    * MULLIKEN POPULATION ANALYSIS *
                    ********************************

-----------------------
MULLIKEN ATOMIC CHARGES
-----------------------
   0 C :    0.178676
   1 C :   -0.048425
   2 C :    0.038587
   3 C :   -0.016807
   4 C :    0.046108
   5 C :   -0.012093
   6 C :    0.023917
   7 C :    0.101314
   8 C :    0.003844
   9 C :    0.238614
  10 O :   -0.269465
  11 H :    0.056647
  12 H :    0.052329
  13 H :    0.060047
  14 H :    0.052417
  15 H :    0.062849
  16 H :    0.065738
  17 H :    0.032921
  18 H :    0.041414
  19 H :    0.047442
  20 H :    0.120039
  21 H :    0.123886
Sum of atomic charges:    1.0000000

--------------------------------
MULLIKEN REDUCED ORBITAL CHARGES
--------------------------------
  0 C s       :     3.174626  s :     3.174626
      pz      :     0.644803  p :     2.551495
      px      :     0.818161
      py      :     1.088531
      dz2     :     0.008742  d :     0.095203
      dxz     :     0.017680
      dyz     :     0.012768
      dx2y2   :     0.029902
      dxy     :     0.026111
  1 C s       :     3.039270  s :     3.039270
      pz      :     1.087434  p :     2.960101
      px      :     0.966651
      py      :     0.906016
      dz2     :     0.005401  d :     0.049054
      dxz     :     0.008375
      dyz     :     0.004379
      dx2y2   :     0.016065
      dxy     :     0.014834
  2 C s       :     3.228746  s :     3.228746
      pz      :     0.883039  p :     2.688347
      px      :     0.880682
      py      :     0.924626
      dz2     :     0.004155  d :     0.044320
      dxz     :     0.004306
      dyz     :     0.008821
      dx2y2   :     0.012992
      dxy     :     0.014046
  3 C s       :     3.165419  s :     3.165419
      pz      :     0.971416  p :     2.807729
      px      :     0.921812
      py      :     0.914501
      dz2     :     0.004126  d :     0.043659
      dxz     :     0.005592
      dyz     :     0.005818
      dx2y2   :     0.013575
      dxy     :     0.014548
  4 C s       :     3.169717  s :     3.169717
      pz      :     0.877946  p :     2.738872
      px      :     0.950074
      py      :     0.910853
      dz2     :     0.004419  d :     0.045302
      dxz     :     0.007740
      dyz     :     0.004824
      dx2y2   :     0.014552
      dxy     :     0.013767
  5 C s       :     3.165075  s :     3.165075
      pz      :     0.971087  p :     2.803506
      px      :     0.899967
      py      :     0.932452
      dz2     :     0.004072  d :     0.043512
      dxz     :     0.004548
      dyz     :     0.006912
      dx2y2   :     0.014256
      dxy     :     0.013724
  6 C s       :     3.206742  s :     3.206742
      pz      :     0.898805  p :     2.725279
      px      :     0.915046
      py      :     0.911428
      dz2     :     0.004250  d :     0.044061
      dxz     :     0.006227
      dyz     :     0.006776
      dx2y2   :     0.012811
      dxy     :     0.013997
  7 C s       :     2.752053  s :     2.752053
      pz      :     1.068210  p :     3.091671
      px      :     1.093362
      py      :     0.930099
      dz2     :     0.009821  d :     0.054962
      dxz     :     0.008827
      dyz     :     0.008759
      dx2y2   :     0.010959
      dxy     :     0.016596
  8 C s       :     2.822842  s :     2.822842
      pz      :     1.055015  p :     3.113974
      px      :     0.969403
      py      :     1.089556
      dz2     :     0.009555  d :     0.059340
      dxz     :     0.011000
      dyz     :     0.012373
      dx2y2   :     0.012160
      dxy     :     0.014252
  9 C s       :     2.894408  s :     2.894408
      pz      :     1.059415  p :     2.779016
      px      :     1.044729
      py      :     0.674871
      dz2     :     0.012854  d :     0.087963
      dxz     :     0.013963
      dyz     :     0.015582
      dx2y2   :     0.027437
      dxy     :     0.018128
 10 O s       :     3.751900  s :     3.751900
      pz      :     1.653158  p :     4.489174
      px      :     1.433032
      py      :     1.402984
      dz2     :     0.003865  d :     0.028392
      dxz     :     0.005100
      dyz     :     0.004107
      dx2y2   :     0.010247
      dxy     :     0.005073
 11 H s       :     0.917102  s :     0.917102
      pz      :     0.004853  p :     0.026251
      px      :     0.017167
      py      :     0.004231
 12 H s       :     0.921720  s :     0.921720
      pz      :     0.004903  p :     0.025951
      px      :     0.010260
      py      :     0.010788
 13 H s       :     0.914236  s :     0.914236
      pz      :     0.003949  p :     0.025717
      px      :     0.004399
      py      :     0.017370
 14 H s       :     0.921613  s :     0.921613
      pz      :     0.005095  p :     0.025970
      px      :     0.016606
      py      :     0.004270
 15 H s       :     0.911065  s :     0.911065
      pz      :     0.004871  p :     0.026086
      px      :     0.011175
      py      :     0.010040
 16 H s       :     0.906646  s :     0.906646
      pz      :     0.009644  p :     0.027616
      px      :     0.009694
      py      :     0.008279
 17 H s       :     0.939856  s :     0.939856
      pz      :     0.014661  p :     0.027224
      px      :     0.009401
      py      :     0.003162
 18 H s       :     0.930567  s :     0.930567
      pz      :     0.012019  p :     0.028019
      px      :     0.006280
      py      :     0.009720
 19 H s       :     0.924048  s :     0.924048
      pz      :     0.013882  p :     0.028510
      px      :     0.005263
      py      :     0.009365
 20 H s       :     0.849928  s :     0.849928
      pz      :     0.017110  p :     0.030033
      px      :     0.007634
      py      :     0.005289
 21 H s       :     0.846364  s :     0.846364
      pz      :     0.010504  p :     0.029750
      px      :     0.013964
      py      :     0.005282


                     *******************************
                     * LOEWDIN POPULATION ANALYSIS *
                     *******************************

----------------------
LOEWDIN ATOMIC CHARGES
----------------------
   0 C :    0.298250
   1 C :   -0.075612
   2 C :    0.049947
   3 C :   -0.013934
   4 C :    0.049498
   5 C :   -0.011417
   6 C :    0.045468
   7 C :   -0.025862
   8 C :   -0.031523
   9 C :    0.073230
  10 O :    0.020599
  11 H :    0.049567
  12 H :    0.047127
  13 H :    0.050434
  14 H :    0.047949
  15 H :    0.051542
  16 H :    0.047805
  17 H :    0.035605
  18 H :    0.041098
  19 H :    0.051517
  20 H :    0.099861
  21 H :    0.098850

-------------------------------
LOEWDIN REDUCED ORBITAL CHARGES
-------------------------------
  0 C s       :     2.863313  s :     2.863313
      pz      :     0.650395  p :     2.645076
      px      :     0.894262
      py      :     1.100418
      dz2     :     0.016572  d :     0.193360
      dxz     :     0.032361
      dyz     :     0.023136
      dx2y2   :     0.066563
      dxy     :     0.054728
  1 C s       :     2.842099  s :     2.842099
      pz      :     1.053724  p :     3.118886
      px      :     1.074282
      py      :     0.990881
      dz2     :     0.010982  d :     0.114627
      dxz     :     0.015830
      dyz     :     0.007664
      dx2y2   :     0.041269
      dxy     :     0.038882
  2 C s       :     2.861387  s :     2.861387
      pz      :     0.887449  p :     2.988686
      px      :     1.043283
      py      :     1.057955
      dz2     :     0.008098  d :     0.099980
      dxz     :     0.007219
      dyz     :     0.016800
      dx2y2   :     0.033262
      dxy     :     0.034601
  3 C s       :     2.857408  s :     2.857408
      pz      :     0.960488  p :     3.057371
      px      :     1.048371
      py      :     1.048513
      dz2     :     0.008210  d :     0.099156
      dxz     :     0.010036
      dyz     :     0.010232
      dx2y2   :     0.033996
      dxy     :     0.036682
  4 C s       :     2.865269  s :     2.865269
      pz      :     0.870597  p :     2.984111
      px      :     1.057675
      py      :     1.055839
      dz2     :     0.008675  d :     0.101122
      dxz     :     0.015019
      dyz     :     0.007763
      dx2y2   :     0.035754
      dxy     :     0.033912
  5 C s       :     2.857780  s :     2.857780
      pz      :     0.960548  p :     3.055026
      px      :     1.045879
      py      :     1.048599
      dz2     :     0.008078  d :     0.098610
      dxz     :     0.007290
      dyz     :     0.013004
      dx2y2   :     0.036059
      dxy     :     0.034179
  6 C s       :     2.860382  s :     2.860382
      pz      :     0.899670  p :     2.995117
      px      :     1.031226
      py      :     1.064221
      dz2     :     0.008205  d :     0.099034
      dxz     :     0.011744
      dyz     :     0.012003
      dx2y2   :     0.031904
      dxy     :     0.035178
  7 C s       :     2.758290  s :     2.758290
      pz      :     1.051731  p :     3.134737
      px      :     1.050526
      py      :     1.032480
      dz2     :     0.022537  d :     0.132835
      dxz     :     0.022791
      dyz     :     0.016542
      dx2y2   :     0.027619
      dxy     :     0.043346
  8 C s       :     2.756682  s :     2.756682
      pz      :     1.062149  p :     3.131307
      px      :     1.036771
      py      :     1.032387
      dz2     :     0.020250  d :     0.143534
      dxz     :     0.023342
      dyz     :     0.033415
      dx2y2   :     0.029255
      dxy     :     0.037273
  9 C s       :     2.771334  s :     2.771334
      pz      :     1.072002  p :     2.958683
      px      :     1.078100
      py      :     0.808581
      dz2     :     0.026483  d :     0.196753
      dxz     :     0.034404
      dyz     :     0.033349
      dx2y2   :     0.063093
      dxy     :     0.039424
 10 O s       :     3.419376  s :     3.419376
      pz      :     1.624170  p :     4.514160
      px      :     1.469098
      py      :     1.420893
      dz2     :     0.005306  d :     0.045865
      dxz     :     0.006060
      dyz     :     0.006532
      dx2y2   :     0.018683
      dxy     :     0.009284
 11 H s       :     0.876353  s :     0.876353
      pz      :     0.014488  p :     0.074080
      px      :     0.046021
      py      :     0.013571
 12 H s       :     0.880046  s :     0.880046
      pz      :     0.015196  p :     0.072827
      px      :     0.028287
      py      :     0.029344
 13 H s       :     0.877260  s :     0.877260
      pz      :     0.012237  p :     0.072305
      px      :     0.014105
      py      :     0.045964
 14 H s       :     0.879196  s :     0.879196
      pz      :     0.015685  p :     0.072855
      px      :     0.043851
      py      :     0.013319
 15 H s       :     0.874146  s :     0.874146
      pz      :     0.014590  p :     0.074312
      px      :     0.030960
      py      :     0.028762
 16 H s       :     0.879082  s :     0.879082
      pz      :     0.024746  p :     0.073113
      px      :     0.025424
      py      :     0.022942
 17 H s       :     0.892211  s :     0.892211
      pz      :     0.038242  p :     0.072185
      px      :     0.023610
      py      :     0.010333
 18 H s       :     0.884181  s :     0.884181
      pz      :     0.031566  p :     0.074722
      px      :     0.018133
      py      :     0.025022
 19 H s       :     0.874612  s :     0.874612
      pz      :     0.035210  p :     0.073870
      px      :     0.014782
      py      :     0.023879
 20 H s       :     0.821771  s :     0.821771
      pz      :     0.042484  p :     0.078368
      px      :     0.020531
      py      :     0.015353
 21 H s       :     0.823271  s :     0.823271
      pz      :     0.027850  p :     0.077879
      px      :     0.034767
      py      :     0.015262


                      *****************************
                      * MAYER POPULATION ANALYSIS *
                      *****************************

  NA   - Mulliken gross atomic population
  ZA   - Total nuclear charge
  QA   - Mulliken gross atomic charge
  VA   - Mayer's total valence
  BVA  - Mayer's bonded valence
  FA   - Mayer's free valence

  ATOM       NA         ZA         QA         VA         BVA        FA
  0 C      5.8213     6.0000     0.1787     4.0049     3.8681     0.1368
  1 C      6.0484     6.0000    -0.0484     3.7920     3.6373     0.1546
  2 C      5.9614     6.0000     0.0386     3.8621     3.7177     0.1445
  3 C      6.0168     6.0000    -0.0168     3.8894     3.7458     0.1436
  4 C      5.9539     6.0000     0.0461     3.8438     3.7010     0.1428
  5 C      6.0121     6.0000    -0.0121     3.8974     3.7535     0.1439
  6 C      5.9761     6.0000     0.0239     3.8988     3.7526     0.1462
  7 C      5.8987     6.0000     0.1013     4.0112     3.9098     0.1015
  8 C      5.9962     6.0000     0.0038     4.2558     4.1570     0.0988
  9 C      5.7614     6.0000     0.2386     4.0148     3.9194     0.0954
 10 O      8.2695     8.0000    -0.2695     2.4038     2.2403     0.1635
 11 H      0.9434     1.0000     0.0566     0.9994     0.9786     0.0208
 12 H      0.9477     1.0000     0.0523     0.9869     0.9668     0.0202
 13 H      0.9400     1.0000     0.0600     0.9849     0.9650     0.0200
 14 H      0.9476     1.0000     0.0524     0.9874     0.9672     0.0202
 15 H      0.9372     1.0000     0.0628     0.9935     0.9732     0.0204
 16 H      0.9343     1.0000     0.0657     0.9872     0.9676     0.0196
 17 H      0.9671     1.0000     0.0329     0.9840     0.9623     0.0217
 18 H      0.9586     1.0000     0.0414     0.9817     0.9619     0.0197
 19 H      0.9526     1.0000     0.0474     0.9831     0.9635     0.0196
 20 H      0.8800     1.0000     0.1200     0.9856     0.9645     0.0211
 21 H      0.8761     1.0000     0.1239     0.9846     0.9638     0.0208

  Mayer bond orders larger than 0.100000
B(  0-C ,  1-C ) :   1.1052 B(  0-C ,  7-C ) :   1.1575 B(  0-C , 10-O ) :   1.3135 
B(  1-C ,  2-C ) :   1.2455 B(  1-C ,  6-C ) :   1.2660 B(  2-C ,  3-C ) :   1.3799 
B(  2-C , 11-H ) :   0.9887 B(  3-C ,  4-C ) :   1.3254 B(  3-C , 12-H ) :   0.9816 
B(  4-C ,  5-C ) :   1.3184 B(  4-C , 13-H ) :   0.9804 B(  5-C ,  6-C ) :   1.3940 
B(  5-C , 14-H ) :   0.9789 B(  6-C , 15-H ) :   0.9751 B(  7-C ,  8-C ) :   1.1185 
B(  7-C , 20-H ) :   0.8076 B(  7-C , 21-H ) :   0.8190 B(  8-C ,  9-C ) :   1.1408 
B(  8-C , 18-H ) :   0.8858 B(  8-C , 19-H ) :   0.8899 B(  9-C , 10-O ) :   0.8588 
B(  9-C , 16-H ) :   0.9326 B(  9-C , 17-H ) :   0.9327 


                *******************************************
                * RELAXED MP2 DENSITY POPULATION ANALYSIS *
                *******************************************

------------------------------------------------------------------------------
                           ORCA POPULATION ANALYSIS
------------------------------------------------------------------------------
Input electron density              ... calc.pmp2re
BaseName (.gbw .S,...)              ... calc

                    ********************************
                    * MULLIKEN POPULATION ANALYSIS *
                    ********************************

-----------------------
MULLIKEN ATOMIC CHARGES
-----------------------
   0 C :    0.119528
   1 C :    0.000254
   2 C :    0.025685
   3 C :    0.001882
   4 C :    0.044744
   5 C :    0.006479
   6 C :    0.012748
   7 C :    0.115833
   8 C :    0.006773
   9 C :    0.214948
  10 O :   -0.208624
  11 H :    0.044318
  12 H :    0.044554
  13 H :    0.049917
  14 H :    0.044681
  15 H :    0.051592
  16 H :    0.067757
  17 H :    0.036845
  18 H :    0.041017
  19 H :    0.046420
  20 H :    0.114243
  21 H :    0.118409
Sum of atomic charges:    1.0000000

--------------------------------
MULLIKEN REDUCED ORBITAL CHARGES
--------------------------------
  0 C s       :     3.180125  s :     3.180125
      pz      :     0.703533  p :     2.608281
      px      :     0.825549
      py      :     1.079200
      dz2     :     0.008364  d :     0.092066
      dxz     :     0.016978
      dyz     :     0.012386
      dx2y2   :     0.029051
      dxy     :     0.025286
  1 C s       :     3.045573  s :     3.045573
      pz      :     1.056433  p :     2.906541
      px      :     0.941923
      py      :     0.908185
      dz2     :     0.005220  d :     0.047632
      dxz     :     0.008339
      dyz     :     0.004581
      dx2y2   :     0.015360
      dxy     :     0.014132
  2 C s       :     3.237173  s :     3.237173
      pz      :     0.900496  p :     2.694545
      px      :     0.867665
      py      :     0.926384
      dz2     :     0.003949  d :     0.042598
      dxz     :     0.004145
      dyz     :     0.008321
      dx2y2   :     0.012710
      dxy     :     0.013472
  3 C s       :     3.168400  s :     3.168400
      pz      :     0.956259  p :     2.787300
      px      :     0.918091
      py      :     0.912950
      dz2     :     0.003965  d :     0.042418
      dxz     :     0.005506
      dyz     :     0.005746
      dx2y2   :     0.012869
      dxy     :     0.014333
  4 C s       :     3.171870  s :     3.171870
      pz      :     0.892549  p :     2.739729
      px      :     0.948320
      py      :     0.898860
      dz2     :     0.004208  d :     0.043657
      dxz     :     0.007406
      dyz     :     0.004592
      dx2y2   :     0.014200
      dxy     :     0.013250
  5 C s       :     3.168160  s :     3.168160
      pz      :     0.956242  p :     2.783107
      px      :     0.891003
      py      :     0.935862
      dz2     :     0.003899  d :     0.042254
      dxz     :     0.004416
      dyz     :     0.006895
      dx2y2   :     0.013914
      dxy     :     0.013130
  6 C s       :     3.215688  s :     3.215688
      pz      :     0.915616  p :     2.729220
      px      :     0.912619
      py      :     0.900985
      dz2     :     0.004041  d :     0.042344
      dxz     :     0.005929
      dyz     :     0.006413
      dx2y2   :     0.012223
      dxy     :     0.013738
  7 C s       :     2.728968  s :     2.728968
      pz      :     1.059528  p :     3.101342
      px      :     1.100213
      py      :     0.941601
      dz2     :     0.009517  d :     0.053857
      dxz     :     0.008929
      dyz     :     0.008793
      dx2y2   :     0.010895
      dxy     :     0.015723
  8 C s       :     2.804153  s :     2.804153
      pz      :     1.056921  p :     3.131284
      px      :     0.975210
      py      :     1.099153
      dz2     :     0.009179  d :     0.057789
      dxz     :     0.010845
      dyz     :     0.012072
      dx2y2   :     0.012094
      dxy     :     0.013600
  9 C s       :     2.894066  s :     2.894066
      pz      :     1.065205  p :     2.805234
      px      :     1.054275
      py      :     0.685755
      dz2     :     0.012312  d :     0.085752
      dxz     :     0.013839
      dyz     :     0.015128
      dx2y2   :     0.026493
      dxy     :     0.017980
 10 O s       :     3.746071  s :     3.746071
      pz      :     1.612804  p :     4.434402
      px      :     1.429419
      py      :     1.392180
      dz2     :     0.003801  d :     0.028151
      dxz     :     0.005099
      dyz     :     0.004210
      dx2y2   :     0.009881
      dxy     :     0.005160
 11 H s       :     0.930059  s :     0.930059
      pz      :     0.004964  p :     0.025624
      px      :     0.016311
      py      :     0.004349
 12 H s       :     0.930068  s :     0.930068
      pz      :     0.004898  p :     0.025378
      px      :     0.009994
      py      :     0.010485
 13 H s       :     0.924946  s :     0.924946
      pz      :     0.004102  p :     0.025138
      px      :     0.004490
      py      :     0.016546
 14 H s       :     0.929924  s :     0.929924
      pz      :     0.005078  p :     0.025394
      px      :     0.015914
      py      :     0.004402
 15 H s       :     0.922936  s :     0.922936
      pz      :     0.004988  p :     0.025472
      px      :     0.010739
      py      :     0.009745
 16 H s       :     0.905224  s :     0.905224
      pz      :     0.009576  p :     0.027020
      px      :     0.009496
      py      :     0.007948
 17 H s       :     0.936175  s :     0.936175
      pz      :     0.014224  p :     0.026980
      px      :     0.009444
      py      :     0.003311
 18 H s       :     0.931368  s :     0.931368
      pz      :     0.011646  p :     0.027615
      px      :     0.006337
      py      :     0.009632
 19 H s       :     0.925483  s :     0.925483
      pz      :     0.013392  p :     0.028097
      px      :     0.005400
      py      :     0.009305
 20 H s       :     0.856227  s :     0.856227
      pz      :     0.016425  p :     0.029530
      px      :     0.007650
      py      :     0.005455
 21 H s       :     0.852360  s :     0.852360
      pz      :     0.010233  p :     0.029231
      px      :     0.013580
      py      :     0.005418


                     *******************************
                     * LOEWDIN POPULATION ANALYSIS *
                     *******************************

----------------------
LOEWDIN ATOMIC CHARGES
----------------------
   0 C :    0.266914
   1 C :   -0.062089
   2 C :    0.040517
   3 C :   -0.004914
   4 C :    0.042145
   5 C :   -0.002500
   6 C :    0.036836
   7 C :   -0.028855
   8 C :   -0.035802
   9 C :    0.065316
  10 O :    0.053980
  11 H :    0.047248
  12 H :    0.047202
  13 H :    0.048962
  14 H :    0.048069
  15 H :    0.049834
  16 H :    0.050800
  17 H :    0.040336
  18 H :    0.043423
  19 H :    0.053809
  20 H :    0.099889
  21 H :    0.098879

-------------------------------
LOEWDIN REDUCED ORBITAL CHARGES
-------------------------------
  0 C s       :     2.862113  s :     2.862113
      pz      :     0.697265  p :     2.680230
      px      :     0.890705
      py      :     1.092261
      dz2     :     0.016220  d :     0.190743
      dxz     :     0.031342
      dyz     :     0.022576
      dx2y2   :     0.066192
      dxy     :     0.054412
  1 C s       :     2.845924  s :     2.845924
      pz      :     1.033028  p :     3.102607
      px      :     1.073494
      py      :     0.996086
      dz2     :     0.010766  d :     0.113557
      dxz     :     0.015972
      dyz     :     0.008122
      dx2y2   :     0.040493
      dxy     :     0.038205
  2 C s       :     2.861998  s :     2.861998
      pz      :     0.901429  p :     2.999191
      px      :     1.041980
      py      :     1.055781
      dz2     :     0.007910  d :     0.098294
      dxz     :     0.006995
      dyz     :     0.016071
      dx2y2   :     0.033182
      dxy     :     0.034135
  3 C s       :     2.859789  s :     2.859789
      pz      :     0.948400  p :     3.047106
      px      :     1.048849
      py      :     1.049857
      dz2     :     0.008049  d :     0.098018
      dxz     :     0.010061
      dyz     :     0.010303
      dx2y2   :     0.033176
      dxy     :     0.036430
  4 C s       :     2.865604  s :     2.865604
      pz      :     0.882484  p :     2.992675
      px      :     1.056206
      py      :     1.053985
      dz2     :     0.008463  d :     0.099575
      dxz     :     0.014597
      dyz     :     0.007511
      dx2y2   :     0.035486
      dxy     :     0.033518
  5 C s       :     2.860149  s :     2.860149
      pz      :     0.948692  p :     3.044912
      px      :     1.045554
      py      :     1.050666
      dz2     :     0.007900  d :     0.097439
      dxz     :     0.007197
      dyz     :     0.013196
      dx2y2   :     0.035651
      dxy     :     0.033495
  6 C s       :     2.861082  s :     2.861082
      pz      :     0.913102  p :     3.004775
      px      :     1.030141
      py      :     1.061532
      dz2     :     0.007995  d :     0.097307
      dxz     :     0.011271
      dyz     :     0.011537
      dx2y2   :     0.031464
      dxy     :     0.035040
  7 C s       :     2.758850  s :     2.758850
      pz      :     1.050723  p :     3.138283
      px      :     1.051859
      py      :     1.035701
      dz2     :     0.022114  d :     0.131722
      dxz     :     0.023146
      dyz     :     0.016811
      dx2y2   :     0.027458
      dxy     :     0.042193
  8 C s       :     2.756951  s :     2.756951
      pz      :     1.065382  p :     3.137404
      px      :     1.037705
      py      :     1.034318
      dz2     :     0.019687  d :     0.141448
      dxz     :     0.023132
      dyz     :     0.032853
      dx2y2   :     0.029296
      dxy     :     0.036480
  9 C s       :     2.773106  s :     2.773106
      pz      :     1.075816  p :     2.968099
      px      :     1.080097
      py      :     0.812186
      dz2     :     0.025684  d :     0.193480
      dxz     :     0.034147
      dyz     :     0.032365
      dx2y2   :     0.062109
      dxy     :     0.039175
 10 O s       :     3.422487  s :     3.422487
      pz      :     1.589680  p :     4.477465
      px      :     1.469850
      py      :     1.417935
      dz2     :     0.005331  d :     0.046068
      dxz     :     0.006209
      dyz     :     0.006671
      dx2y2   :     0.018474
      dxy     :     0.009383
 11 H s       :     0.878960  s :     0.878960
      pz      :     0.014807  p :     0.073792
      px      :     0.045162
      py      :     0.013823
 12 H s       :     0.880434  s :     0.880434
      pz      :     0.014911  p :     0.072364
      px      :     0.028196
      py      :     0.029257
 13 H s       :     0.879010  s :     0.879010
      pz      :     0.012584  p :     0.072028
      px      :     0.014275
      py      :     0.045170
 14 H s       :     0.879548  s :     0.879548
      pz      :     0.015396  p :     0.072383
      px      :     0.043385
      py      :     0.013602
 15 H s       :     0.876136  s :     0.876136
      pz      :     0.014913  p :     0.074030
      px      :     0.030560
      py      :     0.028557
 16 H s       :     0.875973  s :     0.875973
      pz      :     0.024777  p :     0.073226
      px      :     0.025492
      py      :     0.022957
 17 H s       :     0.887015  s :     0.887015
      pz      :     0.038227  p :     0.072649
      px      :     0.023825
      py      :     0.010597
 18 H s       :     0.881621  s :     0.881621
      pz      :     0.031509  p :     0.074956
      px      :     0.018312
      py      :     0.025135
 19 H s       :     0.872033  s :     0.872033
      pz      :     0.035083  p :     0.074158
      px      :     0.015036
      py      :     0.024039
 20 H s       :     0.821766  s :     0.821766
      pz      :     0.042124  p :     0.078344
      px      :     0.020560
      py      :     0.015661
 21 H s       :     0.823288  s :     0.823288
      pz      :     0.027757  p :     0.077833
      px      :     0.034539
      py      :     0.015536


                      *****************************
                      * MAYER POPULATION ANALYSIS *
                      *****************************

  NA   - Mulliken gross atomic population
  ZA   - Total nuclear charge
  QA   - Mulliken gross atomic charge
  VA   - Mayer's total valence
  BVA  - Mayer's bonded valence
  FA   - Mayer's free valence

  ATOM       NA         ZA         QA         VA         BVA        FA
  0 C      5.8805     6.0000     0.1195     4.0694     3.9377     0.1317
  1 C      5.9997     6.0000     0.0003     3.7988     3.6465     0.1522
  2 C      5.9743     6.0000     0.0257     3.8618     3.7183     0.1435
  3 C      5.9981     6.0000     0.0019     3.8874     3.7451     0.1424
  4 C      5.9553     6.0000     0.0447     3.8507     3.7089     0.1418
  5 C      5.9935     6.0000     0.0065     3.8946     3.7519     0.1427
  6 C      5.9873     6.0000     0.0127     3.8963     3.7511     0.1452
  7 C      5.8842     6.0000     0.1158     4.0237     3.9229     0.1008
  8 C      5.9932     6.0000     0.0068     4.2766     4.1783     0.0984
  9 C      5.7851     6.0000     0.2149     4.0451     3.9502     0.0948
 10 O      8.2086     8.0000    -0.2086     2.4869     2.3275     0.1593
 11 H      0.9557     1.0000     0.0443     0.9994     0.9788     0.0207
 12 H      0.9554     1.0000     0.0446     0.9858     0.9656     0.0202
 13 H      0.9501     1.0000     0.0499     0.9843     0.9644     0.0199
 14 H      0.9553     1.0000     0.0447     0.9862     0.9660     0.0202
 15 H      0.9484     1.0000     0.0516     0.9932     0.9729     0.0203
 16 H      0.9322     1.0000     0.0678     0.9863     0.9669     0.0194
 17 H      0.9632     1.0000     0.0368     0.9831     0.9619     0.0213
 18 H      0.9590     1.0000     0.0410     0.9815     0.9618     0.0197
 19 H      0.9536     1.0000     0.0464     0.9832     0.9636     0.0196
 20 H      0.8858     1.0000     0.1142     0.9863     0.9653     0.0210
 21 H      0.8816     1.0000     0.1184     0.9852     0.9646     0.0206

  Mayer bond orders larger than 0.100000
B(  0-C ,  1-C ) :   1.1042 B(  0-C ,  7-C ) :   1.1618 B(  0-C , 10-O ) :   1.3519 
B(  1-C ,  2-C ) :   1.2435 B(  1-C ,  6-C ) :   1.2668 B(  2-C ,  3-C ) :   1.3749 
B(  2-C , 11-H ) :   0.9858 B(  3-C ,  4-C ) :   1.3228 B(  3-C , 12-H ) :   0.9774 
B(  4-C ,  5-C ) :   1.3177 B(  4-C , 13-H ) :   0.9777 B(  5-C ,  6-C ) :   1.3867 
B(  5-C , 14-H ) :   0.9747 B(  6-C , 15-H ) :   0.9719 B(  7-C ,  8-C ) :   1.1310 
B(  7-C , 20-H ) :   0.7982 B(  7-C , 21-H ) :   0.8106 B(  8-C ,  9-C ) :   1.1515 
B(  8-C , 18-H ) :   0.8774 B(  8-C , 19-H ) :   0.8809 B(  9-C , 10-O ) :   0.8813 
B(  9-C , 16-H ) :   0.9254 B(  9-C , 17-H ) :   0.9227 


-------
TIMINGS
-------

Total time                :   24.563 sec
Integral trafo            :    0.257 sec (  1.0%)
FC preparation            :    0.069 sec (  0.3%)
I/O of integrals          :    0.093 sec (  0.4%)
K(i,j) operators          :    0.124 sec (  0.5%)
T(i,j) pair energies      :    0.022 sec (  0.1%)
V**(-1/2)                 :    0.161 sec (  0.7%)
Gamma(ia|P)               :    0.123 sec (  0.5%)
Gamma-Trafo               :    0.043 sec (  0.2%)
D(virtual)                :    0.006 sec (  0.0%)
D(internal)               :    0.153 sec (  0.6%)
W(virtual)                :    0.011 sec (  0.0%)
W(internal)               :    0.183 sec (  0.7%)
L(virtual)                :    0.152 sec (  0.6%)
L(internal)               :    0.018 sec (  0.1%)
XC kernel                 :    0.020 sec (  0.1%)
G(D)                      :    1.665 sec (  6.8%)
G(Z)                      :    1.657 sec (  6.7%)
Z-vector solution         :   10.144 sec ( 41.3%)
3-index derivative        :    0.273 sec (  1.1%)
2-index derivative        :    0.034 sec (  0.1%)
Fock matrix gradient      :    8.856 sec ( 36.1%)


---------------------------------------
MP2 TOTAL ENERGY:     -461.796058867 Eh
---------------------------------------

The final MP2 gradient
  0:  -0.08591569   0.12614629  -0.03481783
  1:  -0.02315753  -0.02415226  -0.00387211
  2:  -0.00377640   0.01157465  -0.00090645
  3:  -0.00125541  -0.00847479  -0.00008526
  4:  -0.00149529  -0.00474889  -0.00030678
  5:  -0.00529601  -0.00967170  -0.00087105
  6:   0.00471268   0.00479795   0.00137512
  7:   0.11939326  -0.01736772   0.03347793
  8:   0.09279219  -0.15322941  -0.00126867
  9:  -0.17181643  -0.03474058   0.03686096
 10:   0.04133231   0.09989718  -0.01896290
 11:  -0.00463266  -0.00362730  -0.00090714
 12:  -0.00431576   0.00361818  -0.00120976
 13:   0.00210894   0.00627786   0.00023072
 14:   0.00574330  -0.00009503   0.00115049
 15:   0.00397256  -0.00669503   0.00111369
 16:  -0.00551113   0.01707638  -0.02727282
 17:  -0.02140508   0.01142480   0.00748660
 18:   0.01174406  -0.01725143  -0.01199597
 19:   0.00438168  -0.01767249   0.00980351
 20:   0.01767544   0.00989557   0.02045969
 21:   0.02476040   0.00705245  -0.00945858

-----------------------------------
NORM OF THE MP2 GRADIENT:  0.349954
-----------------------------------

Maximum memory used throughout the entire MP2-calculation: 46.3 MB


-------------------------------------------------------------------------------
                          DFT DISPERSION CORRECTION                            
                                                                               
                              DFTD3 V3.1  Rev 1                                
                          USING Becke-Johnson damping                          
-------------------------------------------------------------------------------
The B2PLYP functional is recognized
Active option DFTDOPT                   ...         4   

molecular C6(AA) [au] = 4889.236622 


            DFT-D V3
 parameters
 s6 scaling factor         :     0.6400 
 a1 scaling factor         :     0.3065 
 s8 scaling factor         :     0.9147 
 a2 scaling factor         :     5.0570 
 ad hoc parameters k1-k3   :    16.0000     1.3333    -4.0000 

 Edisp/kcal,au: -11.362099886638  -0.018106656783 
 E6   /kcal   :  -6.435389916 
 E8   /kcal   :  -4.926709970 
 % E8         :  43.360910565 

-------------------------   ----------------
Dispersion correction           -0.018106657
-------------------------   ----------------


-------------------------   --------------------
FINAL SINGLE POINT ENERGY      -461.814165523628
-------------------------   --------------------

------------------------------------------------------------------------------
                         ORCA GEOMETRY RELAXATION STEP
------------------------------------------------------------------------------

Reading the OPT-File                    .... done
Getting information on internals        .... done
Copying old internal coords+grads       .... done
Making the new internal coordinates     .... (2022 redundants) done
Validating the new internal coordinates .... (2022 redundants) done
Calculating the B-matrix                .... done
Calculating the G,G- and P matrices     .... done
Transforming gradient to internals      .... done
Projecting the internal gradient        .... done
Number of atoms                         ....  22
Number of internal coordinates          .... 113
Current Energy                          ....  -461.814165524 Eh
Current gradient norm                   ....     0.349954187 Eh/bohr
Maximum allowed component of the step   ....  0.300
Current trust radius                    ....  0.300
Evaluating the initial hessian          ....  (Almloef) done
Projecting the Hessian                  .... done
Forming the augmented Hessian           .... done
Diagonalizing the augmented Hessian     .... done
Last element of RFO vector              ....  0.921026351
Lowest eigenvalues of augmented Hessian:
 -0.127114567  0.013316469  0.020483884  0.023781193  0.024190667
Length of the computed step             ....  0.422898074
Warning: the length of the step is outside the trust region - taking restricted step instead
The input lambda is                     ....     0.012316
   iter:   5  x=   -0.395524  g=    0.208562 f(x)=     0.007885
The output lambda is                    ....    -0.398171 (9 iterations)
The final length of the internal step   ....  0.300000000
Converting the step to Cartesian space:
 Initial RMS(Int)=    0.0282216261
Transforming coordinates:
 Iter   0:  RMS(Cart)=    0.0644020204 RMS(Int)=    0.0284267933
 Iter   5:  RMS(Cart)=    0.0000000350 RMS(Int)=    0.0000000253
done
Storing new coordinates                 .... done

                                .--------------------.
          ----------------------|Geometry convergence|-------------------------
          Item                value                   Tolerance       Converged
          ---------------------------------------------------------------------
          RMS gradient        0.0296156994            0.0000080000      NO
          MAX gradient        0.1954357054            0.0000300000      NO
          RMS step            0.0282216261            0.0001000000      NO
          MAX step            0.1695498173            0.0002000000      NO
          ........................................................
          Max(Bonds)      0.0897      Max(Angles)    2.39
          Max(Dihed)        1.42      Max(Improp)    0.00
          ---------------------------------------------------------------------

The optimization has not yet converged - more geometry cycles are needed


    ---------------------------------------------------------------------------
                         Redundant Internal Coordinates
                            (Angstroem and degrees)

        Definition                    Value    dE/dq     Step     New-Value
    ----------------------------------------------------------------------------
     1. B(C   1,C   0)                1.4843  0.038062 -0.0240    1.4604   
     2. B(C   2,C   1)                1.4059 -0.006369  0.0034    1.4093   
     3. B(C   3,C   2)                1.3965  0.005586 -0.0029    1.3936   
     4. B(C   4,C   3)                1.3957 -0.006448  0.0034    1.3991   
     5. B(C   5,C   4)                1.3970 -0.006520  0.0034    1.4005   
     6. B(C   6,C   5)                1.3996  0.008256 -0.0044    1.3952   
     7. B(C   6,C   1)                1.4093 -0.000684  0.0003    1.4096   
     8. B(C   7,C   0)                1.3308 -0.145617  0.0648    1.3956   
     9. B(C   8,C   7)                1.3807 -0.132151  0.0690    1.4497   
    10. B(C   9,C   8)                1.3301 -0.195436  0.0897    1.4199   
    11. B(O  10,C   9)                1.3462 -0.087132  0.0430    1.3891   
    12. B(O  10,C   0)                1.3486  0.028083 -0.0167    1.3319   
    13. B(H  11,C   2)                1.0829 -0.005429  0.0037    1.0866   
    14. B(H  12,C   3)                1.0822 -0.005723  0.0039    1.0862   
    15. B(H  13,C   4)                1.0822 -0.006613  0.0046    1.0867   
    16. B(H  14,C   5)                1.0824 -0.005637  0.0039    1.0863   
    17. B(H  15,C   6)                1.0812 -0.007605  0.0052    1.0865   
    18. B(H  16,C   9)                1.0858 -0.008579  0.0059    1.0917   
    19. B(H  17,C   9)                1.0887 -0.014722  0.0103    1.0989   
    20. B(H  18,C   8)                1.0700 -0.022586  0.0152    1.0852   
    21. B(H  19,C   8)                1.0700 -0.017937  0.0121    1.0821   
    22. B(H  20,C   7)                1.0700 -0.025957  0.0175    1.0875   
    23. B(H  21,C   7)                1.0700 -0.024618  0.0166    1.0866   
    24. A(C   1,C   0,C   7)          127.37 -0.002884    0.42    127.79   
    25. A(C   7,C   0,O  10)          109.77 -0.027894    1.54    111.30   
    26. A(C   1,C   0,O  10)          122.86  0.030780   -1.96    120.90   
    27. A(C   0,C   1,C   6)          122.29  0.011582   -0.82    121.47   
    28. A(C   0,C   1,C   2)          118.81 -0.002966    0.22    119.02   
    29. A(C   2,C   1,C   6)          118.90 -0.008619    0.60    119.50   
    30. A(C   1,C   2,C   3)          120.60  0.005020   -0.35    120.25   
    31. A(C   1,C   2,H  11)          120.63 -0.000009   -0.01    120.62   
    32. A(C   3,C   2,H  11)          118.76 -0.005012    0.37    119.13   
    33. A(C   2,C   3,C   4)          120.09  0.002058   -0.14    119.95   
    34. A(C   2,C   3,H  12)          119.83 -0.000386    0.02    119.85   
    35. A(C   4,C   3,H  12)          120.09 -0.001672    0.12    120.20   
    36. A(C   3,C   4,H  13)          119.90  0.001154   -0.08    119.82   
    37. A(C   5,C   4,H  13)          120.12  0.001938   -0.14    119.98   
    38. A(C   3,C   4,C   5)          119.98 -0.003093    0.23    120.20   
    39. A(C   4,C   5,C   6)          120.19  0.000109   -0.01    120.18   
    40. A(C   6,C   5,H  14)          120.02  0.001571   -0.12    119.90   
    41. A(C   4,C   5,H  14)          119.79 -0.001681    0.13    119.92   
    42. A(C   5,C   6,H  15)          118.44 -0.004315    0.32    118.76   
    43. A(C   1,C   6,H  15)          121.32 -0.000208    0.01    121.32   
    44. A(C   1,C   6,C   5)          120.24  0.004522   -0.33    119.91   
    45. A(C   8,C   7,H  21)          111.25 -0.011150    0.87    112.12   
    46. A(H  20,C   7,H  21)          107.50  0.008338   -0.70    106.80   
    47. A(C   0,C   7,C   8)          106.41  0.012647   -0.68    105.73   
    48. A(C   0,C   7,H  21)          111.25  0.004100   -0.49    110.76   
    49. A(C   8,C   7,H  20)          110.23 -0.012382    1.00    111.23   
    50. A(C   0,C   7,H  20)          110.23 -0.002058    0.05    110.28   
    51. A(C   7,C   8,H  18)          109.91 -0.006814    0.27    110.18   
    52. A(C   7,C   8,C   9)          107.71  0.041836   -2.33    105.38   
    53. A(H  18,C   8,H  19)          108.32  0.012050   -0.90    107.42   
    54. A(C   9,C   8,H  19)          110.49 -0.013554    0.91    111.40   
    55. A(C   7,C   8,H  19)          110.49 -0.015087    0.83    111.33   
    56. A(C   9,C   8,H  18)          109.91 -0.018965    1.26    111.17   
    57. A(H  16,C   9,H  17)           98.16 -0.006730    0.66     98.82   
    58. A(O  10,C   9,H  17)          106.52  0.013407   -0.83    105.69   
    59. A(C   8,C   9,H  17)          102.56 -0.027592    2.39    104.95   
    60. A(C   8,C   9,O  10)          108.91  0.011095   -0.62    108.29   
    61. A(O  10,C   9,H  16)          122.96  0.017376   -1.81    121.15   
    62. A(C   8,C   9,H  16)          114.66 -0.016487    1.09    115.75   
    63. A(C   0,O  10,C   9)          106.77 -0.036500    1.96    108.73   
    64. D(C   6,C   1,C   0,C   7)     -1.23  0.000233   -0.01     -1.24   
    65. D(C   2,C   1,C   0,C   7)    177.77 -0.000020    0.02    177.79   
    66. D(C   2,C   1,C   0,O  10)     -1.74 -0.000296    0.02     -1.72   
    67. D(C   6,C   1,C   0,O  10)    179.26 -0.000043   -0.01    179.25   
    68. D(C   3,C   2,C   1,C   6)      0.45  0.000225   -0.03      0.42   
    69. D(C   3,C   2,C   1,C   0)   -178.58  0.000266   -0.04   -178.63   
    70. D(H  11,C   2,C   1,C   6)    179.92  0.000013   -0.00    179.92   
    71. D(H  11,C   2,C   1,C   0)      0.88  0.000054   -0.01      0.87   
    72. D(H  12,C   3,C   2,H  11)      0.06 -0.000019    0.00      0.06   
    73. D(H  12,C   3,C   2,C   1)    179.54 -0.000201    0.03    179.56   
    74. D(C   4,C   3,C   2,H  11)   -179.65  0.000066   -0.01   -179.67   
    75. D(C   4,C   3,C   2,C   1)     -0.18 -0.000117    0.01     -0.16   
    76. D(H  13,C   4,C   3,C   2)    179.71 -0.000076    0.01    179.72   
    77. D(C   5,C   4,C   3,H  12)   -179.92  0.000006   -0.00   -179.92   
    78. D(C   5,C   4,C   3,C   2)     -0.21 -0.000075    0.01     -0.20   
    79. D(H  13,C   4,C   3,H  12)     -0.00  0.000005   -0.00     -0.00   
    80. D(H  14,C   5,C   4,H  13)      0.10 -0.000034    0.00      0.10   
    81. D(H  14,C   5,C   4,C   3)   -179.99 -0.000037    0.01   -179.98   
    82. D(C   6,C   5,C   4,H  13)   -179.61  0.000083   -0.01   -179.62   
    83. D(C   6,C   5,C   4,C   3)      0.30  0.000081   -0.01      0.29   
    84. D(H  15,C   6,C   5,H  14)     -0.02 -0.000019    0.00     -0.02   
    85. D(C   1,C   6,C   5,H  14)   -179.73  0.000194   -0.03   -179.76   
    86. D(C   1,C   6,C   5,C   4)     -0.02  0.000066   -0.01     -0.03   
    87. D(H  15,C   6,C   1,C   2)    179.95  0.000024   -0.00    179.95   
    88. D(H  15,C   6,C   1,C   0)     -1.05 -0.000174    0.02     -1.03   
    89. D(H  15,C   6,C   5,C   4)    179.69 -0.000146    0.02    179.70   
    90. D(C   5,C   6,C   1,C   2)     -0.35 -0.000206    0.03     -0.32   
    91. D(C   5,C   6,C   1,C   0)    178.65 -0.000404    0.05    178.70   
    92. D(H  20,C   7,C   0,C   1)    -59.71 -0.004972    0.51    -59.20   
    93. D(C   8,C   7,C   0,O  10)      0.33  0.003995   -0.32      0.01   
    94. D(C   8,C   7,C   0,C   1)   -179.23  0.003522   -0.31   -179.54   
    95. D(H  21,C   7,C   0,C   1)     59.44  0.006721   -0.65     58.79   
    96. D(H  20,C   7,C   0,O  10)    119.85 -0.004498    0.50    120.35   
    97. D(H  18,C   8,C   7,H  20)    124.49 -0.003425    0.31    124.80   
    98. D(H  18,C   8,C   7,C   0)   -115.99 -0.005199    0.51   -115.48   
    99. D(C   9,C   8,C   7,H  21)    125.07 -0.000417    0.26    125.33   
   100. D(C   9,C   8,C   7,H  20)   -115.78 -0.005188    0.59   -115.19   
   101. D(H  18,C   8,C   7,H  21)      5.34  0.001347   -0.02      5.32   
   102. D(C   9,C   8,C   7,C   0)      3.74 -0.006962    0.79      4.53   
   103. D(H  16,C   9,C   8,H  19)     90.60 -0.014142    1.32     91.92   
   104. D(H  16,C   9,C   8,H  18)    -28.89 -0.008530    1.07    -27.82   
   105. D(H  16,C   9,C   8,C   7)   -148.62 -0.014473    1.42   -147.20   
   106. D(O  10,C   9,C   8,H  19)   -127.20  0.007761   -1.05   -128.25   
   107. D(O  10,C   9,C   8,H  18)    113.30  0.013373   -1.30    112.00   
   108. D(O  10,C   9,C   8,C   7)     -6.42  0.007430   -0.95     -7.37   
   109. D(C   0,O  10,C   9,H  17)   -103.38  0.010903   -1.07   -104.45   
   110. D(C   0,O  10,C   9,H  16)    144.97 -0.001134   -0.22    144.75   
   111. D(C   0,O  10,C   9,C   8)      6.57 -0.009476    1.01      7.58   
   112. D(C   9,O  10,C   0,C   7)     -4.21  0.004876   -0.48     -4.69   
   113. D(C   9,O  10,C   0,C   1)    175.38  0.005165   -0.48    174.90   
    ----------------------------------------------------------------------------

Geometry step timings:
Preparation and reading OPT file:      0.000 s ( 3.708 %)
Internal coordinates            :      0.000 s ( 0.375 %)
B/P matrices and projection     :      0.001 s (16.380 %)
Hessian update/contruction      :      0.001 s ( 5.836 %)
Making the step                 :      0.002 s (23.899 %)
Converting the step to Cartesian:      0.000 s ( 1.627 %)
Storing new data                :      0.000 s ( 0.398 %)
Checking convergence            :      0.000 s ( 0.068 %)
Final printing                  :      0.004 s (47.674 %)
Total time                      :      0.009 s

Time for energy+gradient        :     50.721 s
Time for complete geometry iter :     50.954 s

         *************************************************************
         *                GEOMETRY OPTIMIZATION CYCLE   2            *
         *************************************************************
---------------------------------
CARTESIAN COORDINATES (ANGSTROEM)
---------------------------------
  C     -0.331222   -1.157166    0.009208
  C     -0.751939   -2.555473   -0.009869
  C      0.203743   -3.560572    0.240566
  C     -0.163563   -4.904301    0.200494
  C     -1.486437   -5.258599   -0.085950
  C     -2.444716   -4.266588   -0.328747
  C     -2.084195   -2.919260   -0.292387
  C     -1.106351   -0.026827   -0.253072
  C     -0.211876    1.105577   -0.110978
  C      1.072035    0.546524    0.125554
  O      0.926771   -0.824839    0.291848
  H      1.236004   -3.300706    0.458943
  H      0.579930   -5.673722    0.387562
  H     -1.769466   -6.307236   -0.121103
  H     -3.470595   -4.546812   -0.550417
  H     -2.845022   -2.168989   -0.488994
  H      1.729157    1.127663    0.775398
  H      1.615617    0.674814   -0.820831
  H     -0.526500    1.728707    0.719926
  H     -0.215649    1.723796   -0.999060
  H     -1.519890   -0.078392   -1.257533
  H     -1.948921    0.029421    0.430717

----------------------------
CARTESIAN COORDINATES (A.U.)
----------------------------
  NO LB      ZA    FRAG     MASS         X           Y           Z
   0 C     6.0000    0    12.011   -0.625919   -2.186727    0.017401
   1 C     6.0000    0    12.011   -1.420958   -4.829145   -0.018649
   2 C     6.0000    0    12.011    0.385019   -6.728505    0.454604
   3 C     6.0000    0    12.011   -0.309090   -9.267785    0.378879
   4 C     6.0000    0    12.011   -2.808958   -9.937311   -0.162422
   5 C     6.0000    0    12.011   -4.619844   -8.062682   -0.621241
   6 C     6.0000    0    12.011   -3.938558   -5.516601   -0.552532
   7 C     6.0000    0    12.011   -2.090701   -0.050695   -0.478236
   8 C     6.0000    0    12.011   -0.400387    2.089237   -0.209719
   9 C     6.0000    0    12.011    2.025853    1.032781    0.237263
  10 O     8.0000    0    15.999    1.751343   -1.558721    0.551513
  11 H     1.0000    0     1.008    2.335708   -6.237431    0.867276
  12 H     1.0000    0     1.008    1.095910  -10.721782    0.732386
  13 H     1.0000    0     1.008   -3.343806  -11.918950   -0.228852
  14 H     1.0000    0     1.008   -6.558475   -8.592229   -1.040137
  15 H     1.0000    0     1.008   -5.376312   -4.098795   -0.924065
  16 H     1.0000    0     1.008    3.267634    2.130975    1.465289
  17 H     1.0000    0     1.008    3.053073    1.275213   -1.551146
  18 H     1.0000    0     1.008   -0.994941    3.266784    1.360464
  19 H     1.0000    0     1.008   -0.407518    3.257502   -1.887950
  20 H     1.0000    0     1.008   -2.872176   -0.148140   -2.376393
  21 H     1.0000    0     1.008   -3.682927    0.055598    0.813938

--------------------------------
INTERNAL COORDINATES (ANGSTROEM)
--------------------------------
 C      0   0   0     0.000000000000     0.00000000     0.00000000
 C      1   0   0     1.460352373063     0.00000000     0.00000000
 C      2   1   0     1.409350146819   119.02475317     0.00000000
 C      3   2   1     1.393602342744   120.25226071   181.37291147
 C      4   3   2     1.399132320898   119.95053470   359.83750891
 C      5   4   3     1.400477012664   120.20402912   359.80303288
 C      6   5   4     1.395202572197   120.17898666     0.29405638
 C      1   2   3     1.395450948414   127.81552125   177.78684346
 C      8   1   2     1.450039214375   105.75440085   180.44731695
 C      9   8   1     1.420181229865   105.46058402     4.52613753
 O      1   2   3     1.331492541722   120.92715389   358.28478294
 H      3   2   1     1.086636864415   120.61907901     0.86943086
 H      4   3   2     1.086180145220   119.84524920   179.56401318
 H      5   4   3     1.086730337516   119.81618640   179.72181034
 H      6   5   4     1.086319951703   119.92309989   180.01842351
 H      7   6   5     1.086470379912   118.76349967   179.70454165
 H     10   9   8     1.091709091689   115.70624919   212.83060980
 H     10   9   8     1.098901415317   104.93977798   105.13823690
 H      9   8   1     1.085211209814   110.15797875   244.51957840
 H      9   8   1     1.082080322090   111.32135991   125.47005159
 H      8   1   2     1.087481667040   110.26879726   300.79661189
 H      8   1   2     1.086579697359   110.75547248    58.78090701

---------------------------
INTERNAL COORDINATES (A.U.)
---------------------------
 C      0   0   0     0.000000000000     0.00000000     0.00000000
 C      1   0   0     2.759666044111     0.00000000     0.00000000
 C      2   1   0     2.663285804290   119.02475317     0.00000000
 C      3   2   1     2.633526767378   120.25226071   181.37291147
 C      4   3   2     2.643976911615   119.95053470   359.83750891
 C      5   4   3     2.646518010787   120.20402912   359.80303288
 C      6   5   4     2.636550762795   120.17898666     0.29405638
 C      1   2   3     2.637020125823   127.81552125   177.78684346
 C      8   1   2     2.740176998615   105.75440085   180.44731695
 C      9   8   1     2.683753584979   105.46058402     4.52613753
 O      1   2   3     2.516156253213   120.92715389   358.28478294
 H      3   2   1     2.053446080768   120.61907901     0.86943086
 H      4   3   2     2.052583006568   119.84524920   179.56401318
 H      5   4   3     2.053622719328   119.81618640   179.72181034
 H      6   5   4     2.052847202532   119.92309989   180.01842351
 H      7   6   5     2.053131470651   118.76349967   179.70454165
 H     10   9   8     2.063031201203   115.70624919   212.83060980
 H     10   9   8     2.076622723127   104.93977798   105.13823690
 H      9   8   1     2.050751984010   110.15797875   244.51957840
 H      9   8   1     2.044835463655   111.32135991   125.47005159
 H      8   1   2     2.055042526366   110.26879726   300.79661189
 H      8   1   2     2.053338050687   110.75547248    58.78090701


           ************************************************************
           *        Program running with 8 parallel MPI-processes     *
           *              working on a common directory               *
           ************************************************************
------------------------------------------------------------------------------
                   ___                                                        
                  /   \      - P O W E R E D   B Y -                         
                 /     \                                                     
                 |  |  |   _    _      __       _____    __    __             
                 |  |  |  | |  | |    /  \     |  _  \  |  |  /  |          
                  \  \/   | |  | |   /    \    | | | |  |  | /  /          
                 / \  \   | |__| |  /  /\  \   | |_| |  |  |/  /          
                |  |  |   |  __  | /  /__\  \  |    /   |      \           
                |  |  |   | |  | | |   __   |  |    \   |  |\   \          
                \     /   | |  | | |  |  |  |  | |\  \  |  | \   \       
                 \___/    |_|  |_| |__|  |__|  |_| \__\ |__|  \__/        
                                                                              
                      - O R C A' S   B I G   F R I E N D -                    
                                      &                                       
                       - I N T E G R A L  F E E D E R -                       
                                                                              
 v1 FN, 2020, v2 2021, v3 2022-2024                                           
------------------------------------------------------------------------------


----------------------
SHARK INTEGRAL PACKAGE
----------------------

Number of atoms                             ...     22
Number of basis functions                   ...    209
Number of shells                            ...     99
Maximum angular momentum                    ...      2
Integral batch strategy                     ... SHARK/LIBINT Hybrid
RI-J (if used) integral strategy            ... SPLIT-RIJ (Revised 2003 algorithm where possible)
Printlevel                                  ...      1
Contraction scheme used                     ... SEGMENTED contraction
Prescreening option                         ... SCHWARTZ
   Thresh                                   ... 1.000e-13
   Tcut                                     ... 1.000e-15
   Tpresel                                  ... 1.000e-15 
Coulomb Range Separation                    ... NOT USED
Exchange Range Separation                   ... NOT USED
Multipole approximations                    ... NOT USED
Finite Nucleus Model                        ... NOT USED
CABS basis                                  ... NOT available
Auxiliary Coulomb fitting basis             ... AVAILABLE
   # of basis functions in Aux-J            ...    660
   # of shells in Aux-J                     ...    220
   Maximum angular momentum in Aux-J        ...      4
Auxiliary J/K fitting basis                 ... NOT available
Auxiliary Correlation fitting basis         ... AVAILABLE
   # of basis functions in Aux-C            ...    682
   # of shells in Aux-C                     ...    242
   Maximum angular momentum in Aux-C        ...      3
Auxiliary 'external' fitting basis          ... NOT available

Checking pre-screening integrals            ... done (  0.0 sec) Dimension = 99
Check shell pair data                       ... done (  0.0 sec)
Shell pair information
Shell pair cut-off parameter TPreSel        ...   1.0e-15
Total number of shell pairs                 ...      4950
Shell pairs after pre-screening             ...      4538
Total number of primitive shell pairs       ...     17754
Primitive shell pairs kept                  ...     12005
          la=0 lb=0:   1421 shell pairs
          la=1 lb=0:   1669 shell pairs
          la=1 lb=1:    517 shell pairs
          la=2 lb=0:    546 shell pairs
          la=2 lb=1:    326 shell pairs
          la=2 lb=2:     59 shell pairs

Calculating one electron integrals          ... done (  0.0 sec)
Calculating RI/J V-Matrix + Cholesky decomp.... done (  0.1 sec)
Calculating RI/C V-Matrix + Cholesky decomp.... done (  0.1 sec)
Calculating Nuclear repulsion               ... done (  0.0 sec) ENN=    579.760855536929 Eh

Diagonalization of the overlap matrix:
Smallest eigenvalue                        ... 3.079e-04
Time for diagonalization                   ...    0.006 sec
Threshold for overlap eigenvalues          ... 1.000e-07
Number of eigenvalues below threshold      ... 0
Time for construction of square roots      ...    0.029 sec
Total time needed                          ...    0.036 sec

-------------------
DFT GRID GENERATION
-------------------

General Integration Accuracy     IntAcc      ... 4.388
Radial Grid Type                 RadialGrid  ... OptM3 with GC (2021)
Angular Grid (max. ang.)         AngularGrid ... 4 (Lebedev-302)
Angular grid pruning method      GridPruning ... 4 (adaptive)
Weight generation scheme         WeightScheme... mBecke (2022)
Basis function cutoff            BFCut       ... 1.0000e-13
Integration weight cutoff        WCut        ... 1.0000e-14
Partially contracted basis set               ... off
Rotationally invariant grid construction     ... off
Angular grids for H and He will be reduced by one unit

Total number of grid points                  ...   101103
Total number of batches                      ...     1591
Average number of points per batch           ...       63
Average number of grid points per atom       ...     4596

--------------------
COSX GRID GENERATION
--------------------

GRIDX 1
-------
General Integration Accuracy     IntAcc      ... 3.816
Radial Grid Type                 RadialGrid  ... OptM3 with GC (2021)
Angular Grid (max. ang.)         AngularGrid ... 1 (Lebedev-50)
Angular grid pruning method      GridPruning ... 4 (adaptive)
Weight generation scheme         WeightScheme... mBecke (2022)
Basis function cutoff            BFCut       ... 1.0000e-13
Integration weight cutoff        WCut        ... 1.0000e-14
Partially contracted basis set               ... on
Rotationally invariant grid construction     ... off
Angular grids for H and He will be reduced by one unit

Total number of grid points                  ...    12927
Total number of batches                      ...      114
Average number of points per batch           ...      113
Average number of grid points per atom       ...      588
UseSFitting                                  ... on

GRIDX 2
-------
General Integration Accuracy     IntAcc      ... 4.020
Radial Grid Type                 RadialGrid  ... OptM3 with GC (2021)
Angular Grid (max. ang.)         AngularGrid ... 2 (Lebedev-110)
Angular grid pruning method      GridPruning ... 4 (adaptive)
Weight generation scheme         WeightScheme... mBecke (2022)
Basis function cutoff            BFCut       ... 1.0000e-13
Integration weight cutoff        WCut        ... 1.0000e-14
Partially contracted basis set               ... on
Rotationally invariant grid construction     ... off
Angular grids for H and He will be reduced by one unit

Total number of grid points                  ...    27817
Total number of batches                      ...      229
Average number of points per batch           ...      121
Average number of grid points per atom       ...     1264
UseSFitting                                  ... on

GRIDX 3
-------
General Integration Accuracy     IntAcc      ... 4.338
Radial Grid Type                 RadialGrid  ... OptM3 with GC (2021)
Angular Grid (max. ang.)         AngularGrid ... 3 (Lebedev-194)
Angular grid pruning method      GridPruning ... 4 (adaptive)
Weight generation scheme         WeightScheme... mBecke (2022)
Basis function cutoff            BFCut       ... 1.0000e-13
Integration weight cutoff        WCut        ... 1.0000e-14
Partially contracted basis set               ... on
Rotationally invariant grid construction     ... off
Angular grids for H and He will be reduced by one unit

Total number of grid points                  ...    61013
Total number of batches                      ...      488
Average number of points per batch           ...      125
Average number of grid points per atom       ...     2773
UseSFitting                                  ... on
Initializing property integral containers    ... done (  0.0 sec)

SHARK setup successfully completed in   1.7 seconds

Maximum memory used throughout the entire STARTUP-calculation: 27.5 MB


           ************************************************************
           *        Program running with 8 parallel MPI-processes     *
           *              working on a common directory               *
           ************************************************************
Occupation numbers will be reassigned to an Aufbau configuration
             **** ENERGY FILE WAS UPDATED (calc.en.tmp) ****
Finished Guess after   0.2 sec
Maximum memory used throughout the entire GUESS-calculation: 11.9 MB


           ************************************************************
           *        Program running with 8 parallel MPI-processes     *
           *              working on a common directory               *
           ************************************************************
--------------------
CPCM SOLVATION MODEL
--------------------
CPCM parameters:
  Epsilon                                         ...      16.7000
  Refrac                                          ...       1.2750
  Rsolv                                           ...       1.3000
  Surface type                                    ... GAUSSIAN VDW
  Discretization scheme                           ... Constant charge density
    Threshold for H atoms                         ...       5.0000 (charges/Ang^2)
    Threshold for non-H atoms                     ...       5.0000 (charges/Ang^2)
  Epsilon function type                           ...         CPCM
Solvent:                                          ... CUSTOM
Radii:
  Scheme                                          ... Element-dependent radii
  Radius for C  used is    3.8550 Bohr (=   2.0400 Ang.)
  Radius for O  used is    3.4469 Bohr (=   1.8240 Ang.)
  Radius for H  used is    2.4944 Bohr (=   1.3200 Ang.)
Calculating surface                               ...        done! (  0.0s)
Cavity surface points                             ...         2026
Cavity Volume                                     ...    1273.2674
Cavity Surface-area                               ...     692.3497
Calculating surface distance matrix               ...        done! (  0.1s)
Performing Cholesky decomposition & store         ...        done! (  0.2s)
Overall time for CPCM initialization              ...                 0.3s

----------------------------------------D-I-I-S--------------------------------------------
Iteration    Energy (Eh)           Delta-E    RMSDP     MaxDP     DIISErr   Damp  Time(sec)
-------------------------------------------------------------------------------------------
               ***  Starting incremental Fock matrix formation  ***
    1    -461.3639482961727936     0.00e+00  7.44e-04  3.00e-02  3.00e-02  0.700   1.7
    2    -461.3663437397372036    -2.40e-03  6.11e-04  2.44e-02  2.39e-02  0.700   1.2
                               ***Turning on AO-DIIS***
    3    -461.3681207521790384    -1.78e-03  4.61e-04  1.85e-02  1.83e-02  0.700   1.1
    4    -461.3694200569423174    -1.30e-03  1.15e-03  4.53e-02  1.35e-02  0.000   1.1
                              *** Initializing SOSCF ***
---------------------------------------S-O-S-C-F--------------------------------------
Iteration    Energy (Eh)           Delta-E    RMSDP     MaxDP     MaxGrad    Time(sec)
--------------------------------------------------------------------------------------
    5    -461.3727897506930731    -3.37e-03  6.66e-05  1.35e-03  1.51e-03     1.2
               *** Restarting incremental Fock matrix formation ***
    6    -461.3728191424797842    -2.94e-05  3.43e-05  6.58e-04  3.53e-04     1.8
    7    -461.3728230762940257    -3.93e-06  2.26e-05  4.13e-04  9.82e-05     1.5
    8    -461.3728237942668784    -7.18e-07  7.14e-06  1.37e-04  4.96e-05     1.5
    9    -461.3728239446825228    -1.50e-07  2.29e-06  6.64e-05  1.46e-05     1.4
   10    -461.3728239431554812     1.53e-09  1.01e-06  3.06e-05  1.01e-05     1.4
   11    -461.3728239521642536    -9.01e-09  2.58e-07  6.98e-06  3.02e-06     1.3
   12    -461.3728239527392816    -5.75e-10  1.30e-07  3.79e-06  1.77e-06     1.2
   13    -461.3728239526724337     6.68e-11  3.17e-08  1.11e-06  3.08e-07     1.2
                 **** Energy Check signals convergence ****

               *****************************************************
               *                     SUCCESS                       *
               *           SCF CONVERGED AFTER  13 CYCLES          *
               *****************************************************

Recomputing exchange energy using gridx3       ... done (    2.085 sec)
Old exchange energy                            :    -33.812367302 Eh
New exchange energy                            :    -33.812394147 Eh
Exchange energy change after final integration :     -0.000026845 Eh
Total energy after final integration           :   -461.372850797 Eh
             **** ENERGY FILE WAS UPDATED (calc.en.tmp) ****

----------------
TOTAL SCF ENERGY
----------------

Total Energy       :       -461.37285079732095 Eh          -12554.59353 eV

Components:
Nuclear Repulsion  :        579.76085553692906 Eh           15776.09492 eV
Electronic Energy  :      -1041.05689533378836 Eh          -28328.59832 eV
One Electron Energy:      -1758.98565978786928 Eh          -47864.43318 eV
Two Electron Energy:        717.92876445408092 Eh           19535.83486 eV
CPCM Dielectric    :         -0.07678415581314 Eh              -2.08940 eV

Virial components:
Potential Energy   :       -919.31682617887293 Eh          -25015.88262 eV
Kinetic Energy     :        457.94397538155198 Eh           12461.28909 eV
Virial Ratio       :          2.00748754345531

DFT components:
N(Alpha)           :       38.999984462382 electrons
N(Beta)            :       38.999984462382 electrons
N(Total)           :       77.999968924764 electrons
E(X)               :      -30.029791472949 Eh       
E(C)               :       -1.921511191428 Eh       
E(XC)              :      -31.951302664378 Eh       

CPCM Solvation Model Properties:
Surface-charge          :         -1.01741932087088
Corrected charge        :         -1.00000000000000
Outlying charge corr.   :          0.00001966758774 Eh               0.00054 eV
Free-energy (cav+disp)  :  This term is not implemented in the current solvation scheme

---------------
SCF CONVERGENCE
---------------

  Last Energy change         ...   -6.6848e-11  Tolerance :   1.0000e-10
  Last MAX-Density change    ...    1.1091e-06  Tolerance :   1.0000e-09
  Last RMS-Density change    ...    3.1721e-08  Tolerance :   1.0000e-10
  Last DIIS Error            ...    1.5090e-03  Tolerance :   1.0000e-09
  Last Orbital Gradient      ...    3.0771e-07  Tolerance :   2.0000e-07
  Last Orbital Rotation      ...    9.0828e-07  Tolerance :   2.0000e-07


Total SCF time: 0 days 0 hours 0 min 20 sec 
Finished LeanSCF after  20.4 sec

Maximum memory used throughout the entire LEANSCF-calculation: 23.9 MB


           ************************************************************
           *        Program running with 8 parallel MPI-processes     *
           *              working on a common directory               *
           ************************************************************

------------------------------------------------------------------------------
                                ORCA  MP2 
------------------------------------------------------------------------------

Freezing NCore=22 chemical core electrons

----------------------
RI-MP2 ENERGY+GRADIENT
----------------------
Dimension of the orbital basis            ...  209
Dimension of the AuxC basis               ...  682
Memory devoted to MP2                     ... 8000 MB   
Data format for matrix containers         ... DOUBLE
Compression type for matrix containers    ... UNCOMPRESSED
Overall scaling of the MP2 energy         ...   2.700e-01

-----------------------
SHARK RI TRANSFORMATION
-----------------------

Number of basis functions                ...    209
Number of aux functions                  ...    682
Number of operators                      ...      1
Generation of IJK                        ... YES
Generation of IAK                        ... YES
Generation of ABK                        ... NO
Orbital Range Operator  0:    0-  38 to   39- 208

Aux basis identifier                     ...   AUXC
Contraction scheme used                  ... SEGMENTED
Do orthogonalization                     ... YES
All operator combinations                ... NO
Transpose (ia|K)                         ... NO
Integral generator used                  ... LIBINT
Starting integral generation + trafo... 
Half trafo (segmented) done. Total time =  0.1 sec. integrals=  0.1 sec trafo=  0.0 sec
Integral generation and half transformation done (  0.1 sec)

Reading or making V^(-1/2)          ... done (  0.0 sec)
Sorting IJK integrals               ... done (  0.1 sec)
Sorting IAK integrals               ... done (  0.1 sec)

SHARK RI integral transformation done. Total time =  0.3 sec.

Opening buffers                              ... done
Frozen core precalculation                   ... done

Starting loop over batches of integrals:

Operator 0  - window                       ... ( 11- 38)x( 39-208)
Operator 0  - Memory available             ...  8000 MB
Operator 0  - Memory needed per MO         ...   0.9 MB
Operator 0  - Number of orbitals per batch ... 4
Operator 0  - Number of batches            ... 1

OPERATOR  0   PASS   0:  MOs    11 ...   14 +   15 ...   18 +   19 ...   22 +   23 ...   26
                            +   27 ...   30 +   31 ...   34 +   35 ...   38
  Reading integrals       ... ok
  Internal MO  13
Closing buffer GIPV ( 0.03 GB; CompressionRatio= 1.00)
Time spent in pair loops =     0.931 sec
Deleting buffers (Ka|jb) ...done

-----------------------------------------------
 RI-MP2 CORRELATION ENERGY:     -0.490729221 Eh
-----------------------------------------------


---------------------
MP2 DENSITY FORMATION
---------------------

Completing the external part of the density      ... done
Storing the unrelaxed density                    ... done

Re-sorting 3-index density container for op 0    ... done
Computing external part of the Lagrangian        ... done
Calculating the xc-kernel                        ... done
Calculating G(D)                                 ... done
Completing the Lagrangian                        ... done
Solving the Z-vector equations                   ... Using XC Grid                  ... (calc.grid_cpscf.tmp) 
Recalculating density on grid  ... (calc.grho_cpscf0.tmp) done
Calculating the xc-kernel      ... (calc.fxc_cpscf0.tmp) done

-------------------
SHARK CP-SCF DRIVER
-------------------

Dimension of the orbital basis          ...    209
Dimension of the CPSCF-problem          ...   6630
Number of operators                     ...      1
Max. number of iterations               ...    128
Convergence Tolerance                   ... 3.0e-06
Number of perturbations                 ...      1
Perturbation type                       ... REAL

----------------------------
POPLE LINEAR EQUATION SOLVER
----------------------------

  ITERATION   0:   ||err||_max =   5.6344e-02 (   0.9 sec)
  ITERATION   1:   ||err||_max =   1.8319e-02 (   0.9 sec)
  ITERATION   2:   ||err||_max =   8.2482e-03 (   0.9 sec)
  ITERATION   3:   ||err||_max =   1.9623e-03 (   0.9 sec)
  ITERATION   4:   ||err||_max =   9.5941e-04 (   0.9 sec)
  ITERATION   5:   ||err||_max =   3.1045e-04 (   0.9 sec)
  ITERATION   6:   ||err||_max =   1.0181e-04 (   0.9 sec)
  ITERATION   7:   ||err||_max =   3.6414e-05 (   0.9 sec)
  ITERATION   8:   ||err||_max =   7.5524e-06 (   0.9 sec)
  ITERATION   9:   ||err||_max =   3.0078e-06 (   0.9 sec)
  ITERATION  10:   ||err||_max =   6.8877e-07 (   0.9 sec)
done
Finalizing the relaxed density                   ... done
Transforming P to the AO basis                   ... done
Storing the relaxed density                      ... done

------------------------------------
ENERGY WEIGHTED DENSITY FINALIZATION
------------------------------------

Gathering the parts of the W-matrix              ... done
Forming the Z-density                            ... done
Transforming Z to the AO basis                   ... done
Calculating G(Z)                                 ... done
Finalizing the W-matrix                          ... done
Transforming W to the AO basis and storing       ... done

----------------------------------
MP2 DERIVATIVE INTEGRAL GENERATION
----------------------------------

Input SCF Electron Density              ... calc.scfp
Input Correlated Electron Density       ... calc.pmp2re
Input Energy Weighted Density           ... calc.wmp2.tmp

Nuclear repulsion gradient              ... done (  0.0 sec)
HCore & Overlap gradient  (SHARK)       ... done (  0.1 sec)
Two-electron RIJ gradient terms         ... done (  0.5 sec)

-----------------------------------------------------------
MP2 COSX Grid Generation
-----------------------------------------------------------

General Integration Accuracy     IntAcc      ... 4.871
Radial Grid Type                 RadialGrid  ... OptM3 with GC (2021)
Angular Grid (max. ang.)         AngularGrid ... 4 (Lebedev-302)
Angular grid pruning method      GridPruning ... 4 (adaptive)
Weight generation scheme         WeightScheme... mBecke (2022)
Basis function cutoff            BFCut       ... 1.0000e-13
Integration weight cutoff        WCut        ... 1.0000e-14
Partially contracted basis set               ... on
Rotationally invariant grid construction     ... off
Angular grids for H and He will be reduced by one unit

Total number of grid points                  ...   116288
Total number of batches                      ...      920
Average number of points per batch           ...      126
Average number of grid points per atom       ...     5286
UseSFitting                                  ... on
Two-electron COSX gradient terms        ... 
Integration Timings:
Total Time                  =     6.1 sec
Basis fcn evaluation        =     0.1 sec
Density evaluation          =     0.1 sec
A evaluation                =     5.4 sec
A derivative evaluation     =     0.0 sec
S-fit derivative evaluation =     0.0 sec
anal. over. der. evaluation =     0.0 sec
num. over. der. evaluation  =     0.4 sec
K(P) evaluation             =     0.1 sec
finalize                    =     0.0 sec

done (  6.9 sec)
CPCM gradient                           ... done (  0.6 sec)
DFT XC gradient                         ... Exchange-correlation gradient    ... done
done (  0.8 sec)
Empirical dispersion gradient           ... 
-------------------
DISPERSION GRADIENT
-------------------

   1   C   :    0.000288597    0.000657252    0.000010530
   2   C   :   -0.000027223   -0.000176309    0.000012705
   3   C   :    0.000070654   -0.000085948    0.000024853
   4   C   :    0.000070950   -0.000171144    0.000023292
   5   C   :   -0.000035622   -0.000140984   -0.000002394
   6   C   :   -0.000145649   -0.000124425   -0.000026015
   7   C   :   -0.000103086   -0.000092054   -0.000013706
   8   C   :   -0.000069546    0.000198050   -0.000021189
   9   C   :    0.000005206   -0.000155741    0.000013658
  10   C   :   -0.000142610   -0.000183562   -0.000009169
  11   O   :    0.000149962    0.000067856    0.000034658
  12   H   :    0.000124545   -0.000059855    0.000033267
  13   H   :    0.000077816   -0.000091429    0.000020483
  14   H   :   -0.000030634   -0.000113595   -0.000003382
  15   H   :   -0.000113591   -0.000040722   -0.000023711
  16   H   :   -0.000141033    0.000003954   -0.000028614
  17   H   :    0.000101043    0.000066249    0.000039296
  18   H   :    0.000107044    0.000062641   -0.000032467
  19   H   :   -0.000020936    0.000108513    0.000037541
  20   H   :   -0.000004231    0.000104295   -0.000045937
  21   H   :   -0.000069628    0.000080210   -0.000074756
  22   H   :   -0.000092029    0.000086748    0.000031057

Difference to translation invariance:
           :   -0.0000000000   -0.0000000000   -0.0000000000

Difference to rotation invariance:
           :    0.0000000000   -0.0000000000   -0.0000000000

Norm of the Dispersion gradient    ...    0.0010011023
RMS gradient                       ...    0.0001232272
MAX gradient                       ...    0.0006572523
done (  0.0 sec)

-------
TIMINGS
-------

Total time                :   24.539 sec
Integral trafo            :    0.256 sec (  1.0%)
FC preparation            :    0.073 sec (  0.3%)
I/O of integrals          :    0.089 sec (  0.4%)
K(i,j) operators          :    0.124 sec (  0.5%)
T(i,j) pair energies      :    0.023 sec (  0.1%)
V**(-1/2)                 :    0.162 sec (  0.7%)
Gamma(ia|P)               :    0.125 sec (  0.5%)
Gamma-Trafo               :    0.044 sec (  0.2%)
D(virtual)                :    0.006 sec (  0.0%)
D(internal)               :    0.154 sec (  0.6%)
W(virtual)                :    0.011 sec (  0.0%)
W(internal)               :    0.195 sec (  0.8%)
L(virtual)                :    0.144 sec (  0.6%)
L(internal)               :    0.019 sec (  0.1%)
XC kernel                 :    0.021 sec (  0.1%)
G(D)                      :    1.651 sec (  6.7%)
G(Z)                      :    1.655 sec (  6.7%)
Z-vector solution         :   10.205 sec ( 41.6%)
3-index derivative        :    0.272 sec (  1.1%)
2-index derivative        :    0.034 sec (  0.1%)
Fock matrix gradient      :    8.884 sec ( 36.2%)


---------------------------------------
MP2 TOTAL ENERGY:     -461.863580018 Eh
---------------------------------------

The final MP2 gradient
  0:  -0.05208844   0.06077786  -0.02106680
  1:  -0.01566027  -0.01663738  -0.00266373
  2:  -0.00377045   0.00881944  -0.00086541
  3:  -0.00052565  -0.00495429  -0.00001201
  4:  -0.00047480  -0.00339210  -0.00010366
  5:  -0.00287754  -0.00405100  -0.00048563
  6:   0.00504837   0.00274916   0.00140569
  7:   0.05862182  -0.01305344   0.01891751
  8:   0.03737989  -0.06930132  -0.01125313
  9:  -0.08223257  -0.03472748   0.04399245
 10:   0.03717813   0.05197696  -0.01160029
 11:  -0.00172501  -0.00275810  -0.00028148
 12:  -0.00205096   0.00184475  -0.00064679
 13:   0.00120329   0.00313923   0.00010529
 14:   0.00289775  -0.00006279   0.00052578
 15:   0.00116773  -0.00386729   0.00040261
 16:   0.00163788   0.01746813  -0.02307738
 17:  -0.00822029   0.00939201   0.00229908
 18:   0.00440240  -0.00707182  -0.00590894
 19:   0.00033930  -0.00772213   0.00553914
 20:   0.00823169   0.00661707   0.00874625
 21:   0.01156327   0.00488077  -0.00394724

-----------------------------------
NORM OF THE MP2 GRADIENT:  0.183290
-----------------------------------

Maximum memory used throughout the entire MP2-calculation: 46.5 MB


-------------------------------------------------------------------------------
                          DFT DISPERSION CORRECTION                            
                                                                               
                              DFTD3 V3.1  Rev 1                                
                          USING Becke-Johnson damping                          
-------------------------------------------------------------------------------
-------------------------   ----------------
Dispersion correction           -0.018121497
-------------------------   ----------------


-------------------------   --------------------
FINAL SINGLE POINT ENERGY      -461.881701515574
-------------------------   --------------------

------------------------------------------------------------------------------
                         ORCA GEOMETRY RELAXATION STEP
------------------------------------------------------------------------------

Reading the OPT-File                    .... done
Getting information on internals        .... done
Copying old internal coords+grads       .... done
Making the new internal coordinates     .... (2022 redundants) done
Validating the new internal coordinates .... (2022 redundants) done
Calculating the B-matrix                .... done
Calculating the G,G- and P matrices     .... done
Transforming gradient to internals      .... done
Projecting the internal gradient        .... done
Number of atoms                         ....  22
Number of internal coordinates          .... 113
Current Energy                          ....  -461.881701516 Eh
Current gradient norm                   ....     0.183289737 Eh/bohr
Maximum allowed component of the step   ....  0.300
Current trust radius                    ....  0.300
Updating the Hessian (BFGS)             .... done
Forming the augmented Hessian           .... done
Diagonalizing the augmented Hessian     .... done
Last element of RFO vector              ....  0.947541116
Lowest eigenvalues of augmented Hessian:
 -0.044683149  0.013316509  0.020484184  0.023782135  0.024190844
Length of the computed step             ....  0.337329854
Warning: the length of the step is outside the trust region - taking restricted step instead
The input lambda is                     ....     0.012316
   iter:   5  x=   -0.079673  g=    0.540662 f(x)=     0.000671
The output lambda is                    ....    -0.079683 (8 iterations)
The final length of the internal step   ....  0.300000000
Converting the step to Cartesian space:
 Initial RMS(Int)=    0.0282216261
Transforming coordinates:
 Iter   0:  RMS(Cart)=    0.0577032307 RMS(Int)=    0.5906246997
 Iter   5:  RMS(Cart)=    0.0000001029 RMS(Int)=    0.0000000825
done
Storing new coordinates                 .... done
The predicted energy change is          ....    -0.024161243
Previously predicted energy change      ....    -0.064439621
Actually observed energy change         ....    -0.067535992
Ratio of predicted to observed change   ....     1.048050734
New trust radius                        ....     0.450000000

                                .--------------------.
          ----------------------|Geometry convergence|-------------------------
          Item                value                   Tolerance       Converged
          ---------------------------------------------------------------------
          Energy change      -0.0675359919            0.0000002000      NO
          RMS gradient        0.0142169283            0.0000080000      NO
          MAX gradient        0.0831957169            0.0000300000      NO
          RMS step            0.0282216261            0.0001000000      NO
          MAX step            0.1191359118            0.0002000000      NO
          ........................................................
          Max(Bonds)      0.0630      Max(Angles)    3.81
          Max(Dihed)        3.60      Max(Improp)    0.00
          ---------------------------------------------------------------------

The optimization has not yet converged - more geometry cycles are needed


    ---------------------------------------------------------------------------
                         Redundant Internal Coordinates
                            (Angstroem and degrees)

        Definition                    Value    dE/dq     Step     New-Value
    ----------------------------------------------------------------------------
     1. B(C   1,C   0)                1.4604  0.023258 -0.0284    1.4320   
     2. B(C   2,C   1)                1.4094 -0.004508  0.0049    1.4143   
     3. B(C   3,C   2)                1.3936  0.003371 -0.0033    1.3903   
     4. B(C   4,C   3)                1.3991 -0.003731  0.0036    1.4028   
     5. B(C   5,C   4)                1.4005 -0.002724  0.0022    1.4027   
     6. B(C   6,C   5)                1.3952  0.004343 -0.0042    1.3911   
     7. B(C   6,C   1)                1.4096 -0.001803  0.0024    1.4121   
     8. B(C   7,C   0)                1.3955 -0.069349  0.0538    1.4492   
     9. B(C   8,C   7)                1.4500 -0.063250  0.0564    1.5064   
    10. B(C   9,C   8)                1.4202 -0.083196  0.0630    1.4832   
    11. B(O  10,C   9)                1.3890 -0.043296  0.0378    1.4269   
    12. B(O  10,C   0)                1.3315  0.029694 -0.0343    1.2972   
    13. B(H  11,C   2)                1.0866 -0.002357  0.0024    1.0891   
    14. B(H  12,C   3)                1.0862 -0.002821  0.0033    1.0895   
    15. B(H  13,C   4)                1.0867 -0.003343  0.0040    1.0907   
    16. B(H  14,C   5)                1.0863 -0.002826  0.0033    1.0896   
    17. B(H  15,C   6)                1.0865 -0.003562  0.0039    1.0904   
    18. B(H  16,C   9)                1.0917 -0.003460  0.0033    1.0950   
    19. B(H  17,C   9)                1.0989 -0.004944  0.0035    1.1024   
    20. B(H  18,C   8)                1.0852 -0.009872  0.0101    1.0953   
    21. B(H  19,C   8)                1.0821 -0.008951  0.0103    1.0924   
    22. B(H  20,C   7)                1.0875 -0.011514  0.0120    1.0994   
    23. B(H  21,C   7)                1.0866 -0.011203  0.0119    1.0985   
    24. A(C   1,C   0,C   7)          127.82 -0.002794    0.55    128.36   
    25. A(C   7,C   0,O  10)          111.26 -0.012935    1.30    112.56   
    26. A(C   1,C   0,O  10)          120.93  0.015731   -1.85    119.08   
    27. A(C   0,C   1,C   6)          121.47  0.007974   -1.17    120.29   
    28. A(C   0,C   1,C   2)          119.02 -0.003324    0.57    119.60   
    29. A(C   2,C   1,C   6)          119.50 -0.004652    0.60    120.10   
    30. A(C   1,C   2,C   3)          120.25  0.003295   -0.46    119.79   
    31. A(C   1,C   2,H  11)          120.62  0.000676   -0.19    120.43   
    32. A(C   3,C   2,H  11)          119.13 -0.003973    0.65    119.78   
    33. A(C   2,C   3,C   4)          119.95  0.000834   -0.08    119.87   
    34. A(C   2,C   3,H  12)          119.85 -0.000197    0.02    119.87   
    35. A(C   4,C   3,H  12)          120.20 -0.000638    0.06    120.26   
    36. A(C   3,C   4,H  13)          119.82  0.000838   -0.12    119.70   
    37. A(C   5,C   4,H  13)          119.98  0.001527   -0.24    119.74   
    38. A(C   3,C   4,C   5)          120.20 -0.002366    0.35    120.56   
    39. A(C   4,C   5,C   6)          120.18  0.000391   -0.09    120.09   
    40. A(C   6,C   5,H  14)          119.90  0.000646   -0.07    119.83   
    41. A(C   4,C   5,H  14)          119.92 -0.001037    0.16    120.08   
    42. A(C   5,C   6,H  15)          118.76 -0.003254    0.53    119.29   
    43. A(C   1,C   6,H  15)          121.32  0.000758   -0.20    121.12   
    44. A(C   1,C   6,C   5)          119.91  0.002496   -0.33    119.59   
    45. A(C   8,C   7,H  21)          112.10 -0.006423    0.93    113.03   
    46. A(H  20,C   7,H  21)          106.79  0.004568   -0.56    106.23   
    47. A(C   0,C   7,C   8)          105.75  0.007772   -0.96    104.80   
    48. A(C   0,C   7,H  21)          110.76  0.003415   -0.91    109.84   
    49. A(C   8,C   7,H  20)          111.23 -0.008065    1.44    112.67   
    50. A(C   0,C   7,H  20)          110.27 -0.001451    0.09    110.36   
    51. A(C   7,C   8,H  18)          110.16 -0.001956    0.10    110.25   
    52. A(C   7,C   8,C   9)          105.46  0.018027   -1.64    103.82   
    53. A(H  18,C   8,H  19)          107.42  0.004681   -0.38    107.04   
    54. A(C   9,C   8,H  19)          111.39 -0.003594    0.02    111.42   
    55. A(C   7,C   8,H  19)          111.32 -0.008392    0.86    112.18   
    56. A(C   9,C   8,H  18)          111.14 -0.009144    1.07    112.21   
    57. A(H  16,C   9,H  17)           98.79 -0.008213    2.78    101.57   
    58. A(O  10,C   9,H  17)          105.67  0.008854   -0.57    105.10   
    59. A(C   8,C   9,H  17)          104.94 -0.016352    3.05    107.99   
    60. A(C   8,C   9,O  10)          108.30  0.006503   -1.02    107.28   
    61. A(O  10,C   9,H  16)          121.15  0.014972   -3.81    117.34   
    62. A(C   8,C   9,H  16)          115.71 -0.010774    1.29    117.00   
    63. A(C   0,O  10,C   9)          108.65 -0.018312    2.03    110.68   
    64. D(C   6,C   1,C   0,C   7)     -1.24  0.000209   -0.00     -1.25   
    65. D(C   2,C   1,C   0,C   7)    177.79  0.000023    0.08    177.86   
    66. D(C   2,C   1,C   0,O  10)     -1.72 -0.000271    0.04     -1.67   
    67. D(C   6,C   1,C   0,O  10)    179.25 -0.000085   -0.04    179.22   
    68. D(C   3,C   2,C   1,C   6)      0.42  0.000199   -0.10      0.32   
    69. D(C   3,C   2,C   1,C   0)   -178.63  0.000257   -0.16   -178.79   
    70. D(H  11,C   2,C   1,C   6)    179.92  0.000014   -0.01    179.91   
    71. D(H  11,C   2,C   1,C   0)      0.87  0.000071   -0.06      0.81   
    72. D(H  12,C   3,C   2,H  11)      0.06 -0.000012   -0.00      0.06   
    73. D(H  12,C   3,C   2,C   1)    179.56 -0.000172    0.09    179.65   
    74. D(C   4,C   3,C   2,H  11)   -179.67  0.000065   -0.05   -179.71   
    75. D(C   4,C   3,C   2,C   1)     -0.16 -0.000094    0.04     -0.12   
    76. D(H  13,C   4,C   3,C   2)    179.72 -0.000067    0.04    179.76   
    77. D(C   5,C   4,C   3,H  12)   -179.92  0.000016   -0.02   -179.94   
    78. D(C   5,C   4,C   3,C   2)     -0.20 -0.000060    0.03     -0.17   
    79. D(H  13,C   4,C   3,H  12)     -0.00  0.000010   -0.01     -0.01   
    80. D(H  14,C   5,C   4,H  13)      0.10 -0.000027    0.01      0.11   
    81. D(H  14,C   5,C   4,C   3)   -179.98 -0.000034    0.02   -179.96   
    82. D(C   6,C   5,C   4,H  13)   -179.62  0.000083   -0.05   -179.67   
    83. D(C   6,C   5,C   4,C   3)      0.29  0.000076   -0.04      0.25   
    84. D(H  15,C   6,C   5,H  14)     -0.02 -0.000013    0.00     -0.02   
    85. D(C   1,C   6,C   5,H  14)   -179.76  0.000159   -0.08   -179.83   
    86. D(C   1,C   6,C   5,C   4)     -0.03  0.000045   -0.02     -0.05   
    87. D(H  15,C   6,C   1,C   2)    179.95  0.000013    0.00    179.95   
    88. D(H  15,C   6,C   1,C   0)     -1.03 -0.000161    0.08     -0.95   
    89. D(H  15,C   6,C   5,C   4)    179.70 -0.000128    0.06    179.77   
    90. D(C   5,C   6,C   1,C   2)     -0.32 -0.000175    0.09     -0.24   
    91. D(C   5,C   6,C   1,C   0)    178.70 -0.000349    0.17    178.87   
    92. D(H  20,C   7,C   0,C   1)    -59.20 -0.003037    0.52    -58.68   
    93. D(C   8,C   7,C   0,O  10)     -0.01  0.003176   -0.66     -0.68   
    94. D(C   8,C   7,C   0,C   1)   -179.55  0.002790   -0.68   -180.24   
    95. D(H  21,C   7,C   0,C   1)     58.78  0.003816   -0.69     58.10   
    96. D(H  20,C   7,C   0,O  10)    120.34 -0.002651    0.54    120.88   
    97. D(H  18,C   8,C   7,H  20)    124.80 -0.002935    1.10    125.90   
    98. D(H  18,C   8,C   7,C   0)   -115.48 -0.004363    1.43   -114.06   
    99. D(C   9,C   8,C   7,H  21)    125.32 -0.000280    0.61    125.93   
   100. D(C   9,C   8,C   7,H  20)   -115.19 -0.004339    1.47   -113.73   
   101. D(H  18,C   8,C   7,H  21)      5.31  0.001123    0.24      5.55   
   102. D(C   9,C   8,C   7,C   0)      4.53 -0.005766    1.79      6.32   
   103. D(H  16,C   9,C   8,H  19)     91.93 -0.011921    3.57     95.51   
   104. D(H  16,C   9,C   8,H  18)    -27.81 -0.009294    3.32    -24.49   
   105. D(H  16,C   9,C   8,C   7)   -147.17 -0.012862    3.60   -143.57   
   106. D(O  10,C   9,C   8,H  19)   -128.26  0.007024   -2.20   -130.46   
   107. D(O  10,C   9,C   8,H  18)    112.00  0.009652   -2.45    109.54   
   108. D(O  10,C   9,C   8,C   7)     -7.36  0.006084   -2.18     -9.54   
   109. D(C   0,O  10,C   9,H  17)   -104.43  0.004670   -0.74   -105.16   
   110. D(C   0,O  10,C   9,H  16)    144.78  0.000612   -1.81    142.98   
   111. D(C   0,O  10,C   9,C   8)      7.58 -0.006972    2.03      9.62   
   112. D(C   9,O  10,C   0,C   7)     -4.69  0.002953   -0.87     -5.56   
   113. D(C   9,O  10,C   0,C   1)    174.89  0.003223   -0.84    174.05   
    ----------------------------------------------------------------------------

Geometry step timings:
Preparation and reading OPT file:      0.000 s ( 2.471 %)
Internal coordinates            :      0.000 s ( 0.183 %)
B/P matrices and projection     :      0.001 s ( 8.352 %)
Hessian update/contruction      :      0.000 s ( 2.185 %)
Making the step                 :      0.002 s (12.162 %)
Converting the step to Cartesian:      0.000 s ( 0.830 %)
Storing new data                :      0.000 s ( 0.195 %)
Checking convergence            :      0.000 s ( 0.086 %)
Final printing                  :      0.013 s (73.524 %)
Total time                      :      0.017 s

Time for energy+gradient        :     47.601 s
Time for complete geometry iter :     47.810 s

         *************************************************************
         *                GEOMETRY OPTIMIZATION CYCLE   3            *
         *************************************************************
---------------------------------
CARTESIAN COORDINATES (ANGSTROEM)
---------------------------------
  C     -0.350006   -1.178551   -0.000173
  C     -0.740553   -2.556196   -0.011750
  C      0.224501   -3.557960    0.243780
  C     -0.144759   -4.897827    0.208610
  C     -1.472314   -5.249320   -0.077454
  C     -2.434505   -4.259295   -0.325642
  C     -2.076463   -2.915466   -0.294972
  C     -1.161795   -0.010613   -0.275805
  C     -0.225217    1.157510   -0.107322
  C      1.100595    0.525456    0.103458
  O      0.879376   -0.873446    0.277164
  H      1.256617   -3.286950    0.461408
  H      0.598877   -5.670755    0.399648
  H     -1.758120   -6.301443   -0.108254
  H     -3.463651   -4.541104   -0.546472
  H     -2.834101   -2.156817   -0.493598
  H      1.774334    1.019319    0.811413
  H      1.670935    0.609923   -0.836177
  H     -0.532871    1.767794    0.748626
  H     -0.220581    1.812134   -0.981806
  H     -1.587509   -0.070777   -1.287703
  H     -2.015876    0.021405    0.414294

----------------------------
CARTESIAN COORDINATES (A.U.)
----------------------------
  NO LB      ZA    FRAG     MASS         X           Y           Z
   0 C     6.0000    0    12.011   -0.661415   -2.227139   -0.000327
   1 C     6.0000    0    12.011   -1.399442   -4.830510   -0.022205
   2 C     6.0000    0    12.011    0.424245   -6.723570    0.460677
   3 C     6.0000    0    12.011   -0.273555   -9.255552    0.394216
   4 C     6.0000    0    12.011   -2.782270   -9.919776   -0.146366
   5 C     6.0000    0    12.011   -4.600548   -8.048901   -0.615374
   6 C     6.0000    0    12.011   -3.923946   -5.509433   -0.557417
   7 C     6.0000    0    12.011   -2.195474   -0.020056   -0.521195
   8 C     6.0000    0    12.011   -0.425599    2.187376   -0.202809
   9 C     6.0000    0    12.011    2.079823    0.992968    0.195508
  10 O     8.0000    0    15.999    1.661780   -1.650574    0.523765
  11 H     1.0000    0     1.008    2.374662   -6.211436    0.871934
  12 H     1.0000    0     1.008    1.131713  -10.716173    0.755226
  13 H     1.0000    0     1.008   -3.322364  -11.908001   -0.204570
  14 H     1.0000    0     1.008   -6.545351   -8.581442   -1.032681
  15 H     1.0000    0     1.008   -5.355676   -4.075794   -0.932765
  16 H     1.0000    0     1.008    3.353004    1.926234    1.533349
  17 H     1.0000    0     1.008    3.157609    1.152587   -1.580145
  18 H     1.0000    0     1.008   -1.006980    3.340647    1.414697
  19 H     1.0000    0     1.008   -0.416837    3.424437   -1.855345
  20 H     1.0000    0     1.008   -2.999958   -0.133750   -2.433405
  21 H     1.0000    0     1.008   -3.809453    0.040450    0.782903

--------------------------------
INTERNAL COORDINATES (ANGSTROEM)
--------------------------------
 C      0   0   0     0.000000000000     0.00000000     0.00000000
 C      1   0   0     1.431979531406     0.00000000     0.00000000
 C      2   1   0     1.414268598375   119.59626896     0.00000000
 C      3   2   1     1.390263581313   119.79110841   181.21330310
 C      4   3   2     1.402776587054   119.86819571   359.87999911
 C      5   4   3     1.402696752803   120.55763388   359.83157238
 C      6   5   4     1.391046337556   120.09155019     0.25483815
 C      1   2   3     1.448811071856   128.40336431   177.83318082
 C      8   1   2     1.506676852557   104.79844307   179.71601903
 C      9   8   1     1.483811878656   103.94916584     6.31012346
 O      1   2   3     1.296682237884   119.12224872   358.35599333
 H      3   2   1     1.089069376774   120.43268814     0.80365030
 H      4   3   2     1.089452492656   119.86876789   179.65123937
 H      5   4   3     1.090686445416   119.70001811   179.75717225
 H      6   5   4     1.089643366219   120.07900672   180.03712469
 H      7   6   5     1.090420291265   119.29256023   179.76757904
 H     10   9   8     1.095000106781   116.71119080   216.58966853
 H     10   9   8     1.102422983235   107.97174320   103.23209204
 H      9   8   1     1.095328370895   110.16710017   245.95355273
 H      9   8   1     1.092372405128   112.19317089   126.82279307
 H      8   1   2     1.099449975639   110.36142641   301.31304772
 H      8   1   2     1.098506217358   109.85376756    58.06363499

---------------------------
INTERNAL COORDINATES (A.U.)
---------------------------
 C      0   0   0     0.000000000000     0.00000000     0.00000000
 C      1   0   0     2.706049143737     0.00000000     0.00000000
 C      2   1   0     2.672580330733   119.59626896     0.00000000
 C      3   2   1     2.627217422647   119.79110841   181.21330310
 C      4   3   2     2.650863576609   119.86819571   359.87999911
 C      5   4   3     2.650712711738   120.55763388   359.83157238
 C      6   5   4     2.628696617575   120.09155019     0.25483815
 C      1   2   3     2.737856145601   128.40336431   177.83318082
 C      8   1   2     2.847206623651   104.79844307   179.71601903
 C      9   8   1     2.803998084918   103.94916584     6.31012346
 O      1   2   3     2.450374312321   119.12224872   358.35599333
 H      3   2   1     2.058042862944   120.43268814     0.80365030
 H      4   3   2     2.058766847037   119.86876789   179.65123937
 H      5   4   3     2.061098679816   119.70001811   179.75717225
 H      6   5   4     2.059127545799   120.07900672   180.03712469
 H      7   6   5     2.060595721361   119.29256023   179.76757904
 H     10   9   8     2.069250318431   116.71119080   216.58966853
 H     10   9   8     2.083277522054   107.97174320   103.23209204
 H      9   8   1     2.069870647706   110.16710017   245.95355273
 H      9   8   1     2.064284681944   112.19317089   126.82279307
 H      8   1   2     2.077659351904   110.36142641   301.31304772
 H      8   1   2     2.075875907216   109.85376756    58.06363499


           ************************************************************
           *        Program running with 8 parallel MPI-processes     *
           *              working on a common directory               *
           ************************************************************
------------------------------------------------------------------------------
                   ___                                                        
                  /   \      - P O W E R E D   B Y -                         
                 /     \                                                     
                 |  |  |   _    _      __       _____    __    __             
                 |  |  |  | |  | |    /  \     |  _  \  |  |  /  |          
                  \  \/   | |  | |   /    \    | | | |  |  | /  /          
                 / \  \   | |__| |  /  /\  \   | |_| |  |  |/  /          
                |  |  |   |  __  | /  /__\  \  |    /   |      \           
                |  |  |   | |  | | |   __   |  |    \   |  |\   \          
                \     /   | |  | | |  |  |  |  | |\  \  |  | \   \       
                 \___/    |_|  |_| |__|  |__|  |_| \__\ |__|  \__/        
                                                                              
                      - O R C A' S   B I G   F R I E N D -                    
                                      &                                       
                       - I N T E G R A L  F E E D E R -                       
                                                                              
 v1 FN, 2020, v2 2021, v3 2022-2024                                           
------------------------------------------------------------------------------


----------------------
SHARK INTEGRAL PACKAGE
----------------------

Number of atoms                             ...     22
Number of basis functions                   ...    209
Number of shells                            ...     99
Maximum angular momentum                    ...      2
Integral batch strategy                     ... SHARK/LIBINT Hybrid
RI-J (if used) integral strategy            ... SPLIT-RIJ (Revised 2003 algorithm where possible)
Printlevel                                  ...      1
Contraction scheme used                     ... SEGMENTED contraction
Prescreening option                         ... SCHWARTZ
   Thresh                                   ... 1.000e-13
   Tcut                                     ... 1.000e-15
   Tpresel                                  ... 1.000e-15 
Coulomb Range Separation                    ... NOT USED
Exchange Range Separation                   ... NOT USED
Multipole approximations                    ... NOT USED
Finite Nucleus Model                        ... NOT USED
CABS basis                                  ... NOT available
Auxiliary Coulomb fitting basis             ... AVAILABLE
   # of basis functions in Aux-J            ...    660
   # of shells in Aux-J                     ...    220
   Maximum angular momentum in Aux-J        ...      4
Auxiliary J/K fitting basis                 ... NOT available
Auxiliary Correlation fitting basis         ... AVAILABLE
   # of basis functions in Aux-C            ...    682
   # of shells in Aux-C                     ...    242
   Maximum angular momentum in Aux-C        ...      3
Auxiliary 'external' fitting basis          ... NOT available

Checking pre-screening integrals            ... done (  0.0 sec) Dimension = 99
Check shell pair data                       ... done (  0.0 sec)
Shell pair information
Shell pair cut-off parameter TPreSel        ...   1.0e-15
Total number of shell pairs                 ...      4950
Shell pairs after pre-screening             ...      4537
Total number of primitive shell pairs       ...     17754
Primitive shell pairs kept                  ...     11990
          la=0 lb=0:   1423 shell pairs
          la=1 lb=0:   1668 shell pairs
          la=1 lb=1:    517 shell pairs
          la=2 lb=0:    546 shell pairs
          la=2 lb=1:    324 shell pairs
          la=2 lb=2:     59 shell pairs

Calculating one electron integrals          ... done (  0.0 sec)
Calculating RI/J V-Matrix + Cholesky decomp.... done (  0.1 sec)
Calculating RI/C V-Matrix + Cholesky decomp.... done (  0.1 sec)
Calculating Nuclear repulsion               ... done (  0.0 sec) ENN=    577.235910001212 Eh

Diagonalization of the overlap matrix:
Smallest eigenvalue                        ... 3.091e-04
Time for diagonalization                   ...    0.006 sec
Threshold for overlap eigenvalues          ... 1.000e-07
Number of eigenvalues below threshold      ... 0
Time for construction of square roots      ...    0.186 sec
Total time needed                          ...    0.194 sec

-------------------
DFT GRID GENERATION
-------------------

General Integration Accuracy     IntAcc      ... 4.388
Radial Grid Type                 RadialGrid  ... OptM3 with GC (2021)
Angular Grid (max. ang.)         AngularGrid ... 4 (Lebedev-302)
Angular grid pruning method      GridPruning ... 4 (adaptive)
Weight generation scheme         WeightScheme... mBecke (2022)
Basis function cutoff            BFCut       ... 1.0000e-13
Integration weight cutoff        WCut        ... 1.0000e-14
Partially contracted basis set               ... off
Rotationally invariant grid construction     ... off
Angular grids for H and He will be reduced by one unit

Total number of grid points                  ...   101163
Total number of batches                      ...     1591
Average number of points per batch           ...       63
Average number of grid points per atom       ...     4598

--------------------
COSX GRID GENERATION
--------------------

GRIDX 1
-------
General Integration Accuracy     IntAcc      ... 3.816
Radial Grid Type                 RadialGrid  ... OptM3 with GC (2021)
Angular Grid (max. ang.)         AngularGrid ... 1 (Lebedev-50)
Angular grid pruning method      GridPruning ... 4 (adaptive)
Weight generation scheme         WeightScheme... mBecke (2022)
Basis function cutoff            BFCut       ... 1.0000e-13
Integration weight cutoff        WCut        ... 1.0000e-14
Partially contracted basis set               ... on
Rotationally invariant grid construction     ... off
Angular grids for H and He will be reduced by one unit

Total number of grid points                  ...    12945
Total number of batches                      ...      114
Average number of points per batch           ...      113
Average number of grid points per atom       ...      588
UseSFitting                                  ... on

GRIDX 2
-------
General Integration Accuracy     IntAcc      ... 4.020
Radial Grid Type                 RadialGrid  ... OptM3 with GC (2021)
Angular Grid (max. ang.)         AngularGrid ... 2 (Lebedev-110)
Angular grid pruning method      GridPruning ... 4 (adaptive)
Weight generation scheme         WeightScheme... mBecke (2022)
Basis function cutoff            BFCut       ... 1.0000e-13
Integration weight cutoff        WCut        ... 1.0000e-14
Partially contracted basis set               ... on
Rotationally invariant grid construction     ... off
Angular grids for H and He will be reduced by one unit

Total number of grid points                  ...    27843
Total number of batches                      ...      228
Average number of points per batch           ...      122
Average number of grid points per atom       ...     1266
UseSFitting                                  ... on

GRIDX 3
-------
General Integration Accuracy     IntAcc      ... 4.338
Radial Grid Type                 RadialGrid  ... OptM3 with GC (2021)
Angular Grid (max. ang.)         AngularGrid ... 3 (Lebedev-194)
Angular grid pruning method      GridPruning ... 4 (adaptive)
Weight generation scheme         WeightScheme... mBecke (2022)
Basis function cutoff            BFCut       ... 1.0000e-13
Integration weight cutoff        WCut        ... 1.0000e-14
Partially contracted basis set               ... on
Rotationally invariant grid construction     ... off
Angular grids for H and He will be reduced by one unit

Total number of grid points                  ...    61078
Total number of batches                      ...      491
Average number of points per batch           ...      124
Average number of grid points per atom       ...     2776
UseSFitting                                  ... on
Initializing property integral containers    ... done (  0.0 sec)

SHARK setup successfully completed in   1.8 seconds

Maximum memory used throughout the entire STARTUP-calculation: 27.5 MB


           ************************************************************
           *        Program running with 8 parallel MPI-processes     *
           *              working on a common directory               *
           ************************************************************
Occupation numbers will be reassigned to an Aufbau configuration
             **** ENERGY FILE WAS UPDATED (calc.en.tmp) ****
Finished Guess after   0.2 sec
Maximum memory used throughout the entire GUESS-calculation: 11.9 MB


           ************************************************************
           *        Program running with 8 parallel MPI-processes     *
           *              working on a common directory               *
           ************************************************************
--------------------
CPCM SOLVATION MODEL
--------------------
CPCM parameters:
  Epsilon                                         ...      16.7000
  Refrac                                          ...       1.2750
  Rsolv                                           ...       1.3000
  Surface type                                    ... GAUSSIAN VDW
  Discretization scheme                           ... Constant charge density
    Threshold for H atoms                         ...       5.0000 (charges/Ang^2)
    Threshold for non-H atoms                     ...       5.0000 (charges/Ang^2)
  Epsilon function type                           ...         CPCM
Solvent:                                          ... CUSTOM
Radii:
  Scheme                                          ... Element-dependent radii
  Radius for C  used is    3.8550 Bohr (=   2.0400 Ang.)
  Radius for O  used is    3.4469 Bohr (=   1.8240 Ang.)
  Radius for H  used is    2.4944 Bohr (=   1.3200 Ang.)
Calculating surface                               ...        done! (  0.0s)
Cavity surface points                             ...         2022
Cavity Volume                                     ...    1283.6921
Cavity Surface-area                               ...     697.0221
Calculating surface distance matrix               ...        done! (  0.1s)
Performing Cholesky decomposition & store         ...        done! (  0.2s)
Overall time for CPCM initialization              ...                 0.3s

----------------------------------------D-I-I-S--------------------------------------------
Iteration    Energy (Eh)           Delta-E    RMSDP     MaxDP     DIISErr   Damp  Time(sec)
-------------------------------------------------------------------------------------------
               ***  Starting incremental Fock matrix formation  ***
    1    -461.3943389426964359     0.00e+00  4.70e-04  1.22e-02  2.71e-02  0.700   1.7
    2    -461.3960481543509786    -1.71e-03  3.88e-04  1.01e-02  2.17e-02  0.700   1.2
                               ***Turning on AO-DIIS***
    3    -461.3973467843665048    -1.30e-03  2.99e-04  7.78e-03  1.68e-02  0.700   1.1
    4    -461.3983088487976829    -9.62e-04  7.53e-04  1.90e-02  1.25e-02  0.000   1.1
                              *** Initializing SOSCF ***
---------------------------------------S-O-S-C-F--------------------------------------
Iteration    Energy (Eh)           Delta-E    RMSDP     MaxDP     MaxGrad    Time(sec)
--------------------------------------------------------------------------------------
    5    -461.4008435860472446    -2.53e-03  5.23e-05  1.03e-03  1.62e-03     1.2
               *** Restarting incremental Fock matrix formation ***
    6    -461.4008649706664755    -2.14e-05  2.89e-05  5.67e-04  3.14e-04     1.8
    7    -461.4008678378078230    -2.87e-06  1.82e-05  4.57e-04  7.90e-05     1.5
    8    -461.4008683967466595    -5.59e-07  5.88e-06  1.38e-04  4.42e-05     1.5
    9    -461.4008685068034765    -1.10e-07  2.09e-06  4.76e-05  1.13e-05     1.4
   10    -461.4008685090301469    -2.23e-09  8.70e-07  2.56e-05  8.53e-06     1.3
   11    -461.4008685145025765    -5.47e-09  2.32e-07  5.49e-06  1.99e-06     1.3
   12    -461.4008685149984785    -4.96e-10  1.14e-07  2.57e-06  1.26e-06     1.2
   13    -461.4008685149241273     7.44e-11  2.80e-08  9.90e-07  2.44e-07     1.2
                 **** Energy Check signals convergence ****

               *****************************************************
               *                     SUCCESS                       *
               *           SCF CONVERGED AFTER  13 CYCLES          *
               *****************************************************

Recomputing exchange energy using gridx3       ... done (    2.080 sec)
Old exchange energy                            :    -33.764646122 Eh
New exchange energy                            :    -33.764646134 Eh
Exchange energy change after final integration :     -0.000000012 Eh
Total energy after final integration           :   -461.400868527 Eh
             **** ENERGY FILE WAS UPDATED (calc.en.tmp) ****

----------------
TOTAL SCF ENERGY
----------------

Total Energy       :       -461.40086852697556 Eh          -12555.35593 eV

Components:
Nuclear Repulsion  :        577.23591000121235 Eh           15707.38766 eV
Electronic Energy  :      -1038.56109097222043 Eh          -28260.68403 eV
One Electron Energy:      -1754.19828233328258 Eh          -47734.16202 eV
Two Electron Energy:        715.63719136106226 Eh           19473.47799 eV
CPCM Dielectric    :         -0.07568754391607 Eh              -2.05956 eV

Virial components:
Potential Energy   :       -918.95371975833609 Eh          -25006.00200 eV
Kinetic Energy     :        457.55285123136048 Eh           12450.64606 eV
Virial Ratio       :          2.00840999522844

DFT components:
N(Alpha)           :       38.999977754671 electrons
N(Beta)            :       38.999977754671 electrons
N(Total)           :       77.999955509342 electrons
E(X)               :      -29.989949842017 Eh       
E(C)               :       -1.917717553413 Eh       
E(XC)              :      -31.907667395430 Eh       

CPCM Solvation Model Properties:
Surface-charge          :         -1.01754168630404
Corrected charge        :         -1.00000000000000
Outlying charge corr.   :          0.00001988285050 Eh               0.00054 eV
Free-energy (cav+disp)  :  This term is not implemented in the current solvation scheme

---------------
SCF CONVERGENCE
---------------

  Last Energy change         ...   -7.4351e-11  Tolerance :   1.0000e-10
  Last MAX-Density change    ...    9.9009e-07  Tolerance :   1.0000e-09
  Last RMS-Density change    ...    2.7995e-08  Tolerance :   1.0000e-10
  Last DIIS Error            ...    1.6238e-03  Tolerance :   1.0000e-09
  Last Orbital Gradient      ...    2.4439e-07  Tolerance :   2.0000e-07
  Last Orbital Rotation      ...    6.5532e-07  Tolerance :   2.0000e-07


Total SCF time: 0 days 0 hours 0 min 20 sec 
Finished LeanSCF after  20.3 sec

Maximum memory used throughout the entire LEANSCF-calculation: 24.0 MB


           ************************************************************
           *        Program running with 8 parallel MPI-processes     *
           *              working on a common directory               *
           ************************************************************

------------------------------------------------------------------------------
                                ORCA  MP2 
------------------------------------------------------------------------------

Freezing NCore=22 chemical core electrons

----------------------
RI-MP2 ENERGY+GRADIENT
----------------------
Dimension of the orbital basis            ...  209
Dimension of the AuxC basis               ...  682
Memory devoted to MP2                     ... 8000 MB   
Data format for matrix containers         ... DOUBLE
Compression type for matrix containers    ... UNCOMPRESSED
Overall scaling of the MP2 energy         ...   2.700e-01

-----------------------
SHARK RI TRANSFORMATION
-----------------------

Number of basis functions                ...    209
Number of aux functions                  ...    682
Number of operators                      ...      1
Generation of IJK                        ... YES
Generation of IAK                        ... YES
Generation of ABK                        ... NO
Orbital Range Operator  0:    0-  38 to   39- 208

Aux basis identifier                     ...   AUXC
Contraction scheme used                  ... SEGMENTED
Do orthogonalization                     ... YES
All operator combinations                ... NO
Transpose (ia|K)                         ... NO
Integral generator used                  ... LIBINT
Starting integral generation + trafo... 
Half trafo (segmented) done. Total time =  0.1 sec. integrals=  0.1 sec trafo=  0.0 sec
Integral generation and half transformation done (  0.1 sec)

Reading or making V^(-1/2)          ... done (  0.0 sec)
Sorting IJK integrals               ... done (  0.1 sec)
Sorting IAK integrals               ... done (  0.1 sec)

SHARK RI integral transformation done. Total time =  0.3 sec.

Opening buffers                              ... done
Frozen core precalculation                   ... done

Starting loop over batches of integrals:

Operator 0  - window                       ... ( 11- 38)x( 39-208)
Operator 0  - Memory available             ...  8000 MB
Operator 0  - Memory needed per MO         ...   0.9 MB
Operator 0  - Number of orbitals per batch ... 4
Operator 0  - Number of batches            ... 1

OPERATOR  0   PASS   0:  MOs    11 ...   14 +   15 ...   18 +   19 ...   22 +   23 ...   26
                            +   27 ...   30 +   31 ...   34 +   35 ...   38
  Reading integrals       ... ok
  Internal MO  13
Closing buffer GIPV ( 0.03 GB; CompressionRatio= 1.00)
Time spent in pair loops =     0.931 sec
Deleting buffers (Ka|jb) ...done

-----------------------------------------------
 RI-MP2 CORRELATION ENERGY:     -0.490681759 Eh
-----------------------------------------------


---------------------
MP2 DENSITY FORMATION
---------------------

Completing the external part of the density      ... done
Storing the unrelaxed density                    ... done

Re-sorting 3-index density container for op 0    ... done
Computing external part of the Lagrangian        ... done
Calculating the xc-kernel                        ... done
Calculating G(D)                                 ... done
Completing the Lagrangian                        ... done
Solving the Z-vector equations                   ... Using XC Grid                  ... (calc.grid_cpscf.tmp) 
Recalculating density on grid  ... (calc.grho_cpscf0.tmp) done
Calculating the xc-kernel      ... (calc.fxc_cpscf0.tmp) done

-------------------
SHARK CP-SCF DRIVER
-------------------

Dimension of the orbital basis          ...    209
Dimension of the CPSCF-problem          ...   6630
Number of operators                     ...      1
Max. number of iterations               ...    128
Convergence Tolerance                   ... 3.0e-06
Number of perturbations                 ...      1
Perturbation type                       ... REAL

----------------------------
POPLE LINEAR EQUATION SOLVER
----------------------------

  ITERATION   0:   ||err||_max =   5.4366e-02 (   0.9 sec)
  ITERATION   1:   ||err||_max =   1.7052e-02 (   0.9 sec)
  ITERATION   2:   ||err||_max =   7.7882e-03 (   0.9 sec)
  ITERATION   3:   ||err||_max =   1.8827e-03 (   0.9 sec)
  ITERATION   4:   ||err||_max =   9.6584e-04 (   0.9 sec)
  ITERATION   5:   ||err||_max =   2.9550e-04 (   1.0 sec)
  ITERATION   6:   ||err||_max =   9.8354e-05 (   0.9 sec)
  ITERATION   7:   ||err||_max =   3.2980e-05 (   0.9 sec)
  ITERATION   8:   ||err||_max =   6.6668e-06 (   0.9 sec)
  ITERATION   9:   ||err||_max =   2.6469e-06 (   0.9 sec)
done
Finalizing the relaxed density                   ... done
Transforming P to the AO basis                   ... done
Storing the relaxed density                      ... done

------------------------------------
ENERGY WEIGHTED DENSITY FINALIZATION
------------------------------------

Gathering the parts of the W-matrix              ... done
Forming the Z-density                            ... done
Transforming Z to the AO basis                   ... done
Calculating G(Z)                                 ... done
Finalizing the W-matrix                          ... done
Transforming W to the AO basis and storing       ... done

----------------------------------
MP2 DERIVATIVE INTEGRAL GENERATION
----------------------------------

Input SCF Electron Density              ... calc.scfp
Input Correlated Electron Density       ... calc.pmp2re
Input Energy Weighted Density           ... calc.wmp2.tmp

Nuclear repulsion gradient              ... done (  0.0 sec)
HCore & Overlap gradient  (SHARK)       ... done (  0.1 sec)
Two-electron RIJ gradient terms         ... done (  0.5 sec)

-----------------------------------------------------------
MP2 COSX Grid Generation
-----------------------------------------------------------

General Integration Accuracy     IntAcc      ... 4.871
Radial Grid Type                 RadialGrid  ... OptM3 with GC (2021)
Angular Grid (max. ang.)         AngularGrid ... 4 (Lebedev-302)
Angular grid pruning method      GridPruning ... 4 (adaptive)
Weight generation scheme         WeightScheme... mBecke (2022)
Basis function cutoff            BFCut       ... 1.0000e-13
Integration weight cutoff        WCut        ... 1.0000e-14
Partially contracted basis set               ... on
Rotationally invariant grid construction     ... off
Angular grids for H and He will be reduced by one unit

Total number of grid points                  ...   116397
Total number of batches                      ...      921
Average number of points per batch           ...      126
Average number of grid points per atom       ...     5291
UseSFitting                                  ... on
Two-electron COSX gradient terms        ... 
Integration Timings:
Total Time                  =     6.1 sec
Basis fcn evaluation        =     0.1 sec
Density evaluation          =     0.1 sec
A evaluation                =     5.1 sec
A derivative evaluation     =     0.0 sec
S-fit derivative evaluation =     0.0 sec
anal. over. der. evaluation =     0.0 sec
num. over. der. evaluation  =     0.4 sec
K(P) evaluation             =     0.1 sec
finalize                    =     0.0 sec

done (  6.9 sec)
CPCM gradient                           ... done (  0.6 sec)
DFT XC gradient                         ... Exchange-correlation gradient    ... done
done (  0.8 sec)
Empirical dispersion gradient           ... 
-------------------
DISPERSION GRADIENT
-------------------

   1   C   :    0.000187158    0.000391990    0.000009124
   2   C   :   -0.000021502   -0.000187988    0.000014627
   3   C   :    0.000077717   -0.000089809    0.000026793
   4   C   :    0.000074248   -0.000172970    0.000024612
   5   C   :   -0.000036482   -0.000141262   -0.000002130
   6   C   :   -0.000148584   -0.000125453   -0.000026424
   7   C   :   -0.000100754   -0.000084358   -0.000013770
   8   C   :   -0.000078093    0.000192952   -0.000022930
   9   C   :    0.000009206    0.000007571    0.000004850
  10   C   :   -0.000046439   -0.000069678   -0.000000222
  11   O   :    0.000152707    0.000057622    0.000035032
  12   H   :    0.000123134   -0.000058720    0.000033136
  13   H   :    0.000077419   -0.000091237    0.000020757
  14   H   :   -0.000030624   -0.000113091   -0.000002922
  15   H   :   -0.000113070   -0.000041117   -0.000023467
  16   H   :   -0.000137163    0.000004097   -0.000028109
  17   H   :    0.000105746    0.000062987    0.000041642
  18   H   :    0.000113999    0.000060833   -0.000034299
  19   H   :   -0.000021806    0.000113272    0.000039572
  20   H   :   -0.000004878    0.000109891   -0.000044822
  21   H   :   -0.000080014    0.000084279   -0.000081838
  22   H   :   -0.000101925    0.000090190    0.000030788

Difference to translation invariance:
           :    0.0000000000    0.0000000000    0.0000000000

Difference to rotation invariance:
           :   -0.0000000000    0.0000000000    0.0000000000

Norm of the Dispersion gradient    ...    0.0007861644
RMS gradient                       ...    0.0000967701
MAX gradient                       ...    0.0003919901
done (  0.0 sec)

-------
TIMINGS
-------

Total time                :   23.538 sec
Integral trafo            :    0.256 sec (  1.1%)
FC preparation            :    0.072 sec (  0.3%)
I/O of integrals          :    0.088 sec (  0.4%)
K(i,j) operators          :    0.124 sec (  0.5%)
T(i,j) pair energies      :    0.022 sec (  0.1%)
V**(-1/2)                 :    0.162 sec (  0.7%)
Gamma(ia|P)               :    0.124 sec (  0.5%)
Gamma-Trafo               :    0.044 sec (  0.2%)
D(virtual)                :    0.006 sec (  0.0%)
D(internal)               :    0.153 sec (  0.7%)
W(virtual)                :    0.011 sec (  0.0%)
W(internal)               :    0.192 sec (  0.8%)
L(virtual)                :    0.143 sec (  0.6%)
L(internal)               :    0.018 sec (  0.1%)
XC kernel                 :    0.020 sec (  0.1%)
G(D)                      :    1.653 sec (  7.0%)
G(Z)                      :    1.644 sec (  7.0%)
Z-vector solution         :    9.209 sec ( 39.1%)
3-index derivative        :    0.267 sec (  1.1%)
2-index derivative        :    0.034 sec (  0.1%)
Fock matrix gradient      :    8.894 sec ( 37.8%)


---------------------------------------
MP2 TOTAL ENERGY:     -461.891550286 Eh
---------------------------------------

The final MP2 gradient
  0:  -0.01961332   0.01812766  -0.00862870
  1:  -0.00314636  -0.00049515  -0.00100638
  2:  -0.00133809   0.00419083  -0.00027536
  3:   0.00050562  -0.00137059   0.00012389
  4:   0.00008051  -0.00161722  -0.00000324
  5:  -0.00054633   0.00085370  -0.00009886
  6:   0.00240876   0.00106542   0.00064631
  7:   0.02477102  -0.00888339   0.00948222
  8:   0.01639859  -0.02330315  -0.01051365
  9:  -0.03782194  -0.02693256   0.03517625
 10:   0.01039108   0.01544535  -0.00967778
 11:   0.00015232  -0.00162529   0.00013371
 12:  -0.00016836   0.00046589  -0.00015537
 13:   0.00032140   0.00051644  -0.00002261
 14:   0.00047746   0.00006609   0.00002468
 15:  -0.00068086  -0.00135349  -0.00007197
 16:   0.00565584   0.01437349  -0.01582886
 17:  -0.00104354   0.00608826  -0.00027652
 18:  -0.00029340  -0.00058453  -0.00204293
 19:  -0.00031721  -0.00066932   0.00181845
 20:   0.00125907   0.00356492   0.00147852
 21:   0.00257381   0.00212208  -0.00026773

-----------------------------------
NORM OF THE MP2 GRADIENT:  0.083302
-----------------------------------

Maximum memory used throughout the entire MP2-calculation: 46.7 MB


-------------------------------------------------------------------------------
                          DFT DISPERSION CORRECTION                            
                                                                               
                              DFTD3 V3.1  Rev 1                                
                          USING Becke-Johnson damping                          
-------------------------------------------------------------------------------
-------------------------   ----------------
Dispersion correction           -0.018115118
-------------------------   ----------------


-------------------------   --------------------
FINAL SINGLE POINT ENERGY      -461.909665404489
-------------------------   --------------------

------------------------------------------------------------------------------
                         ORCA GEOMETRY RELAXATION STEP
------------------------------------------------------------------------------

Reading the OPT-File                    .... done
Getting information on internals        .... done
Copying old internal coords+grads       .... done
Making the new internal coordinates     .... (2022 redundants) done
Validating the new internal coordinates .... (2022 redundants) done
Calculating the B-matrix                .... done
Calculating the G,G- and P matrices     .... done
Transforming gradient to internals      .... done
Projecting the internal gradient        .... done
Number of atoms                         ....  22
Number of internal coordinates          .... 113
Current Energy                          ....  -461.909665404 Eh
Current gradient norm                   ....     0.083301878 Eh/bohr
Maximum allowed component of the step   ....  0.300
Current trust radius                    ....  0.450
Updating the Hessian (BFGS)             .... done
Forming the augmented Hessian           .... done
Diagonalizing the augmented Hessian     .... done
Last element of RFO vector              ....  0.961182125
Lowest eigenvalues of augmented Hessian:
 -0.012717089  0.013316551  0.020485005  0.023783172  0.024190916
Length of the computed step             ....  0.287057671
The final length of the internal step   ....  0.287057671
Converting the step to Cartesian space:
 Initial RMS(Int)=    0.0270041141
Transforming coordinates:
 Iter   0:  RMS(Cart)=    0.0394403032 RMS(Int)=    0.0267589320
 Iter   5:  RMS(Cart)=    0.0000001100 RMS(Int)=    0.0000000930
done
Storing new coordinates                 .... done
The predicted energy change is          ....    -0.006882502
Previously predicted energy change      ....    -0.024161243
Actually observed energy change         ....    -0.027963889
Ratio of predicted to observed change   ....     1.157386199
New trust radius                        ....     0.675000000

                                .--------------------.
          ----------------------|Geometry convergence|-------------------------
          Item                value                   Tolerance       Converged
          ---------------------------------------------------------------------
          Energy change      -0.0279638889            0.0000002000      NO
          RMS gradient        0.0052470939            0.0000080000      NO
          MAX gradient        0.0284909451            0.0000300000      NO
          RMS step            0.0270041141            0.0001000000      NO
          MAX step            0.0902785209            0.0002000000      NO
          ........................................................
          Max(Bonds)      0.0376      Max(Angles)    4.71
          Max(Dihed)        5.17      Max(Improp)    0.00
          ---------------------------------------------------------------------

The optimization has not yet converged - more geometry cycles are needed


    ---------------------------------------------------------------------------
                         Redundant Internal Coordinates
                            (Angstroem and degrees)

        Definition                    Value    dE/dq     Step     New-Value
    ----------------------------------------------------------------------------
     1. B(C   1,C   0)                1.4320 -0.000113 -0.0015    1.4305   
     2. B(C   2,C   1)                1.4143 -0.001266  0.0025    1.4168   
     3. B(C   3,C   2)                1.3903  0.000690 -0.0013    1.3889   
     4. B(C   4,C   3)                1.4028 -0.000613  0.0012    1.4040   
     5. B(C   5,C   4)                1.4027  0.000531 -0.0007    1.4020   
     6. B(C   6,C   5)                1.3910  0.000192 -0.0006    1.3904   
     7. B(C   6,C   1)                1.4121 -0.001306  0.0024    1.4145   
     8. B(C   7,C   0)                1.4488 -0.025701  0.0333    1.4821   
     9. B(C   8,C   7)                1.5067 -0.021205  0.0324    1.5390   
    10. B(C   9,C   8)                1.4838 -0.028491  0.0376    1.5215   
    11. B(O  10,C   9)                1.4269 -0.016478  0.0246    1.4515   
    12. B(O  10,C   0)                1.2967  0.006456 -0.0153    1.2814   
    13. B(H  11,C   2)                1.0891 -0.000235  0.0002    1.0892   
    14. B(H  12,C   3)                1.0895 -0.000472  0.0008    1.0903   
    15. B(H  13,C   4)                1.0907 -0.000580  0.0011    1.0917   
    16. B(H  14,C   5)                1.0896 -0.000472  0.0008    1.0905   
    17. B(H  15,C   6)                1.0904 -0.000456  0.0006    1.0911   
    18. B(H  16,C   9)                1.0950 -0.000276 -0.0001    1.0949   
    19. B(H  17,C   9)                1.1024  0.000167 -0.0020    1.1004   
    20. B(H  18,C   8)                1.0953 -0.001849  0.0027    1.0980   
    21. B(H  19,C   8)                1.0924 -0.001852  0.0034    1.0958   
    22. B(H  20,C   7)                1.0994 -0.002036  0.0030    1.1024   
    23. B(H  21,C   7)                1.0985 -0.002112  0.0033    1.1018   
    24. A(C   1,C   0,C   7)          128.40  0.001325   -0.17    128.23   
    25. A(C   7,C   0,O  10)          112.47 -0.002911    0.45    112.92   
    26. A(C   1,C   0,O  10)          119.12  0.001587   -0.27    118.85   
    27. A(C   0,C   1,C   6)          120.29  0.003013   -0.74    119.55   
    28. A(C   0,C   1,C   2)          119.60 -0.002623    0.64    120.23   
    29. A(C   2,C   1,C   6)          120.11 -0.000392    0.11    120.21   
    30. A(C   1,C   2,C   3)          119.79  0.000887   -0.21    119.58   
    31. A(C   1,C   2,H  11)          120.43  0.001225   -0.35    120.09   
    32. A(C   3,C   2,H  11)          119.77 -0.002113    0.56    120.33   
    33. A(C   2,C   3,C   4)          119.87 -0.000233    0.05    119.92   
    34. A(C   2,C   3,H  12)          119.87 -0.000078    0.03    119.90   
    35. A(C   4,C   3,H  12)          120.26  0.000311   -0.08    120.18   
    36. A(C   3,C   4,H  13)          119.70  0.000282   -0.06    119.64   
    37. A(C   5,C   4,H  13)          119.74  0.000617   -0.15    119.59   
    38. A(C   3,C   4,C   5)          120.56 -0.000900    0.21    120.76   
    39. A(C   4,C   5,C   6)          120.09  0.000561   -0.14    119.95   
    40. A(C   6,C   5,H  14)          119.83 -0.000221    0.06    119.89   
    41. A(C   4,C   5,H  14)          120.08 -0.000340    0.08    120.16   
    42. A(C   5,C   6,H  15)          119.29 -0.001531    0.41    119.70   
    43. A(C   1,C   6,H  15)          121.12  0.001455   -0.40    120.72   
    44. A(C   1,C   6,C   5)          119.59  0.000076   -0.01    119.58   
    45. A(C   8,C   7,H  21)          112.98 -0.002056    0.46    113.44   
    46. A(H  20,C   7,H  21)          106.18  0.001408   -0.17    106.02   
    47. A(C   0,C   7,C   8)          104.80  0.003073   -0.70    104.10   
    48. A(C   0,C   7,H  21)          109.85  0.002294   -0.88    108.98   
    49. A(C   8,C   7,H  20)          112.71 -0.003995    1.30    114.01   
    50. A(C   0,C   7,H  20)          110.36 -0.000651   -0.02    110.34   
    51. A(C   7,C   8,H  18)          110.17  0.000691   -0.07    110.09   
    52. A(C   7,C   8,C   9)          103.95  0.003444   -0.36    103.59   
    53. A(H  18,C   8,H  19)          107.03  0.000667    0.12    107.15   
    54. A(C   9,C   8,H  19)          111.42  0.000165   -0.33    111.09   
    55. A(C   7,C   8,H  19)          112.19 -0.002539    0.28    112.47   
    56. A(C   9,C   8,H  18)          112.17 -0.002516    0.38    112.54   
    57. A(H  16,C   9,H  17)          101.43 -0.007149    4.11    105.54   
    58. A(O  10,C   9,H  17)          105.02  0.005160    0.13    105.14   
    59. A(C   8,C   9,H  17)          107.97 -0.008502    3.22    111.19   
    60. A(C   8,C   9,O  10)          107.24  0.003789   -1.21    106.03   
    61. A(O  10,C   9,H  16)          117.31  0.010486   -4.71    112.60   
    62. A(C   8,C   9,H  16)          116.71 -0.005295    0.49    117.20   
    63. A(C   0,O  10,C   9)          110.59 -0.006468    1.39    111.98   
    64. D(C   6,C   1,C   0,C   7)     -1.28  0.000072   -0.14     -1.41   
    65. D(C   2,C   1,C   0,C   7)    177.83 -0.000051    0.08    177.92   
    66. D(C   2,C   1,C   0,O  10)     -1.64 -0.000066    0.05     -1.59   
    67. D(C   6,C   1,C   0,O  10)    179.25  0.000056   -0.17    179.08   
    68. D(C   3,C   2,C   1,C   6)      0.32  0.000146   -0.21      0.11   
    69. D(C   3,C   2,C   1,C   0)   -178.79  0.000237   -0.42   -179.21   
    70. D(H  11,C   2,C   1,C   6)    179.91  0.000017   -0.03    179.89   
    71. D(H  11,C   2,C   1,C   0)      0.80  0.000108   -0.24      0.57   
    72. D(H  12,C   3,C   2,H  11)      0.06 -0.000008    0.01      0.07   
    73. D(H  12,C   3,C   2,C   1)    179.65 -0.000122    0.19    179.84   
    74. D(C   4,C   3,C   2,H  11)   -179.71  0.000051   -0.08   -179.80   
    75. D(C   4,C   3,C   2,C   1)     -0.12 -0.000063    0.10     -0.02   
    76. D(H  13,C   4,C   3,C   2)    179.76 -0.000053    0.08    179.84   
    77. D(C   5,C   4,C   3,H  12)   -179.94  0.000016   -0.02   -179.96   
    78. D(C   5,C   4,C   3,C   2)     -0.17 -0.000044    0.07     -0.10   
    79. D(H  13,C   4,C   3,H  12)     -0.01  0.000007   -0.01     -0.02   
    80. D(H  14,C   5,C   4,H  13)      0.11 -0.000012    0.01      0.12   
    81. D(H  14,C   5,C   4,C   3)   -179.96 -0.000021    0.02   -179.94   
    82. D(C   6,C   5,C   4,H  13)   -179.67  0.000080   -0.13   -179.80   
    83. D(C   6,C   5,C   4,C   3)      0.25  0.000071   -0.12      0.14   
    84. D(H  15,C   6,C   5,H  14)     -0.02 -0.000005    0.00     -0.01   
    85. D(C   1,C   6,C   5,H  14)   -179.83  0.000102   -0.14   -179.98   
    86. D(C   1,C   6,C   5,C   4)     -0.05  0.000010   -0.00     -0.05   
    87. D(H  15,C   6,C   1,C   2)    179.95 -0.000002    0.01    179.96   
    88. D(H  15,C   6,C   1,C   0)     -0.95 -0.000145    0.24     -0.70   
    89. D(H  15,C   6,C   5,C   4)    179.77 -0.000098    0.14    179.91   
    90. D(C   5,C   6,C   1,C   2)     -0.24 -0.000117    0.17     -0.07   
    91. D(C   5,C   6,C   1,C   0)    178.87 -0.000260    0.40    179.26   
    92. D(H  20,C   7,C   0,C   1)    -58.69 -0.001111   -0.12    -58.80   
    93. D(C   8,C   7,C   0,O  10)     -0.78  0.002207   -1.22     -2.00   
    94. D(C   8,C   7,C   0,C   1)    179.72  0.002174   -1.25    178.47   
    95. D(H  21,C   7,C   0,C   1)     58.06  0.001593   -0.88     57.18   
    96. D(H  20,C   7,C   0,O  10)    120.82 -0.001079   -0.09    120.73   
    97. D(H  18,C   8,C   7,H  20)    125.91 -0.002402    2.21    128.12   
    98. D(H  18,C   8,C   7,C   0)   -114.05 -0.003423    2.47   -111.58   
    99. D(C   9,C   8,C   7,H  21)    125.89 -0.000444    1.41    127.30   
   100. D(C   9,C   8,C   7,H  20)   -113.73 -0.003051    2.41   -111.32   
   101. D(H  18,C   8,C   7,H  21)      5.53  0.000205    1.21      6.74   
   102. D(C   9,C   8,C   7,C   0)      6.31 -0.004072    2.67      8.98   
   103. D(H  16,C   9,C   8,H  19)     95.56 -0.008791    5.17    100.73   
   104. D(H  16,C   9,C   8,H  18)    -24.41 -0.008029    4.97    -19.44   
   105. D(H  16,C   9,C   8,C   7)   -143.41 -0.009649    5.09   -138.32   
   106. D(O  10,C   9,C   8,H  19)   -130.50  0.005307   -3.00   -133.49   
   107. D(O  10,C   9,C   8,H  18)    109.53  0.006070   -3.20    106.33   
   108. D(O  10,C   9,C   8,C   7)     -9.46  0.004449   -3.08    -12.54   
   109. D(C   0,O  10,C   9,H  17)   -105.07  0.001288   -0.66   -105.73   
   110. D(C   0,O  10,C   9,H  16)    143.24  0.001477   -3.57    139.68   
   111. D(C   0,O  10,C   9,C   8)      9.62 -0.004303    2.54     12.16   
   112. D(C   9,O  10,C   0,C   7)     -5.53  0.001628   -0.84     -6.38   
   113. D(C   9,O  10,C   0,C   1)    174.02  0.001658   -0.82    173.20   
    ----------------------------------------------------------------------------

Geometry step timings:
Preparation and reading OPT file:      0.001 s ( 7.572 %)
Internal coordinates            :      0.000 s ( 0.411 %)
B/P matrices and projection     :      0.003 s (37.210 %)
Hessian update/contruction      :      0.000 s ( 4.521 %)
Making the step                 :      0.001 s (13.524 %)
Converting the step to Cartesian:      0.000 s ( 1.806 %)
Storing new data                :      0.000 s ( 0.411 %)
Checking convergence            :      0.000 s ( 0.187 %)
Final printing                  :      0.003 s (34.334 %)
Total time                      :      0.008 s

Time for energy+gradient        :     46.557 s
Time for complete geometry iter :     46.762 s

         *************************************************************
         *                GEOMETRY OPTIMIZATION CYCLE   4            *
         *************************************************************
---------------------------------
CARTESIAN COORDINATES (ANGSTROEM)
---------------------------------
  C     -0.346136   -1.183789   -0.013136
  C     -0.725424   -2.563059   -0.018491
  C      0.237931   -3.568816    0.241519
  C     -0.141692   -4.904622    0.216743
  C     -1.473416   -5.249018   -0.064326
  C     -2.431759   -4.258104   -0.319869
  C     -2.065863   -2.916871   -0.299222
  C     -1.188488    0.000252   -0.301421
  C     -0.237457    1.192483   -0.097636
  C      1.126991    0.539202    0.069537
  O      0.867682   -0.876880    0.259433
  H      1.269979   -3.294116    0.455655
  H      0.595942   -5.682997    0.413491
  H     -1.766352   -6.300514   -0.085192
  H     -3.463643   -4.536680   -0.536106
  H     -2.814575   -2.149092   -0.500072
  H      1.774263    0.953160    0.849630
  H      1.713496    0.600372   -0.859526
  H     -0.540387    1.766397    0.788101
  H     -0.242505    1.883877   -0.947757
  H     -1.612575   -0.068716   -1.316693
  H     -2.049097    0.004552    0.386613

----------------------------
CARTESIAN COORDINATES (A.U.)
----------------------------
  NO LB      ZA    FRAG     MASS         X           Y           Z
   0 C     6.0000    0    12.011   -0.654102   -2.237037   -0.024823
   1 C     6.0000    0    12.011   -1.370854   -4.843479   -0.034944
   2 C     6.0000    0    12.011    0.449625   -6.744085    0.456405
   3 C     6.0000    0    12.011   -0.267758   -9.268392    0.409586
   4 C     6.0000    0    12.011   -2.784353   -9.919207   -0.121558
   5 C     6.0000    0    12.011   -4.595359   -8.046651   -0.604466
   6 C     6.0000    0    12.011   -3.903915   -5.512088   -0.565448
   7 C     6.0000    0    12.011   -2.245916    0.000477   -0.569604
   8 C     6.0000    0    12.011   -0.448728    2.253466   -0.184506
   9 C     6.0000    0    12.011    2.129705    1.018944    0.131407
  10 O     8.0000    0    15.999    1.639681   -1.657062    0.490257
  11 H     1.0000    0     1.008    2.399912   -6.224977    0.861064
  12 H     1.0000    0     1.008    1.126166  -10.739308    0.781385
  13 H     1.0000    0     1.008   -3.337922  -11.906247   -0.160989
  14 H     1.0000    0     1.008   -6.545337   -8.573082   -1.013094
  15 H     1.0000    0     1.008   -5.318775   -4.061196   -0.944998
  16 H     1.0000    0     1.008    3.352872    1.801211    1.605567
  17 H     1.0000    0     1.008    3.238038    1.134539   -1.624270
  18 H     1.0000    0     1.008   -1.021183    3.338006    1.489296
  19 H     1.0000    0     1.008   -0.458269    3.560012   -1.791001
  20 H     1.0000    0     1.008   -3.047326   -0.129855   -2.488189
  21 H     1.0000    0     1.008   -3.872233    0.008601    0.730593

--------------------------------
INTERNAL COORDINATES (ANGSTROEM)
--------------------------------
 C      0   0   0     0.000000000000     0.00000000     0.00000000
 C      1   0   0     1.430480240868     0.00000000     0.00000000
 C      2   1   0     1.416759521182   120.23222961     0.00000000
 C      3   2   1     1.388921901649   119.57923003   180.78636970
 C      4   3   2     1.403958293655   119.91755347   359.97416105
 C      5   4   3     1.402010997763   120.76341617   359.90179088
 C      6   5   4     1.390400211137   119.94699702     0.13734214
 C      1   2   3     1.481424445861   128.25420865   177.86908462
 C      8   1   2     1.538636371518   104.00956169   178.40654275
 C      9   8   1     1.521985774207   103.65504208     8.95302386
 O      1   2   3     1.281343245075   118.87614842   358.45457999
 H      3   2   1     1.089236889803   120.08713511     0.56286472
 H      4   3   2     1.090266140097   119.90017300   179.83973708
 H      5   4   3     1.091737655735   119.64363339   179.84251781
 H      6   5   4     1.090480321066   120.15938230   180.06194599
 H      7   6   5     1.091051963766   119.70271548   179.91212317
 H     10   9   8     1.094927417901   116.48373038   221.89451425
 H     10   9   8     1.100404262295   111.17542800   101.16237550
 H      9   8   1     1.098032491668   109.95699243   248.44770069
 H      9   8   1     1.095790737811   112.53844538   129.09312921
 H      8   1   2     1.102444445065   110.36159795   301.18375879
 H      8   1   2     1.101843433183   109.00934020    57.15603850

---------------------------
INTERNAL COORDINATES (A.U.)
---------------------------
 C      0   0   0     0.000000000000     0.00000000     0.00000000
 C      1   0   0     2.703215895226     0.00000000     0.00000000
 C      2   1   0     2.677287492660   120.23222961     0.00000000
 C      3   2   1     2.624682015521   119.57923003   180.78636970
 C      4   3   2     2.653096678455   119.91755347   359.97416105
 C      5   4   3     2.649416822518   120.76341617   359.90179088
 C      6   5   4     2.627475615595   119.94699702     0.13734214
 C      1   2   3     2.799486490774   128.25420865   177.86908462
 C      8   1   2     2.907601361859   104.00956169   178.40654275
 C      9   8   1     2.876136292976   103.65504208     8.95302386
 O      1   2   3     2.421387816742   118.87614842   358.45457999
 H      3   2   1     2.058359416692   120.08713511     0.56286472
 H      4   3   2     2.060304417871   119.90017300   179.83973708
 H      5   4   3     2.063085179428   119.64363339   179.84251781
 H      6   5   4     2.060709161244   120.15938230   180.06194599
 H      7   6   5     2.061789409394   119.70271548   179.91212317
 H     10   9   8     2.069112956354   116.48373038   221.89451425
 H     10   9   8     2.079462692337   111.17542800   101.16237550
 H      9   8   1     2.074980695399   109.95699243   248.44770069
 H      9   8   1     2.070744394550   112.53844538   129.09312921
 H      8   1   2     2.083318079035   110.36159795   301.18375879
 H      8   1   2     2.082182331175   109.00934020    57.15603850


           ************************************************************
           *        Program running with 8 parallel MPI-processes     *
           *              working on a common directory               *
           ************************************************************
------------------------------------------------------------------------------
                   ___                                                        
                  /   \      - P O W E R E D   B Y -                         
                 /     \                                                     
                 |  |  |   _    _      __       _____    __    __             
                 |  |  |  | |  | |    /  \     |  _  \  |  |  /  |          
                  \  \/   | |  | |   /    \    | | | |  |  | /  /          
                 / \  \   | |__| |  /  /\  \   | |_| |  |  |/  /          
                |  |  |   |  __  | /  /__\  \  |    /   |      \           
                |  |  |   | |  | | |   __   |  |    \   |  |\   \          
                \     /   | |  | | |  |  |  |  | |\  \  |  | \   \       
                 \___/    |_|  |_| |__|  |__|  |_| \__\ |__|  \__/        
                                                                              
                      - O R C A' S   B I G   F R I E N D -                    
                                      &                                       
                       - I N T E G R A L  F E E D E R -                       
                                                                              
 v1 FN, 2020, v2 2021, v3 2022-2024                                           
------------------------------------------------------------------------------


----------------------
SHARK INTEGRAL PACKAGE
----------------------

Number of atoms                             ...     22
Number of basis functions                   ...    209
Number of shells                            ...     99
Maximum angular momentum                    ...      2
Integral batch strategy                     ... SHARK/LIBINT Hybrid
RI-J (if used) integral strategy            ... SPLIT-RIJ (Revised 2003 algorithm where possible)
Printlevel                                  ...      1
Contraction scheme used                     ... SEGMENTED contraction
Prescreening option                         ... SCHWARTZ
   Thresh                                   ... 1.000e-13
   Tcut                                     ... 1.000e-15
   Tpresel                                  ... 1.000e-15 
Coulomb Range Separation                    ... NOT USED
Exchange Range Separation                   ... NOT USED
Multipole approximations                    ... NOT USED
Finite Nucleus Model                        ... NOT USED
CABS basis                                  ... NOT available
Auxiliary Coulomb fitting basis             ... AVAILABLE
   # of basis functions in Aux-J            ...    660
   # of shells in Aux-J                     ...    220
   Maximum angular momentum in Aux-J        ...      4
Auxiliary J/K fitting basis                 ... NOT available
Auxiliary Correlation fitting basis         ... AVAILABLE
   # of basis functions in Aux-C            ...    682
   # of shells in Aux-C                     ...    242
   Maximum angular momentum in Aux-C        ...      3
Auxiliary 'external' fitting basis          ... NOT available

Checking pre-screening integrals            ... done (  0.0 sec) Dimension = 99
Check shell pair data                       ... done (  0.0 sec)
Shell pair information
Shell pair cut-off parameter TPreSel        ...   1.0e-15
Total number of shell pairs                 ...      4950
Shell pairs after pre-screening             ...      4538
Total number of primitive shell pairs       ...     17754
Primitive shell pairs kept                  ...     11976
          la=0 lb=0:   1424 shell pairs
          la=1 lb=0:   1667 shell pairs
          la=1 lb=1:    517 shell pairs
          la=2 lb=0:    546 shell pairs
          la=2 lb=1:    325 shell pairs
          la=2 lb=2:     59 shell pairs

Calculating one electron integrals          ... done (  0.0 sec)
Calculating RI/J V-Matrix + Cholesky decomp.... done (  0.1 sec)
Calculating RI/C V-Matrix + Cholesky decomp.... done (  0.1 sec)
Calculating Nuclear repulsion               ... done (  0.0 sec) ENN=    574.798225839661 Eh

Diagonalization of the overlap matrix:
Smallest eigenvalue                        ... 3.102e-04
Time for diagonalization                   ...    0.007 sec
Threshold for overlap eigenvalues          ... 1.000e-07
Number of eigenvalues below threshold      ... 0
Time for construction of square roots      ...    0.033 sec
Total time needed                          ...    0.043 sec

-------------------
DFT GRID GENERATION
-------------------

General Integration Accuracy     IntAcc      ... 4.388
Radial Grid Type                 RadialGrid  ... OptM3 with GC (2021)
Angular Grid (max. ang.)         AngularGrid ... 4 (Lebedev-302)
Angular grid pruning method      GridPruning ... 4 (adaptive)
Weight generation scheme         WeightScheme... mBecke (2022)
Basis function cutoff            BFCut       ... 1.0000e-13
Integration weight cutoff        WCut        ... 1.0000e-14
Partially contracted basis set               ... off
Rotationally invariant grid construction     ... off
Angular grids for H and He will be reduced by one unit

Total number of grid points                  ...   101185
Total number of batches                      ...     1592
Average number of points per batch           ...       63
Average number of grid points per atom       ...     4599

--------------------
COSX GRID GENERATION
--------------------

GRIDX 1
-------
General Integration Accuracy     IntAcc      ... 3.816
Radial Grid Type                 RadialGrid  ... OptM3 with GC (2021)
Angular Grid (max. ang.)         AngularGrid ... 1 (Lebedev-50)
Angular grid pruning method      GridPruning ... 4 (adaptive)
Weight generation scheme         WeightScheme... mBecke (2022)
Basis function cutoff            BFCut       ... 1.0000e-13
Integration weight cutoff        WCut        ... 1.0000e-14
Partially contracted basis set               ... on
Rotationally invariant grid construction     ... off
Angular grids for H and He will be reduced by one unit

Total number of grid points                  ...    12945
Total number of batches                      ...      114
Average number of points per batch           ...      113
Average number of grid points per atom       ...      588
UseSFitting                                  ... on

GRIDX 2
-------
General Integration Accuracy     IntAcc      ... 4.020
Radial Grid Type                 RadialGrid  ... OptM3 with GC (2021)
Angular Grid (max. ang.)         AngularGrid ... 2 (Lebedev-110)
Angular grid pruning method      GridPruning ... 4 (adaptive)
Weight generation scheme         WeightScheme... mBecke (2022)
Basis function cutoff            BFCut       ... 1.0000e-13
Integration weight cutoff        WCut        ... 1.0000e-14
Partially contracted basis set               ... on
Rotationally invariant grid construction     ... off
Angular grids for H and He will be reduced by one unit

Total number of grid points                  ...    27846
Total number of batches                      ...      229
Average number of points per batch           ...      121
Average number of grid points per atom       ...     1266
UseSFitting                                  ... on

GRIDX 3
-------
General Integration Accuracy     IntAcc      ... 4.338
Radial Grid Type                 RadialGrid  ... OptM3 with GC (2021)
Angular Grid (max. ang.)         AngularGrid ... 3 (Lebedev-194)
Angular grid pruning method      GridPruning ... 4 (adaptive)
Weight generation scheme         WeightScheme... mBecke (2022)
Basis function cutoff            BFCut       ... 1.0000e-13
Integration weight cutoff        WCut        ... 1.0000e-14
Partially contracted basis set               ... on
Rotationally invariant grid construction     ... off
Angular grids for H and He will be reduced by one unit

Total number of grid points                  ...    61116
Total number of batches                      ...      491
Average number of points per batch           ...      124
Average number of grid points per atom       ...     2778
UseSFitting                                  ... on
Initializing property integral containers    ... done (  0.0 sec)

SHARK setup successfully completed in   1.6 seconds

Maximum memory used throughout the entire STARTUP-calculation: 27.4 MB


           ************************************************************
           *        Program running with 8 parallel MPI-processes     *
           *              working on a common directory               *
           ************************************************************
Occupation numbers will be reassigned to an Aufbau configuration
             **** ENERGY FILE WAS UPDATED (calc.en.tmp) ****
Finished Guess after   0.3 sec
Maximum memory used throughout the entire GUESS-calculation: 11.9 MB


           ************************************************************
           *        Program running with 8 parallel MPI-processes     *
           *              working on a common directory               *
           ************************************************************
--------------------
CPCM SOLVATION MODEL
--------------------
CPCM parameters:
  Epsilon                                         ...      16.7000
  Refrac                                          ...       1.2750
  Rsolv                                           ...       1.3000
  Surface type                                    ... GAUSSIAN VDW
  Discretization scheme                           ... Constant charge density
    Threshold for H atoms                         ...       5.0000 (charges/Ang^2)
    Threshold for non-H atoms                     ...       5.0000 (charges/Ang^2)
  Epsilon function type                           ...         CPCM
Solvent:                                          ... CUSTOM
Radii:
  Scheme                                          ... Element-dependent radii
  Radius for C  used is    3.8550 Bohr (=   2.0400 Ang.)
  Radius for O  used is    3.4469 Bohr (=   1.8240 Ang.)
  Radius for H  used is    2.4944 Bohr (=   1.3200 Ang.)
Calculating surface                               ...        done! (  0.0s)
Cavity surface points                             ...         2022
Cavity Volume                                     ...    1290.2369
Cavity Surface-area                               ...     699.7165
Calculating surface distance matrix               ...        done! (  0.1s)
Performing Cholesky decomposition & store         ...        done! (  0.2s)
Overall time for CPCM initialization              ...                 0.3s

----------------------------------------D-I-I-S--------------------------------------------
Iteration    Energy (Eh)           Delta-E    RMSDP     MaxDP     DIISErr   Damp  Time(sec)
-------------------------------------------------------------------------------------------
               ***  Starting incremental Fock matrix formation  ***
    1    -461.4062933830559814     0.00e+00  2.38e-04  5.54e-03  1.46e-02  0.700   1.7
    2    -461.4070130586098912    -7.20e-04  2.03e-04  4.53e-03  1.18e-02  0.700   1.2
                               ***Turning on AO-DIIS***
    3    -461.4075779225561291    -5.65e-04  1.62e-04  3.30e-03  9.14e-03  0.700   1.1
    4    -461.4080040943622407    -4.26e-04  4.15e-04  8.41e-03  6.77e-03  0.000   1.1
                              *** Initializing SOSCF ***
---------------------------------------S-O-S-C-F--------------------------------------
Iteration    Energy (Eh)           Delta-E    RMSDP     MaxDP     MaxGrad    Time(sec)
--------------------------------------------------------------------------------------
    5    -461.4091486423710649    -1.14e-03  3.35e-05  6.95e-04  9.71e-04     1.2
               *** Restarting incremental Fock matrix formation ***
    6    -461.4091557660410672    -7.12e-06  1.92e-05  4.47e-04  1.64e-04     1.8
    7    -461.4091571430249132    -1.38e-06  1.33e-05  3.86e-04  5.79e-05     1.5
    8    -461.4091573963130486    -2.53e-07  4.01e-06  1.25e-04  3.30e-05     1.4
    9    -461.4091574579383632    -6.16e-08  1.76e-06  4.69e-05  1.17e-05     1.4
   10    -461.4091574615117679    -3.57e-09  7.24e-07  2.14e-05  6.92e-06     1.3
   11    -461.4091574645003675    -2.99e-09  1.80e-07  6.16e-06  1.81e-06     1.3
   12    -461.4091574647088692    -2.09e-10  8.84e-08  2.49e-06  1.49e-06     1.2
   13    -461.4091574647568450    -4.80e-11  1.73e-08  5.47e-07  1.24e-07     1.2
                 **** Energy Check signals convergence ****

               *****************************************************
               *                     SUCCESS                       *
               *           SCF CONVERGED AFTER  13 CYCLES          *
               *****************************************************

Recomputing exchange energy using gridx3       ... done (    2.073 sec)
Old exchange energy                            :    -33.737672816 Eh
New exchange energy                            :    -33.737662286 Eh
Exchange energy change after final integration :      0.000010529 Eh
Total energy after final integration           :   -461.409146935 Eh
             **** ENERGY FILE WAS UPDATED (calc.en.tmp) ****

----------------
TOTAL SCF ENERGY
----------------

Total Energy       :       -461.40914693529118 Eh          -12555.58120 eV

Components:
Nuclear Repulsion  :        574.79822583966052 Eh           15641.05490 eV
Electronic Energy  :      -1036.13202239362022 Eh          -28194.58571 eV
One Electron Energy:      -1749.46877881346336 Eh          -47605.46569 eV
Two Electron Energy:        713.33675641984314 Eh           19410.87997 eV
CPCM Dielectric    :         -0.07536091079717 Eh              -2.05067 eV

Virial components:
Potential Energy   :       -918.75567484882617 Eh          -25000.61292 eV
Kinetic Energy     :        457.34652791353500 Eh           12445.03172 eV
Virial Ratio       :          2.00888302145922

DFT components:
N(Alpha)           :       38.999963971145 electrons
N(Beta)            :       38.999963971145 electrons
N(Total)           :       77.999927942291 electrons
E(X)               :      -29.967832638979 Eh       
E(C)               :       -1.915281601106 Eh       
E(XC)              :      -31.883114240085 Eh       

CPCM Solvation Model Properties:
Surface-charge          :         -1.01751224374733
Corrected charge        :         -1.00000000000000
Outlying charge corr.   :          0.00001976848538 Eh               0.00054 eV
Free-energy (cav+disp)  :  This term is not implemented in the current solvation scheme

---------------
SCF CONVERGENCE
---------------

  Last Energy change         ...    4.7976e-11  Tolerance :   1.0000e-10
  Last MAX-Density change    ...    5.4700e-07  Tolerance :   1.0000e-09
  Last RMS-Density change    ...    1.7272e-08  Tolerance :   1.0000e-10
  Last DIIS Error            ...    9.7051e-04  Tolerance :   1.0000e-09
  Last Orbital Gradient      ...    1.2399e-07  Tolerance :   2.0000e-07
  Last Orbital Rotation      ...    2.8038e-07  Tolerance :   2.0000e-07


Total SCF time: 0 days 0 hours 0 min 20 sec 
Finished LeanSCF after  20.2 sec

Maximum memory used throughout the entire LEANSCF-calculation: 24.2 MB


           ************************************************************
           *        Program running with 8 parallel MPI-processes     *
           *              working on a common directory               *
           ************************************************************

------------------------------------------------------------------------------
                                ORCA  MP2 
------------------------------------------------------------------------------

Freezing NCore=22 chemical core electrons

----------------------
RI-MP2 ENERGY+GRADIENT
----------------------
Dimension of the orbital basis            ...  209
Dimension of the AuxC basis               ...  682
Memory devoted to MP2                     ... 8000 MB   
Data format for matrix containers         ... DOUBLE
Compression type for matrix containers    ... UNCOMPRESSED
Overall scaling of the MP2 energy         ...   2.700e-01

-----------------------
SHARK RI TRANSFORMATION
-----------------------

Number of basis functions                ...    209
Number of aux functions                  ...    682
Number of operators                      ...      1
Generation of IJK                        ... YES
Generation of IAK                        ... YES
Generation of ABK                        ... NO
Orbital Range Operator  0:    0-  38 to   39- 208

Aux basis identifier                     ...   AUXC
Contraction scheme used                  ... SEGMENTED
Do orthogonalization                     ... YES
All operator combinations                ... NO
Transpose (ia|K)                         ... NO
Integral generator used                  ... LIBINT
Starting integral generation + trafo... 
Half trafo (segmented) done. Total time =  0.1 sec. integrals=  0.1 sec trafo=  0.0 sec
Integral generation and half transformation done (  0.1 sec)

Reading or making V^(-1/2)          ... done (  0.0 sec)
Sorting IJK integrals               ... done (  0.1 sec)
Sorting IAK integrals               ... done (  0.1 sec)

SHARK RI integral transformation done. Total time =  0.3 sec.

Opening buffers                              ... done
Frozen core precalculation                   ... done

Starting loop over batches of integrals:

Operator 0  - window                       ... ( 11- 38)x( 39-208)
Operator 0  - Memory available             ...  8000 MB
Operator 0  - Memory needed per MO         ...   0.9 MB
Operator 0  - Number of orbitals per batch ... 4
Operator 0  - Number of batches            ... 1

OPERATOR  0   PASS   0:  MOs    11 ...   14 +   15 ...   18 +   19 ...   22 +   23 ...   26
                            +   27 ...   30 +   31 ...   34 +   35 ...   38
  Reading integrals       ... ok
  Internal MO  13
Closing buffer GIPV ( 0.03 GB; CompressionRatio= 1.00)
Time spent in pair loops =     1.125 sec
Deleting buffers (Ka|jb) ...done

-----------------------------------------------
 RI-MP2 CORRELATION ENERGY:     -0.490767961 Eh
-----------------------------------------------


---------------------
MP2 DENSITY FORMATION
---------------------

Completing the external part of the density      ... done
Storing the unrelaxed density                    ... done

Re-sorting 3-index density container for op 0    ... done
Computing external part of the Lagrangian        ... done
Calculating the xc-kernel                        ... done
Calculating G(D)                                 ... done
Completing the Lagrangian                        ... done
Solving the Z-vector equations                   ... Using XC Grid                  ... (calc.grid_cpscf.tmp) 
Recalculating density on grid  ... (calc.grho_cpscf0.tmp) done
Calculating the xc-kernel      ... (calc.fxc_cpscf0.tmp) done

-------------------
SHARK CP-SCF DRIVER
-------------------

Dimension of the orbital basis          ...    209
Dimension of the CPSCF-problem          ...   6630
Number of operators                     ...      1
Max. number of iterations               ...    128
Convergence Tolerance                   ... 3.0e-06
Number of perturbations                 ...      1
Perturbation type                       ... REAL

----------------------------
POPLE LINEAR EQUATION SOLVER
----------------------------

  ITERATION   0:   ||err||_max =   5.4059e-02 (   0.9 sec)
  ITERATION   1:   ||err||_max =   1.6493e-02 (   0.9 sec)
  ITERATION   2:   ||err||_max =   7.4733e-03 (   0.9 sec)
  ITERATION   3:   ||err||_max =   1.8235e-03 (   0.9 sec)
  ITERATION   4:   ||err||_max =   9.5569e-04 (   0.9 sec)
  ITERATION   5:   ||err||_max =   2.8755e-04 (   0.9 sec)
  ITERATION   6:   ||err||_max =   9.6781e-05 (   0.9 sec)
  ITERATION   7:   ||err||_max =   3.1630e-05 (   0.9 sec)
  ITERATION   8:   ||err||_max =   6.3957e-06 (   0.9 sec)
  ITERATION   9:   ||err||_max =   2.5266e-06 (   0.9 sec)
done
Finalizing the relaxed density                   ... done
Transforming P to the AO basis                   ... done
Storing the relaxed density                      ... done

------------------------------------
ENERGY WEIGHTED DENSITY FINALIZATION
------------------------------------

Gathering the parts of the W-matrix              ... done
Forming the Z-density                            ... done
Transforming Z to the AO basis                   ... done
Calculating G(Z)                                 ... done
Finalizing the W-matrix                          ... done
Transforming W to the AO basis and storing       ... done

----------------------------------
MP2 DERIVATIVE INTEGRAL GENERATION
----------------------------------

Input SCF Electron Density              ... calc.scfp
Input Correlated Electron Density       ... calc.pmp2re
Input Energy Weighted Density           ... calc.wmp2.tmp

Nuclear repulsion gradient              ... done (  0.0 sec)
HCore & Overlap gradient  (SHARK)       ... done (  0.1 sec)
Two-electron RIJ gradient terms         ... done (  0.5 sec)

-----------------------------------------------------------
MP2 COSX Grid Generation
-----------------------------------------------------------

General Integration Accuracy     IntAcc      ... 4.871
Radial Grid Type                 RadialGrid  ... OptM3 with GC (2021)
Angular Grid (max. ang.)         AngularGrid ... 4 (Lebedev-302)
Angular grid pruning method      GridPruning ... 4 (adaptive)
Weight generation scheme         WeightScheme... mBecke (2022)
Basis function cutoff            BFCut       ... 1.0000e-13
Integration weight cutoff        WCut        ... 1.0000e-14
Partially contracted basis set               ... on
Rotationally invariant grid construction     ... off
Angular grids for H and He will be reduced by one unit

Total number of grid points                  ...   116416
Total number of batches                      ...      923
Average number of points per batch           ...      126
Average number of grid points per atom       ...     5292
UseSFitting                                  ... on
Two-electron COSX gradient terms        ... 
Integration Timings:
Total Time                  =     6.1 sec
Basis fcn evaluation        =     0.1 sec
Density evaluation          =     0.1 sec
A evaluation                =     5.3 sec
A derivative evaluation     =     0.0 sec
S-fit derivative evaluation =     0.0 sec
anal. over. der. evaluation =     0.0 sec
num. over. der. evaluation  =     0.4 sec
K(P) evaluation             =     0.1 sec
finalize                    =     0.0 sec

done (  6.8 sec)
CPCM gradient                           ... done (  0.6 sec)
DFT XC gradient                         ... Exchange-correlation gradient    ... done
done (  0.7 sec)
Empirical dispersion gradient           ... 
-------------------
DISPERSION GRADIENT
-------------------

   1   C   :    0.000123749    0.000285070    0.000003551
   2   C   :   -0.000015491   -0.000189248    0.000015385
   3   C   :    0.000086874   -0.000106940    0.000029297
   4   C   :    0.000075211   -0.000172962    0.000025658
   5   C   :   -0.000038207   -0.000140792   -0.000001544
   6   C   :   -0.000151568   -0.000127429   -0.000026326
   7   C   :   -0.000107329   -0.000090465   -0.000015100
   8   C   :   -0.000082208    0.000190515   -0.000025021
   9   C   :    0.000010434    0.000070661    0.000002673
  10   C   :    0.000017586   -0.000001113    0.000005250
  11   O   :    0.000154900    0.000057113    0.000033909
  12   H   :    0.000123352   -0.000057762    0.000032774
  13   H   :    0.000076812   -0.000091350    0.000021242
  14   H   :   -0.000031271   -0.000112617   -0.000001982
  15   H   :   -0.000113126   -0.000041051   -0.000023025
  16   H   :   -0.000134966    0.000005270   -0.000028047
  17   H   :    0.000107314    0.000061074    0.000043882
  18   H   :    0.000117677    0.000058990   -0.000035930
  19   H   :   -0.000022429    0.000114567    0.000042159
  20   H   :   -0.000006581    0.000112961   -0.000042249
  21   H   :   -0.000084435    0.000084957   -0.000085633
  22   H   :   -0.000106298    0.000090550    0.000029077

Difference to translation invariance:
           :   -0.0000000000   -0.0000000000   -0.0000000000

Difference to rotation invariance:
           :   -0.0000000000   -0.0000000000   -0.0000000000

Norm of the Dispersion gradient    ...    0.0007331081
RMS gradient                       ...    0.0000902394
MAX gradient                       ...    0.0002850699
done (  0.0 sec)

-------
TIMINGS
-------

Total time                :   23.718 sec
Integral trafo            :    0.255 sec (  1.1%)
FC preparation            :    0.071 sec (  0.3%)
I/O of integrals          :    0.114 sec (  0.5%)
K(i,j) operators          :    0.122 sec (  0.5%)
T(i,j) pair energies      :    0.021 sec (  0.1%)
V**(-1/2)                 :    0.164 sec (  0.7%)
Gamma(ia|P)               :    0.122 sec (  0.5%)
Gamma-Trafo               :    0.044 sec (  0.2%)
D(virtual)                :    0.006 sec (  0.0%)
D(internal)               :    0.152 sec (  0.6%)
W(virtual)                :    0.011 sec (  0.0%)
W(internal)               :    0.179 sec (  0.8%)
L(virtual)                :    0.162 sec (  0.7%)
L(internal)               :    0.018 sec (  0.1%)
XC kernel                 :    0.020 sec (  0.1%)
G(D)                      :    1.661 sec (  7.0%)
G(Z)                      :    1.652 sec (  7.0%)
Z-vector solution         :    9.230 sec ( 38.9%)
3-index derivative        :    0.267 sec (  1.1%)
2-index derivative        :    0.035 sec (  0.1%)
Fock matrix gradient      :    8.803 sec ( 37.1%)


---------------------------------------
MP2 TOTAL ENERGY:     -461.899914896 Eh
---------------------------------------

The final MP2 gradient
  0:  -0.00217367   0.00283052  -0.00133945
  1:   0.00174860   0.00230069  -0.00056006
  2:   0.00045402   0.00021014   0.00008656
  3:   0.00066008  -0.00001856   0.00014149
  4:  -0.00011110  -0.00032203  -0.00003348
  5:   0.00013298   0.00112756   0.00004205
  6:  -0.00014599   0.00003759  -0.00012787
  7:   0.00587299  -0.00430897   0.00229612
  8:   0.00627003  -0.00234524  -0.00525030
  9:  -0.01039105  -0.01775392   0.01835137
 10:  -0.00330231   0.00317590  -0.00560297
 11:   0.00007633  -0.00083929   0.00011006
 12:   0.00022013   0.00007122   0.00001490
 13:  -0.00005542  -0.00014111  -0.00007363
 14:  -0.00015182   0.00003884  -0.00003841
 15:  -0.00052855  -0.00034793  -0.00005212
 16:   0.00476089   0.00877537  -0.00795313
 17:   0.00115332   0.00291218  -0.00053624
 18:  -0.00242938   0.00147181  -0.00100337
 19:   0.00002335   0.00155142   0.00096438
 20:  -0.00182080   0.00152547   0.00005659
 21:  -0.00025705   0.00006192   0.00050593

-----------------------------------
NORM OF THE MP2 GRADIENT:  0.034074
-----------------------------------

Maximum memory used throughout the entire MP2-calculation: 46.8 MB


-------------------------------------------------------------------------------
                          DFT DISPERSION CORRECTION                            
                                                                               
                              DFTD3 V3.1  Rev 1                                
                          USING Becke-Johnson damping                          
-------------------------------------------------------------------------------
-------------------------   ----------------
Dispersion correction           -0.018074585
-------------------------   ----------------


-------------------------   --------------------
FINAL SINGLE POINT ENERGY      -461.917989481257
-------------------------   --------------------

------------------------------------------------------------------------------
                         ORCA GEOMETRY RELAXATION STEP
------------------------------------------------------------------------------

Reading the OPT-File                    .... done
Getting information on internals        .... done
Copying old internal coords+grads       .... done
Making the new internal coordinates     .... (2022 redundants) done
Validating the new internal coordinates .... (2022 redundants) done
Calculating the B-matrix                .... done
Calculating the G,G- and P matrices     .... done
Transforming gradient to internals      .... done
Projecting the internal gradient        .... done
Number of atoms                         ....  22
Number of internal coordinates          .... 113
Current Energy                          ....  -461.917989481 Eh
Current gradient norm                   ....     0.034074055 Eh/bohr
Maximum allowed component of the step   ....  0.300
Current trust radius                    ....  0.675
Updating the Hessian (BFGS)             .... done
Forming the augmented Hessian           .... done
Diagonalizing the augmented Hessian     .... done
Last element of RFO vector              ....  0.977022287
Lowest eigenvalues of augmented Hessian:
 -0.003136953  0.013316559  0.020483687  0.023780996  0.024191163
Length of the computed step             ....  0.218149746
The final length of the internal step   ....  0.218149746
Converting the step to Cartesian space:
 Initial RMS(Int)=    0.0205218018
Transforming coordinates:
 Iter   0:  RMS(Cart)=    0.0304409710 RMS(Int)=    0.8360667892
 Iter   5:  RMS(Cart)=    0.0000000442 RMS(Int)=    0.0000000381
done
Storing new coordinates                 .... done
The predicted energy change is          ....    -0.001643119
Previously predicted energy change      ....    -0.006882502
Actually observed energy change         ....    -0.008324077
Ratio of predicted to observed change   ....     1.209455035
New trust radius                        ....     0.700000000

                                .--------------------.
          ----------------------|Geometry convergence|-------------------------
          Item                value                   Tolerance       Converged
          ---------------------------------------------------------------------
          Energy change      -0.0083240768            0.0000002000      NO
          RMS gradient        0.0016159281            0.0000080000      NO
          MAX gradient        0.0060561379            0.0000300000      NO
          RMS step            0.0205218018            0.0001000000      NO
          MAX step            0.0743799680            0.0002000000      NO
          ........................................................
          Max(Bonds)      0.0139      Max(Angles)    3.67
          Max(Dihed)        4.26      Max(Improp)    0.00
          ---------------------------------------------------------------------

The optimization has not yet converged - more geometry cycles are needed


    ---------------------------------------------------------------------------
                         Redundant Internal Coordinates
                            (Angstroem and degrees)

        Definition                    Value    dE/dq     Step     New-Value
    ----------------------------------------------------------------------------
     1. B(C   1,C   0)                1.4305 -0.002642  0.0032    1.4337   
     2. B(C   2,C   1)                1.4168  0.001049 -0.0007    1.4161   
     3. B(C   3,C   2)                1.3889 -0.000213 -0.0002    1.3888   
     4. B(C   4,C   3)                1.4040  0.000459 -0.0002    1.4038   
     5. B(C   5,C   4)                1.4020  0.000576 -0.0007    1.4013   
     6. B(C   6,C   5)                1.3904 -0.000700  0.0006    1.3910   
     7. B(C   6,C   1)                1.4145  0.000322  0.0001    1.4146   
     8. B(C   7,C   0)                1.4814 -0.004908  0.0131    1.4945   
     9. B(C   8,C   7)                1.5386 -0.001354  0.0099    1.5486   
    10. B(C   9,C   8)                1.5220 -0.003199  0.0139    1.5359   
    11. B(O  10,C   9)                1.4521 -0.005004  0.0129    1.4650   
    12. B(O  10,C   0)                1.2813 -0.003184 -0.0011    1.2802   
    13. B(H  11,C   2)                1.0892 -0.000119  0.0003    1.0896   
    14. B(H  12,C   3)                1.0903  0.000100  0.0000    1.0903   
    15. B(H  13,C   4)                1.0917  0.000153 -0.0000    1.0917   
    16. B(H  14,C   5)                1.0905  0.000143 -0.0001    1.0904   
    17. B(H  15,C   6)                1.0911  0.000128 -0.0001    1.0910   
    18. B(H  16,C   9)                1.0949  0.000466 -0.0009    1.0940   
    19. B(H  17,C   9)                1.1004  0.001230 -0.0030    1.0974   
    20. B(H  18,C   8)                1.0980  0.000626 -0.0005    1.0975   
    21. B(H  19,C   8)                1.0958  0.000233  0.0004    1.0962   
    22. B(H  20,C   7)                1.1024  0.000556 -0.0003    1.1022   
    23. B(H  21,C   7)                1.1018  0.000513 -0.0001    1.1017   
    24. A(C   1,C   0,C   7)          128.25  0.001796   -0.35    127.90   
    25. A(C   7,C   0,O  10)          112.87  0.000085    0.07    112.94   
    26. A(C   1,C   0,O  10)          118.88 -0.001884    0.28    119.16   
    27. A(C   0,C   1,C   6)          119.55 -0.000164   -0.14    119.41   
    28. A(C   0,C   1,C   2)          120.23  0.000101    0.12    120.35   
    29. A(C   2,C   1,C   6)          120.21  0.000063    0.03    120.24   
    30. A(C   1,C   2,C   3)          119.58 -0.000007   -0.06    119.52   
    31. A(C   1,C   2,H  11)          120.09  0.000869   -0.27    119.82   
    32. A(C   3,C   2,H  11)          120.33 -0.000862    0.33    120.66   
    33. A(C   2,C   3,C   4)          119.92 -0.000195    0.04    119.96   
    34. A(C   2,C   3,H  12)          119.90 -0.000113    0.04    119.94   
    35. A(C   4,C   3,H  12)          120.18  0.000308   -0.08    120.10   
    36. A(C   3,C   4,H  13)          119.64  0.000036   -0.02    119.62   
    37. A(C   5,C   4,H  13)          119.59 -0.000032   -0.03    119.56   
    38. A(C   3,C   4,C   5)          120.76 -0.000004    0.05    120.82   
    39. A(C   4,C   5,C   6)          119.95  0.000344   -0.09    119.85   
    40. A(C   6,C   5,H  14)          119.89 -0.000253    0.06    119.96   
    41. A(C   4,C   5,H  14)          120.16 -0.000091    0.03    120.19   
    42. A(C   5,C   6,H  15)          119.70 -0.000539    0.22    119.92   
    43. A(C   1,C   6,H  15)          120.72  0.000740   -0.25    120.46   
    44. A(C   1,C   6,C   5)          119.58 -0.000201    0.03    119.61   
    45. A(C   8,C   7,H  21)          113.39  0.000225   -0.00    113.39   
    46. A(H  20,C   7,H  21)          105.95 -0.000433    0.18    106.13   
    47. A(C   0,C   7,C   8)          104.01  0.000284   -0.31    103.70   
    48. A(C   0,C   7,H  21)          109.01  0.001073   -0.41    108.60   
    49. A(C   8,C   7,H  20)          114.09 -0.001093    0.72    114.81   
    50. A(C   0,C   7,H  20)          110.36  0.000067   -0.21    110.15   
    51. A(C   7,C   8,H  18)          109.96  0.000522    0.02    109.98   
    52. A(C   7,C   8,C   9)          103.66 -0.001067    0.15    103.80   
    53. A(H  18,C   8,H  19)          107.14 -0.000791    0.45    107.59   
    54. A(C   9,C   8,H  19)          111.11  0.000636   -0.20    110.91   
    55. A(C   7,C   8,H  19)          112.54  0.000158   -0.10    112.43   
    56. A(C   9,C   8,H  18)          112.52  0.000596   -0.32    112.21   
    57. A(H  16,C   9,H  17)          105.39 -0.004452    3.23    108.62   
    58. A(O  10,C   9,H  17)          105.06  0.002642    0.29    105.35   
    59. A(C   8,C   9,H  17)          111.18 -0.003000    2.10    113.28   
    60. A(C   8,C   9,O  10)          105.83  0.000727   -0.71    105.13   
    61. A(O  10,C   9,H  16)          112.40  0.006056   -3.67    108.73   
    62. A(C   8,C   9,H  16)          116.48 -0.001550   -0.35    116.13   
    63. A(C   0,O  10,C   9)          112.02  0.000529    0.41    112.43   
    64. D(C   6,C   1,C   0,C   7)     -1.46 -0.000106   -0.17     -1.63   
    65. D(C   2,C   1,C   0,C   7)    177.87 -0.000171    0.03    177.90   
    66. D(C   2,C   1,C   0,O  10)     -1.55  0.000139   -0.00     -1.55   
    67. D(C   6,C   1,C   0,O  10)    179.13  0.000204   -0.21    178.92   
    68. D(C   3,C   2,C   1,C   6)      0.11  0.000046   -0.11      0.00   
    69. D(C   3,C   2,C   1,C   0)   -179.21  0.000114   -0.31   -179.52   
    70. D(H  11,C   2,C   1,C   6)    179.89  0.000016   -0.05    179.84   
    71. D(H  11,C   2,C   1,C   0)      0.56  0.000084   -0.25      0.31   
    72. D(H  12,C   3,C   2,H  11)      0.06 -0.000014    0.04      0.10   
    73. D(H  12,C   3,C   2,C   1)    179.84 -0.000040    0.10    179.94   
    74. D(C   4,C   3,C   2,H  11)   -179.80  0.000007   -0.01   -179.81   
    75. D(C   4,C   3,C   2,C   1)     -0.03 -0.000019    0.05      0.02   
    76. D(H  13,C   4,C   3,C   2)    179.84 -0.000032    0.08    179.93   
    77. D(C   5,C   4,C   3,H  12)   -179.96 -0.000006    0.02   -179.94   
    78. D(C   5,C   4,C   3,C   2)     -0.10 -0.000027    0.07     -0.03   
    79. D(H  13,C   4,C   3,H  12)     -0.02 -0.000010    0.03      0.01   
    80. D(H  14,C   5,C   4,H  13)      0.12  0.000013   -0.04      0.08   
    81. D(H  14,C   5,C   4,C   3)   -179.94  0.000008   -0.03   -179.96   
    82. D(C   6,C   5,C   4,H  13)   -179.80  0.000053   -0.14   -179.95   
    83. D(C   6,C   5,C   4,C   3)      0.14  0.000048   -0.13      0.01   
    84. D(H  15,C   6,C   5,H  14)     -0.01  0.000010   -0.03     -0.04   
    85. D(C   1,C   6,C   5,H  14)   -179.98  0.000019   -0.03   -180.01   
    86. D(C   1,C   6,C   5,C   4)     -0.05 -0.000021    0.07      0.02   
    87. D(H  15,C   6,C   1,C   2)    179.97 -0.000016    0.04    180.01   
    88. D(H  15,C   6,C   1,C   0)     -0.71 -0.000082    0.25     -0.46   
    89. D(H  15,C   6,C   5,C   4)    179.91 -0.000029    0.07    179.99   
    90. D(C   5,C   6,C   1,C   2)     -0.07 -0.000026    0.05     -0.03   
    91. D(C   5,C   6,C   1,C   0)    179.26 -0.000091    0.25    179.51   
    92. D(H  20,C   7,C   0,C   1)    -58.82  0.000262   -1.05    -59.86   
    93. D(C   8,C   7,C   0,O  10)     -2.15  0.001054   -1.56     -3.71   
    94. D(C   8,C   7,C   0,C   1)    178.41  0.001359   -1.60    176.81   
    95. D(H  21,C   7,C   0,C   1)     57.16  0.000400   -1.20     55.95   
    96. D(H  20,C   7,C   0,O  10)    120.63 -0.000044   -1.01    119.61   
    97. D(H  18,C   8,C   7,H  20)    128.16 -0.002114    2.64    130.80   
    98. D(H  18,C   8,C   7,C   0)   -111.55 -0.002444    2.57   -108.98   
    99. D(C   9,C   8,C   7,H  21)    127.23 -0.000500    1.59    128.81   
   100. D(C   9,C   8,C   7,H  20)   -111.34 -0.001758    2.36   -108.98   
   101. D(H  18,C   8,C   7,H  21)      6.72 -0.000856    1.87      8.59   
   102. D(C   9,C   8,C   7,C   0)      8.95 -0.002088    2.29     11.24   
   103. D(H  16,C   9,C   8,H  19)    100.79 -0.005061    4.26    105.05   
   104. D(H  16,C   9,C   8,H  18)    -19.35 -0.004904    4.04    -15.32   
   105. D(H  16,C   9,C   8,C   7)   -138.11 -0.005181    4.12   -133.99   
   106. D(O  10,C   9,C   8,H  19)   -133.49  0.002446   -2.02   -135.51   
   107. D(O  10,C   9,C   8,H  18)    106.37  0.002603   -2.24    104.13   
   108. D(O  10,C   9,C   8,C   7)    -12.38  0.002326   -2.16    -14.54   
   109. D(C   0,O  10,C   9,H  17)   -105.63  0.000214   -0.85   -106.49   
   110. D(C   0,O  10,C   9,H  16)    140.28  0.001069   -3.22    137.06   
   111. D(C   0,O  10,C   9,C   8)     12.09 -0.001638    1.36     13.45   
   112. D(C   9,O  10,C   0,C   7)     -6.30  0.000394    0.11     -6.19   
   113. D(C   9,O  10,C   0,C   1)    173.20  0.000142    0.14    173.34   
    ----------------------------------------------------------------------------

Geometry step timings:
Preparation and reading OPT file:      0.001 s ( 7.834 %)
Internal coordinates            :      0.000 s ( 0.321 %)
B/P matrices and projection     :      0.001 s (13.926 %)
Hessian update/contruction      :      0.000 s ( 3.630 %)
Making the step                 :      0.001 s (10.802 %)
Converting the step to Cartesian:      0.000 s ( 1.343 %)
Storing new data                :      0.000 s ( 0.331 %)
Checking convergence            :      0.000 s ( 0.156 %)
Final printing                  :      0.006 s (61.649 %)
Total time                      :      0.010 s

Time for energy+gradient        :     46.532 s
Time for complete geometry iter :     46.729 s

         *************************************************************
         *                GEOMETRY OPTIMIZATION CYCLE   5            *
         *************************************************************
---------------------------------
CARTESIAN COORDINATES (ANGSTROEM)
---------------------------------
  C     -0.336995   -1.184814   -0.029174
  C     -0.718147   -2.566884   -0.027660
  C      0.242395   -3.573750    0.234711
  C     -0.143675   -4.907708    0.222057
  C     -1.477918   -5.248805   -0.050002
  C     -2.433524   -4.257539   -0.310330
  C     -2.061250   -2.917316   -0.300556
  C     -1.193213    0.003309   -0.324997
  C     -0.245619    1.204067   -0.086129
  C      1.141227    0.556597    0.045766
  O      0.875217   -0.871581    0.238453
  H      1.275519   -3.296221    0.441528
  H      0.590464   -5.688564    0.422133
  H     -1.775072   -6.299254   -0.059729
  H     -3.467298   -4.533970   -0.519888
  H     -2.804264   -2.144606   -0.503320
  H      1.751091    0.911704    0.881683
  H      1.737764    0.618959   -0.873225
  H     -0.541910    1.738567    0.825476
  H     -0.264600    1.923520   -0.913019
  H     -1.602168   -0.068035   -1.345979
  H     -2.061111   -0.010654    0.353476

----------------------------
CARTESIAN COORDINATES (A.U.)
----------------------------
  NO LB      ZA    FRAG     MASS         X           Y           Z
   0 C     6.0000    0    12.011   -0.636829   -2.238973   -0.055130
   1 C     6.0000    0    12.011   -1.357102   -4.850709   -0.052269
   2 C     6.0000    0    12.011    0.458061   -6.753409    0.443540
   3 C     6.0000    0    12.011   -0.271507   -9.274225    0.419628
   4 C     6.0000    0    12.011   -2.792861   -9.918804   -0.094490
   5 C     6.0000    0    12.011   -4.598694   -8.045582   -0.586439
   6 C     6.0000    0    12.011   -3.895197   -5.512928   -0.567969
   7 C     6.0000    0    12.011   -2.254845    0.006252   -0.614155
   8 C     6.0000    0    12.011   -0.464152    2.275357   -0.162759
   9 C     6.0000    0    12.011    2.156606    1.051815    0.086486
  10 O     8.0000    0    15.999    1.653921   -1.647050    0.450610
  11 H     1.0000    0     1.008    2.410381   -6.228956    0.834367
  12 H     1.0000    0     1.008    1.115816  -10.749827    0.797716
  13 H     1.0000    0     1.008   -3.354400  -11.903866   -0.112871
  14 H     1.0000    0     1.008   -6.552244   -8.567962   -0.982446
  15 H     1.0000    0     1.008   -5.299291   -4.052718   -0.951138
  16 H     1.0000    0     1.008    3.309083    1.722870    1.666139
  17 H     1.0000    0     1.008    3.283898    1.169663   -1.650156
  18 H     1.0000    0     1.008   -1.024061    3.285416    1.559924
  19 H     1.0000    0     1.008   -0.500021    3.634926   -1.725356
  20 H     1.0000    0     1.008   -3.027658   -0.128568   -2.543531
  21 H     1.0000    0     1.008   -3.894935   -0.020133    0.667972

--------------------------------
INTERNAL COORDINATES (ANGSTROEM)
--------------------------------
 C      0   0   0     0.000000000000     0.00000000     0.00000000
 C      1   0   0     1.433666360035     0.00000000     0.00000000
 C      2   1   0     1.416071510122   120.35117426     0.00000000
 C      3   2   1     1.388760535581   119.51898078   180.47596724
 C      4   3   2     1.403769102628   119.95975563     0.00000000
 C      5   4   3     1.401271540937   120.81686962   359.97167235
 C      6   5   4     1.391000093816   119.85216212     0.00000000
 C      1   2   3     1.494072752303   127.91247373   177.87624174
 C      8   1   2     1.548164359583   103.61881018   176.79712779
 C      9   8   1     1.536214099608   103.82256165    11.19722769
 O      1   2   3     1.280311678253   119.16623112   358.47713701
 H      3   2   1     1.089559284246   119.81753667     0.31250645
 H      4   3   2     1.090287161310   119.93854036   179.93743869
 H      5   4   3     1.091713718017   119.61948569   179.92602085
 H      6   5   4     1.090420985878   120.19196969   180.03502944
 H      7   6   5     1.090992751583   119.92290534   179.98543302
 H     10   9   8     1.093979903557   115.59854283   226.06231108
 H     10   9   8     1.097401920488   113.25890801    99.89088183
 H      9   8   1     1.097498255872   109.91627554   251.01057562
 H      9   8   1     1.096230334188   112.46040865   131.16702162
 H      8   1   2     1.102151706184   110.15620956   300.13269648
 H      8   1   2     1.101710829748   108.62916435    55.95133083

---------------------------
INTERNAL COORDINATES (A.U.)
---------------------------
 C      0   0   0     0.000000000000     0.00000000     0.00000000
 C      1   0   0     2.709236787883     0.00000000     0.00000000
 C      2   1   0     2.675987340180   120.35117426     0.00000000
 C      3   2   1     2.624377077846   119.51898078   180.47596724
 C      4   3   2     2.652739159226   119.95975563     0.00000000
 C      5   4   3     2.648019451628   120.81686962   359.97167235
 C      6   5   4     2.628609229571   119.85216212     0.00000000
 C      1   2   3     2.823388326007   127.91247373   177.87624174
 C      8   1   2     2.925606649909   103.61881018   176.79712779
 C      9   8   1     2.903023931328   103.82256165    11.19722769
 O      1   2   3     2.419438437959   119.16623112   358.47713701
 H      3   2   1     2.058968653895   119.81753667     0.31250645
 H      4   3   2     2.060344142206   119.93854036   179.93743869
 H      5   4   3     2.063039943698   119.61948569   179.92602085
 H      6   5   4     2.060597033990   120.19196969   180.03502944
 H      7   6   5     2.061677514585   119.92290534   179.98543302
 H     10   9   8     2.067322413736   115.59854283   226.06231108
 H     10   9   8     2.073789088561   113.25890801    99.89088183
 H      9   8   1     2.073971136054   109.91627554   251.01057562
 H      9   8   1     2.071575111311   112.46040865   131.16702162
 H      8   1   2     2.082764882721   110.15620956   300.13269648
 H      8   1   2     2.081931747000   108.62916435    55.95133083


           ************************************************************
           *        Program running with 8 parallel MPI-processes     *
           *              working on a common directory               *
           ************************************************************
------------------------------------------------------------------------------
                   ___                                                        
                  /   \      - P O W E R E D   B Y -                         
                 /     \                                                     
                 |  |  |   _    _      __       _____    __    __             
                 |  |  |  | |  | |    /  \     |  _  \  |  |  /  |          
                  \  \/   | |  | |   /    \    | | | |  |  | /  /          
                 / \  \   | |__| |  /  /\  \   | |_| |  |  |/  /          
                |  |  |   |  __  | /  /__\  \  |    /   |      \           
                |  |  |   | |  | | |   __   |  |    \   |  |\   \          
                \     /   | |  | | |  |  |  |  | |\  \  |  | \   \       
                 \___/    |_|  |_| |__|  |__|  |_| \__\ |__|  \__/        
                                                                              
                      - O R C A' S   B I G   F R I E N D -                    
                                      &                                       
                       - I N T E G R A L  F E E D E R -                       
                                                                              
 v1 FN, 2020, v2 2021, v3 2022-2024                                           
------------------------------------------------------------------------------


----------------------
SHARK INTEGRAL PACKAGE
----------------------

Number of atoms                             ...     22
Number of basis functions                   ...    209
Number of shells                            ...     99
Maximum angular momentum                    ...      2
Integral batch strategy                     ... SHARK/LIBINT Hybrid
RI-J (if used) integral strategy            ... SPLIT-RIJ (Revised 2003 algorithm where possible)
Printlevel                                  ...      1
Contraction scheme used                     ... SEGMENTED contraction
Prescreening option                         ... SCHWARTZ
   Thresh                                   ... 1.000e-13
   Tcut                                     ... 1.000e-15
   Tpresel                                  ... 1.000e-15 
Coulomb Range Separation                    ... NOT USED
Exchange Range Separation                   ... NOT USED
Multipole approximations                    ... NOT USED
Finite Nucleus Model                        ... NOT USED
CABS basis                                  ... NOT available
Auxiliary Coulomb fitting basis             ... AVAILABLE
   # of basis functions in Aux-J            ...    660
   # of shells in Aux-J                     ...    220
   Maximum angular momentum in Aux-J        ...      4
Auxiliary J/K fitting basis                 ... NOT available
Auxiliary Correlation fitting basis         ... AVAILABLE
   # of basis functions in Aux-C            ...    682
   # of shells in Aux-C                     ...    242
   Maximum angular momentum in Aux-C        ...      3
Auxiliary 'external' fitting basis          ... NOT available

Checking pre-screening integrals            ... done (  0.0 sec) Dimension = 99
Check shell pair data                       ... done (  0.0 sec)
Shell pair information
Shell pair cut-off parameter TPreSel        ...   1.0e-15
Total number of shell pairs                 ...      4950
Shell pairs after pre-screening             ...      4539
Total number of primitive shell pairs       ...     17754
Primitive shell pairs kept                  ...     11965
          la=0 lb=0:   1422 shell pairs
          la=1 lb=0:   1670 shell pairs
          la=1 lb=1:    517 shell pairs
          la=2 lb=0:    546 shell pairs
          la=2 lb=1:    325 shell pairs
          la=2 lb=2:     59 shell pairs

Calculating one electron integrals          ... done (  0.0 sec)
Calculating RI/J V-Matrix + Cholesky decomp.... done (  0.1 sec)
Calculating RI/C V-Matrix + Cholesky decomp.... done (  0.1 sec)
Calculating Nuclear repulsion               ... done (  0.0 sec) ENN=    573.643032618905 Eh

Diagonalization of the overlap matrix:
Smallest eigenvalue                        ... 3.100e-04
Time for diagonalization                   ...    0.006 sec
Threshold for overlap eigenvalues          ... 1.000e-07
Number of eigenvalues below threshold      ... 0
Time for construction of square roots      ...    0.026 sec
Total time needed                          ...    0.034 sec

-------------------
DFT GRID GENERATION
-------------------

General Integration Accuracy     IntAcc      ... 4.388
Radial Grid Type                 RadialGrid  ... OptM3 with GC (2021)
Angular Grid (max. ang.)         AngularGrid ... 4 (Lebedev-302)
Angular grid pruning method      GridPruning ... 4 (adaptive)
Weight generation scheme         WeightScheme... mBecke (2022)
Basis function cutoff            BFCut       ... 1.0000e-13
Integration weight cutoff        WCut        ... 1.0000e-14
Partially contracted basis set               ... off
Rotationally invariant grid construction     ... off
Angular grids for H and He will be reduced by one unit

Total number of grid points                  ...   101206
Total number of batches                      ...     1592
Average number of points per batch           ...       63
Average number of grid points per atom       ...     4600

--------------------
COSX GRID GENERATION
--------------------

GRIDX 1
-------
General Integration Accuracy     IntAcc      ... 3.816
Radial Grid Type                 RadialGrid  ... OptM3 with GC (2021)
Angular Grid (max. ang.)         AngularGrid ... 1 (Lebedev-50)
Angular grid pruning method      GridPruning ... 4 (adaptive)
Weight generation scheme         WeightScheme... mBecke (2022)
Basis function cutoff            BFCut       ... 1.0000e-13
Integration weight cutoff        WCut        ... 1.0000e-14
Partially contracted basis set               ... on
Rotationally invariant grid construction     ... off
Angular grids for H and He will be reduced by one unit

Total number of grid points                  ...    12947
Total number of batches                      ...      115
Average number of points per batch           ...      112
Average number of grid points per atom       ...      588
UseSFitting                                  ... on

GRIDX 2
-------
General Integration Accuracy     IntAcc      ... 4.020
Radial Grid Type                 RadialGrid  ... OptM3 with GC (2021)
Angular Grid (max. ang.)         AngularGrid ... 2 (Lebedev-110)
Angular grid pruning method      GridPruning ... 4 (adaptive)
Weight generation scheme         WeightScheme... mBecke (2022)
Basis function cutoff            BFCut       ... 1.0000e-13
Integration weight cutoff        WCut        ... 1.0000e-14
Partially contracted basis set               ... on
Rotationally invariant grid construction     ... off
Angular grids for H and He will be reduced by one unit

Total number of grid points                  ...    27853
Total number of batches                      ...      227
Average number of points per batch           ...      122
Average number of grid points per atom       ...     1266
UseSFitting                                  ... on

GRIDX 3
-------
General Integration Accuracy     IntAcc      ... 4.338
Radial Grid Type                 RadialGrid  ... OptM3 with GC (2021)
Angular Grid (max. ang.)         AngularGrid ... 3 (Lebedev-194)
Angular grid pruning method      GridPruning ... 4 (adaptive)
Weight generation scheme         WeightScheme... mBecke (2022)
Basis function cutoff            BFCut       ... 1.0000e-13
Integration weight cutoff        WCut        ... 1.0000e-14
Partially contracted basis set               ... on
Rotationally invariant grid construction     ... off
Angular grids for H and He will be reduced by one unit

Total number of grid points                  ...    61136
Total number of batches                      ...      490
Average number of points per batch           ...      124
Average number of grid points per atom       ...     2779
UseSFitting                                  ... on
Initializing property integral containers    ... done (  0.0 sec)

SHARK setup successfully completed in   1.6 seconds

Maximum memory used throughout the entire STARTUP-calculation: 27.4 MB


           ************************************************************
           *        Program running with 8 parallel MPI-processes     *
           *              working on a common directory               *
           ************************************************************
Occupation numbers will be reassigned to an Aufbau configuration
             **** ENERGY FILE WAS UPDATED (calc.en.tmp) ****
Finished Guess after   0.2 sec
Maximum memory used throughout the entire GUESS-calculation: 11.9 MB


           ************************************************************
           *        Program running with 8 parallel MPI-processes     *
           *              working on a common directory               *
           ************************************************************
--------------------
CPCM SOLVATION MODEL
--------------------
CPCM parameters:
  Epsilon                                         ...      16.7000
  Refrac                                          ...       1.2750
  Rsolv                                           ...       1.3000
  Surface type                                    ... GAUSSIAN VDW
  Discretization scheme                           ... Constant charge density
    Threshold for H atoms                         ...       5.0000 (charges/Ang^2)
    Threshold for non-H atoms                     ...       5.0000 (charges/Ang^2)
  Epsilon function type                           ...         CPCM
Solvent:                                          ... CUSTOM
Radii:
  Scheme                                          ... Element-dependent radii
  Radius for C  used is    3.8550 Bohr (=   2.0400 Ang.)
  Radius for O  used is    3.4469 Bohr (=   1.8240 Ang.)
  Radius for H  used is    2.4944 Bohr (=   1.3200 Ang.)
Calculating surface                               ...        done! (  0.0s)
Cavity surface points                             ...         2016
Cavity Volume                                     ...    1292.9357
Cavity Surface-area                               ...     700.8251
Calculating surface distance matrix               ...        done! (  0.1s)
Performing Cholesky decomposition & store         ...        done! (  0.2s)
Overall time for CPCM initialization              ...                 0.3s

----------------------------------------D-I-I-S--------------------------------------------
Iteration    Energy (Eh)           Delta-E    RMSDP     MaxDP     DIISErr   Damp  Time(sec)
-------------------------------------------------------------------------------------------
               ***  Starting incremental Fock matrix formation  ***
    1    -461.4097148740696639     0.00e+00  1.26e-04  2.70e-03  1.31e-02  0.700   1.7
    2    -461.4100252676206537    -3.10e-04  1.10e-04  2.44e-03  1.06e-02  0.700   1.1
                               ***Turning on AO-DIIS***
    3    -461.4102757185054315    -2.50e-04  9.22e-05  2.15e-03  8.22e-03  0.700   1.1
    4    -461.4104679048422213    -1.92e-04  2.37e-04  5.49e-03  6.06e-03  0.000   1.1
                              *** Initializing SOSCF ***
---------------------------------------S-O-S-C-F--------------------------------------
Iteration    Energy (Eh)           Delta-E    RMSDP     MaxDP     MaxGrad    Time(sec)
--------------------------------------------------------------------------------------
    5    -461.4109935395082402    -5.26e-04  2.02e-05  3.62e-04  4.08e-04     1.1
               *** Restarting incremental Fock matrix formation ***
    6    -461.4109935716425070    -3.21e-08  1.13e-05  2.08e-04  7.33e-05     1.8
    7    -461.4109940821987266    -5.11e-07  6.70e-06  1.25e-04  3.75e-05     1.4
    8    -461.4109941421091889    -5.99e-08  2.08e-06  3.96e-05  1.57e-05     1.4
    9    -461.4109941613056662    -1.92e-08  6.95e-07  2.34e-05  5.21e-06     1.4
   10    -461.4109941623811437    -1.08e-09  2.88e-07  1.38e-05  4.10e-06     1.3
   11    -461.4109941629711784    -5.90e-10  9.31e-08  2.61e-06  6.45e-07     1.2
   12    -461.4109941629411651     3.00e-11  4.19e-08  1.48e-06  5.64e-07     1.2
                 **** Energy Check signals convergence ****

               *****************************************************
               *                     SUCCESS                       *
               *           SCF CONVERGED AFTER  12 CYCLES          *
               *****************************************************

Recomputing exchange energy using gridx3       ... done (    2.074 sec)
Old exchange energy                            :    -33.727629273 Eh
New exchange energy                            :    -33.727615908 Eh
Exchange energy change after final integration :      0.000013365 Eh
Total energy after final integration           :   -461.410980798 Eh
             **** ENERGY FILE WAS UPDATED (calc.en.tmp) ****

----------------
TOTAL SCF ENERGY
----------------

Total Energy       :       -461.41098079797320 Eh          -12555.63110 eV

Components:
Nuclear Repulsion  :        573.64303261890484 Eh           15609.62050 eV
Electronic Energy  :      -1034.97866941775101 Eh          -28163.20138 eV
One Electron Energy:      -1747.22144869900353 Eh          -47544.31273 eV
Two Electron Energy:        712.24277928125241 Eh           19381.11134 eV
CPCM Dielectric    :         -0.07535736409509 Eh              -2.05058 eV

Virial components:
Potential Energy   :       -918.68439848742241 Eh          -24998.67339 eV
Kinetic Energy     :        457.27341768944922 Eh           12443.04229 eV
Virial Ratio       :          2.00904833508458

DFT components:
N(Alpha)           :       38.999962889502 electrons
N(Beta)            :       38.999962889502 electrons
N(Total)           :       77.999925779003 electrons
E(X)               :      -29.959755500203 Eh       
E(C)               :       -1.914324286291 Eh       
E(XC)              :      -31.874079786493 Eh       

CPCM Solvation Model Properties:
Surface-charge          :         -1.01745734681140
Corrected charge        :         -1.00000000000000
Outlying charge corr.   :          0.00001962583032 Eh               0.00053 eV
Free-energy (cav+disp)  :  This term is not implemented in the current solvation scheme

---------------
SCF CONVERGENCE
---------------

  Last Energy change         ...   -3.0013e-11  Tolerance :   1.0000e-10
  Last MAX-Density change    ...    1.4758e-06  Tolerance :   1.0000e-09
  Last RMS-Density change    ...    4.1902e-08  Tolerance :   1.0000e-10
  Last DIIS Error            ...    4.0802e-04  Tolerance :   1.0000e-09
  Last Orbital Gradient      ...    5.6449e-07  Tolerance :   2.0000e-07
  Last Orbital Rotation      ...    1.6773e-06  Tolerance :   2.0000e-07


Total SCF time: 0 days 0 hours 0 min 18 sec 
Finished LeanSCF after  18.6 sec

Maximum memory used throughout the entire LEANSCF-calculation: 24.3 MB


           ************************************************************
           *        Program running with 8 parallel MPI-processes     *
           *              working on a common directory               *
           ************************************************************

------------------------------------------------------------------------------
                                ORCA  MP2 
------------------------------------------------------------------------------

Freezing NCore=22 chemical core electrons

----------------------
RI-MP2 ENERGY+GRADIENT
----------------------
Dimension of the orbital basis            ...  209
Dimension of the AuxC basis               ...  682
Memory devoted to MP2                     ... 8000 MB   
Data format for matrix containers         ... DOUBLE
Compression type for matrix containers    ... UNCOMPRESSED
Overall scaling of the MP2 energy         ...   2.700e-01

-----------------------
SHARK RI TRANSFORMATION
-----------------------

Number of basis functions                ...    209
Number of aux functions                  ...    682
Number of operators                      ...      1
Generation of IJK                        ... YES
Generation of IAK                        ... YES
Generation of ABK                        ... NO
Orbital Range Operator  0:    0-  38 to   39- 208

Aux basis identifier                     ...   AUXC
Contraction scheme used                  ... SEGMENTED
Do orthogonalization                     ... YES
All operator combinations                ... NO
Transpose (ia|K)                         ... NO
Integral generator used                  ... LIBINT
Starting integral generation + trafo... 
Half trafo (segmented) done. Total time =  0.1 sec. integrals=  0.1 sec trafo=  0.0 sec
Integral generation and half transformation done (  0.1 sec)

Reading or making V^(-1/2)          ... done (  0.0 sec)
Sorting IJK integrals               ... done (  0.1 sec)
Sorting IAK integrals               ... done (  0.1 sec)

SHARK RI integral transformation done. Total time =  0.3 sec.

Opening buffers                              ... done
Frozen core precalculation                   ... done

Starting loop over batches of integrals:

Operator 0  - window                       ... ( 11- 38)x( 39-208)
Operator 0  - Memory available             ...  8000 MB
Operator 0  - Memory needed per MO         ...   0.9 MB
Operator 0  - Number of orbitals per batch ... 4
Operator 0  - Number of batches            ... 1

OPERATOR  0   PASS   0:  MOs    11 ...   14 +   15 ...   18 +   19 ...   22 +   23 ...   26
                            +   27 ...   30 +   31 ...   34 +   35 ...   38
  Reading integrals       ... ok
  Internal MO  13
Closing buffer GIPV ( 0.03 GB; CompressionRatio= 1.00)
Time spent in pair loops =     0.935 sec
Deleting buffers (Ka|jb) ...done

-----------------------------------------------
 RI-MP2 CORRELATION ENERGY:     -0.490944326 Eh
-----------------------------------------------


---------------------
MP2 DENSITY FORMATION
---------------------

Completing the external part of the density      ... done
Storing the unrelaxed density                    ... done

Re-sorting 3-index density container for op 0    ... done
Computing external part of the Lagrangian        ... done
Calculating the xc-kernel                        ... done
Calculating G(D)                                 ... done
Completing the Lagrangian                        ... done
Solving the Z-vector equations                   ... Using XC Grid                  ... (calc.grid_cpscf.tmp) 
Recalculating density on grid  ... (calc.grho_cpscf0.tmp) done
Calculating the xc-kernel      ... (calc.fxc_cpscf0.tmp) done

-------------------
SHARK CP-SCF DRIVER
-------------------

Dimension of the orbital basis          ...    209
Dimension of the CPSCF-problem          ...   6630
Number of operators                     ...      1
Max. number of iterations               ...    128
Convergence Tolerance                   ... 3.0e-06
Number of perturbations                 ...      1
Perturbation type                       ... REAL

----------------------------
POPLE LINEAR EQUATION SOLVER
----------------------------

  ITERATION   0:   ||err||_max =   5.4581e-02 (   0.9 sec)
  ITERATION   1:   ||err||_max =   1.6434e-02 (   0.9 sec)
  ITERATION   2:   ||err||_max =   7.3726e-03 (   0.9 sec)
  ITERATION   3:   ||err||_max =   1.8051e-03 (   0.9 sec)
  ITERATION   4:   ||err||_max =   9.5353e-04 (   1.0 sec)
  ITERATION   5:   ||err||_max =   2.8689e-04 (   0.9 sec)
  ITERATION   6:   ||err||_max =   9.6961e-05 (   0.9 sec)
  ITERATION   7:   ||err||_max =   3.1536e-05 (   0.9 sec)
  ITERATION   8:   ||err||_max =   6.4230e-06 (   0.9 sec)
  ITERATION   9:   ||err||_max =   2.5202e-06 (   0.9 sec)
done
Finalizing the relaxed density                   ... done
Transforming P to the AO basis                   ... done
Storing the relaxed density                      ... done

------------------------------------
ENERGY WEIGHTED DENSITY FINALIZATION
------------------------------------

Gathering the parts of the W-matrix              ... done
Forming the Z-density                            ... done
Transforming Z to the AO basis                   ... done
Calculating G(Z)                                 ... done
Finalizing the W-matrix                          ... done
Transforming W to the AO basis and storing       ... done

----------------------------------
MP2 DERIVATIVE INTEGRAL GENERATION
----------------------------------

Input SCF Electron Density              ... calc.scfp
Input Correlated Electron Density       ... calc.pmp2re
Input Energy Weighted Density           ... calc.wmp2.tmp

Nuclear repulsion gradient              ... done (  0.0 sec)
HCore & Overlap gradient  (SHARK)       ... done (  0.1 sec)
Two-electron RIJ gradient terms         ... done (  0.5 sec)

-----------------------------------------------------------
MP2 COSX Grid Generation
-----------------------------------------------------------

General Integration Accuracy     IntAcc      ... 4.871
Radial Grid Type                 RadialGrid  ... OptM3 with GC (2021)
Angular Grid (max. ang.)         AngularGrid ... 4 (Lebedev-302)
Angular grid pruning method      GridPruning ... 4 (adaptive)
Weight generation scheme         WeightScheme... mBecke (2022)
Basis function cutoff            BFCut       ... 1.0000e-13
Integration weight cutoff        WCut        ... 1.0000e-14
Partially contracted basis set               ... on
Rotationally invariant grid construction     ... off
Angular grids for H and He will be reduced by one unit

Total number of grid points                  ...   116439
Total number of batches                      ...      920
Average number of points per batch           ...      126
Average number of grid points per atom       ...     5293
UseSFitting                                  ... on
Two-electron COSX gradient terms        ... 
Integration Timings:
Total Time                  =     6.0 sec
Basis fcn evaluation        =     0.1 sec
Density evaluation          =     0.1 sec
A evaluation                =     5.0 sec
A derivative evaluation     =     0.0 sec
S-fit derivative evaluation =     0.0 sec
anal. over. der. evaluation =     0.0 sec
num. over. der. evaluation  =     0.4 sec
K(P) evaluation             =     0.1 sec
finalize                    =     0.0 sec

done (  6.8 sec)
CPCM gradient                           ... done (  0.6 sec)
DFT XC gradient                         ... Exchange-correlation gradient    ... done
done (  0.8 sec)
Empirical dispersion gradient           ... 
-------------------
DISPERSION GRADIENT
-------------------

   1   C   :    0.000099755    0.000250329    0.000000511
   2   C   :   -0.000014011   -0.000190427    0.000014770
   3   C   :    0.000089926   -0.000113981    0.000029638
   4   C   :    0.000074723   -0.000172282    0.000026221
   5   C   :   -0.000038907   -0.000140103   -0.000000545
   6   C   :   -0.000152582   -0.000128347   -0.000025265
   7   C   :   -0.000111378   -0.000095892   -0.000015283
   8   C   :   -0.000083355    0.000189832   -0.000027565
   9   C   :    0.000010726    0.000088511    0.000002785
  10   C   :    0.000044093    0.000026235    0.000007108
  11   O   :    0.000157736    0.000059737    0.000032248
  12   H   :    0.000123380   -0.000057306    0.000031925
  13   H   :    0.000076483   -0.000091497    0.000021571
  14   H   :   -0.000031704   -0.000112420   -0.000000908
  15   H   :   -0.000113387   -0.000040994   -0.000022327
  16   H   :   -0.000134294    0.000006040   -0.000027761
  17   H   :    0.000107220    0.000060600    0.000045925
  18   H   :    0.000119071    0.000058324   -0.000036616
  19   H   :   -0.000022489    0.000114259    0.000044846
  20   H   :   -0.000008211    0.000114381   -0.000039764
  21   H   :   -0.000084889    0.000084779   -0.000088346
  22   H   :   -0.000107906    0.000090222    0.000026834

Difference to translation invariance:
           :    0.0000000000   -0.0000000000    0.0000000000

Difference to rotation invariance:
           :   -0.0000000000    0.0000000000   -0.0000000000

Norm of the Dispersion gradient    ...    0.0007248330
RMS gradient                       ...    0.0000892208
MAX gradient                       ...    0.0002503295
done (  0.0 sec)

-------
TIMINGS
-------

Total time                :   23.372 sec
Integral trafo            :    0.256 sec (  1.1%)
FC preparation            :    0.072 sec (  0.3%)
I/O of integrals          :    0.084 sec (  0.4%)
K(i,j) operators          :    0.125 sec (  0.5%)
T(i,j) pair energies      :    0.022 sec (  0.1%)
V**(-1/2)                 :    0.156 sec (  0.7%)
Gamma(ia|P)               :    0.124 sec (  0.5%)
Gamma-Trafo               :    0.044 sec (  0.2%)
D(virtual)                :    0.006 sec (  0.0%)
D(internal)               :    0.155 sec (  0.7%)
W(virtual)                :    0.011 sec (  0.0%)
W(internal)               :    0.195 sec (  0.8%)
L(virtual)                :    0.142 sec (  0.6%)
L(internal)               :    0.018 sec (  0.1%)
XC kernel                 :    0.020 sec (  0.1%)
G(D)                      :    1.645 sec (  7.0%)
G(Z)                      :    1.633 sec (  7.0%)
Z-vector solution         :    9.237 sec ( 39.5%)
3-index derivative        :    0.267 sec (  1.1%)
2-index derivative        :    0.034 sec (  0.1%)
Fock matrix gradient      :    8.734 sec ( 37.4%)


---------------------------------------
MP2 TOTAL ENERGY:     -461.901925124 Eh
---------------------------------------

The final MP2 gradient
  0:   0.00093096  -0.00162105   0.00086200
  1:   0.00180957   0.00033748  -0.00073374
  2:   0.00015873  -0.00059283   0.00002224
  3:   0.00017509   0.00027739   0.00003042
  4:  -0.00016494   0.00016303  -0.00004026
  5:   0.00013885   0.00015090   0.00004793
  6:  -0.00042381  -0.00011049  -0.00014181
  7:  -0.00160046  -0.00144005  -0.00195311
  8:   0.00151985   0.00387560  -0.00057478
  9:   0.00243080  -0.01017653   0.00521115
 10:  -0.00241960   0.00220225  -0.00087256
 11:   0.00012096  -0.00021825   0.00006129
 12:   0.00015501   0.00000565   0.00003162
 13:  -0.00011114  -0.00012121  -0.00004904
 14:  -0.00012698  -0.00001136  -0.00001021
 15:  -0.00013150   0.00007366  -0.00000670
 16:   0.00184744   0.00367065  -0.00262335
 17:   0.00078524   0.00107238  -0.00011906
 18:  -0.00254625   0.00135130  -0.00086189
 19:   0.00029734   0.00139811   0.00069845
 20:  -0.00247129   0.00048719   0.00041077
 21:  -0.00037500  -0.00076527   0.00060345

-----------------------------------
NORM OF THE MP2 GRADIENT:  0.015102
-----------------------------------

Maximum memory used throughout the entire MP2-calculation: 46.9 MB


-------------------------------------------------------------------------------
                          DFT DISPERSION CORRECTION                            
                                                                               
                              DFTD3 V3.1  Rev 1                                
                          USING Becke-Johnson damping                          
-------------------------------------------------------------------------------
-------------------------   ----------------
Dispersion correction           -0.018058390
-------------------------   ----------------


-------------------------   --------------------
FINAL SINGLE POINT ENERGY      -461.919983514344
-------------------------   --------------------

------------------------------------------------------------------------------
                         ORCA GEOMETRY RELAXATION STEP
------------------------------------------------------------------------------

Reading the OPT-File                    .... done
Getting information on internals        .... done
Copying old internal coords+grads       .... done
Making the new internal coordinates     .... (2022 redundants) done
Validating the new internal coordinates .... (2022 redundants) done
Calculating the B-matrix                .... done
Calculating the G,G- and P matrices     .... done
Transforming gradient to internals      .... done
Projecting the internal gradient        .... done
Number of atoms                         ....  22
Number of internal coordinates          .... 113
Current Energy                          ....  -461.919983514 Eh
Current gradient norm                   ....     0.015101679 Eh/bohr
Maximum allowed component of the step   ....  0.300
Current trust radius                    ....  0.700
Updating the Hessian (BFGS)             .... done
Forming the augmented Hessian           .... done
Diagonalizing the augmented Hessian     .... done
Last element of RFO vector              ....  0.990744649
Lowest eigenvalues of augmented Hessian:
 -0.000752976  0.013316645  0.020485334  0.023776853  0.024191480
Length of the computed step             ....  0.137006917
The final length of the internal step   ....  0.137006917
Converting the step to Cartesian space:
 Initial RMS(Int)=    0.0128885266
Transforming coordinates:
 Iter   0:  RMS(Cart)=    0.0221938278 RMS(Int)=    1.0237382839
done
Storing new coordinates                 .... done
The predicted energy change is          ....    -0.000383555
Previously predicted energy change      ....    -0.001643119
Actually observed energy change         ....    -0.001994033
Ratio of predicted to observed change   ....     1.213565776
New trust radius                        ....     0.700000000

                                .--------------------.
          ----------------------|Geometry convergence|-------------------------
          Item                value                   Tolerance       Converged
          ---------------------------------------------------------------------
          Energy change      -0.0019940331            0.0000002000      NO
          RMS gradient        0.0009597734            0.0000080000      NO
          MAX gradient        0.0049628330            0.0000300000      NO
          RMS step            0.0128885266            0.0001000000      NO
          MAX step            0.0408204498            0.0002000000      NO
          ........................................................
          Max(Bonds)      0.0061      Max(Angles)    1.97
          Max(Dihed)        2.34      Max(Improp)    0.00
          ---------------------------------------------------------------------

The optimization has not yet converged - more geometry cycles are needed


    ---------------------------------------------------------------------------
                         Redundant Internal Coordinates
                            (Angstroem and degrees)

        Definition                    Value    dE/dq     Step     New-Value
    ----------------------------------------------------------------------------
     1. B(C   1,C   0)                1.4337 -0.000377  0.0007    1.4344   
     2. B(C   2,C   1)                1.4161  0.000615 -0.0008    1.4153   
     3. B(C   3,C   2)                1.3888 -0.000222  0.0002    1.3889   
     4. B(C   4,C   3)                1.4038  0.000335 -0.0003    1.4034   
     5. B(C   5,C   4)                1.4013 -0.000040 -0.0000    1.4012   
     6. B(C   6,C   5)                1.3910 -0.000240  0.0003    1.3913   
     7. B(C   6,C   1)                1.4146  0.000457 -0.0005    1.4142   
     8. B(C   7,C   0)                1.4941  0.002024  0.0016    1.4957   
     9. B(C   8,C   7)                1.5482  0.004485 -0.0018    1.5464   
    10. B(C   9,C   8)                1.5362  0.004963  0.0003    1.5365   
    11. B(O  10,C   9)                1.4655 -0.001871  0.0061    1.4716   
    12. B(O  10,C   0)                1.2803 -0.001000  0.0004    1.2807   
    13. B(H  11,C   2)                1.0896  0.000069  0.0000    1.0896   
    14. B(H  12,C   3)                1.0903  0.000105 -0.0001    1.0902   
    15. B(H  13,C   4)                1.0917  0.000148 -0.0002    1.0916   
    16. B(H  14,C   5)                1.0904  0.000127 -0.0001    1.0903   
    17. B(H  15,C   6)                1.0910  0.000144 -0.0001    1.0908   
    18. B(H  16,C   9)                1.0940  0.000219 -0.0004    1.0935   
    19. B(H  17,C   9)                1.0974  0.000587 -0.0014    1.0960   
    20. B(H  18,C   8)                1.0975  0.000626 -0.0008    1.0967   
    21. B(H  19,C   8)                1.0962  0.000387 -0.0003    1.0960   
    22. B(H  20,C   7)                1.1022  0.000507 -0.0005    1.1017   
    23. B(H  21,C   7)                1.1017  0.000673 -0.0008    1.1009   
    24. A(C   1,C   0,C   7)          127.91  0.000651   -0.18    127.73   
    25. A(C   7,C   0,O  10)          112.92  0.000305   -0.00    112.92   
    26. A(C   1,C   0,O  10)          119.17 -0.000958    0.18    119.35   
    27. A(C   0,C   1,C   6)          119.41 -0.000916    0.12    119.52   
    28. A(C   0,C   1,C   2)          120.35  0.000971   -0.14    120.21   
    29. A(C   2,C   1,C   6)          120.24 -0.000055    0.03    120.27   
    30. A(C   1,C   2,C   3)          119.52 -0.000146    0.00    119.52   
    31. A(C   1,C   2,H  11)          119.82  0.000328   -0.12    119.69   
    32. A(C   3,C   2,H  11)          120.66 -0.000182    0.12    120.79   
    33. A(C   2,C   3,C   4)          119.96  0.000062   -0.01    119.95   
    34. A(C   2,C   3,H  12)          119.94 -0.000148    0.04    119.98   
    35. A(C   4,C   3,H  12)          120.10  0.000086   -0.03    120.07   
    36. A(C   3,C   4,H  13)          119.62  0.000038   -0.02    119.60   
    37. A(C   5,C   4,H  13)          119.56 -0.000140    0.02    119.58   
    38. A(C   3,C   4,C   5)          120.82  0.000102    0.00    120.82   
    39. A(C   4,C   5,C   6)          119.85  0.000015   -0.02    119.83   
    40. A(C   6,C   5,H  14)          119.96 -0.000031    0.01    119.97   
    41. A(C   4,C   5,H  14)          120.19  0.000016    0.01    120.20   
    42. A(C   5,C   6,H  15)          119.92 -0.000053    0.07    119.99   
    43. A(C   1,C   6,H  15)          120.46  0.000030   -0.06    120.40   
    44. A(C   1,C   6,C   5)          119.61  0.000022   -0.01    119.61   
    45. A(C   8,C   7,H  21)          113.39  0.000701   -0.11    113.28   
    46. A(H  20,C   7,H  21)          106.10 -0.000914    0.28    106.39   
    47. A(C   0,C   7,C   8)          103.62 -0.000832   -0.02    103.60   
    48. A(C   0,C   7,H  21)          108.63  0.000191    0.04    108.67   
    49. A(C   8,C   7,H  20)          114.85  0.000378    0.13    114.98   
    50. A(C   0,C   7,H  20)          110.16  0.000531   -0.37    109.79   
    51. A(C   7,C   8,H  18)          109.92 -0.000163    0.17    110.09   
    52. A(C   7,C   8,C   9)          103.82 -0.001098    0.13    103.96   
    53. A(H  18,C   8,H  19)          107.59 -0.000780    0.46    108.05   
    54. A(C   9,C   8,H  19)          110.92  0.000146    0.00    110.92   
    55. A(C   7,C   8,H  19)          112.46  0.000718   -0.22    112.24   
    56. A(C   9,C   8,H  18)          112.19  0.001241   -0.57    111.62   
    57. A(H  16,C   9,H  17)          108.57 -0.001718    1.59    110.16   
    58. A(O  10,C   9,H  17)          105.32  0.001307    0.10    105.42   
    59. A(C   8,C   9,H  17)          113.26 -0.000454    0.89    114.15   
    60. A(C   8,C   9,O  10)          104.96 -0.000415   -0.24    104.72   
    61. A(O  10,C   9,H  16)          108.49  0.002405   -1.97    106.52   
    62. A(C   8,C   9,H  16)          115.60 -0.000657   -0.36    115.24   
    63. A(C   0,O  10,C   9)          112.51  0.002156   -0.07    112.44   
    64. D(C   6,C   1,C   0,C   7)     -1.66 -0.000151   -0.10     -1.76   
    65. D(C   2,C   1,C   0,C   7)    177.88 -0.000148   -0.08    177.80   
    66. D(C   2,C   1,C   0,O  10)     -1.52  0.000157    0.06     -1.46   
    67. D(C   6,C   1,C   0,O  10)    178.94  0.000153    0.04    178.99   
    68. D(C   3,C   2,C   1,C   6)      0.01  0.000002   -0.03     -0.03   
    69. D(C   3,C   2,C   1,C   0)   -179.52  0.000003   -0.06   -179.58   
    70. D(H  11,C   2,C   1,C   6)    179.84  0.000015   -0.06    179.79   
    71. D(H  11,C   2,C   1,C   0)      0.31  0.000016   -0.08      0.23   
    72. D(H  12,C   3,C   2,H  11)      0.10 -0.000011    0.04      0.14   
    73. D(H  12,C   3,C   2,C   1)    179.94  0.000002    0.02    179.95   
    74. D(C   4,C   3,C   2,H  11)   -179.81 -0.000012    0.03   -179.78   
    75. D(C   4,C   3,C   2,C   1)      0.02  0.000002    0.01      0.03   
    76. D(H  13,C   4,C   3,C   2)    179.93 -0.000010    0.04    179.97   
    77. D(C   5,C   4,C   3,H  12)   -179.94 -0.000011    0.03   -179.91   
    78. D(C   5,C   4,C   3,C   2)     -0.03 -0.000010    0.04      0.01   
    79. D(H  13,C   4,C   3,H  12)      0.01 -0.000011    0.04      0.05   
    80. D(H  14,C   5,C   4,H  13)      0.08  0.000012   -0.04      0.04   
    81. D(H  14,C   5,C   4,C   3)   -179.96  0.000012   -0.04   -180.00   
    82. D(C   6,C   5,C   4,H  13)   -179.95  0.000014   -0.07   -180.01   
    83. D(C   6,C   5,C   4,C   3)      0.01  0.000014   -0.06     -0.06   
    84. D(H  15,C   6,C   5,H  14)     -0.04  0.000009   -0.03     -0.07   
    85. D(C   1,C   6,C   5,H  14)    179.99 -0.000008    0.01    180.00   
    86. D(C   1,C   6,C   5,C   4)      0.02 -0.000010    0.04      0.06   
    87. D(H  15,C   6,C   1,C   2)   -179.99 -0.000015    0.05   -179.94   
    88. D(H  15,C   6,C   1,C   0)     -0.46 -0.000007    0.07     -0.39   
    89. D(H  15,C   6,C   5,C   4)    179.99  0.000007   -0.00    179.98   
    90. D(C   5,C   6,C   1,C   2)     -0.03  0.000002    0.01     -0.02   
    91. D(C   5,C   6,C   1,C   0)    179.51  0.000010    0.03    179.53   
    92. D(H  20,C   7,C   0,C   1)    -59.87  0.000823   -1.43    -61.30   
    93. D(C   8,C   7,C   0,O  10)     -3.77  0.000293   -1.49     -5.26   
    94. D(C   8,C   7,C   0,C   1)    176.80  0.000588   -1.37    175.43   
    95. D(H  21,C   7,C   0,C   1)     55.95  0.000129   -1.28     54.67   
    96. D(H  20,C   7,C   0,O  10)    119.56  0.000527   -1.55    118.01   
    97. D(H  18,C   8,C   7,H  20)    130.82 -0.001720    2.34    133.16   
    98. D(H  18,C   8,C   7,C   0)   -108.99 -0.001421    1.94   -107.05   
    99. D(C   9,C   8,C   7,H  21)    128.77 -0.000595    1.42    130.19   
   100. D(C   9,C   8,C   7,H  20)   -109.00 -0.000962    1.83   -107.17   
   101. D(H  18,C   8,C   7,H  21)      8.59 -0.001353    1.93     10.52   
   102. D(C   9,C   8,C   7,C   0)     11.20 -0.000663    1.43     12.63   
   103. D(H  16,C   9,C   8,H  19)    105.05 -0.002047    2.27    107.32   
   104. D(H  16,C   9,C   8,H  18)    -15.30 -0.001998    2.06    -13.24   
   105. D(H  16,C   9,C   8,C   7)   -133.94 -0.001770    2.09   -131.85   
   106. D(O  10,C   9,C   8,H  19)   -135.48  0.000290   -0.69   -136.17   
   107. D(O  10,C   9,C   8,H  18)    104.16  0.000339   -0.89    103.27   
   108. D(O  10,C   9,C   8,C   7)    -14.47  0.000566   -0.87    -15.34   
   109. D(C   0,O  10,C   9,H  17)   -106.46  0.000069   -0.95   -107.41   
   110. D(C   0,O  10,C   9,H  16)    137.46  0.000263   -1.93    135.54   
   111. D(C   0,O  10,C   9,C   8)     13.34 -0.000034   -0.01     13.34   
   112. D(C   9,O  10,C   0,C   7)     -6.10 -0.000296    0.94     -5.16   
   113. D(C   9,O  10,C   0,C   1)    173.38 -0.000554    0.82    174.21   
    ----------------------------------------------------------------------------

Geometry step timings:
Preparation and reading OPT file:      0.001 s ( 8.349 %)
Internal coordinates            :      0.000 s ( 0.309 %)
B/P matrices and projection     :      0.001 s (12.774 %)
Hessian update/contruction      :      0.000 s ( 3.526 %)
Making the step                 :      0.001 s ( 9.997 %)
Converting the step to Cartesian:      0.000 s ( 1.146 %)
Storing new data                :      0.000 s ( 0.309 %)
Checking convergence            :      0.000 s ( 0.132 %)
Final printing                  :      0.007 s (63.431 %)
Total time                      :      0.011 s

Time for energy+gradient        :     44.531 s
Time for complete geometry iter :     44.731 s

         *************************************************************
         *                GEOMETRY OPTIMIZATION CYCLE   6            *
         *************************************************************
---------------------------------
CARTESIAN COORDINATES (ANGSTROEM)
---------------------------------
  C     -0.331272   -1.185207   -0.041817
  C     -0.717299   -2.566638   -0.033606
  C      0.242859   -3.572775    0.228790
  C     -0.144781   -4.906493    0.224527
  C     -1.480393   -5.247203   -0.039422
  C     -2.435911   -4.256195   -0.300872
  C     -2.061658   -2.916157   -0.298861
  C     -1.188579    0.003025   -0.341184
  C     -0.250292    1.203254   -0.076699
  C      1.143354    0.566009    0.036264
  O      0.882864   -0.871086    0.218020
  H      1.276831   -3.293169    0.428550
  H      0.588840   -5.687634    0.424946
  H     -1.778609   -6.297236   -0.041815
  H     -3.470753   -4.532360   -0.504702
  H     -2.803372   -2.142581   -0.502314
  H      1.731145    0.886058    0.901080
  H      1.745015    0.639558   -0.876813
  H     -0.539342    1.709711    0.852110
  H     -0.279420    1.939253   -0.888236
  H     -1.576257   -0.066619   -1.370033
  H     -2.066055   -0.018494    0.323363

----------------------------
CARTESIAN COORDINATES (A.U.)
----------------------------
  NO LB      ZA    FRAG     MASS         X           Y           Z
   0 C     6.0000    0    12.011   -0.626013   -2.239716   -0.079024
   1 C     6.0000    0    12.011   -1.355498   -4.850244   -0.063507
   2 C     6.0000    0    12.011    0.458937   -6.751566    0.432351
   3 C     6.0000    0    12.011   -0.273596   -9.271927    0.424294
   4 C     6.0000    0    12.011   -2.797538   -9.915777   -0.074496
   5 C     6.0000    0    12.011   -4.603204   -8.043042   -0.568565
   6 C     6.0000    0    12.011   -3.895970   -5.510739   -0.564766
   7 C     6.0000    0    12.011   -2.246089    0.005716   -0.644745
   8 C     6.0000    0    12.011   -0.472984    2.273820   -0.144941
   9 C     6.0000    0    12.011    2.160625    1.069602    0.068529
  10 O     8.0000    0    15.999    1.668371   -1.646114    0.411998
  11 H     1.0000    0     1.008    2.412860   -6.223187    0.809842
  12 H     1.0000    0     1.008    1.112746  -10.748070    0.803032
  13 H     1.0000    0     1.008   -3.361083  -11.900052   -0.079019
  14 H     1.0000    0     1.008   -6.558773   -8.564920   -0.953749
  15 H     1.0000    0     1.008   -5.297605   -4.048890   -0.949236
  16 H     1.0000    0     1.008    3.271390    1.674406    1.702794
  17 H     1.0000    0     1.008    3.297600    1.208589   -1.656937
  18 H     1.0000    0     1.008   -1.019209    3.230885    1.610254
  19 H     1.0000    0     1.008   -0.528027    3.664658   -1.678522
  20 H     1.0000    0     1.008   -2.978695   -0.125891   -2.588987
  21 H     1.0000    0     1.008   -3.904279   -0.034949    0.611068

--------------------------------
INTERNAL COORDINATES (ANGSTROEM)
--------------------------------
 C      0   0   0     0.000000000000     0.00000000     0.00000000
 C      1   0   0     1.434377267554     0.00000000     0.00000000
 C      2   1   0     1.415296711869   120.20821019     0.00000000
 C      3   2   1     1.388915085537   119.52070073   180.42183170
 C      4   3   2     1.403429051575   119.95422849     0.02941204
 C      5   4   3     1.401237899410   120.82074180     0.00000000
 C      6   5   4     1.391318988863   119.83296793   359.94234121
 C      1   2   3     1.495490021045   127.74020603   177.79168885
 C      8   1   2     1.546248148418   103.57016524   175.43748361
 C      9   8   1     1.536583891771   103.94743003    12.59656009
 O      1   2   3     1.280747098518   119.35223292   358.54330805
 H      3   2   1     1.089578631711   119.69294038     0.23521095
 H      4   3   2     1.090205735999   119.97752940   179.95307520
 H      5   4   3     1.091561951544   119.60022454   179.96940835
 H      6   5   4     1.090281525982   120.19710357   179.99775985
 H      7   6   5     1.090849500571   119.98975421   179.98498365
 H     10   9   8     1.093543518840   115.10468997   228.14896278
 H     10   9   8     1.095954023997   114.13172359    99.36824312
 H      9   8   1     1.096692789556   110.08360057   252.93569414
 H      9   8   1     1.095963101768   112.24008986   132.53143375
 H      8   1   2     1.101668829495   109.78252291   298.70491886
 H      8   1   2     1.100932098443   108.69581140    54.68818509

---------------------------
INTERNAL COORDINATES (A.U.)
---------------------------
 C      0   0   0     0.000000000000     0.00000000     0.00000000
 C      1   0   0     2.710580208400     0.00000000     0.00000000
 C      2   1   0     2.674523183671   120.20821019     0.00000000
 C      3   2   1     2.624669134938   119.52070073   180.42183170
 C      4   3   2     2.652096555866   119.95422849     0.02941204
 C      5   4   3     2.647955878356   120.82074180     0.00000000
 C      6   5   4     2.629211853876   119.83296793   359.94234121
 C      1   2   3     2.826066575788   127.74020603   177.79168885
 C      8   1   2     2.921985535593   103.57016524   175.43748361
 C      9   8   1     2.903722737242   103.94743003    12.59656009
 O      1   2   3     2.420261263013   119.35223292   358.54330805
 H      3   2   1     2.059005215306   119.69294038     0.23521095
 H      4   3   2     2.060190270668   119.97752940   179.95307520
 H      5   4   3     2.062753146626   119.60022454   179.96940835
 H      6   5   4     2.060333492979   120.19710357   179.99775985
 H      7   6   5     2.061406809404   119.98975421   179.98498365
 H     10   9   8     2.066497766132   115.10468997   228.14896278
 H     10   9   8     2.071052960723   114.13172359    99.36824312
 H      9   8   1     2.072449025307   110.08360057   252.93569414
 H      9   8   1     2.071070115224   112.24008986   132.53143375
 H      8   1   2     2.081852378024   109.78252291   298.70491886
 H      8   1   2     2.080460158100   108.69581140    54.68818509


           ************************************************************
           *        Program running with 8 parallel MPI-processes     *
           *              working on a common directory               *
           ************************************************************
------------------------------------------------------------------------------
                   ___                                                        
                  /   \      - P O W E R E D   B Y -                         
                 /     \                                                     
                 |  |  |   _    _      __       _____    __    __             
                 |  |  |  | |  | |    /  \     |  _  \  |  |  /  |          
                  \  \/   | |  | |   /    \    | | | |  |  | /  /          
                 / \  \   | |__| |  /  /\  \   | |_| |  |  |/  /          
                |  |  |   |  __  | /  /__\  \  |    /   |      \           
                |  |  |   | |  | | |   __   |  |    \   |  |\   \          
                \     /   | |  | | |  |  |  |  | |\  \  |  | \   \       
                 \___/    |_|  |_| |__|  |__|  |_| \__\ |__|  \__/        
                                                                              
                      - O R C A' S   B I G   F R I E N D -                    
                                      &                                       
                       - I N T E G R A L  F E E D E R -                       
                                                                              
 v1 FN, 2020, v2 2021, v3 2022-2024                                           
------------------------------------------------------------------------------


----------------------
SHARK INTEGRAL PACKAGE
----------------------

Number of atoms                             ...     22
Number of basis functions                   ...    209
Number of shells                            ...     99
Maximum angular momentum                    ...      2
Integral batch strategy                     ... SHARK/LIBINT Hybrid
RI-J (if used) integral strategy            ... SPLIT-RIJ (Revised 2003 algorithm where possible)
Printlevel                                  ...      1
Contraction scheme used                     ... SEGMENTED contraction
Prescreening option                         ... SCHWARTZ
   Thresh                                   ... 1.000e-13
   Tcut                                     ... 1.000e-15
   Tpresel                                  ... 1.000e-15 
Coulomb Range Separation                    ... NOT USED
Exchange Range Separation                   ... NOT USED
Multipole approximations                    ... NOT USED
Finite Nucleus Model                        ... NOT USED
CABS basis                                  ... NOT available
Auxiliary Coulomb fitting basis             ... AVAILABLE
   # of basis functions in Aux-J            ...    660
   # of shells in Aux-J                     ...    220
   Maximum angular momentum in Aux-J        ...      4
Auxiliary J/K fitting basis                 ... NOT available
Auxiliary Correlation fitting basis         ... AVAILABLE
   # of basis functions in Aux-C            ...    682
   # of shells in Aux-C                     ...    242
   Maximum angular momentum in Aux-C        ...      3
Auxiliary 'external' fitting basis          ... NOT available

Checking pre-screening integrals            ... done (  0.0 sec) Dimension = 99
Check shell pair data                       ... done (  0.0 sec)
Shell pair information
Shell pair cut-off parameter TPreSel        ...   1.0e-15
Total number of shell pairs                 ...      4950
Shell pairs after pre-screening             ...      4539
Total number of primitive shell pairs       ...     17754
Primitive shell pairs kept                  ...     11970
          la=0 lb=0:   1422 shell pairs
          la=1 lb=0:   1670 shell pairs
          la=1 lb=1:    517 shell pairs
          la=2 lb=0:    546 shell pairs
          la=2 lb=1:    325 shell pairs
          la=2 lb=2:     59 shell pairs

Calculating one electron integrals          ... done (  0.0 sec)
Calculating RI/J V-Matrix + Cholesky decomp.... done (  0.1 sec)
Calculating RI/C V-Matrix + Cholesky decomp.... done (  0.1 sec)
Calculating Nuclear repulsion               ... done (  0.0 sec) ENN=    573.566005909422 Eh

Diagonalization of the overlap matrix:
Smallest eigenvalue                        ... 3.097e-04
Time for diagonalization                   ...    0.006 sec
Threshold for overlap eigenvalues          ... 1.000e-07
Number of eigenvalues below threshold      ... 0
Time for construction of square roots      ...    0.029 sec
Total time needed                          ...    0.037 sec

-------------------
DFT GRID GENERATION
-------------------

General Integration Accuracy     IntAcc      ... 4.388
Radial Grid Type                 RadialGrid  ... OptM3 with GC (2021)
Angular Grid (max. ang.)         AngularGrid ... 4 (Lebedev-302)
Angular grid pruning method      GridPruning ... 4 (adaptive)
Weight generation scheme         WeightScheme... mBecke (2022)
Basis function cutoff            BFCut       ... 1.0000e-13
Integration weight cutoff        WCut        ... 1.0000e-14
Partially contracted basis set               ... off
Rotationally invariant grid construction     ... off
Angular grids for H and He will be reduced by one unit

Total number of grid points                  ...   101225
Total number of batches                      ...     1594
Average number of points per batch           ...       63
Average number of grid points per atom       ...     4601

--------------------
COSX GRID GENERATION
--------------------

GRIDX 1
-------
General Integration Accuracy     IntAcc      ... 3.816
Radial Grid Type                 RadialGrid  ... OptM3 with GC (2021)
Angular Grid (max. ang.)         AngularGrid ... 1 (Lebedev-50)
Angular grid pruning method      GridPruning ... 4 (adaptive)
Weight generation scheme         WeightScheme... mBecke (2022)
Basis function cutoff            BFCut       ... 1.0000e-13
Integration weight cutoff        WCut        ... 1.0000e-14
Partially contracted basis set               ... on
Rotationally invariant grid construction     ... off
Angular grids for H and He will be reduced by one unit

Total number of grid points                  ...    12947
Total number of batches                      ...      115
Average number of points per batch           ...      112
Average number of grid points per atom       ...      588
UseSFitting                                  ... on

GRIDX 2
-------
General Integration Accuracy     IntAcc      ... 4.020
Radial Grid Type                 RadialGrid  ... OptM3 with GC (2021)
Angular Grid (max. ang.)         AngularGrid ... 2 (Lebedev-110)
Angular grid pruning method      GridPruning ... 4 (adaptive)
Weight generation scheme         WeightScheme... mBecke (2022)
Basis function cutoff            BFCut       ... 1.0000e-13
Integration weight cutoff        WCut        ... 1.0000e-14
Partially contracted basis set               ... on
Rotationally invariant grid construction     ... off
Angular grids for H and He will be reduced by one unit

Total number of grid points                  ...    27850
Total number of batches                      ...      228
Average number of points per batch           ...      122
Average number of grid points per atom       ...     1266
UseSFitting                                  ... on

GRIDX 3
-------
General Integration Accuracy     IntAcc      ... 4.338
Radial Grid Type                 RadialGrid  ... OptM3 with GC (2021)
Angular Grid (max. ang.)         AngularGrid ... 3 (Lebedev-194)
Angular grid pruning method      GridPruning ... 4 (adaptive)
Weight generation scheme         WeightScheme... mBecke (2022)
Basis function cutoff            BFCut       ... 1.0000e-13
Integration weight cutoff        WCut        ... 1.0000e-14
Partially contracted basis set               ... on
Rotationally invariant grid construction     ... off
Angular grids for H and He will be reduced by one unit

Total number of grid points                  ...    61127
Total number of batches                      ...      490
Average number of points per batch           ...      124
Average number of grid points per atom       ...     2778
UseSFitting                                  ... on
Initializing property integral containers    ... done (  0.0 sec)

SHARK setup successfully completed in   1.6 seconds

Maximum memory used throughout the entire STARTUP-calculation: 27.4 MB


           ************************************************************
           *        Program running with 8 parallel MPI-processes     *
           *              working on a common directory               *
           ************************************************************
Occupation numbers will be reassigned to an Aufbau configuration
             **** ENERGY FILE WAS UPDATED (calc.en.tmp) ****
Finished Guess after   0.3 sec
Maximum memory used throughout the entire GUESS-calculation: 11.9 MB


           ************************************************************
           *        Program running with 8 parallel MPI-processes     *
           *              working on a common directory               *
           ************************************************************
--------------------
CPCM SOLVATION MODEL
--------------------
CPCM parameters:
  Epsilon                                         ...      16.7000
  Refrac                                          ...       1.2750
  Rsolv                                           ...       1.3000
  Surface type                                    ... GAUSSIAN VDW
  Discretization scheme                           ... Constant charge density
    Threshold for H atoms                         ...       5.0000 (charges/Ang^2)
    Threshold for non-H atoms                     ...       5.0000 (charges/Ang^2)
  Epsilon function type                           ...         CPCM
Solvent:                                          ... CUSTOM
Radii:
  Scheme                                          ... Element-dependent radii
  Radius for C  used is    3.8550 Bohr (=   2.0400 Ang.)
  Radius for O  used is    3.4469 Bohr (=   1.8240 Ang.)
  Radius for H  used is    2.4944 Bohr (=   1.3200 Ang.)
Calculating surface                               ...        done! (  0.0s)
Cavity surface points                             ...         2024
Cavity Volume                                     ...    1293.1821
Cavity Surface-area                               ...     700.9135
Calculating surface distance matrix               ...        done! (  0.1s)
Performing Cholesky decomposition & store         ...        done! (  0.2s)
Overall time for CPCM initialization              ...                 0.3s

----------------------------------------D-I-I-S--------------------------------------------
Iteration    Energy (Eh)           Delta-E    RMSDP     MaxDP     DIISErr   Damp  Time(sec)
-------------------------------------------------------------------------------------------
               ***  Starting incremental Fock matrix formation  ***
    1    -461.4108730213023364     0.00e+00  7.86e-05  2.46e-03  8.74e-03  0.700   1.7
    2    -461.4110114244605256    -1.38e-04  6.85e-05  2.03e-03  7.05e-03  0.700   1.1
                               ***Turning on AO-DIIS***
    3    -461.4111245525992899    -1.13e-04  5.85e-05  1.58e-03  5.47e-03  0.700   1.0
    4    -461.4112120951516545    -8.75e-05  1.50e-04  3.75e-03  4.02e-03  0.000   1.0
                              *** Initializing SOSCF ***
---------------------------------------S-O-S-C-F--------------------------------------
Iteration    Energy (Eh)           Delta-E    RMSDP     MaxDP     MaxGrad    Time(sec)
--------------------------------------------------------------------------------------
    5    -461.4114539972387092    -2.42e-04  1.23e-05  2.21e-04  3.25e-04     1.1
               *** Restarting incremental Fock matrix formation ***
    6    -461.4114527735135880     1.22e-06  6.83e-06  1.26e-04  4.90e-05     1.8
    7    -461.4114529759132211    -2.02e-07  3.19e-06  8.94e-05  1.53e-05     1.4
    8    -461.4114529981662827    -2.23e-08  1.02e-06  3.23e-05  8.19e-06     1.4
    9    -461.4114529994670875    -1.30e-09  4.76e-07  1.46e-05  5.04e-06     1.5
   10    -461.4114530008104111    -1.34e-09  1.43e-07  5.80e-06  1.06e-06     1.3
   11    -461.4114530014479669    -6.38e-10  6.36e-08  2.14e-06  6.82e-07     1.2
   12    -461.4114530012558362     1.92e-10  1.82e-08  5.64e-07  1.76e-07     1.2
   13    -461.4114530012633395    -7.50e-12  9.72e-09  2.75e-07  6.87e-08     1.1
                 **** Energy Check signals convergence ****

               *****************************************************
               *                     SUCCESS                       *
               *           SCF CONVERGED AFTER  13 CYCLES          *
               *****************************************************

Recomputing exchange energy using gridx3       ... done (    2.052 sec)
Old exchange energy                            :    -33.727597429 Eh
New exchange energy                            :    -33.727581527 Eh
Exchange energy change after final integration :      0.000015903 Eh
Total energy after final integration           :   -461.411437099 Eh
             **** ENERGY FILE WAS UPDATED (calc.en.tmp) ****

----------------
TOTAL SCF ENERGY
----------------

Total Energy       :       -461.41143709856033 Eh          -12555.64352 eV

Components:
Nuclear Repulsion  :        573.56600590942219 Eh           15607.52449 eV
Electronic Energy  :      -1034.90201420420772 Eh          -28161.11549 eV
One Electron Energy:      -1747.08005780716644 Eh          -47540.46528 eV
Two Electron Energy:        712.17804360295884 Eh           19379.34979 eV
CPCM Dielectric    :         -0.07544470647773 Eh              -2.05295 eV

Virial components:
Potential Energy   :       -918.68643350018624 Eh          -24998.72877 eV
Kinetic Energy     :        457.27499640162586 Eh           12443.08525 eV
Virial Ratio       :          2.00904584927994

DFT components:
N(Alpha)           :       38.999971701360 electrons
N(Beta)            :       38.999971701360 electrons
N(Total)           :       77.999943402720 electrons
E(X)               :      -29.959731504924 Eh       
E(C)               :       -1.914284905659 Eh       
E(XC)              :      -31.874016410584 Eh       

CPCM Solvation Model Properties:
Surface-charge          :         -1.01740941068032
Corrected charge        :         -1.00000000000000
Outlying charge corr.   :          0.00001951819688 Eh               0.00053 eV
Free-energy (cav+disp)  :  This term is not implemented in the current solvation scheme

---------------
SCF CONVERGENCE
---------------

  Last Energy change         ...    7.5033e-12  Tolerance :   1.0000e-10
  Last MAX-Density change    ...    2.7492e-07  Tolerance :   1.0000e-09
  Last RMS-Density change    ...    9.7222e-09  Tolerance :   1.0000e-10
  Last DIIS Error            ...    3.2500e-04  Tolerance :   1.0000e-09
  Last Orbital Gradient      ...    6.8676e-08  Tolerance :   2.0000e-07
  Last Orbital Rotation      ...    4.4973e-07  Tolerance :   2.0000e-07


Total SCF time: 0 days 0 hours 0 min 19 sec 
Finished LeanSCF after  19.7 sec

Maximum memory used throughout the entire LEANSCF-calculation: 24.4 MB


           ************************************************************
           *        Program running with 8 parallel MPI-processes     *
           *              working on a common directory               *
           ************************************************************

------------------------------------------------------------------------------
                                ORCA  MP2 
------------------------------------------------------------------------------

Freezing NCore=22 chemical core electrons

----------------------
RI-MP2 ENERGY+GRADIENT
----------------------
Dimension of the orbital basis            ...  209
Dimension of the AuxC basis               ...  682
Memory devoted to MP2                     ... 8000 MB   
Data format for matrix containers         ... DOUBLE
Compression type for matrix containers    ... UNCOMPRESSED
Overall scaling of the MP2 energy         ...   2.700e-01

-----------------------
SHARK RI TRANSFORMATION
-----------------------

Number of basis functions                ...    209
Number of aux functions                  ...    682
Number of operators                      ...      1
Generation of IJK                        ... YES
Generation of IAK                        ... YES
Generation of ABK                        ... NO
Orbital Range Operator  0:    0-  38 to   39- 208

Aux basis identifier                     ...   AUXC
Contraction scheme used                  ... SEGMENTED
Do orthogonalization                     ... YES
All operator combinations                ... NO
Transpose (ia|K)                         ... NO
Integral generator used                  ... LIBINT
Starting integral generation + trafo... 
Half trafo (segmented) done. Total time =  0.1 sec. integrals=  0.1 sec trafo=  0.0 sec
Integral generation and half transformation done (  0.1 sec)

Reading or making V^(-1/2)          ... done (  0.0 sec)
Sorting IJK integrals               ... done (  0.1 sec)
Sorting IAK integrals               ... done (  0.1 sec)

SHARK RI integral transformation done. Total time =  0.3 sec.

Opening buffers                              ... done
Frozen core precalculation                   ... done

Starting loop over batches of integrals:

Operator 0  - window                       ... ( 11- 38)x( 39-208)
Operator 0  - Memory available             ...  8000 MB
Operator 0  - Memory needed per MO         ...   0.9 MB
Operator 0  - Number of orbitals per batch ... 4
Operator 0  - Number of batches            ... 1

OPERATOR  0   PASS   0:  MOs    11 ...   14 +   15 ...   18 +   19 ...   22 +   23 ...   26
                            +   27 ...   30 +   31 ...   34 +   35 ...   38
  Reading integrals       ... ok
  Internal MO  13
Closing buffer GIPV ( 0.03 GB; CompressionRatio= 1.00)
Time spent in pair loops =     0.938 sec
Deleting buffers (Ka|jb) ...done

-----------------------------------------------
 RI-MP2 CORRELATION ENERGY:     -0.491011648 Eh
-----------------------------------------------


---------------------
MP2 DENSITY FORMATION
---------------------

Completing the external part of the density      ... done
Storing the unrelaxed density                    ... done

Re-sorting 3-index density container for op 0    ... done
Computing external part of the Lagrangian        ... done
Calculating the xc-kernel                        ... done
Calculating G(D)                                 ... done
Completing the Lagrangian                        ... done
Solving the Z-vector equations                   ... Using XC Grid                  ... (calc.grid_cpscf.tmp) 
Recalculating density on grid  ... (calc.grho_cpscf0.tmp) done
Calculating the xc-kernel      ... (calc.fxc_cpscf0.tmp) done

-------------------
SHARK CP-SCF DRIVER
-------------------

Dimension of the orbital basis          ...    209
Dimension of the CPSCF-problem          ...   6630
Number of operators                     ...      1
Max. number of iterations               ...    128
Convergence Tolerance                   ... 3.0e-06
Number of perturbations                 ...      1
Perturbation type                       ... REAL

----------------------------
POPLE LINEAR EQUATION SOLVER
----------------------------

  ITERATION   0:   ||err||_max =   5.4881e-02 (   0.9 sec)
  ITERATION   1:   ||err||_max =   1.6436e-02 (   0.9 sec)
  ITERATION   2:   ||err||_max =   7.3445e-03 (   0.9 sec)
  ITERATION   3:   ||err||_max =   1.7997e-03 (   0.9 sec)
  ITERATION   4:   ||err||_max =   9.5346e-04 (   0.9 sec)
  ITERATION   5:   ||err||_max =   2.8671e-04 (   0.9 sec)
  ITERATION   6:   ||err||_max =   9.6771e-05 (   0.9 sec)
  ITERATION   7:   ||err||_max =   3.1506e-05 (   0.9 sec)
  ITERATION   8:   ||err||_max =   6.4364e-06 (   0.9 sec)
  ITERATION   9:   ||err||_max =   2.5174e-06 (   0.9 sec)
done
Finalizing the relaxed density                   ... done
Transforming P to the AO basis                   ... done
Storing the relaxed density                      ... done

------------------------------------
ENERGY WEIGHTED DENSITY FINALIZATION
------------------------------------

Gathering the parts of the W-matrix              ... done
Forming the Z-density                            ... done
Transforming Z to the AO basis                   ... done
Calculating G(Z)                                 ... done
Finalizing the W-matrix                          ... done
Transforming W to the AO basis and storing       ... done

----------------------------------
MP2 DERIVATIVE INTEGRAL GENERATION
----------------------------------

Input SCF Electron Density              ... calc.scfp
Input Correlated Electron Density       ... calc.pmp2re
Input Energy Weighted Density           ... calc.wmp2.tmp

Nuclear repulsion gradient              ... done (  0.0 sec)
HCore & Overlap gradient  (SHARK)       ... done (  0.1 sec)
Two-electron RIJ gradient terms         ... done (  0.5 sec)

-----------------------------------------------------------
MP2 COSX Grid Generation
-----------------------------------------------------------

General Integration Accuracy     IntAcc      ... 4.871
Radial Grid Type                 RadialGrid  ... OptM3 with GC (2021)
Angular Grid (max. ang.)         AngularGrid ... 4 (Lebedev-302)
Angular grid pruning method      GridPruning ... 4 (adaptive)
Weight generation scheme         WeightScheme... mBecke (2022)
Basis function cutoff            BFCut       ... 1.0000e-13
Integration weight cutoff        WCut        ... 1.0000e-14
Partially contracted basis set               ... on
Rotationally invariant grid construction     ... off
Angular grids for H and He will be reduced by one unit

Total number of grid points                  ...   116442
Total number of batches                      ...      922
Average number of points per batch           ...      126
Average number of grid points per atom       ...     5293
UseSFitting                                  ... on
Two-electron COSX gradient terms        ... 
Integration Timings:
Total Time                  =     6.1 sec
Basis fcn evaluation        =     0.1 sec
Density evaluation          =     0.1 sec
A evaluation                =     5.1 sec
A derivative evaluation     =     0.0 sec
S-fit derivative evaluation =     0.0 sec
anal. over. der. evaluation =     0.0 sec
num. over. der. evaluation  =     0.4 sec
K(P) evaluation             =     0.1 sec
finalize                    =     0.0 sec

done (  6.9 sec)
CPCM gradient                           ... done (  0.6 sec)
DFT XC gradient                         ... Exchange-correlation gradient    ... done
done (  0.7 sec)
Empirical dispersion gradient           ... 
-------------------
DISPERSION GRADIENT
-------------------

   1   C   :    0.000095483    0.000244799   -0.000000567
   2   C   :   -0.000014317   -0.000191366    0.000014089
   3   C   :    0.000089590   -0.000113895    0.000029045
   4   C   :    0.000074323   -0.000172063    0.000026527
   5   C   :   -0.000038842   -0.000139804    0.000000322
   6   C   :   -0.000152572   -0.000128228   -0.000024056
   7   C   :   -0.000112641   -0.000097512   -0.000014624
   8   C   :   -0.000082827    0.000189782   -0.000029724
   9   C   :    0.000010828    0.000089676    0.000003189
  10   C   :    0.000049265    0.000031499    0.000007455
  11   O   :    0.000158944    0.000060736    0.000030437
  12   H   :    0.000123368   -0.000057172    0.000031176
  13   H   :    0.000076430   -0.000091579    0.000021647
  14   H   :   -0.000031821   -0.000112408   -0.000000169
  15   H   :   -0.000113587   -0.000040989   -0.000021679
  16   H   :   -0.000134557    0.000006172   -0.000027259
  17   H   :    0.000106895    0.000060732    0.000047364
  18   H   :    0.000119307    0.000058512   -0.000036583
  19   H   :   -0.000022190    0.000113654    0.000046873
  20   H   :   -0.000009253    0.000114859   -0.000038048
  21   H   :   -0.000083419    0.000084603   -0.000090190
  22   H   :   -0.000108409    0.000089993    0.000024775

Difference to translation invariance:
           :    0.0000000000    0.0000000000   -0.0000000000

Difference to rotation invariance:
           :   -0.0000000000   -0.0000000000    0.0000000000

Norm of the Dispersion gradient    ...    0.0007238352
RMS gradient                       ...    0.0000890979
MAX gradient                       ...    0.0002447992
done (  0.0 sec)

-------
TIMINGS
-------

Total time                :   23.397 sec
Integral trafo            :    0.255 sec (  1.1%)
FC preparation            :    0.072 sec (  0.3%)
I/O of integrals          :    0.090 sec (  0.4%)
K(i,j) operators          :    0.122 sec (  0.5%)
T(i,j) pair energies      :    0.021 sec (  0.1%)
V**(-1/2)                 :    0.159 sec (  0.7%)
Gamma(ia|P)               :    0.123 sec (  0.5%)
Gamma-Trafo               :    0.043 sec (  0.2%)
D(virtual)                :    0.006 sec (  0.0%)
D(internal)               :    0.156 sec (  0.7%)
W(virtual)                :    0.011 sec (  0.0%)
W(internal)               :    0.183 sec (  0.8%)
L(virtual)                :    0.135 sec (  0.6%)
L(internal)               :    0.019 sec (  0.1%)
XC kernel                 :    0.020 sec (  0.1%)
G(D)                      :    1.645 sec (  7.0%)
G(Z)                      :    1.638 sec (  7.0%)
Z-vector solution         :    9.192 sec ( 39.3%)
3-index derivative        :    0.266 sec (  1.1%)
2-index derivative        :    0.034 sec (  0.1%)
Fock matrix gradient      :    8.790 sec ( 37.6%)


---------------------------------------
MP2 TOTAL ENERGY:     -461.902448747 Eh
---------------------------------------

The final MP2 gradient
  0:   0.00069696  -0.00231666   0.00130677
  1:   0.00107970  -0.00022179  -0.00076923
  2:  -0.00010282  -0.00022236  -0.00002233
  3:  -0.00011769   0.00018267  -0.00003761
  4:  -0.00001364   0.00013885  -0.00000255
  5:   0.00000234  -0.00017539   0.00001762
  6:  -0.00017182  -0.00001381  -0.00004269
  7:  -0.00215114  -0.00002864  -0.00344595
  8:  -0.00033494   0.00390683   0.00119569
  9:   0.00486158  -0.00548015  -0.00025860
 10:  -0.00049380   0.00216486   0.00115554
 11:   0.00008387   0.00004481  -0.00000414
 12:   0.00006562   0.00000265   0.00000942
 13:  -0.00005279  -0.00003548  -0.00001721
 14:  -0.00003507  -0.00001236   0.00000197
 15:   0.00005655   0.00014588   0.00000594
 16:  -0.00002239   0.00081600  -0.00021603
 17:   0.00013242   0.00031031  -0.00003347
 18:  -0.00172521   0.00080047  -0.00071078
 19:   0.00028643   0.00071396   0.00038157
 20:  -0.00215604   0.00011562   0.00072608
 21:   0.00010469  -0.00083068   0.00075090

-----------------------------------
NORM OF THE MP2 GRADIENT:  0.010726
-----------------------------------

Maximum memory used throughout the entire MP2-calculation: 47.0 MB


-------------------------------------------------------------------------------
                          DFT DISPERSION CORRECTION                            
                                                                               
                              DFTD3 V3.1  Rev 1                                
                          USING Becke-Johnson damping                          
-------------------------------------------------------------------------------
-------------------------   ----------------
Dispersion correction           -0.018064110
-------------------------   ----------------


-------------------------   --------------------
FINAL SINGLE POINT ENERGY      -461.920512856856
-------------------------   --------------------

------------------------------------------------------------------------------
                         ORCA GEOMETRY RELAXATION STEP
------------------------------------------------------------------------------

Reading the OPT-File                    .... done
Getting information on internals        .... done
Copying old internal coords+grads       .... done
Making the new internal coordinates     .... (2022 redundants) done
Validating the new internal coordinates .... (2022 redundants) done
Calculating the B-matrix                .... done
Calculating the G,G- and P matrices     .... done
Transforming gradient to internals      .... done
Projecting the internal gradient        .... done
Number of atoms                         ....  22
Number of internal coordinates          .... 113
Current Energy                          ....  -461.920512857 Eh
Current gradient norm                   ....     0.010726181 Eh/bohr
Maximum allowed component of the step   ....  0.300
Current trust radius                    ....  0.700
Updating the Hessian (BFGS)             .... done
Forming the augmented Hessian           .... done
Diagonalizing the augmented Hessian     .... done
Last element of RFO vector              ....  0.991129934
Lowest eigenvalues of augmented Hessian:
 -0.000453247  0.013316788  0.017580752  0.020487457  0.023786603
Length of the computed step             ....  0.134085753
The final length of the internal step   ....  0.134085753
Converting the step to Cartesian space:
 Initial RMS(Int)=    0.0126137266
Transforming coordinates:
 Iter   0:  RMS(Cart)=    0.0229955994 RMS(Int)=    0.0126169440
done
Storing new coordinates                 .... done
The predicted energy change is          ....    -0.000230698
Previously predicted energy change      ....    -0.000383555
Actually observed energy change         ....    -0.000529343
Ratio of predicted to observed change   ....     1.380096171
New trust radius                        ....     0.700000000

                                .--------------------.
          ----------------------|Geometry convergence|-------------------------
          Item                value                   Tolerance       Converged
          ---------------------------------------------------------------------
          Energy change      -0.0005293425            0.0000002000      NO
          RMS gradient        0.0007642120            0.0000080000      NO
          MAX gradient        0.0050532104            0.0000300000      NO
          RMS step            0.0126137266            0.0001000000      NO
          MAX step            0.0454610321            0.0002000000      NO
          ........................................................
          Max(Bonds)      0.0056      Max(Angles)    1.23
          Max(Dihed)        2.60      Max(Improp)    0.00
          ---------------------------------------------------------------------

The optimization has not yet converged - more geometry cycles are needed


    ---------------------------------------------------------------------------
                         Redundant Internal Coordinates
                            (Angstroem and degrees)

        Definition                    Value    dE/dq     Step     New-Value
    ----------------------------------------------------------------------------
     1. B(C   1,C   0)                1.4344 -0.000056  0.0005    1.4349   
     2. B(C   2,C   1)                1.4153 -0.000069 -0.0003    1.4150   
     3. B(C   3,C   2)                1.3889 -0.000088  0.0002    1.3891   
     4. B(C   4,C   3)                1.4034  0.000074 -0.0003    1.4032   
     5. B(C   5,C   4)                1.4012 -0.000124  0.0001    1.4014   
     6. B(C   6,C   5)                1.3913  0.000034  0.0001    1.3914   
     7. B(C   6,C   1)                1.4142  0.000134 -0.0004    1.4137   
     8. B(C   7,C   0)                1.4955  0.002681 -0.0023    1.4931   
     9. B(C   8,C   7)                1.5462  0.003807 -0.0056    1.5407   
    10. B(C   9,C   8)                1.5366  0.005053 -0.0048    1.5318   
    11. B(O  10,C   9)                1.4718 -0.001390  0.0049    1.4767   
    12. B(O  10,C   0)                1.2807  0.000400  0.0002    1.2810   
    13. B(H  11,C   2)                1.0896  0.000089 -0.0001    1.0895   
    14. B(H  12,C   3)                1.0902  0.000043 -0.0001    1.0901   
    15. B(H  13,C   4)                1.0916  0.000049 -0.0001    1.0915   
    16. B(H  14,C   5)                1.0903  0.000038 -0.0001    1.0902   
    17. B(H  15,C   6)                1.0908  0.000065 -0.0001    1.0907   
    18. B(H  16,C   9)                1.0935  0.000058 -0.0002    1.0933   
    19. B(H  17,C   9)                1.0960  0.000121 -0.0007    1.0953   
    20. B(H  18,C   8)                1.0967  0.000218 -0.0005    1.0961   
    21. B(H  19,C   8)                1.0960  0.000191 -0.0003    1.0956   
    22. B(H  20,C   7)                1.1017  0.000076 -0.0001    1.1016   
    23. B(H  21,C   7)                1.1009  0.000381 -0.0009    1.1001   
    24. A(C   1,C   0,C   7)          127.74  0.000040   -0.09    127.65   
    25. A(C   7,C   0,O  10)          112.90  0.000261   -0.04    112.87   
    26. A(C   1,C   0,O  10)          119.35 -0.000303    0.13    119.48   
    27. A(C   0,C   1,C   6)          119.53 -0.000597    0.18    119.70   
    28. A(C   0,C   1,C   2)          120.21  0.000568   -0.18    120.02   
    29. A(C   2,C   1,C   6)          120.27  0.000030    0.01    120.27   
    30. A(C   1,C   2,C   3)          119.52 -0.000116    0.03    119.55   
    31. A(C   1,C   2,H  11)          119.69  0.000035   -0.06    119.63   
    32. A(C   3,C   2,H  11)          120.79  0.000080    0.04    120.82   
    33. A(C   2,C   3,C   4)          119.95  0.000109   -0.03    119.93   
    34. A(C   2,C   3,H  12)          119.98 -0.000102    0.04    120.02   
    35. A(C   4,C   3,H  12)          120.07 -0.000007   -0.01    120.05   
    36. A(C   3,C   4,H  13)          119.60  0.000030   -0.02    119.58   
    37. A(C   5,C   4,H  13)          119.58 -0.000069    0.02    119.60   
    38. A(C   3,C   4,C   5)          120.82  0.000039   -0.01    120.81   
    39. A(C   4,C   5,C   6)          119.83 -0.000114    0.02    119.85   
    40. A(C   6,C   5,H  14)          119.97  0.000058   -0.01    119.96   
    41. A(C   4,C   5,H  14)          120.20  0.000056   -0.01    120.19   
    42. A(C   5,C   6,H  15)          119.99  0.000123    0.00    119.99   
    43. A(C   1,C   6,H  15)          120.40 -0.000175    0.02    120.42   
    44. A(C   1,C   6,C   5)          119.61  0.000052   -0.02    119.59   
    45. A(C   8,C   7,H  21)          113.30  0.000401   -0.03    113.28   
    46. A(H  20,C   7,H  21)          106.38 -0.000668    0.32    106.70   
    47. A(C   0,C   7,C   8)          103.57 -0.000802    0.09    103.66   
    48. A(C   0,C   7,H  21)          108.70 -0.000344    0.39    109.09   
    49. A(C   8,C   7,H  20)          114.98  0.000752   -0.22    114.77   
    50. A(C   0,C   7,H  20)          109.78  0.000656   -0.58    109.20   
    51. A(C   7,C   8,H  18)          110.08 -0.000217    0.26    110.35   
    52. A(C   7,C   8,C   9)          103.95 -0.000826    0.14    104.08   
    53. A(H  18,C   8,H  19)          108.06 -0.000376    0.44    108.50   
    54. A(C   9,C   8,H  19)          110.92 -0.000087    0.09    111.00   
    55. A(C   7,C   8,H  19)          112.24  0.000606   -0.28    111.96   
    56. A(C   9,C   8,H  18)          111.61  0.000930   -0.68    110.93   
    57. A(H  16,C   9,H  17)          110.13 -0.000135    0.83    110.96   
    58. A(O  10,C   9,H  17)          105.40  0.000642   -0.06    105.34   
    59. A(C   8,C   9,H  17)          114.13  0.000157    0.44    114.57   
    60. A(C   8,C   9,O  10)          104.68 -0.000219   -0.10    104.58   
    61. A(O  10,C   9,H  16)          106.45  0.000356   -1.23    105.23   
    62. A(C   8,C   9,H  16)          115.10 -0.000651   -0.15    114.95   
    63. A(C   0,O  10,C   9)          112.47  0.001487   -0.19    112.28   
    64. D(C   6,C   1,C   0,C   7)     -1.76 -0.000103   -0.08     -1.85   
    65. D(C   2,C   1,C   0,C   7)    177.79 -0.000086   -0.12    177.67   
    66. D(C   2,C   1,C   0,O  10)     -1.46  0.000083    0.21     -1.25   
    67. D(C   6,C   1,C   0,O  10)    178.99  0.000067    0.24    179.23   
    68. D(C   3,C   2,C   1,C   6)     -0.03 -0.000010   -0.00     -0.03   
    69. D(C   3,C   2,C   1,C   0)   -179.58 -0.000023    0.03   -179.54   
    70. D(H  11,C   2,C   1,C   6)    179.79 -0.000004   -0.01    179.77   
    71. D(H  11,C   2,C   1,C   0)      0.24 -0.000017    0.02      0.26   
    72. D(H  12,C   3,C   2,H  11)      0.14  0.000001    0.01      0.15   
    73. D(H  12,C   3,C   2,C   1)    179.95  0.000007    0.00    179.96   
    74. D(C   4,C   3,C   2,H  11)   -179.78 -0.000003    0.01   -179.77   
    75. D(C   4,C   3,C   2,C   1)      0.03  0.000003    0.00      0.03   
    76. D(H  13,C   4,C   3,C   2)    179.97  0.000001    0.02    179.99   
    77. D(C   5,C   4,C   3,H  12)   -179.91 -0.000000    0.01   -179.90   
    78. D(C   5,C   4,C   3,C   2)      0.01  0.000003    0.01      0.02   
    79. D(H  13,C   4,C   3,H  12)      0.05 -0.000003    0.02      0.07   
    80. D(H  14,C   5,C   4,H  13)      0.04  0.000004   -0.03      0.02   
    81. D(H  14,C   5,C   4,C   3)    180.00  0.000001   -0.02    179.98   
    82. D(C   6,C   5,C   4,H  13)    179.99 -0.000001   -0.04    179.95   
    83. D(C   6,C   5,C   4,C   3)     -0.06 -0.000003   -0.03     -0.08   
    84. D(H  15,C   6,C   5,H  14)     -0.07  0.000003   -0.02     -0.09   
    85. D(C   1,C   6,C   5,H  14)   -180.00 -0.000008    0.01   -179.98   
    86. D(C   1,C   6,C   5,C   4)      0.06 -0.000003    0.02      0.08   
    87. D(H  15,C   6,C   1,C   2)   -179.94 -0.000002    0.02   -179.92   
    88. D(H  15,C   6,C   1,C   0)     -0.39  0.000017   -0.01     -0.40   
    89. D(H  15,C   6,C   5,C   4)    179.98  0.000008   -0.01    179.97   
    90. D(C   5,C   6,C   1,C   2)     -0.02  0.000010   -0.01     -0.03   
    91. D(C   5,C   6,C   1,C   0)    179.54  0.000029   -0.05    179.49   
    92. D(H  20,C   7,C   0,C   1)    -61.30  0.000910   -1.94    -63.24   
    93. D(C   8,C   7,C   0,O  10)     -5.27 -0.000017   -1.73     -7.00   
    94. D(C   8,C   7,C   0,C   1)    175.44  0.000146   -1.43    174.01   
    95. D(H  21,C   7,C   0,C   1)     54.69  0.000278   -1.67     53.02   
    96. D(H  20,C   7,C   0,O  10)    117.99  0.000746   -2.24    115.75   
    97. D(H  18,C   8,C   7,H  20)    133.16 -0.001231    2.60    135.77   
    98. D(H  18,C   8,C   7,C   0)   -107.06 -0.000555    1.83   -105.23   
    99. D(C   9,C   8,C   7,H  21)    130.18 -0.000740    1.77    131.95   
   100. D(C   9,C   8,C   7,H  20)   -107.18 -0.000711    2.02   -105.16   
   101. D(H  18,C   8,C   7,H  21)     10.52 -0.001259    2.36     12.87   
   102. D(C   9,C   8,C   7,C   0)     12.60 -0.000036    1.25     13.84   
   103. D(H  16,C   9,C   8,H  19)    107.32 -0.000378    1.34    108.67   
   104. D(H  16,C   9,C   8,H  18)    -13.23 -0.000470    1.18    -12.05   
   105. D(H  16,C   9,C   8,C   7)   -131.85 -0.000192    1.14   -130.71   
   106. D(O  10,C   9,C   8,H  19)   -136.18 -0.000428   -0.18   -136.36   
   107. D(O  10,C   9,C   8,H  18)    103.26 -0.000520   -0.34    102.92   
   108. D(O  10,C   9,C   8,C   7)    -15.35 -0.000242   -0.39    -15.74   
   109. D(C   0,O  10,C   9,H  17)   -107.40  0.000110   -1.13   -108.53   
   110. D(C   0,O  10,C   9,H  16)    135.63 -0.000203   -1.44    134.19   
   111. D(C   0,O  10,C   9,C   8)     13.31  0.000484   -0.71     12.59   
   112. D(C   9,O  10,C   0,C   7)     -5.11 -0.000411    1.56     -3.55   
   113. D(C   9,O  10,C   0,C   1)    174.24 -0.000557    1.28    175.53   
    ----------------------------------------------------------------------------

Geometry step timings:
Preparation and reading OPT file:      0.001 s ( 9.579 %)
Internal coordinates            :      0.000 s ( 0.344 %)
B/P matrices and projection     :      0.001 s (13.423 %)
Hessian update/contruction      :      0.000 s ( 3.419 %)
Making the step                 :      0.001 s (10.257 %)
Converting the step to Cartesian:      0.000 s ( 1.185 %)
Storing new data                :      0.000 s ( 0.317 %)
Checking convergence            :      0.000 s ( 0.136 %)
Final printing                  :      0.007 s (61.315 %)
Total time                      :      0.011 s

Time for energy+gradient        :     45.639 s
Time for complete geometry iter :     45.879 s

         *************************************************************
         *                GEOMETRY OPTIMIZATION CYCLE   7            *
         *************************************************************
---------------------------------
CARTESIAN COORDINATES (ANGSTROEM)
---------------------------------
  C     -0.326575   -1.185251   -0.054094
  C     -0.718186   -2.565563   -0.038525
  C      0.242390   -3.571157    0.222914
  C     -0.145730   -4.904945    0.226178
  C     -1.482689   -5.245647   -0.029487
  C     -2.438757   -4.254793   -0.290295
  C     -2.063770   -2.914863   -0.295404
  C     -1.180561    0.001817   -0.355579
  C     -0.254567    1.198582   -0.066015
  C      1.140751    0.574214    0.032576
  O      0.890625   -0.872286    0.193821
  H      1.277236   -3.290415    0.415873
  H      0.588094   -5.685964    0.425953
  H     -1.781436   -6.295413   -0.025667
  H     -3.474692   -4.531035   -0.487917
  H     -2.805922   -2.141785   -0.498528
  H      1.716314    0.866991    0.914833
  H      1.745030    0.664018   -0.876485
  H     -0.536263    1.679012    0.878106
  H     -0.293572    1.949105   -0.863238
  H     -1.538223   -0.063929   -1.395418
  H     -2.072583   -0.023673    0.287676

----------------------------
CARTESIAN COORDINATES (A.U.)
----------------------------
  NO LB      ZA    FRAG     MASS         X           Y           Z
   0 C     6.0000    0    12.011   -0.617136   -2.239799   -0.102222
   1 C     6.0000    0    12.011   -1.357175   -4.848212   -0.072802
   2 C     6.0000    0    12.011    0.458050   -6.748508    0.421246
   3 C     6.0000    0    12.011   -0.275389   -9.269003    0.427414
   4 C     6.0000    0    12.011   -2.801877   -9.912837   -0.055722
   5 C     6.0000    0    12.011   -4.608584   -8.040394   -0.548579
   6 C     6.0000    0    12.011   -3.899961   -5.508292   -0.558232
   7 C     6.0000    0    12.011   -2.230937    0.003434   -0.671947
   8 C     6.0000    0    12.011   -0.481061    2.264992   -0.124751
   9 C     6.0000    0    12.011    2.155707    1.085107    0.061560
  10 O     8.0000    0    15.999    1.683037   -1.648381    0.366268
  11 H     1.0000    0     1.008    2.413627   -6.217984    0.785885
  12 H     1.0000    0     1.008    1.111336  -10.744914    0.804934
  13 H     1.0000    0     1.008   -3.366426  -11.896607   -0.048504
  14 H     1.0000    0     1.008   -6.566217   -8.562415   -0.922030
  15 H     1.0000    0     1.008   -5.302424   -4.047387   -0.942082
  16 H     1.0000    0     1.008    3.243363    1.638375    1.728783
  17 H     1.0000    0     1.008    3.297630    1.254812   -1.656317
  18 H     1.0000    0     1.008   -1.013391    3.172872    1.659380
  19 H     1.0000    0     1.008   -0.554770    3.683275   -1.631283
  20 H     1.0000    0     1.008   -2.906819   -0.120808   -2.636958
  21 H     1.0000    0     1.008   -3.916613   -0.044735    0.543630

--------------------------------
INTERNAL COORDINATES (ANGSTROEM)
--------------------------------
 C      0   0   0     0.000000000000     0.00000000     0.00000000
 C      1   0   0     1.434874387343     0.00000000     0.00000000
 C      2   1   0     1.415017354541   120.02426504     0.00000000
 C      3   2   1     1.389114237777   119.54576415   180.45596113
 C      4   3   2     1.403176443333   119.92887492     0.03215260
 C      5   4   3     1.401384515758   120.81499408     0.02425982
 C      6   5   4     1.391421907075   119.84865949   359.91703197
 C      1   2   3     1.493089809890   127.65451899   177.67308680
 C      8   1   2     1.540636126873   103.64243324   174.01205289
 C      9   8   1     1.531818172293   104.06140418    13.82683361
 O      1   2   3     1.281008719344   119.48862821   358.74687520
 H      3   2   1     1.089475313134   119.63036196     0.25917676
 H      4   3   2     1.090136076071   120.01716299   179.95546078
 H      5   4   3     1.091454624054   119.58363149   179.99158026
 H      6   5   4     1.090195101375   120.18896708   179.98243690
 H      7   6   5     1.090732425675   119.99024873   179.97467187
 H     10   9   8     1.093328469845   114.98045982   229.29121673
 H     10   9   8     1.095267189014   114.56433821    99.01888656
 H      9   8   1     1.096143537484   110.35805300   254.76090656
 H      9   8   1     1.095613950322   111.96045817   133.79088529
 H      8   1   2     1.101594100511   109.19913897   296.76300983
 H      8   1   2     1.100058883301   109.10489842    53.03144621

---------------------------
INTERNAL COORDINATES (A.U.)
---------------------------
 C      0   0   0     0.000000000000     0.00000000     0.00000000
 C      1   0   0     2.711519628655     0.00000000     0.00000000
 C      2   1   0     2.673995274828   120.02426504     0.00000000
 C      3   2   1     2.625045478130   119.54576415   180.45596113
 C      4   3   2     2.651619195469   119.92887492     0.03215260
 C      5   4   3     2.648232943100   120.81499408     0.02425982
 C      6   5   4     2.629406341109   119.84865949   359.91703197
 C      1   2   3     2.821530834041   127.65451899   177.67308680
 C      8   1   2     2.911380351815   103.64243324   174.01205289
 C      9   8   1     2.894716832597   104.06140418    13.82683361
 O      1   2   3     2.420755654726   119.48862821   358.74687520
 H      3   2   1     2.058809971490   119.63036196     0.25917676
 H      4   3   2     2.060058632482   120.01716299   179.95546078
 H      5   4   3     2.062550327063   119.58363149   179.99158026
 H      6   5   4     2.060170174141   120.18896708   179.98243690
 H      7   6   5     2.061185569914   119.99024873   179.97467187
 H     10   9   8     2.066091382426   114.98045982   229.29121673
 H     10   9   8     2.069755030707   114.56433821    99.01888656
 H      9   8   1     2.071411089313   110.35805300   254.76090656
 H      9   8   1     2.070410314613   111.96045817   133.79088529
 H      8   1   2     2.081711160709   109.19913897   296.76300983
 H      8   1   2     2.078810020626   109.10489842    53.03144621


           ************************************************************
           *        Program running with 8 parallel MPI-processes     *
           *              working on a common directory               *
           ************************************************************
------------------------------------------------------------------------------
                   ___                                                        
                  /   \      - P O W E R E D   B Y -                         
                 /     \                                                     
                 |  |  |   _    _      __       _____    __    __             
                 |  |  |  | |  | |    /  \     |  _  \  |  |  /  |          
                  \  \/   | |  | |   /    \    | | | |  |  | /  /          
                 / \  \   | |__| |  /  /\  \   | |_| |  |  |/  /          
                |  |  |   |  __  | /  /__\  \  |    /   |      \           
                |  |  |   | |  | | |   __   |  |    \   |  |\   \          
                \     /   | |  | | |  |  |  |  | |\  \  |  | \   \       
                 \___/    |_|  |_| |__|  |__|  |_| \__\ |__|  \__/        
                                                                              
                      - O R C A' S   B I G   F R I E N D -                    
                                      &                                       
                       - I N T E G R A L  F E E D E R -                       
                                                                              
 v1 FN, 2020, v2 2021, v3 2022-2024                                           
------------------------------------------------------------------------------


----------------------
SHARK INTEGRAL PACKAGE
----------------------

Number of atoms                             ...     22
Number of basis functions                   ...    209
Number of shells                            ...     99
Maximum angular momentum                    ...      2
Integral batch strategy                     ... SHARK/LIBINT Hybrid
RI-J (if used) integral strategy            ... SPLIT-RIJ (Revised 2003 algorithm where possible)
Printlevel                                  ...      1
Contraction scheme used                     ... SEGMENTED contraction
Prescreening option                         ... SCHWARTZ
   Thresh                                   ... 1.000e-13
   Tcut                                     ... 1.000e-15
   Tpresel                                  ... 1.000e-15 
Coulomb Range Separation                    ... NOT USED
Exchange Range Separation                   ... NOT USED
Multipole approximations                    ... NOT USED
Finite Nucleus Model                        ... NOT USED
CABS basis                                  ... NOT available
Auxiliary Coulomb fitting basis             ... AVAILABLE
   # of basis functions in Aux-J            ...    660
   # of shells in Aux-J                     ...    220
   Maximum angular momentum in Aux-J        ...      4
Auxiliary J/K fitting basis                 ... NOT available
Auxiliary Correlation fitting basis         ... AVAILABLE
   # of basis functions in Aux-C            ...    682
   # of shells in Aux-C                     ...    242
   Maximum angular momentum in Aux-C        ...      3
Auxiliary 'external' fitting basis          ... NOT available

Checking pre-screening integrals            ... done (  0.0 sec) Dimension = 99
Check shell pair data                       ... done (  0.0 sec)
Shell pair information
Shell pair cut-off parameter TPreSel        ...   1.0e-15
Total number of shell pairs                 ...      4950
Shell pairs after pre-screening             ...      4539
Total number of primitive shell pairs       ...     17754
Primitive shell pairs kept                  ...     11971
          la=0 lb=0:   1422 shell pairs
          la=1 lb=0:   1670 shell pairs
          la=1 lb=1:    517 shell pairs
          la=2 lb=0:    546 shell pairs
          la=2 lb=1:    325 shell pairs
          la=2 lb=2:     59 shell pairs

Calculating one electron integrals          ... done (  0.0 sec)
Calculating RI/J V-Matrix + Cholesky decomp.... done (  0.1 sec)
Calculating RI/C V-Matrix + Cholesky decomp.... done (  0.1 sec)
Calculating Nuclear repulsion               ... done (  0.0 sec) ENN=    573.768729210307 Eh

Diagonalization of the overlap matrix:
Smallest eigenvalue                        ... 3.096e-04
Time for diagonalization                   ...    0.006 sec
Threshold for overlap eigenvalues          ... 1.000e-07
Number of eigenvalues below threshold      ... 0
Time for construction of square roots      ...    0.030 sec
Total time needed                          ...    0.038 sec

-------------------
DFT GRID GENERATION
-------------------

General Integration Accuracy     IntAcc      ... 4.388
Radial Grid Type                 RadialGrid  ... OptM3 with GC (2021)
Angular Grid (max. ang.)         AngularGrid ... 4 (Lebedev-302)
Angular grid pruning method      GridPruning ... 4 (adaptive)
Weight generation scheme         WeightScheme... mBecke (2022)
Basis function cutoff            BFCut       ... 1.0000e-13
Integration weight cutoff        WCut        ... 1.0000e-14
Partially contracted basis set               ... off
Rotationally invariant grid construction     ... off
Angular grids for H and He will be reduced by one unit

Total number of grid points                  ...   101224
Total number of batches                      ...     1592
Average number of points per batch           ...       63
Average number of grid points per atom       ...     4601

--------------------
COSX GRID GENERATION
--------------------

GRIDX 1
-------
General Integration Accuracy     IntAcc      ... 3.816
Radial Grid Type                 RadialGrid  ... OptM3 with GC (2021)
Angular Grid (max. ang.)         AngularGrid ... 1 (Lebedev-50)
Angular grid pruning method      GridPruning ... 4 (adaptive)
Weight generation scheme         WeightScheme... mBecke (2022)
Basis function cutoff            BFCut       ... 1.0000e-13
Integration weight cutoff        WCut        ... 1.0000e-14
Partially contracted basis set               ... on
Rotationally invariant grid construction     ... off
Angular grids for H and He will be reduced by one unit

Total number of grid points                  ...    12952
Total number of batches                      ...      115
Average number of points per batch           ...      112
Average number of grid points per atom       ...      589
UseSFitting                                  ... on

GRIDX 2
-------
General Integration Accuracy     IntAcc      ... 4.020
Radial Grid Type                 RadialGrid  ... OptM3 with GC (2021)
Angular Grid (max. ang.)         AngularGrid ... 2 (Lebedev-110)
Angular grid pruning method      GridPruning ... 4 (adaptive)
Weight generation scheme         WeightScheme... mBecke (2022)
Basis function cutoff            BFCut       ... 1.0000e-13
Integration weight cutoff        WCut        ... 1.0000e-14
Partially contracted basis set               ... on
Rotationally invariant grid construction     ... off
Angular grids for H and He will be reduced by one unit

Total number of grid points                  ...    27854
Total number of batches                      ...      228
Average number of points per batch           ...      122
Average number of grid points per atom       ...     1266
UseSFitting                                  ... on

GRIDX 3
-------
General Integration Accuracy     IntAcc      ... 4.338
Radial Grid Type                 RadialGrid  ... OptM3 with GC (2021)
Angular Grid (max. ang.)         AngularGrid ... 3 (Lebedev-194)
Angular grid pruning method      GridPruning ... 4 (adaptive)
Weight generation scheme         WeightScheme... mBecke (2022)
Basis function cutoff            BFCut       ... 1.0000e-13
Integration weight cutoff        WCut        ... 1.0000e-14
Partially contracted basis set               ... on
Rotationally invariant grid construction     ... off
Angular grids for H and He will be reduced by one unit

Total number of grid points                  ...    61116
Total number of batches                      ...      489
Average number of points per batch           ...      124
Average number of grid points per atom       ...     2778
UseSFitting                                  ... on
Initializing property integral containers    ... done (  0.0 sec)

SHARK setup successfully completed in   1.6 seconds

Maximum memory used throughout the entire STARTUP-calculation: 27.4 MB


           ************************************************************
           *        Program running with 8 parallel MPI-processes     *
           *              working on a common directory               *
           ************************************************************
Occupation numbers will be reassigned to an Aufbau configuration
             **** ENERGY FILE WAS UPDATED (calc.en.tmp) ****
Finished Guess after   0.2 sec
Maximum memory used throughout the entire GUESS-calculation: 11.9 MB


           ************************************************************
           *        Program running with 8 parallel MPI-processes     *
           *              working on a common directory               *
           ************************************************************
--------------------
CPCM SOLVATION MODEL
--------------------
CPCM parameters:
  Epsilon                                         ...      16.7000
  Refrac                                          ...       1.2750
  Rsolv                                           ...       1.3000
  Surface type                                    ... GAUSSIAN VDW
  Discretization scheme                           ... Constant charge density
    Threshold for H atoms                         ...       5.0000 (charges/Ang^2)
    Threshold for non-H atoms                     ...       5.0000 (charges/Ang^2)
  Epsilon function type                           ...         CPCM
Solvent:                                          ... CUSTOM
Radii:
  Scheme                                          ... Element-dependent radii
  Radius for C  used is    3.8550 Bohr (=   2.0400 Ang.)
  Radius for O  used is    3.4469 Bohr (=   1.8240 Ang.)
  Radius for H  used is    2.4944 Bohr (=   1.3200 Ang.)
Calculating surface                               ...        done! (  0.0s)
Cavity surface points                             ...         2025
Cavity Volume                                     ...    1292.7877
Cavity Surface-area                               ...     700.7599
Calculating surface distance matrix               ...        done! (  0.1s)
Performing Cholesky decomposition & store         ...        done! (  0.2s)
Overall time for CPCM initialization              ...                 0.3s

----------------------------------------D-I-I-S--------------------------------------------
Iteration    Energy (Eh)           Delta-E    RMSDP     MaxDP     DIISErr   Damp  Time(sec)
-------------------------------------------------------------------------------------------
               ***  Starting incremental Fock matrix formation  ***
    1    -461.4110912623328886     0.00e+00  8.24e-05  3.03e-03  8.86e-03  0.700   1.8
    2    -461.4112454293164092    -1.54e-04  7.19e-05  2.49e-03  7.22e-03  0.700   1.2
                               ***Turning on AO-DIIS***
    3    -461.4113715105098663    -1.26e-04  6.08e-05  1.88e-03  5.67e-03  0.700   1.1
    4    -461.4114691274922961    -9.76e-05  1.56e-04  4.44e-03  4.21e-03  0.000   1.1
                              *** Initializing SOSCF ***
---------------------------------------S-O-S-C-F--------------------------------------
Iteration    Energy (Eh)           Delta-E    RMSDP     MaxDP     MaxGrad    Time(sec)
--------------------------------------------------------------------------------------
    5    -461.4117391858197834    -2.70e-04  1.31e-05  2.95e-04  3.39e-04     1.2
               *** Restarting incremental Fock matrix formation ***
    6    -461.4117383618782924     8.24e-07  7.60e-06  1.72e-04  7.57e-05     1.8
    7    -461.4117386164474510    -2.55e-07  4.27e-06  1.08e-04  2.46e-05     1.5
    8    -461.4117386440481141    -2.76e-08  1.34e-06  4.16e-05  1.45e-05     1.4
    9    -461.4117386538458732    -9.80e-09  5.41e-07  1.83e-05  4.75e-06     1.3
   10    -461.4117386540325469    -1.87e-10  2.21e-07  8.30e-06  1.98e-06     1.3
   11    -461.4117386548019795    -7.69e-10  5.30e-08  1.18e-06  4.11e-07     1.3
   12    -461.4117386548613240    -5.93e-11  2.03e-08  5.51e-07  1.78e-07     1.2
                 **** Energy Check signals convergence ****

               *****************************************************
               *                     SUCCESS                       *
               *           SCF CONVERGED AFTER  12 CYCLES          *
               *****************************************************

Recomputing exchange energy using gridx3       ... done (    2.071 sec)
Old exchange energy                            :    -33.730227742 Eh
New exchange energy                            :    -33.730206996 Eh
Exchange energy change after final integration :      0.000020746 Eh
Total energy after final integration           :   -461.411717909 Eh
             **** ENERGY FILE WAS UPDATED (calc.en.tmp) ****

----------------
TOTAL SCF ENERGY
----------------

Total Energy       :       -461.41171790925137 Eh          -12555.65116 eV

Components:
Nuclear Repulsion  :        573.76872921030747 Eh           15613.04087 eV
Electronic Energy  :      -1035.10491036339931 Eh          -28166.63658 eV
One Electron Energy:      -1747.48496605305581 Eh          -47551.48340 eV
Two Electron Energy:        712.38005568965650 Eh           19384.84682 eV
CPCM Dielectric    :         -0.07555750176941 Eh              -2.05602 eV

Virial components:
Potential Energy   :       -918.70757328761238 Eh          -24999.30401 eV
Kinetic Energy     :        457.29585537836095 Eh           12443.65285 eV
Virial Ratio       :          2.00900043698731

DFT components:
N(Alpha)           :       38.999986783683 electrons
N(Beta)            :       38.999986783683 electrons
N(Total)           :       77.999973567367 electrons
E(X)               :      -29.961833265661 Eh       
E(C)               :       -1.914492884821 Eh       
E(XC)              :      -31.876326150482 Eh       

CPCM Solvation Model Properties:
Surface-charge          :         -1.01738132931484
Corrected charge        :         -1.00000000000000
Outlying charge corr.   :          0.00001945975887 Eh               0.00053 eV
Free-energy (cav+disp)  :  This term is not implemented in the current solvation scheme

---------------
SCF CONVERGENCE
---------------

  Last Energy change         ...    5.9345e-11  Tolerance :   1.0000e-10
  Last MAX-Density change    ...    5.5099e-07  Tolerance :   1.0000e-09
  Last RMS-Density change    ...    2.0276e-08  Tolerance :   1.0000e-10
  Last DIIS Error            ...    3.3862e-04  Tolerance :   1.0000e-09
  Last Orbital Gradient      ...    1.7762e-07  Tolerance :   2.0000e-07
  Last Orbital Rotation      ...    4.7656e-07  Tolerance :   2.0000e-07


Total SCF time: 0 days 0 hours 0 min 18 sec 
Finished LeanSCF after  18.9 sec

Maximum memory used throughout the entire LEANSCF-calculation: 24.5 MB


           ************************************************************
           *        Program running with 8 parallel MPI-processes     *
           *              working on a common directory               *
           ************************************************************

------------------------------------------------------------------------------
                                ORCA  MP2 
------------------------------------------------------------------------------

Freezing NCore=22 chemical core electrons

----------------------
RI-MP2 ENERGY+GRADIENT
----------------------
Dimension of the orbital basis            ...  209
Dimension of the AuxC basis               ...  682
Memory devoted to MP2                     ... 8000 MB   
Data format for matrix containers         ... DOUBLE
Compression type for matrix containers    ... UNCOMPRESSED
Overall scaling of the MP2 energy         ...   2.700e-01

-----------------------
SHARK RI TRANSFORMATION
-----------------------

Number of basis functions                ...    209
Number of aux functions                  ...    682
Number of operators                      ...      1
Generation of IJK                        ... YES
Generation of IAK                        ... YES
Generation of ABK                        ... NO
Orbital Range Operator  0:    0-  38 to   39- 208

Aux basis identifier                     ...   AUXC
Contraction scheme used                  ... SEGMENTED
Do orthogonalization                     ... YES
All operator combinations                ... NO
Transpose (ia|K)                         ... NO
Integral generator used                  ... LIBINT
Starting integral generation + trafo... 
Half trafo (segmented) done. Total time =  0.1 sec. integrals=  0.1 sec trafo=  0.0 sec
Integral generation and half transformation done (  0.1 sec)

Reading or making V^(-1/2)          ... done (  0.0 sec)
Sorting IJK integrals               ... done (  0.1 sec)
Sorting IAK integrals               ... done (  0.1 sec)

SHARK RI integral transformation done. Total time =  0.3 sec.

Opening buffers                              ... done
Frozen core precalculation                   ... done

Starting loop over batches of integrals:

Operator 0  - window                       ... ( 11- 38)x( 39-208)
Operator 0  - Memory available             ...  8000 MB
Operator 0  - Memory needed per MO         ...   0.9 MB
Operator 0  - Number of orbitals per batch ... 4
Operator 0  - Number of batches            ... 1

OPERATOR  0   PASS   0:  MOs    11 ...   14 +   15 ...   18 +   19 ...   22 +   23 ...   26
                            +   27 ...   30 +   31 ...   34 +   35 ...   38
  Reading integrals       ... ok
  Internal MO  13
Closing buffer GIPV ( 0.03 GB; CompressionRatio= 1.00)
Time spent in pair loops =     0.927 sec
Deleting buffers (Ka|jb) ...done

-----------------------------------------------
 RI-MP2 CORRELATION ENERGY:     -0.491043289 Eh
-----------------------------------------------


---------------------
MP2 DENSITY FORMATION
---------------------

Completing the external part of the density      ... done
Storing the unrelaxed density                    ... done

Re-sorting 3-index density container for op 0    ... done
Computing external part of the Lagrangian        ... done
Calculating the xc-kernel                        ... done
Calculating G(D)                                 ... done
Completing the Lagrangian                        ... done
Solving the Z-vector equations                   ... Using XC Grid                  ... (calc.grid_cpscf.tmp) 
Recalculating density on grid  ... (calc.grho_cpscf0.tmp) done
Calculating the xc-kernel      ... (calc.fxc_cpscf0.tmp) done

-------------------
SHARK CP-SCF DRIVER
-------------------

Dimension of the orbital basis          ...    209
Dimension of the CPSCF-problem          ...   6630
Number of operators                     ...      1
Max. number of iterations               ...    128
Convergence Tolerance                   ... 3.0e-06
Number of perturbations                 ...      1
Perturbation type                       ... REAL

----------------------------
POPLE LINEAR EQUATION SOLVER
----------------------------

  ITERATION   0:   ||err||_max =   5.5071e-02 (   0.9 sec)
  ITERATION   1:   ||err||_max =   1.6434e-02 (   0.9 sec)
  ITERATION   2:   ||err||_max =   7.3287e-03 (   0.9 sec)
  ITERATION   3:   ||err||_max =   1.7964e-03 (   0.9 sec)
  ITERATION   4:   ||err||_max =   9.5329e-04 (   0.9 sec)
  ITERATION   5:   ||err||_max =   2.8641e-04 (   0.9 sec)
  ITERATION   6:   ||err||_max =   9.6418e-05 (   0.9 sec)
  ITERATION   7:   ||err||_max =   3.1463e-05 (   0.9 sec)
  ITERATION   8:   ||err||_max =   6.4309e-06 (   0.9 sec)
  ITERATION   9:   ||err||_max =   2.5122e-06 (   0.9 sec)
done
Finalizing the relaxed density                   ... done
Transforming P to the AO basis                   ... done
Storing the relaxed density                      ... done

------------------------------------
ENERGY WEIGHTED DENSITY FINALIZATION
------------------------------------

Gathering the parts of the W-matrix              ... done
Forming the Z-density                            ... done
Transforming Z to the AO basis                   ... done
Calculating G(Z)                                 ... done
Finalizing the W-matrix                          ... done
Transforming W to the AO basis and storing       ... done

----------------------------------
MP2 DERIVATIVE INTEGRAL GENERATION
----------------------------------

Input SCF Electron Density              ... calc.scfp
Input Correlated Electron Density       ... calc.pmp2re
Input Energy Weighted Density           ... calc.wmp2.tmp

Nuclear repulsion gradient              ... done (  0.0 sec)
HCore & Overlap gradient  (SHARK)       ... done (  0.1 sec)
Two-electron RIJ gradient terms         ... done (  0.5 sec)

-----------------------------------------------------------
MP2 COSX Grid Generation
-----------------------------------------------------------

General Integration Accuracy     IntAcc      ... 4.871
Radial Grid Type                 RadialGrid  ... OptM3 with GC (2021)
Angular Grid (max. ang.)         AngularGrid ... 4 (Lebedev-302)
Angular grid pruning method      GridPruning ... 4 (adaptive)
Weight generation scheme         WeightScheme... mBecke (2022)
Basis function cutoff            BFCut       ... 1.0000e-13
Integration weight cutoff        WCut        ... 1.0000e-14
Partially contracted basis set               ... on
Rotationally invariant grid construction     ... off
Angular grids for H and He will be reduced by one unit

Total number of grid points                  ...   116422
Total number of batches                      ...      922
Average number of points per batch           ...      126
Average number of grid points per atom       ...     5292
UseSFitting                                  ... on
Two-electron COSX gradient terms        ... 
Integration Timings:
Total Time                  =     6.3 sec
Basis fcn evaluation        =     0.1 sec
Density evaluation          =     0.1 sec
A evaluation                =     5.1 sec
A derivative evaluation     =     0.0 sec
S-fit derivative evaluation =     0.0 sec
anal. over. der. evaluation =     0.0 sec
num. over. der. evaluation  =     0.4 sec
K(P) evaluation             =     0.1 sec
finalize                    =     0.0 sec

done (  7.1 sec)
CPCM gradient                           ... done (  0.6 sec)
DFT XC gradient                         ... Exchange-correlation gradient    ... done
done (  0.8 sec)
Empirical dispersion gradient           ... 
-------------------
DISPERSION GRADIENT
-------------------

   1   C   :    0.000095866    0.000247422   -0.000001025
   2   C   :   -0.000014966   -0.000191810    0.000013386
   3   C   :    0.000088881   -0.000112643    0.000028367
   4   C   :    0.000074156   -0.000172250    0.000026826
   5   C   :   -0.000038643   -0.000139772    0.000001164
   6   C   :   -0.000152486   -0.000127774   -0.000022745
   7   C   :   -0.000113919   -0.000098253   -0.000013690
   8   C   :   -0.000081637    0.000190072   -0.000031957
   9   C   :    0.000010870    0.000086279    0.000003573
  10   C   :    0.000049201    0.000031363    0.000007434
  11   O   :    0.000159622    0.000061279    0.000028188
  12   H   :    0.000123453   -0.000057109    0.000030452
  13   H   :    0.000076447   -0.000091624    0.000021624
  14   H   :   -0.000031873   -0.000112414    0.000000472
  15   H   :   -0.000113751   -0.000040951   -0.000020967
  16   H   :   -0.000135201    0.000006043   -0.000026533
  17   H   :    0.000106574    0.000060961    0.000048539
  18   H   :    0.000119058    0.000059041   -0.000036172
  19   H   :   -0.000021818    0.000112911    0.000048883
  20   H   :   -0.000010215    0.000115004   -0.000036332
  21   H   :   -0.000080787    0.000084392   -0.000091843
  22   H   :   -0.000108833    0.000089834    0.000022357

Difference to translation invariance:
           :    0.0000000000    0.0000000000   -0.0000000000

Difference to rotation invariance:
           :   -0.0000000000   -0.0000000000    0.0000000000

Norm of the Dispersion gradient    ...    0.0007243849
RMS gradient                       ...    0.0000891656
MAX gradient                       ...    0.0002474218
done (  0.0 sec)

-------
TIMINGS
-------

Total time                :   23.786 sec
Integral trafo            :    0.257 sec (  1.1%)
FC preparation            :    0.071 sec (  0.3%)
I/O of integrals          :    0.087 sec (  0.4%)
K(i,j) operators          :    0.124 sec (  0.5%)
T(i,j) pair energies      :    0.022 sec (  0.1%)
V**(-1/2)                 :    0.164 sec (  0.7%)
Gamma(ia|P)               :    0.123 sec (  0.5%)
Gamma-Trafo               :    0.043 sec (  0.2%)
D(virtual)                :    0.006 sec (  0.0%)
D(internal)               :    0.154 sec (  0.6%)
W(virtual)                :    0.011 sec (  0.0%)
W(internal)               :    0.184 sec (  0.8%)
L(virtual)                :    0.141 sec (  0.6%)
L(internal)               :    0.018 sec (  0.1%)
XC kernel                 :    0.020 sec (  0.1%)
G(D)                      :    1.649 sec (  6.9%)
G(Z)                      :    1.661 sec (  7.0%)
Z-vector solution         :    9.300 sec ( 39.1%)
3-index derivative        :    0.267 sec (  1.1%)
2-index derivative        :    0.034 sec (  0.1%)
Fock matrix gradient      :    9.050 sec ( 38.0%)


---------------------------------------
MP2 TOTAL ENERGY:     -461.902761198 Eh
---------------------------------------

The final MP2 gradient
  0:  -0.00013834  -0.00138332   0.00126201
  1:   0.00010251  -0.00032514  -0.00069364
  2:  -0.00011346   0.00013714  -0.00003193
  3:  -0.00021579  -0.00001228  -0.00005025
  4:   0.00013743   0.00002229   0.00002681
  5:  -0.00009501  -0.00014832  -0.00001255
  6:   0.00002198  -0.00001343   0.00001627
  7:  -0.00024334   0.00089044  -0.00357008
  8:  -0.00107286   0.00173681   0.00138714
  9:   0.00334328  -0.00136086  -0.00207111
 10:   0.00088821   0.00170306   0.00161288
 11:   0.00000145   0.00013671  -0.00004867
 12:  -0.00000787  -0.00000326  -0.00001412
 13:   0.00001701   0.00001759   0.00000698
 14:   0.00002484  -0.00000536   0.00000586
 15:   0.00011752   0.00010614   0.00001441
 16:  -0.00103037  -0.00092183   0.00094055
 17:  -0.00039416  -0.00010432  -0.00009494
 18:  -0.00053022   0.00024593  -0.00043260
 19:   0.00014345  -0.00005065  -0.00002687
 20:  -0.00152651  -0.00003422   0.00082016
 21:   0.00055362  -0.00063651   0.00094052

-----------------------------------
NORM OF THE MP2 GRADIENT:  0.007465
-----------------------------------

Maximum memory used throughout the entire MP2-calculation: 47.2 MB


-------------------------------------------------------------------------------
                          DFT DISPERSION CORRECTION                            
                                                                               
                              DFTD3 V3.1  Rev 1                                
                          USING Becke-Johnson damping                          
-------------------------------------------------------------------------------
-------------------------   ----------------
Dispersion correction           -0.018073888
-------------------------   ----------------


-------------------------   --------------------
FINAL SINGLE POINT ENERGY      -461.920835086165
-------------------------   --------------------

------------------------------------------------------------------------------
                         ORCA GEOMETRY RELAXATION STEP
------------------------------------------------------------------------------

Reading the OPT-File                    .... done
Getting information on internals        .... done
Copying old internal coords+grads       .... done
Making the new internal coordinates     .... (2022 redundants) done
[truncated: 852,174 more chars]
