# Supplementary material for: Bro̷nsted Acid-Catalyzed Reduction of Furans
Source: J Am Chem Soc. 2025 Feb 19;147(9):7932–8. doi: 10.1021/jacs.4c18485 (PMC11887439; doi:10.1021/jacs.4c18485)
Supplement: Supplementary file 2 — ja4c18485_si_002.zip [file ja4c18485_si_002.zip › AllCoordinates/2-Ph-Furan/3/calc.xyz]

22
Coordinates from ORCA-job calc E -461.921749111089
  C          -0.31990731429072     -1.18559062284603     -0.09637051610955
  C          -0.71740699054345     -2.56234480695454     -0.05028740251258
  C           0.23702524371221     -3.56579573106676      0.24456207713290
  C          -0.15631233657871     -4.89732522761104      0.27672928945691
  C          -1.49214028026637     -5.23929826607646      0.01458772874753
  C          -2.44147080802786     -4.25158372660297     -0.27974588711278
  C          -2.06216218067844     -2.91330266401852     -0.31090643217004
  C          -1.15592896544432      0.00716607822128     -0.41922743877136
  C          -0.27478457192395      1.16914753959636      0.05849343061113
  C           1.12617760896693      0.58466132542472     -0.02861582729132
  O           0.90403971785157     -0.87325767139019      0.12637304078204
  H           1.27089027979912     -3.28533732032745      0.44289960963081
  H           0.57199216869621     -5.67582700009095      0.50442253606133
  H          -1.79511073606919     -6.28756629785876      0.04061444555222
  H          -3.47629719345196     -4.52875694527472     -0.48192039268818
  H          -2.80024537486774     -2.14371735094809     -0.53953262167692
  H           1.81592916192679      0.87120988999134      0.76943234999450
  H           1.60240537327671      0.70282096891992     -1.00937444020139
  H          -0.51941295352946      1.42870842272327      1.09670465299832
  H          -0.38139579788209      2.06349484769844     -0.56557034901193
  H          -1.29951572585815      0.00792454037214     -1.51521274864805
  H          -2.14945410511712     -0.03840928138094      0.04322037752643
