# Supplementary material for: Bro̷nsted Acid-Catalyzed Reduction of Furans
Source: J Am Chem Soc. 2025 Feb 19;147(9):7932–8. doi: 10.1021/jacs.4c18485 (PMC11887439; doi:10.1021/jacs.4c18485)
Supplement: Supplementary file 2 — ja4c18485_si_002.zip [file ja4c18485_si_002.zip › AllCoordinates/2-Ph-Furan/3/SP/calc.mpi8.out]

! Job execution by suborca V 10.00 !
Job started from head1.mpi-muelheim.mpg.de, running /hsnfs/software/orca/orca_stable_directory/orca_stable_20240818/orca on xe30th106.mpi-muelheim.mpg.de in /usr/scratch/frank/calc__9295245 (/bin/ksh)
Job execution start: Sun Aug 18 10:34:12 CEST 2024
Shared library path: /hsnfs/software/openmpi-4.1.0/lib:/hsnfs/software/orca/orca_stable_directory/orca_stable_20240818:/hsnfs/software/themis/llvm-14.0.1/lib::/hsnfs/software/cfour-2.1/lib:/hsnfs/software/orca/orca_stable:/usr/users/openmpi-2.0.4/lib:/opt/intel/lib/intel64:/opt/intel/mkl/lib/intel64
SLURM Job ID is: 9295245
SLURM_JOB_NODELIST: xe30th106
Maxcore enforced by SLURM: 9600 MB per core
Expanded nodelist (1 nodes):
xe30th106

                                 *****************
                                 * O   R   C   A *
                                 *****************

                                            #,                                       
                                            ###                                      
                                            ####                                     
                                            #####                                    
                                            ######                                   
                                           ########,                                 
                                     ,,################,,,,,                         
                               ,,#################################,,                 
                          ,,##########################################,,             
                       ,#########################################, ''#####,          
                    ,#############################################,,   '####,        
                  ,##################################################,,,,####,       
                ,###########''''           ''''###############################       
              ,#####''   ,,,,##########,,,,          '''####'''          '####       
            ,##' ,,,,###########################,,,                        '##       
           ' ,,###''''                  '''############,,,                           
         ,,##''                                '''############,,,,        ,,,,,,###''
      ,#''                                            '''#######################'''  
     '                                                          ''''####''''         
             ,#######,   #######,   ,#######,      ##                                
            ,#'     '#,  ##    ##  ,#'     '#,    #''#        ,####,   ,####,        
            ##       ##  ##   ,#'  ##            #'  '#       #'       #'  '#        
            ##       ##  #######   ##           ,######,      #####,   #    #        
            '#,     ,#'  ##    ##  '#,     ,#' ,#      #,     #,   #   #,  ,#        
             '#######'   ##     ##  '#######'  #'      '#     '####' # '####'        


                #########################################################
                #                        -***-                          #
                #          Department of theory and spectroscopy        #
                #                                                       #
                #                      Frank Neese                      #
                #                                                       #
                #     Directorship, Architecture, Infrastructure        #
                #                    SHARK, DRIVERS                     #
                #        Core code/Algorithms in most modules           #
                #                                                       #
                #        Max Planck Institute fuer Kohlenforschung      #
                #                Kaiser Wilhelm Platz 1                 #
                #                 D-45470 Muelheim/Ruhr                 #
                #                      Germany                          #
                #                                                       #
                #                  All rights reserved                  #
                #                        -***-                          #
                #########################################################


                         Program Version 6.0.x  -   STABLE   -
                                (GIT: $c601ac21$)
                ($2024-08-14 11:52:48 +0200 $)

                         (BUILD: $Sun 18 Aug 2024 01:04:00 AM CEST$)


 With contributions from (in alphabetic order):
   Daniel Aravena         : Magnetic Suceptibility
   Michael Atanasov       : Ab Initio Ligand Field Theory (pilot matlab implementation)
   Alexander A. Auer      : GIAO ZORA, VPT2 properties, NMR spectrum
   Ute Becker             : All parallelization in ORCA, NUMFREQ, NUMCALC
   Giovanni Bistoni       : ED, misc. LED, open-shell LED, HFLD
   Martin Brehm           : Molecular dynamics
   Dmytro Bykov           : pre 5.0 version of the SCF Hessian
   Marcos Casanova-Páez   : Triplet and SCS-CIS(D). UHF-(DLPNO)-IP/EA/STEOM-CCSD. UHF-CVS-IP/STEOM-CCSD
   Vijay G. Chilkuri      : MRCI spin determinant printing, contributions to CSF-ICE
   Pauline Colinet        : FMM embedding
   Dipayan Datta          : RHF DLPNO-CCSD density
   Achintya Kumar Dutta   : EOM-CC, STEOM-CC
   Nicolas Foglia         : Exact transition moments, OPA infrastructure, MCD improvements
   Dmitry Ganyushin       : Spin-Orbit,Spin-Spin,Magnetic field MRCI
   Miquel Garcia          : C-PCM and meta-GGA Hessian, CCSD/C-PCM, Gaussian charge scheme
   Tiago L. C. Gouveia    : GS-ROHF, GS-ROCIS
   Yang Guo               : DLPNO-NEVPT2, F12-NEVPT2, CIM, IAO-localization
   Andreas Hansen         : Spin unrestricted coupled pair/coupled cluster methods
   Ingolf Harden          : AUTO-CI MPn and infrastructure 
   Benjamin Helmich-Paris : MC-RPA, TRAH-(SCF,CASSCF), AVAS, COSX integrals, SCF dyn. polar.
   Lee Huntington         : MR-EOM, pCC
   Robert Izsak           : Overlap fitted RIJCOSX, COSX-SCS-MP3, EOM
   Riya Kayal             : Wick's Theorem for AUTO-CI, AUTO-CI UHF-CCSDT
   Emily Kempfer          : AUTO-CI, RHF CISDT and CCSDT
   Christian Kollmar      : KDIIS, OOCD, Brueckner-CCSD(T), CCSD density, CASPT2, CASPT2-K, improved NEVPT2
   Axel Koslowski         : Symmetry handling
   Simone Kossmann        : Meta GGA functionals, TD-DFT gradient, OOMP2, (MP2 Hessian; deprecated post 5.0)
   Lucas Lang             : DCDCAS
   Marvin Lechner         : AUTO-CI (C++ implementation), FIC-MRCC
   Spencer Leger          : CASSCF response
   Dagmar Lenk            : GEPOL surface, SMD, ORCA-2-JSON
   Dimitrios Liakos       : Extrapolation schemes; Compound Job, initial MDCI parallelization
   Dimitrios Manganas     : Further ROCIS development; embedding schemes. LFT, Crystal Embedding
   Dimitrios Pantazis     : SARC Basis sets
   Anastasios Papadopoulos: AUTO-CI, single reference methods and gradients
   Taras Petrenko         : pre 6.0 DFT Hessian and TD-DFT gradient, (ASA, deprecated), ECA, 1-Electron XAS/XES, NRVS
   Peter Pinski           : DLPNO-MP2, DLPNO-MP2 Gradient
   Christoph Reimann      : Effective Core Potentials
   Marius Retegan         : Local ZFS, SOC
   Christoph Riplinger    : Optimizer, TS searches, QM/MM, DLPNO-CCSD(T), (RO)-DLPNO pert. Triples
   Michael Roemelt        : Original ROCIS implementation
   Masaaki Saitow         : Open-shell DLPNO-CCSD energy and density
   Barbara Sandhoefer     : DKH picture change effects
   Kantharuban Sivalingam : CASSCF convergence/infrastructure, NEVPT2 and variants, FIC-MRCI
   Bernardo de Souza      : ESD, SOC TD-DFT
   Georgi Stoychev        : AutoAux, RI-MP2 NMR, DLPNO-MP2 response, X2C
   Van Anh Tran           : RI-MP2 g-tensors
   Willem Van den Heuvel  : Paramagnetic NMR
   Zikuan Wang            : NOTCH, Electric field optimization 
   Frank Wennmohs         : Technical directorship and infrastructure
   Hang Xu                : AUTO-CI-Response properties 


 We gratefully acknowledge several colleagues who have allowed us to
 interface, adapt or use parts of their codes:
   Stefan Grimme, W. Hujo, H. Kruse, P. Pracht,  : VdW corrections, initial TS optimization,
                  C. Bannwarth, S. Ehlert,         DFT functionals, gCP, sTDA/sTD-DF
                  L. Wittmann, M. Mueller
   Ed Valeev, F. Pavosevic, A. Kumar             : LibInt (2-el integral package), F12 methods
   Garnet Chan, S. Sharma, J. Yang, R. Olivares  : DMRG
   Ulf Ekstrom                                   : XCFun DFT Library
   Mihaly Kallay                                 : mrcc  (arbitrary order and MRCC methods)
   Frank Weinhold                                : gennbo (NPA and NBO analysis)
   Simon Mueller                                 : openCOSMO-RS
   Christopher J. Cramer and Donald G. Truhlar   : smd solvation model
   Lars Goerigk                                  : TD-DFT with DH, B97 family of functionals
   V. Asgeirsson, H. Jonsson                     : NEB implementation
   FAccTs GmbH                                   : IRC, NEB, NEB-TS, DLPNO-Multilevel, CI-OPT
                                                   MM, QMMM, 2- and 3-layer-ONIOM, Crystal-QMMM,
                                                   LR-CPCM, SF, NACMEs, symmetry and pop. for TD-DFT,
                                                   nearIR, NL-DFT gradient (VV10), updates on ESD,
                                                   ML-optimized integration grids, MBIS, APM,
                                                   GOAT, DOCKER, SOLVATOR, interface openCOSMO-RS
   S Lehtola, MJT Oliveira, MAL Marques          : LibXC Library
   Liviu Ungur et al                             : ANISO software


 Your calculation uses the libint2 library for the computation of 2-el integrals
 For citations please refer to: http://libint.valeyev.net

 Your ORCA version has been built with support for libXC version: 6.2.2
 For citations please refer to: https://libxc.gitlab.io

 This ORCA versions uses:
   CBLAS   interface :  Fast vector & matrix operations
   LAPACKE interface :  Fast linear algebra routines
   SCALAPACK package :  Parallel linear algebra routines
   Shared memory     :  Shared parallel matrices
   BLAS/LAPACK       :  OpenBLAS 0.3.26  USE64BITINT DYNAMIC_ARCH NO_AFFINITY Haswell SINGLE_THREADED
        Core in use  :  Haswell
   Copyright (c) 2011-2014, The OpenBLAS Project


NOTE: MaxCore=8000 MB was set to SCF,MP2,MDCI,CIPSI,MRCI and CIS
      => If you want to overwrite this, your respective input block should be placed after the MaxCore statement


***************************************
The coordinates will be read from file: calc.xyz
***************************************


================================================================================

----- Orbital basis set information -----
Your calculation utilizes the basis: def2-TZVPP
   F. Weigend and R. Ahlrichs, Phys. Chem. Chem. Phys. 7, 3297 (2005).

----- AuxC basis set information -----
Your calculation utilizes the auxiliary basis: def2-TZVPP/C
  H-La, Hf-Rn : A. Hellweg, C. Hattig, S. Hofener and W. Klopper, Theor. Chem. Acc. 117, 587 (2007).
        Ce-Lu : J. Chmela and M. E. Harding, Mol. Phys. (2018).

================================================================================
                                        WARNINGS
                       Please study these warnings very carefully!
================================================================================

WARNING: Old DensityContainer found on disk!
         Will remove this file - 
         If you want to keep old densities, please start your calculation with a different basename. 


WARNING: Post HF methods need fully converged wavefunctions
  ===> : Setting SCFConvForced true
         You can overwrite this default with %scf ConvForced false 


WARNING: MDCI localization with Augmented Hessian Foster-Boys
  ===> : Switching off randomization!

================================================================================
                                       INPUT FILE
================================================================================
NAME = calc.inp
|  1> ! DLPNO-CCSD(T) def2-TZVPP def2-TZVPP/C
|  2> 
|  3> %cpcm
|  4> epsilon 16.7                    # Dielectric constant
|  5> refrac 1.275
|  6> SURFACETYPE VDW_GAUSSIAN
|  7> end
|  8> 
|  9> 
| 10> %PAL NPROCS 8 END
| 11> 
| 12> %maxcore 8000
| 13> 
| 14> * xyzfile 1 1 calc.xyz 
| 15> 
| 16>                          ****END OF INPUT****
================================================================================

                       ****************************
                       * Single Point Calculation *
                       ****************************

---------------------------------
CARTESIAN COORDINATES (ANGSTROEM)
---------------------------------
  C     -0.319907   -1.185591   -0.096371
  C     -0.717407   -2.562345   -0.050287
  C      0.237025   -3.565796    0.244562
  C     -0.156312   -4.897325    0.276729
  C     -1.492140   -5.239298    0.014588
  C     -2.441471   -4.251584   -0.279746
  C     -2.062162   -2.913303   -0.310906
  C     -1.155929    0.007166   -0.419227
  C     -0.274785    1.169148    0.058493
  C      1.126178    0.584661   -0.028616
  O      0.904040   -0.873258    0.126373
  H      1.270890   -3.285337    0.442900
  H      0.571992   -5.675827    0.504423
  H     -1.795111   -6.287566    0.040614
  H     -3.476297   -4.528757   -0.481920
  H     -2.800245   -2.143717   -0.539533
  H      1.815929    0.871210    0.769432
  H      1.602405    0.702821   -1.009374
  H     -0.519413    1.428708    1.096705
  H     -0.381396    2.063495   -0.565570
  H     -1.299516    0.007925   -1.515213
  H     -2.149454   -0.038409    0.043220

----------------------------
CARTESIAN COORDINATES (A.U.)
----------------------------
  NO LB      ZA    FRAG     MASS         X           Y           Z
   0 C     6.0000    0    12.011   -0.604537   -2.240442   -0.182114
   1 C     6.0000    0    12.011   -1.355703   -4.842130   -0.095029
   2 C     6.0000    0    12.011    0.447913   -6.738377    0.462155
   3 C     6.0000    0    12.011   -0.295388   -9.254603    0.522943
   4 C     6.0000    0    12.011   -2.819736   -9.900839    0.027567
   5 C     6.0000    0    12.011   -4.613711   -8.034329   -0.528643
   6 C     6.0000    0    12.011   -3.896922   -5.505344   -0.587528
   7 C     6.0000    0    12.011   -2.184389    0.013542   -0.792225
   8 C     6.0000    0    12.011   -0.519268    2.209369    0.110537
   9 C     6.0000    0    12.011    2.128167    1.104850   -0.054076
  10 O     8.0000    0    15.999    1.708387   -1.650218    0.238810
  11 H     1.0000    0     1.008    2.401635   -6.208388    0.836959
  12 H     1.0000    0     1.008    1.080909  -10.725759    0.953220
  13 H     1.0000    0     1.008   -3.392268  -11.881778    0.076750
  14 H     1.0000    0     1.008   -6.569250   -8.558110   -0.910698
  15 H     1.0000    0     1.008   -5.291697   -4.051039   -1.019569
  16 H     1.0000    0     1.008    3.431609    1.646348    1.454016
  17 H     1.0000    0     1.008    3.028107    1.328139   -1.907441
  18 H     1.0000    0     1.008   -0.981548    2.699868    2.072471
  19 H     1.0000    0     1.008   -0.720734    3.899440   -1.068773
  20 H     1.0000    0     1.008   -2.455729    0.014975   -2.863337
  21 H     1.0000    0     1.008   -4.061880   -0.072583    0.081675

--------------------------------
INTERNAL COORDINATES (ANGSTROEM)
--------------------------------
 C      0   0   0     0.000000000000     0.00000000     0.00000000
 C      1   0   0     1.433730005768     0.00000000     0.00000000
 C      2   1   0     1.415906374919   120.02257498     0.00000000
 C      3   2   1     1.388783633899   119.56360573   180.48693000
 C      4   3   2     1.403602526367   119.92183434     0.14980996
 C      5   4   3     1.401228296836   120.81554376   359.93932902
 C      6   5   4     1.391345469976   119.86861167   359.84478085
 C      1   2   3     1.491924040174   128.26503217   178.32862348
 C      8   1   2     1.534546704358   102.48839253   165.57059334
 C      9   8   1     1.520495705241   102.71794800    25.60698384
 O      1   2   3     1.282658529068   119.52504268     0.24436133
 H      3   2   1     1.089436372532   119.68045212     0.44986906
 H      4   3   2     1.090108561891   120.02143019   180.09304809
 H      5   4   3     1.091482640051   119.58496106   179.95519877
 H      6   5   4     1.090213360688   120.18692667   179.98951768
 H      7   6   5     1.090549535861   119.93107375   180.02088605
 H     10   9   8     1.093045368654   116.02895234   217.91233978
 H     10   9   8     1.096650373477   114.20077235    87.57018630
 H      9   8   1     1.097769301551   110.21251578   267.84021022
 H      9   8   1     1.095754836652   112.63540875   145.99951989
 H      8   1   2     1.105351316323   106.73288319   283.99103572
 H      8   1   2     1.096826011436   112.52758531    41.65646670

---------------------------
INTERNAL COORDINATES (A.U.)
---------------------------
 C      0   0   0     0.000000000000     0.00000000     0.00000000
 C      1   0   0     2.709357060887     0.00000000     0.00000000
 C      2   1   0     2.675675279869   120.02257498     0.00000000
 C      3   2   1     2.624420727341   119.56360573   180.48693000
 C      4   3   2     2.652424375715   119.92183434     0.14980996
 C      5   4   3     2.647937732120   120.81554376   359.93932902
 C      6   5   4     2.629261895926   119.86861167   359.84478085
 C      1   2   3     2.819327848542   128.26503217   178.32862348
 C      8   1   2     2.899873010948   102.48839253   165.57059334
 C      9   8   1     2.873320470708   102.71794800    25.60698384
 O      1   2   3     2.423873343277   119.52504268     0.24436133
 H      3   2   1     2.058736384417   119.68045212     0.44986906
 H      4   3   2     2.060006638216   120.02143019   180.09304809
 H      5   4   3     2.062603269627   119.58496106   179.95519877
 H      6   5   4     2.060204679243   120.18692667   179.98951768
 H      7   6   5     2.060839958252   119.93107375   180.02088605
 H     10   9   8     2.065556398706   116.02895234   217.91233978
 H     10   9   8     2.072368870534   114.20077235    87.57018630
 H      9   8   1     2.074483338157   110.21251578   267.84021022
 H      9   8   1     2.070676551193   112.63540875   145.99951989
 H      8   1   2     2.088811269619   106.73288319   283.99103572
 H      8   1   2     2.072700778176   112.52758531    41.65646670

---------------------
BASIS SET INFORMATION
---------------------
There are 3 groups of distinct atoms

 Group   1 Type C   : 11s6p2d1f contracted to 5s3p2d1f pattern {62111/411/11/1}
 Group   2 Type O   : 11s6p2d1f contracted to 5s3p2d1f pattern {62111/411/11/1}
 Group   3 Type H   : 5s2p1d contracted to 3s2p1d pattern {311/11/1}

Atom   0C    basis set group =>   1
Atom   1C    basis set group =>   1
Atom   2C    basis set group =>   1
Atom   3C    basis set group =>   1
Atom   4C    basis set group =>   1
Atom   5C    basis set group =>   1
Atom   6C    basis set group =>   1
Atom   7C    basis set group =>   1
Atom   8C    basis set group =>   1
Atom   9C    basis set group =>   1
Atom  10O    basis set group =>   2
Atom  11H    basis set group =>   3
Atom  12H    basis set group =>   3
Atom  13H    basis set group =>   3
Atom  14H    basis set group =>   3
Atom  15H    basis set group =>   3
Atom  16H    basis set group =>   3
Atom  17H    basis set group =>   3
Atom  18H    basis set group =>   3
Atom  19H    basis set group =>   3
Atom  20H    basis set group =>   3
Atom  21H    basis set group =>   3
---------------------------------
AUXILIARY/C BASIS SET INFORMATION
---------------------------------
There are 3 groups of distinct atoms

 Group   1 Type C   : 8s6p5d3f1g contracted to 8s6p4d3f1g pattern {11111111/111111/2111/111/1}
 Group   2 Type O   : 8s6p5d3f1g contracted to 8s6p4d3f1g pattern {11111111/111111/2111/111/1}
 Group   3 Type H   : 4s3p2d1f contracted to 4s3p2d1f pattern {1111/111/11/1}

Atom   0C    basis set group =>   1
Atom   1C    basis set group =>   1
Atom   2C    basis set group =>   1
Atom   3C    basis set group =>   1
Atom   4C    basis set group =>   1
Atom   5C    basis set group =>   1
Atom   6C    basis set group =>   1
Atom   7C    basis set group =>   1
Atom   8C    basis set group =>   1
Atom   9C    basis set group =>   1
Atom  10O    basis set group =>   2
Atom  11H    basis set group =>   3
Atom  12H    basis set group =>   3
Atom  13H    basis set group =>   3
Atom  14H    basis set group =>   3
Atom  15H    basis set group =>   3
Atom  16H    basis set group =>   3
Atom  17H    basis set group =>   3
Atom  18H    basis set group =>   3
Atom  19H    basis set group =>   3
Atom  20H    basis set group =>   3
Atom  21H    basis set group =>   3

Checking for AutoStart:
The File: calc.gbw exists
Trying to determine its content:
     ... Fine, the file contains calculation information
     ... Fine, the calculation information was read
     ... Fine, the file contains a basis set
     ... Fine, the basis set was read
     ... Fine, the file contains a geometry
     ... Fine, the geometry was read
     ... Fine, the file contains a set of orbitals
     ... Fine, the orbitals can be read
     => possible old guess file was deleted
     => GBW file was renamed to GES file
     => GES file is set as startup file
     => Guess is set to MORead
     ... now leaving AutoStart


           ************************************************************
           *        Program running with 8 parallel MPI-processes     *
           *              working on a common directory               *
           ************************************************************
------------------------------------------------------------------------------
                             ORCA STARTUP CALCULATIONS
------------------------------------------------------------------------------
------------------------------------------------------------------------------
                   ___                                                        
                  /   \      - P O W E R E D   B Y -                         
                 /     \                                                     
                 |  |  |   _    _      __       _____    __    __             
                 |  |  |  | |  | |    /  \     |  _  \  |  |  /  |          
                  \  \/   | |  | |   /    \    | | | |  |  | /  /          
                 / \  \   | |__| |  /  /\  \   | |_| |  |  |/  /          
                |  |  |   |  __  | /  /__\  \  |    /   |      \           
                |  |  |   | |  | | |   __   |  |    \   |  |\   \          
                \     /   | |  | | |  |  |  |  | |\  \  |  | \   \       
                 \___/    |_|  |_| |__|  |__|  |_| \__\ |__|  \__/        
                                                                              
                      - O R C A' S   B I G   F R I E N D -                    
                                      &                                       
                       - I N T E G R A L  F E E D E R -                       
                                                                              
 v1 FN, 2020, v2 2021, v3 2022-2024                                           
------------------------------------------------------------------------------


----------------------
SHARK INTEGRAL PACKAGE
----------------------

Number of atoms                             ...     22
Number of basis functions                   ...    495
Number of shells                            ...    187
Maximum angular momentum                    ...      3
Integral batch strategy                     ... SHARK/LIBINT Hybrid
RI-J (if used) integral strategy            ... SPLIT-RIJ (Revised 2003 algorithm where possible)
Printlevel                                  ...      1
Contraction scheme used                     ... SEGMENTED contraction
Prescreening option                         ... SCHWARTZ
   Thresh                                   ... 1.000e-10
   Tcut                                     ... 1.000e-11
   Tpresel                                  ... 1.000e-11 
Coulomb Range Separation                    ... NOT USED
Exchange Range Separation                   ... NOT USED
Multipole approximations                    ... NOT USED
Finite Nucleus Model                        ... NOT USED
CABS basis                                  ... NOT available
Auxiliary Coulomb fitting basis             ... NOT available
Auxiliary J/K fitting basis                 ... NOT available
Auxiliary Correlation fitting basis         ... AVAILABLE
   # of basis functions in Aux-C            ...   1166
   # of shells in Aux-C                     ...    352
   Maximum angular momentum in Aux-C        ...      4
Auxiliary 'external' fitting basis          ... NOT available

Checking pre-screening integrals            ... done (  0.0 sec) Dimension = 187
Check shell pair data                       ... done (  0.0 sec)
Shell pair information
Shell pair cut-off parameter TPreSel        ...   1.0e-11
Total number of shell pairs                 ...     17578
Shell pairs after pre-screening             ...     14407
Total number of primitive shell pairs       ...     47861
Primitive shell pairs kept                  ...     29203
          la=0 lb=0:   3179 shell pairs
          la=1 lb=0:   4060 shell pairs
          la=1 lb=1:   1329 shell pairs
          la=2 lb=0:   2288 shell pairs
          la=2 lb=1:   1481 shell pairs
          la=2 lb=2:    423 shell pairs
          la=3 lb=0:    793 shell pairs
          la=3 lb=1:    509 shell pairs
          la=3 lb=2:    289 shell pairs
          la=3 lb=3:     56 shell pairs

Calculating one electron integrals          ... done (  0.0 sec)
Calculating RI/C V-Matrix + Cholesky decomp.... done (  0.1 sec)
Calculating Nuclear repulsion               ... done (  0.0 sec) ENN=    574.478841786061 Eh

Diagonalization of the overlap matrix:
Smallest eigenvalue                        ... 9.292e-06
Time for diagonalization                   ...    0.039 sec
Threshold for overlap eigenvalues          ... 1.000e-07
Number of eigenvalues below threshold      ... 0
Time for construction of square roots      ...    0.017 sec
Total time needed                          ...    0.059 sec

-------------------
DFT GRID GENERATION
-------------------

General Integration Accuracy     IntAcc      ... 4.388
Radial Grid Type                 RadialGrid  ... OptM3 with GC (2021)
Angular Grid (max. ang.)         AngularGrid ... 4 (Lebedev-302)
Angular grid pruning method      GridPruning ... 4 (adaptive)
Weight generation scheme         WeightScheme... mBecke (2022)
Basis function cutoff            BFCut       ... 1.0000e-10
Integration weight cutoff        WCut        ... 1.0000e-14
Partially contracted basis set               ... off
Rotationally invariant grid construction     ... off
Angular grids for H and He will be reduced by one unit

Total number of grid points                  ...   101220
Total number of batches                      ...     1590
Average number of points per batch           ...       63
Average number of grid points per atom       ...     4601
Initializing property integral containers    ... done (  0.0 sec)

SHARK setup successfully completed in   1.1 seconds

Maximum memory used throughout the entire STARTUP-calculation: 39.7 MB


           ************************************************************
           *        Program running with 8 parallel MPI-processes     *
           *              working on a common directory               *
           ************************************************************
-------------------------------------------------------------------------------
                                 ORCA GUESS
                   Start orbitals & Density for SCF / CASSCF
-------------------------------------------------------------------------------

------------
SCF SETTINGS
------------
Hamiltonian:
 Ab initio Hamiltonian  Method          .... Hartree-Fock(GTOs)


General Settings:
 Integral files         IntName         .... calc
 Hartree-Fock type      HFTyp           .... RHF
 Total Charge           Charge          ....    1
 Multiplicity           Mult            ....    1
 Number of Electrons    NEL             ....   78
 Basis Dimension        Dim             ....  495
 Nuclear Repulsion      ENuc            ....    574.4788417861 Eh

Convergence Acceleration:
 AO-DIIS                CNVDIIS         .... on
   Start iteration      DIISMaxIt       ....    12
   Startup error        DIISStart       ....  0.200000
   # of expansion vecs  DIISMaxEq       ....     5
   Bias factor          DIISBfac        ....   1.050
   Max. coefficient     DIISMaxC        ....  10.000
 MO-DIIS                CNVKDIIS        .... off
 Trust-Rad. Augm. Hess. CNVTRAH         .... auto
   Auto Start mean grad. ratio tolernc. ....  1.125000
   Auto Start start iteration           ....     1
   Auto Start num. interpolation iter.  ....    10
   Max. Number of Micro iterations      ....    24
   Max. Number of Macro iterations      .... Maxiter - #DIIS iter
   Number of Davidson start vectors     ....     2
   Converg. threshold    (grad. norm)   ....   5.000e-05
   Grad. Scal. Fac. for Micro threshold ....   0.100
   Minimum threshold for Micro iter.    ....   1.000e-02
   NR start threshold (gradient norm)   ....   1.000e-04
   Initial trust radius                 ....   0.400
   Minimum AH scaling param. (alpha)    ....   1.000
   Maximum AH scaling param. (alpha)    .... 1000.000
   Quad. conv. algorithm                .... NR
   White noise on init. David. guess    .... on
   Maximum white noise                  ....   0.010
   Pseudo random numbers                .... off
   Inactive MOs                         .... canonical
   Orbital update algorithm             .... Taylor
   Preconditioner                       .... Diag
   Full preconditioner red. dimension   ....   250
 SOSCF                  CNVSOSCF        .... on
   Start iteration      SOSCFMaxIt      ....   150
   Startup grad/error   SOSCFStart      ....  0.003300
   Hessian update       SOSCFHessUp     .... L-BFGS
 Level Shifting         CNVShift        .... on
   Level shift para.    LevelShift      ....    0.2500
   Turn off err/grad.   ShiftErr        ....    0.0010
 Zerner damping         CNVZerner       .... off
 Static damping         CNVDamp         .... on
   Fraction old density DampFac         ....    0.7000
   Max. Damping (<1)    DampMax         ....    0.9800
   Min. Damping (>=0)   DampMin         ....    0.0000
   Turn off err/grad.   DampErr         ....    0.1000

SCF Procedure:
 Maximum # iterations   MaxIter         ....   125
 SCF integral mode      SCFMode         .... Direct
   Integral package                     .... SHARK and LIBINT hybrid scheme
 Reset frequency        DirectResetFreq ....    20
 Integral Threshold     Thresh          ....  1.000e-10 Eh
 Primitive CutOff       TCut            ....  1.000e-11 Eh

Convergence Tolerance:
 Convergence Check Mode ConvCheckMode   .... Total+1el-Energy
 Convergence forced     ConvForced      .... 1
 Energy Change          TolE            ....  1.000e-06 Eh
 1-El. energy change                    ....  1.000e-03 Eh
 Orbital Gradient       TolG            ....  5.000e-05
 Orbital Rotation angle TolX            ....  5.000e-05
 DIIS Error             TolErr          ....  1.000e-06

---------------------
INITIAL GUESS: MOREAD
---------------------
Guess MOs are being read from file: calc.ges
Input Geometry matches current geometry (good)
Input basis set matches current basis set (good)
Occupation numbers will be reassigned to an Aufbau configuration
MOs were renormalized
MOs were reorthogonalized (Cholesky)
                      ------------------
                      INITIAL GUESS DONE (   0.1 sec)
                      ------------------
             **** ENERGY FILE WAS UPDATED (calc.en.tmp) ****
Finished Guess after   0.3 sec
Maximum memory used throughout the entire GUESS-calculation: 32.2 MB


           ************************************************************
           *        Program running with 8 parallel MPI-processes     *
           *              working on a common directory               *
           ************************************************************

-------------------------------------------------------------------------------------------
                                      ORCA LEAN-SCF
                              memory conserving SCF solver
-------------------------------------------------------------------------------------------

--------------------
CPCM SOLVATION MODEL
--------------------
CPCM parameters:
  Epsilon                                         ...      16.7000
  Refrac                                          ...       1.2750
  Rsolv                                           ...       1.3000
  Surface type                                    ... GAUSSIAN VDW
  Discretization scheme                           ... Constant charge density
    Threshold for H atoms                         ...       5.0000 (charges/Ang^2)
    Threshold for non-H atoms                     ...       5.0000 (charges/Ang^2)
  Epsilon function type                           ...         CPCM
Solvent:                                          ... CUSTOM
Radii:
  Scheme                                          ... Element-dependent radii
  Radius for C  used is    3.8550 Bohr (=   2.0400 Ang.)
  Radius for O  used is    3.4469 Bohr (=   1.8240 Ang.)
  Radius for H  used is    2.4944 Bohr (=   1.3200 Ang.)
Calculating surface                               ...        done! (  0.0s)
Cavity surface points                             ...         2000
Cavity Volume                                     ...    1290.5409
Cavity Surface-area                               ...     698.8837
Calculating surface distance matrix               ...        done! (  0.1s)
Performing Cholesky decomposition & store         ...        done! (  0.4s)
Overall time for CPCM initialization              ...                 0.4s

----------------------------------------D-I-I-S--------------------------------------------
Iteration    Energy (Eh)           Delta-E    RMSDP     MaxDP     DIISErr   Damp  Time(sec)
-------------------------------------------------------------------------------------------
               ***  Starting incremental Fock matrix formation  ***
                              *** Initializing SOSCF ***
---------------------------------------S-O-S-C-F--------------------------------------
Iteration    Energy (Eh)           Delta-E    RMSDP     MaxDP     MaxGrad    Time(sec)
--------------------------------------------------------------------------------------
    1    -459.9749966464510180     0.00e+00  3.72e-05  1.34e-03  2.46e-04    16.0
               *** Restarting incremental Fock matrix formation ***
    2    -459.9750036102159356    -6.96e-06  2.00e-05  6.63e-04  2.81e-04    14.9
    3    -459.9750058048525716    -2.19e-06  1.16e-05  4.05e-04  1.73e-04    11.2
    4    -459.9750064211659719    -6.16e-07  2.98e-06  1.03e-04  3.35e-05    11.2
                 **** Energy Check signals convergence ****

               *****************************************************
               *                     SUCCESS                       *
               *           SCF CONVERGED AFTER   4 CYCLES          *
               *****************************************************

             **** ENERGY FILE WAS UPDATED (calc.en.tmp) ****

----------------
TOTAL SCF ENERGY
----------------

Total Energy       :       -459.97500642116597 Eh          -12516.55625 eV

Components:
Nuclear Repulsion  :        574.47884178606068 Eh           15632.36402 eV
Electronic Energy  :      -1034.37687992877159 Eh          -28146.82586 eV
One Electron Energy:      -1749.09444365784248 Eh          -47595.27951 eV
Two Electron Energy:        714.71756372907089 Eh           19448.45365 eV
CPCM Dielectric    :         -0.07696827845498 Eh              -2.09441 eV

Virial components:
Potential Energy   :       -919.11900240057798 Eh          -25010.49956 eV
Kinetic Energy     :        459.14399597941207 Eh           12493.94331 eV
Virial Ratio       :          2.00180991246544

CPCM Solvation Model Properties:
Surface-charge          :         -1.02121322099238
Corrected charge        :         -1.00000000000000
Outlying charge corr.   :          0.00002899984267 Eh               0.00079 eV
Free-energy (cav+disp)  :  This term is not implemented in the current solvation scheme

---------------
SCF CONVERGENCE
---------------

  Last Energy change         ...    6.1631e-07  Tolerance :   1.0000e-06
  Last MAX-Density change    ...    1.0254e-04  Tolerance :   1.0000e-05
  Last RMS-Density change    ...    2.9801e-06  Tolerance :   1.0000e-06
  Last DIIS Error            ...    8.1773e-04  Tolerance :   1.0000e-06
  Last Orbital Gradient      ...    3.3452e-05  Tolerance :   5.0000e-05
  Last Orbital Rotation      ...    5.6512e-05  Tolerance :   5.0000e-05


----------------
ORBITAL ENERGIES
----------------

  NO   OCC          E(Eh)            E(eV) 
   0   2.0000     -20.672167      -562.5183 
   1   2.0000     -11.416661      -310.6632 
   2   2.0000     -11.322030      -308.0881 
   3   2.0000     -11.286542      -307.1224 
   4   2.0000     -11.283735      -307.0460 
   5   2.0000     -11.281264      -306.9788 
   6   2.0000     -11.280894      -306.9687 
   7   2.0000     -11.276163      -306.8400 
   8   2.0000     -11.260205      -306.4057 
   9   2.0000     -11.260151      -306.4043 
  10   2.0000     -11.259125      -306.3764 
  11   2.0000      -1.515872       -41.2490 
  12   2.0000      -1.194400       -32.5013 
  13   2.0000      -1.118457       -30.4348 
  14   2.0000      -1.099295       -29.9133 
  15   2.0000      -1.049578       -28.5605 
  16   2.0000      -1.017504       -27.6877 
  17   2.0000      -0.894297       -24.3351 
  18   2.0000      -0.886695       -24.1282 
  19   2.0000      -0.845997       -23.0207 
  20   2.0000      -0.808222       -21.9928 
  21   2.0000      -0.768729       -20.9182 
  22   2.0000      -0.731822       -19.9139 
  23   2.0000      -0.706047       -19.2125 
  24   2.0000      -0.684662       -18.6306 
  25   2.0000      -0.654278       -17.8038 
  26   2.0000      -0.632787       -17.2190 
  27   2.0000      -0.623934       -16.9781 
  28   2.0000      -0.618212       -16.8224 
  29   2.0000      -0.605130       -16.4664 
  30   2.0000      -0.573640       -15.6095 
  31   2.0000      -0.564610       -15.3638 
  32   2.0000      -0.535639       -14.5755 
  33   2.0000      -0.532868       -14.5001 
  34   2.0000      -0.531286       -14.4570 
  35   2.0000      -0.519833       -14.1454 
  36   2.0000      -0.501806       -13.6548 
  37   2.0000      -0.381339       -10.3768 
  38   2.0000      -0.368886       -10.0379 
  39   0.0000       0.008530         0.2321 
  40   0.0000       0.097260         2.6466 
  41   0.0000       0.126726         3.4484 
  42   0.0000       0.148256         4.0342 
  43   0.0000       0.154433         4.2023 
  44   0.0000       0.167246         4.5510 
  45   0.0000       0.170506         4.6397 
  46   0.0000       0.179529         4.8852 
  47   0.0000       0.186701         5.0804 
  48   0.0000       0.197484         5.3738 
  49   0.0000       0.204076         5.5532 
*Only the first 10 virtual orbitals were printed.

                    ********************************
                    * MULLIKEN POPULATION ANALYSIS *
                    ********************************

-----------------------
MULLIKEN ATOMIC CHARGES
-----------------------
   0 C :    0.604978
   1 C :   -0.162534
   2 C :   -0.097554
   3 C :   -0.161323
   4 C :   -0.002686
   5 C :   -0.181753
   6 C :   -0.048838
   7 C :   -0.074559
   8 C :   -0.108058
   9 C :    0.104885
  10 O :   -0.292434
  11 H :    0.152966
  12 H :    0.142990
  13 H :    0.150738
  14 H :    0.143332
  15 H :    0.143174
  16 H :    0.118033
  17 H :    0.112090
  18 H :    0.092411
  19 H :    0.104071
  20 H :    0.139111
  21 H :    0.120959
Sum of atomic charges:    1.0000000

--------------------------------
MULLIKEN REDUCED ORBITAL CHARGES
--------------------------------
  0 C s       :     3.052351  s :     3.052351
      pz      :     0.500583  p :     2.112451
      px      :     0.714897
      py      :     0.896971
      dz2     :     0.007931  d :     0.211394
      dxz     :     0.048622
      dyz     :     0.035908
      dx2y2   :     0.047662
      dxy     :     0.071271
      f0      :     0.002133  f :     0.018826
      f+1     :     0.001824
      f-1     :     0.001066
      f+2     :     0.002736
      f-2     :     0.001610
      f+3     :     0.004511
      f-3     :     0.004947

  1 C s       :     3.398860  s :     3.398860
      pz      :     1.083358  p :     2.607887
      px      :     0.878658
      py      :     0.645871
      dz2     :     0.009430  d :     0.144517
      dxz     :     0.023286
      dyz     :     0.011148
      dx2y2   :     0.057511
      dxy     :     0.043142
      f0      :     0.001760  f :     0.011270
      f+1     :     0.001274
      f-1     :     0.001301
      f+2     :     0.000633
      f-2     :     0.000980
      f+3     :     0.002635
      f-3     :     0.002688

  2 C s       :     3.133359  s :     3.133359
      pz      :     0.842487  p :     2.833714
      px      :     1.053011
      py      :     0.938216
      dz2     :     0.004004  d :     0.121903
      dxz     :     0.009147
      dyz     :     0.027380
      dx2y2   :     0.037084
      dxy     :     0.044289
      f0      :     0.001314  f :     0.008578
      f+1     :     0.000803
      f-1     :     0.000924
      f+2     :     0.000745
      f-2     :     0.001056
      f+3     :     0.001744
      f-3     :     0.001991

  3 C s       :     3.127860  s :     3.127860
      pz      :     0.979874  p :     2.910193
      px      :     0.963477
      py      :     0.966842
      dz2     :     0.004800  d :     0.114814
      dxz     :     0.013539
      dyz     :     0.014746
      dx2y2   :     0.040246
      dxy     :     0.041483
      f0      :     0.001402  f :     0.008456
      f+1     :     0.000963
      f-1     :     0.000755
      f+2     :     0.000948
      f-2     :     0.000575
      f+3     :     0.001861
      f-3     :     0.001953

  4 C s       :     3.102205  s :     3.102205
      pz      :     0.822100  p :     2.769096
      px      :     0.927891
      py      :     1.019105
      dz2     :     0.006838  d :     0.123020
      dxz     :     0.021909
      dyz     :     0.011678
      dx2y2   :     0.042655
      dxy     :     0.039941
      f0      :     0.001106  f :     0.008365
      f+1     :     0.001090
      f-1     :     0.000822
      f+2     :     0.000676
      f-2     :     0.000974
      f+3     :     0.001832
      f-3     :     0.001864

  5 C s       :     3.138830  s :     3.138830
      pz      :     0.983459  p :     2.920406
      px      :     1.028306
      py      :     0.908641
      dz2     :     0.004923  d :     0.114041
      dxz     :     0.010118
      dyz     :     0.017900
      dx2y2   :     0.039986
      dxy     :     0.041115
      f0      :     0.001371  f :     0.008476
      f+1     :     0.000839
      f-1     :     0.000954
      f+2     :     0.000735
      f-2     :     0.000780
      f+3     :     0.001890
      f-3     :     0.001906

  6 C s       :     3.110262  s :     3.110262
      pz      :     0.845041  p :     2.808751
      px      :     0.941294
      py      :     1.022416
      dz2     :     0.003748  d :     0.121217
      dxz     :     0.017449
      dyz     :     0.020877
      dx2y2   :     0.037750
      dxy     :     0.041393
      f0      :     0.001363  f :     0.008607
      f+1     :     0.000929
      f-1     :     0.000734
      f+2     :     0.001222
      f-2     :     0.000603
      f+3     :     0.001935
      f-3     :     0.001821

  7 C s       :     3.053894  s :     3.053894
      pz      :     1.080060  p :     2.909907
      px      :     0.985800
      py      :     0.844047
      dz2     :     0.028195  d :     0.104505
      dxz     :     0.013325
      dyz     :     0.013799
      dx2y2   :     0.024907
      dxy     :     0.024279
      f0      :     0.000923  f :     0.006254
      f+1     :     0.000494
      f-1     :     0.000625
      f+2     :     0.000485
      f-2     :     0.000841
      f+3     :     0.001604
      f-3     :     0.001281

  8 C s       :     3.097764  s :     3.097764
      pz      :     1.066786  p :     2.901530
      px      :     0.865093
      py      :     0.969651
      dz2     :     0.023726  d :     0.102362
      dxz     :     0.016043
      dyz     :     0.022096
      dx2y2   :     0.021221
      dxy     :     0.019276
      f0      :     0.000825  f :     0.006401
      f+1     :     0.000767
      f-1     :     0.000686
      f+2     :     0.000691
      f-2     :     0.000764
      f+3     :     0.001203
      f-3     :     0.001465

  9 C s       :     3.114665  s :     3.114665
      pz      :     1.082196  p :     2.634923
      px      :     1.000745
      py      :     0.551982
      dz2     :     0.023000  d :     0.135331
      dxz     :     0.031303
      dyz     :     0.022595
      dx2y2   :     0.034200
      dxy     :     0.024233
      f0      :     0.001163  f :     0.010195
      f+1     :     0.001126
      f-1     :     0.001288
      f+2     :     0.001429
      f-2     :     0.000563
      f+3     :     0.002292
      f-3     :     0.002333

 10 O s       :     3.768920  s :     3.768920
      pz      :     1.630055  p :     4.475130
      px      :     1.405486
      py      :     1.439588
      dz2     :     0.004678  d :     0.046041
      dxz     :     0.009041
      dyz     :     0.003800
      dx2y2   :     0.020105
      dxy     :     0.008416
      f0      :     0.000297  f :     0.002343
      f+1     :     0.000332
      f-1     :     0.000249
      f+2     :     0.000260
      f-2     :     0.000125
      f+3     :     0.000537
      f-3     :     0.000542

 11 H s       :     0.805560  s :     0.805560
      pz      :     0.008141  p :     0.039321
      px      :     0.022118
      py      :     0.009062
      dz2     :     0.000219  d :     0.002153
      dxz     :     0.000453
      dyz     :     0.000070
      dx2y2   :     0.000660
      dxy     :     0.000751

 12 H s       :     0.816730  s :     0.816730
      pz      :     0.009836  p :     0.038107
      px      :     0.013857
      py      :     0.014414
      dz2     :     0.000224  d :     0.002172
      dxz     :     0.000285
      dyz     :     0.000326
      dx2y2   :     0.000744
      dxy     :     0.000592

 13 H s       :     0.810408  s :     0.810408
      pz      :     0.007431  p :     0.036718
      px      :     0.008965
      py      :     0.020322
      dz2     :     0.000207  d :     0.002136
      dxz     :     0.000044
      dyz     :     0.000439
      dx2y2   :     0.000689
      dxy     :     0.000757

 14 H s       :     0.816287  s :     0.816287
      pz      :     0.009767  p :     0.038207
      px      :     0.019797
      py      :     0.008643
      dz2     :     0.000220  d :     0.002175
      dxz     :     0.000537
      dyz     :     0.000069
      dx2y2   :     0.000630
      dxy     :     0.000718

 15 H s       :     0.813693  s :     0.813693
      pz      :     0.008603  p :     0.040974
      px      :     0.016968
      py      :     0.015403
      dz2     :     0.000230  d :     0.002158
      dxz     :     0.000271
      dyz     :     0.000270
      dx2y2   :     0.000803
      dxy     :     0.000583

 16 H s       :     0.842937  s :     0.842937
      pz      :     0.015717  p :     0.036801
      px      :     0.016562
      py      :     0.004521
      dz2     :     0.000594  d :     0.002229
      dxz     :     0.000617
      dyz     :     0.000325
      dx2y2   :     0.000375
      dxy     :     0.000318

 17 H s       :     0.848534  s :     0.848534
      pz      :     0.020991  p :     0.037097
      px      :     0.012466
      py      :     0.003640
      dz2     :     0.000731  d :     0.002280
      dxz     :     0.000728
      dyz     :     0.000483
      dx2y2   :     0.000180
      dxy     :     0.000157

 18 H s       :     0.863809  s :     0.863809
      pz      :     0.023660  p :     0.041552
      px      :     0.008328
      py      :     0.009563
      dz2     :     0.000739  d :     0.002229
      dxz     :     0.000619
      dyz     :     0.000697
      dx2y2   :     0.000089
      dxy     :     0.000085

 19 H s       :     0.851471  s :     0.851471
      pz      :     0.012593  p :     0.042227
      px      :     0.008137
      py      :     0.021498
      dz2     :     0.000465  d :     0.002230
      dxz     :     0.000198
      dyz     :     0.000592
      dx2y2   :     0.000453
      dxy     :     0.000521

 20 H s       :     0.815732  s :     0.815732
      pz      :     0.026455  p :     0.042881
      px      :     0.009001
      py      :     0.007424
      dz2     :     0.000806  d :     0.002276
      dxz     :     0.000752
      dyz     :     0.000673
      dx2y2   :     0.000012
      dxy     :     0.000032

 21 H s       :     0.832966  s :     0.832966
      pz      :     0.011049  p :     0.043781
      px      :     0.024557
      py      :     0.008175
      dz2     :     0.000399  d :     0.002294
      dxz     :     0.000641
      dyz     :     0.000093
      dx2y2   :     0.000522
      dxy     :     0.000638


                     *******************************
                     * LOEWDIN POPULATION ANALYSIS *
                     *******************************

----------------------
LOEWDIN ATOMIC CHARGES
----------------------
   0 C :    0.012293
   1 C :   -0.099750
   2 C :    0.074782
   3 C :   -0.004555
   4 C :    0.063285
   5 C :   -0.005717
   6 C :    0.074472
   7 C :    0.038364
   8 C :    0.017346
   9 C :    0.049650
  10 O :    0.340431
  11 H :    0.042015
  12 H :    0.033450
  13 H :    0.042036
  14 H :    0.033436
  15 H :    0.044332
  16 H :    0.030353
  17 H :    0.031476
  18 H :    0.033084
  19 H :    0.034994
  20 H :    0.064682
  21 H :    0.049540

-------------------------------
LOEWDIN REDUCED ORBITAL CHARGES
-------------------------------
  0 C s       :     2.731283  s :     2.731283
      pz      :     0.527482  p :     2.437340
      px      :     0.876319
      py      :     1.033539
      dz2     :     0.061177  d :     0.708695
      dxz     :     0.131401
      dyz     :     0.099557
      dx2y2   :     0.217516
      dxy     :     0.199044
      f0      :     0.008123  f :     0.110389
      f+1     :     0.010715
      f-1     :     0.005440
      f+2     :     0.018261
      f-2     :     0.009290
      f+3     :     0.027534
      f-3     :     0.031026

  1 C s       :     2.685003  s :     2.685003
      pz      :     0.933024  p :     2.888621
      px      :     1.006457
      py      :     0.949140
      dz2     :     0.041066  d :     0.474247
      dxz     :     0.072461
      dyz     :     0.034439
      dx2y2   :     0.174720
      dxy     :     0.151561
      f0      :     0.003481  f :     0.051879
      f+1     :     0.003625
      f-1     :     0.004909
      f+2     :     0.004132
      f-2     :     0.005845
      f+3     :     0.014305
      f-3     :     0.015583

  2 C s       :     2.718415  s :     2.718415
      pz      :     0.766766  p :     2.764754
      px      :     0.983098
      py      :     1.014890
      dz2     :     0.028518  d :     0.400162
      dxz     :     0.026726
      dyz     :     0.083291
      dx2y2   :     0.135031
      dxy     :     0.126595
      f0      :     0.002777  f :     0.041887
      f+1     :     0.002706
      f-1     :     0.003851
      f+2     :     0.003957
      f-2     :     0.006440
      f+3     :     0.010427
      f-3     :     0.011728

  3 C s       :     2.720149  s :     2.720149
      pz      :     0.866362  p :     2.862451
      px      :     0.994350
      py      :     1.001740
      dz2     :     0.025814  d :     0.381523
      dxz     :     0.041218
      dyz     :     0.043381
      dx2y2   :     0.112047
      dxy     :     0.159064
      f0      :     0.002619  f :     0.040432
      f+1     :     0.003197
      f-1     :     0.003063
      f+2     :     0.005769
      f-2     :     0.002639
      f+3     :     0.011243
      f-3     :     0.011902

  4 C s       :     2.728553  s :     2.728553
      pz      :     0.755812  p :     2.767099
      px      :     1.013688
      py      :     0.997599
      dz2     :     0.033103  d :     0.400127
      dxz     :     0.073132
      dyz     :     0.027771
      dx2y2   :     0.144669
      dxy     :     0.121451
      f0      :     0.002301  f :     0.040937
      f+1     :     0.003532
      f-1     :     0.003219
      f+2     :     0.004170
      f-2     :     0.005870
      f+3     :     0.010654
      f-3     :     0.011191

  5 C s       :     2.719973  s :     2.719973
      pz      :     0.869760  p :     2.864520
      px      :     0.985301
      py      :     1.009459
      dz2     :     0.026556  d :     0.380838
      dxz     :     0.025366
      dyz     :     0.058318
      dx2y2   :     0.147596
      dxy     :     0.123002
      f0      :     0.002552  f :     0.040386
      f+1     :     0.002550
      f-1     :     0.003795
      f+2     :     0.003821
      f-2     :     0.004636
      f+3     :     0.011152
      f-3     :     0.011880

  6 C s       :     2.717467  s :     2.717467
      pz      :     0.767498  p :     2.763697
      px      :     0.981186
      py      :     1.015012
      dz2     :     0.026982  d :     0.402471
      dxz     :     0.055232
      dyz     :     0.058468
      dx2y2   :     0.109900
      dxy     :     0.151887
      f0      :     0.002900  f :     0.041893
      f+1     :     0.003444
      f-1     :     0.002937
      f+2     :     0.007566
      f-2     :     0.002859
      f+3     :     0.011079
      f-3     :     0.011109

  7 C s       :     2.683566  s :     2.683566
      pz      :     0.995452  p :     2.861153
      px      :     0.966326
      py      :     0.899375
      dz2     :     0.088183  d :     0.374984
      dxz     :     0.045462
      dyz     :     0.046804
      dx2y2   :     0.096592
      dxy     :     0.097944
      f0      :     0.005199  f :     0.041933
      f+1     :     0.002631
      f-1     :     0.004782
      f+2     :     0.004868
      f-2     :     0.006728
      f+3     :     0.008721
      f-3     :     0.009004

  8 C s       :     2.691214  s :     2.691214
      pz      :     1.002749  p :     2.859525
      px      :     0.910333
      py      :     0.946442
      dz2     :     0.079853  d :     0.389650
      dxz     :     0.060495
      dyz     :     0.076506
      dx2y2   :     0.092654
      dxy     :     0.080141
      f0      :     0.005186  f :     0.042266
      f+1     :     0.005524
      f-1     :     0.003540
      f+2     :     0.005790
      f-2     :     0.005563
      f+3     :     0.007312
      f-3     :     0.009350

  9 C s       :     2.721497  s :     2.721497
      pz      :     1.043208  p :     2.680617
      px      :     0.988545
      py      :     0.648864
      dz2     :     0.077075  d :     0.481191
      dxz     :     0.107066
      dyz     :     0.069951
      dx2y2   :     0.138859
      dxy     :     0.088240
      f0      :     0.006629  f :     0.067044
      f+1     :     0.005143
      f-1     :     0.009061
      f+2     :     0.009897
      f-2     :     0.004539
      f+3     :     0.015823
      f-3     :     0.015951

 10 O s       :     3.231972  s :     3.231972
      pz      :     1.495676  p :     4.316582
      px      :     1.446742
      py      :     1.374164
      dz2     :     0.009237  d :     0.104012
      dxz     :     0.010972
      dyz     :     0.011708
      dx2y2   :     0.042277
      dxy     :     0.029818
      f0      :     0.000425  f :     0.007003
      f+1     :     0.000581
      f-1     :     0.000414
      f+2     :     0.001008
      f-2     :     0.000274
      f+3     :     0.002183
      f-3     :     0.002118

 11 H s       :     0.788022  s :     0.788022
      pz      :     0.034087  p :     0.143520
      px      :     0.074268
      py      :     0.035165
      dz2     :     0.002693  d :     0.026443
      dxz     :     0.006467
      dyz     :     0.000815
      dx2y2   :     0.008260
      dxy     :     0.008208

 12 H s       :     0.795767  s :     0.795767
      pz      :     0.040536  p :     0.144230
      px      :     0.050786
      py      :     0.052908
      dz2     :     0.002786  d :     0.026553
      dxz     :     0.003756
      dyz     :     0.004337
      dx2y2   :     0.008063
      dxy     :     0.007612

 13 H s       :     0.792954  s :     0.792954
      pz      :     0.030815  p :     0.139202
      px      :     0.034159
      py      :     0.074228
      dz2     :     0.002512  d :     0.025808
      dxz     :     0.000528
      dyz     :     0.005946
      dx2y2   :     0.008289
      dxy     :     0.008534

 14 H s       :     0.795620  s :     0.795620
      pz      :     0.040378  p :     0.144382
      px      :     0.071572
      py      :     0.032432
      dz2     :     0.002718  d :     0.026562
      dxz     :     0.007223
      dyz     :     0.000831
      dx2y2   :     0.007799
      dxy     :     0.007992

 15 H s       :     0.786377  s :     0.786377
      pz      :     0.035187  p :     0.143037
      px      :     0.052726
      py      :     0.055124
      dz2     :     0.002753  d :     0.026255
      dxz     :     0.003550
      dyz     :     0.003822
      dx2y2   :     0.008373
      dxy     :     0.007757

 16 H s       :     0.806160  s :     0.806160
      pz      :     0.059382  p :     0.136527
      px      :     0.053180
      py      :     0.023965
      dz2     :     0.008088  d :     0.026960
      dxz     :     0.007621
      dyz     :     0.003696
      dx2y2   :     0.004296
      dxy     :     0.003259

 17 H s       :     0.804365  s :     0.804365
      pz      :     0.071323  p :     0.137241
      px      :     0.043758
      py      :     0.022160
      dz2     :     0.009762  d :     0.026918
      dxz     :     0.008944
      dyz     :     0.004743
      dx2y2   :     0.002038
      dxy     :     0.001431

 18 H s       :     0.796572  s :     0.796572
      pz      :     0.069501  p :     0.142549
      px      :     0.035768
      py      :     0.037280
      dz2     :     0.009366  d :     0.027795
      dxz     :     0.007568
      dyz     :     0.008752
      dx2y2   :     0.000981
      dxy     :     0.001128

 19 H s       :     0.794558  s :     0.794558
      pz      :     0.048649  p :     0.142753
      px      :     0.035419
      py      :     0.058685
      dz2     :     0.006517  d :     0.027695
      dxz     :     0.002350
      dyz     :     0.007335
      dx2y2   :     0.005330
      dxy     :     0.006164

 20 H s       :     0.764187  s :     0.764187
      pz      :     0.073367  p :     0.143498
      px      :     0.036450
      py      :     0.033682
      dz2     :     0.009511  d :     0.027633
      dxz     :     0.009403
      dyz     :     0.008227
      dx2y2   :     0.000073
      dxy     :     0.000419

 21 H s       :     0.779249  s :     0.779249
      pz      :     0.043876  p :     0.143395
      px      :     0.066470
      py      :     0.033049
      dz2     :     0.005270  d :     0.027815
      dxz     :     0.007888
      dyz     :     0.001078
      dx2y2   :     0.006258
      dxy     :     0.007320


                      *****************************
                      * MAYER POPULATION ANALYSIS *
                      *****************************

  NA   - Mulliken gross atomic population
  ZA   - Total nuclear charge
  QA   - Mulliken gross atomic charge
  VA   - Mayer's total valence
  BVA  - Mayer's bonded valence
  FA   - Mayer's free valence

  ATOM       NA         ZA         QA         VA         BVA        FA
  0 C      5.3950     6.0000     0.6050     3.4999     3.4999     0.0000
  1 C      6.1625     6.0000    -0.1625     3.6323     3.6323     0.0000
  2 C      6.0976     6.0000    -0.0976     3.9773     3.9773     0.0000
  3 C      6.1613     6.0000    -0.1613     3.9712     3.9712     0.0000
  4 C      6.0027     6.0000    -0.0027     3.9304     3.9304     0.0000
  5 C      6.1818     6.0000    -0.1818     3.9843     3.9843     0.0000
  6 C      6.0488     6.0000    -0.0488     3.9360     3.9360    -0.0000
  7 C      6.0746     6.0000    -0.0746     3.8840     3.8840    -0.0000
  8 C      6.1081     6.0000    -0.1081     3.9554     3.9554     0.0000
  9 C      5.8951     6.0000     0.1049     3.7596     3.7596     0.0000
 10 O      8.2924     8.0000    -0.2924     2.1813     2.1813    -0.0000
 11 H      0.8470     1.0000     0.1530     1.0082     1.0082     0.0000
 12 H      0.8570     1.0000     0.1430     1.0021     1.0021     0.0000
 13 H      0.8493     1.0000     0.1507     0.9924     0.9924     0.0000
 14 H      0.8567     1.0000     0.1433     1.0015     1.0015    -0.0000
 15 H      0.8568     1.0000     0.1432     0.9988     0.9988    -0.0000
 16 H      0.8820     1.0000     0.1180     0.9976     0.9976     0.0000
 17 H      0.8879     1.0000     0.1121     1.0049     1.0049     0.0000
 18 H      0.9076     1.0000     0.0924     1.0178     1.0178    -0.0000
 19 H      0.8959     1.0000     0.1041     1.0154     1.0154     0.0000
 20 H      0.8609     1.0000     0.1391     1.0107     1.0107    -0.0000
 21 H      0.8790     1.0000     0.1210     1.0130     1.0130    -0.0000

  Mayer bond orders larger than 0.100000
B(  0-C ,  1-C ) :   1.0401 B(  0-C ,  7-C ) :   1.0081 B(  0-C , 10-O ) :   1.3846 
B(  1-C ,  2-C ) :   1.3297 B(  1-C ,  6-C ) :   1.2985 B(  2-C ,  3-C ) :   1.5344 
B(  2-C , 11-H ) :   0.9578 B(  3-C ,  4-C ) :   1.4062 B(  3-C , 12-H ) :   0.9778 
B(  4-C ,  5-C ) :   1.4304 B(  4-C , 13-H ) :   0.9688 B(  5-C ,  6-C ) :   1.5072 
B(  5-C , 14-H ) :   0.9781 B(  6-C , 15-H ) :   0.9751 B(  7-C ,  8-C ) :   0.9325 
B(  7-C , 20-H ) :   0.9638 B(  7-C , 21-H ) :   0.9912 B(  8-C ,  9-C ) :   0.9561 
B(  8-C , 18-H ) :   1.0125 B(  8-C , 19-H ) :   1.0111 B(  9-C , 10-O ) :   0.7645 
B(  9-C , 16-H ) :   0.9974 B(  9-C , 17-H ) :   1.0032 

-------
TIMINGS
-------

Total SCF time: 0 days 0 hours 0 min 54 sec 

Total time                  ....      54.326 sec
Sum of individual times     ....      54.307 sec  (100.0%)

SCF preparation             ....       0.827 sec  (  1.5%)
Fock matrix formation       ....      52.693 sec  ( 97.0%)
  Startup                   ....       0.013 sec  (  0.0% of F)
  Coulomb+Exchange Fock     ....      51.438 sec  ( 97.6% of F)
  CPCM terms                ....       1.215 sec  (  2.3% of F)
Diagonalization             ....       0.000 sec  (  0.0%)
Density matrix formation    ....       0.037 sec  (  0.1%)
Total Energy calculation    ....       0.025 sec  (  0.0%)
Population analysis         ....       0.067 sec  (  0.1%)
Orbital Transformation      ....       0.100 sec  (  0.2%)
Orbital Orthonormalization  ....       0.000 sec  (  0.0%)
DIIS solution               ....       0.104 sec  (  0.2%)
SOSCF solution              ....       0.448 sec  (  0.8%)
Finished LeanSCF after  54.4 sec

Maximum memory used throughout the entire LEANSCF-calculation: 37.2 MB


           ************************************************************
           *        Program running with 8 parallel MPI-processes     *
           *              working on a common directory               *
           ************************************************************

------------------------------------------------------------------------------
                         ORCA PROPERTY INTEGRAL CALCULATIONS
------------------------------------------------------------------------------

GBWName                                   ... calc.gbw
Number of atoms                           ...     22
Number of basis functions                 ...    495
Max core memory                           ...   8000 MB

Dipole integrals                          ... YES
Quadrupole integrals                      ...  NO
Linear momentum integrals                 ... YES
Angular momentum integrals                ... YES
Higher moments length integrals           ...  NO
Higher moments velocity integrals         ...  NO
Kinetic energy integrals                  ...  NO
GIAO right hand sides                     ...  NO
GIAO dipole derivative integrals          ...  NO
SOC integrals                             ...  NO
EPR diamagnetic integrals (GIAO)          ...  NO
EPR gauge integrals                       ...  NO
Field gradient integrals                  ...  NO (   0 nuclei)
Spin-dipole/Fermi contact integrals       ...  NO (   0 nuclei)
Contact density integrals                 ...  NO (   0 nuclei)
Nucleus-orbit integrals                   ...  NO (   0 nuclei)
Geometric perturbations                   ...  NO (  22 nuclei)

Choice of electric origin   ... Center of mass
Position of electric origin ... ( -1.0260, -3.9220, -0.0809) 
Choice of magnetic origin   ... GIAO
Position of magnetic origin ... (  0.0000,  0.0000,  0.0000) 

Calculating integrals                     ... Electric Dipole (Length)     done (  0.0 sec)
Calculating integrals                     ... Linear Momentum              done (  0.0 sec)
Calculating integrals                     ... Angular Momentum  (ElOri)    done (  0.0 sec)

Property integrals calculated in   0.1 sec

Maximum memory used throughout the entire PROPINT-calculation: 34.3 MB


           ************************************************************
           *        Program running with 8 parallel MPI-processes     *
           *              working on a common directory               *
           ************************************************************


--------------------------------------------------------------------------------
                             ORCA-MATRIX DRIVEN CI
--------------------------------------------------------------------------------


Wavefunction type
-----------------
Correlation treatment                      ...      CCSD     
Single excitations                         ... ON
Orbital optimization                       ... OFF
Calculation of Z vector                    ... OFF
Calculation of Brueckner orbitals          ... OFF
Perturbative triple excitations            ... ON
CPCM scheme                                ... PTES
Calculation of F12 correction              ... OFF
Frozen core treatment                      ... chemical core (22 el)
Reference Wavefunction                     ... RHF
  Internal Orbitals:    11 ...   38 ( 28 MO's/ 56 electrons)
  Virtual  Orbitals:    39 ...  494 (456 MO's              )
Number of AO's                             ...    495
Number of electrons                        ...     78
Number of correlated electrons             ...     56

Algorithmic settings
--------------------
Integral transformation                    ... All integrals via the RI transformation
K(C) Formation                             ... RI-DLPNO
   PNO-Integral Storage                    ... ON DISK
   PNO occupation number cut-off           ... 3.330e-07
   Singles PNO occupation number cut-off   ... 9.990e-09
   PNO Mulliken prescreening cut-off       ... 1.000e-03
   Domain cut-off (Mulliken population)    ... 1.000e-03
   PNO Normalization                       ...    1
Maximum number of iterations               ...        50
Convergence tolerance (max. residuum)      ... 2.500e-05
Level shift for amplitude update           ... 2.000e-01
Maximum number of DIIS vectors             ...         7
DIIS turned on at iteration                ...         0
Damping before turning on DIIS             ...     0.500
Damping after turning on DIIS              ...     0.000
Pair specific amplitude update             ... OFF
Natural orbital iterations                 ... OFF
Perturbative natural orbital generation    ... OFF
Printlevel                                 ... 2

Singles Fock matrix elements calculated using PNOs.

Memory handling:
----------------
Maximum memory for working arrays          ...   8000 MB
Data storage in matrix containers          ... UNCOMPRESSED
Data type for integral storage             ... DOUBLE
In-Core Storage of quantities:
   Amplitudes+Sigma Vector      ... NO
   J+K operators                ... NO
   DIIS vectors                 ... NO
   3-external integrals         ... NO
   4-external integrals         ... NO

Localization treatment:
-----------------------
Localization option                        ...    6
Localization threshhold                    ... -1.0e+00
Using relative localization threshhold     ... 1.0e-08
Neglect threshold for strong pairs         ... 1.000e-04 Eh
Prescreening threshold for very weak pairs ... 1.000e-06 Eh

Initializing the integral package          ... done
Localizing the valence orbitals
Localizing the valence orbitals
------------------------------------------------------------------------------
                           ORCA ORBITAL LOCALIZATION
------------------------------------------------------------------------------

Input orbitals are from                  ... calc.gbw
Output orbitals are to                   ... calc.loc
Max. number of iterations                ... 128
Localizations seeded randomly            ... off
Convergence tolerance                    ... 1.000e-06
Using relative localization threshhold   ... 1.000e-08
Threshold for strong local MOs           ... 9.500e-01
Threshold for bond MOs                   ... 8.500e-01
Operator                                 ... 0
Orbital range for localization           ... 11 to 38
Localization criterion                   ... FOSTER-BOYS (AUGMENTED HESSIAN)
Doing the dipole integrals     ... o.k.
Initial value of the localization sum :   612.346724
ITERATION   0 : L=  671.1498290202 DL=  5.88e+01 (AVERGE_DL)=    0.3944157319 
ITERATION   1 : L=  676.3835984090 DL=  5.23e+00 (AVERGE_DL)=    0.1176688181 
ITERATION   2 : L=  676.4720340841 DL=  8.84e-02 (AVERGE_DL)=    0.0152956468 
ITERATION   3 : L=  676.5045907608 DL=  3.26e-02 (AVERGE_DL)=    0.0092805589 
ITERATION   4 : L=  676.5167463622 DL=  1.22e-02 (AVERGE_DL)=    0.0056707738 
ITERATION   5 : L=  676.5234602172 DL=  6.71e-03 (AVERGE_DL)=    0.0042144420 
ITERATION   6 : L=  676.5278708625 DL=  4.41e-03 (AVERGE_DL)=    0.0034159001 
ITERATION   7 : L=  676.5309425436 DL=  3.07e-03 (AVERGE_DL)=    0.0028506386 
ITERATION   8 : L=  676.5331009414 DL=  2.16e-03 (AVERGE_DL)=    0.0023895705 
ITERATION   9 : L=  676.5345926519 DL=  1.49e-03 (AVERGE_DL)=    0.0019865357 
ITERATION  10 : L=  676.5355964049 DL=  1.00e-03 (AVERGE_DL)=    0.0016295494 
ITERATION  11 : L=  676.5362527551 DL=  6.56e-04 (AVERGE_DL)=    0.0013177163 
ITERATION  12 : L=  676.5366706430 DL=  4.18e-04 (AVERGE_DL)=    0.0010514388 
ITERATION  13 : L=  676.5369305427 DL=  2.60e-04 (AVERGE_DL)=    0.0008291956 
ITERATION  14 : L=  676.5370890622 DL=  1.59e-04 (AVERGE_DL)=    0.0006475830 
ITERATION  15 : L=  676.5371842083 DL=  9.51e-05 (AVERGE_DL)=    0.0005017064 
ITERATION  16 : L=  676.5372405941 DL=  5.64e-05 (AVERGE_DL)=    0.0003862237 
ITERATION  17 : L=  676.5372736658 DL=  3.31e-05 (AVERGE_DL)=    0.0002957892 
ITERATION  18 : L=  676.5372929081 DL=  1.92e-05 (AVERGE_DL)=    0.0002256228 
ITERATION  19 : L=  676.5373040394 DL=  1.11e-05 (AVERGE_DL)=    0.0001716034 
ITERATION  20 : L=  676.5373104472 DL=  6.41e-06 (AVERGE_DL)=    0.0001302000 
ITERATION  21 : L=  676.5373141234 DL=  3.68e-06 (AVERGE_DL)=    0.0000986167 
ITERATION  22 : L=  676.5373162269 DL=  2.10e-06 (AVERGE_DL)=    0.0000745985 
ITERATION  23 : L=  676.5373174267 DL=  1.20e-06 (AVERGE_DL)=    0.0000563380 
ITERATION  24 : L=  676.5373181124 DL=  6.86e-07 (AVERGE_DL)=    0.0000425912 
LOCALIZATION SUM CONVERGED

------------------------------------------------------
AUGMENTED HESSIAN OPTIMIZATION OF FOSTER-BOYS ORBITALS
------------------------------------------------------

Spin operator:           0
Orbital window:          11 to 38
Number of iterations:    128
Gradient tolerance:      1.000e-06
Number of pairs:         378
Davidson threshold:      2000
Diagonalization method:  LAPACK
Iter:    0   L: 676.5373181124   Grad. norm: 4.478410e-03
   *** Likely close to a maximum now. ***
       Augmented Hessian eigenvalues:  1.85e-06 -5.93e-01 -7.14e-01 -7.87e-01 ... 
Iter:    1   L: 676.5373190382   Grad. norm: 1.115985e-05
Iter:    2   L: 676.5373190382   Grad. norm: 8.385397e-11
LOCALIZATION HAS CONVERGED.

Eigenvalues of the Hessian:
  0 -5.952e-01
  1 -7.137e-01
  2 -7.844e-01
  3 -1.725e+00
  4 -2.331e+00
  5 -3.119e+00
  6 -4.314e+00
  7 -4.508e+00
  8 -6.110e+00
  9 -7.008e+00
    ...


--------------------------------------------------------------------------------
                    LOCALIZED MOLECULAR ORBITAL COMPOSITIONS
--------------------------------------------------------------------------------

The Mulliken populations for each LMO on each atom are computed
The LMO`s will be ordered according to atom index and type
  (A) Strongly localized MO`s have populations of >=0.950 on one atom
  (B) Two center bond orbitals have populations of >=0.850 on two atoms
  (C) Other MO`s are considered to be `delocalized`

FOUND  -   1 strongly local MO`s
       -  25 two center bond MO`s
       -   2 significantly delocalized MO`s

Rather strongly localized orbitals:
MO  11:  10O  -   0.991995
Bond-like localized orbitals:
MO  36:  21H  -   0.437294  and   7C  -   0.575642
MO  35:  20H  -   0.425533  and   7C  -   0.572728
MO  34:  19H  -   0.447381  and   8C  -   0.575817
MO  33:  18H  -   0.452698  and   8C  -   0.573107
MO  32:  17H  -   0.445945  and   9C  -   0.581208
MO  31:  16H  -   0.445750  and   9C  -   0.576375
MO  30:  15H  -   0.427262  and   6C  -   0.583102
MO  29:  14H  -   0.427324  and   5C  -   0.583340
MO  28:  13H  -   0.426109  and   4C  -   0.582145
MO  27:  12H  -   0.427510  and   3C  -   0.582505
MO  26:  11H  -   0.417155  and   2C  -   0.582014
MO  25:  10O  -   0.718822  and   9C  -   0.275892
MO  24:  10O  -   0.757003  and   0C  -   0.253829
MO  23:  10O  -   0.733619  and   0C  -   0.273526
MO  22:   9C  -   0.533367  and   8C  -   0.474304
MO  21:   8C  -   0.462931  and   7C  -   0.526393
MO  20:   7C  -   0.403877  and   0C  -   0.612401
MO  19:   6C  -   0.517185  and   5C  -   0.510954
MO  18:   6C  -   0.505869  and   1C  -   0.536639
MO  17:   5C  -   0.511958  and   4C  -   0.506325
MO  16:   4C  -   0.513681  and   3C  -   0.509951
MO  15:   3C  -   0.503634  and   2C  -   0.377411
MO  14:   3C  -   0.503195  and   2C  -   0.447247
MO  13:   2C  -   0.520362  and   1C  -   0.535681
MO  12:   1C  -   0.525928  and   0C  -   0.524520
More delocalized orbitals:
MO  38:  4C - 0.236 5C - 0.504 6C - 0.222
MO  37:  0C - 0.090 1C - 0.562 2C - 0.117 6C - 0.194
Localized MO's were stored in: calc.loc

Localizing the core orbitals
------------------------------------------------------------------------------
                           ORCA ORBITAL LOCALIZATION
------------------------------------------------------------------------------

Input orbitals are from                  ... calc.loc
Output orbitals are to                   ... calc.loc
Max. number of iterations                ... 128
Localizations seeded randomly            ... off
Convergence tolerance                    ... 1.000e-06
Using relative localization threshhold   ... 1.000e-08
Threshold for strong local MOs           ... 9.500e-01
Threshold for bond MOs                   ... 8.500e-01
Operator                                 ... 0
Orbital range for localization           ... 0 to 10
Localization criterion                   ... FOSTER-BOYS (AUGMENTED HESSIAN)
Doing the dipole integrals     ... o.k.
Initial value of the localization sum :   226.844925
ITERATION   0 : L=  226.8449296396 DL=  5.08e-06 (AVERGE_DL)=    0.0003038565 
ITERATION   1 : L=  226.8449296396 DL=  0.00e+00 (AVERGE_DL)=    0.0000000000 
LOCALIZATION SUM CONVERGED

------------------------------------------------------
AUGMENTED HESSIAN OPTIMIZATION OF FOSTER-BOYS ORBITALS
------------------------------------------------------

Spin operator:           0
Orbital window:          0 to 10
Number of iterations:    128
Gradient tolerance:      1.000e-06
Number of pairs:         55
Davidson threshold:      2000
Diagonalization method:  LAPACK
Iter:    0   L: 226.8449296396   Grad. norm: 5.135420e-04
   *** Likely close to a maximum now. ***
       Augmented Hessian eigenvalues:  5.65e-10 -2.35e+01 -2.76e+01 -2.77e+01 ... 
Iter:    1   L: 226.8449296398   Grad. norm: 8.667545e-16
LOCALIZATION HAS CONVERGED.

Eigenvalues of the Hessian:
  0 -2.349e+01
  1 -2.755e+01
  2 -2.765e+01
  3 -2.805e+01
  4 -2.814e+01
  5 -2.856e+01
  6 -2.864e+01
  7 -2.936e+01
  8 -3.140e+01
  9 -3.179e+01
    ...


--------------------------------------------------------------------------------
                    LOCALIZED MOLECULAR ORBITAL COMPOSITIONS
--------------------------------------------------------------------------------

The Mulliken populations for each LMO on each atom are computed
The LMO`s will be ordered according to atom index and type
  (A) Strongly localized MO`s have populations of >=0.950 on one atom
  (B) Two center bond orbitals have populations of >=0.850 on two atoms
  (C) Other MO`s are considered to be `delocalized`

FOUND  -  11 strongly local MO`s
       -   0 two center bond MO`s
       -   0 significantly delocalized MO`s

Rather strongly localized orbitals:
MO  10:  10O  -   0.999102
MO   9:   9C  -   1.000881
MO   8:   8C  -   1.001756
MO   7:   7C  -   1.002204
MO   6:   6C  -   1.001430
MO   5:   5C  -   1.001335
MO   4:   4C  -   1.001622
MO   3:   3C  -   1.001323
MO   2:   2C  -   1.001036
MO   1:   1C  -   0.999966
MO   0:   0C  -   1.000246
Localized MO's were stored in: calc.loc

Warning: reference  - re-canonicalizations have been set to INT 1 VIRT 1
Warning: internal orbitals are localized - no re-canonicalization of internal orbitals
Warning: UsePNO is turned on - no re-canonicalization of internal and virtual orbitals
Fock densities were made 
Making Fock matrix and reference energy:

--------------------------
CLOSED-SHELL FOCK OPERATOR
--------------------------

MDCI_FockCPCM: ediel   =  -0.076968278000
MDCI_FockCPCM: <VCPCM> =   5.264889780669
Time needed for Fock operator              ...           20.829 sec
Reference energy                           ...   -459.974998991

--------------
DLPNO SETTINGS (2015 fully linear scaling implementation)
--------------

TCutMKN:           1.000e-03
TCutPAO:           1.000e-03
TCutPNO:           3.330e-07
TCutPNOSingles:    9.990e-09
TCutEN:            9.700e-01
TCutPAOExt:        1.000e-01
TCutPairs:         1.000e-04
TCutPre:           1.000e-06
TCutOSV:           1.000e-06
TCutDOij:          1.000e-05
TCutDO:            1.000e-02
TCutC:             1.000e-04
TCutCPAO:          1.000e-03
TCutCMO:           1.000e-03
TScaleDOMP2PreScr: 2.000e+00
TScaleMKNMP2PreScr:1.000e+01
TScalePNOMP2PreScr:1.000e+00
PAO overlap thresh 1.000e-08
Using PNOs for Singles Fock computation
Use new domains
Use fully linear algorithm
TCutTNO:           1.000e-09
TCutMP2Pairs:      1.000e-05
TCutDOStrong:      2.000e-02
TCutDOWeak:        4.000e-02
TCutMKNStrong:     1.000e-02
TCutMKNWeak:       1.000e-01
NTCutTNO:          1

--------------------------
Creating C-PCM containers                  ... ok
Mulliken population of the LMOs            ... ok
Performing proximity check                 ... No problems found
Calculating differential overlap integrals ... ok

--------------------------
ELECTRON PAIR PRESCREENING
--------------------------

Dipole-based pair screening          .... used

   TCutDOij = 1.000000e-05
   TCutPre  = 1.000000e-06
   .... Finished loop over pairs
Total time spent in the prescreening                  ...     0.000 sec
sum of pair energies estimated for screened out pairs ...       0.000000000000 Eh
Thresholds for map construction and integral transformation for crude MP2:
   TCutMKN                    ...     1.0e-02
   TCutDO                     ...     2.0e-02
   TCutPairs                  ...     1.0e-04
   TCutPNO_CrudeMP2           ...     3.3e-07
   TCutPNOSingles_CrudeMP2    ...     1.0e-08
--------------------------------
LOCAL RI TRANSFORMATION (IAVPAO)
--------------------------------

Orbital window:      11 to 38
Number of PAOs:     495
Basis functions:    495 (187 shells)
Aux. functions:    1166 (352 shells)
Use SHARK:           on
Have SHARK:         yes

Processing maps (0.0 sec)
Average map sizes:
   Aux shells -> MOs              28.0
   Aux shells -> PAOs            495.0
   MOs        -> AO shells       178.6
   PAOs       -> AO shells       186.5

Calculating integrals (2.2 sec, 123.310 MB)
Sorting integrals (0.2 sec, 123.297 MB)
Total time for the integral transformation: 2.4 sec
--------------------------------
INITIAL GUESS AND PNO GENERATION
--------------------------------

PNO truncation parameters                   .... 
    PAOOverlapThresh   =        1.000e-08

    TCutPairs          =        1.000e-04
    TCutPNO            =        3.330e-07
    TCutPNOSingles     =        9.990e-09
    TCutMP2Pairs       =        1.000e-05
    TCutMKN            =        1.000e-02
    TCutDO             =        2.000e-02

Pair selection                          .... not used
Type of local MP2 treatment                 .... semi-local MP2
Strategy for PNO selection                  .... occupation number selection
Pair density normalization                  .... MP2 norm
Spin component scaling                      .... not used

   .... Finished loop over pairs
Making pair pair interaction lists          ... done

                       ===========================
                        273 OF  406 PAIRS ARE KEPT CCSD PAIRS
                         87 OF  406 PAIRS ARE KEPT MP2 PAIRS FOR (T)
                         46 OF  406 PAIRS ARE SKIPPED
                       ===========================

Total time spent in the initial guess                 ...     5.940 sec
SL-MP2 correlation energy (all non-screened pairs)    ...      -1.735753815339 Eh

Initial PNO correlation energy                        ...      -1.727508939897 Eh
sum of pair energies prescreened and skipped MP2 pairs...      -0.000229269295 Eh
sum of pair energies of crude MP2 skipped pairs only  ...      -0.000229269295 Eh
sum of MP2 pair energies for pairs that were not kept ...      -0.003108924601 Eh
sum of PNO error estimates for the kept pairs         ...      -0.005135950842 Eh
                                                          --------------------
sum of all corrections                                         -0.008244875443
Initial total correlation energy                               -1.735753815339
Thresholds for map construction and integral transformation for fine MP2 and CCSD(T) calculation:
   TCutMKN   ...     1.0e-03
   TCutDO    ...     1.0e-02
   TCutPairs ...     1.0e-04
   TCutCMO   ...     1.0e-03
   TCutCPAO  ...     1.0e-03

Thresholds for map construction and integral transformation for strong Triples:
   TCutMKN   ...     1.0e-02
   TCutDO    ...     2.0e-02
   TCutCMO   ...     1.0e-03
   TCutCPAO  ...     1.0e-03

Thresholds for map construction and integral transformation for weak Triples:
   TCutMKN   ...     1.0e-01
   TCutDO    ...     4.0e-02
   TCutCMO   ...     1.0e-03
   TCutCPAO  ...     1.0e-03

--------------------------------
LOCAL RI TRANSFORMATION (IAVPAO)
--------------------------------

Orbital window:      11 to 38
Number of PAOs:     495
Basis functions:    495 (187 shells)
Aux. functions:    1166 (352 shells)
Use SHARK:           on
Have SHARK:         yes

Processing maps (0.0 sec)
Average map sizes:
   Aux shells -> MOs              27.6
   Aux shells -> PAOs            495.0
   MOs        -> AO shells       178.6
   PAOs       -> AO shells       186.5

Calculating integrals (1.9 sec, 121.724 MB)
Sorting integrals (0.2 sec, 121.711 MB)
Total time for the integral transformation: 2.1 sec
--------------------------------
INITIAL GUESS AND PNO GENERATION
--------------------------------

PNO truncation parameters                   .... 
    PAOOverlapThresh   =        1.000e-08

    TCutPairs          =        1.000e-04
    TCutPNO            =        3.330e-07
    TCutPNOSingles     =        9.990e-09
    TCutMP2Pairs       =        1.000e-05
    TCutMKN            =        1.000e-03
    TCutDO             =        1.000e-02

Pair selection                          .... not used
Type of local MP2 treatment                 .... semi-local MP2
Strategy for PNO selection                  .... occupation number selection
Pair density normalization                  .... MP2 norm
Spin component scaling                      .... not used

   .... Finished loop over pairs

 PNO Occupation Number Statistics: 
  | Av. % of trace(Dij) retained        ...  97.598895166929
  | sigma^2 in % of trace(Dij) retained ...   9.62e+00
  | Av. % of trace(Di) retained         ...  99.999043635421
  | sigma^2 in % of trace(Di) retained  ...   9.15e-08
 Distributions of % trace(Dij) recovered:
  |       >= 99.9  ...    84 ( 23.3 % of all pairs)
  |   [80.0, 90.0) ...    11 (  3.1 % of all pairs)
  |   [90.0, 99.0) ...   161 ( 44.7 % of all pairs)
  |   [99.0, 99.9) ...   104 ( 28.9 % of all pairs)
 Distributions of % trace(Di) recovered :
  |       >= 99.9  ...    28 (100.0 % of all I-pairs )

Making pair pair interaction lists          ... done

                       ===========================
                        273 OF  360 PAIRS ARE KEPT
                       ===========================

Total time spent in the initial guess                 ...     8.667 sec
SL-MP2 correlation energy (all non-screened pairs)    ...      -1.736582381058 Eh

Initial PNO correlation energy                        ...      -1.728536170186 Eh
sum of pair energies estimated for screened out pairs ...      -0.000229269295 Eh
sum of MP2 pair energies for pairs that were not kept ...      -0.002881196014 Eh
sum of PNO error estimates for the kept pairs         ...      -0.005165014858 Eh
                                                          --------------------
sum of all corrections                                         -0.008275480167
Initial total correlation energy                               -1.736811650353
Thresholds for map construction and integral transformation for fine MP2 and CCSD(T) calculation:
   TCutMKN   ...     1.0e-03
   TCutDO    ...     1.0e-02
   TCutPairs ...     1.0e-04
   TCutCMO   ...     1.0e-03
   TCutCPAO  ...     1.0e-03

Time for aux screen maps:            0.004
Time for maps after fine MP2:            0.016
-----------------------------
LOCAL RI TRANSFORMATION (IJV)
-----------------------------

Orbital window:      11 to 38
Basis functions:    495 (187 shells)
Aux. functions:    1166 (352 shells)
Use SHARK:           on

Processing maps (0.0 sec)
Average map sizes:
   Aux shells -> MOs(i)           26.4
   Aux shells -> MOs(j)           28.0
   MOs        -> AO shells       178.6

Calculating integrals (1.9 sec, 6.612 MB)
Sorting integrals (0.0 sec, 6.599 MB)
Total time for the integral transformation: 1.9 sec
--------------------------------
LOCAL RI TRANSFORMATION (VABPAO)
--------------------------------

Number of PAOs:     495
Basis functions:    495 (187 shells)
Aux. functions:    1166 (352 shells)
Use SHARK:           on

Processing maps (0.0 sec)
Average map sizes:
   Aux shells -> PAOs            495.0
   PAOs       -> AO shells       186.5

Calculating integrals (4.0 sec, 2179.725 MB)
Finished


-------------------------------------
Pair Pair Term precalculation with     
RI-(ij|mn) and (im|jn) transformation  
ON THE FLY                             
-------------------------------------

   IBatch   1 (of   2)              ... done (   94.889 sec)
   IBatch   2 (of   2)              ... done (   14.810 sec)
Total EXT                           ...         109.699 sec

IAVPA Available = YES
VABPAO Available= YES
IJV Available   = YES
IJK Available   = NO
PNO3i Available = YES
PNO3j Available = YES
PNO4 Available  = YES
---------------------
RI-PNO TRANSFORMATION
---------------------

Total Number of PNOs                   ...  9565
Average number of PNOs per pair        ...    35
Maximal number of PNOs per pair        ...    87
   #pairs with  1 -  5 PNOs   :    0
   #pairs with  6 - 10 PNOs   :    0
   #pairs with 11 - 15 PNOs   :   31
   #pairs with 16 - 20 PNOs   :   37
   #pairs with 21 - 25 PNOs   :   12
   #pairs with 26 - 30 PNOs   :   30
   #pairs with 31 - 35 PNOs   :   48
   #pairs with 36 - 40 PNOs   :    9
   #pairs with 41 - 45 PNOs   :   27
   #pairs with 46 - 50 PNOs   :   35
   #pairs with 51 - 55 PNOs   :   24
   #pairs with 56 - 60 PNOs   :    5
   #pairs with 61 - 65 PNOs   :    3
   #pairs with 66 - 70 PNOs   :    4
   #pairs with 71 - 75 PNOs   :    2
   #pairs with 76 - 80 PNOs   :    4
   #pairs with 81 - 85 PNOs   :    1
   #pairs with 86 - 90 PNOs   :    1

Generation of (ij|ab)[P] integrals            ... on
Generation of (ia|bc)[P],(ja|bc)[P] integrals ... on
Storage of 3 and 4 external integrals         ... on
Generation of ALL (ka|bc)[P] integrals        ... on
Keep RI integrals in memory                   ... off

Ibatch:  1 (of  1)
Starting 2-4 index PNO integral generation ... done

Timings:
Total PNO integral transformation time     ...         45.020 sec
Size of the 3-external file                ...       152 MB
Size of the 4-external file                ...      1050 MB
Size of the IKJL file                      ...         0 MB
Size of the all 3-external file            ...      2127 MB
Size of the 1-external file                ...         6 MB

Making pair/pair overlap matrices          ... done (    4.527 sec)
Size of the pair overlap file              ... 534 MB
Redoing the guess amplitudes               ... done (    0.005 sec)

-------------------------
FINAL STARTUP INFORMATION
-------------------------

E(0)                                       ...   -459.974998991
E(SL-MP2)                                  ...     -1.736582381
E(SL-MP2) including corrections            ...     -1.736811650
Initial E(tot)                             ...   -461.711810642
<T|T>                                      ...      0.518297584
Number of pairs included                   ... 273
Total number of pairs                      ... 406

------------------------------------------------
                  RHF COUPLED CLUSTER ITERATIONS
------------------------------------------------

Number of PNO amplitudes to be optimized   ...       404273
Number of non-PNO amplitudes               ...     56766528
Untruncated number of regular amplitudes   ...     84422016

Iter       E(tot)           E(Corr)          Delta-E          Residual     Time
  0   -461.711891234     -1.728616763      0.007965618      0.016644123   13.65
                           *** Turning on DIIS ***
  1   -461.767758191     -1.784483719     -0.055866956      0.011490596   13.93
  2   -461.811969741     -1.828695270     -0.044211551      0.005929139   15.64
  3   -461.819890193     -1.836615722     -0.007920452      0.003253755   14.78
  4   -461.822323852     -1.839049381     -0.002433659      0.002125052   14.43
  5   -461.823136922     -1.839862451     -0.000813070      0.001066762   15.42
  6   -461.823373375     -1.840098903     -0.000236452      0.000454621   14.35
  7   -461.823400724     -1.840126252     -0.000027349      0.000259655   16.58
  8   -461.823414153     -1.840139682     -0.000013429      0.000125170   14.53
  9   -461.823400160     -1.840125688      0.000013994      0.000050211   14.30
 10   -461.823405770     -1.840131299     -0.000005611      0.000017465   14.44
               --- The Coupled-Cluster iterations have converged ---

----------------------
COUPLED CLUSTER ENERGY
----------------------

E(0)                                       ...   -459.974998991
E(CORR)(strong-pairs)                      ...     -1.840163251
E(CORR)(weak-pairs)                        ...     -0.008275480
E(CORR)(corrected)                         ...     -1.848438731
C-PCM corr. term (included in E(CORR))     ...     -0.000031952
E(TOT)                                     ...   -461.823437722
Singles Norm <S|S>**1/2                    ...      0.097318771  
T1 diagnostic                              ...      0.013004768  

------------------
LARGEST AMPLITUDES
------------------
  38-> 40  38-> 40       0.057727
  25-> 40  25-> 40       0.054552
  37-> 39  37-> 39       0.048823
  15-> 40  15-> 40       0.045077
  24-> 39  24-> 39       0.040481
  20-> 41  20-> 41       0.040290
  21-> 40  21-> 40       0.040271
  12-> 42  12-> 42       0.039961
  24-> 39  -1-> -1       0.039866
  28-> 43  28-> 43       0.039852
  37-> 41  37-> 41       0.038821
  31-> 42  31-> 42       0.037140
  23-> 39  23-> 39       0.036954
  23-> 39  -1-> -1       0.036628
  38-> 39  38-> 39       0.036609
  30-> 43  30-> 43       0.035871


-------------------------------------------
DLPNO BASED TRIPLES CORRECTION
-------------------------------------------

Singles multiplier          ...  1.000000
TCutTNO                     ... 1.000e-09
TCutMP2Pairs                ... 1.000e-05
TCutDOStrong                ... 2.000e-02
TCutMKNStrong               ... 1.000e-02
TCutDOWeak                  ... 4.000e-02
TCutMKNWeak                 ... 1.000e-01

Fragment selection                          .... not used
Number of Triples that are to be computed   ...      2319

 . . . . . . . . .
10% done  
20% done  
30% done  
40% done  
50% done  
60% done  
70% done  
80% done  
90% done               (    268.925 sec)
Triples timings:
Total time for T0               ...   290.538 sec
Total time for Iterative (T)    ...     0.000 sec
Total time of overall (T)       ...   292.583 sec

Triples List generation         ...     0.000 sec
TNO generation                  ...    21.601 sec
Pair density generation         ...     0.006 sec
Look up tables                  ...     0.000 sec
Generating 3-index integrals    ...   183.411 sec
  Make 4-ind.int. from 3-ind.int...    25.501 sec
  Projecting amplitudes (D + S) ...    31.528 sec
  Downprojecting integrals      ...     0.004 sec
  Energy contr. (sum over a,b,c)...     8.817 sec
Fitting ET(->0)                 ...     0.000 sec

Everything after 3-index        ...    85.513 sec

Timing details:
 TNO integrals                  ...   206.704 sec
   Reading 3-index integrals    ...     0.916 sec
   Sorting integrals            ...    27.975 sec
       Sorting integrals 1      ...     0.002 sec
       Sorting integrals 2      ...    17.946 sec
       Sorting integrals 3      ...     0.764 sec
       Sorting integrals 4      ...     0.082 sec
       Sorting integrals 5      ...     0.208 sec
       Sorting integrals 6      ...     8.972 sec
   Calculating local VM**-1/2   ...     1.365 sec
   Orthogonal. integrals        ...     2.103 sec
   Multipl. 3-index integrals   ...   174.344 sec
   All concerning IRIab (w/TNO) ...    12.092 sec

 Calculate W0/W1                ...    19.636 sec
 W 3-ext contribution           ...    10.344 sec
 W 3-int contribution           ...     3.103 sec
 Sorting W                      ...     5.556 sec

 V exchange contribution        ...     3.422 sec

 Timings for Triples without generation
     of 3-index integrals       ...    85.508 sec
       0 weak pairs             ...    69.154 sec
       1 weak pair              ...    16.355 sec
       2 weak pairs             ...     0.000 sec
       3 weak pairs             ...     0.000 sec
  Extra time for extrapolation  ...     0.000 sec

Number of Triples   (0, 1, 2, 3 weak pairs; overall):   1627     692       0       0  (  2319)
Number of Atoms     (0, 1, 2, 3 weak pairs; overall):   14.7    13.6     0.0     0.0  (    22)
Number of PAOs      (0, 1, 2, 3 weak pairs; overall):  361.7   349.4     0.0     0.0  (   495)
Number of AuxFcns   (0, 1, 2, 3 weak pairs; overall):  432.7   395.6     0.0     0.0  (  1166)
Number of TNOs      (0, 1, 2, 3 weak pairs         ):   92.7    64.3     0.0     0.0
Aver. Number of NTNO, Atoms, PAOs, AuxFcns / Triples:   2319    84.2    14.4   358.1   421.6

Triples Correction (T)                     ...     -0.087332643
Final correlation energy                   ...     -1.935771374
E(CCSD)                                    ...   -461.823437722
E(CCSD(T))                                 ...   -461.910770365


--------------------------------------------------------------------------------
                                    TIMINGS
--------------------------------------------------------------------------------


Total execution time                   ...      713.698 sec

Localization of occupied MO's          ...        0.253 sec (  0.0%)
Fock Matrix Formation                  ...       20.829 sec (  2.9%)
Global overlap, Fock, MKN matrices     ...       46.252 sec (  6.5%)
Differential overlap integrals         ...        0.966 sec (  0.1%)
Organizing maps                        ...        0.050 sec (  0.0%)
RI 3-index integral generations        ...       10.412 sec (  1.5%)
RI-PNO integral transformation         ...      164.527 sec ( 23.1%)
Initial Guess                          ...       14.701 sec (  2.1%)
DIIS Solver                            ...        0.346 sec (  0.0%)
State Vector Update                    ...        0.024 sec (  0.0%)
Sigma-vector construction              ...      161.682 sec ( 22.7%)
  <D|H|D>(0-ext)                       ...        5.200 sec (  3.2% of sigma)
  <D|H|D>(2-ext Fock)                  ...        0.019 sec (  0.0% of sigma)
  <D|H|D>(2-ext)                       ...       20.675 sec ( 12.8% of sigma)
  <D|H|D>(4-ext)                       ...       14.861 sec (  9.2% of sigma)
  <D|H|D>(4-ext-corr)                  ...       66.843 sec ( 41.3% of sigma)
  CCSD doubles correction              ...        0.307 sec (  0.2% of sigma)
  <S|H|S>                              ...        1.212 sec (  0.7% of sigma)
  <S|H|D>(1-ext)                       ...        0.565 sec (  0.3% of sigma)
  <D|H|S>(1-ext)                       ...        0.015 sec (  0.0% of sigma)
  <S|H|D>(3-ext)                       ...        0.388 sec (  0.2% of sigma)
  Fock-dressing                        ...       20.431 sec ( 12.6% of sigma)
  Singles amplitudes                   ...        0.991 sec (  0.6% of sigma)
  (ik|jl)-dressing                     ...        3.724 sec (  2.3% of sigma)
  (ij|ab),(ia|jb)-dressing             ...        2.963 sec (  1.8% of sigma)
  C-PCM terms                          ...        5.267 sec (  3.3% of sigma)
  Pair energies                        ...        0.009 sec (  0.0% of sigma)
Total Time for computing (T)           ...      292.590 sec ( 41.0% of ALL)
C-PCM correction to E(CORR)            ...        0.414 sec (  0.1%)


Maximum memory used throughout the entire MDCI-calculation: 7977.2 MB

-------------------------   --------------------
FINAL SINGLE POINT ENERGY      -461.910770364823
-------------------------   --------------------


           ************************************************************
           *        Program running with 8 parallel MPI-processes     *
           *              working on a common directory               *
           ************************************************************

------------------------------------------------------------------------------
                              ORCA PROPERTY CALCULATIONS
------------------------------------------------------------------------------

GBWName                                 ... calc.gbw
Number of atoms                         ...     22
Number of basis functions               ...    495
Max core memory                         ...   8000 MB

Electric properties:
Dipole moment                           ... YES
Quadrupole moment                       ...  NO
Static polarizability (Dipole/Dipole)   ...  NO
Static polarizability (Dipole/Quad.)    ...  NO
Static polarizability (Quad./Quad.)     ...  NO
Static polarizability (Velocity)        ...  NO

Atomic electric properties:
Dipole moment                           ...  NO
Quadrupole moment                       ...  NO
Static polarizability                   ...  NO

Choice of electric origin               ... Center of mass
Position of electric origin             ...    -1.025974    -3.921960    -0.080855

General magnetic properties:
Magnetizability                         ...  NO

EPR properties:
g-Tensor (aka g-matrix)                 ...  NO
Zero-Field splitting spin-orbit         ...  NO
Zero-field splitting spin-spin          ...  NO
Hyperfine couplings                     ...  NO (   0 nuclei)
Quadrupole couplings                    ...  NO (   0 nuclei)
Contact density                         ...  NO (   0 nuclei)

NMR properties:
Chemical shifts                         ...  NO (   0 nuclei)
Spin-rotation constants                 ...  NO (   0 nuclei)
Spin-spin couplings                     ...  NO (   0 nuclei,    0 pairs)

Choice of magnetic origin               ... GIAO
Position of magnetic origin             ...     0.000000     0.000000     0.000000

Properties with geometric perturbations:
SCF Hessian                             ...  NO
IR spectrum                             ...  NO
VCD spectrum                            ...  NO
X-ray spectroscopy properties:
SCF XES/XAS/RIXS spectra                ...  NO


-------------
DIPOLE MOMENT
-------------

Method             : SCF
Type of density    : Electron Density
Multiplicity       :   1
Irrep              :   0
Energy             :  -459.9750064211659719 Eh
Relativity type    : 
Basis              : AO
                                X                 Y                 Z
Electronic contribution:      0.950673097      -3.917291765       0.408127385
Nuclear contribution   :     -1.093220416       5.594368479      -0.695186256
                        -----------------------------------------
Total Dipole Moment    :     -0.142547318       1.677076714      -0.287058871
                        -----------------------------------------
Magnitude (a.u.)       :      1.707427550
Magnitude (Debye)      :      4.339935931


--------------------
Rotational spectrum 
--------------------
 
Rotational constants in cm-1:             0.106319             0.022234             0.018653 
Rotational constants in MHz :          3187.372914           666.555035           559.206225 

Dipole components along the rotational axes: 
x,y,z [a.u.] :     1.565337     0.667130    -0.141303 
x,y,z [Debye]:     3.978770     1.695710    -0.359164 

 

Dipole moment calculation done in   0.0 sec 

Maximum memory used throughout the entire PROP-calculation: 29.1 MB

--------------------------------
SUGGESTED CITATIONS FOR THIS RUN
--------------------------------

Below you find a list of papers that are relevant to this ORCA run
We neither can nor want to force you to cite these papers, but we appreciate if you do
You receive ORCA, which is the product of decades of hard work by many enthusiastic individuals, for free
The only thing we kindly ask in return is that you cite our papers,
We deeply appreciate it, if you show your appreciation for ORCA by not just citing the generic ORCA reference.

Please note that relegating all ORCA citations to the supporting information does *not* help us.
SI sections are not indexed - citations you put there will not count into any citation statistics
But we need these citations in order to attract the funding resources that allow us to do what we are doing

Therefore, if you are a happy ORCA user, please consider citing a few of the papers listed below in the main body of your paper

In addition to the list printed below, the program has created the file calc.bibtex that contains the list in bibtex format
You can import this file easily into all common literature databanks and citation aid programs


List of essential papers. We consider these as the minimum necessary citations

  1. Neese,F.
     Software update: the ORCA program system, version 5.0
     WIRES Comput. Molec. Sci., 2022 12(1)e1606
     doi.org/10.1002/wcms.1606

List of papers to cite with high priority. The work reported in these papers was absolutely
necessary for this run to complete.
Our perspective: the developers of density functionals and basis sets usually get cited in chemistry papers
Good! But without the algorithms to do something with them, the functionals or basis sets would not do anything.
Hence, in our opinion, the algorithm design and method developments papers are equally worthy of getting cited

  1. Neese,F.; Hansen,A.; Liakos,D.G.
     Efficient and accurate approximations to the local coupled cluster singles doubles method using a truncated pair natural orbital basis
     J. Chem. Phys., 2009 131 064103
     doi.org/10.1063/1.3173827
  2. Neese,F.; Wennmohs,F.; Hansen,A.
     Efficient and accurate local approximations to coupled-electron pair approaches: An attempt to revive the pair natural orbital method
     J. Chem. Phys., 2009 130 114108
     doi.org/10.1063/1.3086717
  3. Riplinger,C.; Neese,F.
     An efficient and near linear scaling pair natural orbital based local coupled cluster method
     J. Chem. Phys., 2013 138(3)Art. No. 034106
     doi.org/10.1063/1.4773581
  4. Riplinger,C.; Sandhoefer,B.; Hansen,A.; Neese,F.
     Natural triple excitations in local coupled cluster calculations with pair natural orbitals
     J. Chem. Phys., 2013 139(13)Art. No. 134101
     doi.org/10.1063/1.4821834
  5. Riplinger,C.; Pinski,P.; Becker,U.; Valeev,E.F.; Neese,F.
     Sparse maps-A systematic infrastructure for reduced-scaling electronic structure methods. II. Linear scaling domain based pair natural orbital coupled cluster theory
     J. Chem. Phys., 2016 144 
     doi.org/10.1063/1.4939030
  6. Bistoni,G.; Riplinger,C.; Minenkov,Y.; Cavallo,L.; Auer,A.A.; Neese,F.
     Treating Subvalence Correlation Effects in Domain Based Pair Natural Orbital Coupled Cluster Calculations: An Out-of-the-Box Approach
     J. Theo. Comp. Chem., 2017 13 3220-3227
     doi.org/10.1021/acs.jctc.7b00352
  7. Garcia-Rates,M.; Neese,F.
     Effect of the Solute Cavity on the Solvation Energy and its Derivatives within the Framework of the Gaussian Charge Scheme
     J. Comput. Chem., 2020 41 922-939
     doi.org/10.1002/jcc.26139
  8. Garcia-Rates,M.; Becker,U.; Neese,F.
     Implicit solvation in domain based pair natural orbital coupled cluster (DLPNO-CCSD) theory
     J. Comput. Chem., 2021 42 1959-1973
     doi.org/10.1002/jcc.26726
  9. Neese,F.
     The SHARK Integral Generation and Digestion System
     J. Comp. Chem., 2022  1-16
     doi.org/10.1002/jcc.26942

List of suggested additional citations. These are papers that are important in the 'surrounding' of 
of this run, or papers that preceded the highly important papers. If you like your results we are grateful for a citation.

  1. Neese,F.
     The ORCA program system
     WIRES Comput. Molec. Sci., 2012 2(1)73-78
     doi.org/10.1002/wcms.81
  2. Neese,F.
     Software update: the ORCA program system, version 4.0
     WIRES Comput. Molec. Sci., 2018 8(1)1-6
     doi.org/10.1002/wcms.1327
  3. Neese,F.; Wennmohs,F.; Becker,U.; Riplinger,C.
     The ORCA quantum chemistry program package
     J. Chem. Phys., 2020 152 Art. No. L224108
     doi.org/10.1063/5.0004608

List of optional additional citations

  1. Neese,F.
     Approximate second-order SCF convergence for spin unrestricted wavefunctions
     Chem. Phys. Lett., 2000 325(1-3)93-98
     doi.org/10.1016/s0009-2614(00)00662-x

Timings for individual modules:

Sum of individual times          ...      771.443 sec (=  12.857 min)
Startup calculation              ...        1.478 sec (=   0.025 min)   0.2 %
SCF iterations                   ...       54.971 sec (=   0.916 min)   7.1 %
Property integrals               ...        0.406 sec (=   0.007 min)   0.1 %
Property calculations            ...        0.305 sec (=   0.005 min)   0.0 %
MDCI module                      ...      714.284 sec (=  11.905 min)  92.6 %
                             ****ORCA TERMINATED NORMALLY****
TOTAL RUN TIME: 0 days 0 hours 12 minutes 51 seconds 692 msec
'calc.bibtex' -> '/hsnfs/users/frank/ThermodynamicMap/2Phenyl/3/SP/calc.bibtex'
'calc.cpcm' -> '/hsnfs/users/frank/ThermodynamicMap/2Phenyl/3/SP/calc.cpcm'
'calc.cpcm_corr' -> '/hsnfs/users/frank/ThermodynamicMap/2Phenyl/3/SP/calc.cpcm_corr'
'calc.densities' -> '/hsnfs/users/frank/ThermodynamicMap/2Phenyl/3/SP/calc.densities'
'calc.densitiesinfo' -> '/hsnfs/users/frank/ThermodynamicMap/2Phenyl/3/SP/calc.densitiesinfo'
'calc.err' -> '/hsnfs/users/frank/ThermodynamicMap/2Phenyl/3/SP/calc.err'
'calc.gbw' -> '/hsnfs/users/frank/ThermodynamicMap/2Phenyl/3/SP/calc.gbw'
'calc.ges' -> '/hsnfs/users/frank/ThermodynamicMap/2Phenyl/3/SP/calc.ges'
'calc.job' -> '/hsnfs/users/frank/ThermodynamicMap/2Phenyl/3/SP/calc.job'
'calc.loc' -> '/hsnfs/users/frank/ThermodynamicMap/2Phenyl/3/SP/calc.loc'
'calc.property.txt' -> '/hsnfs/users/frank/ThermodynamicMap/2Phenyl/3/SP/calc.property.txt'
'calc.xyz' -> '/hsnfs/users/frank/ThermodynamicMap/2Phenyl/3/SP/calc.xyz'
cp: cannot stat 'calc.asa.inp': No such file or directory
cp: missing destination file operand after '/hsnfs/users/frank/ThermodynamicMap/2Phenyl/3/SP/'
Try 'cp --help' for more information.
cp: cannot stat 'calc.pc.tmp': No such file or directory
cp: cannot stat 'calc.QM2.pc.tmp': No such file or directory
