# Supplementary material for: Bro̷nsted Acid-Catalyzed Reduction of Furans
Source: J Am Chem Soc. 2025 Feb 19;147(9):7932–8. doi: 10.1021/jacs.4c18485 (PMC11887439; doi:10.1021/jacs.4c18485)
Supplement: Supplementary file 2 — ja4c18485_si_002.zip [file ja4c18485_si_002.zip › AllCoordinates/2-Ph-Furan/IM/calc.mpi8.out]

! Job execution by suborca V 10.00 !
Job started from head1.mpi-muelheim.mpg.de, running /hsnfs/software/orca/orca_stable_directory/orca_stable_20240726/orca on xe31th21.mpi-muelheim.mpg.de in /usr/scratch/frank/calc__8525938 (/bin/ksh)
Job execution start: Fri Jul 26 16:15:00 CEST 2024
Shared library path: /hsnfs/software/openmpi-4.1.0/lib:/hsnfs/software/orca/orca_stable_directory/orca_stable_20240726:/hsnfs/software/themis/llvm-14.0.1/lib::/hsnfs/software/cfour-2.1/lib:/hsnfs/software/orca/orca_stable:/usr/users/openmpi-2.0.4/lib:/opt/intel/lib/intel64:/opt/intel/mkl/lib/intel64
SLURM Job ID is: 8525938
SLURM_JOB_NODELIST: xe31th21
Maxcore enforced by SLURM: 9600 MB per core
Expanded nodelist (1 nodes):
xe31th21

                                 *****************
                                 * O   R   C   A *
                                 *****************

                                            #,                                       
                                            ###                                      
                                            ####                                     
                                            #####                                    
                                            ######                                   
                                           ########,                                 
                                     ,,################,,,,,                         
                               ,,#################################,,                 
                          ,,##########################################,,             
                       ,#########################################, ''#####,          
                    ,#############################################,,   '####,        
                  ,##################################################,,,,####,       
                ,###########''''           ''''###############################       
              ,#####''   ,,,,##########,,,,          '''####'''          '####       
            ,##' ,,,,###########################,,,                        '##       
           ' ,,###''''                  '''############,,,                           
         ,,##''                                '''############,,,,        ,,,,,,###''
      ,#''                                            '''#######################'''  
     '                                                          ''''####''''         
             ,#######,   #######,   ,#######,      ##                                
            ,#'     '#,  ##    ##  ,#'     '#,    #''#        ,####,   ,####,        
            ##       ##  ##   ,#'  ##            #'  '#       #'       #'  '#        
            ##       ##  #######   ##           ,######,      #####,   #    #        
            '#,     ,#'  ##    ##  '#,     ,#' ,#      #,     #,   #   #,  ,#        
             '#######'   ##     ##  '#######'  #'      '#     '####' # '####'        


                #########################################################
                #                        -***-                          #
                #          Department of theory and spectroscopy        #
                #                                                       #
                #                      Frank Neese                      #
                #                                                       #
                #     Directorship, Architecture, Infrastructure        #
                #                    SHARK, DRIVERS                     #
                #        Core code/Algorithms in most modules           #
                #                                                       #
                #        Max Planck Institute fuer Kohlenforschung      #
                #                Kaiser Wilhelm Platz 1                 #
                #                 D-45470 Muelheim/Ruhr                 #
                #                      Germany                          #
                #                                                       #
                #                  All rights reserved                  #
                #                        -***-                          #
                #########################################################


                         Program Version 6.0.x  -   STABLE   -
                                (GIT: $d6293895$)
                ($2024-07-24 15:24:10 +0200 $)

                         (BUILD: $Fri 26 Jul 2024 01:03:43 AM CEST$)


 With contributions from (in alphabetic order):
   Daniel Aravena         : Magnetic Suceptibility
   Michael Atanasov       : Ab Initio Ligand Field Theory (pilot matlab implementation)
   Alexander A. Auer      : GIAO ZORA, VPT2 properties, NMR spectrum
   Ute Becker             : All parallelization in ORCA, NUMFREQ, NUMCALC
   Giovanni Bistoni       : ED, misc. LED, open-shell LED, HFLD
   Martin Brehm           : Molecular dynamics
   Dmytro Bykov           : pre 5.0 version of the SCF Hessian
   Marcos Casanova-Páez   : Triplet and SCS-CIS(D). UHF-(DLPNO)-IP/EA/STEOM-CCSD. UHF-CVS-IP/STEOM-CCSD
   Vijay G. Chilkuri      : MRCI spin determinant printing, contributions to CSF-ICE
   Pauline Colinet        : FMM embedding
   Dipayan Datta          : RHF DLPNO-CCSD density
   Achintya Kumar Dutta   : EOM-CC, STEOM-CC
   Nicolas Foglia         : Exact transition moments, OPA infrastructure, MCD improvements
   Dmitry Ganyushin       : Spin-Orbit,Spin-Spin,Magnetic field MRCI
   Miquel Garcia          : C-PCM and meta-GGA Hessian, CCSD/C-PCM, Gaussian charge scheme
   Tiago L. C. Gouveia    : GS-ROHF, GS-ROCIS
   Yang Guo               : DLPNO-NEVPT2, F12-NEVPT2, CIM, IAO-localization
   Andreas Hansen         : Spin unrestricted coupled pair/coupled cluster methods
   Ingolf Harden          : AUTO-CI MPn and infrastructure 
   Benjamin Helmich-Paris : MC-RPA, TRAH-(SCF,CASSCF), AVAS, COSX integrals, SCF dyn. polar.
   Lee Huntington         : MR-EOM, pCC
   Robert Izsak           : Overlap fitted RIJCOSX, COSX-SCS-MP3, EOM
   Riya Kayal             : Wick's Theorem for AUTO-CI, AUTO-CI UHF-CCSDT
   Emily Kempfer          : AUTO-CI, RHF CISDT and CCSDT
   Christian Kollmar      : KDIIS, OOCD, Brueckner-CCSD(T), CCSD density, CASPT2, CASPT2-K, improved NEVPT2
   Axel Koslowski         : Symmetry handling
   Simone Kossmann        : Meta GGA functionals, TD-DFT gradient, OOMP2, (MP2 Hessian; deprecated post 5.0)
   Lucas Lang             : DCDCAS
   Marvin Lechner         : AUTO-CI (C++ implementation), FIC-MRCC
   Spencer Leger          : CASSCF response
   Dagmar Lenk            : GEPOL surface, SMD, ORCA-2-JSON
   Dimitrios Liakos       : Extrapolation schemes; Compound Job, initial MDCI parallelization
   Dimitrios Manganas     : Further ROCIS development; embedding schemes. LFT, Crystal Embedding
   Dimitrios Pantazis     : SARC Basis sets
   Anastasios Papadopoulos: AUTO-CI, single reference methods and gradients
   Taras Petrenko         : pre 6.0 DFT Hessian and TD-DFT gradient, (ASA, deprecated), ECA, 1-Electron XAS/XES, NRVS
   Peter Pinski           : DLPNO-MP2, DLPNO-MP2 Gradient
   Christoph Reimann      : Effective Core Potentials
   Marius Retegan         : Local ZFS, SOC
   Christoph Riplinger    : Optimizer, TS searches, QM/MM, DLPNO-CCSD(T), (RO)-DLPNO pert. Triples
   Michael Roemelt        : Original ROCIS implementation
   Masaaki Saitow         : Open-shell DLPNO-CCSD energy and density
   Barbara Sandhoefer     : DKH picture change effects
   Kantharuban Sivalingam : CASSCF convergence/infrastructure, NEVPT2 and variants, FIC-MRCI
   Bernardo de Souza      : ESD, SOC TD-DFT
   Georgi Stoychev        : AutoAux, RI-MP2 NMR, DLPNO-MP2 response, X2C
   Van Anh Tran           : RI-MP2 g-tensors
   Willem Van den Heuvel  : Paramagnetic NMR
   Zikuan Wang            : NOTCH, Electric field optimization 
   Frank Wennmohs         : Technical directorship and infrastructure
   Hang Xu                : AUTO-CI-Response properties 


 We gratefully acknowledge several colleagues who have allowed us to
 interface, adapt or use parts of their codes:
   Stefan Grimme, W. Hujo, H. Kruse, P. Pracht,  : VdW corrections, initial TS optimization,
                  C. Bannwarth, S. Ehlert,         DFT functionals, gCP, sTDA/sTD-DF
                  L. Wittmann, M. Mueller
   Ed Valeev, F. Pavosevic, A. Kumar             : LibInt (2-el integral package), F12 methods
   Garnet Chan, S. Sharma, J. Yang, R. Olivares  : DMRG
   Ulf Ekstrom                                   : XCFun DFT Library
   Mihaly Kallay                                 : mrcc  (arbitrary order and MRCC methods)
   Frank Weinhold                                : gennbo (NPA and NBO analysis)
   Simon Mueller                                 : openCOSMO-RS
   Christopher J. Cramer and Donald G. Truhlar   : smd solvation model
   Lars Goerigk                                  : TD-DFT with DH, B97 family of functionals
   V. Asgeirsson, H. Jonsson                     : NEB implementation
   FAccTs GmbH                                   : IRC, NEB, NEB-TS, DLPNO-Multilevel, CI-OPT
                                                   MM, QMMM, 2- and 3-layer-ONIOM, Crystal-QMMM,
                                                   LR-CPCM, SF, NACMEs, symmetry and pop. for TD-DFT,
                                                   nearIR, NL-DFT gradient (VV10), updates on ESD,
                                                   ML-optimized integration grids, MBIS, APM,
                                                   GOAT, DOCKER, SOLVATOR, interface openCOSMO-RS
   S Lehtola, MJT Oliveira, MAL Marques          : LibXC Library
   Liviu Ungur et al                             : ANISO software


 Your calculation uses the libint2 library for the computation of 2-el integrals
 For citations please refer to: http://libint.valeyev.net

 Your ORCA version has been built with support for libXC version: 6.2.2
 For citations please refer to: https://libxc.gitlab.io

 This ORCA versions uses:
   CBLAS   interface :  Fast vector & matrix operations
   LAPACKE interface :  Fast linear algebra routines
   SCALAPACK package :  Parallel linear algebra routines
   Shared memory     :  Shared parallel matrices
   BLAS/LAPACK       :  OpenBLAS 0.3.26  USE64BITINT DYNAMIC_ARCH NO_AFFINITY Haswell SINGLE_THREADED
        Core in use  :  Haswell
   Copyright (c) 2011-2014, The OpenBLAS Project


NOTE: MaxCore=8000 MB was set to SCF,MP2,MDCI,CIPSI,MRCI and CIS
      => If you want to overwrite this, your respective input block should be placed after the MaxCore statement
Your calculation utilizes the atom-pairwise dispersion correction
with the Becke-Johnson damping scheme (D3BJ)


================================================================================

----- Orbital basis set information -----
Your calculation utilizes the basis: def2-SVP
   F. Weigend and R. Ahlrichs, Phys. Chem. Chem. Phys. 7, 3297 (2005).

----- AuxJ basis set information -----
Your calculation utilizes the auxiliary basis: def2/J
   F. Weigend, Phys. Chem. Chem. Phys. 8, 1057 (2006).

----- AuxC basis set information -----
Your calculation utilizes the auxiliary basis: def2-SVP/C
  H-La, Hf-Rn : A. Hellweg, C. Hattig, S. Hofener and W. Klopper, Theor. Chem. Acc. 117, 587 (2007).
        Ce-Lu : J. Chmela and M. E. Harding, Mol. Phys. (2018).

================================================================================
                                        WARNINGS
                       Please study these warnings very carefully!
================================================================================

WARNING: Old DensityContainer found on disk!
         Will remove this file - 
         If you want to keep old densities, please start your calculation with a different basename. 


WARNING: The frozen-core approximation for MP2-gradient calculations is turned on by default.

WARNING: Geometry Optimization
  ===> : Switching off AutoStart
         For restart on a previous wavefunction, please use MOREAD

WARNING: The frozen-core approximation is turned on by default for 
         the MP2 part of double-hybrid DFT.

================================================================================
                                       INPUT FILE
================================================================================
NAME = calc.inp
|  1> ! RI-B2PLYP D3BJ  def2-SVP def2-SVP/C RIJCOSX def2/J  TightOpt NumFreq
|  2> 
|  3> %cpcm
|  4> epsilon 16.7                    # Dielectric constant
|  5> refrac 1.275   
|  6> SURFACETYPE VDW_GAUSSIAN
|  7> end
|  8> 
|  9> 
| 10> %maxcore 8000
| 11> 
| 12> %PAL NPROCS 8 END
| 13> 
| 14> * xyz 0 1
| 15> C       -0.3085002821     -1.1303409074      0.0143982981                 
| 16> C       -0.7537292172     -2.5461191893     -0.0097107952                 
| 17> C        0.1907929117     -3.5576129088      0.2381286500                 
| 18> C       -0.1806914282     -4.9031280344      0.1956951478                 
| 19> C       -1.5002966629     -5.2559283529     -0.0910083067                 
| 20> C       -2.4520343995     -4.2619368239     -0.3316700490                 
| 21> C       -2.0850379826     -2.9118774263     -0.2924988470                 
| 22> C       -1.0423442846     -0.0484897567     -0.2346911596                 
| 23> C       -0.1954955005      1.0347254405     -0.1084564749                 
| 24> C        1.0269282959      0.5672547601      0.1290669287                 
| 25> O        0.9587793199     -0.7665485804      0.2977756987                 
| 26> H        1.2216269383     -3.3083549606      0.4570196415                 
| 27> H        0.5583378599     -5.6716951652      0.3811252206                 
| 28> H       -1.7838461439     -6.2996525104     -0.1277341498                 
| 29> H       -3.4746552938     -4.5388683221     -0.5535441292                 
| 30> H       -2.8432310781     -2.1662522396     -0.4881401825                 
| 31> H        1.6454587608      1.2101451049      0.7479374251                 
| 32> H        1.5326616498      0.7337681468     -0.8204953998                 
| 33> H       -0.5135401342      1.6530256201      0.7048408255                 
| 34> H       -0.2044101859      1.6233247890     -1.0019727508                 
| 35> H       -2.0457495586     -0.0240004678     -0.4746955990                 
| 36> *
| 37> 
| 38>                          ****END OF INPUT****
================================================================================

                       *****************************
                       * Geometry Optimization Run *
                       *****************************

Geometry optimization settings:
Update method            Update   .... BFGS
Choice of coordinates    CoordSys .... (2022) Redundant Internals
Initial Hessian          InHess   .... Almloef's Model
Max. no of cycles        MaxIter  .... 63

Convergence Tolerances:
Energy Change            TolE     ....  1.0000e-06 Eh
Max. Gradient            TolMAXG  ....  1.0000e-04 Eh/bohr
RMS Gradient             TolRMSG  ....  3.0000e-05 Eh/bohr
Max. Displacement        TolMAXD  ....  1.0000e-03 bohr
RMS Displacement         TolRMSD  ....  6.0000e-04 bohr
Strict Convergence                .... False

------------------------------------------------------------------------------
                        ORCA OPTIMIZATION COORDINATE SETUP
------------------------------------------------------------------------------

The optimization will be done in redundant internal coordinates (2022)
Making redundant internal coordinates   ...  (2022 redundants) done
Evaluating the initial hessian          ...  (Almloef) done
Evaluating the coordinates              ...  done
Calculating the B-matrix                .... done
Calculating the G-matrix                .... done
Diagonalizing the G-matrix              .... done
Small eigenvalue found = 1.596e-02
The first mode is                       ....   50
The number of degrees of freedom        ....   57

    -----------------------------------------------------------------
                    Redundant Internal Coordinates


    -----------------------------------------------------------------
         Definition                    Initial Value    Approx d2E/dq
    -----------------------------------------------------------------
      1. B(C   1,C   0)                  1.4843         0.441814   
      2. B(C   2,C   1)                  1.4059         0.589261   
      3. B(C   3,C   2)                  1.3965         0.610054   
      4. B(C   4,C   3)                  1.3957         0.611812   
      5. B(C   5,C   4)                  1.3970         0.608828   
      6. B(C   6,C   5)                  1.3996         0.603145   
      7. B(C   6,C   1)                  1.4093         0.582028   
      8. B(C   7,C   0)                  1.3308         0.776642   
      9. B(C   8,C   7)                  1.3807         0.646416   
     10. B(C   9,C   8)                  1.3301         0.778476   
     11. B(O  10,C   9)                  1.3462         0.657392   
     12. B(O  10,C   0)                  1.3486         0.651586   
     13. B(H  11,C   2)                  1.0829         0.369623   
     14. B(H  12,C   3)                  1.0822         0.370513   
     15. B(H  13,C   4)                  1.0822         0.370598   
     16. B(H  14,C   5)                  1.0824         0.370243   
     17. B(H  15,C   6)                  1.0812         0.371871   
     18. B(H  16,C   9)                  1.0858         0.365744   
     19. B(H  17,C   9)                  1.0887         0.361889   
     20. B(H  18,C   8)                  1.0700         0.387554   
     21. B(H  19,C   8)                  1.0700         0.387554   
     22. B(H  20,C   7)                  1.0320         0.445614   
     23. A(C   7,C   0,O  10)          109.7690         0.453201   
     24. A(C   1,C   0,C   7)          127.3696         0.425309   
     25. A(C   1,C   0,O  10)          122.8599         0.409547   
     26. A(C   0,C   1,C   6)          122.2868         0.404053   
     27. A(C   2,C   1,C   6)          118.9001         0.425273   
     28. A(C   0,C   1,C   2)          118.8058         0.404935   
     29. A(C   1,C   2,C   3)          120.6047         0.428871   
     30. A(C   3,C   2,H  11)          118.7598         0.353503   
     31. A(C   1,C   2,H  11)          120.6334         0.351435   
     32. A(C   2,C   3,C   4)          120.0855         0.431772   
     33. A(C   4,C   3,H  12)          120.0872         0.353819   
     34. A(C   2,C   3,H  12)          119.8267         0.353647   
     35. A(C   3,C   4,C   5)          119.9761         0.431616   
     36. A(C   5,C   4,H  13)          120.1236         0.353540   
     37. A(C   3,C   4,H  13)          119.9003         0.353833   
     38. A(C   4,C   5,C   6)          120.1891         0.430512   
     39. A(C   6,C   5,H  14)          120.0163         0.352922   
     40. A(C   4,C   5,H  14)          119.7940         0.353483   
     41. A(C   5,C   6,H  15)          118.4411         0.353184   
     42. A(C   1,C   6,H  15)          121.3155         0.351062   
     43. A(C   1,C   6,C   5)          120.2428         0.427050   
     44. A(C   0,C   7,C   8)          106.4061         0.455561   
     45. A(C   8,C   7,H  20)          126.7970         0.368576   
     46. A(C   0,C   7,H  20)          126.7970         0.380434   
     47. A(C   7,C   8,H  18)          109.9086         0.359880   
     48. A(C   7,C   8,C   9)          107.7144         0.455756   
     49. A(H  18,C   8,H  19)          108.3231         0.297665   
     50. A(C   9,C   8,H  19)          110.4935         0.371521   
     51. A(C   7,C   8,H  19)          110.4935         0.359880   
     52. A(C   9,C   8,H  18)          109.9086         0.371521   
     53. A(H  16,C   9,H  17)           98.1610         0.291778   
     54. A(O  10,C   9,H  17)          106.5219         0.354527   
     55. A(C   8,C   9,H  17)          102.5576         0.367173   
     56. A(C   8,C   9,O  10)          108.9095         0.454127   
     57. A(O  10,C   9,H  16)          122.9618         0.355165   
     58. A(C   8,C   9,H  16)          114.6598         0.367841   
     59. A(C   0,O  10,C   9)          106.7696         0.436829   
     60. D(C   2,C   1,C   0,O  10)     -1.7385         0.013316   
     61. D(C   6,C   1,C   0,O  10)    179.2592         0.013316   
     62. D(C   6,C   1,C   0,C   7)     -1.2288         0.013316   
     63. D(C   2,C   1,C   0,C   7)    177.7735         0.013316   
     64. D(H  11,C   2,C   1,C   6)    179.9200         0.023892   
     65. D(C   3,C   2,C   1,C   6)      0.4516         0.023892   
     66. D(H  11,C   2,C   1,C   0)      0.8834         0.023892   
     67. D(C   3,C   2,C   1,C   0)   -178.5850         0.023892   
     68. D(H  12,C   3,C   2,H  11)      0.0599         0.025704   
     69. D(H  12,C   3,C   2,C   1)    179.5382         0.025704   
     70. D(C   4,C   3,C   2,H  11)   -179.6539         0.025704   
     71. D(C   4,C   3,C   2,C   1)     -0.1756         0.025704   
     72. D(H  13,C   4,C   3,C   2)    179.7112         0.025861   
     73. D(C   5,C   4,C   3,H  12)   -179.9191         0.025861   
     74. D(C   5,C   4,C   3,C   2)     -0.2060         0.025861   
     75. D(H  13,C   4,C   3,H  12)     -0.0019         0.025861   
     76. D(H  14,C   5,C   4,H  13)      0.0954         0.025595   
     77. D(H  14,C   5,C   4,C   3)   -179.9875         0.025595   
     78. D(C   6,C   5,C   4,H  13)   -179.6128         0.025595   
     79. D(C   6,C   5,C   4,C   3)      0.3042         0.025595   
     80. D(H  15,C   6,C   5,H  14)     -0.0223         0.025093   
     81. D(C   1,C   6,C   5,H  14)   -179.7297         0.025093   
     82. D(C   1,C   6,C   5,C   4)     -0.0221         0.025093   
     83. D(H  15,C   6,C   1,C   2)    179.9490         0.023281   
     84. D(H  15,C   6,C   1,C   0)     -1.0495         0.023281   
     85. D(H  15,C   6,C   5,C   4)    179.6853         0.025093   
     86. D(C   5,C   6,C   1,C   2)     -0.3521         0.023281   
     87. D(C   5,C   6,C   1,C   0)    178.6493         0.023281   
     88. D(H  20,C   7,C   0,C   1)      0.7664         0.043316   
     89. D(C   8,C   7,C   0,O  10)      0.3308         0.043316   
     90. D(C   8,C   7,C   0,C   1)   -179.2336         0.043316   
     91. D(H  20,C   7,C   0,O  10)   -179.6692         0.043316   
     92. D(H  19,C   8,C   7,C   0)    124.5195         0.031604   
     93. D(H  18,C   8,C   7,H  20)     64.0120         0.031604   
     94. D(H  18,C   8,C   7,C   0)   -115.9880         0.031604   
     95. D(C   9,C   8,C   7,H  20)   -176.2606         0.031604   
     96. D(C   9,C   8,C   7,C   0)      3.7394         0.031604   
     97. D(H  16,C   9,C   8,H  18)    -28.8913         0.051033   
     98. D(H  16,C   9,C   8,C   7)   -148.6187         0.051033   
     99. D(O  10,C   9,C   8,H  19)   -127.2039         0.051033   
    100. D(O  10,C   9,C   8,H  18)    113.3036         0.051033   
    101. D(H  16,C   9,C   8,H  19)     90.6012         0.051033   
    102. D(O  10,C   9,C   8,C   7)     -6.4238         0.051033   
    103. D(C   0,O  10,C   9,H  17)   -103.3835         0.035339   
    104. D(C   0,O  10,C   9,H  16)    144.9732         0.035339   
    105. D(C   0,O  10,C   9,C   8)      6.5748         0.035339   
    106. D(C   9,O  10,C   0,C   7)     -4.2084         0.031390   
    107. D(C   9,O  10,C   0,C   1)    175.3795         0.031390   
    -----------------------------------------------------------------

Number of atoms                         .... 21
Number of degrees of freedom            .... 107


         *************************************************************
         *                GEOMETRY OPTIMIZATION CYCLE   1            *
         *************************************************************
---------------------------------
CARTESIAN COORDINATES (ANGSTROEM)
---------------------------------
  C     -0.308500   -1.130341    0.014398
  C     -0.753729   -2.546119   -0.009711
  C      0.190793   -3.557613    0.238129
  C     -0.180691   -4.903128    0.195695
  C     -1.500297   -5.255928   -0.091008
  C     -2.452034   -4.261937   -0.331670
  C     -2.085038   -2.911877   -0.292499
  C     -1.042344   -0.048490   -0.234691
  C     -0.195496    1.034725   -0.108456
  C      1.026928    0.567255    0.129067
  O      0.958779   -0.766549    0.297776
  H      1.221627   -3.308355    0.457020
  H      0.558338   -5.671695    0.381125
  H     -1.783846   -6.299653   -0.127734
  H     -3.474655   -4.538868   -0.553544
  H     -2.843231   -2.166252   -0.488140
  H      1.645459    1.210145    0.747937
  H      1.532662    0.733768   -0.820495
  H     -0.513540    1.653026    0.704841
  H     -0.204410    1.623325   -1.001973
  H     -2.045750   -0.024000   -0.474696

----------------------------
CARTESIAN COORDINATES (A.U.)
----------------------------
  NO LB      ZA    FRAG     MASS         X           Y           Z
   0 C     6.0000    0    12.011   -0.582981   -2.136035    0.027209
   1 C     6.0000    0    12.011   -1.424342   -4.811468   -0.018351
   2 C     6.0000    0    12.011    0.360546   -6.722914    0.449998
   3 C     6.0000    0    12.011   -0.341457   -9.265569    0.369810
   4 C     6.0000    0    12.011   -2.835150   -9.932265   -0.171981
   5 C     6.0000    0    12.011   -4.633673   -8.053893   -0.626766
   6 C     6.0000    0    12.011   -3.940151   -5.502651   -0.552743
   7 C     6.0000    0    12.011   -1.969745   -0.091632   -0.443502
   8 C     6.0000    0    12.011   -0.369433    1.955348   -0.204953
   9 C     6.0000    0    12.011    1.940613    1.071956    0.243901
  10 O     8.0000    0    15.999    1.811830   -1.448567    0.562715
  11 H     1.0000    0     1.008    2.308540   -6.251885    0.863642
  12 H     1.0000    0     1.008    1.055106  -10.717951    0.720222
  13 H     1.0000    0     1.008   -3.370981  -11.904618   -0.241383
  14 H     1.0000    0     1.008   -6.566147   -8.577218   -1.046047
  15 H     1.0000    0     1.008   -5.372928   -4.093623   -0.922451
  16 H     1.0000    0     1.008    3.109466    2.286843    1.413397
  17 H     1.0000    0     1.008    2.896311    1.386621   -1.550512
  18 H     1.0000    0     1.008   -0.970450    3.123766    1.331956
  19 H     1.0000    0     1.008   -0.386279    3.067639   -1.893454
  20 H     1.0000    0     1.008   -3.865906   -0.045354   -0.897045

--------------------------------
INTERNAL COORDINATES (ANGSTROEM)
--------------------------------
 C      0   0   0     0.000000000000     0.00000000     0.00000000
 C      1   0   0     1.484330891860     0.00000000     0.00000000
 C      2   1   0     1.405939538944   118.80580300     0.00000000
 C      3   2   1     1.396499971399   120.60471588   181.41502418
 C      4   3   2     1.395716629909   120.08549107   359.82437037
 C      5   4   3     1.397047584443   119.97607719   359.79396797
 C      6   5   4     1.399600346575   120.18905586     0.30424775
 C      1   2   3     1.330779655019   127.36960691   177.77354828
 C      8   1   2     1.380740099439   106.40609822   180.76636780
 C      9   8   1     1.330137640358   107.71444616     3.73937461
 O     10   9   8     1.346156856809   108.90951205   353.57620451
 H      3   2   1     1.082895000126   120.63343774     0.88342805
 H      4   3   2     1.082240285295   119.82672191   179.53815277
 H      5   4   3     1.082177994914   119.90027338   179.71116810
 H      6   5   4     1.082438291830   119.79402126   180.01245615
 H      7   6   5     1.081244293054   118.44106148   179.68525530
 H     10   9   8     1.085766375774   114.65977741   211.38131026
 H     10   9   8     1.088651252194   102.55757250   106.17513675
 H      9   8   1     1.069999999980   109.90861107   244.01197433
 H      9   8   1     1.069999999985   110.49354417   124.51949286
 H      8   1   2     1.032000000045   126.79695089     0.76636781

---------------------------
INTERNAL COORDINATES (A.U.)
---------------------------
 C      0   0   0     0.000000000000     0.00000000     0.00000000
 C      1   0   0     2.804978877734     0.00000000     0.00000000
 C      2   1   0     2.656840689456   118.80580300     0.00000000
 C      3   2   1     2.639002491974   120.60471588   181.41502418
 C      4   3   2     2.637522191087   120.08549107   359.82437037
 C      5   4   3     2.640037330654   119.97607719   359.79396797
 C      6   5   4     2.644861351967   120.18905586     0.30424775
 C      1   2   3     2.514809092581   127.36960691   177.77354828
 C      8   1   2     2.609220650062   106.40609822   180.76636780
 C      9   8   1     2.513595860696   107.71444616     3.73937461
 O     10   9   8     2.543867792669   108.90951205   353.57620451
 H      3   2   1     2.046374982030   120.63343774     0.88342805
 H      4   3   2     2.045137750303   119.82672191   179.53815277
 H      5   4   3     2.045020038543   119.90027338   179.71116810
 H      6   5   4     2.045511928427   119.79402126   180.01245615
 H      7   6   5     2.043255597737   118.44106148   179.68525530
 H     10   9   8     2.051801095633   114.65977741   211.38131026
 H     10   9   8     2.057252721997   102.55757250   106.17513675
 H      9   8   1     2.022006963257   109.90861107   244.01197433
 H      9   8   1     2.022006963268   110.49354417   124.51949286
 H      8   1   2     1.950197370292   126.79695089     0.76636781

---------------------
BASIS SET INFORMATION
---------------------
There are 3 groups of distinct atoms

 Group   1 Type C   : 7s4p1d contracted to 3s2p1d pattern {511/31/1}
 Group   2 Type O   : 7s4p1d contracted to 3s2p1d pattern {511/31/1}
 Group   3 Type H   : 4s1p contracted to 2s1p pattern {31/1}

Atom   0C    basis set group =>   1
Atom   1C    basis set group =>   1
Atom   2C    basis set group =>   1
Atom   3C    basis set group =>   1
Atom   4C    basis set group =>   1
Atom   5C    basis set group =>   1
Atom   6C    basis set group =>   1
Atom   7C    basis set group =>   1
Atom   8C    basis set group =>   1
Atom   9C    basis set group =>   1
Atom  10O    basis set group =>   2
Atom  11H    basis set group =>   3
Atom  12H    basis set group =>   3
Atom  13H    basis set group =>   3
Atom  14H    basis set group =>   3
Atom  15H    basis set group =>   3
Atom  16H    basis set group =>   3
Atom  17H    basis set group =>   3
Atom  18H    basis set group =>   3
Atom  19H    basis set group =>   3
Atom  20H    basis set group =>   3
---------------------------------
AUXILIARY/J BASIS SET INFORMATION
---------------------------------
There are 3 groups of distinct atoms

 Group   1 Type C   : 12s5p4d2f1g contracted to 6s4p3d1f1g pattern {711111/2111/211/2/1}
 Group   2 Type O   : 12s5p4d2f1g contracted to 6s4p3d1f1g pattern {711111/2111/211/2/1}
 Group   3 Type H   : 5s2p1d contracted to 3s1p1d pattern {311/2/1}

Atom   0C    basis set group =>   1
Atom   1C    basis set group =>   1
Atom   2C    basis set group =>   1
Atom   3C    basis set group =>   1
Atom   4C    basis set group =>   1
Atom   5C    basis set group =>   1
Atom   6C    basis set group =>   1
Atom   7C    basis set group =>   1
Atom   8C    basis set group =>   1
Atom   9C    basis set group =>   1
Atom  10O    basis set group =>   2
Atom  11H    basis set group =>   3
Atom  12H    basis set group =>   3
Atom  13H    basis set group =>   3
Atom  14H    basis set group =>   3
Atom  15H    basis set group =>   3
Atom  16H    basis set group =>   3
Atom  17H    basis set group =>   3
Atom  18H    basis set group =>   3
Atom  19H    basis set group =>   3
Atom  20H    basis set group =>   3
---------------------------------
AUXILIARY/C BASIS SET INFORMATION
---------------------------------
There are 3 groups of distinct atoms

 Group   1 Type C   : 8s6p5d3f contracted to 6s5p4d1f pattern {311111/21111/2111/3}
 Group   2 Type O   : 8s6p5d3f contracted to 6s5p4d1f pattern {311111/21111/2111/3}
 Group   3 Type H   : 4s3p2d contracted to 3s2p1d pattern {211/21/2}

Atom   0C    basis set group =>   1
Atom   1C    basis set group =>   1
Atom   2C    basis set group =>   1
Atom   3C    basis set group =>   1
Atom   4C    basis set group =>   1
Atom   5C    basis set group =>   1
Atom   6C    basis set group =>   1
Atom   7C    basis set group =>   1
Atom   8C    basis set group =>   1
Atom   9C    basis set group =>   1
Atom  10O    basis set group =>   2
Atom  11H    basis set group =>   3
Atom  12H    basis set group =>   3
Atom  13H    basis set group =>   3
Atom  14H    basis set group =>   3
Atom  15H    basis set group =>   3
Atom  16H    basis set group =>   3
Atom  17H    basis set group =>   3
Atom  18H    basis set group =>   3
Atom  19H    basis set group =>   3
Atom  20H    basis set group =>   3


           ************************************************************
           *        Program running with 8 parallel MPI-processes     *
           *              working on a common directory               *
           ************************************************************
------------------------------------------------------------------------------
                             ORCA STARTUP CALCULATIONS
                           -- RI-GTO INTEGRALS CHOSEN --
------------------------------------------------------------------------------
------------------------------------------------------------------------------
                   ___                                                        
                  /   \      - P O W E R E D   B Y -                         
                 /     \                                                     
                 |  |  |   _    _      __       _____    __    __             
                 |  |  |  | |  | |    /  \     |  _  \  |  |  /  |          
                  \  \/   | |  | |   /    \    | | | |  |  | /  /          
                 / \  \   | |__| |  /  /\  \   | |_| |  |  |/  /          
                |  |  |   |  __  | /  /__\  \  |    /   |      \           
                |  |  |   | |  | | |   __   |  |    \   |  |\   \          
                \     /   | |  | | |  |  |  |  | |\  \  |  | \   \       
                 \___/    |_|  |_| |__|  |__|  |_| \__\ |__|  \__/        
                                                                              
                      - O R C A' S   B I G   F R I E N D -                    
                                      &                                       
                       - I N T E G R A L  F E E D E R -                       
                                                                              
 v1 FN, 2020, v2 2021, v3 2022-2024                                           
------------------------------------------------------------------------------


----------------------
SHARK INTEGRAL PACKAGE
----------------------

Number of atoms                             ...     21
Number of basis functions                   ...    204
Number of shells                            ...     96
Maximum angular momentum                    ...      2
Integral batch strategy                     ... SHARK/LIBINT Hybrid
RI-J (if used) integral strategy            ... SPLIT-RIJ (Revised 2003 algorithm where possible)
Printlevel                                  ...      1
Contraction scheme used                     ... SEGMENTED contraction
Prescreening option                         ... SCHWARTZ
   Thresh                                   ... 1.000e-12
   Tcut                                     ... 1.000e-14
   Tpresel                                  ... 1.000e-14 
Coulomb Range Separation                    ... NOT USED
Exchange Range Separation                   ... NOT USED
Multipole approximations                    ... NOT USED
Finite Nucleus Model                        ... NOT USED
CABS basis                                  ... NOT available
Auxiliary Coulomb fitting basis             ... AVAILABLE
   # of basis functions in Aux-J            ...    649
   # of shells in Aux-J                     ...    215
   Maximum angular momentum in Aux-J        ...      4
Auxiliary J/K fitting basis                 ... NOT available
Auxiliary Correlation fitting basis         ... AVAILABLE
   # of basis functions in Aux-C            ...    668
   # of shells in Aux-C                     ...    236
   Maximum angular momentum in Aux-C        ...      3
Auxiliary 'external' fitting basis          ... NOT available

Checking pre-screening integrals            ... done (  0.0 sec) Dimension = 96
Check shell pair data                       ... done (  0.0 sec)
Shell pair information
Shell pair cut-off parameter TPreSel        ...   1.0e-14
Total number of shell pairs                 ...      4656
Shell pairs after pre-screening             ...      4219
Total number of primitive shell pairs       ...     16826
Primitive shell pairs kept                  ...     11138
          la=0 lb=0:   1308 shell pairs
          la=1 lb=0:   1539 shell pairs
          la=1 lb=1:    484 shell pairs
          la=2 lb=0:    520 shell pairs
          la=2 lb=1:    310 shell pairs
          la=2 lb=2:     58 shell pairs

Calculating one electron integrals          ... done (  0.0 sec)
Calculating RI/J V-Matrix + Cholesky decomp.... done (  0.1 sec)
Calculating RI/C V-Matrix + Cholesky decomp.... done (  0.1 sec)
Calculating Nuclear repulsion               ... done (  0.0 sec) ENN=    569.747861383361 Eh

Diagonalization of the overlap matrix:
Smallest eigenvalue                        ... 3.064e-04
Time for diagonalization                   ...    0.006 sec
Threshold for overlap eigenvalues          ... 1.000e-07
Number of eigenvalues below threshold      ... 0
Time for construction of square roots      ...    0.037 sec
Total time needed                          ...    0.044 sec

-------------------
DFT GRID GENERATION
-------------------

General Integration Accuracy     IntAcc      ... 4.388
Radial Grid Type                 RadialGrid  ... OptM3 with GC (2021)
Angular Grid (max. ang.)         AngularGrid ... 4 (Lebedev-302)
Angular grid pruning method      GridPruning ... 4 (adaptive)
Weight generation scheme         WeightScheme... mBecke (2022)
Basis function cutoff            BFCut       ... 1.0000e-12
Integration weight cutoff        WCut        ... 1.0000e-14
Partially contracted basis set               ... off
Rotationally invariant grid construction     ... off
Angular grids for H and He will be reduced by one unit

Total number of grid points                  ...    97943
Total number of batches                      ...     1541
Average number of points per batch           ...       63
Average number of grid points per atom       ...     4664

--------------------
COSX GRID GENERATION
--------------------

GRIDX 1
-------
General Integration Accuracy     IntAcc      ... 3.816
Radial Grid Type                 RadialGrid  ... OptM3 with GC (2021)
Angular Grid (max. ang.)         AngularGrid ... 1 (Lebedev-50)
Angular grid pruning method      GridPruning ... 4 (adaptive)
Weight generation scheme         WeightScheme... mBecke (2022)
Basis function cutoff            BFCut       ... 1.0000e-12
Integration weight cutoff        WCut        ... 1.0000e-14
Partially contracted basis set               ... on
Rotationally invariant grid construction     ... off
Angular grids for H and He will be reduced by one unit

Total number of grid points                  ...    12523
Total number of batches                      ...      108
Average number of points per batch           ...      115
Average number of grid points per atom       ...      596
UseSFitting                                  ... on

GRIDX 2
-------
General Integration Accuracy     IntAcc      ... 4.020
Radial Grid Type                 RadialGrid  ... OptM3 with GC (2021)
Angular Grid (max. ang.)         AngularGrid ... 2 (Lebedev-110)
Angular grid pruning method      GridPruning ... 4 (adaptive)
Weight generation scheme         WeightScheme... mBecke (2022)
Basis function cutoff            BFCut       ... 1.0000e-12
Integration weight cutoff        WCut        ... 1.0000e-14
Partially contracted basis set               ... on
Rotationally invariant grid construction     ... off
Angular grids for H and He will be reduced by one unit

Total number of grid points                  ...    27125
Total number of batches                      ...      222
Average number of points per batch           ...      122
Average number of grid points per atom       ...     1292
UseSFitting                                  ... on

GRIDX 3
-------
General Integration Accuracy     IntAcc      ... 4.338
Radial Grid Type                 RadialGrid  ... OptM3 with GC (2021)
Angular Grid (max. ang.)         AngularGrid ... 3 (Lebedev-194)
Angular grid pruning method      GridPruning ... 4 (adaptive)
Weight generation scheme         WeightScheme... mBecke (2022)
Basis function cutoff            BFCut       ... 1.0000e-12
Integration weight cutoff        WCut        ... 1.0000e-14
Partially contracted basis set               ... on
Rotationally invariant grid construction     ... off
Angular grids for H and He will be reduced by one unit

Total number of grid points                  ...    59549
Total number of batches                      ...      476
Average number of points per batch           ...      125
Average number of grid points per atom       ...     2836
UseSFitting                                  ... on
Initializing property integral containers    ... done (  0.0 sec)

SHARK setup successfully completed in   1.7 seconds

Maximum memory used throughout the entire STARTUP-calculation: 26.6 MB


           ************************************************************
           *        Program running with 8 parallel MPI-processes     *
           *              working on a common directory               *
           ************************************************************
-------------------------------------------------------------------------------
                                 ORCA GUESS
                   Start orbitals & Density for SCF / CASSCF
-------------------------------------------------------------------------------

------------
SCF SETTINGS
------------
Hamiltonian:
 Density Functional     Method          .... DFT(GTOs)
 Exchange Functional    Exchange        .... B88
   X-Alpha parameter    XAlpha          ....  0.666667
   Becke's b parameter  XBeta           ....  0.004200
 Correlation Functional Correlation     .... LYP
 LDA part of GGA corr.  LDAOpt          .... VWN-3
 Gradients option       PostSCFGGA      .... off
 Hybrid DFT is turned on
   Fraction HF Exchange ScalHFX         ....  0.530000
   Scaling of DF-GGA-X  ScalDFX         ....  0.470000
   Scaling of DF-GGA-C  ScalDFC         ....  0.730000
   Scaling of DF-LDA-C  ScalLDAC        ....  0.730000
   Perturbative correction              ....  0.270000
   NL short-range parameter             ....  7.800000
 RI-approximation to the Coulomb term is turned on
   Number of AuxJ basis functions       .... 649
   RIJ-COSX (HFX calculated with COS-X)).... on


General Settings:
 Integral files         IntName         .... calc
 Hartree-Fock type      HFTyp           .... RHF
 Total Charge           Charge          ....    0
 Multiplicity           Mult            ....    1
 Number of Electrons    NEL             ....   78
 Basis Dimension        Dim             ....  204
 Nuclear Repulsion      ENuc            ....    569.7478613834 Eh

Convergence Acceleration:
 AO-DIIS                CNVDIIS         .... on
   Start iteration      DIISMaxIt       ....    12
   Startup error        DIISStart       ....  0.200000
   # of expansion vecs  DIISMaxEq       ....     5
   Bias factor          DIISBfac        ....   1.050
   Max. coefficient     DIISMaxC        ....  10.000
 MO-DIIS                CNVKDIIS        .... off
 Trust-Rad. Augm. Hess. CNVTRAH         .... auto
   Auto Start mean grad. ratio tolernc. ....  1.125000
   Auto Start start iteration           ....    50
   Auto Start num. interpolation iter.  ....    10
   Max. Number of Micro iterations      ....    24
   Max. Number of Macro iterations      .... Maxiter - #DIIS iter
   Number of Davidson start vectors     ....     2
   Converg. threshold    (grad. norm)   ....   2.000e-06
   Grad. Scal. Fac. for Micro threshold ....   0.100
   Minimum threshold for Micro iter.    ....   1.000e-02
   NR start threshold (gradient norm)   ....   1.000e-04
   Initial trust radius                 ....   0.400
   Minimum AH scaling param. (alpha)    ....   1.000
   Maximum AH scaling param. (alpha)    .... 1000.000
   Quad. conv. algorithm                .... NR
   White noise on init. David. guess    .... on
   Maximum white noise                  ....   0.010
   Pseudo random numbers                .... off
   Inactive MOs                         .... canonical
   Orbital update algorithm             .... Taylor
   Preconditioner                       .... Diag
   Full preconditioner red. dimension   ....   250
 SOSCF                  CNVSOSCF        .... on
   Start iteration      SOSCFMaxIt      ....   150
   Startup grad/error   SOSCFStart      ....  0.003300
   Hessian update       SOSCFHessUp     .... L-BFGS
 Level Shifting         CNVShift        .... on
   Level shift para.    LevelShift      ....    0.2500
   Turn off err/grad.   ShiftErr        ....    0.0010
 Zerner damping         CNVZerner       .... off
 Static damping         CNVDamp         .... on
   Fraction old density DampFac         ....    0.7000
   Max. Damping (<1)    DampMax         ....    0.9800
   Min. Damping (>=0)   DampMin         ....    0.0000
   Turn off err/grad.   DampErr         ....    0.1000

SCF Procedure:
 Maximum # iterations   MaxIter         ....   125
 SCF integral mode      SCFMode         .... Direct
   Integral package                     .... SHARK and LIBINT hybrid scheme
 Reset frequency        DirectResetFreq ....    20
 Integral Threshold     Thresh          ....  1.000e-12 Eh
 Primitive CutOff       TCut            ....  1.000e-14 Eh

Convergence Tolerance:
 Convergence Check Mode ConvCheckMode   .... Total+1el-Energy
 Convergence forced     ConvForced      .... 0
 Energy Change          TolE            ....  1.000e-09 Eh
 1-El. energy change                    ....  1.000e-06 Eh
 Orbital Gradient       TolG            ....  2.000e-06
 Orbital Rotation angle TolX            ....  2.000e-06
 DIIS Error             TolErr          ....  1.000e-08

------------------------------
INITIAL GUESS: MODEL POTENTIAL
------------------------------
Loading Hartree-Fock densities                     ... done
Calculating cut-offs                               ... done
Initializing the effective Hamiltonian             ... done
Setting up the integral package (SHARK)            ... done
Starting the Coulomb interaction                   ... done (   0.1 sec)
Making the grid                                    ... done (   0.1 sec)
Mapping shells                                     ... done
Starting the XC term evaluation                    ... done (   0.0 sec)
  promolecular density results
     # of electrons  =     77.993819747
     EX              =    -62.756256952
     EC              =     -0.876836084
     EX+EC           =    -63.633093036
Transforming the Hamiltonian                       ... done (   0.0 sec)
Diagonalizing the Hamiltonian                      ... done (   0.0 sec)
Back transforming the eigenvectors                 ... done (   0.0 sec)
Now organizing SCF variables                       ... done
                      ------------------
                      INITIAL GUESS DONE (   0.3 sec)
                      ------------------
             **** ENERGY FILE WAS UPDATED (calc.en.tmp) ****
Finished Guess after   0.5 sec
Maximum memory used throughout the entire GUESS-calculation: 14.9 MB


           ************************************************************
           *        Program running with 8 parallel MPI-processes     *
           *              working on a common directory               *
           ************************************************************

-------------------------------------------------------------------------------------------
                                      ORCA LEAN-SCF
                              memory conserving SCF solver
-------------------------------------------------------------------------------------------

--------------------
CPCM SOLVATION MODEL
--------------------
CPCM parameters:
  Epsilon                                         ...      16.7000
  Refrac                                          ...       1.2750
  Rsolv                                           ...       1.3000
  Surface type                                    ... GAUSSIAN VDW
  Discretization scheme                           ... Constant charge density
    Threshold for H atoms                         ...       5.0000 (charges/Ang^2)
    Threshold for non-H atoms                     ...       5.0000 (charges/Ang^2)
  Epsilon function type                           ...         CPCM
Solvent:                                          ... CUSTOM
Radii:
  Scheme                                          ... Element-dependent radii
  Radius for C  used is    3.8550 Bohr (=   2.0400 Ang.)
  Radius for O  used is    3.4469 Bohr (=   1.8240 Ang.)
  Radius for H  used is    2.4944 Bohr (=   1.3200 Ang.)
Calculating surface                               ...        done! (  0.0s)
Cavity surface points                             ...         1976
Cavity Volume                                     ...    1249.0027
Cavity Surface-area                               ...     678.6533
Calculating surface distance matrix               ...        done! (  0.1s)
Performing Cholesky decomposition & store         ...        done! (  0.2s)
Overall time for CPCM initialization              ...                 0.3s

----------------------------------------D-I-I-S--------------------------------------------
Iteration    Energy (Eh)           Delta-E    RMSDP     MaxDP     DIISErr   Damp  Time(sec)
-------------------------------------------------------------------------------------------
               ***  Starting incremental Fock matrix formation  ***
    1    -460.6058041280292628     0.00e+00  3.95e-03  8.34e-02  1.98e-01  0.700   1.7
    2    -460.7187355220268046    -1.13e-01  2.91e-03  5.78e-02  1.17e-01  0.700   1.2
                               ***Turning on AO-DIIS***
    3    -460.7783274895042496    -5.96e-02  1.76e-03  4.40e-02  5.85e-02  0.700   1.1
    4    -460.8141820078359387    -3.59e-02  4.02e-03  1.11e-01  3.69e-02  0.000   1.1
    5    -460.8907045614802200    -7.65e-02  2.38e-04  6.26e-03  4.14e-03  0.000   1.1
                              *** Initializing SOSCF ***
---------------------------------------S-O-S-C-F--------------------------------------
Iteration    Energy (Eh)           Delta-E    RMSDP     MaxDP     MaxGrad    Time(sec)
--------------------------------------------------------------------------------------
    6    -460.8908944637529430    -1.90e-04  9.68e-05  1.99e-03  1.60e-03     1.1
               *** Restarting incremental Fock matrix formation ***
    7    -460.8911275960066405    -2.33e-04  9.45e-05  2.32e-03  6.13e-04     1.7
    8    -460.8911348799221059    -7.28e-06  5.13e-05  1.04e-03  1.84e-04     1.4
    9    -460.8911370055049019    -2.13e-06  2.27e-05  5.46e-04  8.09e-05     1.4
   10    -460.8911373168438104    -3.11e-07  5.94e-06  1.30e-04  2.74e-05     1.3
   11    -460.8911373407023575    -2.39e-08  2.21e-06  5.55e-05  6.61e-06     1.4
   12    -460.8911373472350306    -6.53e-09  5.23e-07  1.19e-05  2.73e-06     1.3
   13    -460.8911373472345758     4.55e-13  2.15e-07  5.10e-06  2.12e-06     1.2
                 **** Energy Check signals convergence ****

               *****************************************************
               *                     SUCCESS                       *
               *           SCF CONVERGED AFTER  13 CYCLES          *
               *****************************************************

Recomputing exchange energy using gridx3       ... done (    1.863 sec)
Old exchange energy                            :    -33.847309729 Eh
New exchange energy                            :    -33.847337459 Eh
Exchange energy change after final integration :     -0.000027729 Eh
Total energy after final integration           :   -460.891165076 Eh
             **** ENERGY FILE WAS UPDATED (calc.en.tmp) ****

----------------
TOTAL SCF ENERGY
----------------

Total Energy       :       -460.89116507631763 Eh          -12541.48620 eV

Components:
Nuclear Repulsion  :        569.74786138336083 Eh           15503.62750 eV
Electronic Energy  :      -1030.63116139862223 Eh          -28044.89968 eV
One Electron Energy:      -1753.26822354848923 Eh          -47708.85383 eV
Two Electron Energy:        722.63706214986689 Eh           19663.95416 eV
CPCM Dielectric    :         -0.00783733197301 Eh              -0.21326 eV

Virial components:
Potential Energy   :       -919.08982116434640 Eh          -25009.70550 eV
Kinetic Energy     :        458.19865608802871 Eh           12468.21930 eV
Virial Ratio       :          2.00587629176235

DFT components:
N(Alpha)           :       38.999997962321 electrons
N(Beta)            :       38.999997962321 electrons
N(Total)           :       77.999995924642 electrons
E(X)               :      -30.054308217797 Eh       
E(C)               :       -1.929645386512 Eh       
E(XC)              :      -31.983953604309 Eh       

CPCM Solvation Model Properties:
Surface-charge          :         -0.02254178494512
Corrected charge        :          0.00000000000000
Outlying charge corr.   :          0.00003316609335 Eh               0.00090 eV
Free-energy (cav+disp)  :  This term is not implemented in the current solvation scheme

---------------
SCF CONVERGENCE
---------------

  Last Energy change         ...   -4.5475e-13  Tolerance :   1.0000e-09
  Last MAX-Density change    ...    5.1006e-06  Tolerance :   1.0000e-08
  Last RMS-Density change    ...    2.1466e-07  Tolerance :   1.0000e-09
  Last DIIS Error            ...    1.5955e-03  Tolerance :   1.0000e-08
  Last Orbital Gradient      ...    2.1187e-06  Tolerance :   2.0000e-06
  Last Orbital Rotation      ...    4.0930e-06  Tolerance :   2.0000e-06


----------------
ORBITAL ENERGIES
----------------

  NO   OCC          E(Eh)            E(eV) 
   0   2.0000     -19.745841      -537.3116 
   1   2.0000     -10.678123      -290.5665 
   2   2.0000     -10.647268      -289.7269 
   3   2.0000     -10.646651      -289.7101 
   4   2.0000     -10.635254      -289.4000 
   5   2.0000     -10.632263      -289.3186 
   6   2.0000     -10.631220      -289.2902 
   7   2.0000     -10.630348      -289.2665 
   8   2.0000     -10.629448      -289.2420 
   9   2.0000     -10.595839      -288.3274 
  10   2.0000     -10.588832      -288.1368 
  11   2.0000      -1.240726       -33.7619 
  12   2.0000      -0.977324       -26.5943 
  13   2.0000      -0.943848       -25.6834 
  14   2.0000      -0.894826       -24.3494 
  15   2.0000      -0.852551       -23.1991 
  16   2.0000      -0.832198       -22.6453 
  17   2.0000      -0.715483       -19.4693 
  18   2.0000      -0.710255       -19.3270 
  19   2.0000      -0.674558       -18.3557 
  20   2.0000      -0.653119       -17.7723 
  21   2.0000      -0.627036       -17.0625 
  22   2.0000      -0.594444       -16.1757 
  23   2.0000      -0.576704       -15.6929 
  24   2.0000      -0.537716       -14.6320 
  25   2.0000      -0.527053       -14.3418 
  26   2.0000      -0.498710       -13.5706 
  27   2.0000      -0.494299       -13.4506 
  28   2.0000      -0.468982       -12.7616 
  29   2.0000      -0.467563       -12.7230 
  30   2.0000      -0.448369       -12.2007 
  31   2.0000      -0.436932       -11.8895 
  32   2.0000      -0.426210       -11.5978 
  33   2.0000      -0.413549       -11.2532 
  34   2.0000      -0.405850       -11.0437 
  35   2.0000      -0.388610       -10.5746 
  36   2.0000      -0.305775        -8.3206 
  37   2.0000      -0.296206        -8.0602 
  38   2.0000      -0.234232        -6.3738 
  39   0.0000       0.017727         0.4824 
  40   0.0000       0.044735         1.2173 
  41   0.0000       0.114771         3.1231 
  42   0.0000       0.124331         3.3832 
  43   0.0000       0.128787         3.5045 
  44   0.0000       0.150931         4.1070 
  45   0.0000       0.155854         4.2410 
  46   0.0000       0.167704         4.5635 
  47   0.0000       0.181032         4.9261 
  48   0.0000       0.190488         5.1834 
  49   0.0000       0.208069         5.6618 
*Only the first 10 virtual orbitals were printed.

                    ********************************
                    * MULLIKEN POPULATION ANALYSIS *
                    ********************************

-----------------------
MULLIKEN ATOMIC CHARGES
-----------------------
   0 C :    0.218861
   1 C :   -0.002750
   2 C :   -0.038123
   3 C :   -0.013789
   4 C :   -0.017268
   5 C :   -0.013376
   6 C :   -0.037020
   7 C :   -0.240364
   8 C :    0.150073
   9 C :    0.276710
  10 O :   -0.392830
  11 H :    0.016655
  12 H :    0.024236
  13 H :    0.024319
  14 H :    0.024609
  15 H :    0.021444
  16 H :    0.017219
  17 H :   -0.029738
  18 H :    0.006425
  19 H :    0.016716
  20 H :   -0.012012
Sum of atomic charges:   -0.0000000

--------------------------------
MULLIKEN REDUCED ORBITAL CHARGES
--------------------------------
  0 C s       :     3.030263  s :     3.030263
      pz      :     0.979924  p :     2.667459
      px      :     0.780256
      py      :     0.907279
      dz2     :     0.008196  d :     0.083417
      dxz     :     0.016635
      dyz     :     0.009905
      dx2y2   :     0.026462
      dxy     :     0.022219

  1 C s       :     3.065421  s :     3.065421
      pz      :     1.005802  p :     2.892091
      px      :     0.949485
      py      :     0.936804
      dz2     :     0.004086  d :     0.045237
      dxz     :     0.006655
      dyz     :     0.006730
      dx2y2   :     0.013922
      dxy     :     0.013844

  2 C s       :     3.234468  s :     3.234468
      pz      :     0.980846  p :     2.766012
      px      :     0.867057
      py      :     0.918109
      dz2     :     0.003065  d :     0.037643
      dxz     :     0.003141
      dyz     :     0.006790
      dx2y2   :     0.012420
      dxy     :     0.012226

  3 C s       :     3.160860  s :     3.160860
      pz      :     0.977058  p :     2.814100
      px      :     0.920696
      py      :     0.916345
      dz2     :     0.003129  d :     0.038830
      dxz     :     0.004936
      dyz     :     0.005233
      dx2y2   :     0.011943
      dxy     :     0.013589

  4 C s       :     3.162494  s :     3.162494
      pz      :     0.983767  p :     2.816152
      px      :     0.947430
      py      :     0.884956
      dz2     :     0.003374  d :     0.038621
      dxz     :     0.006356
      dyz     :     0.003438
      dx2y2   :     0.013151
      dxy     :     0.012302

  5 C s       :     3.160534  s :     3.160534
      pz      :     0.979035  p :     2.814150
      px      :     0.888469
      py      :     0.946646
      dz2     :     0.003012  d :     0.038691
      dxz     :     0.003288
      dyz     :     0.006998
      dx2y2   :     0.013054
      dxy     :     0.012339

  6 C s       :     3.213014  s :     3.213014
      pz      :     0.980457  p :     2.786499
      px      :     0.919876
      py      :     0.886166
      dz2     :     0.003131  d :     0.037506
      dxz     :     0.004724
      dyz     :     0.005198
      dx2y2   :     0.011473
      dxy     :     0.012980

  7 C s       :     3.317123  s :     3.317123
      pz      :     1.063223  p :     2.879738
      px      :     0.852273
      py      :     0.964242
      dz2     :     0.003521  d :     0.043503
      dxz     :     0.004185
      dyz     :     0.009411
      dx2y2   :     0.011655
      dxy     :     0.014731

  8 C s       :     2.725471  s :     2.725471
      pz      :     1.014322  p :     3.069167
      px      :     1.001849
      py      :     1.052996
      dz2     :     0.007992  d :     0.055289
      dxz     :     0.009607
      dyz     :     0.014252
      dx2y2   :     0.010900
      dxy     :     0.012539

  9 C s       :     2.867388  s :     2.867388
      pz      :     1.017789  p :     2.771235
      px      :     1.041327
      py      :     0.712119
      dz2     :     0.012155  d :     0.084668
      dxz     :     0.012428
      dyz     :     0.016625
      dx2y2   :     0.025041
      dxy     :     0.018418

 10 O s       :     3.727903  s :     3.727903
      pz      :     1.813826  p :     4.644581
      px      :     1.462987
      py      :     1.367768
      dz2     :     0.002544  d :     0.020346
      dxz     :     0.003298
      dyz     :     0.002560
      dx2y2   :     0.008589
      dxy     :     0.003354

 11 H s       :     0.958663  s :     0.958663
      pz      :     0.004791  p :     0.024682
      px      :     0.016064
      py      :     0.003827

 12 H s       :     0.951249  s :     0.951249
      pz      :     0.004569  p :     0.024515
      px      :     0.009717
      py      :     0.010228

 13 H s       :     0.951169  s :     0.951169
      pz      :     0.004221  p :     0.024512
      px      :     0.003973
      py      :     0.016318

 14 H s       :     0.950861  s :     0.950861
      pz      :     0.004758  p :     0.024530
      px      :     0.015873
      py      :     0.003899

 15 H s       :     0.953870  s :     0.953870
      pz      :     0.004754  p :     0.024686
      px      :     0.010258
      py      :     0.009673

 16 H s       :     0.957018  s :     0.957018
      pz      :     0.009170  p :     0.025763
      px      :     0.009126
      py      :     0.007467

 17 H s       :     1.004872  s :     1.004872
      pz      :     0.013635  p :     0.024866
      px      :     0.008667
      py      :     0.002564

 18 H s       :     0.967137  s :     0.967137
      pz      :     0.011388  p :     0.026438
      px      :     0.005949
      py      :     0.009101

 19 H s       :     0.956448  s :     0.956448
      pz      :     0.013260  p :     0.026836
      px      :     0.004854
      py      :     0.008721

 20 H s       :     0.984457  s :     0.984457
      pz      :     0.006404  p :     0.027555
      px      :     0.017423
      py      :     0.003728


                     *******************************
                     * LOEWDIN POPULATION ANALYSIS *
                     *******************************

----------------------
LOEWDIN ATOMIC CHARGES
----------------------
   0 C :    0.054976
   1 C :   -0.041350
   2 C :   -0.024867
   3 C :   -0.026782
   4 C :   -0.031029
   5 C :   -0.026198
   6 C :   -0.015857
   7 C :   -0.065964
   8 C :   -0.043976
   9 C :    0.068524
  10 O :   -0.122137
  11 H :    0.031216
  12 H :    0.033835
  13 H :    0.032734
  14 H :    0.034723
  15 H :    0.034866
  16 H :    0.023516
  17 H :    0.006872
  18 H :    0.022735
  19 H :    0.034532
  20 H :    0.019632

-------------------------------
LOEWDIN REDUCED ORBITAL CHARGES
-------------------------------
  0 C s       :     2.833415  s :     2.833415
      pz      :     0.977730  p :     2.927150
      px      :     0.892142
      py      :     1.057277
      dz2     :     0.016721  d :     0.184460
      dxz     :     0.034886
      dyz     :     0.018565
      dx2y2   :     0.062026
      dxy     :     0.052262

  1 C s       :     2.848387  s :     2.848387
      pz      :     0.984969  p :     3.083311
      px      :     1.071368
      py      :     1.026974
      dz2     :     0.008661  d :     0.109653
      dxz     :     0.013954
      dyz     :     0.013268
      dx2y2   :     0.036879
      dxy     :     0.036890

  2 C s       :     2.857329  s :     2.857329
      pz      :     0.976176  p :     3.075314
      px      :     1.042381
      py      :     1.056756
      dz2     :     0.006499  d :     0.092225
      dxz     :     0.005869
      dyz     :     0.014239
      dx2y2   :     0.033556
      dxy     :     0.032061

  3 C s       :     2.858303  s :     2.858303
      pz      :     0.966424  p :     3.074117
      px      :     1.052300
      py      :     1.055393
      dz2     :     0.006722  d :     0.094362
      dxz     :     0.010068
      dyz     :     0.010641
      dx2y2   :     0.031255
      dxy     :     0.035676

  4 C s       :     2.858995  s :     2.858995
      pz      :     0.971381  p :     3.078258
      px      :     1.060595
      py      :     1.046282
      dz2     :     0.007252  d :     0.093776
      dxz     :     0.013629
      dyz     :     0.006323
      dx2y2   :     0.034380
      dxy     :     0.032193

  5 C s       :     2.858573  s :     2.858573
      pz      :     0.968535  p :     3.073965
      px      :     1.043337
      py      :     1.062093
      dz2     :     0.006450  d :     0.093660
      dxz     :     0.006057
      dyz     :     0.014691
      dx2y2   :     0.034347
      dxy     :     0.032115

  6 C s       :     2.856628  s :     2.856628
      pz      :     0.975116  p :     3.067895
      px      :     1.037781
      py      :     1.054999
      dz2     :     0.006563  d :     0.091333
      dxz     :     0.009672
      dyz     :     0.010328
      dx2y2   :     0.030298
      dxy     :     0.034473

  7 C s       :     2.825086  s :     2.825086
      pz      :     1.038691  p :     3.132936
      px      :     1.044586
      py      :     1.049660
      dz2     :     0.007687  d :     0.107943
      dxz     :     0.008100
      dyz     :     0.019350
      dx2y2   :     0.032508
      dxy     :     0.040299

  8 C s       :     2.759599  s :     2.759599
      pz      :     1.043895  p :     3.142930
      px      :     1.055166
      py      :     1.043870
      dz2     :     0.018431  d :     0.141447
      dxz     :     0.021966
      dyz     :     0.038161
      dx2y2   :     0.027800
      dxy     :     0.035089

  9 C s       :     2.770021  s :     2.770021
      pz      :     1.057309  p :     2.965716
      px      :     1.069633
      py      :     0.838775
      dz2     :     0.026300  d :     0.195738
      dxz     :     0.032702
      dyz     :     0.036939
      dx2y2   :     0.058706
      dxy     :     0.041092

 10 O s       :     3.403595  s :     3.403595
      pz      :     1.793976  p :     4.681255
      px      :     1.491173
      py      :     1.396106
      dz2     :     0.003992  d :     0.037287
      dxz     :     0.004976
      dyz     :     0.004616
      dx2y2   :     0.016558
      dxy     :     0.007145

 11 H s       :     0.897633  s :     0.897633
      pz      :     0.015707  p :     0.071152
      px      :     0.042304
      py      :     0.013141

 12 H s       :     0.896666  s :     0.896666
      pz      :     0.014924  p :     0.069499
      px      :     0.026741
      py      :     0.027834

 13 H s       :     0.897458  s :     0.897458
      pz      :     0.014266  p :     0.069808
      px      :     0.013455
      py      :     0.042087

 14 H s       :     0.895770  s :     0.895770
      pz      :     0.015385  p :     0.069507
      px      :     0.041114
      py      :     0.013009

 15 H s       :     0.894300  s :     0.894300
      pz      :     0.015386  p :     0.070834
      px      :     0.028231
      py      :     0.027217

 16 H s       :     0.907812  s :     0.907812
      pz      :     0.023754  p :     0.068672
      px      :     0.023810
      py      :     0.021107

 17 H s       :     0.925665  s :     0.925665
      pz      :     0.035688  p :     0.067463
      px      :     0.021989
      py      :     0.009786

 18 H s       :     0.905127  s :     0.905127
      pz      :     0.029765  p :     0.072138
      px      :     0.018041
      py      :     0.024332

 19 H s       :     0.894595  s :     0.894595
      pz      :     0.033141  p :     0.070873
      px      :     0.014624
      py      :     0.023108

 20 H s       :     0.897531  s :     0.897531
      pz      :     0.022850  p :     0.082837
      px      :     0.044887
      py      :     0.015100


                      *****************************
                      * MAYER POPULATION ANALYSIS *
                      *****************************

  NA   - Mulliken gross atomic population
  ZA   - Total nuclear charge
  QA   - Mulliken gross atomic charge
  VA   - Mayer's total valence
  BVA  - Mayer's bonded valence
  FA   - Mayer's free valence

  ATOM       NA         ZA         QA         VA         BVA        FA
  0 C      5.7811     6.0000     0.2189     3.8770     3.8770    -0.0000
  1 C      6.0027     6.0000    -0.0027     3.7777     3.7777     0.0000
  2 C      6.0381     6.0000    -0.0381     3.8302     3.8302     0.0000
  3 C      6.0138     6.0000    -0.0138     3.8401     3.8401    -0.0000
  4 C      6.0173     6.0000    -0.0173     3.8273     3.8273    -0.0000
  5 C      6.0134     6.0000    -0.0134     3.8514     3.8514     0.0000
  6 C      6.0370     6.0000    -0.0370     3.8705     3.8705    -0.0000
  7 C      6.2404     6.0000    -0.2404     3.9602     3.9602    -0.0000
  8 C      5.8499     6.0000     0.1501     3.9266     3.9266     0.0000
  9 C      5.7233     6.0000     0.2767     4.0495     4.0495    -0.0000
 10 O      8.3928     8.0000    -0.3928     2.0846     2.0846    -0.0000
 11 H      0.9833     1.0000     0.0167     1.0015     1.0015     0.0000
 12 H      0.9758     1.0000     0.0242     0.9820     0.9820    -0.0000
 13 H      0.9757     1.0000     0.0243     0.9820     0.9820     0.0000
 14 H      0.9754     1.0000     0.0246     0.9823     0.9823    -0.0000
 15 H      0.9786     1.0000     0.0214     0.9869     0.9869    -0.0000
 16 H      0.9828     1.0000     0.0172     0.9790     0.9790    -0.0000
 17 H      1.0297     1.0000    -0.0297     0.9714     0.9714    -0.0000
 18 H      0.9936     1.0000     0.0064     0.9708     0.9708     0.0000
 19 H      0.9833     1.0000     0.0167     0.9746     0.9746    -0.0000
 20 H      1.0120     1.0000    -0.0120     0.9973     0.9973    -0.0000

  Mayer bond orders larger than 0.100000
B(  0-C ,  1-C ) :   1.0269 B(  0-C ,  7-C ) :   1.7847 B(  0-C , 10-O ) :   1.0637 
B(  1-C ,  2-C ) :   1.3576 B(  1-C ,  6-C ) :   1.3726 B(  2-C ,  3-C ) :   1.3827 
B(  2-C , 11-H ) :   1.0072 B(  3-C ,  4-C ) :   1.3939 B(  3-C , 12-H ) :   0.9976 
B(  4-C ,  5-C ) :   1.3724 B(  4-C , 13-H ) :   0.9985 B(  5-C ,  6-C ) :   1.4163 
B(  5-C , 14-H ) :   0.9950 B(  6-C , 15-H ) :   0.9984 B(  7-C ,  8-C ) :   0.9919 
B(  7-C , 20-H ) :   1.0296 B(  8-C ,  9-C ) :   1.1441 B(  8-C , 18-H ) :   0.8799 
B(  8-C , 19-H ) :   0.9037 B(  9-C , 10-O ) :   0.9449 B(  9-C , 16-H ) :   0.9499 
B(  9-C , 17-H ) :   0.9450 

-------
TIMINGS
-------

Total SCF time: 0 days 0 hours 0 min 19 sec 

Total time                  ....      19.601 sec
Sum of individual times     ....      19.591 sec  (100.0%)

SCF preparation             ....       0.547 sec  (  2.8%)
Fock matrix formation       ....      17.516 sec  ( 89.4%)
  Startup                   ....       0.103 sec  (  0.6% of F)
  Split-RI-J                ....       1.075 sec  (  6.1% of F)
  Chain of spheres X        ....      10.488 sec  ( 59.9% of F)
  XC integration            ....       1.744 sec  ( 10.0% of F)
    XC Preparation          ....       0.000 sec  (  0.0% of XC)
    Basis function eval.    ....       0.662 sec  ( 37.9% of XC)
    Density eval.           ....       0.397 sec  ( 22.7% of XC)
    XC-Functional eval.     ....       0.087 sec  (  5.0% of XC)
    XC-Potential eval.      ....       0.441 sec  ( 25.3% of XC)
  CPCM terms                ....       2.477 sec  ( 14.1% of F)
Diagonalization             ....       0.000 sec  (  0.0%)
Density matrix formation    ....       0.589 sec  (  3.0%)
Total Energy calculation    ....       0.048 sec  (  0.2%)
Population analysis         ....       0.019 sec  (  0.1%)
Orbital Transformation      ....       0.145 sec  (  0.7%)
Orbital Orthonormalization  ....       0.000 sec  (  0.0%)
DIIS solution               ....       0.329 sec  (  1.7%)
SOSCF solution              ....       0.395 sec  (  2.0%)
Finished LeanSCF after  19.7 sec

Maximum memory used throughout the entire LEANSCF-calculation: 22.6 MB


           ************************************************************
           *        Program running with 8 parallel MPI-processes     *
           *              working on a common directory               *
           ************************************************************

------------------------------------------------------------------------------
                                ORCA  MP2 
------------------------------------------------------------------------------

Freezing NCore=22 chemical core electrons

----------------------
RI-MP2 ENERGY+GRADIENT
----------------------
Dimension of the orbital basis            ...  204
Dimension of the AuxC basis               ...  668
Memory devoted to MP2                     ... 8000 MB   
Data format for matrix containers         ... DOUBLE
Compression type for matrix containers    ... UNCOMPRESSED
Overall scaling of the MP2 energy         ...   2.700e-01

-----------------------
SHARK RI TRANSFORMATION
-----------------------

Number of basis functions                ...    204
Number of aux functions                  ...    668
Number of operators                      ...      1
Generation of IJK                        ... YES
Generation of IAK                        ... YES
Generation of ABK                        ... NO
Orbital Range Operator  0:    0-  38 to   39- 203

Aux basis identifier                     ...   AUXC
Contraction scheme used                  ... SEGMENTED
Do orthogonalization                     ... YES
All operator combinations                ... NO
Transpose (ia|K)                         ... NO
Integral generator used                  ... LIBINT
Starting integral generation + trafo... 
Half trafo (segmented) done. Total time =  0.1 sec. integrals=  0.1 sec trafo=  0.0 sec
Integral generation and half transformation done (  0.1 sec)

Reading or making V^(-1/2)          ... done (  0.0 sec)
Sorting IJK integrals               ... done (  0.1 sec)
Sorting IAK integrals               ... done (  0.1 sec)

SHARK RI integral transformation done. Total time =  0.2 sec.

Opening buffers                              ... done
Frozen core precalculation                   ... done

Starting loop over batches of integrals:

Operator 0  - window                       ... ( 11- 38)x( 39-203)
Operator 0  - Memory available             ...  8000 MB
Operator 0  - Memory needed per MO         ...   0.8 MB
Operator 0  - Number of orbitals per batch ... 4
Operator 0  - Number of batches            ... 1

OPERATOR  0   PASS   0:  MOs    11 ...   14 +   15 ...   18 +   19 ...   22 +   23 ...   26
                            +   27 ...   30 +   31 ...   34 +   35 ...   38
  Reading integrals       ... ok
  Internal MO  13
Closing buffer GIPV ( 0.03 GB; CompressionRatio= 1.00)
Time spent in pair loops =     0.879 sec
Deleting buffers (Ka|jb) ...done

-----------------------------------------------
 RI-MP2 CORRELATION ENERGY:     -0.490807466 Eh
-----------------------------------------------


---------------------
MP2 DENSITY FORMATION
---------------------

Completing the external part of the density      ... done
Storing the unrelaxed density                    ... done

Re-sorting 3-index density container for op 0    ... done
Computing external part of the Lagrangian        ... done
Calculating the xc-kernel                        ... done
Calculating G(D)                                 ... done
Completing the Lagrangian                        ... done
Solving the Z-vector equations                   ... Using XC Grid                  ... (calc.grid_cpscf.tmp) 
Recalculating density on grid  ... (calc.grho_cpscf0.tmp) done
Calculating the xc-kernel      ... (calc.fxc_cpscf0.tmp) done

-------------------
SHARK CP-SCF DRIVER
-------------------

Dimension of the orbital basis          ...    204
Dimension of the CPSCF-problem          ...   6435
Number of operators                     ...      1
Max. number of iterations               ...    128
Convergence Tolerance                   ... 3.0e-05
Number of perturbations                 ...      1
Perturbation type                       ... REAL

----------------------------
POPLE LINEAR EQUATION SOLVER
----------------------------

  ITERATION   0:   ||err||_max =   3.7750e-02 (   0.8 sec)
  ITERATION   1:   ||err||_max =   8.6413e-03 (   0.9 sec)
  ITERATION   2:   ||err||_max =   3.1052e-03 (   0.8 sec)
  ITERATION   3:   ||err||_max =   8.4410e-04 (   0.9 sec)
  ITERATION   4:   ||err||_max =   2.6835e-04 (   0.9 sec)
  ITERATION   5:   ||err||_max =   9.5676e-05 (   0.9 sec)
  ITERATION   6:   ||err||_max =   2.9430e-05 (   0.8 sec)
done
Finalizing the relaxed density                   ... done
Transforming P to the AO basis                   ... done
Storing the relaxed density                      ... done

------------------------------------
ENERGY WEIGHTED DENSITY FINALIZATION
------------------------------------

Gathering the parts of the W-matrix              ... done
Forming the Z-density                            ... done
Transforming Z to the AO basis                   ... done
Calculating G(Z)                                 ... done
Finalizing the W-matrix                          ... done
Transforming W to the AO basis and storing       ... done

----------------------------------
MP2 DERIVATIVE INTEGRAL GENERATION
----------------------------------

Input SCF Electron Density              ... calc.scfp
Input Correlated Electron Density       ... calc.pmp2re
Input Energy Weighted Density           ... calc.wmp2.tmp

Nuclear repulsion gradient              ... done (  0.0 sec)
HCore & Overlap gradient  (SHARK)       ... done (  0.0 sec)
Two-electron RIJ gradient terms         ... done (  0.5 sec)

-----------------------------------------------------------
MP2 COSX Grid Generation
-----------------------------------------------------------

General Integration Accuracy     IntAcc      ... 4.871
Radial Grid Type                 RadialGrid  ... OptM3 with GC (2021)
Angular Grid (max. ang.)         AngularGrid ... 4 (Lebedev-302)
Angular grid pruning method      GridPruning ... 4 (adaptive)
Weight generation scheme         WeightScheme... mBecke (2022)
Basis function cutoff            BFCut       ... 1.0000e-12
Integration weight cutoff        WCut        ... 1.0000e-14
Partially contracted basis set               ... on
Rotationally invariant grid construction     ... off
Angular grids for H and He will be reduced by one unit

Total number of grid points                  ...   112956
Total number of batches                      ...      894
Average number of points per batch           ...      126
Average number of grid points per atom       ...     5379
UseSFitting                                  ... on
Two-electron COSX gradient terms        ... 
Integration Timings:
Total Time                  =     4.9 sec
Basis fcn evaluation        =     0.1 sec
Density evaluation          =     0.1 sec
A evaluation                =     4.1 sec
A derivative evaluation     =     0.0 sec
S-fit derivative evaluation =     0.0 sec
anal. over. der. evaluation =     0.0 sec
num. over. der. evaluation  =     0.3 sec
K(P) evaluation             =     0.1 sec
finalize                    =     0.0 sec

done (  5.6 sec)
CPCM gradient                           ... done (  0.6 sec)
DFT XC gradient                         ... Exchange-correlation gradient    ... done
done (  0.6 sec)
Empirical dispersion gradient           ... 
-------------------
DISPERSION GRADIENT
-------------------

   1   C   :    0.000427092    0.001052679    0.000010871
   2   C   :   -0.000039693   -0.000089683    0.000004334
   3   C   :    0.000063819   -0.000089712    0.000023010
   4   C   :    0.000066680   -0.000165404    0.000021941
   5   C   :   -0.000035428   -0.000138029   -0.000002655
   6   C   :   -0.000141192   -0.000118335   -0.000025555
   7   C   :   -0.000103668   -0.000075633   -0.000015259
   8   C   :    0.000355391    0.000258802    0.000064578
   9   C   :   -0.000004008   -0.000429780    0.000029550
  10   C   :   -0.000573618   -0.000414403   -0.000075879
  11   O   :    0.000016097    0.000123563   -0.000001151
  12   H   :    0.000125664   -0.000060761    0.000033358
  13   H   :    0.000077890   -0.000091601    0.000020433
  14   H   :   -0.000031018   -0.000113778   -0.000003601
  15   H   :   -0.000113878   -0.000039733   -0.000023909
  16   H   :   -0.000139431    0.000013739   -0.000029095
  17   H   :    0.000088292    0.000067585    0.000035522
  18   H   :    0.000086919    0.000061941   -0.000031394
  19   H   :   -0.000023038    0.000083653    0.000023714
  20   H   :   -0.000011149    0.000080554   -0.000035133
  21   H   :   -0.000091721    0.000084333   -0.000023680

Difference to translation invariance:
           :   -0.0000000000   -0.0000000000    0.0000000000

Difference to rotation invariance:
           :    0.0000000000   -0.0000000000   -0.0000000000

Norm of the Dispersion gradient    ...    0.0015700181
RMS gradient                       ...    0.0001978037
MAX gradient                       ...    0.0010526790
done (  0.0 sec)

                *********************************************
                * UNRELAXED MP2 DENSITY POPULATION ANALYSIS *
                *********************************************

------------------------------------------------------------------------------
                           ORCA POPULATION ANALYSIS
------------------------------------------------------------------------------
Input electron density              ... calc.pmp2ur
BaseName (.gbw .S,...)              ... calc

                    ********************************
                    * MULLIKEN POPULATION ANALYSIS *
                    ********************************

-----------------------
MULLIKEN ATOMIC CHARGES
-----------------------
   0 C :    0.214524
   1 C :   -0.003683
   2 C :   -0.039289
   3 C :   -0.014949
   4 C :   -0.018396
   5 C :   -0.014488
   6 C :   -0.038391
   7 C :   -0.241157
   8 C :    0.148148
   9 C :    0.272247
  10 O :   -0.384968
  11 H :    0.017671
  12 H :    0.025425
  13 H :    0.025488
  14 H :    0.025802
  15 H :    0.022686
  16 H :    0.018107
  17 H :   -0.028989
  18 H :    0.007277
  19 H :    0.017622
  20 H :   -0.010685
Sum of atomic charges:   -0.0000000

--------------------------------
MULLIKEN REDUCED ORBITAL CHARGES
--------------------------------
  0 C s       :     3.030644  s :     3.030644
      pz      :     0.980394  p :     2.665884
      px      :     0.780550
      py      :     0.904940
      dz2     :     0.009194  d :     0.088948
      dxz     :     0.017644
      dyz     :     0.011192
      dx2y2   :     0.027609
      dxy     :     0.023308
  1 C s       :     3.065705  s :     3.065705
      pz      :     1.003539  p :     2.886298
      px      :     0.947623
      py      :     0.935136
      dz2     :     0.005181  d :     0.051680
      dxz     :     0.008063
      dyz     :     0.008046
      dx2y2   :     0.015254
      dxy     :     0.015137
  2 C s       :     3.234078  s :     3.234078
      pz      :     0.979416  p :     2.761449
      px      :     0.865807
      py      :     0.916226
      dz2     :     0.004097  d :     0.043762
      dxz     :     0.004270
      dyz     :     0.008205
      dx2y2   :     0.013729
      dxy     :     0.013461
  3 C s       :     3.160744  s :     3.160744
      pz      :     0.975536  p :     2.809312
      px      :     0.919065
      py      :     0.914710
      dz2     :     0.004153  d :     0.044893
      dxz     :     0.006169
      dyz     :     0.006508
      dx2y2   :     0.013126
      dxy     :     0.014938
  4 C s       :     3.162369  s :     3.162369
      pz      :     0.982141  p :     2.811331
      px      :     0.945483
      py      :     0.883707
      dz2     :     0.004430  d :     0.044696
      dxz     :     0.007706
      dyz     :     0.004580
      dx2y2   :     0.014458
      dxy     :     0.013522
  5 C s       :     3.160429  s :     3.160429
      pz      :     0.977496  p :     2.809316
      px      :     0.887216
      py      :     0.944604
      dz2     :     0.004026  d :     0.044743
      dxz     :     0.004407
      dyz     :     0.008391
      dx2y2   :     0.014353
      dxy     :     0.013566
  6 C s       :     3.212883  s :     3.212883
      pz      :     0.979089  p :     2.781904
      px      :     0.918415
      py      :     0.884399
      dz2     :     0.004172  d :     0.043604
      dxz     :     0.005961
      dyz     :     0.006486
      dx2y2   :     0.012664
      dxy     :     0.014320
  7 C s       :     3.317152  s :     3.317152
      pz      :     1.060660  p :     2.874171
      px      :     0.851289
      py      :     0.962221
      dz2     :     0.004656  d :     0.049834
      dxz     :     0.005458
      dyz     :     0.010654
      dx2y2   :     0.013168
      dxy     :     0.015898
  8 C s       :     2.726772  s :     2.726772
      pz      :     1.012842  p :     3.063191
      px      :     0.999876
      py      :     1.050473
      dz2     :     0.009197  d :     0.061888
      dxz     :     0.010985
      dyz     :     0.015554
      dx2y2   :     0.012315
      dxy     :     0.013837
  9 C s       :     2.868074  s :     2.868074
      pz      :     1.016853  p :     2.769473
      px      :     1.039374
      py      :     0.713247
      dz2     :     0.013191  d :     0.090206
      dxz     :     0.013658
      dyz     :     0.017743
      dx2y2   :     0.026026
      dxy     :     0.019588
 10 O s       :     3.727223  s :     3.727223
      pz      :     1.808123  p :     4.630838
      px      :     1.458701
      py      :     1.364014
      dz2     :     0.003846  d :     0.026908
      dxz     :     0.004635
      dyz     :     0.003919
      dx2y2   :     0.009807
      dxy     :     0.004700
 11 H s       :     0.956463  s :     0.956463
      pz      :     0.005303  p :     0.025866
      px      :     0.016251
      py      :     0.004312
 12 H s       :     0.948875  s :     0.948875
      pz      :     0.005086  p :     0.025700
      px      :     0.010058
      py      :     0.010555
 13 H s       :     0.948811  s :     0.948811
      pz      :     0.004749  p :     0.025701
      px      :     0.004446
      py      :     0.016506
 14 H s       :     0.948485  s :     0.948485
      pz      :     0.005271  p :     0.025713
      px      :     0.016071
      py      :     0.004371
 15 H s       :     0.951430  s :     0.951430
      pz      :     0.005269  p :     0.025884
      px      :     0.010589
      py      :     0.010026
 16 H s       :     0.954894  s :     0.954894
      pz      :     0.009577  p :     0.026999
      px      :     0.009538
      py      :     0.007884
 17 H s       :     1.002676  s :     1.002676
      pz      :     0.013967  p :     0.026314
      px      :     0.009178
      py      :     0.003169
 18 H s       :     0.964931  s :     0.964931
      pz      :     0.011744  p :     0.027792
      px      :     0.006487
      py      :     0.009562
 19 H s       :     0.954223  s :     0.954223
      pz      :     0.013560  p :     0.028155
      px      :     0.005413
      py      :     0.009182
 20 H s       :     0.981908  s :     0.981908
      pz      :     0.006944  p :     0.028777
      px      :     0.017598
      py      :     0.004235


                     *******************************
                     * LOEWDIN POPULATION ANALYSIS *
                     *******************************

----------------------
LOEWDIN ATOMIC CHARGES
----------------------
   0 C :    0.050368
   1 C :   -0.041708
   2 C :   -0.024795
   3 C :   -0.026681
   4 C :   -0.030942
   5 C :   -0.026068
   6 C :   -0.015833
   7 C :   -0.065437
   8 C :   -0.043164
   9 C :    0.066513
  10 O :   -0.114996
  11 H :    0.030958
  12 H :    0.033724
  13 H :    0.032624
  14 H :    0.034622
  15 H :    0.034719
  16 H :    0.023344
  17 H :    0.006429
  18 H :    0.022551
  19 H :    0.034321
  20 H :    0.019451

-------------------------------
LOEWDIN REDUCED ORBITAL CHARGES
-------------------------------
  0 C s       :     2.834053  s :     2.834053
      pz      :     0.978047  p :     2.924328
      px      :     0.892084
      py      :     1.054197
      dz2     :     0.018202  d :     0.191250
      dxz     :     0.035896
      dyz     :     0.020000
      dx2y2   :     0.063412
      dxy     :     0.053740
  1 C s       :     2.848856  s :     2.848856
      pz      :     0.982839  p :     3.075083
      px      :     1.068129
      py      :     1.024115
      dz2     :     0.010278  d :     0.117769
      dxz     :     0.015540
      dyz     :     0.014674
      dx2y2   :     0.038601
      dxy     :     0.038676
  2 C s       :     2.857458  s :     2.857458
      pz      :     0.974302  p :     3.067483
      px      :     1.039556
      py      :     1.053625
      dz2     :     0.008029  d :     0.099854
      dxz     :     0.007105
      dyz     :     0.015772
      dx2y2   :     0.035268
      dxy     :     0.033680
  3 C s       :     2.858444  s :     2.858444
      pz      :     0.964601  p :     3.066397
      px      :     1.049388
      py      :     1.052408
      dz2     :     0.008233  d :     0.101840
      dxz     :     0.011443
      dyz     :     0.011982
      dx2y2   :     0.032860
      dxy     :     0.037322
  4 C s       :     2.859126  s :     2.859126
      pz      :     0.969526  p :     3.070567
      px      :     1.057545
      py      :     1.043496
      dz2     :     0.008783  d :     0.101249
      dxz     :     0.015166
      dyz     :     0.007507
      dx2y2   :     0.036004
      dxy     :     0.033789
  5 C s       :     2.858720  s :     2.858720
      pz      :     0.966705  p :     3.066226
      px      :     1.040575
      py      :     1.058946
      dz2     :     0.007952  d :     0.101122
      dxz     :     0.007266
      dyz     :     0.016192
      dx2y2   :     0.035976
      dxy     :     0.033736
  6 C s       :     2.856789  s :     2.856789
      pz      :     0.973312  p :     3.060104
      px      :     1.034858
      py      :     1.051934
      dz2     :     0.008099  d :     0.098940
      dxz     :     0.011069
      dyz     :     0.011687
      dx2y2   :     0.031919
      dxy     :     0.036165
  7 C s       :     2.825134  s :     2.825134
      pz      :     1.036242  p :     3.124458
      px      :     1.041657
      py      :     1.046560
      dz2     :     0.009358  d :     0.115845
      dxz     :     0.009544
      dyz     :     0.020697
      dx2y2   :     0.034278
      dxy     :     0.041968
  8 C s       :     2.759565  s :     2.759565
      pz      :     1.041208  p :     3.134276
      px      :     1.052157
      py      :     1.040912
      dz2     :     0.019929  d :     0.149323
      dxz     :     0.023402
      dyz     :     0.039755
      dx2y2   :     0.029427
      dxy     :     0.036810
  9 C s       :     2.770271  s :     2.770271
      pz      :     1.055349  p :     2.961053
      px      :     1.066892
      py      :     0.838812
      dz2     :     0.027609  d :     0.202163
      dxz     :     0.034145
      dyz     :     0.038095
      dx2y2   :     0.059889
      dxy     :     0.042425
 10 O s       :     3.403192  s :     3.403192
      pz      :     1.788066  p :     4.667248
      px      :     1.486893
      py      :     1.392289
      dz2     :     0.005465  d :     0.044555
      dxz     :     0.006378
      dyz     :     0.006018
      dx2y2   :     0.018105
      dxy     :     0.008589
 11 H s       :     0.895346  s :     0.895346
      pz      :     0.016383  p :     0.073696
      px      :     0.043387
      py      :     0.013925
 12 H s       :     0.894277  s :     0.894277
      pz      :     0.015589  p :     0.071998
      px      :     0.027647
      py      :     0.028762
 13 H s       :     0.895069  s :     0.895069
      pz      :     0.014915  p :     0.072307
      px      :     0.014205
      py      :     0.043187
 14 H s       :     0.893377  s :     0.893377
      pz      :     0.016054  p :     0.072001
      px      :     0.042185
      py      :     0.013762
 15 H s       :     0.891881  s :     0.891881
      pz      :     0.016065  p :     0.073400
      px      :     0.029161
      py      :     0.028174
 16 H s       :     0.905578  s :     0.905578
      pz      :     0.024489  p :     0.071078
      px      :     0.024625
      py      :     0.021964
 17 H s       :     0.923361  s :     0.923361
      pz      :     0.036782  p :     0.070210
      px      :     0.022844
      py      :     0.010584
 18 H s       :     0.902690  s :     0.902690
      pz      :     0.030732  p :     0.074759
      px      :     0.018782
      py      :     0.025245
 19 H s       :     0.892216  s :     0.892216
      pz      :     0.034142  p :     0.073463
      px      :     0.015316
      py      :     0.024005
 20 H s       :     0.895141  s :     0.895141
      pz      :     0.023559  p :     0.085408
      px      :     0.046041
      py      :     0.015808


                      *****************************
                      * MAYER POPULATION ANALYSIS *
                      *****************************

  NA   - Mulliken gross atomic population
  ZA   - Total nuclear charge
  QA   - Mulliken gross atomic charge
  VA   - Mayer's total valence
  BVA  - Mayer's bonded valence
  FA   - Mayer's free valence

  ATOM       NA         ZA         QA         VA         BVA        FA
  0 C      5.7855     6.0000     0.2145     3.8968     3.7587     0.1381
  1 C      6.0037     6.0000    -0.0037     3.8035     3.6507     0.1528
  2 C      6.0393     6.0000    -0.0393     3.8572     3.7112     0.1460
  3 C      6.0149     6.0000    -0.0149     3.8680     3.7252     0.1428
  4 C      6.0184     6.0000    -0.0184     3.8558     3.7121     0.1437
  5 C      6.0145     6.0000    -0.0145     3.8791     3.7363     0.1429
  6 C      6.0384     6.0000    -0.0384     3.8975     3.7506     0.1469
  7 C      6.2412     6.0000    -0.2412     3.9922     3.8467     0.1455
  8 C      5.8519     6.0000     0.1481     3.9566     3.8579     0.0987
  9 C      5.7278     6.0000     0.2722     4.0747     3.9784     0.0963
 10 O      8.3850     8.0000    -0.3850     2.1784     2.0346     0.1438
 11 H      0.9823     1.0000     0.0177     1.0058     0.9841     0.0217
 12 H      0.9746     1.0000     0.0254     0.9860     0.9651     0.0209
 13 H      0.9745     1.0000     0.0255     0.9859     0.9650     0.0209
 14 H      0.9742     1.0000     0.0258     0.9862     0.9653     0.0209
 15 H      0.9773     1.0000     0.0227     0.9910     0.9696     0.0214
 16 H      0.9819     1.0000     0.0181     0.9829     0.9625     0.0204
 17 H      1.0290     1.0000    -0.0290     0.9764     0.9536     0.0228
 18 H      0.9927     1.0000     0.0073     0.9754     0.9532     0.0222
 19 H      0.9824     1.0000     0.0176     0.9789     0.9573     0.0216
 20 H      1.0107     1.0000    -0.0107     1.0015     0.9815     0.0200

  Mayer bond orders larger than 0.100000
B(  0-C ,  1-C ) :   1.0019 B(  0-C ,  7-C ) :   1.7203 B(  0-C , 10-O ) :   1.0413 
B(  1-C ,  2-C ) :   1.3141 B(  1-C ,  6-C ) :   1.3295 B(  2-C ,  3-C ) :   1.3398 
B(  2-C , 11-H ) :   0.9913 B(  3-C ,  4-C ) :   1.3511 B(  3-C , 12-H ) :   0.9820 
B(  4-C ,  5-C ) :   1.3310 B(  4-C , 13-H ) :   0.9828 B(  5-C ,  6-C ) :   1.3716 
B(  5-C , 14-H ) :   0.9794 B(  6-C , 15-H ) :   0.9825 B(  7-C ,  8-C ) :   0.9720 
B(  7-C , 20-H ) :   1.0149 B(  8-C ,  9-C ) :   1.1267 B(  8-C , 18-H ) :   0.8654 
B(  8-C , 19-H ) :   0.8890 B(  9-C , 10-O ) :   0.9250 B(  9-C , 16-H ) :   0.9349 
B(  9-C , 17-H ) :   0.9287 


                *******************************************
                * RELAXED MP2 DENSITY POPULATION ANALYSIS *
                *******************************************

------------------------------------------------------------------------------
                           ORCA POPULATION ANALYSIS
------------------------------------------------------------------------------
Input electron density              ... calc.pmp2re
BaseName (.gbw .S,...)              ... calc

                    ********************************
                    * MULLIKEN POPULATION ANALYSIS *
                    ********************************

-----------------------
MULLIKEN ATOMIC CHARGES
-----------------------
   0 C :    0.189804
   1 C :    0.023807
   2 C :   -0.040165
   3 C :   -0.006203
   4 C :   -0.009096
   5 C :   -0.006011
   6 C :   -0.037149
   7 C :   -0.234260
   8 C :    0.149683
   9 C :    0.251427
  10 O :   -0.335505
  11 H :    0.005530
  12 H :    0.015537
  13 H :    0.015452
  14 H :    0.015987
  15 H :    0.011518
  16 H :    0.017072
  17 H :   -0.030142
  18 H :    0.006491
  19 H :    0.016525
  20 H :   -0.020303
Sum of atomic charges:   -0.0000000

--------------------------------
MULLIKEN REDUCED ORBITAL CHARGES
--------------------------------
  0 C s       :     3.039639  s :     3.039639
      pz      :     0.991885  p :     2.684197
      px      :     0.792558
      py      :     0.899754
      dz2     :     0.008917  d :     0.086361
      dxz     :     0.017321
      dyz     :     0.010726
      dx2y2   :     0.026872
      dxy     :     0.022525
  1 C s       :     3.073600  s :     3.073600
      pz      :     0.999051  p :     2.852767
      px      :     0.921978
      py      :     0.931739
      dz2     :     0.004960  d :     0.049826
      dxz     :     0.007869
      dyz     :     0.007930
      dx2y2   :     0.014655
      dxy     :     0.014412
  2 C s       :     3.241689  s :     3.241689
      pz      :     0.981528  p :     2.756182
      px      :     0.853137
      py      :     0.921517
      dz2     :     0.003919  d :     0.042294
      dxz     :     0.004110
      dyz     :     0.007978
      dx2y2   :     0.013387
      dxy     :     0.012900
  3 C s       :     3.163188  s :     3.163188
      pz      :     0.975591  p :     2.799562
      px      :     0.913579
      py      :     0.910392
      dz2     :     0.003978  d :     0.043453
      dxz     :     0.005979
      dyz     :     0.006340
      dx2y2   :     0.012477
      dxy     :     0.014678
  4 C s       :     3.163550  s :     3.163550
      pz      :     0.983165  p :     2.802287
      px      :     0.946124
      py      :     0.872998
      dz2     :     0.004268  d :     0.043258
      dxz     :     0.007501
      dyz     :     0.004401
      dx2y2   :     0.014101
      dxy     :     0.012987
  5 C s       :     3.162956  s :     3.162956
      pz      :     0.977668  p :     2.799776
      px      :     0.876854
      py      :     0.945253
      dz2     :     0.003849  d :     0.043279
      dxz     :     0.004251
      dyz     :     0.008187
      dx2y2   :     0.013991
      dxy     :     0.013002
  6 C s       :     3.220325  s :     3.220325
      pz      :     0.981329  p :     2.774685
      px      :     0.915851
      py      :     0.877504
      dz2     :     0.003996  d :     0.042139
      dxz     :     0.005761
      dyz     :     0.006296
      dx2y2   :     0.012029
      dxy     :     0.014058
  7 C s       :     3.320798  s :     3.320798
      pz      :     1.063080  p :     2.865396
      px      :     0.835121
      py      :     0.967195
      dz2     :     0.004484  d :     0.048066
      dxz     :     0.005337
      dyz     :     0.010115
      dx2y2   :     0.013017
      dxy     :     0.015114
  8 C s       :     2.709440  s :     2.709440
      pz      :     1.013983  p :     3.080483
      px      :     1.007224
      py      :     1.059276
      dz2     :     0.008838  d :     0.060395
      dxz     :     0.010872
      dyz     :     0.015247
      dx2y2   :     0.012247
      dxy     :     0.013191
  9 C s       :     2.864131  s :     2.864131
      pz      :     1.022621  p :     2.796059
      px      :     1.048644
      py      :     0.724794
      dz2     :     0.012752  d :     0.088383
      dxz     :     0.013539
      dyz     :     0.017540
      dx2y2   :     0.025125
      dxy     :     0.019427
 10 O s       :     3.718228  s :     3.718228
      pz      :     1.788985  p :     4.590570
      px      :     1.450023
      py      :     1.351562
      dz2     :     0.003791  d :     0.026707
      dxz     :     0.004667
      dyz     :     0.003981
      dx2y2   :     0.009477
      dxy     :     0.004791
 11 H s       :     0.969173  s :     0.969173
      pz      :     0.005370  p :     0.025297
      px      :     0.015477
      py      :     0.004450
 12 H s       :     0.959282  s :     0.959282
      pz      :     0.005161  p :     0.025181
      px      :     0.009782
      py      :     0.010238
 13 H s       :     0.959367  s :     0.959367
      pz      :     0.004861  p :     0.025181
      px      :     0.004565
      py      :     0.015755
 14 H s       :     0.958822  s :     0.958822
      pz      :     0.005335  p :     0.025191
      px      :     0.015358
      py      :     0.004498
 15 H s       :     0.963142  s :     0.963142
      pz      :     0.005341  p :     0.025340
      px      :     0.010227
      py      :     0.009771
 16 H s       :     0.956526  s :     0.956526
      pz      :     0.009500  p :     0.026402
      px      :     0.009346
      py      :     0.007556
 17 H s       :     1.004150  s :     1.004150
      pz      :     0.013482  p :     0.025992
      px      :     0.009193
      py      :     0.003317
 18 H s       :     0.966012  s :     0.966012
      pz      :     0.011394  p :     0.027497
      px      :     0.006568
      py      :     0.009534
 19 H s       :     0.955645  s :     0.955645
      pz      :     0.013092  p :     0.027830
      px      :     0.005566
      py      :     0.009172
 20 H s       :     0.991937  s :     0.991937
      pz      :     0.007084  p :     0.028367
      px      :     0.016860
      py      :     0.004423


                     *******************************
                     * LOEWDIN POPULATION ANALYSIS *
                     *******************************

----------------------
LOEWDIN ATOMIC CHARGES
----------------------
   0 C :    0.043057
   1 C :   -0.039777
   2 C :   -0.025450
   3 C :   -0.026194
   4 C :   -0.030797
   5 C :   -0.025755
   6 C :   -0.016431
   7 C :   -0.066710
   8 C :   -0.047779
   9 C :    0.057246
  10 O :   -0.095030
  11 H :    0.029193
  12 H :    0.032774
  13 H :    0.031620
  14 H :    0.033715
  15 H :    0.033560
  16 H :    0.024511
  17 H :    0.007626
  18 H :    0.024942
  19 H :    0.036862
  20 H :    0.018817

-------------------------------
LOEWDIN REDUCED ORBITAL CHARGES
-------------------------------
  0 C s       :     2.836167  s :     2.836167
      pz      :     0.986237  p :     2.931850
      px      :     0.893327
      py      :     1.052286
      dz2     :     0.017934  d :     0.188926
      dxz     :     0.035501
      dyz     :     0.019485
      dx2y2   :     0.062842
      dxy     :     0.053164
  1 C s       :     2.850796  s :     2.850796
      pz      :     0.981960  p :     3.072636
      px      :     1.066415
      py      :     1.024262
      dz2     :     0.010057  d :     0.116344
      dxz     :     0.015386
      dyz     :     0.014593
      dx2y2   :     0.038181
      dxy     :     0.038127
  2 C s       :     2.858897  s :     2.858897
      pz      :     0.975927  p :     3.068085
      px      :     1.038706
      py      :     1.053452
      dz2     :     0.007860  d :     0.098468
      dxz     :     0.006930
      dyz     :     0.015545
      dx2y2   :     0.034994
      dxy     :     0.033138
  3 C s       :     2.859730  s :     2.859730
      pz      :     0.964965  p :     3.065952
      px      :     1.048996
      py      :     1.051991
      dz2     :     0.008070  d :     0.100512
      dxz     :     0.011287
      dyz     :     0.011854
      dx2y2   :     0.032217
      dxy     :     0.037083
  4 C s       :     2.860223  s :     2.860223
      pz      :     0.970627  p :     3.070681
      px      :     1.057440
      py      :     1.042614
      dz2     :     0.008626  d :     0.099893
      dxz     :     0.014999
      dyz     :     0.007348
      dx2y2   :     0.035653
      dxy     :     0.033268
  5 C s       :     2.859999  s :     2.859999
      pz      :     0.967337  p :     3.066008
      px      :     1.039799
      py      :     1.058872
      dz2     :     0.007786  d :     0.099748
      dxz     :     0.007114
      dyz     :     0.016044
      dx2y2   :     0.035624
      dxy     :     0.033180
  6 C s       :     2.858359  s :     2.858359
      pz      :     0.974919  p :     3.060544
      px      :     1.034455
      py      :     1.051169
      dz2     :     0.007920  d :     0.097527
      dxz     :     0.010844
      dyz     :     0.011521
      dx2y2   :     0.031308
      dxy     :     0.035935
  7 C s       :     2.826000  s :     2.826000
      pz      :     1.040028  p :     3.126594
      px      :     1.040561
      py      :     1.046005
      dz2     :     0.009219  d :     0.114116
      dxz     :     0.009449
      dyz     :     0.020109
      dx2y2   :     0.034111
      dxy     :     0.041228
  8 C s       :     2.760230  s :     2.760230
      pz      :     1.043640  p :     3.140232
      px      :     1.053621
      py      :     1.042971
      dz2     :     0.019376  d :     0.147316
      dxz     :     0.023299
      dyz     :     0.039236
      dx2y2   :     0.029353
      dxy     :     0.036053
  9 C s       :     2.771748  s :     2.771748
      pz      :     1.059802  p :     2.971078
      px      :     1.068443
      py      :     0.842834
      dz2     :     0.027050  d :     0.199928
      dxz     :     0.034016
      dyz     :     0.037721
      dx2y2   :     0.058973
      dxy     :     0.042169
 10 O s       :     3.404631  s :     3.404631
      pz      :     1.773318  p :     4.645663
      px      :     1.484014
      py      :     1.388331
      dz2     :     0.005481  d :     0.044736
      dxz     :     0.006444
      dyz     :     0.006103
      dx2y2   :     0.017999
      dxy     :     0.008710
 11 H s       :     0.897349  s :     0.897349
      pz      :     0.016457  p :     0.073458
      px      :     0.042755
      py      :     0.014246
 12 H s       :     0.895520  s :     0.895520
      pz      :     0.015617  p :     0.071706
      px      :     0.027493
      py      :     0.028596
 13 H s       :     0.896361  s :     0.896361
      pz      :     0.014997  p :     0.072019
      px      :     0.014438
      py      :     0.042584
 14 H s       :     0.894587  s :     0.894587
      pz      :     0.016076  p :     0.071698
      px      :     0.041613
      py      :     0.014009
 15 H s       :     0.893290  s :     0.893290
      pz      :     0.016132  p :     0.073150
      px      :     0.028931
      py      :     0.028086
 16 H s       :     0.904279  s :     0.904279
      pz      :     0.024530  p :     0.071210
      px      :     0.024691
      py      :     0.021989
 17 H s       :     0.921714  s :     0.921714
      pz      :     0.036735  p :     0.070660
      px      :     0.023056
      py      :     0.010868
 18 H s       :     0.899889  s :     0.899889
      pz      :     0.030716  p :     0.075170
      px      :     0.019029
      py      :     0.025425
 19 H s       :     0.889277  s :     0.889277
      pz      :     0.034031  p :     0.073861
      px      :     0.015616
      py      :     0.024214
 20 H s       :     0.895659  s :     0.895659
      pz      :     0.023857  p :     0.085524
      px      :     0.045526
      py      :     0.016141


                      *****************************
                      * MAYER POPULATION ANALYSIS *
                      *****************************

  NA   - Mulliken gross atomic population
  ZA   - Total nuclear charge
  QA   - Mulliken gross atomic charge
  VA   - Mayer's total valence
  BVA  - Mayer's bonded valence
  FA   - Mayer's free valence

  ATOM       NA         ZA         QA         VA         BVA        FA
  0 C      5.8102     6.0000     0.1898     3.9144     3.7780     0.1364
  1 C      5.9762     6.0000     0.0238     3.8055     3.6540     0.1515
  2 C      6.0402     6.0000    -0.0402     3.8520     3.7067     0.1454
  3 C      6.0062     6.0000    -0.0062     3.8678     3.7257     0.1421
  4 C      6.0091     6.0000    -0.0091     3.8580     3.7150     0.1430
  5 C      6.0060     6.0000    -0.0060     3.8788     3.7366     0.1421
  6 C      6.0371     6.0000    -0.0371     3.8890     3.7427     0.1463
  7 C      6.2343     6.0000    -0.2343     3.9911     3.8467     0.1444
  8 C      5.8503     6.0000     0.1497     3.9677     3.8693     0.0983
  9 C      5.7486     6.0000     0.2514     4.1036     4.0077     0.0959
 10 O      8.3355     8.0000    -0.3355     2.2485     2.1064     0.1421
 11 H      0.9945     1.0000     0.0055     1.0054     0.9838     0.0216
 12 H      0.9845     1.0000     0.0155     0.9844     0.9635     0.0209
 13 H      0.9845     1.0000     0.0155     0.9844     0.9635     0.0209
 14 H      0.9840     1.0000     0.0160     0.9846     0.9637     0.0209
 15 H      0.9885     1.0000     0.0115     0.9895     0.9682     0.0213
 16 H      0.9829     1.0000     0.0171     0.9814     0.9610     0.0204
 17 H      1.0301     1.0000    -0.0301     0.9746     0.9520     0.0227
 18 H      0.9935     1.0000     0.0065     0.9759     0.9537     0.0222
 19 H      0.9835     1.0000     0.0165     0.9798     0.9582     0.0216
 20 H      1.0203     1.0000    -0.0203     1.0000     0.9801     0.0200

  Mayer bond orders larger than 0.100000
B(  0-C ,  1-C ) :   1.0068 B(  0-C ,  7-C ) :   1.6867 B(  0-C , 10-O ) :   1.0695 
B(  1-C ,  2-C ) :   1.3079 B(  1-C ,  6-C ) :   1.3250 B(  2-C ,  3-C ) :   1.3355 
B(  2-C , 11-H ) :   0.9867 B(  3-C ,  4-C ) :   1.3492 B(  3-C , 12-H ) :   0.9775 
B(  4-C ,  5-C ) :   1.3296 B(  4-C , 13-H ) :   0.9788 B(  5-C ,  6-C ) :   1.3671 
B(  5-C , 14-H ) :   0.9748 B(  6-C , 15-H ) :   0.9777 B(  7-C ,  8-C ) :   0.9788 
B(  7-C , 20-H ) :   1.0130 B(  8-C ,  9-C ) :   1.1375 B(  8-C , 18-H ) :   0.8562 
B(  8-C , 19-H ) :   0.8794 B(  9-C , 10-O ) :   0.9473 B(  9-C , 16-H ) :   0.9278 
B(  9-C , 17-H ) :   0.9194 


-------
TIMINGS
-------

Total time                :   18.525 sec
Integral trafo            :    0.239 sec (  1.3%)
FC preparation            :    0.073 sec (  0.4%)
I/O of integrals          :    0.083 sec (  0.4%)
K(i,j) operators          :    0.118 sec (  0.6%)
T(i,j) pair energies      :    0.021 sec (  0.1%)
V**(-1/2)                 :    0.168 sec (  0.9%)
Gamma(ia|P)               :    0.114 sec (  0.6%)
Gamma-Trafo               :    0.041 sec (  0.2%)
D(virtual)                :    0.005 sec (  0.0%)
D(internal)               :    0.144 sec (  0.8%)
W(virtual)                :    0.011 sec (  0.1%)
W(internal)               :    0.185 sec (  1.0%)
L(virtual)                :    0.130 sec (  0.7%)
L(internal)               :    0.018 sec (  0.1%)
XC kernel                 :    0.019 sec (  0.1%)
G(D)                      :    1.490 sec (  8.0%)
G(Z)                      :    1.486 sec (  8.0%)
Z-vector solution         :    6.026 sec ( 32.5%)
3-index derivative        :    0.244 sec (  1.3%)
2-index derivative        :    0.034 sec (  0.2%)
Fock matrix gradient      :    7.414 sec ( 40.0%)


---------------------------------------
MP2 TOTAL ENERGY:     -461.381972543 Eh
---------------------------------------

The final MP2 gradient
  0:   0.03333819   0.02909674   0.00430530
  1:  -0.01836080  -0.00720656  -0.00387441
  2:   0.00369653   0.00464401   0.00095184
  3:   0.00438344  -0.00439498   0.00109248
  4:  -0.00203502  -0.00131717  -0.00054494
  5:  -0.00747261  -0.00662237  -0.00134834
  6:  -0.00317330   0.00676845  -0.00082870
  7:   0.02188349   0.06594042   0.00606813
  8:   0.11846183  -0.13545130   0.00622614
  9:  -0.16482258  -0.00808013   0.03609656
 10:  -0.02894421   0.08207593  -0.04059483
 11:  -0.00434497  -0.00442040  -0.00083944
 12:  -0.00462431   0.00469691  -0.00131973
 13:   0.00216872   0.00656750   0.00018556
 14:   0.00642789   0.00058971   0.00130910
 15:   0.00325356  -0.00665724   0.00087382
 16:  -0.00542096   0.01313847  -0.02777244
 17:  -0.02112591   0.00621101   0.01231472
 18:   0.01638554  -0.02270366  -0.01562377
 19:   0.00649846  -0.02217765   0.01308829
 20:   0.04384569  -0.00070552   0.01024883

-----------------------------------
NORM OF THE MP2 GRADIENT:  0.288553
-----------------------------------

Maximum memory used throughout the entire MP2-calculation: 44.3 MB


-------------------------------------------------------------------------------
                          DFT DISPERSION CORRECTION                            
                                                                               
                              DFTD3 V3.1  Rev 1                                
                          USING Becke-Johnson damping                          
-------------------------------------------------------------------------------
The B2PLYP functional is recognized
Active option DFTDOPT                   ...         4   

molecular C6(AA) [au] = 4739.152722 


            DFT-D V3
 parameters
 s6 scaling factor         :     0.6400 
 a1 scaling factor         :     0.3065 
 s8 scaling factor         :     0.9147 
 a2 scaling factor         :     5.0570 
 ad hoc parameters k1-k3   :    16.0000     1.3333    -4.0000 

 Edisp/kcal,au: -10.938000831409  -0.017430811990 
 E6   /kcal   :  -6.153818891 
 E8   /kcal   :  -4.784181941 
 % E8         :  43.739089204 

-------------------------   ----------------
Dispersion correction           -0.017430812
-------------------------   ----------------


-------------------------   --------------------
FINAL SINGLE POINT ENERGY      -461.399403354601
-------------------------   --------------------

------------------------------------------------------------------------------
                         ORCA GEOMETRY RELAXATION STEP
------------------------------------------------------------------------------

Reading the OPT-File                    .... done
Getting information on internals        .... done
Copying old internal coords+grads       .... done
Making the new internal coordinates     .... (2022 redundants) done
Validating the new internal coordinates .... (2022 redundants) done
Calculating the B-matrix                .... done
Calculating the G,G- and P matrices     .... done
Transforming gradient to internals      .... done
Projecting the internal gradient        .... done
Number of atoms                         ....  21
Number of internal coordinates          .... 107
Current Energy                          ....  -461.399403355 Eh
Current gradient norm                   ....     0.288553331 Eh/bohr
Maximum allowed component of the step   ....  0.300
Current trust radius                    ....  0.300
Evaluating the initial hessian          ....  (Almloef) done
Projecting the Hessian                  .... done
Forming the augmented Hessian           .... done
Diagonalizing the augmented Hessian     .... done
Last element of RFO vector              ....  0.930845943
Lowest eigenvalues of augmented Hessian:
 -0.097290739  0.013316610  0.020485471  0.023781213  0.024190948
Length of the computed step             ....  0.392558904
Warning: the length of the step is outside the trust region - taking restricted step instead
The input lambda is                     ....     0.012316
   iter:   5  x=   -0.261534  g=    0.287535 f(x)=     0.012266
The output lambda is                    ....    -0.266651 (9 iterations)
The final length of the internal step   ....  0.300000000
Converting the step to Cartesian space:
 Initial RMS(Int)=    0.0290020947
Transforming coordinates:
 Iter   0:  RMS(Cart)=    0.0611107147 RMS(Int)=    0.0290787847
 Iter   5:  RMS(Cart)=    0.0000000183 RMS(Int)=    0.0000000138
done
Storing new coordinates                 .... done

                                .--------------------.
          ----------------------|Geometry convergence|-------------------------
          Item                value                   Tolerance       Converged
          ---------------------------------------------------------------------
          RMS gradient        0.0256997650            0.0000300000      NO
          MAX gradient        0.1967161852            0.0001000000      NO
          RMS step            0.0290020947            0.0006000000      NO
          MAX step            0.1940830924            0.0010000000      NO
          ........................................................
          Max(Bonds)      0.1027      Max(Angles)    3.04
          Max(Dihed)        1.85      Max(Improp)    0.00
          ---------------------------------------------------------------------

The optimization has not yet converged - more geometry cycles are needed


    ---------------------------------------------------------------------------
                         Redundant Internal Coordinates
                            (Angstroem and degrees)

        Definition                    Value    dE/dq     Step     New-Value
    ----------------------------------------------------------------------------
     1. B(C   1,C   0)                1.4843  0.013105 -0.0098    1.4745   
     2. B(C   2,C   1)                1.4059 -0.000703  0.0004    1.4063   
     3. B(C   3,C   2)                1.3965 -0.002050  0.0013    1.3978   
     4. B(C   4,C   3)                1.3957 -0.002147  0.0014    1.3971   
     5. B(C   5,C   4)                1.3970 -0.004023  0.0025    1.3995   
     6. B(C   6,C   5)                1.3996  0.002828 -0.0018    1.3978   
     7. B(C   6,C   1)                1.4093  0.003179 -0.0021    1.4072   
     8. B(C   7,C   0)                1.3308 -0.044063  0.0199    1.3507   
     9. B(C   8,C   7)                1.3807 -0.103040  0.0611    1.4418   
    10. B(C   9,C   8)                1.3301 -0.196716  0.1027    1.4328   
    11. B(O  10,C   9)                1.3462 -0.073147  0.0427    1.3889   
    12. B(O  10,C   0)                1.3486 -0.035584  0.0175    1.3660   
    13. B(H  11,C   2)                1.0829 -0.005323  0.0044    1.0873   
    14. B(H  12,C   3)                1.0822 -0.006719  0.0056    1.0878   
    15. B(H  13,C   4)                1.0822 -0.006909  0.0057    1.0879   
    16. B(H  14,C   5)                1.0824 -0.006493  0.0054    1.0878   
    17. B(H  15,C   6)                1.0812 -0.007031  0.0058    1.0871   
    18. B(H  16,C   9)                1.0858 -0.011141  0.0093    1.0951   
    19. B(H  17,C   9)                1.0887 -0.019604  0.0165    1.1052   
    20. B(H  18,C   8)                1.0700 -0.029866  0.0242    1.0942   
    21. B(H  19,C   8)                1.0700 -0.023181  0.0188    1.0888   
    22. B(H  20,C   7)                1.0320 -0.045028  0.0335    1.0655   
    23. A(C   7,C   0,O  10)          109.77 -0.032263    1.93    111.70   
    24. A(C   1,C   0,C   7)          127.37 -0.004093    0.74    128.11   
    25. A(C   1,C   0,O  10)          122.86  0.036345   -2.67    120.19   
    26. A(C   0,C   1,C   6)          122.29  0.004908   -0.41    121.88   
    27. A(C   2,C   1,C   6)          118.90 -0.001257    0.09    118.99   
    28. A(C   0,C   1,C   2)          118.81 -0.003655    0.32    119.13   
    29. A(C   1,C   2,C   3)          120.60  0.000242   -0.02    120.59   
    30. A(C   3,C   2,H  11)          118.76 -0.003481    0.32    119.08   
    31. A(C   1,C   2,H  11)          120.63  0.003237   -0.30    120.33   
    32. A(C   2,C   3,C   4)          120.09  0.000669   -0.04    120.05   
    33. A(C   4,C   3,H  12)          120.09 -0.000434    0.03    120.12   
    34. A(C   2,C   3,H  12)          119.83 -0.000235    0.01    119.84   
    35. A(C   3,C   4,C   5)          119.98  0.002020   -0.16    119.82   
    36. A(C   5,C   4,H  13)          120.12 -0.000648    0.05    120.17   
    37. A(C   3,C   4,H  13)          119.90 -0.001372    0.11    120.01   
    38. A(C   4,C   5,C   6)          120.19 -0.001514    0.13    120.32   
    39. A(C   6,C   5,H  14)          120.02  0.001889   -0.17    119.85   
    40. A(C   4,C   5,H  14)          119.79 -0.000376    0.04    119.84   
    41. A(C   5,C   6,H  15)          118.44 -0.002473    0.24    118.68   
    42. A(C   1,C   6,H  15)          121.32  0.002633   -0.23    121.08   
    43. A(C   1,C   6,C   5)          120.24 -0.000161   -0.00    120.24   
    44. A(C   0,C   7,C   8)          106.41 -0.014442    1.02    107.43   
    45. A(C   8,C   7,H  20)          126.80  0.006854   -0.48    126.31   
    46. A(C   0,C   7,H  20)          126.80  0.007589   -0.54    126.26   
    47. A(C   7,C   8,H  18)          109.91 -0.007764    0.38    110.29   
    48. A(C   7,C   8,C   9)          107.71  0.045207   -3.04    104.68   
    49. A(H  18,C   8,H  19)          108.32  0.012673   -1.13    107.20   
    50. A(C   9,C   8,H  19)          110.49 -0.013812    1.05    111.55   
    51. A(C   7,C   8,H  19)          110.49 -0.015382    0.98    111.47   
    52. A(C   9,C   8,H  18)          109.91 -0.021509    1.80    111.70   
    53. A(H  16,C   9,H  17)           98.16 -0.005183    0.75     98.91   
    54. A(O  10,C   9,H  17)          106.52  0.006667   -0.30    106.22   
    55. A(C   8,C   9,H  17)          102.56 -0.023540    2.59    105.15   
    56. A(C   8,C   9,O  10)          108.91  0.012605   -0.54    108.37   
    57. A(O  10,C   9,H  16)          122.96  0.014888   -2.23    120.74   
    58. A(C   8,C   9,H  16)          114.66 -0.014282    0.85    115.51   
    59. A(C   0,O  10,C   9)          106.77 -0.009703    0.42    107.18   
    60. D(C   2,C   1,C   0,O  10)     -1.74  0.000914   -0.16     -1.89   
    61. D(C   6,C   1,C   0,O  10)    179.26  0.001230   -0.22    179.04   
    62. D(C   6,C   1,C   0,C   7)     -1.23 -0.000765    0.13     -1.10   
    63. D(C   2,C   1,C   0,C   7)    177.77 -0.001081    0.19    177.96   
    64. D(H  11,C   2,C   1,C   6)    179.92 -0.000084    0.02    179.94   
    65. D(C   3,C   2,C   1,C   6)      0.45  0.000168   -0.03      0.42   
    66. D(H  11,C   2,C   1,C   0)      0.88  0.000157   -0.04      0.85   
    67. D(C   3,C   2,C   1,C   0)   -178.58  0.000410   -0.09   -178.67   
    68. D(H  12,C   3,C   2,H  11)      0.06  0.000002   -0.00      0.06   
    69. D(H  12,C   3,C   2,C   1)    179.54 -0.000211    0.04    179.58   
    70. D(C   4,C   3,C   2,H  11)   -179.65  0.000124   -0.03   -179.68   
    71. D(C   4,C   3,C   2,C   1)     -0.18 -0.000089    0.02     -0.16   
    72. D(H  13,C   4,C   3,C   2)    179.71 -0.000108    0.02    179.73   
    73. D(C   5,C   4,C   3,H  12)   -179.92  0.000056   -0.01   -179.93   
    74. D(C   5,C   4,C   3,C   2)     -0.21 -0.000067    0.01     -0.19   
    75. D(H  13,C   4,C   3,H  12)     -0.00  0.000014   -0.00     -0.01   
    76. D(H  14,C   5,C   4,H  13)      0.10 -0.000021    0.00      0.10   
    77. D(H  14,C   5,C   4,C   3)   -179.99 -0.000064    0.01   -179.97   
    78. D(C   6,C   5,C   4,H  13)   -179.61  0.000152   -0.03   -179.64   
    79. D(C   6,C   5,C   4,C   3)      0.30  0.000110   -0.02      0.28   
    80. D(H  15,C   6,C   5,H  14)     -0.02 -0.000043    0.01     -0.01   
    81. D(C   1,C   6,C   5,H  14)   -179.73  0.000167   -0.03   -179.76   
    82. D(C   1,C   6,C   5,C   4)     -0.02 -0.000014    0.00     -0.02   
    83. D(H  15,C   6,C   1,C   2)    179.95  0.000113   -0.02    179.93   
    84. D(H  15,C   6,C   1,C   0)     -1.05 -0.000227    0.04     -1.01   
    85. D(H  15,C   6,C   5,C   4)    179.69 -0.000223    0.04    179.73   
    86. D(C   5,C   6,C   1,C   2)     -0.35 -0.000118    0.02     -0.33   
    87. D(C   5,C   6,C   1,C   0)    178.65 -0.000457    0.09    178.74   
    88. D(H  20,C   7,C   0,C   1)      0.77 -0.000224    0.07      0.83   
    89. D(C   8,C   7,C   0,O  10)      0.33  0.002816   -0.25      0.08   
    90. D(C   8,C   7,C   0,C   1)   -179.23  0.004330   -0.54   -179.77   
    91. D(H  20,C   7,C   0,O  10)   -179.67 -0.001738    0.36   -179.31   
    92. D(H  19,C   8,C   7,C   0)    124.52 -0.004806    1.05    125.57   
    93. D(H  18,C   8,C   7,H  20)     64.01  0.000864   -0.10     63.92   
    94. D(H  18,C   8,C   7,C   0)   -115.99 -0.003690    0.51   -115.48   
    95. D(C   9,C   8,C   7,H  20)   -176.26 -0.002500    0.47   -175.79   
    96. D(C   9,C   8,C   7,C   0)      3.74 -0.007053    1.08      4.82   
    97. D(H  16,C   9,C   8,H  18)    -28.89 -0.007861    1.37    -27.52   
    98. D(H  16,C   9,C   8,C   7)   -148.62 -0.013215    1.69   -146.93   
    99. D(O  10,C   9,C   8,H  19)   -127.20  0.007801   -1.44   -128.64   
   100. D(O  10,C   9,C   8,H  18)    113.30  0.014416   -1.85    111.46   
   101. D(H  16,C   9,C   8,H  19)     90.60 -0.014477    1.77     92.37   
   102. D(O  10,C   9,C   8,C   7)     -6.42  0.009063   -1.52     -7.95   
   103. D(C   0,O  10,C   9,H  17)   -103.38  0.008446   -1.06   -104.44   
   104. D(C   0,O  10,C   9,H  16)    144.97  0.001290   -0.52    144.45   
   105. D(C   0,O  10,C   9,C   8)      6.57 -0.009812    1.53      8.10   
   106. D(C   9,O  10,C   0,C   7)     -4.21  0.006782   -0.90     -5.11   
   107. D(C   9,O  10,C   0,C   1)    175.38  0.005158   -0.61    174.77   
    ----------------------------------------------------------------------------

Geometry step timings:
Preparation and reading OPT file:      0.000 s ( 6.411 %)
Internal coordinates            :      0.000 s ( 0.645 %)
B/P matrices and projection     :      0.001 s (26.976 %)
Hessian update/contruction      :      0.000 s ( 9.012 %)
Making the step                 :      0.002 s (39.032 %)
Converting the step to Cartesian:      0.000 s ( 2.742 %)
Storing new data                :      0.000 s ( 0.726 %)
Checking convergence            :      0.000 s ( 0.101 %)
Final printing                  :      0.001 s (14.274 %)
Total time                      :      0.005 s

Time for energy+gradient        :     41.257 s
Time for complete geometry iter :     41.484 s

         *************************************************************
         *                GEOMETRY OPTIMIZATION CYCLE   2            *
         *************************************************************
---------------------------------
CARTESIAN COORDINATES (ANGSTROEM)
---------------------------------
  C     -0.338478   -1.140379    0.003263
  C     -0.762956   -2.552386   -0.014888
  C      0.188992   -3.556630    0.236304
  C     -0.173950   -4.905971    0.199385
  C     -1.492861   -5.268064   -0.085594
  C     -2.449573   -4.276245   -0.329760
  C     -2.090388   -2.925782   -0.295644
  C     -1.083493   -0.042330   -0.247930
  C     -0.221186    1.105276   -0.110497
  C      1.082193    0.556493    0.121891
  O      0.954579   -0.815159    0.298957
  H      1.220985   -3.292749    0.454535
  H      0.573845   -5.672952    0.388848
  H     -1.773762   -6.318575   -0.118467
  H     -3.476706   -4.557874   -0.551266
  H     -2.853873   -2.177718   -0.493673
  H      1.731582    1.147119    0.776623
  H      1.627543    0.695133   -0.829289
  H     -0.551470    1.730075    0.724799
  H     -0.239522    1.726918   -1.004143
  H     -2.120478   -0.026761   -0.492085

----------------------------
CARTESIAN COORDINATES (A.U.)
----------------------------
  NO LB      ZA    FRAG     MASS         X           Y           Z
   0 C     6.0000    0    12.011   -0.639630   -2.155004    0.006167
   1 C     6.0000    0    12.011   -1.441779   -4.823311   -0.028134
   2 C     6.0000    0    12.011    0.357142   -6.721058    0.446549
   3 C     6.0000    0    12.011   -0.328717   -9.270941    0.376784
   4 C     6.0000    0    12.011   -2.821099   -9.955199   -0.161749
   5 C     6.0000    0    12.011   -4.629023   -8.080932   -0.623156
   6 C     6.0000    0    12.011   -3.950261   -5.528926   -0.558686
   7 C     6.0000    0    12.011   -2.047505   -0.079992   -0.468519
   8 C     6.0000    0    12.011   -0.417982    2.088669   -0.208809
   9 C     6.0000    0    12.011    2.045049    1.051619    0.230341
  10 O     8.0000    0    15.999    1.803893   -1.540428    0.564947
  11 H     1.0000    0     1.008    2.307327   -6.222394    0.858946
  12 H     1.0000    0     1.008    1.084410  -10.720326    0.734816
  13 H     1.0000    0     1.008   -3.351925  -11.940377   -0.223871
  14 H     1.0000    0     1.008   -6.570022   -8.613133   -1.041742
  15 H     1.0000    0     1.008   -5.393038   -4.115290   -0.932906
  16 H     1.0000    0     1.008    3.272217    2.167740    1.467605
  17 H     1.0000    0     1.008    3.075611    1.313612   -1.567129
  18 H     1.0000    0     1.008   -1.042128    3.269369    1.369672
  19 H     1.0000    0     1.008   -0.452630    3.263403   -1.897555
  20 H     1.0000    0     1.008   -4.007122   -0.050572   -0.929906

--------------------------------
INTERNAL COORDINATES (ANGSTROEM)
--------------------------------
 C      0   0   0     0.000000000000     0.00000000     0.00000000
 C      1   0   0     1.474542602810     0.00000000     0.00000000
 C      2   1   0     1.406345948457   119.12647965     0.00000000
 C      3   2   1     1.397786852459   120.58757753   181.32951731
 C      4   3   2     1.397087054178   120.04680496   359.83976992
 C      5   4   3     1.399507619828   119.81921784   359.80613344
 C      6   5   4     1.397830325811   120.31541798     0.28360023
 C      1   2   3     1.350502404398   128.13296958   177.95140425
 C      8   1   2     1.442033172294   107.42470154   180.20092361
 C      9   8   1     1.433166523014   104.74669561     4.81958489
 O      1   2   3     1.365722753337   120.21529549   358.11379176
 H      3   2   1     1.087321641515   120.33133843     0.84587790
 H      4   3   2     1.087820468395   119.83689339   179.57899549
 H      5   4   3     1.087915144095   120.01216363   179.73280292
 H      6   5   4     1.087832819754   119.83564131   180.02596489
 H      7   6   5     1.087071244492   118.67960091   179.72862120
 H     10   9   8     1.095088591132   115.45001727   213.11092367
 H     10   9   8     1.105156559665   105.13990393   105.30520943
 H      9   8   1     1.094157921882   110.28510011   244.51991629
 H      9   8   1     1.088750883952   111.47496407   125.57731049
 H      8   1   2     1.065453818970   126.25793244     0.82076852

---------------------------
INTERNAL COORDINATES (A.U.)
---------------------------
 C      0   0   0     0.000000000000     0.00000000     0.00000000
 C      1   0   0     2.786481692110     0.00000000     0.00000000
 C      2   1   0     2.657608692134   119.12647965     0.00000000
 C      3   2   1     2.641434344744   120.58757753   181.32951731
 C      4   3   2     2.640111917642   120.04680496   359.83976992
 C      5   4   3     2.644686123810   119.81921784   359.80613344
 C      6   5   4     2.641516497472   120.31541798     0.28360023
 C      1   2   3     2.552079687514   128.13296958   177.95140425
 C      8   1   2     2.725047771665   107.42470154   180.20092361
 C      9   8   1     2.708292232800   104.74669561     4.81958489
 O      1   2   3     2.580841978671   120.21529549   358.11379176
 H      3   2   1     2.054740121949   120.33133843     0.84587790
 H      4   3   2     2.055682768141   119.83689339   179.57899549
 H      5   4   3     2.055861679286   120.01216363   179.73280292
 H      6   5   4     2.055706108827   119.83564131   180.02596489
 H      7   6   5     2.054266940151   118.67960091   179.72862120
 H     10   9   8     2.069417529622   115.45001727   213.11092367
 H     10   9   8     2.088443232874   105.13990393   105.30520943
 H      9   8   1     2.067658819617   110.28510011   244.51991629
 H      9   8   1     2.057440998733   111.47496407   125.57731049
 H      8   1   2     2.013415926194   126.25793244     0.82076852


           ************************************************************
           *        Program running with 8 parallel MPI-processes     *
           *              working on a common directory               *
           ************************************************************
------------------------------------------------------------------------------
                   ___                                                        
                  /   \      - P O W E R E D   B Y -                         
                 /     \                                                     
                 |  |  |   _    _      __       _____    __    __             
                 |  |  |  | |  | |    /  \     |  _  \  |  |  /  |          
                  \  \/   | |  | |   /    \    | | | |  |  | /  /          
                 / \  \   | |__| |  /  /\  \   | |_| |  |  |/  /          
                |  |  |   |  __  | /  /__\  \  |    /   |      \           
                |  |  |   | |  | | |   __   |  |    \   |  |\   \          
                \     /   | |  | | |  |  |  |  | |\  \  |  | \   \       
                 \___/    |_|  |_| |__|  |__|  |_| \__\ |__|  \__/        
                                                                              
                      - O R C A' S   B I G   F R I E N D -                    
                                      &                                       
                       - I N T E G R A L  F E E D E R -                       
                                                                              
 v1 FN, 2020, v2 2021, v3 2022-2024                                           
------------------------------------------------------------------------------


----------------------
SHARK INTEGRAL PACKAGE
----------------------

Number of atoms                             ...     21
Number of basis functions                   ...    204
Number of shells                            ...     96
Maximum angular momentum                    ...      2
Integral batch strategy                     ... SHARK/LIBINT Hybrid
RI-J (if used) integral strategy            ... SPLIT-RIJ (Revised 2003 algorithm where possible)
Printlevel                                  ...      1
Contraction scheme used                     ... SEGMENTED contraction
Prescreening option                         ... SCHWARTZ
   Thresh                                   ... 1.000e-12
   Tcut                                     ... 1.000e-14
   Tpresel                                  ... 1.000e-14 
Coulomb Range Separation                    ... NOT USED
Exchange Range Separation                   ... NOT USED
Multipole approximations                    ... NOT USED
Finite Nucleus Model                        ... NOT USED
CABS basis                                  ... NOT available
Auxiliary Coulomb fitting basis             ... AVAILABLE
   # of basis functions in Aux-J            ...    649
   # of shells in Aux-J                     ...    215
   Maximum angular momentum in Aux-J        ...      4
Auxiliary J/K fitting basis                 ... NOT available
Auxiliary Correlation fitting basis         ... AVAILABLE
   # of basis functions in Aux-C            ...    668
   # of shells in Aux-C                     ...    236
   Maximum angular momentum in Aux-C        ...      3
Auxiliary 'external' fitting basis          ... NOT available

Checking pre-screening integrals            ... done (  0.0 sec) Dimension = 96
Check shell pair data                       ... done (  0.0 sec)
Shell pair information
Shell pair cut-off parameter TPreSel        ...   1.0e-14
Total number of shell pairs                 ...      4656
Shell pairs after pre-screening             ...      4214
Total number of primitive shell pairs       ...     16826
Primitive shell pairs kept                  ...     11096
          la=0 lb=0:   1303 shell pairs
          la=1 lb=0:   1539 shell pairs
          la=1 lb=1:    484 shell pairs
          la=2 lb=0:    520 shell pairs
          la=2 lb=1:    310 shell pairs
          la=2 lb=2:     58 shell pairs

Calculating one electron integrals          ... done (  0.0 sec)
Calculating RI/J V-Matrix + Cholesky decomp.... done (  0.1 sec)
Calculating RI/C V-Matrix + Cholesky decomp.... done (  0.1 sec)
Calculating Nuclear repulsion               ... done (  0.0 sec) ENN=    563.706116069568 Eh

Diagonalization of the overlap matrix:
Smallest eigenvalue                        ... 3.064e-04
Time for diagonalization                   ...    0.006 sec
Threshold for overlap eigenvalues          ... 1.000e-07
Number of eigenvalues below threshold      ... 0
Time for construction of square roots      ...    0.049 sec
Total time needed                          ...    0.056 sec

-------------------
DFT GRID GENERATION
-------------------

General Integration Accuracy     IntAcc      ... 4.388
Radial Grid Type                 RadialGrid  ... OptM3 with GC (2021)
Angular Grid (max. ang.)         AngularGrid ... 4 (Lebedev-302)
Angular grid pruning method      GridPruning ... 4 (adaptive)
Weight generation scheme         WeightScheme... mBecke (2022)
Basis function cutoff            BFCut       ... 1.0000e-12
Integration weight cutoff        WCut        ... 1.0000e-14
Partially contracted basis set               ... off
Rotationally invariant grid construction     ... off
Angular grids for H and He will be reduced by one unit

Total number of grid points                  ...    98050
Total number of batches                      ...     1542
Average number of points per batch           ...       63
Average number of grid points per atom       ...     4669

--------------------
COSX GRID GENERATION
--------------------

GRIDX 1
-------
General Integration Accuracy     IntAcc      ... 3.816
Radial Grid Type                 RadialGrid  ... OptM3 with GC (2021)
Angular Grid (max. ang.)         AngularGrid ... 1 (Lebedev-50)
Angular grid pruning method      GridPruning ... 4 (adaptive)
Weight generation scheme         WeightScheme... mBecke (2022)
Basis function cutoff            BFCut       ... 1.0000e-12
Integration weight cutoff        WCut        ... 1.0000e-14
Partially contracted basis set               ... on
Rotationally invariant grid construction     ... off
Angular grids for H and He will be reduced by one unit

Total number of grid points                  ...    12539
Total number of batches                      ...      110
Average number of points per batch           ...      113
Average number of grid points per atom       ...      597
UseSFitting                                  ... on

GRIDX 2
-------
General Integration Accuracy     IntAcc      ... 4.020
Radial Grid Type                 RadialGrid  ... OptM3 with GC (2021)
Angular Grid (max. ang.)         AngularGrid ... 2 (Lebedev-110)
Angular grid pruning method      GridPruning ... 4 (adaptive)
Weight generation scheme         WeightScheme... mBecke (2022)
Basis function cutoff            BFCut       ... 1.0000e-12
Integration weight cutoff        WCut        ... 1.0000e-14
Partially contracted basis set               ... on
Rotationally invariant grid construction     ... off
Angular grids for H and He will be reduced by one unit

Total number of grid points                  ...    27143
Total number of batches                      ...      223
Average number of points per batch           ...      121
Average number of grid points per atom       ...     1293
UseSFitting                                  ... on

GRIDX 3
-------
General Integration Accuracy     IntAcc      ... 4.338
Radial Grid Type                 RadialGrid  ... OptM3 with GC (2021)
Angular Grid (max. ang.)         AngularGrid ... 3 (Lebedev-194)
Angular grid pruning method      GridPruning ... 4 (adaptive)
Weight generation scheme         WeightScheme... mBecke (2022)
Basis function cutoff            BFCut       ... 1.0000e-12
Integration weight cutoff        WCut        ... 1.0000e-14
Partially contracted basis set               ... on
Rotationally invariant grid construction     ... off
Angular grids for H and He will be reduced by one unit

Total number of grid points                  ...    59617
Total number of batches                      ...      475
Average number of points per batch           ...      125
Average number of grid points per atom       ...     2839
UseSFitting                                  ... on
Initializing property integral containers    ... done (  0.0 sec)

SHARK setup successfully completed in   1.7 seconds

Maximum memory used throughout the entire STARTUP-calculation: 26.9 MB


           ************************************************************
           *        Program running with 8 parallel MPI-processes     *
           *              working on a common directory               *
           ************************************************************
Occupation numbers will be reassigned to an Aufbau configuration
             **** ENERGY FILE WAS UPDATED (calc.en.tmp) ****
Finished Guess after   0.3 sec
Maximum memory used throughout the entire GUESS-calculation: 11.4 MB


           ************************************************************
           *        Program running with 8 parallel MPI-processes     *
           *              working on a common directory               *
           ************************************************************
--------------------
CPCM SOLVATION MODEL
--------------------
CPCM parameters:
  Epsilon                                         ...      16.7000
  Refrac                                          ...       1.2750
  Rsolv                                           ...       1.3000
  Surface type                                    ... GAUSSIAN VDW
  Discretization scheme                           ... Constant charge density
    Threshold for H atoms                         ...       5.0000 (charges/Ang^2)
    Threshold for non-H atoms                     ...       5.0000 (charges/Ang^2)
  Epsilon function type                           ...         CPCM
Solvent:                                          ... CUSTOM
Radii:
  Scheme                                          ... Element-dependent radii
  Radius for C  used is    3.8550 Bohr (=   2.0400 Ang.)
  Radius for O  used is    3.4469 Bohr (=   1.8240 Ang.)
  Radius for H  used is    2.4944 Bohr (=   1.3200 Ang.)
Calculating surface                               ...        done! (  0.0s)
Cavity surface points                             ...         1979
Cavity Volume                                     ...    1265.3212
Cavity Surface-area                               ...     686.2477
Calculating surface distance matrix               ...        done! (  0.1s)
Performing Cholesky decomposition & store         ...        done! (  0.2s)
Overall time for CPCM initialization              ...                 0.3s

----------------------------------------D-I-I-S--------------------------------------------
Iteration    Energy (Eh)           Delta-E    RMSDP     MaxDP     DIISErr   Damp  Time(sec)
-------------------------------------------------------------------------------------------
               ***  Starting incremental Fock matrix formation  ***
    1    -460.9349958936560370     0.00e+00  6.13e-04  2.21e-02  3.10e-02  0.700   1.6
    2    -460.9370180344589016    -2.02e-03  5.08e-04  1.83e-02  2.26e-02  0.700   1.2
                               ***Turning on AO-DIIS***
    3    -460.9385158869948782    -1.50e-03  3.89e-04  1.45e-02  1.58e-02  0.700   1.3
    4    -460.9396087972867235    -1.09e-03  9.71e-04  3.55e-02  1.18e-02  0.000   1.0
                              *** Initializing SOSCF ***
---------------------------------------S-O-S-C-F--------------------------------------
Iteration    Energy (Eh)           Delta-E    RMSDP     MaxDP     MaxGrad    Time(sec)
--------------------------------------------------------------------------------------
    5    -460.9424299136622949    -2.82e-03  6.07e-05  1.28e-03  1.53e-03     1.1
               *** Restarting incremental Fock matrix formation ***
    6    -460.9424511080850380    -2.12e-05  3.55e-05  8.13e-04  2.63e-04     1.7
    7    -460.9424527025399811    -1.59e-06  1.85e-05  4.51e-04  8.15e-05     1.4
    8    -460.9424533441311951    -6.42e-07  5.85e-06  1.16e-04  3.33e-05     1.4
    9    -460.9424533913980895    -4.73e-08  2.24e-06  3.67e-05  1.38e-05     1.3
   10    -460.9424533970180846    -5.62e-09  8.67e-07  1.72e-05  3.48e-06     1.3
   11    -460.9424533995057800    -2.49e-09  2.11e-07  6.18e-06  1.42e-06     1.2
   12    -460.9424533999341520    -4.28e-10  9.84e-08  2.05e-06  9.56e-07     1.2
                 **** Energy Check signals convergence ****

               *****************************************************
               *                     SUCCESS                       *
               *           SCF CONVERGED AFTER  12 CYCLES          *
               *****************************************************

Recomputing exchange energy using gridx3       ... done (    1.851 sec)
Old exchange energy                            :    -33.749930459 Eh
New exchange energy                            :    -33.749957489 Eh
Exchange energy change after final integration :     -0.000027030 Eh
Total energy after final integration           :   -460.942480430 Eh
             **** ENERGY FILE WAS UPDATED (calc.en.tmp) ****

----------------
TOTAL SCF ENERGY
----------------

Total Energy       :       -460.94248043033178 Eh          -12542.88256 eV

Components:
Nuclear Repulsion  :        563.70611606956766 Eh           15339.22325 eV
Electronic Energy  :      -1024.64056680383010 Eh          -27881.88731 eV
One Electron Energy:      -1741.55077920885333 Eh          -47390.00596 eV
Two Electron Energy:        716.91021240502323 Eh           19508.11865 eV
CPCM Dielectric    :         -0.00800266567169 Eh              -0.21776 eV

Virial components:
Potential Energy   :       -918.33812906538014 Eh          -24989.25092 eV
Kinetic Energy     :        457.39564863504836 Eh           12446.36836 eV
Virial Ratio       :          2.00775440650970

DFT components:
N(Alpha)           :       38.999986074171 electrons
N(Beta)            :       38.999986074171 electrons
N(Total)           :       77.999972148342 electrons
E(X)               :      -29.975403286033 Eh       
E(C)               :       -1.922775983595 Eh       
E(XC)              :      -31.898179269628 Eh       

CPCM Solvation Model Properties:
Surface-charge          :         -0.02257692385681
Corrected charge        :         -0.00000000000000
Outlying charge corr.   :          0.00003307586207 Eh               0.00090 eV
Free-energy (cav+disp)  :  This term is not implemented in the current solvation scheme

---------------
SCF CONVERGENCE
---------------

  Last Energy change         ...    4.2837e-10  Tolerance :   1.0000e-09
  Last MAX-Density change    ...    2.0453e-06  Tolerance :   1.0000e-08
  Last RMS-Density change    ...    9.8445e-08  Tolerance :   1.0000e-09
  Last DIIS Error            ...    1.5299e-03  Tolerance :   1.0000e-08
  Last Orbital Gradient      ...    9.5593e-07  Tolerance :   2.0000e-06
  Last Orbital Rotation      ...    1.9785e-06  Tolerance :   2.0000e-06


Total SCF time: 0 days 0 hours 0 min 18 sec 
Finished LeanSCF after  18.4 sec

Maximum memory used throughout the entire LEANSCF-calculation: 22.8 MB


           ************************************************************
           *        Program running with 8 parallel MPI-processes     *
           *              working on a common directory               *
           ************************************************************

------------------------------------------------------------------------------
                                ORCA  MP2 
------------------------------------------------------------------------------

Freezing NCore=22 chemical core electrons

----------------------
RI-MP2 ENERGY+GRADIENT
----------------------
Dimension of the orbital basis            ...  204
Dimension of the AuxC basis               ...  668
Memory devoted to MP2                     ... 8000 MB   
Data format for matrix containers         ... DOUBLE
Compression type for matrix containers    ... UNCOMPRESSED
Overall scaling of the MP2 energy         ...   2.700e-01

-----------------------
SHARK RI TRANSFORMATION
-----------------------

Number of basis functions                ...    204
Number of aux functions                  ...    668
Number of operators                      ...      1
Generation of IJK                        ... YES
Generation of IAK                        ... YES
Generation of ABK                        ... NO
Orbital Range Operator  0:    0-  38 to   39- 203

Aux basis identifier                     ...   AUXC
Contraction scheme used                  ... SEGMENTED
Do orthogonalization                     ... YES
All operator combinations                ... NO
Transpose (ia|K)                         ... NO
Integral generator used                  ... LIBINT
Starting integral generation + trafo... 
Half trafo (segmented) done. Total time =  0.1 sec. integrals=  0.1 sec trafo=  0.0 sec
Integral generation and half transformation done (  0.1 sec)

Reading or making V^(-1/2)          ... done (  0.0 sec)
Sorting IJK integrals               ... done (  0.1 sec)
Sorting IAK integrals               ... done (  0.1 sec)

SHARK RI integral transformation done. Total time =  0.2 sec.

Opening buffers                              ... done
Frozen core precalculation                   ... done

Starting loop over batches of integrals:

Operator 0  - window                       ... ( 11- 38)x( 39-203)
Operator 0  - Memory available             ...  8000 MB
Operator 0  - Memory needed per MO         ...   0.8 MB
Operator 0  - Number of orbitals per batch ... 4
Operator 0  - Number of batches            ... 1

OPERATOR  0   PASS   0:  MOs    11 ...   14 +   15 ...   18 +   19 ...   22 +   23 ...   26
                            +   27 ...   30 +   31 ...   34 +   35 ...   38
  Reading integrals       ... ok
  Internal MO  13
Closing buffer GIPV ( 0.03 GB; CompressionRatio= 1.00)
Time spent in pair loops =     0.884 sec
Deleting buffers (Ka|jb) ...done

-----------------------------------------------
 RI-MP2 CORRELATION ENERGY:     -0.492867999 Eh
-----------------------------------------------


---------------------
MP2 DENSITY FORMATION
---------------------

Completing the external part of the density      ... done
Storing the unrelaxed density                    ... done

Re-sorting 3-index density container for op 0    ... done
Computing external part of the Lagrangian        ... done
Calculating the xc-kernel                        ... done
Calculating G(D)                                 ... done
Completing the Lagrangian                        ... done
Solving the Z-vector equations                   ... Using XC Grid                  ... (calc.grid_cpscf.tmp) 
Recalculating density on grid  ... (calc.grho_cpscf0.tmp) done
Calculating the xc-kernel      ... (calc.fxc_cpscf0.tmp) done

-------------------
SHARK CP-SCF DRIVER
-------------------

Dimension of the orbital basis          ...    204
Dimension of the CPSCF-problem          ...   6435
Number of operators                     ...      1
Max. number of iterations               ...    128
Convergence Tolerance                   ... 3.0e-05
Number of perturbations                 ...      1
Perturbation type                       ... REAL

----------------------------
POPLE LINEAR EQUATION SOLVER
----------------------------

  ITERATION   0:   ||err||_max =   3.9834e-02 (   0.8 sec)
  ITERATION   1:   ||err||_max =   9.4360e-03 (   0.9 sec)
  ITERATION   2:   ||err||_max =   3.3802e-03 (   0.9 sec)
  ITERATION   3:   ||err||_max =   9.5388e-04 (   0.9 sec)
  ITERATION   4:   ||err||_max =   3.2154e-04 (   0.9 sec)
  ITERATION   5:   ||err||_max =   1.1612e-04 (   0.8 sec)
  ITERATION   6:   ||err||_max =   4.1644e-05 (   0.9 sec)
  ITERATION   7:   ||err||_max =   1.4072e-05 (   0.8 sec)
done
Finalizing the relaxed density                   ... done
Transforming P to the AO basis                   ... done
Storing the relaxed density                      ... done

------------------------------------
ENERGY WEIGHTED DENSITY FINALIZATION
------------------------------------

Gathering the parts of the W-matrix              ... done
Forming the Z-density                            ... done
Transforming Z to the AO basis                   ... done
Calculating G(Z)                                 ... done
Finalizing the W-matrix                          ... done
Transforming W to the AO basis and storing       ... done

----------------------------------
MP2 DERIVATIVE INTEGRAL GENERATION
----------------------------------

Input SCF Electron Density              ... calc.scfp
Input Correlated Electron Density       ... calc.pmp2re
Input Energy Weighted Density           ... calc.wmp2.tmp

Nuclear repulsion gradient              ... done (  0.0 sec)
HCore & Overlap gradient  (SHARK)       ... done (  0.0 sec)
Two-electron RIJ gradient terms         ... done (  0.5 sec)

-----------------------------------------------------------
MP2 COSX Grid Generation
-----------------------------------------------------------

General Integration Accuracy     IntAcc      ... 4.871
Radial Grid Type                 RadialGrid  ... OptM3 with GC (2021)
Angular Grid (max. ang.)         AngularGrid ... 4 (Lebedev-302)
Angular grid pruning method      GridPruning ... 4 (adaptive)
Weight generation scheme         WeightScheme... mBecke (2022)
Basis function cutoff            BFCut       ... 1.0000e-12
Integration weight cutoff        WCut        ... 1.0000e-14
Partially contracted basis set               ... on
Rotationally invariant grid construction     ... off
Angular grids for H and He will be reduced by one unit

Total number of grid points                  ...   113105
Total number of batches                      ...      896
Average number of points per batch           ...      126
Average number of grid points per atom       ...     5386
UseSFitting                                  ... on
Two-electron COSX gradient terms        ... 
Integration Timings:
Total Time                  =     4.9 sec
Basis fcn evaluation        =     0.1 sec
Density evaluation          =     0.1 sec
A evaluation                =     4.1 sec
A derivative evaluation     =     0.0 sec
S-fit derivative evaluation =     0.0 sec
anal. over. der. evaluation =     0.0 sec
num. over. der. evaluation  =     0.3 sec
K(P) evaluation             =     0.1 sec
finalize                    =     0.0 sec

done (  5.7 sec)
CPCM gradient                           ... done (  0.6 sec)
DFT XC gradient                         ... Exchange-correlation gradient    ... done
done (  0.6 sec)
Empirical dispersion gradient           ... 
-------------------
DISPERSION GRADIENT
-------------------

   1   C   :    0.000303016    0.000643083    0.000018195
   2   C   :   -0.000036799   -0.000116338    0.000006195
   3   C   :    0.000065717   -0.000092607    0.000023523
   4   C   :    0.000068823   -0.000171101    0.000022876
   5   C   :   -0.000036098   -0.000143113   -0.000002369
   6   C   :   -0.000143001   -0.000121528   -0.000025701
   7   C   :   -0.000103789   -0.000073954   -0.000015752
   8   C   :    0.000064206    0.000236266    0.000005370
   9   C   :   -0.000001123   -0.000175890    0.000013265
  10   C   :   -0.000247702   -0.000187316   -0.000030228
  11   O   :    0.000083623    0.000088861    0.000017031
  12   H   :    0.000123833   -0.000059634    0.000033033
  13   H   :    0.000077651   -0.000090893    0.000020564
  14   H   :   -0.000030172   -0.000113035   -0.000003136
  15   H   :   -0.000112847   -0.000040267   -0.000023556
  16   H   :   -0.000136805    0.000012439   -0.000028747
  17   H   :    0.000096762    0.000064882    0.000038294
  18   H   :    0.000098185    0.000059995   -0.000033204
  19   H   :   -0.000025524    0.000099150    0.000030662
  20   H   :   -0.000011109    0.000095522   -0.000040850
  21   H   :   -0.000096846    0.000085477   -0.000025464

Difference to translation invariance:
           :   -0.0000000000    0.0000000000    0.0000000000

Difference to rotation invariance:
           :   -0.0000000000    0.0000000000   -0.0000000000

Norm of the Dispersion gradient    ...    0.0009992262
RMS gradient                       ...    0.0001258907
MAX gradient                       ...    0.0006430831
done (  0.0 sec)

-------
TIMINGS
-------

Total time                :   19.379 sec
Integral trafo            :    0.236 sec (  1.2%)
FC preparation            :    0.070 sec (  0.4%)
I/O of integrals          :    0.082 sec (  0.4%)
K(i,j) operators          :    0.118 sec (  0.6%)
T(i,j) pair energies      :    0.020 sec (  0.1%)
V**(-1/2)                 :    0.159 sec (  0.8%)
Gamma(ia|P)               :    0.113 sec (  0.6%)
Gamma-Trafo               :    0.040 sec (  0.2%)
D(virtual)                :    0.005 sec (  0.0%)
D(internal)               :    0.144 sec (  0.7%)
W(virtual)                :    0.010 sec (  0.1%)
W(internal)               :    0.179 sec (  0.9%)
L(virtual)                :    0.125 sec (  0.6%)
L(internal)               :    0.018 sec (  0.1%)
XC kernel                 :    0.019 sec (  0.1%)
G(D)                      :    1.493 sec (  7.7%)
G(Z)                      :    1.500 sec (  7.7%)
Z-vector solution         :    6.925 sec ( 35.7%)
3-index derivative        :    0.241 sec (  1.2%)
2-index derivative        :    0.034 sec (  0.2%)
Fock matrix gradient      :    7.459 sec ( 38.5%)


---------------------------------------
MP2 TOTAL ENERGY:     -461.435348429 Eh
---------------------------------------

The final MP2 gradient
  0:   0.02267948   0.00191221   0.00346913
  1:  -0.01381141  -0.00387069  -0.00276369
  2:   0.00085043   0.00410025   0.00031323
  3:   0.00255531  -0.00246948   0.00061880
  4:  -0.00092431   0.00018529  -0.00031235
  5:  -0.00369250  -0.00309037  -0.00062116
  6:   0.00045533   0.00447909  -0.00001393
  7:   0.00200117   0.03691693   0.00245119
  8:   0.04671812  -0.06047797  -0.00676336
  9:  -0.06920170  -0.01598410   0.04374571
 10:  -0.00787502   0.03857993  -0.02497342
 11:  -0.00113297  -0.00297312  -0.00014544
 12:  -0.00190919   0.00181024  -0.00062693
 13:   0.00103812   0.00255819   0.00003861
 14:   0.00273887   0.00001609   0.00051338
 15:   0.00065650  -0.00326741   0.00019473
 16:   0.00277575   0.01429203  -0.02132570
 17:  -0.00556180   0.00492314   0.00303191
 18:   0.00510286  -0.00823588  -0.00438998
 19:   0.00112760  -0.00920328   0.00405188
 20:   0.01543237  -0.00017950   0.00352461

-----------------------------------
NORM OF THE MP2 GRADIENT:  0.135835
-----------------------------------

Maximum memory used throughout the entire MP2-calculation: 44.5 MB


-------------------------------------------------------------------------------
                          DFT DISPERSION CORRECTION                            
                                                                               
                              DFTD3 V3.1  Rev 1                                
                          USING Becke-Johnson damping                          
-------------------------------------------------------------------------------
-------------------------   ----------------
Dispersion correction           -0.017478339
-------------------------   ----------------


-------------------------   --------------------
FINAL SINGLE POINT ENERGY      -461.452826768722
-------------------------   --------------------

------------------------------------------------------------------------------
                         ORCA GEOMETRY RELAXATION STEP
------------------------------------------------------------------------------

Reading the OPT-File                    .... done
Getting information on internals        .... done
Copying old internal coords+grads       .... done
Making the new internal coordinates     .... (2022 redundants) done
Validating the new internal coordinates .... (2022 redundants) done
Calculating the B-matrix                .... done
Calculating the G,G- and P matrices     .... done
Transforming gradient to internals      .... done
Projecting the internal gradient        .... done
Number of atoms                         ....  21
Number of internal coordinates          .... 107
Current Energy                          ....  -461.452826769 Eh
Current gradient norm                   ....     0.135834767 Eh/bohr
Maximum allowed component of the step   ....  0.300
Current trust radius                    ....  0.300
Updating the Hessian (BFGS)             .... done
Forming the augmented Hessian           .... done
Diagonalizing the augmented Hessian     .... done
Last element of RFO vector              ....  0.957136909
Lowest eigenvalues of augmented Hessian:
 -0.026830742  0.013317084  0.020489504  0.023783395  0.024191921
Length of the computed step             ....  0.302606521
Warning: the length of the step is outside the trust region - taking restricted step instead
The input lambda is                     ....     0.012316
   iter:   5  x=   -0.028406  g=    0.994819 f(x)=     0.001016
The output lambda is                    ....    -0.028418 (8 iterations)
The final length of the internal step   ....  0.300000000
Converting the step to Cartesian space:
 Initial RMS(Int)=    0.0290020947
Transforming coordinates:
 Iter   0:  RMS(Cart)=    0.0568109920 RMS(Int)=    1.0509974355
 Iter   5:  RMS(Cart)=    0.0000001265 RMS(Int)=    0.0000001036
done
Storing new coordinates                 .... done
The predicted energy change is          ....    -0.014622135
Previously predicted energy change      ....    -0.050773423
Actually observed energy change         ....    -0.053423414
Ratio of predicted to observed change   ....     1.052192490
New trust radius                        ....     0.450000000

                                .--------------------.
          ----------------------|Geometry convergence|-------------------------
          Item                value                   Tolerance       Converged
          ---------------------------------------------------------------------
          Energy change      -0.0534234141            0.0000010000      NO
          RMS gradient        0.0105140001            0.0000300000      NO
          MAX gradient        0.0739062442            0.0001000000      NO
          RMS step            0.0290020947            0.0006000000      NO
          MAX step            0.1206443268            0.0010000000      NO
          ........................................................
          Max(Bonds)      0.0638      Max(Angles)    4.64
          Max(Dihed)        4.23      Max(Improp)    0.00
          ---------------------------------------------------------------------

The optimization has not yet converged - more geometry cycles are needed


    ---------------------------------------------------------------------------
                         Redundant Internal Coordinates
                            (Angstroem and degrees)

        Definition                    Value    dE/dq     Step     New-Value
    ----------------------------------------------------------------------------
     1. B(C   1,C   0)                1.4745  0.006257 -0.0083    1.4663   
     2. B(C   2,C   1)                1.4063 -0.000306  0.0003    1.4067   
     3. B(C   3,C   2)                1.3978 -0.000743  0.0008    1.3985   
     4. B(C   4,C   3)                1.3971 -0.000980  0.0011    1.3982   
     5. B(C   5,C   4)                1.3995 -0.001676  0.0017    1.4012   
     6. B(C   6,C   5)                1.3978  0.001763 -0.0021    1.3958   
     7. B(C   6,C   1)                1.4072  0.000541 -0.0003    1.4069   
     8. B(C   7,C   0)                1.3505 -0.008896  0.0032    1.3537   
     9. B(C   8,C   7)                1.4420 -0.045686  0.0460    1.4881   
    10. B(C   9,C   8)                1.4332 -0.073906  0.0638    1.4970   
    11. B(O  10,C   9)                1.3889 -0.031724  0.0323    1.4212   
    12. B(O  10,C   0)                1.3657 -0.009548  0.0055    1.3712   
    13. B(H  11,C   2)                1.0873 -0.001827  0.0022    1.0895   
    14. B(H  12,C   3)                1.0878 -0.002698  0.0036    1.0914   
    15. B(H  13,C   4)                1.0879 -0.002738  0.0036    1.0916   
    16. B(H  14,C   5)                1.0878 -0.002694  0.0037    1.0915   
    17. B(H  15,C   6)                1.0871 -0.002745  0.0036    1.0907   
    18. B(H  16,C   9)                1.0951 -0.003399  0.0037    1.0987   
    19. B(H  17,C   9)                1.1052 -0.004735  0.0036    1.1088   
    20. B(H  18,C   8)                1.0942 -0.009596  0.0107    1.1048   
    21. B(H  19,C   8)                1.0888 -0.008599  0.0107    1.0995   
    22. B(H  20,C   7)                1.0655 -0.015829  0.0178    1.0832   
    23. A(C   7,C   0,O  10)          111.65 -0.012917    1.25    112.90   
    24. A(C   1,C   0,C   7)          128.13 -0.008030    1.85    129.98   
    25. A(C   1,C   0,O  10)          120.22  0.020946   -3.09    117.12   
    26. A(C   0,C   1,C   6)          121.88  0.002562   -0.40    121.48   
    27. A(C   2,C   1,C   6)          118.99 -0.000050   -0.03    118.96   
    28. A(C   0,C   1,C   2)          119.13 -0.002515    0.44    119.56   
    29. A(C   1,C   2,C   3)          120.59  0.000119   -0.01    120.57   
    30. A(C   3,C   2,H  11)          119.08 -0.002742    0.54    119.62   
    31. A(C   1,C   2,H  11)          120.33  0.002621   -0.53    119.81   
    32. A(C   2,C   3,C   4)          120.05 -0.000131    0.06    120.11   
    33. A(C   4,C   3,H  12)          120.12 -0.000062   -0.00    120.11   
    34. A(C   2,C   3,H  12)          119.84  0.000193   -0.06    119.78   
    35. A(C   3,C   4,C   5)          119.82  0.001201   -0.19    119.63   
    36. A(C   5,C   4,H  13)          120.17 -0.000267    0.03    120.20   
    37. A(C   3,C   4,H  13)          120.01 -0.000934    0.16    120.18   
    38. A(C   4,C   5,C   6)          120.32 -0.000755    0.11    120.43   
    39. A(C   6,C   5,H  14)          119.85  0.001101   -0.19    119.66   
    40. A(C   4,C   5,H  14)          119.84 -0.000347    0.08    119.92   
    41. A(C   5,C   6,H  15)          118.68 -0.001761    0.35    119.03   
    42. A(C   1,C   6,H  15)          121.08  0.002145   -0.42    120.66   
    43. A(C   1,C   6,C   5)          120.24 -0.000385    0.07    120.31   
    44. A(C   0,C   7,C   8)          107.42 -0.008203    1.08    108.50   
    45. A(C   8,C   7,H  20)          126.31  0.004049   -0.54    125.77   
    46. A(C   0,C   7,H  20)          126.26  0.004192   -0.54    125.72   
    47. A(C   7,C   8,H  18)          110.29 -0.003807    0.64    110.93   
    48. A(C   7,C   8,C   9)          104.75  0.020942   -2.60    102.15   
    49. A(H  18,C   8,H  19)          107.19  0.005537   -0.73    106.46   
    50. A(C   9,C   8,H  19)          111.53 -0.003681    0.06    111.59   
    51. A(C   7,C   8,H  19)          111.47 -0.009371    1.25    112.73   
    52. A(C   9,C   8,H  18)          111.68 -0.010127    1.43    113.11   
    53. A(H  16,C   9,H  17)           98.88 -0.006925    3.34    102.22   
    54. A(O  10,C   9,H  17)          106.20  0.002842    0.85    107.04   
    55. A(C   8,C   9,H  17)          105.14 -0.011005    2.87    108.01   
    56. A(C   8,C   9,O  10)          108.38  0.003676   -0.38    108.00   
    57. A(O  10,C   9,H  16)          120.72  0.013465   -4.64    116.08   
    58. A(C   8,C   9,H  16)          115.45 -0.006398    0.13    115.58   
    59. A(C   0,O  10,C   9)          107.13 -0.002263    0.19    107.32   
    60. D(C   2,C   1,C   0,O  10)     -1.89  0.000415   -0.22     -2.10   
    61. D(C   6,C   1,C   0,O  10)    179.05  0.000714   -0.58    178.47   
    62. D(C   6,C   1,C   0,C   7)     -1.11 -0.000257   -0.02     -1.13   
    63. D(C   2,C   1,C   0,C   7)    177.95 -0.000556    0.35    178.30   
    64. D(H  11,C   2,C   1,C   6)    179.94 -0.000073    0.08    180.02   
    65. D(C   3,C   2,C   1,C   6)      0.42  0.000155   -0.16      0.26   
    66. D(H  11,C   2,C   1,C   0)      0.85  0.000191   -0.27      0.58   
    67. D(C   3,C   2,C   1,C   0)   -178.67  0.000420   -0.51   -179.18   
    68. D(H  12,C   3,C   2,H  11)      0.06  0.000008   -0.02      0.03   
    69. D(H  12,C   3,C   2,C   1)    179.58 -0.000192    0.21    179.78   
    70. D(C   4,C   3,C   2,H  11)   -179.68  0.000119   -0.14   -179.83   
    71. D(C   4,C   3,C   2,C   1)     -0.16 -0.000081    0.08     -0.08   
    72. D(H  13,C   4,C   3,C   2)    179.73 -0.000095    0.10    179.83   
    73. D(C   5,C   4,C   3,H  12)   -179.93  0.000060   -0.07   -180.01   
    74. D(C   5,C   4,C   3,C   2)     -0.19 -0.000051    0.05     -0.15   
    75. D(H  13,C   4,C   3,H  12)     -0.01  0.000016   -0.02     -0.03   
    76. D(H  14,C   5,C   4,H  13)      0.10 -0.000015    0.01      0.11   
    77. D(H  14,C   5,C   4,C   3)   -179.97 -0.000059    0.07   -179.91   
    78. D(C   6,C   5,C   4,H  13)   -179.64  0.000143   -0.16   -179.80   
    79. D(C   6,C   5,C   4,C   3)      0.28  0.000099   -0.10      0.18   
    80. D(H  15,C   6,C   5,H  14)     -0.01 -0.000044    0.05      0.04   
    81. D(C   1,C   6,C   5,H  14)   -179.76  0.000142   -0.14   -179.91   
    82. D(C   1,C   6,C   5,C   4)     -0.02 -0.000019    0.03      0.01   
    83. D(H  15,C   6,C   1,C   2)    179.93  0.000098   -0.10    179.82   
    84. D(H  15,C   6,C   1,C   0)     -1.01 -0.000223    0.26     -0.74   
    85. D(H  15,C   6,C   5,C   4)    179.73 -0.000206    0.22    179.95   
    86. D(C   5,C   6,C   1,C   2)     -0.33 -0.000104    0.10     -0.23   
    87. D(C   5,C   6,C   1,C   0)    178.73 -0.000425    0.47    179.21   
    88. D(H  20,C   7,C   0,C   1)      0.82 -0.000522    0.37      1.19   
    89. D(C   8,C   7,C   0,O  10)      0.05  0.002366   -0.83     -0.78   
    90. D(C   8,C   7,C   0,C   1)   -179.80  0.003223   -1.32   -181.12   
    91. D(H  20,C   7,C   0,O  10)   -179.33 -0.001379    0.87   -178.46   
    92. D(H  19,C   8,C   7,C   0)    125.58 -0.002168    1.85    127.43   
    93. D(H  18,C   8,C   7,H  20)     63.90  0.000018    0.44     64.34   
    94. D(H  18,C   8,C   7,C   0)   -115.48 -0.003730    2.14   -113.34   
    95. D(C   9,C   8,C   7,H  20)   -175.80 -0.001795    0.98   -174.82   
    96. D(C   9,C   8,C   7,C   0)      4.82 -0.005544    2.68      7.50   
    97. D(H  16,C   9,C   8,H  18)    -27.52 -0.008465    4.16    -23.37   
    98. D(H  16,C   9,C   8,C   7)   -146.89 -0.011236    4.15   -142.74   
    99. D(O  10,C   9,C   8,H  19)   -128.64  0.007050   -3.43   -132.07   
   100. D(O  10,C   9,C   8,H  18)    111.44  0.009441   -3.50    107.94   
   101. D(H  16,C   9,C   8,H  19)     92.39 -0.010856    4.23     96.62   
   102. D(O  10,C   9,C   8,C   7)     -7.92  0.006670   -3.51    -11.43   
   103. D(C   0,O  10,C   9,H  17)   -104.42  0.002651   -0.35   -104.77   
   104. D(C   0,O  10,C   9,H  16)    144.51  0.002131   -2.82    141.69   
   105. D(C   0,O  10,C   9,C   8)      8.10 -0.006941    3.17     11.27   
   106. D(C   9,O  10,C   0,C   7)     -5.11  0.003852   -1.48     -6.59   
   107. D(C   9,O  10,C   0,C   1)    174.75  0.003028   -0.99    173.75   
    ----------------------------------------------------------------------------

Geometry step timings:
Preparation and reading OPT file:      0.000 s ( 6.422 %)
Internal coordinates            :      0.000 s ( 0.474 %)
B/P matrices and projection     :      0.003 s (41.483 %)
Hessian update/contruction      :      0.000 s ( 5.520 %)
Making the step                 :      0.002 s (30.489 %)
Converting the step to Cartesian:      0.000 s ( 2.095 %)
Storing new data                :      0.000 s ( 0.535 %)
Checking convergence            :      0.000 s ( 0.214 %)
Final printing                  :      0.001 s (12.737 %)
Total time                      :      0.007 s

Time for energy+gradient        :     40.464 s
Time for complete geometry iter :     40.659 s

         *************************************************************
         *                GEOMETRY OPTIMIZATION CYCLE   3            *
         *************************************************************
---------------------------------
CARTESIAN COORDINATES (ANGSTROEM)
---------------------------------
  C     -0.377702   -1.139689   -0.023437
  C     -0.774381   -2.551247   -0.032261
  C      0.187389   -3.544099    0.228392
  C     -0.164041   -4.897616    0.208453
  C     -1.480708   -5.276329   -0.070480
  C     -2.445046   -4.292486   -0.326449
  C     -2.097891   -2.940696   -0.308139
  C     -1.108763   -0.028677   -0.273110
  C     -0.231306    1.160824   -0.100763
  C      1.116568    0.536653    0.090273
  O      0.927492   -0.858305    0.287018
  H      1.216348   -3.258025    0.443899
  H      0.593448   -5.657347    0.409121
  H     -1.755632   -6.332540   -0.089003
  H     -3.474683   -4.582815   -0.543219
  H     -2.866534   -2.194041   -0.511338
  H      1.765911    1.041594    0.818718
  H      1.686620    0.656674   -0.853171
  H     -0.554834    1.766068    0.765074
  H     -0.246983    1.830806   -0.972374
  H     -2.164249   -0.007268   -0.515834

----------------------------
CARTESIAN COORDINATES (A.U.)
----------------------------
  NO LB      ZA    FRAG     MASS         X           Y           Z
   0 C     6.0000    0    12.011   -0.713753   -2.153700   -0.044290
   1 C     6.0000    0    12.011   -1.463368   -4.821159   -0.060964
   2 C     6.0000    0    12.011    0.354115   -6.697376    0.431598
   3 C     6.0000    0    12.011   -0.309993   -9.255153    0.393920
   4 C     6.0000    0    12.011   -2.798133   -9.970816   -0.133188
   5 C     6.0000    0    12.011   -4.620467   -8.111623   -0.616899
   6 C     6.0000    0    12.011   -3.964440   -5.557109   -0.582298
   7 C     6.0000    0    12.011   -2.095258   -0.054192   -0.516103
   8 C     6.0000    0    12.011   -0.437106    2.193640   -0.190415
   9 C     6.0000    0    12.011    2.110007    1.014128    0.170591
  10 O     8.0000    0    15.999    1.752705   -1.621962    0.542386
  11 H     1.0000    0     1.008    2.298564   -6.156776    0.838848
  12 H     1.0000    0     1.008    1.121455  -10.690837    0.773127
  13 H     1.0000    0     1.008   -3.317664  -11.966766   -0.168192
  14 H     1.0000    0     1.008   -6.566199   -8.660265   -1.026535
  15 H     1.0000    0     1.008   -5.416965   -4.146136   -0.966288
  16 H     1.0000    0     1.008    3.337088    1.968327    1.547152
  17 H     1.0000    0     1.008    3.187249    1.240934   -1.612259
  18 H     1.0000    0     1.008   -1.048484    3.337385    1.445779
  19 H     1.0000    0     1.008   -0.466730    3.459722   -1.837521
  20 H     1.0000    0     1.008   -4.089838   -0.013735   -0.974785

--------------------------------
INTERNAL COORDINATES (ANGSTROEM)
--------------------------------
 C      0   0   0     0.000000000000     0.00000000     0.00000000
 C      1   0   0     1.466263359490     0.00000000     0.00000000
 C      2   1   0     1.406661333234   119.56424966     0.00000000
 C      3   2   1     1.398538106917   120.57386546   180.82234306
 C      4   3   2     1.398155713112   120.10785251   359.92393434
 C      5   4   3     1.401218590586   119.62770572   359.85242574
 C      6   5   4     1.395775656544   120.42697403     0.18282059
 C      1   2   3     1.353194103111   130.02556078   178.25955528
 C      8   1   2     1.488135370665   108.44233311   178.76846896
 C      9   8   1     1.497614257003   102.25797857     7.48381582
 O      1   2   3     1.370798580478   117.16561511   357.93599107
 H      3   2   1     1.089512144829   119.80498520     0.57448443
 H      4   3   2     1.091443941304   119.77878508   179.78510893
 H      5   4   3     1.091562225384   120.17633671   179.83366047
 H      6   5   4     1.091527391908   119.91492562   180.09421631
 H      7   6   5     1.090685879797   119.03061574   179.95318679
 H     10   9   8     1.098746022836   115.14632209   217.43870453
 H     10   9   8     1.108805811191   108.00255850   104.04246841
 H      9   8   1     1.104836537896   110.85343327   246.69214109
 H      9   8   1     1.099466509256   112.75953412   127.44772283
 H      8   1   2     1.083247384737   125.73043361     1.15210474

---------------------------
INTERNAL COORDINATES (A.U.)
---------------------------
 C      0   0   0     0.000000000000     0.00000000     0.00000000
 C      1   0   0     2.770836189639     0.00000000     0.00000000
 C      2   1   0     2.658204682988   119.56424966     0.00000000
 C      3   2   1     2.642854009926   120.57386546   180.82234306
 C      4   3   2     2.642131390358   120.10785251   359.92393434
 C      5   4   3     2.647919389967   119.62770572   359.85242574
 C      6   5   4     2.637633735262   120.42697403     0.18282059
 C      1   2   3     2.557166260917   130.02556078   178.25955528
 C      8   1   2     2.812168300758   108.44233311   178.76846896
 C      9   8   1     2.830080799992   102.25797857     7.48381582
 O      1   2   3     2.590433901871   117.16561511   357.93599107
 H      3   2   1     2.058879573307   119.80498520     0.57448443
 H      4   3   2     2.062530139593   119.77878508   179.78510893
 H      5   4   3     2.062753664109   120.17633671   179.83366047
 H      6   5   4     2.062687838380   119.91492562   180.09421631
 H      7   6   5     2.061097610952   119.03061574   179.95318679
 H     10   9   8     2.076329073895   115.14632209   217.43870453
 H     10   9   8     2.095339318851   108.00255850   104.04246841
 H      9   8   1     2.087838479373   110.85343327   246.69214109
 H      9   8   1     2.077690595913   112.75953412   127.44772283
 H      8   1   2     2.047040892439   125.73043361     1.15210474


           ************************************************************
           *        Program running with 8 parallel MPI-processes     *
           *              working on a common directory               *
           ************************************************************
------------------------------------------------------------------------------
                   ___                                                        
                  /   \      - P O W E R E D   B Y -                         
                 /     \                                                     
                 |  |  |   _    _      __       _____    __    __             
                 |  |  |  | |  | |    /  \     |  _  \  |  |  /  |          
                  \  \/   | |  | |   /    \    | | | |  |  | /  /          
                 / \  \   | |__| |  /  /\  \   | |_| |  |  |/  /          
                |  |  |   |  __  | /  /__\  \  |    /   |      \           
                |  |  |   | |  | | |   __   |  |    \   |  |\   \          
                \     /   | |  | | |  |  |  |  | |\  \  |  | \   \       
                 \___/    |_|  |_| |__|  |__|  |_| \__\ |__|  \__/        
                                                                              
                      - O R C A' S   B I G   F R I E N D -                    
                                      &                                       
                       - I N T E G R A L  F E E D E R -                       
                                                                              
 v1 FN, 2020, v2 2021, v3 2022-2024                                           
------------------------------------------------------------------------------


----------------------
SHARK INTEGRAL PACKAGE
----------------------

Number of atoms                             ...     21
Number of basis functions                   ...    204
Number of shells                            ...     96
Maximum angular momentum                    ...      2
Integral batch strategy                     ... SHARK/LIBINT Hybrid
RI-J (if used) integral strategy            ... SPLIT-RIJ (Revised 2003 algorithm where possible)
Printlevel                                  ...      1
Contraction scheme used                     ... SEGMENTED contraction
Prescreening option                         ... SCHWARTZ
   Thresh                                   ... 1.000e-12
   Tcut                                     ... 1.000e-14
   Tpresel                                  ... 1.000e-14 
Coulomb Range Separation                    ... NOT USED
Exchange Range Separation                   ... NOT USED
Multipole approximations                    ... NOT USED
Finite Nucleus Model                        ... NOT USED
CABS basis                                  ... NOT available
Auxiliary Coulomb fitting basis             ... AVAILABLE
   # of basis functions in Aux-J            ...    649
   # of shells in Aux-J                     ...    215
   Maximum angular momentum in Aux-J        ...      4
Auxiliary J/K fitting basis                 ... NOT available
Auxiliary Correlation fitting basis         ... AVAILABLE
   # of basis functions in Aux-C            ...    668
   # of shells in Aux-C                     ...    236
   Maximum angular momentum in Aux-C        ...      3
Auxiliary 'external' fitting basis          ... NOT available

Checking pre-screening integrals            ... done (  0.0 sec) Dimension = 96
Check shell pair data                       ... done (  0.0 sec)
Shell pair information
Shell pair cut-off parameter TPreSel        ...   1.0e-14
Total number of shell pairs                 ...      4656
Shell pairs after pre-screening             ...      4209
Total number of primitive shell pairs       ...     16826
Primitive shell pairs kept                  ...     11078
          la=0 lb=0:   1301 shell pairs
          la=1 lb=0:   1540 shell pairs
          la=1 lb=1:    483 shell pairs
          la=2 lb=0:    520 shell pairs
          la=2 lb=1:    308 shell pairs
          la=2 lb=2:     57 shell pairs

Calculating one electron integrals          ... done (  0.0 sec)
Calculating RI/J V-Matrix + Cholesky decomp.... done (  0.1 sec)
Calculating RI/C V-Matrix + Cholesky decomp.... done (  0.1 sec)
Calculating Nuclear repulsion               ... done (  0.0 sec) ENN=    560.741471112673 Eh

Diagonalization of the overlap matrix:
Smallest eigenvalue                        ... 3.064e-04
Time for diagonalization                   ...    0.006 sec
Threshold for overlap eigenvalues          ... 1.000e-07
Number of eigenvalues below threshold      ... 0
Time for construction of square roots      ...    0.038 sec
Total time needed                          ...    0.045 sec

-------------------
DFT GRID GENERATION
-------------------

General Integration Accuracy     IntAcc      ... 4.388
Radial Grid Type                 RadialGrid  ... OptM3 with GC (2021)
Angular Grid (max. ang.)         AngularGrid ... 4 (Lebedev-302)
Angular grid pruning method      GridPruning ... 4 (adaptive)
Weight generation scheme         WeightScheme... mBecke (2022)
Basis function cutoff            BFCut       ... 1.0000e-12
Integration weight cutoff        WCut        ... 1.0000e-14
Partially contracted basis set               ... off
Rotationally invariant grid construction     ... off
Angular grids for H and He will be reduced by one unit

Total number of grid points                  ...    98104
Total number of batches                      ...     1543
Average number of points per batch           ...       63
Average number of grid points per atom       ...     4672

--------------------
COSX GRID GENERATION
--------------------

GRIDX 1
-------
General Integration Accuracy     IntAcc      ... 3.816
Radial Grid Type                 RadialGrid  ... OptM3 with GC (2021)
Angular Grid (max. ang.)         AngularGrid ... 1 (Lebedev-50)
Angular grid pruning method      GridPruning ... 4 (adaptive)
Weight generation scheme         WeightScheme... mBecke (2022)
Basis function cutoff            BFCut       ... 1.0000e-12
Integration weight cutoff        WCut        ... 1.0000e-14
Partially contracted basis set               ... on
Rotationally invariant grid construction     ... off
Angular grids for H and He will be reduced by one unit

Total number of grid points                  ...    12557
Total number of batches                      ...      110
Average number of points per batch           ...      114
Average number of grid points per atom       ...      598
UseSFitting                                  ... on

GRIDX 2
-------
General Integration Accuracy     IntAcc      ... 4.020
Radial Grid Type                 RadialGrid  ... OptM3 with GC (2021)
Angular Grid (max. ang.)         AngularGrid ... 2 (Lebedev-110)
Angular grid pruning method      GridPruning ... 4 (adaptive)
Weight generation scheme         WeightScheme... mBecke (2022)
Basis function cutoff            BFCut       ... 1.0000e-12
Integration weight cutoff        WCut        ... 1.0000e-14
Partially contracted basis set               ... on
Rotationally invariant grid construction     ... off
Angular grids for H and He will be reduced by one unit

Total number of grid points                  ...    27177
Total number of batches                      ...      223
Average number of points per batch           ...      121
Average number of grid points per atom       ...     1294
UseSFitting                                  ... on

GRIDX 3
-------
General Integration Accuracy     IntAcc      ... 4.338
Radial Grid Type                 RadialGrid  ... OptM3 with GC (2021)
Angular Grid (max. ang.)         AngularGrid ... 3 (Lebedev-194)
Angular grid pruning method      GridPruning ... 4 (adaptive)
Weight generation scheme         WeightScheme... mBecke (2022)
Basis function cutoff            BFCut       ... 1.0000e-12
Integration weight cutoff        WCut        ... 1.0000e-14
Partially contracted basis set               ... on
Rotationally invariant grid construction     ... off
Angular grids for H and He will be reduced by one unit

Total number of grid points                  ...    59681
Total number of batches                      ...      480
Average number of points per batch           ...      124
Average number of grid points per atom       ...     2842
UseSFitting                                  ... on
Initializing property integral containers    ... done (  0.0 sec)

SHARK setup successfully completed in   1.7 seconds

Maximum memory used throughout the entire STARTUP-calculation: 26.9 MB


           ************************************************************
           *        Program running with 8 parallel MPI-processes     *
           *              working on a common directory               *
           ************************************************************
Occupation numbers will be reassigned to an Aufbau configuration
             **** ENERGY FILE WAS UPDATED (calc.en.tmp) ****
Finished Guess after   0.5 sec
Maximum memory used throughout the entire GUESS-calculation: 11.4 MB


           ************************************************************
           *        Program running with 8 parallel MPI-processes     *
           *              working on a common directory               *
           ************************************************************
--------------------
CPCM SOLVATION MODEL
--------------------
CPCM parameters:
  Epsilon                                         ...      16.7000
  Refrac                                          ...       1.2750
  Rsolv                                           ...       1.3000
  Surface type                                    ... GAUSSIAN VDW
  Discretization scheme                           ... Constant charge density
    Threshold for H atoms                         ...       5.0000 (charges/Ang^2)
    Threshold for non-H atoms                     ...       5.0000 (charges/Ang^2)
  Epsilon function type                           ...         CPCM
Solvent:                                          ... CUSTOM
Radii:
  Scheme                                          ... Element-dependent radii
  Radius for C  used is    3.8550 Bohr (=   2.0400 Ang.)
  Radius for O  used is    3.4469 Bohr (=   1.8240 Ang.)
  Radius for H  used is    2.4944 Bohr (=   1.3200 Ang.)
Calculating surface                               ...        done! (  0.0s)
Cavity surface points                             ...         1981
Cavity Volume                                     ...    1275.0222
Cavity Surface-area                               ...     691.0132
Calculating surface distance matrix               ...        done! (  0.1s)
Performing Cholesky decomposition & store         ...        done! (  0.2s)
Overall time for CPCM initialization              ...                 0.3s

----------------------------------------D-I-I-S--------------------------------------------
Iteration    Energy (Eh)           Delta-E    RMSDP     MaxDP     DIISErr   Damp  Time(sec)
-------------------------------------------------------------------------------------------
               ***  Starting incremental Fock matrix formation  ***
    1    -460.9543138275843148     0.00e+00  3.43e-04  9.91e-03  2.25e-02  0.700   1.6
    2    -460.9556218035455686    -1.31e-03  2.92e-04  8.01e-03  1.80e-02  0.700   1.2
                               ***Turning on AO-DIIS***
    3    -460.9566365806535941    -1.01e-03  2.33e-04  5.69e-03  1.39e-02  0.700   1.1
    4    -460.9573959106834309    -7.59e-04  5.94e-04  1.44e-02  1.03e-02  0.000   1.1
                              *** Initializing SOSCF ***
---------------------------------------S-O-S-C-F--------------------------------------
Iteration    Energy (Eh)           Delta-E    RMSDP     MaxDP     MaxGrad    Time(sec)
--------------------------------------------------------------------------------------
    5    -460.9594119693930452    -2.02e-03  4.65e-05  9.54e-04  9.34e-04     1.1
               *** Restarting incremental Fock matrix formation ***
    6    -460.9594235814754484    -1.16e-05  2.86e-05  6.91e-04  2.32e-04     1.8
    7    -460.9594250416780596    -1.46e-06  1.59e-05  3.24e-04  7.09e-05     1.4
    8    -460.9594255926223241    -5.51e-07  4.85e-06  8.46e-05  3.16e-05     1.4
    9    -460.9594256303221300    -3.77e-08  1.96e-06  4.05e-05  1.55e-05     1.3
   10    -460.9594256394424292    -9.12e-09  6.91e-07  1.35e-05  3.10e-06     1.2
   11    -460.9594256405941906    -1.15e-09  2.23e-07  5.86e-06  1.43e-06     1.2
   12    -460.9594256409558284    -3.62e-10  1.07e-07  2.09e-06  8.45e-07     1.2
                 **** Energy Check signals convergence ****

               *****************************************************
               *                     SUCCESS                       *
               *           SCF CONVERGED AFTER  12 CYCLES          *
               *****************************************************

Recomputing exchange energy using gridx3       ... done (    1.859 sec)
Old exchange energy                            :    -33.700167905 Eh
New exchange energy                            :    -33.700184999 Eh
Exchange energy change after final integration :     -0.000017094 Eh
Total energy after final integration           :   -460.959442735 Eh
             **** ENERGY FILE WAS UPDATED (calc.en.tmp) ****

----------------
TOTAL SCF ENERGY
----------------

Total Energy       :       -460.95944273491392 Eh          -12543.34413 eV

Components:
Nuclear Repulsion  :        560.74147111267291 Eh           15258.55116 eV
Electronic Energy  :      -1021.69282120326147 Eh          -27801.67507 eV
One Electron Energy:      -1735.81823717166026 Eh          -47234.01556 eV
Two Electron Energy:        714.12541596839878 Eh           19432.34049 eV
CPCM Dielectric    :         -0.00807555036731 Eh              -0.21975 eV

Virial components:
Potential Energy   :       -917.97474750373181 Eh          -24979.36281 eV
Kinetic Energy     :        457.01530476881788 Eh           12436.01868 eV
Virial Ratio       :          2.00863020980904

DFT components:
N(Alpha)           :       38.999983676866 electrons
N(Beta)            :       38.999983676866 electrons
N(Total)           :       77.999967353732 electrons
E(X)               :      -29.935323763791 Eh       
E(C)               :       -1.919102989285 Eh       
E(XC)              :      -31.854426753076 Eh       

CPCM Solvation Model Properties:
Surface-charge          :         -0.02256211569902
Corrected charge        :         -0.00000000000000
Outlying charge corr.   :          0.00003292051570 Eh               0.00090 eV
Free-energy (cav+disp)  :  This term is not implemented in the current solvation scheme

---------------
SCF CONVERGENCE
---------------

  Last Energy change         ...    3.6164e-10  Tolerance :   1.0000e-09
  Last MAX-Density change    ...    2.0862e-06  Tolerance :   1.0000e-08
  Last RMS-Density change    ...    1.0693e-07  Tolerance :   1.0000e-09
  Last DIIS Error            ...    9.3399e-04  Tolerance :   1.0000e-08
  Last Orbital Gradient      ...    8.4496e-07  Tolerance :   2.0000e-06
  Last Orbital Rotation      ...    1.0561e-06  Tolerance :   2.0000e-06


Total SCF time: 0 days 0 hours 0 min 18 sec 
Finished LeanSCF after  18.3 sec

Maximum memory used throughout the entire LEANSCF-calculation: 22.9 MB


           ************************************************************
           *        Program running with 8 parallel MPI-processes     *
           *              working on a common directory               *
           ************************************************************

------------------------------------------------------------------------------
                                ORCA  MP2 
------------------------------------------------------------------------------

Freezing NCore=22 chemical core electrons

----------------------
RI-MP2 ENERGY+GRADIENT
----------------------
Dimension of the orbital basis            ...  204
Dimension of the AuxC basis               ...  668
Memory devoted to MP2                     ... 8000 MB   
Data format for matrix containers         ... DOUBLE
Compression type for matrix containers    ... UNCOMPRESSED
Overall scaling of the MP2 energy         ...   2.700e-01

-----------------------
SHARK RI TRANSFORMATION
-----------------------

Number of basis functions                ...    204
Number of aux functions                  ...    668
Number of operators                      ...      1
Generation of IJK                        ... YES
Generation of IAK                        ... YES
Generation of ABK                        ... NO
Orbital Range Operator  0:    0-  38 to   39- 203

Aux basis identifier                     ...   AUXC
Contraction scheme used                  ... SEGMENTED
Do orthogonalization                     ... YES
All operator combinations                ... NO
Transpose (ia|K)                         ... NO
Integral generator used                  ... LIBINT
Starting integral generation + trafo... 
Half trafo (segmented) done. Total time =  0.1 sec. integrals=  0.1 sec trafo=  0.0 sec
Integral generation and half transformation done (  0.1 sec)

Reading or making V^(-1/2)          ... done (  0.0 sec)
Sorting IJK integrals               ... done (  0.1 sec)
Sorting IAK integrals               ... done (  0.1 sec)

SHARK RI integral transformation done. Total time =  0.2 sec.

Opening buffers                              ... done
Frozen core precalculation                   ... done

Starting loop over batches of integrals:

Operator 0  - window                       ... ( 11- 38)x( 39-203)
Operator 0  - Memory available             ...  8000 MB
Operator 0  - Memory needed per MO         ...   0.8 MB
Operator 0  - Number of orbitals per batch ... 4
Operator 0  - Number of batches            ... 1

OPERATOR  0   PASS   0:  MOs    11 ...   14 +   15 ...   18 +   19 ...   22 +   23 ...   26
                            +   27 ...   30 +   31 ...   34 +   35 ...   38
  Reading integrals       ... ok
  Internal MO  13
Closing buffer GIPV ( 0.03 GB; CompressionRatio= 1.00)
Time spent in pair loops =     0.893 sec
Deleting buffers (Ka|jb) ...done

-----------------------------------------------
 RI-MP2 CORRELATION ENERGY:     -0.493965206 Eh
-----------------------------------------------


---------------------
MP2 DENSITY FORMATION
---------------------

Completing the external part of the density      ... done
Storing the unrelaxed density                    ... done

Re-sorting 3-index density container for op 0    ... done
Computing external part of the Lagrangian        ... done
Calculating the xc-kernel                        ... done
Calculating G(D)                                 ... done
Completing the Lagrangian                        ... done
Solving the Z-vector equations                   ... Using XC Grid                  ... (calc.grid_cpscf.tmp) 
Recalculating density on grid  ... (calc.grho_cpscf0.tmp) done
Calculating the xc-kernel      ... (calc.fxc_cpscf0.tmp) done

-------------------
SHARK CP-SCF DRIVER
-------------------

Dimension of the orbital basis          ...    204
Dimension of the CPSCF-problem          ...   6435
Number of operators                     ...      1
Max. number of iterations               ...    128
Convergence Tolerance                   ... 3.0e-05
Number of perturbations                 ...      1
Perturbation type                       ... REAL

----------------------------
POPLE LINEAR EQUATION SOLVER
----------------------------

  ITERATION   0:   ||err||_max =   4.1245e-02 (   0.9 sec)
  ITERATION   1:   ||err||_max =   9.9399e-03 (   1.0 sec)
  ITERATION   2:   ||err||_max =   3.5772e-03 (   0.9 sec)
  ITERATION   3:   ||err||_max =   1.0406e-03 (   0.9 sec)
  ITERATION   4:   ||err||_max =   3.7223e-04 (   0.9 sec)
  ITERATION   5:   ||err||_max =   1.3776e-04 (   0.9 sec)
  ITERATION   6:   ||err||_max =   5.1790e-05 (   0.9 sec)
  ITERATION   7:   ||err||_max =   1.7495e-05 (   0.9 sec)
done
Finalizing the relaxed density                   ... done
Transforming P to the AO basis                   ... done
Storing the relaxed density                      ... done

------------------------------------
ENERGY WEIGHTED DENSITY FINALIZATION
------------------------------------

Gathering the parts of the W-matrix              ... done
Forming the Z-density                            ... done
Transforming Z to the AO basis                   ... done
Calculating G(Z)                                 ... done
Finalizing the W-matrix                          ... done
Transforming W to the AO basis and storing       ... done

----------------------------------
MP2 DERIVATIVE INTEGRAL GENERATION
----------------------------------

Input SCF Electron Density              ... calc.scfp
Input Correlated Electron Density       ... calc.pmp2re
Input Energy Weighted Density           ... calc.wmp2.tmp

Nuclear repulsion gradient              ... done (  0.0 sec)
HCore & Overlap gradient  (SHARK)       ... done (  0.0 sec)
Two-electron RIJ gradient terms         ... done (  0.5 sec)

-----------------------------------------------------------
MP2 COSX Grid Generation
-----------------------------------------------------------

General Integration Accuracy     IntAcc      ... 4.871
Radial Grid Type                 RadialGrid  ... OptM3 with GC (2021)
Angular Grid (max. ang.)         AngularGrid ... 4 (Lebedev-302)
Angular grid pruning method      GridPruning ... 4 (adaptive)
Weight generation scheme         WeightScheme... mBecke (2022)
Basis function cutoff            BFCut       ... 1.0000e-12
Integration weight cutoff        WCut        ... 1.0000e-14
Partially contracted basis set               ... on
Rotationally invariant grid construction     ... off
Angular grids for H and He will be reduced by one unit

Total number of grid points                  ...   113226
Total number of batches                      ...      895
Average number of points per batch           ...      126
Average number of grid points per atom       ...     5392
UseSFitting                                  ... on
Two-electron COSX gradient terms        ... 
Integration Timings:
Total Time                  =     4.9 sec
Basis fcn evaluation        =     0.1 sec
Density evaluation          =     0.1 sec
A evaluation                =     4.0 sec
A derivative evaluation     =     0.0 sec
S-fit derivative evaluation =     0.0 sec
anal. over. der. evaluation =     0.0 sec
num. over. der. evaluation  =     0.3 sec
K(P) evaluation             =     0.1 sec
finalize                    =     0.0 sec

done (  5.6 sec)
CPCM gradient                           ... done (  0.6 sec)
DFT XC gradient                         ... Exchange-correlation gradient    ... done
done (  0.6 sec)
Empirical dispersion gradient           ... 
-------------------
DISPERSION GRADIENT
-------------------

   1   C   :    0.000211647    0.000406233    0.000017249
   2   C   :   -0.000035364   -0.000126254    0.000005727
   3   C   :    0.000068871   -0.000105805    0.000024656
   4   C   :    0.000070106   -0.000174078    0.000024305
   5   C   :   -0.000036278   -0.000146615   -0.000001179
   6   C   :   -0.000143170   -0.000122836   -0.000025180
   7   C   :   -0.000110917   -0.000079875   -0.000017996
   8   C   :   -0.000007384    0.000237527   -0.000010741
   9   C   :   -0.000002733   -0.000027222    0.000003403
  10   C   :   -0.000110790   -0.000059063   -0.000014988
  11   O   :    0.000100698    0.000076500    0.000020769
  12   H   :    0.000122671   -0.000058910    0.000032771
  13   H   :    0.000077894   -0.000089965    0.000021422
  14   H   :   -0.000029100   -0.000112647   -0.000001714
  15   H   :   -0.000111793   -0.000040974   -0.000022922
  16   H   :   -0.000135082    0.000010884   -0.000029114
  17   H   :    0.000101877    0.000061700    0.000041315
  18   H   :    0.000105393    0.000058258   -0.000035277
  19   H   :   -0.000026047    0.000104598    0.000034291
  20   H   :   -0.000011515    0.000101944   -0.000039829
  21   H   :   -0.000098983    0.000086602   -0.000026968

Difference to translation invariance:
           :   -0.0000000000   -0.0000000000    0.0000000000

Difference to rotation invariance:
           :   -0.0000000000    0.0000000000   -0.0000000000

Norm of the Dispersion gradient    ...    0.0007770026
RMS gradient                       ...    0.0000978931
MAX gradient                       ...    0.0004062329
done (  0.0 sec)

-------
TIMINGS
-------

Total time                :   19.838 sec
Integral trafo            :    0.238 sec (  1.2%)
FC preparation            :    0.071 sec (  0.4%)
I/O of integrals          :    0.083 sec (  0.4%)
K(i,j) operators          :    0.118 sec (  0.6%)
T(i,j) pair energies      :    0.020 sec (  0.1%)
V**(-1/2)                 :    0.168 sec (  0.8%)
Gamma(ia|P)               :    0.114 sec (  0.6%)
Gamma-Trafo               :    0.040 sec (  0.2%)
D(virtual)                :    0.005 sec (  0.0%)
D(internal)               :    0.143 sec (  0.7%)
W(virtual)                :    0.010 sec (  0.1%)
W(internal)               :    0.186 sec (  0.9%)
L(virtual)                :    0.125 sec (  0.6%)
L(internal)               :    0.018 sec (  0.1%)
XC kernel                 :    0.019 sec (  0.1%)
G(D)                      :    1.578 sec (  8.0%)
G(Z)                      :    1.586 sec (  8.0%)
Z-vector solution         :    7.243 sec ( 36.5%)
3-index derivative        :    0.241 sec (  1.2%)
2-index derivative        :    0.034 sec (  0.2%)
Fock matrix gradient      :    7.396 sec ( 37.3%)


---------------------------------------
MP2 TOTAL ENERGY:     -461.453407941 Eh
---------------------------------------

The final MP2 gradient
  0:   0.00905674  -0.00532252   0.00116286
  1:  -0.00566799   0.00015695  -0.00104831
  2:  -0.00052949   0.00261690  -0.00010170
  3:   0.00118906  -0.00095639   0.00025534
  4:  -0.00033054   0.00048433  -0.00013233
  5:  -0.00055035  -0.00023535  -0.00006222
  6:   0.00151504   0.00207323   0.00013986
  7:  -0.00094345   0.01327447   0.00170737
  8:   0.01969574  -0.01979438  -0.00547320
  9:  -0.02947709  -0.01217078   0.02784038
 10:  -0.00232150   0.01031385  -0.01238614
 11:   0.00046530  -0.00132896   0.00022413
 12:  -0.00018733   0.00004020  -0.00011628
 13:   0.00022620   0.00006548  -0.00003330
 14:   0.00025395  -0.00019865   0.00003571
 15:  -0.00062708  -0.00111606  -0.00009279
 16:   0.00482463   0.01083102  -0.01174078
 17:   0.00098136   0.00363717  -0.00046785
 18:  -0.00017034  -0.00072406  -0.00033722
 19:   0.00000406  -0.00141635  -0.00011102
 20:   0.00261143  -0.00021765   0.00076537

-----------------------------------
NORM OF THE MP2 GRADIENT:  0.059293
-----------------------------------

Maximum memory used throughout the entire MP2-calculation: 44.6 MB


-------------------------------------------------------------------------------
                          DFT DISPERSION CORRECTION                            
                                                                               
                              DFTD3 V3.1  Rev 1                                
                          USING Becke-Johnson damping                          
-------------------------------------------------------------------------------
-------------------------   ----------------
Dispersion correction           -0.017468817
-------------------------   ----------------


-------------------------   --------------------
FINAL SINGLE POINT ENERGY      -461.470876758240
-------------------------   --------------------

------------------------------------------------------------------------------
                         ORCA GEOMETRY RELAXATION STEP
------------------------------------------------------------------------------

Reading the OPT-File                    .... done
Getting information on internals        .... done
Copying old internal coords+grads       .... done
Making the new internal coordinates     .... (2022 redundants) done
Validating the new internal coordinates .... (2022 redundants) done
Calculating the B-matrix                .... done
Calculating the G,G- and P matrices     .... done
Transforming gradient to internals      .... done
Projecting the internal gradient        .... done
Number of atoms                         ....  21
Number of internal coordinates          .... 107
Current Energy                          ....  -461.470876758 Eh
Current gradient norm                   ....     0.059293406 Eh/bohr
Maximum allowed component of the step   ....  0.300
Current trust radius                    ....  0.450
Updating the Hessian (BFGS)             .... done
Forming the augmented Hessian           .... done
Diagonalizing the augmented Hessian     .... done
Last element of RFO vector              ....  0.969903637
Lowest eigenvalues of augmented Hessian:
 -0.007234651  0.013318267  0.020488601  0.023782786  0.024191508
Length of the computed step             ....  0.251044617
The final length of the internal step   ....  0.251044617
Converting the step to Cartesian space:
 Initial RMS(Int)=    0.0242693992
Transforming coordinates:
 Iter   0:  RMS(Cart)=    0.0373573339 RMS(Int)=    0.6075609899
 Iter   5:  RMS(Cart)=    0.0000000542 RMS(Int)=    0.0000000458
done
Storing new coordinates                 .... done
The predicted energy change is          ....    -0.003845302
Previously predicted energy change      ....    -0.014622135
Actually observed energy change         ....    -0.018049990
Ratio of predicted to observed change   ....     1.234429142
New trust radius                        ....     0.675000000

                                .--------------------.
          ----------------------|Geometry convergence|-------------------------
          Item                value                   Tolerance       Converged
          ---------------------------------------------------------------------
          Energy change      -0.0180499895            0.0000010000      NO
          RMS gradient        0.0035388075            0.0000300000      NO
          MAX gradient        0.0237027155            0.0001000000      NO
          RMS step            0.0242693992            0.0006000000      NO
          MAX step            0.0765239166            0.0010000000      NO
          ........................................................
          Max(Bonds)      0.0359      Max(Angles)    4.38
          Max(Dihed)        4.21      Max(Improp)    0.00
          ---------------------------------------------------------------------

The optimization has not yet converged - more geometry cycles are needed


    ---------------------------------------------------------------------------
                         Redundant Internal Coordinates
                            (Angstroem and degrees)

        Definition                    Value    dE/dq     Step     New-Value
    ----------------------------------------------------------------------------
     1. B(C   1,C   0)                1.4663 -0.000380 -0.0001    1.4662   
     2. B(C   2,C   1)                1.4067  0.000007  0.0000    1.4067   
     3. B(C   3,C   2)                1.3985  0.000128 -0.0001    1.3984   
     4. B(C   4,C   3)                1.3982 -0.000088  0.0002    1.3984   
     5. B(C   5,C   4)                1.4012 -0.000067  0.0003    1.4015   
     6. B(C   6,C   5)                1.3958  0.000500 -0.0010    1.3948   
     7. B(C   6,C   1)                1.4069 -0.000633  0.0010    1.4079   
     8. B(C   7,C   0)                1.3532  0.000771 -0.0025    1.3507   
     9. B(C   8,C   7)                1.4881 -0.012198  0.0220    1.5101   
    10. B(C   9,C   8)                1.4976 -0.023703  0.0359    1.5335   
    11. B(O  10,C   9)                1.4214 -0.008259  0.0158    1.4372   
    12. B(O  10,C   0)                1.3708 -0.002814  0.0024    1.3732   
    13. B(H  11,C   2)                1.0895  0.000135 -0.0004    1.0892   
    14. B(H  12,C   3)                1.0914 -0.000179  0.0005    1.0919   
    15. B(H  13,C   4)                1.0916 -0.000119  0.0003    1.0919   
    16. B(H  14,C   5)                1.0915 -0.000194  0.0006    1.0921   
    17. B(H  15,C   6)                1.0907 -0.000305  0.0007    1.0914   
    18. B(H  16,C   9)                1.0987  0.000041 -0.0004    1.0983   
    19. B(H  17,C   9)                1.1088  0.001300 -0.0041    1.1047   
    20. B(H  18,C   8)                1.1048 -0.000613  0.0009    1.1057   
    21. B(H  19,C   8)                1.0995 -0.000773  0.0018    1.1012   
    22. B(H  20,C   7)                1.0832 -0.002718  0.0056    1.0888   
    23. A(C   7,C   0,O  10)          112.81 -0.004459    0.65    113.45   
    24. A(C   1,C   0,C   7)          130.03 -0.002538    1.02    131.05   
    25. A(C   1,C   0,O  10)          117.17  0.006999   -1.67    115.50   
    26. A(C   0,C   1,C   6)          121.48  0.001417   -0.35    121.13   
    27. A(C   2,C   1,C   6)          118.96  0.000412   -0.10    118.86   
    28. A(C   0,C   1,C   2)          119.56 -0.001831    0.45    120.02   
    29. A(C   1,C   2,C   3)          120.57  0.000186   -0.04    120.53   
    30. A(C   3,C   2,H  11)          119.62 -0.001553    0.45    120.07   
    31. A(C   1,C   2,H  11)          119.80  0.001366   -0.41    119.39   
    32. A(C   2,C   3,C   4)          120.11 -0.000548    0.13    120.24   
    33. A(C   4,C   3,H  12)          120.11  0.000157   -0.03    120.08   
    34. A(C   2,C   3,H  12)          119.78  0.000391   -0.10    119.68   
    35. A(C   3,C   4,C   5)          119.63  0.000336   -0.10    119.53   
    36. A(C   5,C   4,H  13)          120.20  0.000029   -0.01    120.19   
    37. A(C   3,C   4,H  13)          120.18 -0.000365    0.11    120.28   
    38. A(C   4,C   5,C   6)          120.43  0.000100   -0.01    120.41   
    39. A(C   6,C   5,H  14)          119.66  0.000219   -0.07    119.58   
    40. A(C   4,C   5,H  14)          119.91 -0.000319    0.09    120.00   
    41. A(C   5,C   6,H  15)          119.03 -0.001044    0.31    119.34   
    42. A(C   1,C   6,H  15)          120.66  0.001530   -0.43    120.23   
    43. A(C   1,C   6,C   5)          120.31 -0.000486    0.12    120.43   
    44. A(C   0,C   7,C   8)          108.44 -0.002653    0.51    108.95   
    45. A(C   8,C   7,H  20)          125.78  0.001508   -0.30    125.48   
    46. A(C   0,C   7,H  20)          125.73  0.001235   -0.23    125.50   
    47. A(C   7,C   8,H  18)          110.85 -0.000866    0.37    111.22   
    48. A(C   7,C   8,C   9)          102.26  0.006216   -1.22    101.04   
    49. A(H  18,C   8,H  19)          106.46  0.001126   -0.12    106.33   
    50. A(C   9,C   8,H  19)          111.59 -0.000180   -0.19    111.40   
    51. A(C   7,C   8,H  19)          112.76 -0.003578    0.69    113.45   
    52. A(C   9,C   8,H  18)          113.07 -0.002890    0.51    113.58   
    53. A(H  16,C   9,H  17)          102.15 -0.005955    3.84    106.00   
    54. A(O  10,C   9,H  17)          107.00  0.002145    0.83    107.83   
    55. A(C   8,C   9,H  17)          108.00 -0.004785    2.32    110.32   
    56. A(C   8,C   9,O  10)          107.88  0.002106   -0.63    107.25   
    57. A(O  10,C   9,H  16)          115.97  0.008172   -4.38    111.58   
    58. A(C   8,C   9,H  16)          115.15 -0.002798   -0.33    114.82   
    59. A(C   0,O  10,C   9)          107.26 -0.000240    0.12    107.38   
    60. D(C   2,C   1,C   0,O  10)     -2.06  0.000193   -0.29     -2.35   
    61. D(C   6,C   1,C   0,O  10)    178.51  0.000376   -0.70    177.81   
    62. D(C   6,C   1,C   0,C   7)     -1.17 -0.000020   -0.31     -1.47   
    63. D(C   2,C   1,C   0,C   7)    178.26 -0.000203    0.11    178.37   
    64. D(H  11,C   2,C   1,C   6)   -179.99 -0.000015    0.02   -179.97   
    65. D(C   3,C   2,C   1,C   6)      0.26  0.000091   -0.16      0.10   
    66. D(H  11,C   2,C   1,C   0)      0.57  0.000157   -0.38      0.19   
    67. D(C   3,C   2,C   1,C   0)   -179.18  0.000263   -0.57   -179.74   
    68. D(H  12,C   3,C   2,H  11)      0.03 -0.000003    0.01      0.04   
    69. D(H  12,C   3,C   2,C   1)    179.79 -0.000101    0.19    179.97   
    70. D(C   4,C   3,C   2,H  11)   -179.83  0.000044   -0.07   -179.90   
    71. D(C   4,C   3,C   2,C   1)     -0.08 -0.000054    0.11      0.03   
    72. D(H  13,C   4,C   3,C   2)    179.83 -0.000046    0.08    179.91   
    73. D(C   5,C   4,C   3,H  12)    179.99  0.000024   -0.04    179.95   
    74. D(C   5,C   4,C   3,C   2)     -0.15 -0.000023    0.04     -0.11   
    75. D(H  13,C   4,C   3,H  12)     -0.03  0.000001    0.00     -0.02   
    76. D(H  14,C   5,C   4,H  13)      0.11  0.000005   -0.02      0.09   
    77. D(H  14,C   5,C   4,C   3)   -179.91 -0.000018    0.02   -179.88   
    78. D(C   6,C   5,C   4,H  13)   -179.80  0.000088   -0.17   -179.97   
    79. D(C   6,C   5,C   4,C   3)      0.18  0.000065   -0.13      0.05   
    80. D(H  15,C   6,C   5,H  14)      0.04 -0.000024    0.05      0.09   
    81. D(C   1,C   6,C   5,H  14)   -179.91  0.000055   -0.08   -179.98   
    82. D(C   1,C   6,C   5,C   4)      0.01 -0.000028    0.07      0.08   
    83. D(H  15,C   6,C   1,C   2)    179.83  0.000033   -0.05    179.77   
    84. D(H  15,C   6,C   1,C   0)     -0.74 -0.000161    0.37     -0.38   
    85. D(H  15,C   6,C   5,C   4)    179.95 -0.000107    0.20    180.15   
    86. D(C   5,C   6,C   1,C   2)     -0.23 -0.000049    0.07     -0.15   
    87. D(C   5,C   6,C   1,C   0)    179.20 -0.000243    0.49    179.70   
    88. D(H  20,C   7,C   0,C   1)      1.15 -0.000390    0.32      1.47   
    89. D(C   8,C   7,C   0,O  10)     -0.92  0.001489   -0.97     -1.89   
    90. D(C   8,C   7,C   0,C   1)    178.77  0.001901   -1.34    177.43   
    91. D(H  20,C   7,C   0,O  10)   -178.54 -0.000802    0.69   -177.85   
    92. D(H  19,C   8,C   7,C   0)    127.45 -0.001344    2.07    129.52   
    93. D(H  18,C   8,C   7,H  20)     64.31 -0.000628    0.96     65.27   
    94. D(H  18,C   8,C   7,C   0)   -113.31 -0.002912    2.62   -110.69   
    95. D(C   9,C   8,C   7,H  20)   -174.90 -0.000871    1.04   -173.86   
    96. D(C   9,C   8,C   7,C   0)      7.48 -0.003156    2.70     10.18   
    97. D(H  16,C   9,C   8,H  18)    -23.32 -0.005867    4.13    -19.19   
    98. D(H  16,C   9,C   8,C   7)   -142.56 -0.007217    4.19   -138.37   
    99. D(O  10,C   9,C   8,H  19)   -132.07  0.004335   -3.39   -135.46   
   100. D(O  10,C   9,C   8,H  18)    107.95  0.005037   -3.47    104.48   
   101. D(H  16,C   9,C   8,H  19)     96.66 -0.006570    4.21    100.87   
   102. D(O  10,C   9,C   8,C   7)    -11.29  0.003687   -3.41    -14.70   
   103. D(C   0,O  10,C   9,H  17)   -104.73 -0.000176    0.23   -104.50   
   104. D(C   0,O  10,C   9,H  16)    142.08  0.001349   -2.93    139.15   
   105. D(C   0,O  10,C   9,C   8)     11.25 -0.003602    3.02     14.28   
   106. D(C   9,O  10,C   0,C   7)     -6.59  0.001945   -1.34     -7.93   
   107. D(C   9,O  10,C   0,C   1)    173.68  0.001617   -1.01    172.67   
    ----------------------------------------------------------------------------

Geometry step timings:
Preparation and reading OPT file:      0.001 s ( 8.885 %)
Internal coordinates            :      0.000 s ( 0.495 %)
B/P matrices and projection     :      0.001 s (20.248 %)
Hessian update/contruction      :      0.000 s ( 5.666 %)
Making the step                 :      0.001 s (15.573 %)
Converting the step to Cartesian:      0.000 s ( 2.198 %)
Storing new data                :      0.000 s ( 0.542 %)
Checking convergence            :      0.000 s ( 0.232 %)
Final printing                  :      0.003 s (46.146 %)
Total time                      :      0.006 s

Time for energy+gradient        :     41.038 s
Time for complete geometry iter :     41.246 s

         *************************************************************
         *                GEOMETRY OPTIMIZATION CYCLE   4            *
         *************************************************************
---------------------------------
CARTESIAN COORDINATES (ANGSTROEM)
---------------------------------
  C     -0.395842   -1.133639   -0.045693
  C     -0.775641   -2.549759   -0.047612
  C      0.189326   -3.537474    0.220851
  C     -0.159871   -4.891611    0.216618
  C     -1.475672   -5.278739   -0.056013
  C     -2.442507   -4.299797   -0.322719
  C     -2.098599   -2.948090   -0.318367
  C     -1.118107   -0.021231   -0.298422
  C     -0.239249    1.188671   -0.090403
  C      1.138227    0.530289    0.058001
  O      0.912911   -0.872473    0.277791
  H      1.215316   -3.239072    0.431944
  H      0.600481   -5.646704    0.426411
  H     -1.748844   -6.335910   -0.060884
  H     -3.472817   -4.593317   -0.534735
  H     -2.866066   -2.200370   -0.525996
  H      1.761666    0.964106    0.851374
  H      1.717391    0.637358   -0.876618
  H     -0.553921    1.761169    0.801672
  H     -0.257886    1.895544   -0.934628
  H     -2.179273    0.002487   -0.541201

----------------------------
CARTESIAN COORDINATES (A.U.)
----------------------------
  NO LB      ZA    FRAG     MASS         X           Y           Z
   0 C     6.0000    0    12.011   -0.748033   -2.142268   -0.086347
   1 C     6.0000    0    12.011   -1.465749   -4.818346   -0.089973
   2 C     6.0000    0    12.011    0.357775   -6.684857    0.417348
   3 C     6.0000    0    12.011   -0.302112   -9.243804    0.409348
   4 C     6.0000    0    12.011   -2.788616   -9.975371   -0.105850
   5 C     6.0000    0    12.011   -4.615670   -8.125439   -0.609851
   6 C     6.0000    0    12.011   -3.965778   -5.571083   -0.601626
   7 C     6.0000    0    12.011   -2.112915   -0.040121   -0.563937
   8 C     6.0000    0    12.011   -0.452115    2.246263   -0.170837
   9 C     6.0000    0    12.011    2.150937    1.002100    0.109606
  10 O     8.0000    0    15.999    1.725151   -1.648734    0.524948
  11 H     1.0000    0     1.008    2.296615   -6.120959    0.816256
  12 H     1.0000    0     1.008    1.134744  -10.670725    0.805800
  13 H     1.0000    0     1.008   -3.304837  -11.973135   -0.115053
  14 H     1.0000    0     1.008   -6.562672   -8.680112   -1.010503
  15 H     1.0000    0     1.008   -5.416081   -4.158096   -0.993988
  16 H     1.0000    0     1.008    3.329067    1.821897    1.608864
  17 H     1.0000    0     1.008    3.245399    1.204432   -1.656568
  18 H     1.0000    0     1.008   -1.046759    3.328127    1.514941
  19 H     1.0000    0     1.008   -0.487334    3.582058   -1.766192
  20 H     1.0000    0     1.008   -4.118230    0.004700   -1.022721

--------------------------------
INTERNAL COORDINATES (ANGSTROEM)
--------------------------------
 C      0   0   0     0.000000000000     0.00000000     0.00000000
 C      1   0   0     1.466167045000     0.00000000     0.00000000
 C      2   1   0     1.406703521551   120.01549752     0.00000000
 C      3   2   1     1.398442967115   120.53293927   180.25353427
 C      4   3   2     1.398402384397   120.23912750     0.03209716
 C      5   4   3     1.401509692525   119.52725032   359.89043987
 C      6   5   4     1.394777209533   120.41315585     0.05575578
 C      1   2   3     1.350181373140   131.06804807   178.33424119
 C      8   1   2     1.509810417504   108.84811609   177.34737202
 C      9   8   1     1.533926679094   101.07549000    10.16423309
 O      1   2   3     1.373201778532   115.52396669   357.68210861
 H      3   2   1     1.089155465695   119.39390765     0.18666271
 H      4   3   2     1.091931418893   119.67978726   179.97146485
 H      5   4   3     1.091905798395   120.28496073   179.91463839
 H      6   5   4     1.092081418608   120.00279080   180.11613542
 H      7   6   5     1.091422005164   119.33775312   180.14775351
 H     10   9   8     1.098324046330   114.21034929   221.75790545
 H     10   9   8     1.104721148275   110.32477635   102.52346627
 H      9   8   1     1.105698997865   111.12597634   249.34620570
 H      9   8   1     1.101241128464   113.50999583   129.54479852
 H      8   1   2     1.088842914509   125.52265968     1.44731102

---------------------------
INTERNAL COORDINATES (A.U.)
---------------------------
 C      0   0   0     0.000000000000     0.00000000     0.00000000
 C      1   0   0     2.770654181631     0.00000000     0.00000000
 C      2   1   0     2.658284407354   120.01549752     0.00000000
 C      3   2   1     2.642674221756   120.53293927   180.25353427
 C      4   3   2     2.642597531532   120.23912750     0.03209716
 C      5   4   3     2.648469492908   119.52725032   359.89043987
 C      6   5   4     2.635746943853   120.41315585     0.05575578
 C      1   2   3     2.551473026357   131.06804807   178.33424119
 C      8   1   2     2.853128203223   108.84811609   177.34737202
 C      9   8   1     2.898701333002   101.07549000    10.16423309
 O      1   2   3     2.594975288039   115.52396669   357.68210861
 H      3   2   1     2.058205547427   119.39390765     0.18666271
 H      4   3   2     2.063451338731   119.67978726   179.97146485
 H      5   4   3     2.063402923007   120.28496073   179.91463839
 H      6   5   4     2.063734797113   120.00279080   180.11613542
 H      7   6   5     2.062488686294   119.33775312   180.14775351
 H     10   9   8     2.075531653865   114.21034929   221.75790545
 H     10   9   8     2.087620424590   110.32477635   102.52346627
 H      9   8   1     2.089468292516   111.12597634   249.34620570
 H      9   8   1     2.081044140207   113.50999583   129.54479852
 H      8   1   2     2.057614911283   125.52265968     1.44731102


           ************************************************************
           *        Program running with 8 parallel MPI-processes     *
           *              working on a common directory               *
           ************************************************************
------------------------------------------------------------------------------
                   ___                                                        
                  /   \      - P O W E R E D   B Y -                         
                 /     \                                                     
                 |  |  |   _    _      __       _____    __    __             
                 |  |  |  | |  | |    /  \     |  _  \  |  |  /  |          
                  \  \/   | |  | |   /    \    | | | |  |  | /  /          
                 / \  \   | |__| |  /  /\  \   | |_| |  |  |/  /          
                |  |  |   |  __  | /  /__\  \  |    /   |      \           
                |  |  |   | |  | | |   __   |  |    \   |  |\   \          
                \     /   | |  | | |  |  |  |  | |\  \  |  | \   \       
                 \___/    |_|  |_| |__|  |__|  |_| \__\ |__|  \__/        
                                                                              
                      - O R C A' S   B I G   F R I E N D -                    
                                      &                                       
                       - I N T E G R A L  F E E D E R -                       
                                                                              
 v1 FN, 2020, v2 2021, v3 2022-2024                                           
------------------------------------------------------------------------------


----------------------
SHARK INTEGRAL PACKAGE
----------------------

Number of atoms                             ...     21
Number of basis functions                   ...    204
Number of shells                            ...     96
Maximum angular momentum                    ...      2
Integral batch strategy                     ... SHARK/LIBINT Hybrid
RI-J (if used) integral strategy            ... SPLIT-RIJ (Revised 2003 algorithm where possible)
Printlevel                                  ...      1
Contraction scheme used                     ... SEGMENTED contraction
Prescreening option                         ... SCHWARTZ
   Thresh                                   ... 1.000e-12
   Tcut                                     ... 1.000e-14
   Tpresel                                  ... 1.000e-14 
Coulomb Range Separation                    ... NOT USED
Exchange Range Separation                   ... NOT USED
Multipole approximations                    ... NOT USED
Finite Nucleus Model                        ... NOT USED
CABS basis                                  ... NOT available
Auxiliary Coulomb fitting basis             ... AVAILABLE
   # of basis functions in Aux-J            ...    649
   # of shells in Aux-J                     ...    215
   Maximum angular momentum in Aux-J        ...      4
Auxiliary J/K fitting basis                 ... NOT available
Auxiliary Correlation fitting basis         ... AVAILABLE
   # of basis functions in Aux-C            ...    668
   # of shells in Aux-C                     ...    236
   Maximum angular momentum in Aux-C        ...      3
Auxiliary 'external' fitting basis          ... NOT available

Checking pre-screening integrals            ... done (  0.0 sec) Dimension = 96
Check shell pair data                       ... done (  0.0 sec)
Shell pair information
Shell pair cut-off parameter TPreSel        ...   1.0e-14
Total number of shell pairs                 ...      4656
Shell pairs after pre-screening             ...      4208
Total number of primitive shell pairs       ...     16826
Primitive shell pairs kept                  ...     11071
          la=0 lb=0:   1301 shell pairs
          la=1 lb=0:   1541 shell pairs
          la=1 lb=1:    482 shell pairs
          la=2 lb=0:    519 shell pairs
          la=2 lb=1:    308 shell pairs
          la=2 lb=2:     57 shell pairs

Calculating one electron integrals          ... done (  0.0 sec)
Calculating RI/J V-Matrix + Cholesky decomp.... done (  0.1 sec)
Calculating RI/C V-Matrix + Cholesky decomp.... done (  0.1 sec)
Calculating Nuclear repulsion               ... done (  0.0 sec) ENN=    559.474884051166 Eh

Diagonalization of the overlap matrix:
Smallest eigenvalue                        ... 3.064e-04
Time for diagonalization                   ...    0.006 sec
Threshold for overlap eigenvalues          ... 1.000e-07
Number of eigenvalues below threshold      ... 0
Time for construction of square roots      ...    0.042 sec
Total time needed                          ...    0.049 sec

-------------------
DFT GRID GENERATION
-------------------

General Integration Accuracy     IntAcc      ... 4.388
Radial Grid Type                 RadialGrid  ... OptM3 with GC (2021)
Angular Grid (max. ang.)         AngularGrid ... 4 (Lebedev-302)
Angular grid pruning method      GridPruning ... 4 (adaptive)
Weight generation scheme         WeightScheme... mBecke (2022)
Basis function cutoff            BFCut       ... 1.0000e-12
Integration weight cutoff        WCut        ... 1.0000e-14
Partially contracted basis set               ... off
Rotationally invariant grid construction     ... off
Angular grids for H and He will be reduced by one unit

Total number of grid points                  ...    98122
Total number of batches                      ...     1543
Average number of points per batch           ...       63
Average number of grid points per atom       ...     4672

--------------------
COSX GRID GENERATION
--------------------

GRIDX 1
-------
General Integration Accuracy     IntAcc      ... 3.816
Radial Grid Type                 RadialGrid  ... OptM3 with GC (2021)
Angular Grid (max. ang.)         AngularGrid ... 1 (Lebedev-50)
Angular grid pruning method      GridPruning ... 4 (adaptive)
Weight generation scheme         WeightScheme... mBecke (2022)
Basis function cutoff            BFCut       ... 1.0000e-12
Integration weight cutoff        WCut        ... 1.0000e-14
Partially contracted basis set               ... on
Rotationally invariant grid construction     ... off
Angular grids for H and He will be reduced by one unit

Total number of grid points                  ...    12559
Total number of batches                      ...      110
Average number of points per batch           ...      114
Average number of grid points per atom       ...      598
UseSFitting                                  ... on

GRIDX 2
-------
General Integration Accuracy     IntAcc      ... 4.020
Radial Grid Type                 RadialGrid  ... OptM3 with GC (2021)
Angular Grid (max. ang.)         AngularGrid ... 2 (Lebedev-110)
Angular grid pruning method      GridPruning ... 4 (adaptive)
Weight generation scheme         WeightScheme... mBecke (2022)
Basis function cutoff            BFCut       ... 1.0000e-12
Integration weight cutoff        WCut        ... 1.0000e-14
Partially contracted basis set               ... on
Rotationally invariant grid construction     ... off
Angular grids for H and He will be reduced by one unit

Total number of grid points                  ...    27177
Total number of batches                      ...      222
Average number of points per batch           ...      122
Average number of grid points per atom       ...     1294
UseSFitting                                  ... on

GRIDX 3
-------
General Integration Accuracy     IntAcc      ... 4.338
Radial Grid Type                 RadialGrid  ... OptM3 with GC (2021)
Angular Grid (max. ang.)         AngularGrid ... 3 (Lebedev-194)
Angular grid pruning method      GridPruning ... 4 (adaptive)
Weight generation scheme         WeightScheme... mBecke (2022)
Basis function cutoff            BFCut       ... 1.0000e-12
Integration weight cutoff        WCut        ... 1.0000e-14
Partially contracted basis set               ... on
Rotationally invariant grid construction     ... off
Angular grids for H and He will be reduced by one unit

Total number of grid points                  ...    59690
Total number of batches                      ...      479
Average number of points per batch           ...      124
Average number of grid points per atom       ...     2842
UseSFitting                                  ... on
Initializing property integral containers    ... done (  0.0 sec)

SHARK setup successfully completed in   1.7 seconds

Maximum memory used throughout the entire STARTUP-calculation: 26.9 MB


           ************************************************************
           *        Program running with 8 parallel MPI-processes     *
           *              working on a common directory               *
           ************************************************************
Occupation numbers will be reassigned to an Aufbau configuration
             **** ENERGY FILE WAS UPDATED (calc.en.tmp) ****
Finished Guess after   0.3 sec
Maximum memory used throughout the entire GUESS-calculation: 11.4 MB


           ************************************************************
           *        Program running with 8 parallel MPI-processes     *
           *              working on a common directory               *
           ************************************************************
--------------------
CPCM SOLVATION MODEL
--------------------
CPCM parameters:
  Epsilon                                         ...      16.7000
  Refrac                                          ...       1.2750
  Rsolv                                           ...       1.3000
  Surface type                                    ... GAUSSIAN VDW
  Discretization scheme                           ... Constant charge density
    Threshold for H atoms                         ...       5.0000 (charges/Ang^2)
    Threshold for non-H atoms                     ...       5.0000 (charges/Ang^2)
  Epsilon function type                           ...         CPCM
Solvent:                                          ... CUSTOM
Radii:
  Scheme                                          ... Element-dependent radii
  Radius for C  used is    3.8550 Bohr (=   2.0400 Ang.)
  Radius for O  used is    3.4469 Bohr (=   1.8240 Ang.)
  Radius for H  used is    2.4944 Bohr (=   1.3200 Ang.)
Calculating surface                               ...        done! (  0.0s)
Cavity surface points                             ...         1968
Cavity Volume                                     ...    1278.4446
Cavity Surface-area                               ...     692.4835
Calculating surface distance matrix               ...        done! (  0.1s)
Performing Cholesky decomposition & store         ...        done! (  0.2s)
Overall time for CPCM initialization              ...                 0.3s

----------------------------------------D-I-I-S--------------------------------------------
Iteration    Energy (Eh)           Delta-E    RMSDP     MaxDP     DIISErr   Damp  Time(sec)
-------------------------------------------------------------------------------------------
               ***  Starting incremental Fock matrix formation  ***
    1    -460.9613829375276737     0.00e+00  1.81e-04  3.73e-03  1.46e-02  0.700   1.7
    2    -460.9619263764695916    -5.43e-04  1.59e-04  3.05e-03  1.17e-02  0.700   1.1
                               ***Turning on AO-DIIS***
    3    -460.9623584522457804    -4.32e-04  1.33e-04  2.38e-03  9.11e-03  0.700   1.1
    4    -460.9626863225058742    -3.28e-04  3.46e-04  6.06e-03  6.72e-03  0.000   1.0
                              *** Initializing SOSCF ***
---------------------------------------S-O-S-C-F--------------------------------------
Iteration    Energy (Eh)           Delta-E    RMSDP     MaxDP     MaxGrad    Time(sec)
--------------------------------------------------------------------------------------
    5    -460.9635705341105449    -8.84e-04  2.97e-05  5.04e-04  4.81e-04     1.2
               *** Restarting incremental Fock matrix formation ***
    6    -460.9635731439227584    -2.61e-06  1.79e-05  3.95e-04  1.06e-04     1.7
    7    -460.9635738848365918    -7.41e-07  1.08e-05  1.70e-04  3.45e-05     1.3
    8    -460.9635740096869085    -1.25e-07  3.53e-06  6.47e-05  2.59e-05     1.3
    9    -460.9635740401415660    -3.05e-08  1.24e-06  2.58e-05  9.11e-06     1.5
   10    -460.9635740417465968    -1.61e-09  5.43e-07  1.07e-05  4.72e-06     1.2
   11    -460.9635740427311248    -9.85e-10  1.20e-07  3.15e-06  9.14e-07     1.2
                 **** Energy Check signals convergence ****

               *****************************************************
               *                     SUCCESS                       *
               *           SCF CONVERGED AFTER  11 CYCLES          *
               *****************************************************

Recomputing exchange energy using gridx3       ... done (    1.842 sec)
Old exchange energy                            :    -33.682429383 Eh
New exchange energy                            :    -33.682436244 Eh
Exchange energy change after final integration :     -0.000006860 Eh
Total energy after final integration           :   -460.963580903 Eh
             **** ENERGY FILE WAS UPDATED (calc.en.tmp) ****

----------------
TOTAL SCF ENERGY
----------------

Total Energy       :       -460.96358090314891 Eh          -12543.45673 eV

Components:
Nuclear Repulsion  :        559.47488405116644 Eh           15224.08557 eV
Electronic Energy  :      -1020.43034500184115 Eh          -27767.32135 eV
One Electron Energy:      -1733.37520128099550 Eh          -47167.53718 eV
Two Electron Energy:        712.94485627915435 Eh           19400.21583 eV
CPCM Dielectric    :         -0.00811309205646 Eh              -0.22077 eV

Virial components:
Potential Energy   :       -917.84978548860340 Eh          -24975.96242 eV
Kinetic Energy     :        456.88620458545444 Eh           12432.50568 eV
Virial Ratio       :          2.00892427102585

DFT components:
N(Alpha)           :       38.999983274685 electrons
N(Beta)            :       38.999983274685 electrons
N(Total)           :       77.999966549370 electrons
E(X)               :      -29.921090928345 Eh       
E(C)               :       -1.917645464683 Eh       
E(XC)              :      -31.838736393027 Eh       

CPCM Solvation Model Properties:
Surface-charge          :         -0.02246182440547
Corrected charge        :         -0.00000000000000
Outlying charge corr.   :          0.00003258151831 Eh               0.00089 eV
Free-energy (cav+disp)  :  This term is not implemented in the current solvation scheme

---------------
SCF CONVERGENCE
---------------

  Last Energy change         ...    9.8453e-10  Tolerance :   1.0000e-09
  Last MAX-Density change    ...    3.1524e-06  Tolerance :   1.0000e-08
  Last RMS-Density change    ...    1.2009e-07  Tolerance :   1.0000e-09
  Last DIIS Error            ...    4.8092e-04  Tolerance :   1.0000e-08
  Last Orbital Gradient      ...    9.1415e-07  Tolerance :   2.0000e-06
  Last Orbital Rotation      ...    4.4370e-06  Tolerance :   2.0000e-06


Total SCF time: 0 days 0 hours 0 min 17 sec 
Finished LeanSCF after  17.1 sec

Maximum memory used throughout the entire LEANSCF-calculation: 23.1 MB


           ************************************************************
           *        Program running with 8 parallel MPI-processes     *
           *              working on a common directory               *
           ************************************************************

------------------------------------------------------------------------------
                                ORCA  MP2 
------------------------------------------------------------------------------

Freezing NCore=22 chemical core electrons

----------------------
RI-MP2 ENERGY+GRADIENT
----------------------
Dimension of the orbital basis            ...  204
Dimension of the AuxC basis               ...  668
Memory devoted to MP2                     ... 8000 MB   
Data format for matrix containers         ... DOUBLE
Compression type for matrix containers    ... UNCOMPRESSED
Overall scaling of the MP2 energy         ...   2.700e-01

-----------------------
SHARK RI TRANSFORMATION
-----------------------

Number of basis functions                ...    204
Number of aux functions                  ...    668
Number of operators                      ...      1
Generation of IJK                        ... YES
Generation of IAK                        ... YES
Generation of ABK                        ... NO
Orbital Range Operator  0:    0-  38 to   39- 203

Aux basis identifier                     ...   AUXC
Contraction scheme used                  ... SEGMENTED
Do orthogonalization                     ... YES
All operator combinations                ... NO
Transpose (ia|K)                         ... NO
Integral generator used                  ... LIBINT
Starting integral generation + trafo... 
Half trafo (segmented) done. Total time =  0.1 sec. integrals=  0.1 sec trafo=  0.0 sec
Integral generation and half transformation done (  0.1 sec)

Reading or making V^(-1/2)          ... done (  0.0 sec)
Sorting IJK integrals               ... done (  0.1 sec)
Sorting IAK integrals               ... done (  0.1 sec)

SHARK RI integral transformation done. Total time =  0.2 sec.

Opening buffers                              ... done
Frozen core precalculation                   ... done

Starting loop over batches of integrals:

Operator 0  - window                       ... ( 11- 38)x( 39-203)
Operator 0  - Memory available             ...  8000 MB
Operator 0  - Memory needed per MO         ...   0.8 MB
Operator 0  - Number of orbitals per batch ... 4
Operator 0  - Number of batches            ... 1

OPERATOR  0   PASS   0:  MOs    11 ...   14 +   15 ...   18 +   19 ...   22 +   23 ...   26
                            +   27 ...   30 +   31 ...   34 +   35 ...   38
  Reading integrals       ... ok
  Internal MO  13
Closing buffer GIPV ( 0.03 GB; CompressionRatio= 1.00)
Time spent in pair loops =     0.889 sec
Deleting buffers (Ka|jb) ...done

-----------------------------------------------
 RI-MP2 CORRELATION ENERGY:     -0.494337513 Eh
-----------------------------------------------


---------------------
MP2 DENSITY FORMATION
---------------------

Completing the external part of the density      ... done
Storing the unrelaxed density                    ... done

Re-sorting 3-index density container for op 0    ... done
Computing external part of the Lagrangian        ... done
Calculating the xc-kernel                        ... done
Calculating G(D)                                 ... done
Completing the Lagrangian                        ... done
Solving the Z-vector equations                   ... Using XC Grid                  ... (calc.grid_cpscf.tmp) 
Recalculating density on grid  ... (calc.grho_cpscf0.tmp) done
Calculating the xc-kernel      ... (calc.fxc_cpscf0.tmp) done

-------------------
SHARK CP-SCF DRIVER
-------------------

Dimension of the orbital basis          ...    204
Dimension of the CPSCF-problem          ...   6435
Number of operators                     ...      1
Max. number of iterations               ...    128
Convergence Tolerance                   ... 3.0e-05
Number of perturbations                 ...      1
Perturbation type                       ... REAL

----------------------------
POPLE LINEAR EQUATION SOLVER
----------------------------

  ITERATION   0:   ||err||_max =   4.1914e-02 (   0.8 sec)
  ITERATION   1:   ||err||_max =   1.0207e-02 (   0.8 sec)
  ITERATION   2:   ||err||_max =   3.6582e-03 (   0.8 sec)
  ITERATION   3:   ||err||_max =   1.0827e-03 (   0.8 sec)
  ITERATION   4:   ||err||_max =   3.9368e-04 (   0.8 sec)
  ITERATION   5:   ||err||_max =   1.4715e-04 (   0.8 sec)
  ITERATION   6:   ||err||_max =   5.5379e-05 (   0.8 sec)
  ITERATION   7:   ||err||_max =   1.8626e-05 (   0.8 sec)
done
Finalizing the relaxed density                   ... done
Transforming P to the AO basis                   ... done
Storing the relaxed density                      ... done

------------------------------------
ENERGY WEIGHTED DENSITY FINALIZATION
------------------------------------

Gathering the parts of the W-matrix              ... done
Forming the Z-density                            ... done
Transforming Z to the AO basis                   ... done
Calculating G(Z)                                 ... done
Finalizing the W-matrix                          ... done
Transforming W to the AO basis and storing       ... done

----------------------------------
MP2 DERIVATIVE INTEGRAL GENERATION
----------------------------------

Input SCF Electron Density              ... calc.scfp
Input Correlated Electron Density       ... calc.pmp2re
Input Energy Weighted Density           ... calc.wmp2.tmp

Nuclear repulsion gradient              ... done (  0.0 sec)
HCore & Overlap gradient  (SHARK)       ... done (  0.0 sec)
Two-electron RIJ gradient terms         ... done (  0.5 sec)

-----------------------------------------------------------
MP2 COSX Grid Generation
-----------------------------------------------------------

General Integration Accuracy     IntAcc      ... 4.871
Radial Grid Type                 RadialGrid  ... OptM3 with GC (2021)
Angular Grid (max. ang.)         AngularGrid ... 4 (Lebedev-302)
Angular grid pruning method      GridPruning ... 4 (adaptive)
Weight generation scheme         WeightScheme... mBecke (2022)
Basis function cutoff            BFCut       ... 1.0000e-12
Integration weight cutoff        WCut        ... 1.0000e-14
Partially contracted basis set               ... on
Rotationally invariant grid construction     ... off
Angular grids for H and He will be reduced by one unit

Total number of grid points                  ...   113231
Total number of batches                      ...      894
Average number of points per batch           ...      126
Average number of grid points per atom       ...     5392
UseSFitting                                  ... on
Two-electron COSX gradient terms        ... 
Integration Timings:
Total Time                  =     4.9 sec
Basis fcn evaluation        =     0.1 sec
Density evaluation          =     0.1 sec
A evaluation                =     4.2 sec
A derivative evaluation     =     0.0 sec
S-fit derivative evaluation =     0.0 sec
anal. over. der. evaluation =     0.0 sec
num. over. der. evaluation  =     0.3 sec
K(P) evaluation             =     0.1 sec
finalize                    =     0.0 sec

done (  5.7 sec)
CPCM gradient                           ... done (  0.6 sec)
DFT XC gradient                         ... Exchange-correlation gradient    ... done
done (  0.6 sec)
Empirical dispersion gradient           ... 
-------------------
DISPERSION GRADIENT
-------------------

   1   C   :    0.000173887    0.000333387    0.000013393
   2   C   :   -0.000033322   -0.000128562    0.000005007
   3   C   :    0.000071424   -0.000115212    0.000025445
   4   C   :    0.000069877   -0.000174170    0.000025276
   5   C   :   -0.000036805   -0.000147488   -0.000000047
   6   C   :   -0.000143287   -0.000124015   -0.000024482
   7   C   :   -0.000114441   -0.000084469   -0.000019211
   8   C   :   -0.000030585    0.000240101   -0.000017514
   9   C   :   -0.000003711    0.000016999    0.000000982
  10   C   :   -0.000060053   -0.000012457   -0.000009559
  11   O   :    0.000105800    0.000072614    0.000021219
  12   H   :    0.000122781   -0.000058765    0.000032525
  13   H   :    0.000078101   -0.000089648    0.000022266
  14   H   :   -0.000028817   -0.000112668   -0.000000401
  15   H   :   -0.000111596   -0.000041379   -0.000022445
  16   H   :   -0.000134291    0.000010404   -0.000029600
  17   H   :    0.000104034    0.000060084    0.000043705
  18   H   :    0.000109430    0.000057146   -0.000037284
  19   H   :   -0.000026058    0.000106308    0.000037108
  20   H   :   -0.000012356    0.000104960   -0.000037774
  21   H   :   -0.000100012    0.000086830   -0.000028609

Difference to translation invariance:
           :   -0.0000000000   -0.0000000000    0.0000000000

Difference to rotation invariance:
           :   -0.0000000000    0.0000000000   -0.0000000000

Norm of the Dispersion gradient    ...    0.0007300737
RMS gradient                       ...    0.0000919806
MAX gradient                       ...    0.0003333874
done (  0.0 sec)

-------
TIMINGS
-------

Total time                :   19.231 sec
Integral trafo            :    0.239 sec (  1.2%)
FC preparation            :    0.072 sec (  0.4%)
I/O of integrals          :    0.085 sec (  0.4%)
K(i,j) operators          :    0.118 sec (  0.6%)
T(i,j) pair energies      :    0.021 sec (  0.1%)
V**(-1/2)                 :    0.161 sec (  0.8%)
Gamma(ia|P)               :    0.114 sec (  0.6%)
Gamma-Trafo               :    0.041 sec (  0.2%)
D(virtual)                :    0.005 sec (  0.0%)
D(internal)               :    0.146 sec (  0.8%)
W(virtual)                :    0.010 sec (  0.1%)
W(internal)               :    0.188 sec (  1.0%)
L(virtual)                :    0.134 sec (  0.7%)
L(internal)               :    0.018 sec (  0.1%)
XC kernel                 :    0.020 sec (  0.1%)
G(D)                      :    1.483 sec (  7.7%)
G(Z)                      :    1.482 sec (  7.7%)
Z-vector solution         :    6.825 sec ( 35.5%)
3-index derivative        :    0.243 sec (  1.3%)
2-index derivative        :    0.034 sec (  0.2%)
Fock matrix gradient      :    7.407 sec ( 38.5%)


---------------------------------------
MP2 TOTAL ENERGY:     -461.457918416 Eh
---------------------------------------

The final MP2 gradient
  0:   0.00009921  -0.00197661  -0.00050144
  1:  -0.00032628   0.00096400   0.00000717
  2:  -0.00021304   0.00089186  -0.00006454
  3:   0.00057855  -0.00027765   0.00012625
  4:  -0.00026904  -0.00005259  -0.00005971
  5:   0.00030514   0.00043366   0.00006623
  6:   0.00068982   0.00055178  -0.00002175
  7:  -0.00057082   0.00084763   0.00071263
  8:   0.00597393  -0.00131394  -0.00088365
  9:  -0.00716327  -0.00756077   0.00906525
 10:  -0.00018418   0.00001188  -0.00391162
 11:   0.00018515  -0.00041524   0.00013831
 12:   0.00004567  -0.00013085   0.00000374
 13:  -0.00000173  -0.00016854  -0.00003363
 14:  -0.00014499  -0.00007560  -0.00001699
 15:  -0.00047982  -0.00033057  -0.00008373
 16:   0.00251641   0.00522381  -0.00412850
 17:   0.00175434   0.00167195  -0.00016618
 18:  -0.00176672   0.00117117  -0.00018910
 19:   0.00008052   0.00078469  -0.00014981
 20:  -0.00110206  -0.00026202   0.00011476

-----------------------------------
NORM OF THE MP2 GRADIENT:  0.017806
-----------------------------------

Maximum memory used throughout the entire MP2-calculation: 44.8 MB


-------------------------------------------------------------------------------
                          DFT DISPERSION CORRECTION                            
                                                                               
                              DFTD3 V3.1  Rev 1                                
                          USING Becke-Johnson damping                          
-------------------------------------------------------------------------------
-------------------------   ----------------
Dispersion correction           -0.017461526
-------------------------   ----------------


-------------------------   --------------------
FINAL SINGLE POINT ENERGY      -461.475379942636
-------------------------   --------------------

------------------------------------------------------------------------------
                         ORCA GEOMETRY RELAXATION STEP
------------------------------------------------------------------------------

Reading the OPT-File                    .... done
Getting information on internals        .... done
Copying old internal coords+grads       .... done
Making the new internal coordinates     .... (2022 redundants) done
Validating the new internal coordinates .... (2022 redundants) done
Calculating the B-matrix                .... done
Calculating the G,G- and P matrices     .... done
Transforming gradient to internals      .... done
Projecting the internal gradient        .... done
Number of atoms                         ....  21
Number of internal coordinates          .... 107
Current Energy                          ....  -461.475379943 Eh
Current gradient norm                   ....     0.017805731 Eh/bohr
Maximum allowed component of the step   ....  0.300
Current trust radius                    ....  0.675
Updating the Hessian (BFGS)             .... done
Forming the augmented Hessian           .... done
Diagonalizing the augmented Hessian     .... done
Last element of RFO vector              ....  0.993042748
Lowest eigenvalues of augmented Hessian:
 -0.000923097  0.013313996  0.020485484  0.023779904  0.024191133
Length of the computed step             ....  0.118579395
The final length of the internal step   ....  0.118579395
Converting the step to Cartesian space:
 Initial RMS(Int)=    0.0114635028
Transforming coordinates:
 Iter   0:  RMS(Cart)=    0.0152664192 RMS(Int)=    1.0519393469
done
Storing new coordinates                 .... done
The predicted energy change is          ....    -0.000468038
Previously predicted energy change      ....    -0.003845302
Actually observed energy change         ....    -0.004503184
Ratio of predicted to observed change   ....     1.171087356
New trust radius                        ....     0.700000000

                                .--------------------.
          ----------------------|Geometry convergence|-------------------------
          Item                value                   Tolerance       Converged
          ---------------------------------------------------------------------
          Energy change      -0.0045031844            0.0000010000      NO
          RMS gradient        0.0008930859            0.0000300000      NO
          MAX gradient        0.0034283284            0.0001000000      NO
          RMS step            0.0114635028            0.0006000000      NO
          MAX step            0.0380956454            0.0010000000      NO
          ........................................................
          Max(Bonds)      0.0097      Max(Angles)    2.18
          Max(Dihed)        2.00      Max(Improp)    0.00
          ---------------------------------------------------------------------

The optimization has not yet converged - more geometry cycles are needed


    ---------------------------------------------------------------------------
                         Redundant Internal Coordinates
                            (Angstroem and degrees)

        Definition                    Value    dE/dq     Step     New-Value
    ----------------------------------------------------------------------------
     1. B(C   1,C   0)                1.4662 -0.001444  0.0020    1.4682   
     2. B(C   2,C   1)                1.4067  0.000188 -0.0002    1.4065   
     3. B(C   3,C   2)                1.3984  0.000212 -0.0002    1.3982   
     4. B(C   4,C   3)                1.3984  0.000187 -0.0002    1.3982   
     5. B(C   5,C   4)                1.4015  0.000164 -0.0001    1.4014   
     6. B(C   6,C   5)                1.3948 -0.000080 -0.0001    1.3947   
     7. B(C   6,C   1)                1.4079 -0.000356  0.0005    1.4085   
     8. B(C   7,C   0)                1.3502  0.000679 -0.0013    1.3488   
     9. B(C   8,C   7)                1.5098  0.000913  0.0033    1.5131   
    10. B(C   9,C   8)                1.5339 -0.002462  0.0097    1.5436   
    11. B(O  10,C   9)                1.4376 -0.000631  0.0043    1.4420   
    12. B(O  10,C   0)                1.3732 -0.000212  0.0004    1.3736   
    13. B(H  11,C   2)                1.0892  0.000088 -0.0001    1.0890   
    14. B(H  12,C   3)                1.0919  0.000123 -0.0001    1.0919   
    15. B(H  13,C   4)                1.0919  0.000163 -0.0002    1.0917   
    16. B(H  14,C   5)                1.0921  0.000160 -0.0001    1.0920   
    17. B(H  15,C   6)                1.0914  0.000127 -0.0000    1.0914   
    18. B(H  16,C   9)                1.0983  0.000506 -0.0009    1.0974   
    19. B(H  17,C   9)                1.1047  0.001226 -0.0028    1.1020   
    20. B(H  18,C   8)                1.1057  0.000954 -0.0013    1.1044   
    21. B(H  19,C   8)                1.1012  0.000621 -0.0006    1.1007   
    22. B(H  20,C   7)                1.0888  0.001044 -0.0004    1.0885   
    23. A(C   7,C   0,O  10)          113.41 -0.000361    0.09    113.50   
    24. A(C   1,C   0,C   7)          131.07  0.000845    0.07    131.14   
    25. A(C   1,C   0,O  10)          115.52 -0.000482   -0.17    115.36   
    26. A(C   0,C   1,C   6)          121.13  0.000575   -0.16    120.96   
    27. A(C   2,C   1,C   6)          118.86  0.000132   -0.03    118.82   
    28. A(C   0,C   1,C   2)          120.02 -0.000707    0.20    120.22   
    29. A(C   1,C   2,C   3)          120.53  0.000173   -0.04    120.49   
    30. A(C   3,C   2,H  11)          120.07 -0.000560    0.19    120.26   
    31. A(C   1,C   2,H  11)          119.39  0.000386   -0.15    119.24   
    32. A(C   2,C   3,C   4)          120.24 -0.000331    0.07    120.31   
    33. A(C   4,C   3,H  12)          120.08  0.000103   -0.02    120.06   
    34. A(C   2,C   3,H  12)          119.68  0.000228   -0.06    119.62   
    35. A(C   3,C   4,C   5)          119.53 -0.000071   -0.01    119.52   
    36. A(C   5,C   4,H  13)          120.19  0.000071   -0.01    120.18   
    37. A(C   3,C   4,H  13)          120.28  0.000000    0.02    120.31   
    38. A(C   4,C   5,C   6)          120.41  0.000337   -0.06    120.35   
    39. A(C   6,C   5,H  14)          119.58 -0.000132    0.01    119.59   
    40. A(C   4,C   5,H  14)          120.00 -0.000205    0.05    120.05   
    41. A(C   5,C   6,H  15)          119.34 -0.000474    0.15    119.49   
    42. A(C   1,C   6,H  15)          120.23  0.000713   -0.22    120.02   
    43. A(C   1,C   6,C   5)          120.43 -0.000240    0.07    120.50   
    44. A(C   0,C   7,C   8)          108.85 -0.000416    0.10    108.95   
    45. A(C   8,C   7,H  20)          125.49  0.000495   -0.13    125.36   
    46. A(C   0,C   7,H  20)          125.52 -0.000020   -0.01    125.51   
    47. A(C   7,C   8,H  18)          111.13 -0.000069    0.17    111.29   
    48. A(C   7,C   8,C   9)          101.08  0.000174   -0.21    100.87   
    49. A(H  18,C   8,H  19)          106.34 -0.000616    0.25    106.59   
    50. A(C   9,C   8,H  19)          111.40  0.000355   -0.05    111.35   
    51. A(C   7,C   8,H  19)          113.51 -0.000446    0.12    113.63   
    52. A(C   9,C   8,H  18)          113.56  0.000661   -0.28    113.28   
    53. A(H  16,C   9,H  17)          105.98 -0.003137    2.08    108.06   
    54. A(O  10,C   9,H  17)          107.82  0.001392    0.32    108.14   
    55. A(C   8,C   9,H  17)          110.32 -0.001090    0.90    111.22   
    56. A(C   8,C   9,O  10)          107.03  0.000884   -0.43    106.60   
    57. A(O  10,C   9,H  16)          111.34  0.003428   -2.18    109.16   
    58. A(C   8,C   9,H  16)          114.21 -0.001351   -0.24    113.97   
    59. A(C   0,O  10,C   9)          107.39  0.000107    0.08    107.47   
    60. D(C   2,C   1,C   0,O  10)     -2.32  0.000167   -0.54     -2.86   
    61. D(C   6,C   1,C   0,O  10)    177.84  0.000222   -0.73    177.11   
    62. D(C   6,C   1,C   0,C   7)     -1.51  0.000055   -0.60     -2.11   
    63. D(C   2,C   1,C   0,C   7)    178.33 -0.000000   -0.42    177.91   
    64. D(H  11,C   2,C   1,C   6)   -179.97  0.000021   -0.06   -180.03   
    65. D(C   3,C   2,C   1,C   6)      0.10  0.000024   -0.06      0.04   
    66. D(H  11,C   2,C   1,C   0)      0.19  0.000074   -0.24     -0.05   
    67. D(C   3,C   2,C   1,C   0)   -179.75  0.000077   -0.24   -179.99   
    68. D(H  12,C   3,C   2,H  11)      0.04 -0.000018    0.05      0.09   
    69. D(H  12,C   3,C   2,C   1)    179.97 -0.000021    0.06    180.03   
    70. D(C   4,C   3,C   2,H  11)   -179.90 -0.000013    0.04   -179.86   
    71. D(C   4,C   3,C   2,C   1)      0.03 -0.000016    0.04      0.08   
    72. D(H  13,C   4,C   3,C   2)    179.91 -0.000014    0.04    179.95   
    73. D(C   5,C   4,C   3,H  12)    179.95 -0.000005    0.02    179.97   
    74. D(C   5,C   4,C   3,C   2)     -0.11 -0.000010    0.03     -0.08   
    75. D(H  13,C   4,C   3,H  12)     -0.02 -0.000010    0.03      0.00   
    76. D(H  14,C   5,C   4,H  13)      0.09  0.000011   -0.03      0.06   
    77. D(H  14,C   5,C   4,C   3)   -179.88  0.000007   -0.02   -179.91   
    78. D(C   6,C   5,C   4,H  13)   -179.97  0.000033   -0.09   -180.06   
    79. D(C   6,C   5,C   4,C   3)      0.06  0.000028   -0.08     -0.02   
    80. D(H  15,C   6,C   5,H  14)      0.09 -0.000009    0.02      0.11   
    81. D(C   1,C   6,C   5,H  14)   -179.98  0.000001    0.00   -179.98   
    82. D(C   1,C   6,C   5,C   4)      0.08 -0.000020    0.06      0.14   
    83. D(H  15,C   6,C   1,C   2)    179.78  0.000003   -0.01    179.76   
    84. D(H  15,C   6,C   1,C   0)     -0.38 -0.000052    0.17     -0.21   
    85. D(H  15,C   6,C   5,C   4)   -179.85 -0.000030    0.08   -179.77   
    86. D(C   5,C   6,C   1,C   2)     -0.15 -0.000006    0.01     -0.14   
    87. D(C   5,C   6,C   1,C   0)    179.69 -0.000061    0.19    179.88   
    88. D(H  20,C   7,C   0,C   1)      1.45 -0.000249    0.02      1.47   
    89. D(C   8,C   7,C   0,O  10)     -2.01  0.000475   -0.56     -2.57   
    90. D(C   8,C   7,C   0,C   1)    177.35  0.000638   -0.69    176.66   
    91. D(H  20,C   7,C   0,O  10)   -177.91 -0.000412    0.14   -177.77   
    92. D(H  19,C   8,C   7,C   0)    129.54 -0.000753    1.20    130.75   
    93. D(H  18,C   8,C   7,H  20)     65.25 -0.001049    1.01     66.26   
    94. D(H  18,C   8,C   7,C   0)   -110.65 -0.001909    1.72   -108.94   
    95. D(C   9,C   8,C   7,H  20)   -173.93 -0.000211    0.63   -173.30   
    96. D(C   9,C   8,C   7,C   0)     10.16 -0.001071    1.34     11.50   
    97. D(H  16,C   9,C   8,H  18)    -19.16 -0.002600    1.90    -17.27   
    98. D(H  16,C   9,C   8,C   7)   -138.24 -0.002933    2.00   -136.24   
    99. D(O  10,C   9,C   8,H  19)   -135.41  0.001483   -1.60   -137.02   
   100. D(O  10,C   9,C   8,H  18)    104.55  0.001558   -1.71    102.85   
   101. D(H  16,C   9,C   8,H  19)    100.87 -0.002675    2.00    102.87   
   102. D(O  10,C   9,C   8,C   7)    -14.53  0.001225   -1.60    -16.13   
   103. D(C   0,O  10,C   9,H  17)   -104.49 -0.000928    0.37   -104.12   
   104. D(C   0,O  10,C   9,H  16)    139.66  0.000156   -1.25    138.41   
   105. D(C   0,O  10,C   9,C   8)     14.20 -0.001006    1.37     15.57   
   106. D(C   9,O  10,C   0,C   7)     -7.91  0.000532   -0.55     -8.46   
   107. D(C   9,O  10,C   0,C   1)    172.63  0.000386   -0.46    172.17   
    ----------------------------------------------------------------------------

Geometry step timings:
Preparation and reading OPT file:      0.001 s (12.959 %)
Internal coordinates            :      0.000 s ( 0.568 %)
B/P matrices and projection     :      0.001 s (22.556 %)
Hessian update/contruction      :      0.000 s ( 5.749 %)
Making the step                 :      0.001 s (17.083 %)
Converting the step to Cartesian:      0.000 s ( 2.014 %)
Storing new data                :      0.000 s ( 0.893 %)
Checking convergence            :      0.000 s ( 0.276 %)
Final printing                  :      0.002 s (37.837 %)
Total time                      :      0.006 s

Time for energy+gradient        :     39.049 s
Time for complete geometry iter :     39.286 s

         *************************************************************
         *                GEOMETRY OPTIMIZATION CYCLE   5            *
         *************************************************************
---------------------------------
CARTESIAN COORDINATES (ANGSTROEM)
---------------------------------
  C     -0.395127   -1.131058   -0.053961
  C     -0.771820   -2.550084   -0.053092
  C      0.192387   -3.538198    0.215559
  C     -0.159887   -4.891293    0.217615
  C     -1.476748   -5.278129   -0.049433
  C     -2.443042   -4.299253   -0.317855
  C     -2.096430   -2.948321   -0.318717
  C     -1.116301   -0.021598   -0.314725
  C     -0.244749    1.194141   -0.088169
  C      1.144666    0.535046    0.046541
  O      0.911420   -0.868871    0.279551
  H      1.218764   -3.237975    0.421386
  H      0.599972   -5.646511    0.428407
  H     -1.751499   -6.334741   -0.048529
  H     -3.474373   -4.591474   -0.526025
  H     -2.861079   -2.197641   -0.525846
  H      1.747119    0.939700    0.869713
  H      1.726184    0.636368   -0.883981
  H     -0.555506    1.746192    0.816468
  H     -0.267303    1.915046   -0.919580
  H     -2.175623    0.000093   -0.563959

----------------------------
CARTESIAN COORDINATES (A.U.)
----------------------------
  NO LB      ZA    FRAG     MASS         X           Y           Z
   0 C     6.0000    0    12.011   -0.746682   -2.137391   -0.101972
   1 C     6.0000    0    12.011   -1.458528   -4.818960   -0.100329
   2 C     6.0000    0    12.011    0.363559   -6.686224    0.407347
   3 C     6.0000    0    12.011   -0.302143   -9.243205    0.411233
   4 C     6.0000    0    12.011   -2.790650   -9.974219   -0.093414
   5 C     6.0000    0    12.011   -4.616680   -8.124411   -0.600659
   6 C     6.0000    0    12.011   -3.961679   -5.571519   -0.602287
   7 C     6.0000    0    12.011   -2.109503   -0.040814   -0.594743
   8 C     6.0000    0    12.011   -0.462509    2.256600   -0.166615
   9 C     6.0000    0    12.011    2.163106    1.011091    0.087949
  10 O     8.0000    0    15.999    1.722335   -1.641929    0.528276
  11 H     1.0000    0     1.008    2.303129   -6.118886    0.796304
  12 H     1.0000    0     1.008    1.133783  -10.670360    0.809573
  13 H     1.0000    0     1.008   -3.309854  -11.970925   -0.091707
  14 H     1.0000    0     1.008   -6.565613   -8.676629   -0.994044
  15 H     1.0000    0     1.008   -5.406657   -4.152939   -0.993704
  16 H     1.0000    0     1.008    3.301576    1.775775    1.643518
  17 H     1.0000    0     1.008    3.262015    1.202561   -1.670481
  18 H     1.0000    0     1.008   -1.049755    3.299825    1.542901
  19 H     1.0000    0     1.008   -0.505130    3.618912   -1.737755
  20 H     1.0000    0     1.008   -4.111331    0.000176   -1.065727

--------------------------------
INTERNAL COORDINATES (ANGSTROEM)
--------------------------------
 C      0   0   0     0.000000000000     0.00000000     0.00000000
 C      1   0   0     1.468172780947     0.00000000     0.00000000
 C      2   1   0     1.406498104288   120.21460816     0.00000000
 C      3   2   1     1.398202426985   120.49290175   180.01319785
 C      4   3   2     1.398241408652   120.31390888     0.07630895
 C      5   4   3     1.401417930490   119.51938524   359.91755895
 C      6   5   4     1.394689140343   120.35357276   359.97524129
 C      1   2   3     1.348700108703   131.14739540   177.90244023
 C      8   1   2     1.512927793126   108.90736865   176.64072658
 C      9   8   1     1.543705929012   100.86362240    11.49977679
 O      1   2   3     1.373695431190   115.36356898   357.14688382
 H      3   2   1     1.089011922289   119.24412052   359.94830965
 H      4   3   2     1.091867027893   119.62414639   180.02650992
 H      5   4   3     1.091749095773   120.30550837   179.95401525
 H      6   5   4     1.091957967665   120.05418746   180.09404081
 H      7   6   5     1.091380807314   119.48808156   180.23019155
 H     10   9   8     1.097408471166   113.71147490   223.79076583
 H     10   9   8     1.101952054611   111.22467867   101.54412014
 H      9   8   1     1.104399410723   111.23788353   251.08107680
 H      9   8   1     1.100662084920   113.66547790   130.76049657
 H      8   1   2     1.088462806206   125.52558434     1.46997223

---------------------------
INTERNAL COORDINATES (A.U.)
---------------------------
 C      0   0   0     0.000000000000     0.00000000     0.00000000
 C      1   0   0     2.774444473268     0.00000000     0.00000000
 C      2   1   0     2.657896224983   120.21460816     0.00000000
 C      3   2   1     2.642219666786   120.49290175   180.01319785
 C      4   3   2     2.642293331460   120.31390888     0.07630895
 C      5   4   3     2.648296087793   119.51938524   359.91755895
 C      6   5   4     2.635580517203   120.35357276   359.97524129
 C      1   2   3     2.548673842239   131.14739540   177.90244023
 C      8   1   2     2.859019189405   108.90736865   176.64072658
 C      9   8   1     2.917181437144   100.86362240    11.49977679
 O      1   2   3     2.595908156367   115.36356898   357.14688382
 H      3   2   1     2.057934289702   119.24412052   359.94830965
 H      4   3   2     2.063329657376   119.62414639   180.02650992
 H      5   4   3     2.063106797968   120.30550837   179.95401525
 H      6   5   4     2.063501508640   120.05418746   180.09404081
 H      7   6   5     2.062410833642   119.48808156   180.23019155
 H     10   9   8     2.073801467549   113.71147490   223.79076583
 H     10   9   8     2.082387595927   111.22467867   101.54412014
 H      9   8   1     2.087012428730   111.23788353   251.08107680
 H      9   8   1     2.079949906490   113.66547790   130.76049657
 H      8   1   2     2.056896610689   125.52558434     1.46997223


           ************************************************************
           *        Program running with 8 parallel MPI-processes     *
           *              working on a common directory               *
           ************************************************************
------------------------------------------------------------------------------
                   ___                                                        
                  /   \      - P O W E R E D   B Y -                         
                 /     \                                                     
                 |  |  |   _    _      __       _____    __    __             
                 |  |  |  | |  | |    /  \     |  _  \  |  |  /  |          
                  \  \/   | |  | |   /    \    | | | |  |  | /  /          
                 / \  \   | |__| |  /  /\  \   | |_| |  |  |/  /          
                |  |  |   |  __  | /  /__\  \  |    /   |      \           
                |  |  |   | |  | | |   __   |  |    \   |  |\   \          
                \     /   | |  | | |  |  |  |  | |\  \  |  | \   \       
                 \___/    |_|  |_| |__|  |__|  |_| \__\ |__|  \__/        
                                                                              
                      - O R C A' S   B I G   F R I E N D -                    
                                      &                                       
                       - I N T E G R A L  F E E D E R -                       
                                                                              
 v1 FN, 2020, v2 2021, v3 2022-2024                                           
------------------------------------------------------------------------------


----------------------
SHARK INTEGRAL PACKAGE
----------------------

Number of atoms                             ...     21
Number of basis functions                   ...    204
Number of shells                            ...     96
Maximum angular momentum                    ...      2
Integral batch strategy                     ... SHARK/LIBINT Hybrid
RI-J (if used) integral strategy            ... SPLIT-RIJ (Revised 2003 algorithm where possible)
Printlevel                                  ...      1
Contraction scheme used                     ... SEGMENTED contraction
Prescreening option                         ... SCHWARTZ
   Thresh                                   ... 1.000e-12
   Tcut                                     ... 1.000e-14
   Tpresel                                  ... 1.000e-14 
Coulomb Range Separation                    ... NOT USED
Exchange Range Separation                   ... NOT USED
Multipole approximations                    ... NOT USED
Finite Nucleus Model                        ... NOT USED
CABS basis                                  ... NOT available
Auxiliary Coulomb fitting basis             ... AVAILABLE
   # of basis functions in Aux-J            ...    649
   # of shells in Aux-J                     ...    215
   Maximum angular momentum in Aux-J        ...      4
Auxiliary J/K fitting basis                 ... NOT available
Auxiliary Correlation fitting basis         ... AVAILABLE
   # of basis functions in Aux-C            ...    668
   # of shells in Aux-C                     ...    236
   Maximum angular momentum in Aux-C        ...      3
Auxiliary 'external' fitting basis          ... NOT available

Checking pre-screening integrals            ... done (  0.0 sec) Dimension = 96
Check shell pair data                       ... done (  0.0 sec)
Shell pair information
Shell pair cut-off parameter TPreSel        ...   1.0e-14
Total number of shell pairs                 ...      4656
Shell pairs after pre-screening             ...      4208
Total number of primitive shell pairs       ...     16826
Primitive shell pairs kept                  ...     11068
          la=0 lb=0:   1301 shell pairs
          la=1 lb=0:   1542 shell pairs
          la=1 lb=1:    481 shell pairs
          la=2 lb=0:    519 shell pairs
          la=2 lb=1:    308 shell pairs
          la=2 lb=2:     57 shell pairs

Calculating one electron integrals          ... done (  0.0 sec)
Calculating RI/J V-Matrix + Cholesky decomp.... done (  0.1 sec)
Calculating RI/C V-Matrix + Cholesky decomp.... done (  0.1 sec)
Calculating Nuclear repulsion               ... done (  0.0 sec) ENN=    559.174668551430 Eh

Diagonalization of the overlap matrix:
Smallest eigenvalue                        ... 3.063e-04
Time for diagonalization                   ...    0.006 sec
Threshold for overlap eigenvalues          ... 1.000e-07
Number of eigenvalues below threshold      ... 0
Time for construction of square roots      ...    0.048 sec
Total time needed                          ...    0.055 sec

-------------------
DFT GRID GENERATION
-------------------

General Integration Accuracy     IntAcc      ... 4.388
Radial Grid Type                 RadialGrid  ... OptM3 with GC (2021)
Angular Grid (max. ang.)         AngularGrid ... 4 (Lebedev-302)
Angular grid pruning method      GridPruning ... 4 (adaptive)
Weight generation scheme         WeightScheme... mBecke (2022)
Basis function cutoff            BFCut       ... 1.0000e-12
Integration weight cutoff        WCut        ... 1.0000e-14
Partially contracted basis set               ... off
Rotationally invariant grid construction     ... off
Angular grids for H and He will be reduced by one unit

Total number of grid points                  ...    98132
Total number of batches                      ...     1542
Average number of points per batch           ...       63
Average number of grid points per atom       ...     4673

--------------------
COSX GRID GENERATION
--------------------

GRIDX 1
-------
General Integration Accuracy     IntAcc      ... 3.816
Radial Grid Type                 RadialGrid  ... OptM3 with GC (2021)
Angular Grid (max. ang.)         AngularGrid ... 1 (Lebedev-50)
Angular grid pruning method      GridPruning ... 4 (adaptive)
Weight generation scheme         WeightScheme... mBecke (2022)
Basis function cutoff            BFCut       ... 1.0000e-12
Integration weight cutoff        WCut        ... 1.0000e-14
Partially contracted basis set               ... on
Rotationally invariant grid construction     ... off
Angular grids for H and He will be reduced by one unit

Total number of grid points                  ...    12555
Total number of batches                      ...      110
Average number of points per batch           ...      114
Average number of grid points per atom       ...      598
UseSFitting                                  ... on

GRIDX 2
-------
General Integration Accuracy     IntAcc      ... 4.020
Radial Grid Type                 RadialGrid  ... OptM3 with GC (2021)
Angular Grid (max. ang.)         AngularGrid ... 2 (Lebedev-110)
Angular grid pruning method      GridPruning ... 4 (adaptive)
Weight generation scheme         WeightScheme... mBecke (2022)
Basis function cutoff            BFCut       ... 1.0000e-12
Integration weight cutoff        WCut        ... 1.0000e-14
Partially contracted basis set               ... on
Rotationally invariant grid construction     ... off
Angular grids for H and He will be reduced by one unit

Total number of grid points                  ...    27181
Total number of batches                      ...      223
Average number of points per batch           ...      121
Average number of grid points per atom       ...     1294
UseSFitting                                  ... on

GRIDX 3
-------
General Integration Accuracy     IntAcc      ... 4.338
Radial Grid Type                 RadialGrid  ... OptM3 with GC (2021)
Angular Grid (max. ang.)         AngularGrid ... 3 (Lebedev-194)
Angular grid pruning method      GridPruning ... 4 (adaptive)
Weight generation scheme         WeightScheme... mBecke (2022)
Basis function cutoff            BFCut       ... 1.0000e-12
Integration weight cutoff        WCut        ... 1.0000e-14
Partially contracted basis set               ... on
Rotationally invariant grid construction     ... off
Angular grids for H and He will be reduced by one unit

Total number of grid points                  ...    59701
Total number of batches                      ...      478
Average number of points per batch           ...      124
Average number of grid points per atom       ...     2843
UseSFitting                                  ... on
Initializing property integral containers    ... done (  0.0 sec)

SHARK setup successfully completed in   1.7 seconds

Maximum memory used throughout the entire STARTUP-calculation: 26.9 MB


           ************************************************************
           *        Program running with 8 parallel MPI-processes     *
           *              working on a common directory               *
           ************************************************************
Occupation numbers will be reassigned to an Aufbau configuration
             **** ENERGY FILE WAS UPDATED (calc.en.tmp) ****
Finished Guess after   0.3 sec
Maximum memory used throughout the entire GUESS-calculation: 11.4 MB


           ************************************************************
           *        Program running with 8 parallel MPI-processes     *
           *              working on a common directory               *
           ************************************************************
--------------------
CPCM SOLVATION MODEL
--------------------
CPCM parameters:
  Epsilon                                         ...      16.7000
  Refrac                                          ...       1.2750
  Rsolv                                           ...       1.3000
  Surface type                                    ... GAUSSIAN VDW
  Discretization scheme                           ... Constant charge density
    Threshold for H atoms                         ...       5.0000 (charges/Ang^2)
    Threshold for non-H atoms                     ...       5.0000 (charges/Ang^2)
  Epsilon function type                           ...         CPCM
Solvent:                                          ... CUSTOM
Radii:
  Scheme                                          ... Element-dependent radii
  Radius for C  used is    3.8550 Bohr (=   2.0400 Ang.)
  Radius for O  used is    3.4469 Bohr (=   1.8240 Ang.)
  Radius for H  used is    2.4944 Bohr (=   1.3200 Ang.)
Calculating surface                               ...        done! (  0.0s)
Cavity surface points                             ...         1973
Cavity Volume                                     ...    1279.3229
Cavity Surface-area                               ...     692.8411
Calculating surface distance matrix               ...        done! (  0.1s)
Performing Cholesky decomposition & store         ...        done! (  0.2s)
Overall time for CPCM initialization              ...                 0.3s

----------------------------------------D-I-I-S--------------------------------------------
Iteration    Energy (Eh)           Delta-E    RMSDP     MaxDP     DIISErr   Damp  Time(sec)
-------------------------------------------------------------------------------------------
               ***  Starting incremental Fock matrix formation  ***
    1    -460.9636979055273969     0.00e+00  7.47e-05  1.77e-03  6.68e-03  0.700   1.6
    2    -460.9637910678709432    -9.32e-05  6.72e-05  1.44e-03  5.38e-03  0.700   1.4
                               ***Turning on AO-DIIS***
    3    -460.9638663558406506    -7.53e-05  5.76e-05  1.12e-03  4.18e-03  0.700   1.2
                              *** Initializing SOSCF ***
---------------------------------------S-O-S-C-F--------------------------------------
Iteration    Energy (Eh)           Delta-E    RMSDP     MaxDP     MaxGrad    Time(sec)
--------------------------------------------------------------------------------------
    4    -460.9639240474648432    -5.77e-05  1.49e-04  2.86e-03  3.08e-03     1.1
               *** Restarting incremental Fock matrix formation ***
    5    -460.9640814776140587    -1.57e-04  1.70e-05  2.92e-04  8.91e-05     1.7
    6    -460.9640823510829932    -8.73e-07  9.24e-06  1.54e-04  2.75e-05     1.4
    7    -460.9640824180258960    -6.69e-08  2.80e-06  7.31e-05  3.00e-05     1.3
    8    -460.9640824580835670    -4.01e-08  9.53e-07  2.88e-05  5.20e-06     1.3
    9    -460.9640824590437660    -9.60e-10  3.94e-07  1.62e-05  3.58e-06     1.2
                 **** Energy Check signals convergence ****

               *****************************************************
               *                     SUCCESS                       *
               *           SCF CONVERGED AFTER   9 CYCLES          *
               *****************************************************

Recomputing exchange energy using gridx3       ... done (    1.857 sec)
Old exchange energy                            :    -33.680058272 Eh
New exchange energy                            :    -33.680059973 Eh
Exchange energy change after final integration :     -0.000001701 Eh
Total energy after final integration           :   -460.964084160 Eh
             **** ENERGY FILE WAS UPDATED (calc.en.tmp) ****

----------------
TOTAL SCF ENERGY
----------------

Total Energy       :       -460.96408416012747 Eh          -12543.47043 eV

Components:
Nuclear Repulsion  :        559.17466855142993 Eh           15215.91629 eV
Electronic Energy  :      -1020.13061918417441 Eh          -27759.16540 eV
One Electron Energy:      -1732.79611307253572 Eh          -47151.77939 eV
Two Electron Energy:        712.66549388836131 Eh           19392.61399 eV
CPCM Dielectric    :         -0.00813182629931 Eh              -0.22128 eV

Virial components:
Potential Energy   :       -917.83400726162176 Eh          -24975.53307 eV
Kinetic Energy     :        456.86992310149424 Eh           12432.06264 eV
Virial Ratio       :          2.00896132761561

DFT components:
N(Alpha)           :       38.999983946090 electrons
N(Beta)            :       38.999983946090 electrons
N(Total)           :       77.999967892180 electrons
E(X)               :      -29.919182237156 Eh       
E(C)               :       -1.917390499156 Eh       
E(XC)              :      -31.836572736312 Eh       

CPCM Solvation Model Properties:
Surface-charge          :         -0.02240077164978
Corrected charge        :          0.00000000000000
Outlying charge corr.   :          0.00003239517241 Eh               0.00088 eV
Free-energy (cav+disp)  :  This term is not implemented in the current solvation scheme

---------------
SCF CONVERGENCE
---------------

  Last Energy change         ...    9.6020e-10  Tolerance :   1.0000e-09
  Last MAX-Density change    ...    1.6234e-05  Tolerance :   1.0000e-08
  Last RMS-Density change    ...    3.9443e-07  Tolerance :   1.0000e-09
  Last DIIS Error            ...    3.0825e-03  Tolerance :   1.0000e-08
  Last Orbital Gradient      ...    3.5762e-06  Tolerance :   2.0000e-06
  Last Orbital Rotation      ...    6.5262e-06  Tolerance :   2.0000e-06


Total SCF time: 0 days 0 hours 0 min 14 sec 
Finished LeanSCF after  14.9 sec

Maximum memory used throughout the entire LEANSCF-calculation: 23.2 MB


           ************************************************************
           *        Program running with 8 parallel MPI-processes     *
           *              working on a common directory               *
           ************************************************************

------------------------------------------------------------------------------
                                ORCA  MP2 
------------------------------------------------------------------------------

Freezing NCore=22 chemical core electrons

----------------------
RI-MP2 ENERGY+GRADIENT
----------------------
Dimension of the orbital basis            ...  204
Dimension of the AuxC basis               ...  668
Memory devoted to MP2                     ... 8000 MB   
Data format for matrix containers         ... DOUBLE
Compression type for matrix containers    ... UNCOMPRESSED
Overall scaling of the MP2 energy         ...   2.700e-01

-----------------------
SHARK RI TRANSFORMATION
-----------------------

Number of basis functions                ...    204
Number of aux functions                  ...    668
Number of operators                      ...      1
Generation of IJK                        ... YES
Generation of IAK                        ... YES
Generation of ABK                        ... NO
Orbital Range Operator  0:    0-  38 to   39- 203

Aux basis identifier                     ...   AUXC
Contraction scheme used                  ... SEGMENTED
Do orthogonalization                     ... YES
All operator combinations                ... NO
Transpose (ia|K)                         ... NO
Integral generator used                  ... LIBINT
Starting integral generation + trafo... 
Half trafo (segmented) done. Total time =  0.1 sec. integrals=  0.1 sec trafo=  0.0 sec
Integral generation and half transformation done (  0.1 sec)

Reading or making V^(-1/2)          ... done (  0.0 sec)
Sorting IJK integrals               ... done (  0.1 sec)
Sorting IAK integrals               ... done (  0.1 sec)

SHARK RI integral transformation done. Total time =  0.2 sec.

Opening buffers                              ... done
Frozen core precalculation                   ... done

Starting loop over batches of integrals:

Operator 0  - window                       ... ( 11- 38)x( 39-203)
Operator 0  - Memory available             ...  8000 MB
Operator 0  - Memory needed per MO         ...   0.8 MB
Operator 0  - Number of orbitals per batch ... 4
Operator 0  - Number of batches            ... 1

OPERATOR  0   PASS   0:  MOs    11 ...   14 +   15 ...   18 +   19 ...   22 +   23 ...   26
                            +   27 ...   30 +   31 ...   34 +   35 ...   38
  Reading integrals       ... ok
  Internal MO  13
Closing buffer GIPV ( 0.03 GB; CompressionRatio= 1.00)
Time spent in pair loops =     0.885 sec
Deleting buffers (Ka|jb) ...done

-----------------------------------------------
 RI-MP2 CORRELATION ENERGY:     -0.494384033 Eh
-----------------------------------------------


---------------------
MP2 DENSITY FORMATION
---------------------

Completing the external part of the density      ... done
Storing the unrelaxed density                    ... done

Re-sorting 3-index density container for op 0    ... done
Computing external part of the Lagrangian        ... done
Calculating the xc-kernel                        ... done
Calculating G(D)                                 ... done
Completing the Lagrangian                        ... done
Solving the Z-vector equations                   ... Using XC Grid                  ... (calc.grid_cpscf.tmp) 
Recalculating density on grid  ... (calc.grho_cpscf0.tmp) done
Calculating the xc-kernel      ... (calc.fxc_cpscf0.tmp) done

-------------------
SHARK CP-SCF DRIVER
-------------------

Dimension of the orbital basis          ...    204
Dimension of the CPSCF-problem          ...   6435
Number of operators                     ...      1
Max. number of iterations               ...    128
Convergence Tolerance                   ... 3.0e-05
Number of perturbations                 ...      1
Perturbation type                       ... REAL

----------------------------
POPLE LINEAR EQUATION SOLVER
----------------------------

  ITERATION   0:   ||err||_max =   4.2070e-02 (   0.8 sec)
  ITERATION   1:   ||err||_max =   1.0280e-02 (   0.9 sec)
  ITERATION   2:   ||err||_max =   3.6720e-03 (   0.9 sec)
  ITERATION   3:   ||err||_max =   1.0893e-03 (   0.8 sec)
  ITERATION   4:   ||err||_max =   3.9618e-04 (   0.9 sec)
  ITERATION   5:   ||err||_max =   1.4820e-04 (   0.9 sec)
  ITERATION   6:   ||err||_max =   5.5692e-05 (   0.8 sec)
  ITERATION   7:   ||err||_max =   1.8745e-05 (   0.8 sec)
done
Finalizing the relaxed density                   ... done
Transforming P to the AO basis                   ... done
Storing the relaxed density                      ... done

------------------------------------
ENERGY WEIGHTED DENSITY FINALIZATION
------------------------------------

Gathering the parts of the W-matrix              ... done
Forming the Z-density                            ... done
Transforming Z to the AO basis                   ... done
Calculating G(Z)                                 ... done
Finalizing the W-matrix                          ... done
Transforming W to the AO basis and storing       ... done

----------------------------------
MP2 DERIVATIVE INTEGRAL GENERATION
----------------------------------

Input SCF Electron Density              ... calc.scfp
Input Correlated Electron Density       ... calc.pmp2re
Input Energy Weighted Density           ... calc.wmp2.tmp

Nuclear repulsion gradient              ... done (  0.0 sec)
HCore & Overlap gradient  (SHARK)       ... done (  0.0 sec)
Two-electron RIJ gradient terms         ... done (  0.5 sec)

-----------------------------------------------------------
MP2 COSX Grid Generation
-----------------------------------------------------------

General Integration Accuracy     IntAcc      ... 4.871
Radial Grid Type                 RadialGrid  ... OptM3 with GC (2021)
Angular Grid (max. ang.)         AngularGrid ... 4 (Lebedev-302)
Angular grid pruning method      GridPruning ... 4 (adaptive)
Weight generation scheme         WeightScheme... mBecke (2022)
Basis function cutoff            BFCut       ... 1.0000e-12
Integration weight cutoff        WCut        ... 1.0000e-14
Partially contracted basis set               ... on
Rotationally invariant grid construction     ... off
Angular grids for H and He will be reduced by one unit

Total number of grid points                  ...   113230
Total number of batches                      ...      895
Average number of points per batch           ...      126
Average number of grid points per atom       ...     5392
UseSFitting                                  ... on
Two-electron COSX gradient terms        ... 
Integration Timings:
Total Time                  =     4.9 sec
Basis fcn evaluation        =     0.1 sec
Density evaluation          =     0.1 sec
A evaluation                =     4.1 sec
A derivative evaluation     =     0.0 sec
S-fit derivative evaluation =     0.0 sec
anal. over. der. evaluation =     0.0 sec
num. over. der. evaluation  =     0.3 sec
K(P) evaluation             =     0.1 sec
finalize                    =     0.0 sec

done (  5.7 sec)
CPCM gradient                           ... done (  0.6 sec)
DFT XC gradient                         ... Exchange-correlation gradient    ... done
done (  0.6 sec)
Empirical dispersion gradient           ... 
-------------------
DISPERSION GRADIENT
-------------------

   1   C   :    0.000163913    0.000321818    0.000011719
   2   C   :   -0.000032490   -0.000128963    0.000004652
   3   C   :    0.000073002   -0.000119143    0.000025602
   4   C   :    0.000069538   -0.000173567    0.000025329
   5   C   :   -0.000037332   -0.000147284    0.000000433
   6   C   :   -0.000143810   -0.000124663   -0.000023822
   7   C   :   -0.000115312   -0.000086184   -0.000019035
   8   C   :   -0.000033989    0.000240333   -0.000019969
   9   C   :   -0.000003466    0.000023528    0.000000626
  10   C   :   -0.000048545   -0.000002696   -0.000008251
  11   O   :    0.000107004    0.000073257    0.000021478
  12   H   :    0.000123088   -0.000058870    0.000031974
  13   H   :    0.000078052   -0.000089662    0.000022358
  14   H   :   -0.000028984   -0.000112637    0.000000149
  15   H   :   -0.000111763   -0.000041354   -0.000022033
  16   H   :   -0.000134050    0.000010606   -0.000029383
  17   H   :    0.000104045    0.000059842    0.000045017
  18   H   :    0.000110526    0.000056909   -0.000037891
  19   H   :   -0.000026040    0.000106391    0.000038284
  20   H   :   -0.000013065    0.000105735   -0.000036980
  21   H   :   -0.000100320    0.000086605   -0.000030260

Difference to translation invariance:
           :   -0.0000000000    0.0000000000    0.0000000000

Difference to rotation invariance:
           :    0.0000000000    0.0000000000   -0.0000000000

Norm of the Dispersion gradient    ...    0.0007238984
RMS gradient                       ...    0.0000912026
MAX gradient                       ...    0.0003218182
done (  0.0 sec)

-------
TIMINGS
-------

Total time                :   19.552 sec
Integral trafo            :    0.237 sec (  1.2%)
FC preparation            :    0.072 sec (  0.4%)
I/O of integrals          :    0.111 sec (  0.6%)
K(i,j) operators          :    0.118 sec (  0.6%)
T(i,j) pair energies      :    0.020 sec (  0.1%)
V**(-1/2)                 :    0.159 sec (  0.8%)
Gamma(ia|P)               :    0.114 sec (  0.6%)
Gamma-Trafo               :    0.041 sec (  0.2%)
D(virtual)                :    0.005 sec (  0.0%)
D(internal)               :    0.148 sec (  0.8%)
W(virtual)                :    0.011 sec (  0.1%)
W(internal)               :    0.178 sec (  0.9%)
L(virtual)                :    0.261 sec (  1.3%)
L(internal)               :    0.018 sec (  0.1%)
XC kernel                 :    0.068 sec (  0.3%)
G(D)                      :    1.547 sec (  7.9%)
G(Z)                      :    1.483 sec (  7.6%)
Z-vector solution         :    6.877 sec ( 35.2%)
3-index derivative        :    0.241 sec (  1.2%)
2-index derivative        :    0.034 sec (  0.2%)
Fock matrix gradient      :    7.426 sec ( 38.0%)


---------------------------------------
MP2 TOTAL ENERGY:     -461.458468193 Eh
---------------------------------------

The final MP2 gradient
  0:  -0.00196955   0.00046971  -0.00072889
  1:   0.00076289   0.00018064   0.00023012
  2:  -0.00008640   0.00002082   0.00003947
  3:   0.00016894   0.00004032   0.00003566
  4:  -0.00016985  -0.00015190  -0.00001992
  5:   0.00023704   0.00019359   0.00006172
  6:   0.00019973   0.00005008  -0.00006316
  7:  -0.00045547  -0.00187019   0.00003864
  8:   0.00111182   0.00252174   0.00123997
  9:   0.00061369  -0.00455149   0.00086461
 10:   0.00063214  -0.00034966  -0.00075916
 11:  -0.00000732  -0.00011377   0.00002930
 12:   0.00002791  -0.00004923   0.00000890
 13:  -0.00004072  -0.00005599  -0.00002404
 14:  -0.00008322  -0.00001094  -0.00001208
 15:  -0.00019109  -0.00007866  -0.00007112
 16:   0.00045093   0.00189190  -0.00090136
 17:   0.00092612   0.00063917   0.00026182
 18:  -0.00148788   0.00084274  -0.00054147
 19:   0.00017564   0.00063033   0.00011957
 20:  -0.00080918  -0.00026206   0.00021585

-----------------------------------
NORM OF THE MP2 GRADIENT:  0.007194
-----------------------------------

Maximum memory used throughout the entire MP2-calculation: 44.9 MB


-------------------------------------------------------------------------------
                          DFT DISPERSION CORRECTION                            
                                                                               
                              DFTD3 V3.1  Rev 1                                
                          USING Becke-Johnson damping                          
-------------------------------------------------------------------------------
-------------------------   ----------------
Dispersion correction           -0.017462266
-------------------------   ----------------


-------------------------   --------------------
FINAL SINGLE POINT ENERGY      -461.475930459180
-------------------------   --------------------

------------------------------------------------------------------------------
                         ORCA GEOMETRY RELAXATION STEP
------------------------------------------------------------------------------

Reading the OPT-File                    .... done
Getting information on internals        .... done
Copying old internal coords+grads       .... done
Making the new internal coordinates     .... (2022 redundants) done
Validating the new internal coordinates .... (2022 redundants) done
Calculating the B-matrix                .... done
Calculating the G,G- and P matrices     .... done
Transforming gradient to internals      .... done
Projecting the internal gradient        .... done
Number of atoms                         ....  21
Number of internal coordinates          .... 107
Current Energy                          ....  -461.475930459 Eh
Current gradient norm                   ....     0.007193787 Eh/bohr
Maximum allowed component of the step   ....  0.300
Current trust radius                    ....  0.700
Updating the Hessian (BFGS)             .... done
Forming the augmented Hessian           .... done
Diagonalizing the augmented Hessian     .... done
Last element of RFO vector              ....  0.998859438
Lowest eigenvalues of augmented Hessian:
 -0.000132053  0.013127749  0.020485903  0.023789054  0.024188409
Length of the computed step             ....  0.047802021
The final length of the internal step   ....  0.047802021
Converting the step to Cartesian space:
 Initial RMS(Int)=    0.0046211958
Transforming coordinates:
 Iter   0:  RMS(Cart)=    0.0089453372 RMS(Int)=    0.6073954972
done
Storing new coordinates                 .... done
The predicted energy change is          ....    -0.000066178
Previously predicted energy change      ....    -0.000468038
Actually observed energy change         ....    -0.000550517
Ratio of predicted to observed change   ....     1.176221605
New trust radius                        ....     0.700000000

                                .--------------------.
          ----------------------|Geometry convergence|-------------------------
          Item                value                   Tolerance       Converged
          ---------------------------------------------------------------------
          Energy change      -0.0005505165            0.0000010000      NO
          RMS gradient        0.0005172256            0.0000300000      NO
          MAX gradient        0.0026128419            0.0001000000      NO
          RMS step            0.0046211958            0.0006000000      NO
          MAX step            0.0146092082            0.0010000000      NO
          ........................................................
          Max(Bonds)      0.0020      Max(Angles)    0.76
          Max(Dihed)        0.84      Max(Improp)    0.00
          ---------------------------------------------------------------------

The optimization has not yet converged - more geometry cycles are needed


    ---------------------------------------------------------------------------
                         Redundant Internal Coordinates
                            (Angstroem and degrees)

        Definition                    Value    dE/dq     Step     New-Value
    ----------------------------------------------------------------------------
     1. B(C   1,C   0)                1.4682 -0.000240  0.0005    1.4687   
     2. B(C   2,C   1)                1.4065  0.000162 -0.0002    1.4063   
     3. B(C   3,C   2)                1.3982  0.000071 -0.0001    1.3981   
     4. B(C   4,C   3)                1.3982  0.000117 -0.0001    1.3981   
     5. B(C   5,C   4)                1.4014 -0.000005  0.0000    1.4014   
     6. B(C   6,C   5)                1.3947 -0.000076  0.0001    1.3948   
     7. B(C   6,C   1)                1.4085 -0.000037  0.0001    1.4085   
     8. B(C   7,C   0)                1.3487 -0.000288  0.0001    1.3488   
     9. B(C   8,C   7)                1.5129  0.002613 -0.0020    1.5110   
    10. B(C   9,C   8)                1.5437  0.002264 -0.0002    1.5435   
    11. B(O  10,C   9)                1.4421 -0.000117  0.0010    1.4431   
    12. B(O  10,C   0)                1.3737  0.000748 -0.0006    1.3731   
    13. B(H  11,C   2)                1.0890 -0.000032  0.0001    1.0891   
    14. B(H  12,C   3)                1.0919  0.000055 -0.0001    1.0918   
    15. B(H  13,C   4)                1.0917  0.000064 -0.0001    1.0917   
    16. B(H  14,C   5)                1.0920  0.000083 -0.0001    1.0918   
    17. B(H  15,C   6)                1.0914  0.000093 -0.0001    1.0913   
    18. B(H  16,C   9)                1.0974  0.000265 -0.0005    1.0969   
    19. B(H  17,C   9)                1.1020  0.000330 -0.0007    1.1012   
    20. B(H  18,C   8)                1.1044  0.000394 -0.0006    1.1038   
    21. B(H  19,C   8)                1.1007  0.000322 -0.0004    1.1002   
    22. B(H  20,C   7)                1.0885  0.000734 -0.0008    1.0876   
    23. A(C   7,C   0,O  10)          113.49  0.000383   -0.04    113.44   
    24. A(C   1,C   0,C   7)          131.15  0.000857   -0.13    131.02   
    25. A(C   1,C   0,O  10)          115.36 -0.001239    0.17    115.53   
    26. A(C   0,C   1,C   6)          120.96 -0.000028   -0.02    120.94   
    27. A(C   2,C   1,C   6)          118.82 -0.000119    0.02    118.84   
    28. A(C   0,C   1,C   2)          120.21  0.000148    0.00    120.21   
    29. A(C   1,C   2,C   3)          120.49  0.000102   -0.02    120.47   
    30. A(C   3,C   2,H  11)          120.26 -0.000163    0.06    120.32   
    31. A(C   1,C   2,H  11)          119.24  0.000061   -0.03    119.21   
    32. A(C   2,C   3,C   4)          120.31 -0.000045    0.01    120.33   
    33. A(C   4,C   3,H  12)          120.06  0.000009   -0.00    120.06   
    34. A(C   2,C   3,H  12)          119.62  0.000036   -0.01    119.61   
    35. A(C   3,C   4,C   5)          119.52 -0.000130    0.02    119.54   
    36. A(C   5,C   4,H  13)          120.18  0.000036   -0.01    120.17   
    37. A(C   3,C   4,H  13)          120.31  0.000094   -0.01    120.29   
    38. A(C   4,C   5,C   6)          120.35  0.000184   -0.04    120.32   
    39. A(C   6,C   5,H  14)          119.59 -0.000103    0.02    119.61   
    40. A(C   4,C   5,H  14)          120.05 -0.000081    0.02    120.07   
    41. A(C   5,C   6,H  15)          119.49 -0.000206    0.06    119.55   
    42. A(C   1,C   6,H  15)          120.02  0.000197   -0.07    119.95   
    43. A(C   1,C   6,C   5)          120.50  0.000008    0.01    120.50   
    44. A(C   0,C   7,C   8)          108.91  0.000032   -0.00    108.91   
    45. A(C   8,C   7,H  20)          125.37  0.000250   -0.06    125.31   
    46. A(C   0,C   7,H  20)          125.53 -0.000270    0.05    125.58   
    47. A(C   7,C   8,H  18)          111.24 -0.000097    0.11    111.34   
    48. A(C   7,C   8,C   9)          100.86 -0.000822    0.06    100.93   
    49. A(H  18,C   8,H  19)          106.59 -0.000652    0.25    106.84   
    50. A(C   9,C   8,H  19)          111.35  0.000108    0.05    111.40   
    51. A(C   7,C   8,H  19)          113.67  0.000314   -0.06    113.61   
    52. A(C   9,C   8,H  18)          113.28  0.001230   -0.43    112.85   
    53. A(H  16,C   9,H  17)          108.05 -0.001139    0.74    108.79   
    54. A(O  10,C   9,H  17)          108.14  0.000893   -0.01    108.13   
    55. A(C   8,C   9,H  17)          111.22  0.000110    0.15    111.38   
    56. A(C   8,C   9,O  10)          106.51  0.000149   -0.16    106.35   
    57. A(O  10,C   9,H  16)          109.06  0.001140   -0.76    108.30   
    58. A(C   8,C   9,H  16)          113.71 -0.000992    0.05    113.76   
    59. A(C   0,O  10,C   9)          107.48  0.000288    0.01    107.49   
    60. D(C   2,C   1,C   0,O  10)     -2.85  0.000151   -0.66     -3.52   
    61. D(C   6,C   1,C   0,O  10)    177.12  0.000152   -0.69    176.43   
    62. D(C   6,C   1,C   0,C   7)     -2.12  0.000093   -0.73     -2.85   
    63. D(C   2,C   1,C   0,C   7)    177.90  0.000092   -0.70    177.21   
    64. D(H  11,C   2,C   1,C   6)    179.97  0.000007   -0.02    179.95   
    65. D(C   3,C   2,C   1,C   6)      0.04 -0.000005    0.01      0.04   
    66. D(H  11,C   2,C   1,C   0)     -0.05  0.000008   -0.05     -0.10   
    67. D(C   3,C   2,C   1,C   0)   -179.99 -0.000004   -0.02   -180.01   
    68. D(H  12,C   3,C   2,H  11)      0.09 -0.000011    0.03      0.13   
    69. D(H  12,C   3,C   2,C   1)   -179.97  0.000001    0.01   -179.97   
    70. D(C   4,C   3,C   2,H  11)   -179.86 -0.000013    0.04   -179.82   
    71. D(C   4,C   3,C   2,C   1)      0.08 -0.000001    0.01      0.09   
    72. D(H  13,C   4,C   3,C   2)    179.95 -0.000004    0.02    179.97   
    73. D(C   5,C   4,C   3,H  12)    179.97 -0.000001    0.00    179.97   
    74. D(C   5,C   4,C   3,C   2)     -0.08  0.000001    0.00     -0.08   
    75. D(H  13,C   4,C   3,H  12)      0.00 -0.000007    0.02      0.03   
    76. D(H  14,C   5,C   4,H  13)      0.06  0.000004   -0.01      0.04   
    77. D(H  14,C   5,C   4,C   3)   -179.91 -0.000002    0.01   -179.90   
    78. D(C   6,C   5,C   4,H  13)    179.94  0.000011   -0.04    179.89   
    79. D(C   6,C   5,C   4,C   3)     -0.02  0.000005   -0.03     -0.05   
    80. D(H  15,C   6,C   5,H  14)      0.11 -0.000009    0.03      0.14   
    81. D(C   1,C   6,C   5,H  14)   -179.98 -0.000005    0.01   -179.97   
    82. D(C   1,C   6,C   5,C   4)      0.14 -0.000012    0.04      0.18   
    83. D(H  15,C   6,C   1,C   2)    179.76  0.000016   -0.05    179.71   
    84. D(H  15,C   6,C   1,C   0)     -0.21  0.000015   -0.02     -0.23   
    85. D(H  15,C   6,C   5,C   4)   -179.77 -0.000016    0.06   -179.71   
    86. D(C   5,C   6,C   1,C   2)     -0.14  0.000012   -0.03     -0.17   
    87. D(C   5,C   6,C   1,C   0)    179.88  0.000011   -0.00    179.88   
    88. D(H  20,C   7,C   0,C   1)      1.47 -0.000130   -0.12      1.35   
    89. D(C   8,C   7,C   0,O  10)     -2.61 -0.000009   -0.18     -2.80   
    90. D(C   8,C   7,C   0,C   1)    176.64  0.000039   -0.15    176.49   
    91. D(H  20,C   7,C   0,O  10)   -177.79 -0.000178   -0.15   -177.94   
    92. D(H  19,C   8,C   7,C   0)    130.76 -0.000380    0.49    131.25   
    93. D(H  18,C   8,C   7,H  20)     66.26 -0.000940    0.81     67.07   
    94. D(H  18,C   8,C   7,C   0)   -108.92 -0.001077    0.84   -108.08   
    95. D(C   9,C   8,C   7,H  20)   -173.32 -0.000016    0.39   -172.93   
    96. D(C   9,C   8,C   7,C   0)     11.50 -0.000153    0.42     11.92   
    97. D(H  16,C   9,C   8,H  18)    -17.26 -0.000812    0.47    -16.79   
    98. D(H  16,C   9,C   8,C   7)   -136.21 -0.000768    0.53   -135.68   
    99. D(O  10,C   9,C   8,H  19)   -136.98  0.000212   -0.49   -137.48   
   100. D(O  10,C   9,C   8,H  18)    102.89  0.000116   -0.55    102.33   
   101. D(H  16,C   9,C   8,H  19)    102.87 -0.000715    0.53    103.40   
   102. D(O  10,C   9,C   8,C   7)    -16.06  0.000160   -0.49    -16.55   
   103. D(C   0,O  10,C   9,H  17)   -104.11 -0.000701    0.31   -103.80   
   104. D(C   0,O  10,C   9,H  16)    138.63 -0.000465   -0.16    138.46   
   105. D(C   0,O  10,C   9,C   8)     15.52 -0.000019    0.40     15.93   
   106. D(C   9,O  10,C   0,C   7)     -8.45 -0.000017   -0.15     -8.60   
   107. D(C   9,O  10,C   0,C   1)    172.17 -0.000071   -0.18    171.99   
    ----------------------------------------------------------------------------

Geometry step timings:
Preparation and reading OPT file:      0.001 s (10.693 %)
Internal coordinates            :      0.000 s ( 0.463 %)
B/P matrices and projection     :      0.001 s (15.832 %)
Hessian update/contruction      :      0.000 s ( 4.344 %)
Making the step                 :      0.001 s (11.904 %)
Converting the step to Cartesian:      0.000 s ( 1.389 %)
Storing new data                :      0.000 s ( 0.415 %)
Checking convergence            :      0.000 s ( 0.178 %)
Final printing                  :      0.005 s (54.747 %)
Total time                      :      0.008 s

Time for energy+gradient        :     37.245 s
Time for complete geometry iter :     37.457 s

         *************************************************************
         *                GEOMETRY OPTIMIZATION CYCLE   6            *
         *************************************************************
---------------------------------
CARTESIAN COORDINATES (ANGSTROEM)
---------------------------------
  C     -0.392188   -1.130862   -0.054369
  C     -0.769995   -2.550111   -0.053184
  C      0.194328   -3.538951    0.211286
  C     -0.159519   -4.891530    0.213985
  C     -1.477588   -5.276977   -0.048351
  C     -2.444296   -4.297427   -0.312855
  C     -2.096156   -2.946818   -0.313818
  C     -1.112864   -0.023169   -0.324231
  C     -0.247088    1.192891   -0.090860
  C      1.144112    0.538902    0.048205
  O      0.910741   -0.864916    0.287897
  H      1.221733   -3.239020    0.412792
  H      0.600344   -5.647551    0.421592
  H     -1.753125   -6.333304   -0.046525
  H     -3.476572   -4.588576   -0.517237
  H     -2.860007   -2.194316   -0.516652
  H      1.737466    0.936788    0.880592
  H      1.727575    0.635269   -0.880749
  H     -0.557321    1.738056    0.817427
  H     -0.269650    1.915891   -0.919880
  H     -2.168905   -0.002832   -0.583694

----------------------------
CARTESIAN COORDINATES (A.U.)
----------------------------
  NO LB      ZA    FRAG     MASS         X           Y           Z
   0 C     6.0000    0    12.011   -0.741128   -2.137019   -0.102743
   1 C     6.0000    0    12.011   -1.455080   -4.819012   -0.100504
   2 C     6.0000    0    12.011    0.367227   -6.687648    0.399273
   3 C     6.0000    0    12.011   -0.301448   -9.243652    0.404373
   4 C     6.0000    0    12.011   -2.792236   -9.972041   -0.091370
   5 C     6.0000    0    12.011   -4.619051   -8.120960   -0.591211
   6 C     6.0000    0    12.011   -3.961161   -5.568679   -0.593030
   7 C     6.0000    0    12.011   -2.103009   -0.043783   -0.612709
   8 C     6.0000    0    12.011   -0.466929    2.254238   -0.171700
   9 C     6.0000    0    12.011    2.162059    1.018377    0.091094
  10 O     8.0000    0    15.999    1.721050   -1.634455    0.544046
  11 H     1.0000    0     1.008    2.308740   -6.120860    0.780065
  12 H     1.0000    0     1.008    1.134486  -10.672324    0.796694
  13 H     1.0000    0     1.008   -3.312926  -11.968209   -0.087920
  14 H     1.0000    0     1.008   -6.569770   -8.671153   -0.977436
  15 H     1.0000    0     1.008   -5.404630   -4.146657   -0.976331
  16 H     1.0000    0     1.008    3.283336    1.770273    1.664077
  17 H     1.0000    0     1.008    3.264643    1.200485   -1.664375
  18 H     1.0000    0     1.008   -1.053183    3.284450    1.544712
  19 H     1.0000    0     1.008   -0.509565    3.620509   -1.738320
  20 H     1.0000    0     1.008   -4.098636   -0.005351   -1.103023

--------------------------------
INTERNAL COORDINATES (ANGSTROEM)
--------------------------------
 C      0   0   0     0.000000000000     0.00000000     0.00000000
 C      1   0   0     1.468676203291     0.00000000     0.00000000
 C      2   1   0     1.406295694349   120.21481747     0.00000000
 C      3   2   1     1.398100397144   120.46893795   179.98908583
 C      4   3   2     1.398103571122   120.32850998     0.08567388
 C      5   4   3     1.401430000742   119.53982916   359.91768481
 C      6   5   4     1.394756928521   120.31751830   359.94990868
 C      1   2   3     1.348770640059   131.02081831   177.20545025
 C      8   1   2     1.510904813368   108.89995869   176.48639081
 C      9   8   1     1.543528258762   100.91594260    11.92414214
 O      1   2   3     1.373133559101   115.53418910   356.48322516
 H      3   2   1     1.089093073976   119.21111706   359.89685854
 H      4   3   2     1.091815217939   119.61193449   180.03287823
 H      5   4   3     1.091673116638   120.29172428   179.97292242
 H      6   5   4     1.091848676134   120.07353527   180.09974105
 H      7   6   5     1.091269612727   119.54791015   180.29162613
 H     10   9   8     1.096927820194   113.71712261   224.34086516
 H     10   9   8     1.101213537479   111.37481970   101.01620506
 H      9   8   1     1.103826338054   111.31873774   251.92944875
 H      9   8   1     1.100232549277   113.62591572   131.25602176
 H      8   1   2     1.087637949169   125.58323072     1.35245752

---------------------------
INTERNAL COORDINATES (A.U.)
---------------------------
 C      0   0   0     0.000000000000     0.00000000     0.00000000
 C      1   0   0     2.775395803628     0.00000000     0.00000000
 C      2   1   0     2.657513725632   120.21481747     0.00000000
 C      3   2   1     2.642026858329   120.46893795   179.98908583
 C      4   3   2     2.642032856278   120.32850998     0.08567388
 C      5   4   3     2.648318897264   119.53982916   359.91768481
 C      6   5   4     2.635708618293   120.31751830   359.94990868
 C      1   2   3     2.548807127185   131.02081831   177.20545025
 C      8   1   2     2.855196311688   108.89995869   176.48639081
 C      9   8   1     2.916845689029   100.91594260    11.92414214
 O      1   2   3     2.594846371997   115.53418910   356.48322516
 H      3   2   1     2.058087644165   119.21111706   359.89685854
 H      4   3   2     2.063231750753   119.61193449   180.03287823
 H      5   4   3     2.062963218210   120.29172428   179.97292242
 H      6   5   4     2.063294977577   120.07353527   180.09974105
 H      7   6   5     2.062200706325   119.54791015   180.29162613
 H     10   9   8     2.072893168846   113.71712261   224.34086516
 H     10   9   8     2.080992000801   111.37481970   101.01620506
 H      9   8   1     2.085929478330   111.31873774   251.92944875
 H      9   8   1     2.079138201760   113.62591572   131.25602176
 H      8   1   2     2.055337856790   125.58323072     1.35245752


           ************************************************************
           *        Program running with 8 parallel MPI-processes     *
           *              working on a common directory               *
           ************************************************************
------------------------------------------------------------------------------
                   ___                                                        
                  /   \      - P O W E R E D   B Y -                         
                 /     \                                                     
                 |  |  |   _    _      __       _____    __    __             
                 |  |  |  | |  | |    /  \     |  _  \  |  |  /  |          
                  \  \/   | |  | |   /    \    | | | |  |  | /  /          
                 / \  \   | |__| |  /  /\  \   | |_| |  |  |/  /          
                |  |  |   |  __  | /  /__\  \  |    /   |      \           
                |  |  |   | |  | | |   __   |  |    \   |  |\   \          
                \     /   | |  | | |  |  |  |  | |\  \  |  | \   \       
                 \___/    |_|  |_| |__|  |__|  |_| \__\ |__|  \__/        
                                                                              
                      - O R C A' S   B I G   F R I E N D -                    
                                      &                                       
                       - I N T E G R A L  F E E D E R -                       
                                                                              
 v1 FN, 2020, v2 2021, v3 2022-2024                                           
------------------------------------------------------------------------------


----------------------
SHARK INTEGRAL PACKAGE
----------------------

Number of atoms                             ...     21
Number of basis functions                   ...    204
Number of shells                            ...     96
Maximum angular momentum                    ...      2
Integral batch strategy                     ... SHARK/LIBINT Hybrid
RI-J (if used) integral strategy            ... SPLIT-RIJ (Revised 2003 algorithm where possible)
Printlevel                                  ...      1
Contraction scheme used                     ... SEGMENTED contraction
Prescreening option                         ... SCHWARTZ
   Thresh                                   ... 1.000e-12
   Tcut                                     ... 1.000e-14
   Tpresel                                  ... 1.000e-14 
Coulomb Range Separation                    ... NOT USED
Exchange Range Separation                   ... NOT USED
Multipole approximations                    ... NOT USED
Finite Nucleus Model                        ... NOT USED
CABS basis                                  ... NOT available
Auxiliary Coulomb fitting basis             ... AVAILABLE
   # of basis functions in Aux-J            ...    649
   # of shells in Aux-J                     ...    215
   Maximum angular momentum in Aux-J        ...      4
Auxiliary J/K fitting basis                 ... NOT available
Auxiliary Correlation fitting basis         ... AVAILABLE
   # of basis functions in Aux-C            ...    668
   # of shells in Aux-C                     ...    236
   Maximum angular momentum in Aux-C        ...      3
Auxiliary 'external' fitting basis          ... NOT available

Checking pre-screening integrals            ... done (  0.0 sec) Dimension = 96
Check shell pair data                       ... done (  0.0 sec)
Shell pair information
Shell pair cut-off parameter TPreSel        ...   1.0e-14
Total number of shell pairs                 ...      4656
Shell pairs after pre-screening             ...      4209
Total number of primitive shell pairs       ...     16826
Primitive shell pairs kept                  ...     11071
          la=0 lb=0:   1301 shell pairs
          la=1 lb=0:   1543 shell pairs
          la=1 lb=1:    481 shell pairs
          la=2 lb=0:    519 shell pairs
          la=2 lb=1:    308 shell pairs
          la=2 lb=2:     57 shell pairs

Calculating one electron integrals          ... done (  0.0 sec)
Calculating RI/J V-Matrix + Cholesky decomp.... done (  0.1 sec)
Calculating RI/C V-Matrix + Cholesky decomp.... done (  0.1 sec)
Calculating Nuclear repulsion               ... done (  0.0 sec) ENN=    559.229869106824 Eh

Diagonalization of the overlap matrix:
Smallest eigenvalue                        ... 3.063e-04
Time for diagonalization                   ...    0.006 sec
Threshold for overlap eigenvalues          ... 1.000e-07
Number of eigenvalues below threshold      ... 0
Time for construction of square roots      ...    0.038 sec
Total time needed                          ...    0.045 sec

-------------------
DFT GRID GENERATION
-------------------

General Integration Accuracy     IntAcc      ... 4.388
Radial Grid Type                 RadialGrid  ... OptM3 with GC (2021)
Angular Grid (max. ang.)         AngularGrid ... 4 (Lebedev-302)
Angular grid pruning method      GridPruning ... 4 (adaptive)
Weight generation scheme         WeightScheme... mBecke (2022)
Basis function cutoff            BFCut       ... 1.0000e-12
Integration weight cutoff        WCut        ... 1.0000e-14
Partially contracted basis set               ... off
Rotationally invariant grid construction     ... off
Angular grids for H and He will be reduced by one unit

Total number of grid points                  ...    98127
Total number of batches                      ...     1542
Average number of points per batch           ...       63
Average number of grid points per atom       ...     4673

--------------------
COSX GRID GENERATION
--------------------

GRIDX 1
-------
General Integration Accuracy     IntAcc      ... 3.816
Radial Grid Type                 RadialGrid  ... OptM3 with GC (2021)
Angular Grid (max. ang.)         AngularGrid ... 1 (Lebedev-50)
Angular grid pruning method      GridPruning ... 4 (adaptive)
Weight generation scheme         WeightScheme... mBecke (2022)
Basis function cutoff            BFCut       ... 1.0000e-12
Integration weight cutoff        WCut        ... 1.0000e-14
Partially contracted basis set               ... on
Rotationally invariant grid construction     ... off
Angular grids for H and He will be reduced by one unit

Total number of grid points                  ...    12554
Total number of batches                      ...      110
Average number of points per batch           ...      114
Average number of grid points per atom       ...      598
UseSFitting                                  ... on

GRIDX 2
-------
General Integration Accuracy     IntAcc      ... 4.020
Radial Grid Type                 RadialGrid  ... OptM3 with GC (2021)
Angular Grid (max. ang.)         AngularGrid ... 2 (Lebedev-110)
Angular grid pruning method      GridPruning ... 4 (adaptive)
Weight generation scheme         WeightScheme... mBecke (2022)
Basis function cutoff            BFCut       ... 1.0000e-12
Integration weight cutoff        WCut        ... 1.0000e-14
Partially contracted basis set               ... on
Rotationally invariant grid construction     ... off
Angular grids for H and He will be reduced by one unit

Total number of grid points                  ...    27181
Total number of batches                      ...      223
Average number of points per batch           ...      121
Average number of grid points per atom       ...     1294
UseSFitting                                  ... on

GRIDX 3
-------
General Integration Accuracy     IntAcc      ... 4.338
Radial Grid Type                 RadialGrid  ... OptM3 with GC (2021)
Angular Grid (max. ang.)         AngularGrid ... 3 (Lebedev-194)
Angular grid pruning method      GridPruning ... 4 (adaptive)
Weight generation scheme         WeightScheme... mBecke (2022)
Basis function cutoff            BFCut       ... 1.0000e-12
Integration weight cutoff        WCut        ... 1.0000e-14
Partially contracted basis set               ... on
Rotationally invariant grid construction     ... off
Angular grids for H and He will be reduced by one unit

Total number of grid points                  ...    59710
Total number of batches                      ...      478
Average number of points per batch           ...      124
Average number of grid points per atom       ...     2843
UseSFitting                                  ... on
Initializing property integral containers    ... done (  0.0 sec)

SHARK setup successfully completed in   1.7 seconds

Maximum memory used throughout the entire STARTUP-calculation: 26.9 MB


           ************************************************************
           *        Program running with 8 parallel MPI-processes     *
           *              working on a common directory               *
           ************************************************************
Occupation numbers will be reassigned to an Aufbau configuration
             **** ENERGY FILE WAS UPDATED (calc.en.tmp) ****
Finished Guess after   0.3 sec
Maximum memory used throughout the entire GUESS-calculation: 11.4 MB


           ************************************************************
           *        Program running with 8 parallel MPI-processes     *
           *              working on a common directory               *
           ************************************************************
--------------------
CPCM SOLVATION MODEL
--------------------
CPCM parameters:
  Epsilon                                         ...      16.7000
  Refrac                                          ...       1.2750
  Rsolv                                           ...       1.3000
  Surface type                                    ... GAUSSIAN VDW
  Discretization scheme                           ... Constant charge density
    Threshold for H atoms                         ...       5.0000 (charges/Ang^2)
    Threshold for non-H atoms                     ...       5.0000 (charges/Ang^2)
  Epsilon function type                           ...         CPCM
Solvent:                                          ... CUSTOM
Radii:
  Scheme                                          ... Element-dependent radii
  Radius for C  used is    3.8550 Bohr (=   2.0400 Ang.)
  Radius for O  used is    3.4469 Bohr (=   1.8240 Ang.)
  Radius for H  used is    2.4944 Bohr (=   1.3200 Ang.)
Calculating surface                               ...        done! (  0.0s)
Cavity surface points                             ...         1971
Cavity Volume                                     ...    1279.5682
Cavity Surface-area                               ...     692.9922
Calculating surface distance matrix               ...        done! (  0.1s)
Performing Cholesky decomposition & store         ...        done! (  0.2s)
Overall time for CPCM initialization              ...                 0.3s

----------------------------------------D-I-I-S--------------------------------------------
Iteration    Energy (Eh)           Delta-E    RMSDP     MaxDP     DIISErr   Damp  Time(sec)
-------------------------------------------------------------------------------------------
               ***  Starting incremental Fock matrix formation  ***
    1    -460.9640545055157190     0.00e+00  4.29e-05  1.17e-03  4.01e-03  0.700   1.9
                              *** Initializing SOSCF ***
---------------------------------------S-O-S-C-F--------------------------------------
Iteration    Energy (Eh)           Delta-E    RMSDP     MaxDP     MaxGrad    Time(sec)
--------------------------------------------------------------------------------------
    2    -460.9640843352582351    -2.98e-05  1.31e-04  3.66e-03  3.29e-03     1.2
               *** Restarting incremental Fock matrix formation ***
    3    -460.9641746604582977    -9.03e-05  3.74e-05  9.34e-04  2.85e-04     1.7
    4    -460.9641816931215317    -7.03e-06  1.87e-05  4.42e-04  8.54e-05     1.4
    5    -460.9641821690205461    -4.76e-07  6.62e-06  2.03e-04  7.95e-05     1.3
    6    -460.9641823889465968    -2.20e-07  2.27e-06  4.78e-05  2.06e-05     1.3
    7    -460.9641824040635356    -1.51e-08  6.35e-07  2.40e-05  4.61e-06     1.3
    8    -460.9641824063985496    -2.34e-09  2.60e-07  6.96e-06  2.69e-06     1.2
    9    -460.9641824064525508    -5.40e-11  8.19e-08  2.11e-06  4.94e-07     1.2
                 **** Energy Check signals convergence ****

               *****************************************************
               *                     SUCCESS                       *
               *           SCF CONVERGED AFTER   9 CYCLES          *
               *****************************************************

Recomputing exchange energy using gridx3       ... done (    1.844 sec)
Old exchange energy                            :    -33.681237115 Eh
New exchange energy                            :    -33.681239823 Eh
Exchange energy change after final integration :     -0.000002707 Eh
Total energy after final integration           :   -460.964185114 Eh
             **** ENERGY FILE WAS UPDATED (calc.en.tmp) ****

----------------
TOTAL SCF ENERGY
----------------

Total Energy       :       -460.96418511384695 Eh          -12543.47317 eV

Components:
Nuclear Repulsion  :        559.22986910682425 Eh           15217.41838 eV
Electronic Energy  :      -1020.18591603344794 Eh          -27760.67010 eV
One Electron Energy:      -1732.90713704855011 Eh          -47154.80050 eV
Two Electron Energy:        712.72122101510217 Eh           19394.13040 eV
CPCM Dielectric    :         -0.00813547982885 Eh              -0.22138 eV

Virial components:
Potential Energy   :       -917.84294899726001 Eh          -24975.77639 eV
Kinetic Energy     :        456.87876388341300 Eh           12432.30321 eV
Virial Ratio       :          2.00894202478511

DFT components:
N(Alpha)           :       38.999984788064 electrons
N(Beta)            :       38.999984788064 electrons
N(Total)           :       77.999969576127 electrons
E(X)               :      -29.920113341122 Eh       
E(C)               :       -1.917464766783 Eh       
E(XC)              :      -31.837578107905 Eh       

CPCM Solvation Model Properties:
Surface-charge          :         -0.02238006953462
Corrected charge        :          0.00000000000000
Outlying charge corr.   :          0.00003233786753 Eh               0.00088 eV
Free-energy (cav+disp)  :  This term is not implemented in the current solvation scheme

---------------
SCF CONVERGENCE
---------------

  Last Energy change         ...    5.4001e-11  Tolerance :   1.0000e-09
  Last MAX-Density change    ...    2.1117e-06  Tolerance :   1.0000e-08
  Last RMS-Density change    ...    8.1927e-08  Tolerance :   1.0000e-09
  Last DIIS Error            ...    3.2864e-03  Tolerance :   1.0000e-08
  Last Orbital Gradient      ...    4.9445e-07  Tolerance :   2.0000e-06
  Last Orbital Rotation      ...    1.1092e-06  Tolerance :   2.0000e-06


Total SCF time: 0 days 0 hours 0 min 15 sec 
Finished LeanSCF after  15.2 sec

Maximum memory used throughout the entire LEANSCF-calculation: 23.3 MB


           ************************************************************
           *        Program running with 8 parallel MPI-processes     *
           *              working on a common directory               *
           ************************************************************

------------------------------------------------------------------------------
                                ORCA  MP2 
------------------------------------------------------------------------------

Freezing NCore=22 chemical core electrons

----------------------
RI-MP2 ENERGY+GRADIENT
----------------------
Dimension of the orbital basis            ...  204
Dimension of the AuxC basis               ...  668
Memory devoted to MP2                     ... 8000 MB   
Data format for matrix containers         ... DOUBLE
Compression type for matrix containers    ... UNCOMPRESSED
Overall scaling of the MP2 energy         ...   2.700e-01

-----------------------
SHARK RI TRANSFORMATION
-----------------------

Number of basis functions                ...    204
Number of aux functions                  ...    668
Number of operators                      ...      1
Generation of IJK                        ... YES
Generation of IAK                        ... YES
Generation of ABK                        ... NO
Orbital Range Operator  0:    0-  38 to   39- 203

Aux basis identifier                     ...   AUXC
Contraction scheme used                  ... SEGMENTED
Do orthogonalization                     ... YES
All operator combinations                ... NO
Transpose (ia|K)                         ... NO
Integral generator used                  ... LIBINT
Starting integral generation + trafo... 
Half trafo (segmented) done. Total time =  0.1 sec. integrals=  0.1 sec trafo=  0.0 sec
Integral generation and half transformation done (  0.1 sec)

Reading or making V^(-1/2)          ... done (  0.0 sec)
Sorting IJK integrals               ... done (  0.1 sec)
Sorting IAK integrals               ... done (  0.1 sec)

SHARK RI integral transformation done. Total time =  0.2 sec.

Opening buffers                              ... done
Frozen core precalculation                   ... done

Starting loop over batches of integrals:

Operator 0  - window                       ... ( 11- 38)x( 39-203)
Operator 0  - Memory available             ...  8000 MB
Operator 0  - Memory needed per MO         ...   0.8 MB
Operator 0  - Number of orbitals per batch ... 4
Operator 0  - Number of batches            ... 1

OPERATOR  0   PASS   0:  MOs    11 ...   14 +   15 ...   18 +   19 ...   22 +   23 ...   26
                            +   27 ...   30 +   31 ...   34 +   35 ...   38
  Reading integrals       ... ok
  Internal MO  13
Closing buffer GIPV ( 0.03 GB; CompressionRatio= 1.00)
Time spent in pair loops =     0.877 sec
Deleting buffers (Ka|jb) ...done

-----------------------------------------------
 RI-MP2 CORRELATION ENERGY:     -0.494371255 Eh
-----------------------------------------------


---------------------
MP2 DENSITY FORMATION
---------------------

Completing the external part of the density      ... done
Storing the unrelaxed density                    ... done

Re-sorting 3-index density container for op 0    ... done
Computing external part of the Lagrangian        ... done
Calculating the xc-kernel                        ... done
Calculating G(D)                                 ... done
Completing the Lagrangian                        ... done
Solving the Z-vector equations                   ... Using XC Grid                  ... (calc.grid_cpscf.tmp) 
Recalculating density on grid  ... (calc.grho_cpscf0.tmp) done
Calculating the xc-kernel      ... (calc.fxc_cpscf0.tmp) done

-------------------
SHARK CP-SCF DRIVER
-------------------

Dimension of the orbital basis          ...    204
Dimension of the CPSCF-problem          ...   6435
Number of operators                     ...      1
Max. number of iterations               ...    128
Convergence Tolerance                   ... 3.0e-05
Number of perturbations                 ...      1
Perturbation type                       ... REAL

----------------------------
POPLE LINEAR EQUATION SOLVER
----------------------------

  ITERATION   0:   ||err||_max =   4.2082e-02 (   0.8 sec)
  ITERATION   1:   ||err||_max =   1.0290e-02 (   0.8 sec)
  ITERATION   2:   ||err||_max =   3.6746e-03 (   0.9 sec)
  ITERATION   3:   ||err||_max =   1.0892e-03 (   0.8 sec)
  ITERATION   4:   ||err||_max =   3.9612e-04 (   0.9 sec)
  ITERATION   5:   ||err||_max =   1.4812e-04 (   0.8 sec)
  ITERATION   6:   ||err||_max =   5.5674e-05 (   0.9 sec)
  ITERATION   7:   ||err||_max =   1.8750e-05 (   0.8 sec)
done
Finalizing the relaxed density                   ... done
Transforming P to the AO basis                   ... done
Storing the relaxed density                      ... done

------------------------------------
ENERGY WEIGHTED DENSITY FINALIZATION
------------------------------------

Gathering the parts of the W-matrix              ... done
Forming the Z-density                            ... done
Transforming Z to the AO basis                   ... done
Calculating G(Z)                                 ... done
Finalizing the W-matrix                          ... done
Transforming W to the AO basis and storing       ... done

----------------------------------
MP2 DERIVATIVE INTEGRAL GENERATION
----------------------------------

Input SCF Electron Density              ... calc.scfp
Input Correlated Electron Density       ... calc.pmp2re
Input Energy Weighted Density           ... calc.wmp2.tmp

Nuclear repulsion gradient              ... done (  0.0 sec)
HCore & Overlap gradient  (SHARK)       ... done (  0.0 sec)
Two-electron RIJ gradient terms         ... done (  0.5 sec)

-----------------------------------------------------------
MP2 COSX Grid Generation
-----------------------------------------------------------

General Integration Accuracy     IntAcc      ... 4.871
Radial Grid Type                 RadialGrid  ... OptM3 with GC (2021)
Angular Grid (max. ang.)         AngularGrid ... 4 (Lebedev-302)
Angular grid pruning method      GridPruning ... 4 (adaptive)
Weight generation scheme         WeightScheme... mBecke (2022)
Basis function cutoff            BFCut       ... 1.0000e-12
Integration weight cutoff        WCut        ... 1.0000e-14
Partially contracted basis set               ... on
Rotationally invariant grid construction     ... off
Angular grids for H and He will be reduced by one unit

Total number of grid points                  ...   113238
Total number of batches                      ...      895
Average number of points per batch           ...      126
Average number of grid points per atom       ...     5392
UseSFitting                                  ... on
Two-electron COSX gradient terms        ... 
Integration Timings:
Total Time                  =     4.9 sec
Basis fcn evaluation        =     0.1 sec
Density evaluation          =     0.1 sec
A evaluation                =     3.9 sec
A derivative evaluation     =     0.0 sec
S-fit derivative evaluation =     0.0 sec
anal. over. der. evaluation =     0.0 sec
num. over. der. evaluation  =     0.4 sec
K(P) evaluation             =     0.1 sec
finalize                    =     0.0 sec

done (  5.7 sec)
CPCM gradient                           ... done (  0.6 sec)
DFT XC gradient                         ... Exchange-correlation gradient    ... done
done (  0.6 sec)
Empirical dispersion gradient           ... 
-------------------
DISPERSION GRADIENT
-------------------

   1   C   :    0.000163575    0.000324348    0.000011595
   2   C   :   -0.000032507   -0.000129222    0.000004699
   3   C   :    0.000073363   -0.000119449    0.000025304
   4   C   :    0.000069517   -0.000173278    0.000024875
   5   C   :   -0.000037468   -0.000147019    0.000000492
   6   C   :   -0.000144157   -0.000124754   -0.000023238
   7   C   :   -0.000115330   -0.000086320   -0.000018240
   8   C   :   -0.000032529    0.000239967   -0.000020996
   9   C   :   -0.000003163    0.000021630    0.000000652
  10   C   :   -0.000049228   -0.000003532   -0.000008180
  11   O   :    0.000106904    0.000074164    0.000022090
  12   H   :    0.000123232   -0.000059007    0.000031362
  13   H   :    0.000078058   -0.000089733    0.000022012
  14   H   :   -0.000029074   -0.000112623    0.000000214
  15   H   :   -0.000111929   -0.000041286   -0.000021633
  16   H   :   -0.000134168    0.000010787   -0.000028681
  17   H   :    0.000103649    0.000059948    0.000045748
  18   H   :    0.000110667    0.000056993   -0.000037708
  19   H   :   -0.000025973    0.000106232    0.000038379
  20   H   :   -0.000013308    0.000105696   -0.000037040
  21   H   :   -0.000100132    0.000086458   -0.000031707

Difference to translation invariance:
           :    0.0000000000   -0.0000000000    0.0000000000

Difference to rotation invariance:
           :   -0.0000000000    0.0000000000    0.0000000000

Norm of the Dispersion gradient    ...    0.0007249588
RMS gradient                       ...    0.0000913362
MAX gradient                       ...    0.0003243483
done (  0.0 sec)

-------
TIMINGS
-------

Total time                :   19.248 sec
Integral trafo            :    0.237 sec (  1.2%)
FC preparation            :    0.072 sec (  0.4%)
I/O of integrals          :    0.080 sec (  0.4%)
K(i,j) operators          :    0.118 sec (  0.6%)
T(i,j) pair energies      :    0.020 sec (  0.1%)
V**(-1/2)                 :    0.170 sec (  0.9%)
Gamma(ia|P)               :    0.113 sec (  0.6%)
Gamma-Trafo               :    0.041 sec (  0.2%)
D(virtual)                :    0.005 sec (  0.0%)
D(internal)               :    0.144 sec (  0.8%)
W(virtual)                :    0.010 sec (  0.1%)
W(internal)               :    0.185 sec (  1.0%)
L(virtual)                :    0.126 sec (  0.7%)
L(internal)               :    0.018 sec (  0.1%)
XC kernel                 :    0.019 sec (  0.1%)
G(D)                      :    1.473 sec (  7.7%)
G(Z)                      :    1.494 sec (  7.8%)
Z-vector solution         :    6.867 sec ( 35.7%)
3-index derivative        :    0.239 sec (  1.2%)
2-index derivative        :    0.034 sec (  0.2%)
Fock matrix gradient      :    7.400 sec ( 38.4%)


---------------------------------------
MP2 TOTAL ENERGY:     -461.458556368 Eh
---------------------------------------

The final MP2 gradient
  0:  -0.00137741   0.00063909  -0.00043637
  1:   0.00055652  -0.00014912   0.00018266
  2:  -0.00011095  -0.00009242   0.00006945
  3:  -0.00000467   0.00010850  -0.00000480
  4:  -0.00005275  -0.00009644  -0.00000180
  5:   0.00005491   0.00001769   0.00003225
  6:   0.00007020   0.00000925  -0.00006356
  7:  -0.00037379  -0.00118428  -0.00013444
  8:  -0.00017938   0.00191948   0.00117892
  9:   0.00170429  -0.00290026  -0.00065081
 10:   0.00067376   0.00046185  -0.00019431
 11:   0.00000030  -0.00003022  -0.00000195
 12:   0.00001393   0.00000038   0.00000416
 13:  -0.00002853  -0.00000115  -0.00001166
 14:  -0.00002163   0.00000966  -0.00000806
 15:  -0.00004724  -0.00002579  -0.00006101
 16:  -0.00023189   0.00063341   0.00001976
 17:   0.00035245   0.00023601   0.00022346
 18:  -0.00087902   0.00037157  -0.00049549
 19:   0.00012650   0.00025227   0.00008803
 20:  -0.00024056  -0.00018990   0.00029273

-----------------------------------
NORM OF THE MP2 GRADIENT:  0.004915
-----------------------------------

Maximum memory used throughout the entire MP2-calculation: 45.0 MB


-------------------------------------------------------------------------------
                          DFT DISPERSION CORRECTION                            
                                                                               
                              DFTD3 V3.1  Rev 1                                
                          USING Becke-Johnson damping                          
-------------------------------------------------------------------------------
-------------------------   ----------------
Dispersion correction           -0.017466040
-------------------------   ----------------


-------------------------   --------------------
FINAL SINGLE POINT ENERGY      -461.476022408120
-------------------------   --------------------

------------------------------------------------------------------------------
                         ORCA GEOMETRY RELAXATION STEP
------------------------------------------------------------------------------

Reading the OPT-File                    .... done
Getting information on internals        .... done
Copying old internal coords+grads       .... done
Making the new internal coordinates     .... (2022 redundants) done
Validating the new internal coordinates .... (2022 redundants) done
Calculating the B-matrix                .... done
Calculating the G,G- and P matrices     .... done
Transforming gradient to internals      .... done
Projecting the internal gradient        .... done
Number of atoms                         ....  21
Number of internal coordinates          .... 107
Current Energy                          ....  -461.476022408 Eh
Current gradient norm                   ....     0.004914637 Eh/bohr
Maximum allowed component of the step   ....  0.300
Current trust radius                    ....  0.700
Updating the Hessian (BFGS)             .... done
Forming the augmented Hessian           .... done
Diagonalizing the augmented Hessian     .... done
Last element of RFO vector              ....  0.998679892
Lowest eigenvalues of augmented Hessian:
 -0.000073886  0.011246975  0.020492710  0.023734028  0.024169781
Length of the computed step             ....  0.051433961
The final length of the internal step   ....  0.051433961
Converting the step to Cartesian space:
 Initial RMS(Int)=    0.0049723087
Transforming coordinates:
 Iter   0:  RMS(Cart)=    0.0133224865 RMS(Int)=    0.6073484727
done
Storing new coordinates                 .... done
The predicted energy change is          ....    -0.000037041
Previously predicted energy change      ....    -0.000066178
Actually observed energy change         ....    -0.000091949
Ratio of predicted to observed change   ....     1.389426985
New trust radius                        ....     0.700000000

                                .--------------------.
          ----------------------|Geometry convergence|-------------------------
          Item                value                   Tolerance       Converged
          ---------------------------------------------------------------------
          Energy change      -0.0000919489            0.0000010000      NO
          RMS gradient        0.0003310664            0.0000300000      NO
          MAX gradient        0.0020543882            0.0001000000      NO
          RMS step            0.0049723087            0.0006000000      NO
          MAX step            0.0204534927            0.0010000000      NO
          ........................................................
          Max(Bonds)      0.0028      Max(Angles)    0.49
          Max(Dihed)        1.17      Max(Improp)    0.00
          ---------------------------------------------------------------------

The optimization has not yet converged - more geometry cycles are needed


    ---------------------------------------------------------------------------
                         Redundant Internal Coordinates
                            (Angstroem and degrees)

        Definition                    Value    dE/dq     Step     New-Value
    ----------------------------------------------------------------------------
     1. B(C   1,C   0)                1.4687  0.000126 -0.0000    1.4687   
     2. B(C   2,C   1)                1.4063  0.000006 -0.0001    1.4062   
     3. B(C   3,C   2)                1.3981 -0.000018 -0.0000    1.3981   
     4. B(C   4,C   3)                1.3981  0.000038 -0.0001    1.3980   
     5. B(C   5,C   4)                1.4014 -0.000043  0.0001    1.4015   
     6. B(C   6,C   5)                1.3948 -0.000012  0.0001    1.3948   
     7. B(C   6,C   1)                1.4085  0.000027 -0.0000    1.4085   
     8. B(C   7,C   0)                1.3488 -0.000334  0.0004    1.3492   
     9. B(C   8,C   7)                1.5109  0.001437 -0.0028    1.5081   
    10. B(C   9,C   8)                1.5435  0.002054 -0.0025    1.5411   
    11. B(O  10,C   9)                1.4431 -0.000612  0.0011    1.4443   
    12. B(O  10,C   0)                1.3731  0.000675 -0.0010    1.3722   
    13. B(H  11,C   2)                1.0891 -0.000008  0.0001    1.0892   
    14. B(H  12,C   3)                1.0918  0.000010 -0.0000    1.0918   
    15. B(H  13,C   4)                1.0917  0.000008 -0.0000    1.0916   
    16. B(H  14,C   5)                1.0918  0.000019 -0.0001    1.0918   
    17. B(H  15,C   6)                1.0913  0.000027 -0.0001    1.0912   
    18. B(H  16,C   9)                1.0969  0.000115 -0.0004    1.0965   
    19. B(H  17,C   9)                1.1012  0.000023 -0.0002    1.1010   
    20. B(H  18,C   8)                1.1038  0.000020 -0.0002    1.1037   
    21. B(H  19,C   8)                1.1002  0.000100 -0.0003    1.0999   
    22. B(H  20,C   7)                1.0876  0.000162 -0.0005    1.0871   
    23. A(C   7,C   0,O  10)          113.44  0.000288   -0.07    113.38   
    24. A(C   1,C   0,C   7)          131.02  0.000338   -0.14    130.88   
    25. A(C   1,C   0,O  10)          115.53 -0.000626    0.20    115.74   
    26. A(C   0,C   1,C   6)          120.94 -0.000171    0.03    120.98   
    27. A(C   2,C   1,C   6)          118.84 -0.000095    0.03    118.87   
    28. A(C   0,C   1,C   2)          120.21  0.000267   -0.06    120.16   
    29. A(C   1,C   2,C   3)          120.47  0.000030   -0.02    120.45   
    30. A(C   3,C   2,H  11)          120.32 -0.000043    0.03    120.35   
    31. A(C   1,C   2,H  11)          119.21  0.000013   -0.02    119.20   
    32. A(C   2,C   3,C   4)          120.33  0.000054   -0.01    120.32   
    33. A(C   4,C   3,H  12)          120.06 -0.000015    0.00    120.06   
    34. A(C   2,C   3,H  12)          119.61 -0.000039    0.01    119.62   
    35. A(C   3,C   4,C   5)          119.54 -0.000083    0.03    119.57   
    36. A(C   5,C   4,H  13)          120.17  0.000013   -0.00    120.16   
    37. A(C   3,C   4,H  13)          120.29  0.000070   -0.02    120.27   
    38. A(C   4,C   5,C   6)          120.32  0.000035   -0.02    120.30   
    39. A(C   6,C   5,H  14)          119.61 -0.000033    0.01    119.62   
    40. A(C   4,C   5,H  14)          120.07 -0.000002    0.01    120.08   
    41. A(C   5,C   6,H  15)          119.55 -0.000090    0.04    119.59   
    42. A(C   1,C   6,H  15)          119.95  0.000030   -0.03    119.91   
    43. A(C   1,C   6,C   5)          120.50  0.000059   -0.01    120.49   
    44. A(C   0,C   7,C   8)          108.90  0.000015   -0.01    108.89   
    45. A(C   8,C   7,H  20)          125.32  0.000177   -0.06    125.26   
    46. A(C   0,C   7,H  20)          125.58 -0.000197    0.07    125.66   
    47. A(C   7,C   8,H  18)          111.32 -0.000126    0.12    111.44   
    48. A(C   7,C   8,C   9)          100.92 -0.000579    0.10    101.02   
    49. A(H  18,C   8,H  19)          106.84 -0.000344    0.24    107.08   
    50. A(C   9,C   8,H  19)          111.39  0.000007    0.08    111.48   
    51. A(C   7,C   8,H  19)          113.63  0.000260   -0.08    113.55   
    52. A(C   9,C   8,H  18)          112.86  0.000828   -0.49    112.37   
    53. A(H  16,C   9,H  17)          108.77 -0.000277    0.40    109.18   
    54. A(O  10,C   9,H  17)          108.11  0.000494   -0.12    107.99   
    55. A(C   8,C   9,H  17)          111.37  0.000198   -0.01    111.36   
    56. A(C   8,C   9,O  10)          106.34  0.000005   -0.09    106.25   
    57. A(O  10,C   9,H  16)          108.32  0.000352   -0.43    107.89   
    58. A(C   8,C   9,H  16)          113.72 -0.000693    0.20    113.91   
    59. A(C   0,O  10,C   9)          107.48  0.000235   -0.03    107.46   
    60. D(C   2,C   1,C   0,O  10)     -3.52  0.000132   -1.05     -4.57   
    61. D(C   6,C   1,C   0,O  10)    176.43  0.000123   -1.04    175.39   
    62. D(C   6,C   1,C   0,C   7)     -2.85  0.000114   -1.16     -4.01   
    63. D(C   2,C   1,C   0,C   7)    177.21  0.000123   -1.17    176.03   
    64. D(H  11,C   2,C   1,C   6)    179.95 -0.000005    0.01    179.96   
    65. D(C   3,C   2,C   1,C   6)      0.04 -0.000012    0.04      0.08   
    66. D(H  11,C   2,C   1,C   0)     -0.10 -0.000014    0.03     -0.08   
    67. D(C   3,C   2,C   1,C   0)    179.99 -0.000021    0.05    180.04   
    68. D(H  12,C   3,C   2,H  11)      0.13 -0.000003    0.02      0.15   
    69. D(H  12,C   3,C   2,C   1)   -179.97  0.000004   -0.01   -179.97   
    70. D(C   4,C   3,C   2,H  11)   -179.82 -0.000005    0.03   -179.79   
    71. D(C   4,C   3,C   2,C   1)      0.09  0.000001    0.00      0.09   
    72. D(H  13,C   4,C   3,C   2)    179.97 -0.000000    0.01    179.98   
    73. D(C   5,C   4,C   3,H  12)    179.97  0.000003   -0.01    179.96   
    74. D(C   5,C   4,C   3,C   2)     -0.08  0.000006   -0.02     -0.10   
    75. D(H  13,C   4,C   3,H  12)      0.03 -0.000003    0.02      0.04   
    76. D(H  14,C   5,C   4,H  13)      0.04 -0.000003    0.01      0.05   
    77. D(H  14,C   5,C   4,C   3)   -179.90 -0.000009    0.04   -179.86   
    78. D(C   6,C   5,C   4,H  13)    179.89  0.000004   -0.04    179.86   
    79. D(C   6,C   5,C   4,C   3)     -0.05 -0.000002   -0.00     -0.05   
    80. D(H  15,C   6,C   5,H  14)      0.14 -0.000012    0.06      0.20   
    81. D(C   1,C   6,C   5,H  14)   -179.97 -0.000002    0.01   -179.96   
    82. D(C   1,C   6,C   5,C   4)      0.18 -0.000008    0.05      0.23   
    83. D(H  15,C   6,C   1,C   2)    179.71  0.000025   -0.12    179.60   
    84. D(H  15,C   6,C   1,C   0)     -0.23  0.000034   -0.13     -0.36   
    85. D(H  15,C   6,C   5,C   4)   -179.71 -0.000018    0.10   -179.61   
    86. D(C   5,C   6,C   1,C   2)     -0.17  0.000016   -0.07     -0.24   
    87. D(C   5,C   6,C   1,C   0)    179.88  0.000024   -0.08    179.80   
    88. D(H  20,C   7,C   0,C   1)      1.35 -0.000050   -0.22      1.14   
    89. D(C   8,C   7,C   0,O  10)     -2.80 -0.000093   -0.08     -2.88   
    90. D(C   8,C   7,C   0,C   1)    176.49 -0.000089    0.04    176.52   
    91. D(H  20,C   7,C   0,O  10)   -177.94 -0.000054   -0.33   -178.27   
    92. D(H  19,C   8,C   7,C   0)    131.26 -0.000204    0.37    131.62   
    93. D(H  18,C   8,C   7,H  20)     67.08 -0.000623    0.96     68.04   
    94. D(H  18,C   8,C   7,C   0)   -108.07 -0.000561    0.70   -107.37   
    95. D(C   9,C   8,C   7,H  20)   -172.93 -0.000042    0.50   -172.42   
    96. D(C   9,C   8,C   7,C   0)     11.92  0.000020    0.25     12.17   
    97. D(H  16,C   9,C   8,H  18)    -16.77 -0.000216    0.10    -16.68   
    98. D(H  16,C   9,C   8,C   7)   -135.66 -0.000101    0.13   -135.53   
    99. D(O  10,C   9,C   8,H  19)   -137.47 -0.000040   -0.31   -137.78   
   100. D(O  10,C   9,C   8,H  18)    102.34 -0.000179   -0.34    102.01   
   101. D(H  16,C   9,C   8,H  19)    103.42 -0.000076    0.12    103.54   
   102. D(O  10,C   9,C   8,C   7)    -16.55 -0.000065   -0.30    -16.85   
   103. D(C   0,O  10,C   9,H  17)   -103.79 -0.000389    0.38   -103.40   
   104. D(C   0,O  10,C   9,H  16)    138.51 -0.000521    0.22    138.73   
   105. D(C   0,O  10,C   9,C   8)     15.92  0.000106    0.26     16.18   
   106. D(C   9,O  10,C   0,C   7)     -8.60 -0.000086   -0.12     -8.72   
   107. D(C   9,O  10,C   0,C   1)    171.99 -0.000096   -0.21    171.78   
    ----------------------------------------------------------------------------

Geometry step timings:
Preparation and reading OPT file:      0.001 s ( 4.953 %)
Internal coordinates            :      0.000 s ( 0.162 %)
B/P matrices and projection     :      0.001 s ( 6.423 %)
Hessian update/contruction      :      0.000 s ( 1.731 %)
Making the step                 :      0.001 s ( 4.972 %)
Converting the step to Cartesian:      0.000 s ( 0.575 %)
Storing new data                :      0.000 s ( 0.172 %)
Checking convergence            :      0.000 s ( 0.089 %)
Final printing                  :      0.016 s (80.908 %)
Total time                      :      0.020 s

Time for energy+gradient        :     37.176 s
Time for complete geometry iter :     37.379 s

         *************************************************************
         *                GEOMETRY OPTIMIZATION CYCLE   7            *
         *************************************************************
---------------------------------
CARTESIAN COORDINATES (ANGSTROEM)
---------------------------------
  C     -0.390012   -1.131042   -0.051877
  C     -0.769566   -2.549816   -0.051209
  C      0.196179   -3.539323    0.205031
  C     -0.158103   -4.891776    0.206309
  C     -1.477766   -5.275922   -0.049261
  C     -2.446146   -4.295661   -0.305183
  C     -2.097623   -2.945097   -0.304199
  C     -1.108499   -0.024776   -0.335411
  C     -0.248237    1.190702   -0.096624
  C      1.141417    0.542353    0.056103
  O      0.907594   -0.861200    0.303481
  H      1.224854   -3.239697    0.400760
  H      0.602650   -5.648636    0.407362
  H     -1.753403   -6.332194   -0.048298
  H     -3.479703   -4.586134   -0.503595
  H     -2.862148   -2.191163   -0.498566
  H      1.727606    0.939342    0.893455
  H      1.729248    0.630896   -0.870599
  H     -0.560704    1.733631    0.812045
  H     -0.266911    1.912307   -0.926528
  H     -2.159701   -0.005355   -0.611826

----------------------------
CARTESIAN COORDINATES (A.U.)
----------------------------
  NO LB      ZA    FRAG     MASS         X           Y           Z
   0 C     6.0000    0    12.011   -0.737016   -2.137360   -0.098034
   1 C     6.0000    0    12.011   -1.454269   -4.818454   -0.096771
   2 C     6.0000    0    12.011    0.370724   -6.688352    0.387453
   3 C     6.0000    0    12.011   -0.298772   -9.244117    0.389868
   4 C     6.0000    0    12.011   -2.792573   -9.970048   -0.093090
   5 C     6.0000    0    12.011   -4.622546   -8.117624   -0.576713
   6 C     6.0000    0    12.011   -3.963933   -5.565427   -0.574853
   7 C     6.0000    0    12.011   -2.094760   -0.046819   -0.633835
   8 C     6.0000    0    12.011   -0.469100    2.250101   -0.182592
   9 C     6.0000    0    12.011    2.156965    1.024899    0.106020
  10 O     8.0000    0    15.999    1.715104   -1.627432    0.573497
  11 H     1.0000    0     1.008    2.314638   -6.122140    0.757327
  12 H     1.0000    0     1.008    1.138843  -10.674374    0.769803
  13 H     1.0000    0     1.008   -3.313452  -11.966112   -0.091271
  14 H     1.0000    0     1.008   -6.575687   -8.666537   -0.951656
  15 H     1.0000    0     1.008   -5.408676   -4.140698   -0.942153
  16 H     1.0000    0     1.008    3.264702    1.775098    1.688385
  17 H     1.0000    0     1.008    3.267804    1.192220   -1.645194
  18 H     1.0000    0     1.008   -1.059577    3.276088    1.534543
  19 H     1.0000    0     1.008   -0.504388    3.613736   -1.750884
  20 H     1.0000    0     1.008   -4.081243   -0.010120   -1.156183

--------------------------------
INTERNAL COORDINATES (ANGSTROEM)
--------------------------------
 C      0   0   0     0.000000000000     0.00000000     0.00000000
 C      1   0   0     1.468666527640     0.00000000     0.00000000
 C      2   1   0     1.406216654573   120.15628455     0.00000000
 C      3   2   1     1.398086742370   120.45323114   180.04295117
 C      4   3   2     1.397996493844   120.32158190     0.08643132
 C      5   4   3     1.401487281867   119.56671902   359.89778223
 C      6   5   4     1.394809455974   120.29648409   359.94591046
 C      1   2   3     1.349237020597   130.88493786   176.03541822
 C      8   1   2     1.508130307232   108.89212655   176.52299286
 C      9   8   1     1.541045196689   101.01062616    12.17519265
 O      1   2   3     1.372179232820   115.73712867   355.42915065
 H      3   2   1     1.089155072690   119.19609193   359.92360391
 H      4   3   2     1.091789000939   119.61693687   180.02707931
 H      5   4   3     1.091644034838   120.26945913   179.98469613
 H      6   5   4     1.091779484545   120.08037184   180.13715358
 H      7   6   5     1.091188715968   119.59181441   180.39021066
 H     10   9   8     1.096528587234   113.91819523   224.48165488
 H     10   9   8     1.100982276681   111.35900220   100.49640881
 H      9   8   1     1.103669441828   111.42825135   252.63904487
 H      9   8   1     1.099910553821   113.55316712   131.62644750
 H      8   1   2     1.087109499870   125.66211386     1.14134541

---------------------------
INTERNAL COORDINATES (A.U.)
---------------------------
 C      0   0   0     0.000000000000     0.00000000     0.00000000
 C      1   0   0     2.775377519297     0.00000000     0.00000000
 C      2   1   0     2.657364362102   120.15628455     0.00000000
 C      3   2   1     2.642001054545   120.45323114   180.04295117
 C      4   3   2     2.641830509547   120.32158190     0.08643132
 C      5   4   3     2.648427142902   119.56671902   359.89778223
 C      6   5   4     2.635807880794   120.29648409   359.94591046
 C      1   2   3     2.549688458676   130.88493786   176.03541822
 C      8   1   2     2.849953254935   108.89212655   176.52299286
 C      9   8   1     2.912153381737   101.01062616    12.17519265
 O      1   2   3     2.593042956684   115.73712867   355.42915065
 H      3   2   1     2.058204804755   119.19609193   359.92360391
 H      4   3   2     2.063182207802   119.61693687   180.02707931
 H      5   4   3     2.062908261573   120.26945913   179.98469613
 H      6   5   4     2.063164224424   120.08037184   180.13715358
 H      7   6   5     2.062047833605   119.59181441   180.39021066
 H     10   9   8     2.072138727888   113.91819523   224.48165488
 H     10   9   8     2.080554981227   111.35900220   100.49640881
 H      9   8   1     2.085632987433   111.42825135   252.63904487
 H      9   8   1     2.078529718532   113.55316712   131.62644750
 H      8   1   2     2.054339232339   125.66211386     1.14134541


           ************************************************************
           *        Program running with 8 parallel MPI-processes     *
           *              working on a common directory               *
           ************************************************************
------------------------------------------------------------------------------
                   ___                                                        
                  /   \      - P O W E R E D   B Y -                         
                 /     \                                                     
                 |  |  |   _    _      __       _____    __    __             
                 |  |  |  | |  | |    /  \     |  _  \  |  |  /  |          
                  \  \/   | |  | |   /    \    | | | |  |  | /  /          
                 / \  \   | |__| |  /  /\  \   | |_| |  |  |/  /          
                |  |  |   |  __  | /  /__\  \  |    /   |      \           
                |  |  |   | |  | | |   __   |  |    \   |  |\   \          
                \     /   | |  | | |  |  |  |  | |\  \  |  | \   \       
                 \___/    |_|  |_| |__|  |__|  |_| \__\ |__|  \__/        
                                                                              
                      - O R C A' S   B I G   F R I E N D -                    
                                      &                                       
                       - I N T E G R A L  F E E D E R -                       
                                                                              
 v1 FN, 2020, v2 2021, v3 2022-2024                                           
------------------------------------------------------------------------------


----------------------
SHARK INTEGRAL PACKAGE
----------------------

Number of atoms                             ...     21
Number of basis functions                   ...    204
Number of shells                            ...     96
Maximum angular momentum                    ...      2
Integral batch strategy                     ... SHARK/LIBINT Hybrid
RI-J (if used) integral strategy            ... SPLIT-RIJ (Revised 2003 algorithm where possible)
Printlevel                                  ...      1
Contraction scheme used                     ... SEGMENTED contraction
Prescreening option                         ... SCHWARTZ
   Thresh                                   ... 1.000e-12
   Tcut                                     ... 1.000e-14
   Tpresel                                  ... 1.000e-14 
Coulomb Range Separation                    ... NOT USED
Exchange Range Separation                   ... NOT USED
Multipole approximations                    ... NOT USED
Finite Nucleus Model                        ... NOT USED
CABS basis                                  ... NOT available
Auxiliary Coulomb fitting basis             ... AVAILABLE
   # of basis functions in Aux-J            ...    649
   # of shells in Aux-J                     ...    215
   Maximum angular momentum in Aux-J        ...      4
Auxiliary J/K fitting basis                 ... NOT available
Auxiliary Correlation fitting basis         ... AVAILABLE
   # of basis functions in Aux-C            ...    668
   # of shells in Aux-C                     ...    236
   Maximum angular momentum in Aux-C        ...      3
Auxiliary 'external' fitting basis          ... NOT available

Checking pre-screening integrals            ... done (  0.0 sec) Dimension = 96
Check shell pair data                       ... done (  0.0 sec)
Shell pair information
Shell pair cut-off parameter TPreSel        ...   1.0e-14
Total number of shell pairs                 ...      4656
Shell pairs after pre-screening             ...      4209
Total number of primitive shell pairs       ...     16826
Primitive shell pairs kept                  ...     11071
          la=0 lb=0:   1301 shell pairs
          la=1 lb=0:   1543 shell pairs
          la=1 lb=1:    481 shell pairs
          la=2 lb=0:    519 shell pairs
          la=2 lb=1:    308 shell pairs
          la=2 lb=2:     57 shell pairs

Calculating one electron integrals          ... done (  0.0 sec)
Calculating RI/J V-Matrix + Cholesky decomp.... done (  0.1 sec)
Calculating RI/C V-Matrix + Cholesky decomp.... done (  0.1 sec)
Calculating Nuclear repulsion               ... done (  0.0 sec) ENN=    559.344538896398 Eh

Diagonalization of the overlap matrix:
Smallest eigenvalue                        ... 3.063e-04
Time for diagonalization                   ...    0.006 sec
Threshold for overlap eigenvalues          ... 1.000e-07
Number of eigenvalues below threshold      ... 0
Time for construction of square roots      ...    0.032 sec
Total time needed                          ...    0.039 sec

-------------------
DFT GRID GENERATION
-------------------

General Integration Accuracy     IntAcc      ... 4.388
Radial Grid Type                 RadialGrid  ... OptM3 with GC (2021)
Angular Grid (max. ang.)         AngularGrid ... 4 (Lebedev-302)
Angular grid pruning method      GridPruning ... 4 (adaptive)
Weight generation scheme         WeightScheme... mBecke (2022)
Basis function cutoff            BFCut       ... 1.0000e-12
Integration weight cutoff        WCut        ... 1.0000e-14
Partially contracted basis set               ... off
Rotationally invariant grid construction     ... off
Angular grids for H and He will be reduced by one unit

Total number of grid points                  ...    98128
Total number of batches                      ...     1543
Average number of points per batch           ...       63
Average number of grid points per atom       ...     4673

--------------------
COSX GRID GENERATION
--------------------

GRIDX 1
-------
General Integration Accuracy     IntAcc      ... 3.816
Radial Grid Type                 RadialGrid  ... OptM3 with GC (2021)
Angular Grid (max. ang.)         AngularGrid ... 1 (Lebedev-50)
Angular grid pruning method      GridPruning ... 4 (adaptive)
Weight generation scheme         WeightScheme... mBecke (2022)
Basis function cutoff            BFCut       ... 1.0000e-12
Integration weight cutoff        WCut        ... 1.0000e-14
Partially contracted basis set               ... on
Rotationally invariant grid construction     ... off
Angular grids for H and He will be reduced by one unit

Total number of grid points                  ...    12554
Total number of batches                      ...      110
Average number of points per batch           ...      114
Average number of grid points per atom       ...      598
UseSFitting                                  ... on

GRIDX 2
-------
General Integration Accuracy     IntAcc      ... 4.020
Radial Grid Type                 RadialGrid  ... OptM3 with GC (2021)
Angular Grid (max. ang.)         AngularGrid ... 2 (Lebedev-110)
Angular grid pruning method      GridPruning ... 4 (adaptive)
Weight generation scheme         WeightScheme... mBecke (2022)
Basis function cutoff            BFCut       ... 1.0000e-12
Integration weight cutoff        WCut        ... 1.0000e-14
Partially contracted basis set               ... on
Rotationally invariant grid construction     ... off
Angular grids for H and He will be reduced by one unit

Total number of grid points                  ...    27185
Total number of batches                      ...      224
Average number of points per batch           ...      121
Average number of grid points per atom       ...     1295
UseSFitting                                  ... on

GRIDX 3
-------
General Integration Accuracy     IntAcc      ... 4.338
Radial Grid Type                 RadialGrid  ... OptM3 with GC (2021)
Angular Grid (max. ang.)         AngularGrid ... 3 (Lebedev-194)
Angular grid pruning method      GridPruning ... 4 (adaptive)
Weight generation scheme         WeightScheme... mBecke (2022)
Basis function cutoff            BFCut       ... 1.0000e-12
Integration weight cutoff        WCut        ... 1.0000e-14
Partially contracted basis set               ... on
Rotationally invariant grid construction     ... off
Angular grids for H and He will be reduced by one unit

Total number of grid points                  ...    59698
Total number of batches                      ...      479
Average number of points per batch           ...      124
Average number of grid points per atom       ...     2843
UseSFitting                                  ... on
Initializing property integral containers    ... done (  0.0 sec)

SHARK setup successfully completed in   1.7 seconds

Maximum memory used throughout the entire STARTUP-calculation: 26.9 MB


           ************************************************************
           *        Program running with 8 parallel MPI-processes     *
           *              working on a common directory               *
           ************************************************************
Occupation numbers will be reassigned to an Aufbau configuration
             **** ENERGY FILE WAS UPDATED (calc.en.tmp) ****
Finished Guess after   0.3 sec
Maximum memory used throughout the entire GUESS-calculation: 11.4 MB


           ************************************************************
           *        Program running with 8 parallel MPI-processes     *
           *              working on a common directory               *
           ************************************************************
--------------------
CPCM SOLVATION MODEL
--------------------
CPCM parameters:
  Epsilon                                         ...      16.7000
  Refrac                                          ...       1.2750
  Rsolv                                           ...       1.3000
  Surface type                                    ... GAUSSIAN VDW
  Discretization scheme                           ... Constant charge density
    Threshold for H atoms                         ...       5.0000 (charges/Ang^2)
    Threshold for non-H atoms                     ...       5.0000 (charges/Ang^2)
  Epsilon function type                           ...         CPCM
Solvent:                                          ... CUSTOM
Radii:
  Scheme                                          ... Element-dependent radii
  Radius for C  used is    3.8550 Bohr (=   2.0400 Ang.)
  Radius for O  used is    3.4469 Bohr (=   1.8240 Ang.)
  Radius for H  used is    2.4944 Bohr (=   1.3200 Ang.)
Calculating surface                               ...        done! (  0.0s)
Cavity surface points                             ...         1972
Cavity Volume                                     ...    1280.0233
Cavity Surface-area                               ...     693.3430
Calculating surface distance matrix               ...        done! (  0.1s)
Performing Cholesky decomposition & store         ...        done! (  0.2s)
Overall time for CPCM initialization              ...                 0.3s

----------------------------------------D-I-I-S--------------------------------------------
Iteration    Energy (Eh)           Delta-E    RMSDP     MaxDP     DIISErr   Damp  Time(sec)
-------------------------------------------------------------------------------------------
               ***  Starting incremental Fock matrix formation  ***
    1    -460.9639478876340490     0.00e+00  5.85e-05  1.86e-03  6.11e-03  0.700   1.6
    2    -460.9640113862975568    -6.35e-05  5.39e-05  1.73e-03  5.00e-03  0.700   1.2
                               ***Turning on AO-DIIS***
    3    -460.9640640800437268    -5.27e-05  4.76e-05  1.48e-03  3.94e-03  0.700   1.2
                              *** Initializing SOSCF ***
---------------------------------------S-O-S-C-F--------------------------------------
Iteration    Energy (Eh)           Delta-E    RMSDP     MaxDP     MaxGrad    Time(sec)
--------------------------------------------------------------------------------------
    4    -460.9641052799400995    -4.12e-05  1.25e-04  3.78e-03  2.94e-03     1.1
               *** Restarting incremental Fock matrix formation ***
    5    -460.9642227230755225    -1.17e-04  1.46e-05  3.66e-04  1.28e-04     1.7
    6    -460.9642236872136891    -9.64e-07  7.26e-06  1.58e-04  3.97e-05     1.3
    7    -460.9642237917689727    -1.05e-07  2.05e-06  7.93e-05  1.70e-05     1.3
    8    -460.9642238035597757    -1.18e-08  9.91e-07  3.28e-05  1.10e-05     1.2
    9    -460.9642238080220977    -4.46e-09  2.95e-07  1.33e-05  1.86e-06     1.2
   10    -460.9642238075426803     4.79e-10  1.25e-07  5.74e-06  1.21e-06     1.1
                 **** Energy Check signals convergence ****

               *****************************************************
               *                     SUCCESS                       *
               *           SCF CONVERGED AFTER  10 CYCLES          *
               *****************************************************

Recomputing exchange energy using gridx3       ... done (    1.843 sec)
Old exchange energy                            :    -33.682742435 Eh
New exchange energy                            :    -33.682751649 Eh
Exchange energy change after final integration :     -0.000009213 Eh
Total energy after final integration           :   -460.964233021 Eh
             **** ENERGY FILE WAS UPDATED (calc.en.tmp) ****

----------------
TOTAL SCF ENERGY
----------------

Total Energy       :       -460.96423302077176 Eh          -12543.47448 eV

Components:
Nuclear Repulsion  :        559.34453889639803 Eh           15220.53870 eV
Electronic Energy  :      -1020.30062087540205 Eh          -27763.79138 eV
One Electron Energy:      -1733.13412088044856 Eh          -47160.97705 eV
Two Electron Energy:        712.83350000504652 Eh           19397.18567 eV
CPCM Dielectric    :         -0.00814182853864 Eh              -0.22155 eV

Virial components:
Potential Energy   :       -917.85454299417063 Eh          -24976.09187 eV
Kinetic Energy     :        456.89030997339887 Eh           12432.61740 eV
Virial Ratio       :          2.00891663263248

DFT components:
N(Alpha)           :       38.999985541986 electrons
N(Beta)            :       38.999985541986 electrons
N(Total)           :       77.999971083972 electrons
E(X)               :      -29.921313186452 Eh       
E(C)               :       -1.917579831185 Eh       
E(XC)              :      -31.838893017637 Eh       

CPCM Solvation Model Properties:
Surface-charge          :         -0.02237199283751
Corrected charge        :         -0.00000000000000
Outlying charge corr.   :          0.00003231874455 Eh               0.00088 eV
Free-energy (cav+disp)  :  This term is not implemented in the current solvation scheme

---------------
SCF CONVERGENCE
---------------

  Last Energy change         ...   -4.7942e-10  Tolerance :   1.0000e-09
  Last MAX-Density change    ...    5.7433e-06  Tolerance :   1.0000e-08
  Last RMS-Density change    ...    1.2506e-07  Tolerance :   1.0000e-09
  Last DIIS Error            ...    2.9436e-03  Tolerance :   1.0000e-08
  Last Orbital Gradient      ...    1.2086e-06  Tolerance :   2.0000e-06
  Last Orbital Rotation      ...    2.0597e-06  Tolerance :   2.0000e-06


Total SCF time: 0 days 0 hours 0 min 15 sec 
Finished LeanSCF after  15.7 sec

Maximum memory used throughout the entire LEANSCF-calculation: 23.5 MB


           ************************************************************
           *        Program running with 8 parallel MPI-processes     *
           *              working on a common directory               *
           ************************************************************

------------------------------------------------------------------------------
                                ORCA  MP2 
------------------------------------------------------------------------------

Freezing NCore=22 chemical core electrons

----------------------
RI-MP2 ENERGY+GRADIENT
----------------------
Dimension of the orbital basis            ...  204
Dimension of the AuxC basis               ...  668
Memory devoted to MP2                     ... 8000 MB   
Data format for matrix containers         ... DOUBLE
Compression type for matrix containers    ... UNCOMPRESSED
Overall scaling of the MP2 energy         ...   2.700e-01

-----------------------
SHARK RI TRANSFORMATION
-----------------------

Number of basis functions                ...    204
Number of aux functions                  ...    668
Number of operators                      ...      1
Generation of IJK                        ... YES
Generation of IAK                        ... YES
Generation of ABK                        ... NO
Orbital Range Operator  0:    0-  38 to   39- 203

Aux basis identifier                     ...   AUXC
Contraction scheme used                  ... SEGMENTED
Do orthogonalization                     ... YES
All operator combinations                ... NO
Transpose (ia|K)                         ... NO
Integral generator used                  ... LIBINT
Starting integral generation + trafo... 
Half trafo (segmented) done. Total time =  0.1 sec. integrals=  0.1 sec trafo=  0.0 sec
Integral generation and half transformation done (  0.1 sec)

Reading or making V^(-1/2)          ... done (  0.0 sec)
Sorting IJK integrals               ... done (  0.1 sec)
Sorting IAK integrals               ... done (  0.1 sec)

SHARK RI integral transformation done. Total time =  0.2 sec.

Opening buffers                              ... done
Frozen core precalculation                   ... done

Starting loop over batches of integrals:

Operator 0  - window                       ... ( 11- 38)x( 39-203)
Operator 0  - Memory available             ...  8000 MB
Operator 0  - Memory needed per MO         ...   0.8 MB
Operator 0  - Number of orbitals per batch ... 4
Operator 0  - Number of batches            ... 1

OPERATOR  0   PASS   0:  MOs    11 ...   14 +   15 ...   18 +   19 ...   22 +   23 ...   26
                            +   27 ...   30 +   31 ...   34 +   35 ...   38
  Reading integrals       ... ok
  Internal MO  13
Closing buffer GIPV ( 0.03 GB; CompressionRatio= 1.00)
Time spent in pair loops =     0.864 sec
Deleting buffers (Ka|jb) ...done

-----------------------------------------------
 RI-MP2 CORRELATION ENERGY:     -0.494365909 Eh
-----------------------------------------------


---------------------
MP2 DENSITY FORMATION
---------------------

Completing the external part of the density      ... done
Storing the unrelaxed density                    ... done

Re-sorting 3-index density container for op 0    ... done
Computing external part of the Lagrangian        ... done
Calculating the xc-kernel                        ... done
Calculating G(D)                                 ... done
Completing the Lagrangian                        ... done
Solving the Z-vector equations                   ... Using XC Grid                  ... (calc.grid_cpscf.tmp) 
Recalculating density on grid  ... (calc.grho_cpscf0.tmp) done
Calculating the xc-kernel      ... (calc.fxc_cpscf0.tmp) done

-------------------
SHARK CP-SCF DRIVER
-------------------

Dimension of the orbital basis          ...    204
Dimension of the CPSCF-problem          ...   6435
Number of operators                     ...      1
Max. number of iterations               ...    128
Convergence Tolerance                   ... 3.0e-05
Number of perturbations                 ...      1
Perturbation type                       ... REAL

----------------------------
POPLE LINEAR EQUATION SOLVER
----------------------------

  ITERATION   0:   ||err||_max =   4.2084e-02 (   0.9 sec)
  ITERATION   1:   ||err||_max =   1.0295e-02 (   0.9 sec)
  ITERATION   2:   ||err||_max =   3.6787e-03 (   0.9 sec)
  ITERATION   3:   ||err||_max =   1.0895e-03 (   0.9 sec)
  ITERATION   4:   ||err||_max =   3.9655e-04 (   0.9 sec)
  ITERATION   5:   ||err||_max =   1.4824e-04 (   0.9 sec)
  ITERATION   6:   ||err||_max =   5.5760e-05 (   0.9 sec)
  ITERATION   7:   ||err||_max =   1.8781e-05 (   0.9 sec)
done
Finalizing the relaxed density                   ... done
Transforming P to the AO basis                   ... done
Storing the relaxed density                      ... done

------------------------------------
ENERGY WEIGHTED DENSITY FINALIZATION
------------------------------------

Gathering the parts of the W-matrix              ... done
Forming the Z-density                            ... done
Transforming Z to the AO basis                   ... done
Calculating G(Z)                                 ... done
Finalizing the W-matrix                          ... done
Transforming W to the AO basis and storing       ... done

----------------------------------
MP2 DERIVATIVE INTEGRAL GENERATION
----------------------------------

Input SCF Electron Density              ... calc.scfp
Input Correlated Electron Density       ... calc.pmp2re
Input Energy Weighted Density           ... calc.wmp2.tmp

Nuclear repulsion gradient              ... done (  0.0 sec)
HCore & Overlap gradient  (SHARK)       ... done (  0.0 sec)
Two-electron RIJ gradient terms         ... done (  0.5 sec)

-----------------------------------------------------------
MP2 COSX Grid Generation
-----------------------------------------------------------

General Integration Accuracy     IntAcc      ... 4.871
Radial Grid Type                 RadialGrid  ... OptM3 with GC (2021)
Angular Grid (max. ang.)         AngularGrid ... 4 (Lebedev-302)
Angular grid pruning method      GridPruning ... 4 (adaptive)
Weight generation scheme         WeightScheme... mBecke (2022)
Basis function cutoff            BFCut       ... 1.0000e-12
Integration weight cutoff        WCut        ... 1.0000e-14
Partially contracted basis set               ... on
Rotationally invariant grid construction     ... off
Angular grids for H and He will be reduced by one unit

Total number of grid points                  ...   113231
Total number of batches                      ...      894
Average number of points per batch           ...      126
Average number of grid points per atom       ...     5392
UseSFitting                                  ... on
Two-electron COSX gradient terms        ... 
Integration Timings:
Total Time                  =     4.9 sec
Basis fcn evaluation        =     0.1 sec
Density evaluation          =     0.1 sec
A evaluation                =     4.0 sec
A derivative evaluation     =     0.0 sec
S-fit derivative evaluation =     0.0 sec
anal. over. der. evaluation =     0.0 sec
num. over. der. evaluation  =     0.3 sec
K(P) evaluation             =     0.1 sec
finalize                    =     0.0 sec

done (  5.7 sec)
CPCM gradient                           ... done (  0.6 sec)
DFT XC gradient                         ... Exchange-correlation gradient    ... done
done (  0.6 sec)
Empirical dispersion gradient           ... 
-------------------
DISPERSION GRADIENT
-------------------

   1   C   :    0.000164731    0.000328563    0.000011931
   2   C   :   -0.000032807   -0.000129413    0.000005007
   3   C   :    0.000073434   -0.000118995    0.000024730
   4   C   :    0.000069744   -0.000173229    0.000023971
   5   C   :   -0.000037433   -0.000146828    0.000000385
   6   C   :   -0.000144489   -0.000124641   -0.000022385
   7   C   :   -0.000115544   -0.000086181   -0.000016870
   8   C   :   -0.000030015    0.000239631   -0.000022207
   9   C   :   -0.000002910    0.000018720    0.000000754
  10   C   :   -0.000051993   -0.000005913   -0.000008322
  11   O   :    0.000106379    0.000075063    0.000023281
  12   H   :    0.000123410   -0.000059182    0.000030453
  13   H   :    0.000078161   -0.000089813    0.000021296
  14   H   :   -0.000029086   -0.000112623    0.000000091
  15   H   :   -0.000112111   -0.000041222   -0.000021014
  16   H   :   -0.000134517    0.000010900   -0.000027374
  17   H   :    0.000103098    0.000060117    0.000046571
  18   H   :    0.000110751    0.000057149   -0.000037099
  19   H   :   -0.000025905    0.000106111    0.000038018
  20   H   :   -0.000013282    0.000105435   -0.000037462
  21   H   :   -0.000099618    0.000086351   -0.000033756

Difference to translation invariance:
           :   -0.0000000000    0.0000000000   -0.0000000000

Difference to rotation invariance:
           :   -0.0000000000    0.0000000000   -0.0000000000

Norm of the Dispersion gradient    ...    0.0007269864
RMS gradient                       ...    0.0000915917
MAX gradient                       ...    0.0003285631
done (  0.0 sec)

-------
TIMINGS
-------

Total time                :   19.566 sec
Integral trafo            :    0.239 sec (  1.2%)
FC preparation            :    0.073 sec (  0.4%)
I/O of integrals          :    0.084 sec (  0.4%)
K(i,j) operators          :    0.118 sec (  0.6%)
T(i,j) pair energies      :    0.021 sec (  0.1%)
V**(-1/2)                 :    0.168 sec (  0.9%)
Gamma(ia|P)               :    0.114 sec (  0.6%)
Gamma-Trafo               :    0.041 sec (  0.2%)
D(virtual)                :    0.005 sec (  0.0%)
D(internal)               :    0.147 sec (  0.7%)
W(virtual)                :    0.010 sec (  0.1%)
W(internal)               :    0.192 sec (  1.0%)
L(virtual)                :    0.126 sec (  0.6%)
L(internal)               :    0.018 sec (  0.1%)
XC kernel                 :    0.019 sec (  0.1%)
G(D)                      :    1.455 sec (  7.4%)
G(Z)                      :    1.470 sec (  7.5%)
Z-vector solution         :    7.231 sec ( 37.0%)
3-index derivative        :    0.238 sec (  1.2%)
2-index derivative        :    0.034 sec (  0.2%)
Fock matrix gradient      :    7.412 sec ( 37.9%)


---------------------------------------
MP2 TOTAL ENERGY:     -461.458598929 Eh
---------------------------------------

The final MP2 gradient
  0:  -0.00023882   0.00017494  -0.00001916
  1:   0.00010790  -0.00020018   0.00006341
  2:  -0.00007232  -0.00002006   0.00008742
  3:  -0.00010746   0.00005228  -0.00002227
  4:   0.00006696  -0.00001359   0.00001099
  5:  -0.00009207  -0.00006119   0.00000657
  6:  -0.00000060   0.00000883  -0.00006564
  7:  -0.00006617   0.00013274  -0.00008809
  8:  -0.00066271   0.00042647   0.00042090
  9:   0.00120120  -0.00113863  -0.00058254
 10:   0.00036440   0.00095500  -0.00019306
 11:   0.00001470   0.00000617  -0.00001236
 12:   0.00000653   0.00002397   0.00000112
 13:  -0.00000444   0.00002040  -0.00000017
 14:   0.00001703   0.00001774  -0.00000636
 15:   0.00003546  -0.00000986  -0.00004524
 16:  -0.00047594  -0.00014728   0.00039853
 17:  -0.00011104  -0.00002459   0.00006789
 18:  -0.00015925  -0.00003169  -0.00023356
 19:   0.00003588  -0.00010866  -0.00002883
 20:   0.00014038  -0.00007134   0.00027154

-----------------------------------
NORM OF THE MP2 GRADIENT:  0.002409
-----------------------------------

Maximum memory used throughout the entire MP2-calculation: 45.2 MB


-------------------------------------------------------------------------------
                          DFT DISPERSION CORRECTION                            
                                                                               
                              DFTD3 V3.1  Rev 1                                
                          USING Becke-Johnson damping                          
-------------------------------------------------------------------------------
-------------------------   ----------------
Dispersion correction           -0.017470094
-------------------------   ----------------


-------------------------   --------------------
FINAL SINGLE POINT ENERGY      -461.476069022922
-------------------------   --------------------

------------------------------------------------------------------------------
                         ORCA GEOMETRY RELAXATION STEP
------------------------------------------------------------------------------

Reading the OPT-File                    .... done
Getting information on internals        .... done
Copying old internal coords+grads       .... done
Making the new internal coordinates     .... (2022 redundants) done
Validating the new internal coordinates .... (2022 redundants) done
Calculating the B-matrix                .... done
Calculating the G,G- and P matrices     .... done
Transforming gradient to internals      .... done
Projecting the internal gradient        .... done
Number of atoms                         ....  21
Number of internal coordinates          .... 107
Current Energy                          ....  -461.476069023 Eh
Current gradient norm                   ....     0.002409452 Eh/bohr
Maximum allowed component of the step   ....  0.300
Current trust radius                    ....  0.700
Updating the Hessian (BFGS)             .... done
Forming the augmented Hessian           .... done
Diagonalizing the augmented Hessian     .... done
Last element of RFO vector              ....  0.999181687
Lowest eigenvalues of augmented Hessian:
 -0.000022156  0.008317517  0.020486912  0.023560625  0.024160261
Length of the computed step             ....  0.040480084
The final length of the internal step   ....  0.040480084
Converting the step to Cartesian space:
 Initial RMS(Int)=    0.0039133575
Transforming coordinates:
 Iter   0:  RMS(Cart)=    0.0121757236 RMS(Int)=    0.0039114395
done
Storing new coordinates                 .... done
The predicted energy change is          ....    -0.000011096
Previously predicted energy change      ....    -0.000037041
Actually observed energy change         ....    -0.000046615
Ratio of predicted to observed change   ....     1.258477456
New trust radius                        ....     0.700000000

                                .--------------------.
          ----------------------|Geometry convergence|-------------------------
          Item                value                   Tolerance       Converged
          ---------------------------------------------------------------------
          Energy change      -0.0000466148            0.0000010000      NO
          RMS gradient        0.0001478881            0.0000300000      NO
          MAX gradient        0.0008788688            0.0001000000      NO
          RMS step            0.0039133575            0.0006000000      NO
          MAX step            0.0186754659            0.0010000000      NO
          ........................................................
          Max(Bonds)      0.0017      Max(Angles)    0.21
          Max(Dihed)        1.07      Max(Improp)    0.00
          ---------------------------------------------------------------------

The optimization has not yet converged - more geometry cycles are needed


    ---------------------------------------------------------------------------
                         Redundant Internal Coordinates
                            (Angstroem and degrees)

        Definition                    Value    dE/dq     Step     New-Value
    ----------------------------------------------------------------------------
     1. B(C   1,C   0)                1.4687  0.000172 -0.0002    1.4685   
     2. B(C   2,C   1)                1.4062 -0.000091  0.0001    1.4063   
     3. B(C   3,C   2)                1.3981 -0.000036  0.0000    1.3981   
     4. B(C   4,C   3)                1.3980 -0.000039  0.0000    1.3980   
     5. B(C   5,C   4)                1.4015 -0.000011  0.0000    1.4015   
     6. B(C   6,C   5)                1.3948  0.000024 -0.0000    1.3948   
     7. B(C   6,C   1)                1.4085  0.000043 -0.0000    1.4085   
     8. B(C   7,C   0)                1.3492 -0.000082  0.0002    1.3495   
     9. B(C   8,C   7)                1.5081 -0.000160 -0.0009    1.5072   
    10. B(C   9,C   8)                1.5410  0.000783 -0.0017    1.5393   
    11. B(O  10,C   9)                1.4442 -0.000879  0.0011    1.4453   
    12. B(O  10,C   0)                1.3722  0.000237 -0.0005    1.3717   
    13. B(H  11,C   2)                1.0892  0.000014 -0.0000    1.0891   
    14. B(H  12,C   3)                1.0918 -0.000012 -0.0000    1.0918   
    15. B(H  13,C   4)                1.0916 -0.000019  0.0000    1.0917   
    16. B(H  14,C   5)                1.0918 -0.000020 -0.0000    1.0918   
    17. B(H  15,C   6)                1.0912 -0.000024  0.0000    1.0912   
    18. B(H  16,C   9)                1.0965 -0.000007 -0.0001    1.0964   
    19. B(H  17,C   9)                1.1010 -0.000114  0.0001    1.1011   
    20. B(H  18,C   8)                1.1037 -0.000165  0.0002    1.1038   
    21. B(H  19,C   8)                1.0999 -0.000047 -0.0001    1.0998   
    22. B(H  20,C   7)                1.0871 -0.000205  0.0000    1.0871   
    23. A(C   7,C   0,O  10)          113.38  0.000021   -0.02    113.35   
    24. A(C   1,C   0,C   7)          130.88 -0.000088   -0.04    130.84   
    25. A(C   1,C   0,O  10)          115.74  0.000066    0.07    115.80   
    26. A(C   0,C   1,C   6)          120.98 -0.000111    0.03    121.00   
    27. A(C   2,C   1,C   6)          118.87 -0.000016    0.01    118.88   
    28. A(C   0,C   1,C   2)          120.16  0.000127   -0.04    120.12   
    29. A(C   1,C   2,C   3)          120.45 -0.000025   -0.00    120.45   
    30. A(C   3,C   2,H  11)          120.35  0.000017    0.01    120.36   
    31. A(C   1,C   2,H  11)          119.20  0.000008   -0.01    119.19   
    32. A(C   2,C   3,C   4)          120.32  0.000069   -0.01    120.31   
    33. A(C   4,C   3,H  12)          120.06 -0.000011    0.00    120.06   
    34. A(C   2,C   3,H  12)          119.62 -0.000059    0.01    119.63   
    35. A(C   3,C   4,C   5)          119.57 -0.000010    0.01    119.58   
    36. A(C   5,C   4,H  13)          120.16 -0.000003   -0.00    120.16   
    37. A(C   3,C   4,H  13)          120.27  0.000013   -0.01    120.26   
    38. A(C   4,C   5,C   6)          120.30 -0.000061    0.00    120.30   
    39. A(C   6,C   5,H  14)          119.62  0.000017    0.00    119.63   
    40. A(C   4,C   5,H  14)          120.08  0.000044   -0.01    120.08   
    41. A(C   5,C   6,H  15)          119.59 -0.000009    0.02    119.61   
    42. A(C   1,C   6,H  15)          119.91 -0.000034   -0.00    119.91   
    43. A(C   1,C   6,C   5)          120.49  0.000044   -0.01    120.48   
    44. A(C   0,C   7,C   8)          108.89 -0.000017   -0.00    108.89   
    45. A(C   8,C   7,H  20)          125.27  0.000076   -0.03    125.24   
    46. A(C   0,C   7,H  20)          125.66 -0.000067    0.04    125.70   
    47. A(C   7,C   8,H  18)          111.43 -0.000089    0.08    111.50   
    48. A(C   7,C   8,C   9)          101.01 -0.000134    0.05    101.06   
    49. A(H  18,C   8,H  19)          107.08  0.000009    0.07    107.15   
    50. A(C   9,C   8,H  19)          111.48 -0.000024    0.04    111.52   
    51. A(C   7,C   8,H  19)          113.55  0.000061   -0.04    113.52   
    52. A(C   9,C   8,H  18)          112.38  0.000179   -0.21    112.16   
    53. A(H  16,C   9,H  17)          109.16  0.000254    0.03    109.19   
    54. A(O  10,C   9,H  17)          107.99  0.000094   -0.10    107.89   
    55. A(C   8,C   9,H  17)          111.36  0.000036   -0.04    111.32   
    56. A(C   8,C   9,O  10)          106.25 -0.000002   -0.02    106.23   
    57. A(O  10,C   9,H  16)          107.91 -0.000088   -0.08    107.84   
    58. A(C   8,C   9,H  16)          113.92 -0.000290    0.18    114.10   
    59. A(C   0,O  10,C   9)          107.45  0.000115   -0.04    107.41   
    60. D(C   2,C   1,C   0,O  10)     -4.57  0.000110   -0.96     -5.53   
    61. D(C   6,C   1,C   0,O  10)    175.39  0.000101   -0.92    174.46   
    62. D(C   6,C   1,C   0,C   7)     -4.01  0.000123   -1.04     -5.05   
    63. D(C   2,C   1,C   0,C   7)    176.04  0.000132   -1.07    174.97   
    64. D(H  11,C   2,C   1,C   6)    179.96 -0.000011    0.03    180.00   
    65. D(C   3,C   2,C   1,C   6)      0.08 -0.000012    0.04      0.13   
    66. D(H  11,C   2,C   1,C   0)     -0.08 -0.000019    0.06     -0.01   
    67. D(C   3,C   2,C   1,C   0)   -179.96 -0.000020    0.07   -179.88   
    68. D(H  12,C   3,C   2,H  11)      0.15  0.000002    0.00      0.15   
    69. D(H  12,C   3,C   2,C   1)   -179.97  0.000003   -0.01   -179.98   
    70. D(C   4,C   3,C   2,H  11)   -179.79  0.000001    0.01   -179.78   
    71. D(C   4,C   3,C   2,C   1)      0.09  0.000002   -0.00      0.08   
    72. D(H  13,C   4,C   3,C   2)    179.98  0.000001    0.00    179.99   
    73. D(C   5,C   4,C   3,H  12)    179.96  0.000005   -0.02    179.94   
    74. D(C   5,C   4,C   3,C   2)     -0.10  0.000006   -0.02     -0.13   
    75. D(H  13,C   4,C   3,H  12)      0.04  0.000000    0.01      0.05   
    76. D(H  14,C   5,C   4,H  13)      0.05 -0.000007    0.02      0.07   
    77. D(H  14,C   5,C   4,C   3)   -179.86 -0.000011    0.04   -179.82   
    78. D(C   6,C   5,C   4,H  13)    179.86  0.000001   -0.02    179.84   
    79. D(C   6,C   5,C   4,C   3)     -0.05 -0.000004    0.01     -0.05   
    80. D(H  15,C   6,C   5,H  14)      0.20 -0.000011    0.05      0.25   
    81. D(C   1,C   6,C   5,H  14)   -179.96  0.000001   -0.00   -179.97   
    82. D(C   1,C   6,C   5,C   4)      0.23 -0.000006    0.03      0.26   
    83. D(H  15,C   6,C   1,C   2)    179.60  0.000026   -0.11    179.48   
    84. D(H  15,C   6,C   1,C   0)     -0.36  0.000035   -0.14     -0.51   
    85. D(H  15,C   6,C   5,C   4)   -179.61 -0.000018    0.09   -179.52   
    86. D(C   5,C   6,C   1,C   2)     -0.24  0.000014   -0.06     -0.30   
    87. D(C   5,C   6,C   1,C   0)    179.80  0.000022   -0.09    179.71
[truncated: 728,027 more chars]
