# Supplementary material for: Bro̷nsted Acid-Catalyzed Reduction of Furans
Source: J Am Chem Soc. 2025 Feb 19;147(9):7932–8. doi: 10.1021/jacs.4c18485 (PMC11887439; doi:10.1021/jacs.4c18485)
Supplement: Supplementary file 2 — ja4c18485_si_002.zip [file ja4c18485_si_002.zip › AllCoordinates/2-Ph-Furan/IM/calc.xyz]

21
Coordinates from ORCA-job calc E -461.476134167626
  C          -0.39375617331424     -1.12912957077098     -0.04019618230972
  C          -0.77195305833876     -2.54782222465448     -0.04110803585174
  C           0.20144547232513     -3.53857989244953      0.17966124335136
  C          -0.15068444746170     -4.89148797957593      0.17307217459959
  C          -1.47600253225770     -5.27436565718354     -0.05508103480143
  C          -2.45198065228029     -4.29278402766769     -0.27367201595099
  C          -2.10577502410097     -2.94154708286343     -0.26297244855530
  C          -1.09315517516584     -0.02868177718165     -0.38825391329224
  C          -0.24716670868647      1.18995233515665     -0.11201192983706
  C           1.13209657767968      0.54246270945269      0.09162857837345
  O           0.88042401790052     -0.85043372528269      0.38708629363679
  H           1.23421727472259     -3.23920970154206      0.35324041504078
  H           0.61551096530873     -5.64984042513357      0.34593770809276
  H          -1.75017865553551     -6.33102804205993     -0.05996021454635
  H          -3.49018067243908     -4.58277969088109     -0.44706638469105
  H          -2.87634971415640     -2.18522750262124     -0.42123404134284
  H           1.71397830763959      0.96555466336478      0.91884296090052
  H           1.73241691036643      0.58925387563121     -0.83097259534435
  H          -0.59475376298108      1.72573212309601      0.78888468695155
  H          -0.23413074823823      1.91678363016956     -0.93712039225777
  H          -2.12299861678638     -0.01538382140306     -0.73733487966597
