# Supplementary material for: Bro̷nsted Acid-Catalyzed Reduction of Furans
Source: J Am Chem Soc. 2025 Feb 19;147(9):7932–8. doi: 10.1021/jacs.4c18485 (PMC11887439; doi:10.1021/jacs.4c18485)
Supplement: Supplementary file 2 — ja4c18485_si_002.zip [file ja4c18485_si_002.zip › AllCoordinates/2-Ph-Furan/IM/SP/calc.mpi8.out]

! Job execution by suborca V 10.00 !
Job started from head1.mpi-muelheim.mpg.de, running /hsnfs/software/orca/orca_stable_directory/orca_stable_20240818/orca on xe30th87.mpi-muelheim.mpg.de in /usr/scratch/frank/calc__9295247 (/bin/ksh)
Job execution start: Sun Aug 18 10:34:42 CEST 2024
Shared library path: /hsnfs/software/openmpi-4.1.0/lib:/hsnfs/software/orca/orca_stable_directory/orca_stable_20240818:/hsnfs/software/themis/llvm-14.0.1/lib::/hsnfs/software/cfour-2.1/lib:/hsnfs/software/orca/orca_stable:/usr/users/openmpi-2.0.4/lib:/opt/intel/lib/intel64:/opt/intel/mkl/lib/intel64
SLURM Job ID is: 9295247
SLURM_JOB_NODELIST: xe30th87
Maxcore enforced by SLURM: 9600 MB per core
Expanded nodelist (1 nodes):
xe30th87

                                 *****************
                                 * O   R   C   A *
                                 *****************

                                            #,                                       
                                            ###                                      
                                            ####                                     
                                            #####                                    
                                            ######                                   
                                           ########,                                 
                                     ,,################,,,,,                         
                               ,,#################################,,                 
                          ,,##########################################,,             
                       ,#########################################, ''#####,          
                    ,#############################################,,   '####,        
                  ,##################################################,,,,####,       
                ,###########''''           ''''###############################       
              ,#####''   ,,,,##########,,,,          '''####'''          '####       
            ,##' ,,,,###########################,,,                        '##       
           ' ,,###''''                  '''############,,,                           
         ,,##''                                '''############,,,,        ,,,,,,###''
      ,#''                                            '''#######################'''  
     '                                                          ''''####''''         
             ,#######,   #######,   ,#######,      ##                                
            ,#'     '#,  ##    ##  ,#'     '#,    #''#        ,####,   ,####,        
            ##       ##  ##   ,#'  ##            #'  '#       #'       #'  '#        
            ##       ##  #######   ##           ,######,      #####,   #    #        
            '#,     ,#'  ##    ##  '#,     ,#' ,#      #,     #,   #   #,  ,#        
             '#######'   ##     ##  '#######'  #'      '#     '####' # '####'        


                #########################################################
                #                        -***-                          #
                #          Department of theory and spectroscopy        #
                #                                                       #
                #                      Frank Neese                      #
                #                                                       #
                #     Directorship, Architecture, Infrastructure        #
                #                    SHARK, DRIVERS                     #
                #        Core code/Algorithms in most modules           #
                #                                                       #
                #        Max Planck Institute fuer Kohlenforschung      #
                #                Kaiser Wilhelm Platz 1                 #
                #                 D-45470 Muelheim/Ruhr                 #
                #                      Germany                          #
                #                                                       #
                #                  All rights reserved                  #
                #                        -***-                          #
                #########################################################


                         Program Version 6.0.x  -   STABLE   -
                                (GIT: $c601ac21$)
                ($2024-08-14 11:52:48 +0200 $)

                         (BUILD: $Sun 18 Aug 2024 01:04:00 AM CEST$)


 With contributions from (in alphabetic order):
   Daniel Aravena         : Magnetic Suceptibility
   Michael Atanasov       : Ab Initio Ligand Field Theory (pilot matlab implementation)
   Alexander A. Auer      : GIAO ZORA, VPT2 properties, NMR spectrum
   Ute Becker             : All parallelization in ORCA, NUMFREQ, NUMCALC
   Giovanni Bistoni       : ED, misc. LED, open-shell LED, HFLD
   Martin Brehm           : Molecular dynamics
   Dmytro Bykov           : pre 5.0 version of the SCF Hessian
   Marcos Casanova-Páez   : Triplet and SCS-CIS(D). UHF-(DLPNO)-IP/EA/STEOM-CCSD. UHF-CVS-IP/STEOM-CCSD
   Vijay G. Chilkuri      : MRCI spin determinant printing, contributions to CSF-ICE
   Pauline Colinet        : FMM embedding
   Dipayan Datta          : RHF DLPNO-CCSD density
   Achintya Kumar Dutta   : EOM-CC, STEOM-CC
   Nicolas Foglia         : Exact transition moments, OPA infrastructure, MCD improvements
   Dmitry Ganyushin       : Spin-Orbit,Spin-Spin,Magnetic field MRCI
   Miquel Garcia          : C-PCM and meta-GGA Hessian, CCSD/C-PCM, Gaussian charge scheme
   Tiago L. C. Gouveia    : GS-ROHF, GS-ROCIS
   Yang Guo               : DLPNO-NEVPT2, F12-NEVPT2, CIM, IAO-localization
   Andreas Hansen         : Spin unrestricted coupled pair/coupled cluster methods
   Ingolf Harden          : AUTO-CI MPn and infrastructure 
   Benjamin Helmich-Paris : MC-RPA, TRAH-(SCF,CASSCF), AVAS, COSX integrals, SCF dyn. polar.
   Lee Huntington         : MR-EOM, pCC
   Robert Izsak           : Overlap fitted RIJCOSX, COSX-SCS-MP3, EOM
   Riya Kayal             : Wick's Theorem for AUTO-CI, AUTO-CI UHF-CCSDT
   Emily Kempfer          : AUTO-CI, RHF CISDT and CCSDT
   Christian Kollmar      : KDIIS, OOCD, Brueckner-CCSD(T), CCSD density, CASPT2, CASPT2-K, improved NEVPT2
   Axel Koslowski         : Symmetry handling
   Simone Kossmann        : Meta GGA functionals, TD-DFT gradient, OOMP2, (MP2 Hessian; deprecated post 5.0)
   Lucas Lang             : DCDCAS
   Marvin Lechner         : AUTO-CI (C++ implementation), FIC-MRCC
   Spencer Leger          : CASSCF response
   Dagmar Lenk            : GEPOL surface, SMD, ORCA-2-JSON
   Dimitrios Liakos       : Extrapolation schemes; Compound Job, initial MDCI parallelization
   Dimitrios Manganas     : Further ROCIS development; embedding schemes. LFT, Crystal Embedding
   Dimitrios Pantazis     : SARC Basis sets
   Anastasios Papadopoulos: AUTO-CI, single reference methods and gradients
   Taras Petrenko         : pre 6.0 DFT Hessian and TD-DFT gradient, (ASA, deprecated), ECA, 1-Electron XAS/XES, NRVS
   Peter Pinski           : DLPNO-MP2, DLPNO-MP2 Gradient
   Christoph Reimann      : Effective Core Potentials
   Marius Retegan         : Local ZFS, SOC
   Christoph Riplinger    : Optimizer, TS searches, QM/MM, DLPNO-CCSD(T), (RO)-DLPNO pert. Triples
   Michael Roemelt        : Original ROCIS implementation
   Masaaki Saitow         : Open-shell DLPNO-CCSD energy and density
   Barbara Sandhoefer     : DKH picture change effects
   Kantharuban Sivalingam : CASSCF convergence/infrastructure, NEVPT2 and variants, FIC-MRCI
   Bernardo de Souza      : ESD, SOC TD-DFT
   Georgi Stoychev        : AutoAux, RI-MP2 NMR, DLPNO-MP2 response, X2C
   Van Anh Tran           : RI-MP2 g-tensors
   Willem Van den Heuvel  : Paramagnetic NMR
   Zikuan Wang            : NOTCH, Electric field optimization 
   Frank Wennmohs         : Technical directorship and infrastructure
   Hang Xu                : AUTO-CI-Response properties 


 We gratefully acknowledge several colleagues who have allowed us to
 interface, adapt or use parts of their codes:
   Stefan Grimme, W. Hujo, H. Kruse, P. Pracht,  : VdW corrections, initial TS optimization,
                  C. Bannwarth, S. Ehlert,         DFT functionals, gCP, sTDA/sTD-DF
                  L. Wittmann, M. Mueller
   Ed Valeev, F. Pavosevic, A. Kumar             : LibInt (2-el integral package), F12 methods
   Garnet Chan, S. Sharma, J. Yang, R. Olivares  : DMRG
   Ulf Ekstrom                                   : XCFun DFT Library
   Mihaly Kallay                                 : mrcc  (arbitrary order and MRCC methods)
   Frank Weinhold                                : gennbo (NPA and NBO analysis)
   Simon Mueller                                 : openCOSMO-RS
   Christopher J. Cramer and Donald G. Truhlar   : smd solvation model
   Lars Goerigk                                  : TD-DFT with DH, B97 family of functionals
   V. Asgeirsson, H. Jonsson                     : NEB implementation
   FAccTs GmbH                                   : IRC, NEB, NEB-TS, DLPNO-Multilevel, CI-OPT
                                                   MM, QMMM, 2- and 3-layer-ONIOM, Crystal-QMMM,
                                                   LR-CPCM, SF, NACMEs, symmetry and pop. for TD-DFT,
                                                   nearIR, NL-DFT gradient (VV10), updates on ESD,
                                                   ML-optimized integration grids, MBIS, APM,
                                                   GOAT, DOCKER, SOLVATOR, interface openCOSMO-RS
   S Lehtola, MJT Oliveira, MAL Marques          : LibXC Library
   Liviu Ungur et al                             : ANISO software


 Your calculation uses the libint2 library for the computation of 2-el integrals
 For citations please refer to: http://libint.valeyev.net

 Your ORCA version has been built with support for libXC version: 6.2.2
 For citations please refer to: https://libxc.gitlab.io

 This ORCA versions uses:
   CBLAS   interface :  Fast vector & matrix operations
   LAPACKE interface :  Fast linear algebra routines
   SCALAPACK package :  Parallel linear algebra routines
   Shared memory     :  Shared parallel matrices
   BLAS/LAPACK       :  OpenBLAS 0.3.26  USE64BITINT DYNAMIC_ARCH NO_AFFINITY Haswell SINGLE_THREADED
        Core in use  :  Haswell
   Copyright (c) 2011-2014, The OpenBLAS Project


NOTE: MaxCore=8000 MB was set to SCF,MP2,MDCI,CIPSI,MRCI and CIS
      => If you want to overwrite this, your respective input block should be placed after the MaxCore statement


***************************************
The coordinates will be read from file: calc.xyz
***************************************


================================================================================

----- Orbital basis set information -----
Your calculation utilizes the basis: def2-TZVPP
   F. Weigend and R. Ahlrichs, Phys. Chem. Chem. Phys. 7, 3297 (2005).

----- AuxC basis set information -----
Your calculation utilizes the auxiliary basis: def2-TZVPP/C
  H-La, Hf-Rn : A. Hellweg, C. Hattig, S. Hofener and W. Klopper, Theor. Chem. Acc. 117, 587 (2007).
        Ce-Lu : J. Chmela and M. E. Harding, Mol. Phys. (2018).

================================================================================
                                        WARNINGS
                       Please study these warnings very carefully!
================================================================================

WARNING: Old DensityContainer found on disk!
         Will remove this file - 
         If you want to keep old densities, please start your calculation with a different basename. 


WARNING: Post HF methods need fully converged wavefunctions
  ===> : Setting SCFConvForced true
         You can overwrite this default with %scf ConvForced false 


WARNING: MDCI localization with Augmented Hessian Foster-Boys
  ===> : Switching off randomization!

================================================================================
                                       INPUT FILE
================================================================================
NAME = calc.inp
|  1> ! DLPNO-CCSD(T) def2-TZVPP def2-TZVPP/C
|  2> 
|  3> %cpcm
|  4> epsilon 16.7                    # Dielectric constant
|  5> refrac 1.275
|  6> SURFACETYPE VDW_GAUSSIAN
|  7> end
|  8> 
|  9> 
| 10> %PAL NPROCS 8 END
| 11> 
| 12> %maxcore 8000
| 13> 
| 14> * xyzfile 0 1 calc.xyz 
| 15> 
| 16>                          ****END OF INPUT****
================================================================================

                       ****************************
                       * Single Point Calculation *
                       ****************************

---------------------------------
CARTESIAN COORDINATES (ANGSTROEM)
---------------------------------
  C     -0.393756   -1.129130   -0.040196
  C     -0.771953   -2.547822   -0.041108
  C      0.201445   -3.538580    0.179661
  C     -0.150684   -4.891488    0.173072
  C     -1.476003   -5.274366   -0.055081
  C     -2.451981   -4.292784   -0.273672
  C     -2.105775   -2.941547   -0.262972
  C     -1.093155   -0.028682   -0.388254
  C     -0.247167    1.189952   -0.112012
  C      1.132097    0.542463    0.091629
  O      0.880424   -0.850434    0.387086
  H      1.234217   -3.239210    0.353240
  H      0.615511   -5.649840    0.345938
  H     -1.750179   -6.331028   -0.059960
  H     -3.490181   -4.582780   -0.447066
  H     -2.876350   -2.185228   -0.421234
  H      1.713978    0.965555    0.918843
  H      1.732417    0.589254   -0.830973
  H     -0.594754    1.725732    0.788885
  H     -0.234131    1.916784   -0.937120
  H     -2.122999   -0.015384   -0.737335

----------------------------
CARTESIAN COORDINATES (A.U.)
----------------------------
  NO LB      ZA    FRAG     MASS         X           Y           Z
   0 C     6.0000    0    12.011   -0.744091   -2.133746   -0.075960
   1 C     6.0000    0    12.011   -1.458780   -4.814686   -0.077683
   2 C     6.0000    0    12.011    0.380677   -6.686947    0.339511
   3 C     6.0000    0    12.011   -0.284752   -9.243573    0.327059
   4 C     6.0000    0    12.011   -2.789241   -9.967107   -0.104088
   5 C     6.0000    0    12.011   -4.633572   -8.112186   -0.517165
   6 C     6.0000    0    12.011   -3.979338   -5.558718   -0.496946
   7 C     6.0000    0    12.011   -2.065764   -0.054201   -0.733694
   8 C     6.0000    0    12.011   -0.467077    2.248684   -0.211672
   9 C     6.0000    0    12.011    2.139352    1.025106    0.173153
  10 O     8.0000    0    15.999    1.663760   -1.607087    0.731487
  11 H     1.0000    0     1.008    2.332333   -6.121219    0.667528
  12 H     1.0000    0     1.008    1.163147  -10.676651    0.653728
  13 H     1.0000    0     1.008   -3.307358  -11.963909   -0.113308
  14 H     1.0000    0     1.008   -6.595486   -8.660199   -0.844833
  15 H     1.0000    0     1.008   -5.435513   -4.129482   -0.796017
  16 H     1.0000    0     1.008    3.238950    1.824634    1.736362
  17 H     1.0000    0     1.008    3.273794    1.113528   -1.570311
  18 H     1.0000    0     1.008   -1.123922    3.261161    1.490776
  19 H     1.0000    0     1.008   -0.442443    3.622196   -1.770901
  20 H     1.0000    0     1.008   -4.011886   -0.029071   -1.393361

--------------------------------
INTERNAL COORDINATES (ANGSTROEM)
--------------------------------
 C      0   0   0     0.000000000000     0.00000000     0.00000000
 C      1   0   0     1.468237910389     0.00000000     0.00000000
 C      2   1   0     1.406358606627   120.15418719     0.00000000
 C      3   2   1     1.397998279129   120.44326718   180.33869870
 C      4   3   2     1.398255065736   120.29851568     0.08026405
 C      5   4   3     1.401362837814   119.58881331   359.81582007
 C      6   5   4     1.394924406099   120.29569638   359.94465058
 C      1   2   3     1.349551219592   130.86271419   170.50912453
 C      8   1   2     1.508998084357   108.70869634   176.51715680
 C      9   8   1     1.537231109852   100.78434703    14.04170937
 O      1   2   3     1.372507503887   115.81897362   350.26623976
 H      3   2   1     1.089206057583   119.18739384     0.17123475
 H      4   3   2     1.091804165088   119.64829561   180.00067249
 H      5   4   3     1.091664668560   120.25359330   180.00659707
 H      6   5   4     1.091797771408   120.06514813   180.34141949
 H      7   6   5     1.091261376648   119.66948633   180.80701540
 H     10   9   8     1.096301411012   114.43296415   221.48793757
 H     10   9   8     1.101710869881   111.10504467    97.46768425
 H      9   8   1     1.104305870499   111.38897135   254.79137243
 H      9   8   1     1.099662512971   113.76987426   133.53337636
 H      8   1   2     1.087479595653   125.69975649     0.85062093

---------------------------
INTERNAL COORDINATES (A.U.)
---------------------------
 C      0   0   0     0.000000000000     0.00000000     0.00000000
 C      1   0   0     2.774567550075     0.00000000     0.00000000
 C      2   1   0     2.657632612608   120.15418719     0.00000000
 C      3   2   1     2.641833883247   120.44326718   180.33869870
 C      4   3   2     2.642319139610   120.29851568     0.08026405
 C      5   4   3     2.648191977723   119.58881331   359.81582007
 C      6   5   4     2.636025105049   120.29569638   359.94465058
 C      1   2   3     2.550282208729   130.86271419   170.50912453
 C      8   1   2     2.851593116047   108.70869634   176.51715680
 C      9   8   1     2.904945802164   100.78434703    14.04170937
 O      1   2   3     2.593663299099   115.81897362   350.26623976
 H      3   2   1     2.058301152240   119.18739384     0.17123475
 H      4   3   2     2.063210863891   119.64829561   180.00067249
 H      5   4   3     2.062947253657   120.25359330   180.00659707
 H      6   5   4     2.063198781586   120.06514813   180.34141949
 H      7   6   5     2.062185142390   119.66948633   180.80701540
 H     10   9   8     2.071709427043   114.43296415   221.48793757
 H     10   9   8     2.081931822840   111.10504467    97.46768425
 H      9   8   1     2.086835663325   111.38897135   254.79137243
 H      9   8   1     2.078060989254   113.76987426   133.53337636
 H      8   1   2     2.055038612011   125.69975649     0.85062093

---------------------
BASIS SET INFORMATION
---------------------
There are 3 groups of distinct atoms

 Group   1 Type C   : 11s6p2d1f contracted to 5s3p2d1f pattern {62111/411/11/1}
 Group   2 Type O   : 11s6p2d1f contracted to 5s3p2d1f pattern {62111/411/11/1}
 Group   3 Type H   : 5s2p1d contracted to 3s2p1d pattern {311/11/1}

Atom   0C    basis set group =>   1
Atom   1C    basis set group =>   1
Atom   2C    basis set group =>   1
Atom   3C    basis set group =>   1
Atom   4C    basis set group =>   1
Atom   5C    basis set group =>   1
Atom   6C    basis set group =>   1
Atom   7C    basis set group =>   1
Atom   8C    basis set group =>   1
Atom   9C    basis set group =>   1
Atom  10O    basis set group =>   2
Atom  11H    basis set group =>   3
Atom  12H    basis set group =>   3
Atom  13H    basis set group =>   3
Atom  14H    basis set group =>   3
Atom  15H    basis set group =>   3
Atom  16H    basis set group =>   3
Atom  17H    basis set group =>   3
Atom  18H    basis set group =>   3
Atom  19H    basis set group =>   3
Atom  20H    basis set group =>   3
---------------------------------
AUXILIARY/C BASIS SET INFORMATION
---------------------------------
There are 3 groups of distinct atoms

 Group   1 Type C   : 8s6p5d3f1g contracted to 8s6p4d3f1g pattern {11111111/111111/2111/111/1}
 Group   2 Type O   : 8s6p5d3f1g contracted to 8s6p4d3f1g pattern {11111111/111111/2111/111/1}
 Group   3 Type H   : 4s3p2d1f contracted to 4s3p2d1f pattern {1111/111/11/1}

Atom   0C    basis set group =>   1
Atom   1C    basis set group =>   1
Atom   2C    basis set group =>   1
Atom   3C    basis set group =>   1
Atom   4C    basis set group =>   1
Atom   5C    basis set group =>   1
Atom   6C    basis set group =>   1
Atom   7C    basis set group =>   1
Atom   8C    basis set group =>   1
Atom   9C    basis set group =>   1
Atom  10O    basis set group =>   2
Atom  11H    basis set group =>   3
Atom  12H    basis set group =>   3
Atom  13H    basis set group =>   3
Atom  14H    basis set group =>   3
Atom  15H    basis set group =>   3
Atom  16H    basis set group =>   3
Atom  17H    basis set group =>   3
Atom  18H    basis set group =>   3
Atom  19H    basis set group =>   3
Atom  20H    basis set group =>   3

Checking for AutoStart:
The File: calc.gbw exists
Trying to determine its content:
     ... Fine, the file contains calculation information
     ... Fine, the calculation information was read
     ... Fine, the file contains a basis set
     ... Fine, the basis set was read
     ... Fine, the file contains a geometry
     ... Fine, the geometry was read
     ... Fine, the file contains a set of orbitals
     ... Fine, the orbitals can be read
     => possible old guess file was deleted
     => GBW file was renamed to GES file
     => GES file is set as startup file
     => Guess is set to MORead
     ... now leaving AutoStart


           ************************************************************
           *        Program running with 8 parallel MPI-processes     *
           *              working on a common directory               *
           ************************************************************
------------------------------------------------------------------------------
                             ORCA STARTUP CALCULATIONS
------------------------------------------------------------------------------
------------------------------------------------------------------------------
                   ___                                                        
                  /   \      - P O W E R E D   B Y -                         
                 /     \                                                     
                 |  |  |   _    _      __       _____    __    __             
                 |  |  |  | |  | |    /  \     |  _  \  |  |  /  |          
                  \  \/   | |  | |   /    \    | | | |  |  | /  /          
                 / \  \   | |__| |  /  /\  \   | |_| |  |  |/  /          
                |  |  |   |  __  | /  /__\  \  |    /   |      \           
                |  |  |   | |  | | |   __   |  |    \   |  |\   \          
                \     /   | |  | | |  |  |  |  | |\  \  |  | \   \       
                 \___/    |_|  |_| |__|  |__|  |_| \__\ |__|  \__/        
                                                                              
                      - O R C A' S   B I G   F R I E N D -                    
                                      &                                       
                       - I N T E G R A L  F E E D E R -                       
                                                                              
 v1 FN, 2020, v2 2021, v3 2022-2024                                           
------------------------------------------------------------------------------


----------------------
SHARK INTEGRAL PACKAGE
----------------------

Number of atoms                             ...     21
Number of basis functions                   ...    481
Number of shells                            ...    181
Maximum angular momentum                    ...      3
Integral batch strategy                     ... SHARK/LIBINT Hybrid
RI-J (if used) integral strategy            ... SPLIT-RIJ (Revised 2003 algorithm where possible)
Printlevel                                  ...      1
Contraction scheme used                     ... SEGMENTED contraction
Prescreening option                         ... SCHWARTZ
   Thresh                                   ... 1.000e-10
   Tcut                                     ... 1.000e-11
   Tpresel                                  ... 1.000e-11 
Coulomb Range Separation                    ... NOT USED
Exchange Range Separation                   ... NOT USED
Multipole approximations                    ... NOT USED
Finite Nucleus Model                        ... NOT USED
CABS basis                                  ... NOT available
Auxiliary Coulomb fitting basis             ... NOT available
Auxiliary J/K fitting basis                 ... NOT available
Auxiliary Correlation fitting basis         ... AVAILABLE
   # of basis functions in Aux-C            ...   1136
   # of shells in Aux-C                     ...    342
   Maximum angular momentum in Aux-C        ...      4
Auxiliary 'external' fitting basis          ... NOT available

Checking pre-screening integrals            ... done (  0.0 sec) Dimension = 181
Check shell pair data                       ... done (  0.0 sec)
Shell pair information
Shell pair cut-off parameter TPreSel        ...   1.0e-11
Total number of shell pairs                 ...     16471
Shell pairs after pre-screening             ...     13443
Total number of primitive shell pairs       ...     45422
Primitive shell pairs kept                  ...     27578
          la=0 lb=0:   2948 shell pairs
          la=1 lb=0:   3760 shell pairs
          la=1 lb=1:   1231 shell pairs
          la=2 lb=0:   2140 shell pairs
          la=2 lb=1:   1376 shell pairs
          la=2 lb=2:    402 shell pairs
          la=3 lb=0:    759 shell pairs
          la=3 lb=1:    487 shell pairs
          la=3 lb=2:    283 shell pairs
          la=3 lb=3:     57 shell pairs

Calculating one electron integrals          ... done (  0.0 sec)
Calculating RI/C V-Matrix + Cholesky decomp.... done (  0.1 sec)
Calculating Nuclear repulsion               ... done (  0.0 sec) ENN=    559.456136828122 Eh

Diagonalization of the overlap matrix:
Smallest eigenvalue                        ... 9.115e-06
Time for diagonalization                   ...    0.034 sec
Threshold for overlap eigenvalues          ... 1.000e-07
Number of eigenvalues below threshold      ... 0
Time for construction of square roots      ...    0.018 sec
Total time needed                          ...    0.054 sec

-------------------
DFT GRID GENERATION
-------------------

General Integration Accuracy     IntAcc      ... 4.388
Radial Grid Type                 RadialGrid  ... OptM3 with GC (2021)
Angular Grid (max. ang.)         AngularGrid ... 4 (Lebedev-302)
Angular grid pruning method      GridPruning ... 4 (adaptive)
Weight generation scheme         WeightScheme... mBecke (2022)
Basis function cutoff            BFCut       ... 1.0000e-10
Integration weight cutoff        WCut        ... 1.0000e-14
Partially contracted basis set               ... off
Rotationally invariant grid construction     ... off
Angular grids for H and He will be reduced by one unit

Total number of grid points                  ...    98130
Total number of batches                      ...     1544
Average number of points per batch           ...       63
Average number of grid points per atom       ...     4673
Initializing property integral containers    ... done (  0.0 sec)

SHARK setup successfully completed in   1.1 seconds

Maximum memory used throughout the entire STARTUP-calculation: 38.5 MB


           ************************************************************
           *        Program running with 8 parallel MPI-processes     *
           *              working on a common directory               *
           ************************************************************
-------------------------------------------------------------------------------
                                 ORCA GUESS
                   Start orbitals & Density for SCF / CASSCF
-------------------------------------------------------------------------------

------------
SCF SETTINGS
------------
Hamiltonian:
 Ab initio Hamiltonian  Method          .... Hartree-Fock(GTOs)


General Settings:
 Integral files         IntName         .... calc
 Hartree-Fock type      HFTyp           .... RHF
 Total Charge           Charge          ....    0
 Multiplicity           Mult            ....    1
 Number of Electrons    NEL             ....   78
 Basis Dimension        Dim             ....  481
 Nuclear Repulsion      ENuc            ....    559.4561368281 Eh

Convergence Acceleration:
 AO-DIIS                CNVDIIS         .... on
   Start iteration      DIISMaxIt       ....    12
   Startup error        DIISStart       ....  0.200000
   # of expansion vecs  DIISMaxEq       ....     5
   Bias factor          DIISBfac        ....   1.050
   Max. coefficient     DIISMaxC        ....  10.000
 MO-DIIS                CNVKDIIS        .... off
 Trust-Rad. Augm. Hess. CNVTRAH         .... auto
   Auto Start mean grad. ratio tolernc. ....  1.125000
   Auto Start start iteration           ....     1
   Auto Start num. interpolation iter.  ....    10
   Max. Number of Micro iterations      ....    24
   Max. Number of Macro iterations      .... Maxiter - #DIIS iter
   Number of Davidson start vectors     ....     2
   Converg. threshold    (grad. norm)   ....   5.000e-05
   Grad. Scal. Fac. for Micro threshold ....   0.100
   Minimum threshold for Micro iter.    ....   1.000e-02
   NR start threshold (gradient norm)   ....   1.000e-04
   Initial trust radius                 ....   0.400
   Minimum AH scaling param. (alpha)    ....   1.000
   Maximum AH scaling param. (alpha)    .... 1000.000
   Quad. conv. algorithm                .... NR
   White noise on init. David. guess    .... on
   Maximum white noise                  ....   0.010
   Pseudo random numbers                .... off
   Inactive MOs                         .... canonical
   Orbital update algorithm             .... Taylor
   Preconditioner                       .... Diag
   Full preconditioner red. dimension   ....   250
 SOSCF                  CNVSOSCF        .... on
   Start iteration      SOSCFMaxIt      ....   150
   Startup grad/error   SOSCFStart      ....  0.003300
   Hessian update       SOSCFHessUp     .... L-BFGS
 Level Shifting         CNVShift        .... on
   Level shift para.    LevelShift      ....    0.2500
   Turn off err/grad.   ShiftErr        ....    0.0010
 Zerner damping         CNVZerner       .... off
 Static damping         CNVDamp         .... on
   Fraction old density DampFac         ....    0.7000
   Max. Damping (<1)    DampMax         ....    0.9800
   Min. Damping (>=0)   DampMin         ....    0.0000
   Turn off err/grad.   DampErr         ....    0.1000

SCF Procedure:
 Maximum # iterations   MaxIter         ....   125
 SCF integral mode      SCFMode         .... Direct
   Integral package                     .... SHARK and LIBINT hybrid scheme
 Reset frequency        DirectResetFreq ....    20
 Integral Threshold     Thresh          ....  1.000e-10 Eh
 Primitive CutOff       TCut            ....  1.000e-11 Eh

Convergence Tolerance:
 Convergence Check Mode ConvCheckMode   .... Total+1el-Energy
 Convergence forced     ConvForced      .... 1
 Energy Change          TolE            ....  1.000e-06 Eh
 1-El. energy change                    ....  1.000e-03 Eh
 Orbital Gradient       TolG            ....  5.000e-05
 Orbital Rotation angle TolX            ....  5.000e-05
 DIIS Error             TolErr          ....  1.000e-06

---------------------
INITIAL GUESS: MOREAD
---------------------
Guess MOs are being read from file: calc.ges
Input Geometry matches current geometry (good)
Input basis set matches current basis set (good)
Occupation numbers will be reassigned to an Aufbau configuration
MOs were renormalized
MOs were reorthogonalized (Cholesky)
                      ------------------
                      INITIAL GUESS DONE (   0.1 sec)
                      ------------------
             **** ENERGY FILE WAS UPDATED (calc.en.tmp) ****
Finished Guess after   0.3 sec
Maximum memory used throughout the entire GUESS-calculation: 30.5 MB


           ************************************************************
           *        Program running with 8 parallel MPI-processes     *
           *              working on a common directory               *
           ************************************************************

-------------------------------------------------------------------------------------------
                                      ORCA LEAN-SCF
                              memory conserving SCF solver
-------------------------------------------------------------------------------------------

--------------------
CPCM SOLVATION MODEL
--------------------
CPCM parameters:
  Epsilon                                         ...      16.7000
  Refrac                                          ...       1.2750
  Rsolv                                           ...       1.3000
  Surface type                                    ... GAUSSIAN VDW
  Discretization scheme                           ... Constant charge density
    Threshold for H atoms                         ...       5.0000 (charges/Ang^2)
    Threshold for non-H atoms                     ...       5.0000 (charges/Ang^2)
  Epsilon function type                           ...         CPCM
Solvent:                                          ... CUSTOM
Radii:
  Scheme                                          ... Element-dependent radii
  Radius for C  used is    3.8550 Bohr (=   2.0400 Ang.)
  Radius for O  used is    3.4469 Bohr (=   1.8240 Ang.)
  Radius for H  used is    2.4944 Bohr (=   1.3200 Ang.)
Calculating surface                               ...        done! (  0.0s)
Cavity surface points                             ...         1976
Cavity Volume                                     ...    1282.9734
Cavity Surface-area                               ...     695.3066
Calculating surface distance matrix               ...        done! (  0.1s)
Performing Cholesky decomposition & store         ...        done! (  0.1s)
Overall time for CPCM initialization              ...                 0.2s

----------------------------------------D-I-I-S--------------------------------------------
Iteration    Energy (Eh)           Delta-E    RMSDP     MaxDP     DIISErr   Damp  Time(sec)
-------------------------------------------------------------------------------------------
               ***  Starting incremental Fock matrix formation  ***
                              *** Initializing SOSCF ***
---------------------------------------S-O-S-C-F--------------------------------------
Iteration    Energy (Eh)           Delta-E    RMSDP     MaxDP     MaxGrad    Time(sec)
--------------------------------------------------------------------------------------
    1    -459.5183307781038593     0.00e+00  3.41e-05  1.29e-03  8.00e-05    14.2
               *** Restarting incremental Fock matrix formation ***
    2    -459.5183366623102756    -5.88e-06  2.07e-05  8.85e-04  6.91e-05    14.1
    3    -459.5183379785403304    -1.32e-06  1.25e-05  6.14e-04  4.67e-05     9.9
    4    -459.5183382498036053    -2.71e-07  2.59e-06  1.51e-04  2.59e-05     9.5
                 **** Energy Check signals convergence ****

               *****************************************************
               *                     SUCCESS                       *
               *           SCF CONVERGED AFTER   4 CYCLES          *
               *****************************************************

             **** ENERGY FILE WAS UPDATED (calc.en.tmp) ****

----------------
TOTAL SCF ENERGY
----------------

Total Energy       :       -459.51833824980361 Eh          -12504.12968 eV

Components:
Nuclear Repulsion  :        559.45613682812177 Eh           15223.57543 eV
Electronic Energy  :      -1018.96482032053791 Eh          -27727.44240 eV
One Electron Energy:      -1733.36574508120771 Eh          -47167.27986 eV
Two Electron Energy:        714.40092476066980 Eh           19439.83746 eV
CPCM Dielectric    :         -0.00965475738745 Eh              -0.26272 eV

Virial components:
Potential Energy   :       -918.24262552513642 Eh          -24986.65214 eV
Kinetic Energy     :        458.72428727533281 Eh           12482.52246 eV
Virial Ratio       :          2.00173099832840

CPCM Solvation Model Properties:
Surface-charge          :         -0.02773347705090
Corrected charge        :         -0.00000000000000
Outlying charge corr.   :          0.00004966739740 Eh               0.00135 eV
Free-energy (cav+disp)  :  This term is not implemented in the current solvation scheme

---------------
SCF CONVERGENCE
---------------

  Last Energy change         ...    2.7126e-07  Tolerance :   1.0000e-06
  Last MAX-Density change    ...    1.5114e-04  Tolerance :   1.0000e-05
  Last RMS-Density change    ...    2.5928e-06  Tolerance :   1.0000e-06
  Last DIIS Error            ...    5.9075e-04  Tolerance :   1.0000e-06
  Last Orbital Gradient      ...    2.5947e-05  Tolerance :   5.0000e-05
  Last Orbital Rotation      ...    4.5264e-05  Tolerance :   5.0000e-05


----------------
ORBITAL ENERGIES
----------------

  NO   OCC          E(Eh)            E(eV) 
   0   2.0000     -20.575963      -559.9004 
   1   2.0000     -11.294910      -307.3501 
   2   2.0000     -11.278876      -306.9138 
   3   2.0000     -11.252123      -306.1858 
   4   2.0000     -11.241581      -305.8990 
   5   2.0000     -11.239870      -305.8524 
   6   2.0000     -11.239417      -305.8401 
   7   2.0000     -11.238432      -305.8133 
   8   2.0000     -11.237688      -305.7930 
   9   2.0000     -11.229040      -305.5577 
  10   2.0000     -11.218117      -305.2605 
  11   2.0000      -1.407895       -38.3108 
  12   2.0000      -1.156956       -31.4824 
  13   2.0000      -1.067500       -29.0482 
  14   2.0000      -1.046749       -28.4835 
  15   2.0000      -1.015611       -27.6362 
  16   2.0000      -0.971430       -26.4339 
  17   2.0000      -0.844014       -22.9668 
  18   2.0000      -0.839254       -22.8373 
  19   2.0000      -0.807098       -21.9623 
  20   2.0000      -0.750501       -20.4222 
  21   2.0000      -0.717768       -19.5315 
  22   2.0000      -0.668555       -18.1923 
  23   2.0000      -0.666441       -18.1348 
  24   2.0000      -0.632601       -17.2140 
  25   2.0000      -0.620922       -16.8961 
  26   2.0000      -0.587829       -15.9956 
  27   2.0000      -0.584812       -15.9135 
  28   2.0000      -0.552367       -15.0307 
  29   2.0000      -0.550203       -14.9718 
  30   2.0000      -0.528556       -14.3827 
  31   2.0000      -0.518415       -14.1068 
  32   2.0000      -0.497995       -13.5511 
  33   2.0000      -0.494021       -13.4430 
  34   2.0000      -0.485693       -13.2164 
  35   2.0000      -0.485582       -13.2134 
  36   2.0000      -0.372533       -10.1371 
  37   2.0000      -0.341958        -9.3052 
  38   2.0000      -0.295163        -8.0318 
  39   0.0000       0.087840         2.3902 
  40   0.0000       0.118066         3.2127 
  41   0.0000       0.153667         4.1815 
  42   0.0000       0.167167         4.5488 
  43   0.0000       0.180875         4.9219 
  44   0.0000       0.191345         5.2068 
  45   0.0000       0.197287         5.3685 
  46   0.0000       0.199445         5.4272 
  47   0.0000       0.212592         5.7849 
  48   0.0000       0.216662         5.8957 
  49   0.0000       0.218611         5.9487 
*Only the first 10 virtual orbitals were printed.

                    ********************************
                    * MULLIKEN POPULATION ANALYSIS *
                    ********************************

-----------------------
MULLIKEN ATOMIC CHARGES
-----------------------
   0 C :    0.303272
   1 C :    0.036269
   2 C :   -0.210250
   3 C :   -0.128238
   4 C :   -0.122660
   5 C :   -0.116272
   6 C :   -0.198561
   7 C :   -0.233538
   8 C :   -0.032248
   9 C :    0.116036
  10 O :   -0.427638
  11 H :    0.132694
  12 H :    0.129534
  13 H :    0.131518
  14 H :    0.131167
  15 H :    0.118157
  16 H :    0.078252
  17 H :    0.054055
  18 H :    0.051862
  19 H :    0.069197
  20 H :    0.117391
Sum of atomic charges:    0.0000000

--------------------------------
MULLIKEN REDUCED ORBITAL CHARGES
--------------------------------
  0 C s       :     3.064100  s :     3.064100
      pz      :     0.860684  p :     2.427574
      px      :     0.753222
      py      :     0.813668
      dz2     :     0.017728  d :     0.187767
      dxz     :     0.034395
      dyz     :     0.035367
      dx2y2   :     0.044630
      dxy     :     0.055647
      f0      :     0.001682  f :     0.017287
      f+1     :     0.002429
      f-1     :     0.001464
      f+2     :     0.002492
      f-2     :     0.001555
      f+3     :     0.003459
      f-3     :     0.004205

  1 C s       :     3.339033  s :     3.339033
      pz      :     0.968713  p :     2.463696
      px      :     0.849732
      py      :     0.645251
      dz2     :     0.007953  d :     0.149956
      dxz     :     0.024071
      dyz     :     0.021298
      dx2y2   :     0.050297
      dxy     :     0.046338
      f0      :     0.001685  f :     0.011046
      f+1     :     0.001214
      f-1     :     0.001164
      f+2     :     0.000877
      f-2     :     0.001016
      f+3     :     0.002591
      f-3     :     0.002499

  2 C s       :     3.134475  s :     3.134475
      pz      :     0.952660  p :     2.948068
      px      :     1.058198
      py      :     0.937210
      dz2     :     0.002463  d :     0.119108
      dxz     :     0.008748
      dyz     :     0.023710
      dx2y2   :     0.041194
      dxy     :     0.042992
      f0      :     0.001375  f :     0.008598
      f+1     :     0.000826
      f-1     :     0.000922
      f+2     :     0.000707
      f-2     :     0.000929
      f+3     :     0.001850
      f-3     :     0.001989

  3 C s       :     3.114638  s :     3.114638
      pz      :     0.956423  p :     2.885400
      px      :     0.970392
      py      :     0.958585
      dz2     :     0.004958  d :     0.119680
      dxz     :     0.015453
      dyz     :     0.017028
      dx2y2   :     0.039196
      dxy     :     0.043044
      f0      :     0.001373  f :     0.008520
      f+1     :     0.000950
      f-1     :     0.000776
      f+2     :     0.001138
      f-2     :     0.000492
      f+3     :     0.001907
      f-3     :     0.001885

  4 C s       :     3.117313  s :     3.117313
      pz      :     0.947758  p :     2.878992
      px      :     0.919523
      py      :     1.011711
      dz2     :     0.005294  d :     0.117920
      dxz     :     0.021336
      dyz     :     0.009544
      dx2y2   :     0.042194
      dxy     :     0.039551
      f0      :     0.001243  f :     0.008435
      f+1     :     0.001055
      f-1     :     0.000844
      f+2     :     0.000583
      f-2     :     0.000978
      f+3     :     0.001879
      f-3     :     0.001852

  5 C s       :     3.105487  s :     3.105487
      pz      :     0.957156  p :     2.883135
      px      :     1.010293
      py      :     0.915686
      dz2     :     0.004811  d :     0.119128
      dxz     :     0.009157
      dyz     :     0.023583
      dx2y2   :     0.040947
      dxy     :     0.040631
      f0      :     0.001389  f :     0.008523
      f+1     :     0.000827
      f-1     :     0.000885
      f+2     :     0.000710
      f-2     :     0.000920
      f+3     :     0.001915
      f-3     :     0.001877

  6 C s       :     3.149654  s :     3.149654
      pz      :     0.949102  p :     2.923202
      px      :     0.961301
      py      :     1.012799
      dz2     :     0.002902  d :     0.117136
      dxz     :     0.015220
      dyz     :     0.017703
      dx2y2   :     0.037662
      dxy     :     0.043649
      f0      :     0.001379  f :     0.008569
      f+1     :     0.000938
      f-1     :     0.000821
      f+2     :     0.001133
      f-2     :     0.000500
      f+3     :     0.001982
      f-3     :     0.001817

  7 C s       :     3.137631  s :     3.137631
      pz      :     1.058917  p :     2.984373
      px      :     1.015084
      py      :     0.910373
      dz2     :     0.006334  d :     0.103187
      dxz     :     0.009791
      dyz     :     0.025075
      dx2y2   :     0.034267
      dxy     :     0.027721
      f0      :     0.001085  f :     0.008345
      f+1     :     0.000859
      f-1     :     0.001054
      f+2     :     0.000746
      f-2     :     0.001192
      f+3     :     0.001480
      f-3     :     0.001929

  8 C s       :     3.043010  s :     3.043010
      pz      :     1.031302  p :     2.869897
      px      :     0.891020
      py      :     0.947575
      dz2     :     0.015593  d :     0.112782
      dxz     :     0.015956
      dyz     :     0.038989
      dx2y2   :     0.019812
      dxy     :     0.022433
      f0      :     0.000653  f :     0.006560
      f+1     :     0.000652
      f-1     :     0.001013
      f+2     :     0.000726
      f-2     :     0.000888
      f+3     :     0.001209
      f-3     :     0.001420

  9 C s       :     3.111272  s :     3.111272
      pz      :     1.012390  p :     2.623553
      px      :     0.975905
      py      :     0.635258
      dz2     :     0.019742  d :     0.137996
      dxz     :     0.030941
      dyz     :     0.028913
      dx2y2   :     0.029408
      dxy     :     0.028991
      f0      :     0.001177  f :     0.011142
      f+1     :     0.001107
      f-1     :     0.001573
      f+2     :     0.001677
      f-2     :     0.000919
      f+3     :     0.002335
      f-3     :     0.002355

 10 O s       :     3.773708  s :     3.773708
      pz      :     1.773367  p :     4.610341
      px      :     1.431007
      py      :     1.405967
      dz2     :     0.004610  d :     0.041527
      dxz     :     0.007777
      dyz     :     0.005055
      dx2y2   :     0.018059
      dxy     :     0.006025
      f0      :     0.000276  f :     0.002063
      f+1     :     0.000280
      f-1     :     0.000230
      f+2     :     0.000359
      f-2     :     0.000126
      f+3     :     0.000390
      f-3     :     0.000402

 11 H s       :     0.825332  s :     0.825332
      pz      :     0.009348  p :     0.039772
      px      :     0.021142
      py      :     0.009282
      dz2     :     0.000209  d :     0.002203
      dxz     :     0.000504
      dyz     :     0.000070
      dx2y2   :     0.000681
      dxy     :     0.000738

 12 H s       :     0.831227  s :     0.831227
      pz      :     0.009485  p :     0.037101
      px      :     0.013934
      py      :     0.013682
      dz2     :     0.000207  d :     0.002137
      dxz     :     0.000294
      dyz     :     0.000281
      dx2y2   :     0.000764
      dxy     :     0.000591

 13 H s       :     0.829260  s :     0.829260
      pz      :     0.009108  p :     0.037099
      px      :     0.008645
      py      :     0.019347
      dz2     :     0.000197  d :     0.002123
      dxz     :     0.000045
      dyz     :     0.000502
      dx2y2   :     0.000647
      dxy     :     0.000732

 14 H s       :     0.829556  s :     0.829556
      pz      :     0.009482  p :     0.037139
      px      :     0.018933
      py      :     0.008725
      dz2     :     0.000207  d :     0.002138
      dxz     :     0.000506
      dyz     :     0.000069
      dx2y2   :     0.000635
      dxy     :     0.000722

 15 H s       :     0.839259  s :     0.839259
      pz      :     0.009251  p :     0.040385
      px      :     0.016447
      py      :     0.014687
      dz2     :     0.000221  d :     0.002199
      dxz     :     0.000285
      dyz     :     0.000288
      dx2y2   :     0.000812
      dxy     :     0.000593

 16 H s       :     0.884222  s :     0.884222
      pz      :     0.015244  p :     0.035291
      px      :     0.013750
      py      :     0.006297
      dz2     :     0.000571  d :     0.002235
      dxz     :     0.000571
      dyz     :     0.000407
      dx2y2   :     0.000362
      dxy     :     0.000324

 17 H s       :     0.907261  s :     0.907261
      pz      :     0.017622  p :     0.036348
      px      :     0.014338
      py      :     0.004388
      dz2     :     0.000658  d :     0.002337
      dxz     :     0.000698
      dyz     :     0.000501
      dx2y2   :     0.000236
      dxy     :     0.000244

 18 H s       :     0.904907  s :     0.904907
      pz      :     0.018511  p :     0.041022
      px      :     0.009094
      py      :     0.013417
      dz2     :     0.000631  d :     0.002209
      dxz     :     0.000460
      dyz     :     0.000627
      dx2y2   :     0.000237
      dxy     :     0.000253

 19 H s       :     0.886869  s :     0.886869
      pz      :     0.016472  p :     0.041715
      px      :     0.007690
      py      :     0.017552
      dz2     :     0.000595  d :     0.002219
      dxz     :     0.000365
      dyz     :     0.000620
      dx2y2   :     0.000301
      dxy     :     0.000339

 20 H s       :     0.838890  s :     0.838890
      pz      :     0.011451  p :     0.041593
      px      :     0.021622
      py      :     0.008520
      dz2     :     0.000290  d :     0.002126
      dxz     :     0.000559
      dyz     :     0.000091
      dx2y2   :     0.000520
      dxy     :     0.000666


                     *******************************
                     * LOEWDIN POPULATION ANALYSIS *
                     *******************************

----------------------
LOEWDIN ATOMIC CHARGES
----------------------
   0 C :   -0.183289
   1 C :   -0.078818
   2 C :    0.005050
   3 C :   -0.020940
   4 C :   -0.016676
   5 C :   -0.020521
   6 C :    0.011384
   7 C :   -0.035304
   8 C :   -0.021464
   9 C :   -0.026452
  10 O :    0.184669
  11 H :    0.025099
  12 H :    0.026265
  13 H :    0.025673
  14 H :    0.026591
  15 H :    0.029997
  16 H :    0.011941
  17 H :    0.012880
  18 H :    0.017285
  19 H :    0.019150
  20 H :    0.007478

-------------------------------
LOEWDIN REDUCED ORBITAL CHARGES
-------------------------------
  0 C s       :     2.708808  s :     2.708808
      pz      :     0.835894  p :     2.691495
      px      :     0.834339
      py      :     1.021261
      dz2     :     0.078481  d :     0.684752
      dxz     :     0.123036
      dyz     :     0.097454
      dx2y2   :     0.215823
      dxy     :     0.169957
      f0      :     0.006754  f :     0.098235
      f+1     :     0.011582
      f-1     :     0.006212
      f+2     :     0.015557
      f-2     :     0.010818
      f+3     :     0.021030
      f-3     :     0.026283

  1 C s       :     2.693733  s :     2.693733
      pz      :     0.854422  p :     2.832725
      px      :     1.015994
      py      :     0.962309
      dz2     :     0.037326  d :     0.499435
      dxz     :     0.074658
      dyz     :     0.068000
      dx2y2   :     0.168719
      dxy     :     0.150731
      f0      :     0.003636  f :     0.052925
      f+1     :     0.003804
      f-1     :     0.004280
      f+2     :     0.005983
      f-2     :     0.006459
      f+3     :     0.014655
      f-3     :     0.014108

  2 C s       :     2.715845  s :     2.715845
      pz      :     0.845257  p :     2.842450
      px      :     0.985211
      py      :     1.011983
      dz2     :     0.026455  d :     0.395441
      dxz     :     0.024574
      dyz     :     0.075341
      dx2y2   :     0.142249
      dxy     :     0.126821
      f0      :     0.002488  f :     0.041214
      f+1     :     0.002603
      f-1     :     0.003724
      f+2     :     0.003776
      f-2     :     0.005828
      f+3     :     0.011394
      f-3     :     0.011401

  3 C s       :     2.723096  s :     2.723096
      pz      :     0.852165  p :     2.857720
      px      :     1.001213
      py      :     1.004342
      dz2     :     0.026174  d :     0.399057
      dxz     :     0.047267
      dyz     :     0.052652
      dx2y2   :     0.110651
      dxy     :     0.162314
      f0      :     0.002446  f :     0.041066
      f+1     :     0.003229
      f-1     :     0.003073
      f+2     :     0.007005
      f-2     :     0.002435
      f+3     :     0.011725
      f-3     :     0.011152

  4 C s       :     2.724471  s :     2.724471
      pz      :     0.847188  p :     2.853405
      px      :     1.015963
      py      :     0.990255
      dz2     :     0.030181  d :     0.397790
      dxz     :     0.071875
      dyz     :     0.024181
      dx2y2   :     0.149338
      dxy     :     0.122216
      f0      :     0.002206  f :     0.041010
      f+1     :     0.003462
      f-1     :     0.003157
      f+2     :     0.003624
      f-2     :     0.006008
      f+3     :     0.011439
      f-3     :     0.011114

  5 C s       :     2.722848  s :     2.722848
      pz      :     0.852213  p :     2.857238
      px      :     0.985520
      py      :     1.019505
      dz2     :     0.025917  d :     0.399313
      dxz     :     0.024471
      dyz     :     0.075866
      dx2y2   :     0.148372
      dxy     :     0.124686
      f0      :     0.002445  f :     0.041123
      f+1     :     0.002636
      f-1     :     0.003679
      f+2     :     0.003887
      f-2     :     0.005569
      f+3     :     0.011511
      f-3     :     0.011396

  6 C s       :     2.715038  s :     2.715038
      pz      :     0.843646  p :     2.836613
      px      :     0.987235
      py      :     1.005731
      dz2     :     0.026668  d :     0.395825
      dxz     :     0.047340
      dyz     :     0.052287
      dx2y2   :     0.110125
      dxy     :     0.159404
      f0      :     0.002456  f :     0.041141
      f+1     :     0.003292
      f-1     :     0.003113
      f+2     :     0.007088
      f-2     :     0.002487
      f+3     :     0.011694
      f-3     :     0.011010

  7 C s       :     2.728303  s :     2.728303
      pz      :     0.937427  p :     2.899161
      px      :     0.984411
      py      :     0.977323
      dz2     :     0.025344  d :     0.365951
      dxz     :     0.032801
      dyz     :     0.077877
      dx2y2   :     0.125216
      dxy     :     0.104714
      f0      :     0.003361  f :     0.041888
      f+1     :     0.001919
      f-1     :     0.004673
      f+2     :     0.003196
      f-2     :     0.007995
      f+3     :     0.007827
      f-3     :     0.012918

  8 C s       :     2.693452  s :     2.693452
      pz      :     0.998082  p :     2.875528
      px      :     0.926981
      py      :     0.950466
      dz2     :     0.050370  d :     0.409575
      dxz     :     0.059716
      dyz     :     0.125126
      dx2y2   :     0.083503
      dxy     :     0.090860
      f0      :     0.004195  f :     0.042907
      f+1     :     0.005092
      f-1     :     0.005404
      f+2     :     0.005145
      f-2     :     0.005540
      f+3     :     0.007657
      f-3     :     0.009873

  9 C s       :     2.715248  s :     2.715248
      pz      :     1.018125  p :     2.721761
      px      :     0.966950
      py      :     0.736687
      dz2     :     0.070785  d :     0.516183
      dxz     :     0.112777
      dyz     :     0.097721
      dx2y2   :     0.129535
      dxy     :     0.105364
      f0      :     0.007244  f :     0.073260
      f+1     :     0.005555
      f-1     :     0.010562
      f+2     :     0.011557
      f-2     :     0.006128
      f+3     :     0.016296
      f-3     :     0.015918

 10 O s       :     3.261450  s :     3.261450
      pz      :     1.655018  p :     4.448931
      px      :     1.422351
      py      :     1.371562
      dz2     :     0.011326  d :     0.098469
      dxz     :     0.015830
      dyz     :     0.012968
      dx2y2   :     0.034932
      dxy     :     0.023414
      f0      :     0.000468  f :     0.006480
      f+1     :     0.000696
      f-1     :     0.000464
      f+2     :     0.001359
      f-2     :     0.000468
      f+3     :     0.001508
      f-3     :     0.001518

 11 H s       :     0.799264  s :     0.799264
      pz      :     0.040127  p :     0.148684
      px      :     0.071427
      py      :     0.037130
      dz2     :     0.002614  d :     0.026953
      dxz     :     0.006983
      dyz     :     0.000842
      dx2y2   :     0.008344
      dxy     :     0.008170

 12 H s       :     0.804030  s :     0.804030
      pz      :     0.039695  p :     0.143485
      px      :     0.052345
      py      :     0.051444
      dz2     :     0.002567  d :     0.026220
      dxz     :     0.003892
      dyz     :     0.003799
      dx2y2   :     0.008366
      dxy     :     0.007596

 13 H s       :     0.804485  s :     0.804485
      pz      :     0.038489  p :     0.143680
      px      :     0.033615
      py      :     0.071576
      dz2     :     0.002387  d :     0.026162
      dxz     :     0.000511
      dyz     :     0.006932
      dx2y2   :     0.007974
      dxy     :     0.008359

 14 H s       :     0.803749  s :     0.803749
      pz      :     0.039696  p :     0.143435
      px      :     0.070294
      py      :     0.033445
      dz2     :     0.002569  d :     0.026224
      dxz     :     0.006909
      dyz     :     0.000789
      dx2y2   :     0.007804
      dxy     :     0.008153

 15 H s       :     0.798968  s :     0.798968
      pz      :     0.038995  p :     0.144422
      px      :     0.052599
      py      :     0.052828
      dz2     :     0.002569  d :     0.026612
      dxz     :     0.003885
      dyz     :     0.003951
      dx2y2   :     0.008503
      dxy     :     0.007705

 16 H s       :     0.824933  s :     0.824933
      pz      :     0.057909  p :     0.136232
      px      :     0.047373
      py      :     0.030950
      dz2     :     0.007548  d :     0.026894
      dxz     :     0.007041
      dyz     :     0.005104
      dx2y2   :     0.003841
      dxy     :     0.003361

 17 H s       :     0.824795  s :     0.824795
      pz      :     0.064485  p :     0.135661
      px      :     0.047138
      py      :     0.024038
      dz2     :     0.008926  d :     0.026664
      dxz     :     0.008188
      dyz     :     0.004578
      dx2y2   :     0.002819
      dxy     :     0.002152

 18 H s       :     0.813434  s :     0.813434
      pz      :     0.060289  p :     0.142357
      px      :     0.038515
      py      :     0.043553
      dz2     :     0.008231  d :     0.026925
      dxz     :     0.005638
      dyz     :     0.007161
      dx2y2   :     0.002792
      dxy     :     0.003102

 19 H s       :     0.811151  s :     0.811151
      pz      :     0.057075  p :     0.142406
      px      :     0.035903
      py      :     0.049428
      dz2     :     0.007928  d :     0.027293
      dxz     :     0.004549
      dyz     :     0.007237
      dx2y2   :     0.003420
      dxy     :     0.004159

 20 H s       :     0.810197  s :     0.810197
      pz      :     0.050411  p :     0.155333
      px      :     0.072483
      py      :     0.032440
      dz2     :     0.003647  d :     0.026992
      dxz     :     0.008223
      dyz     :     0.000892
      dx2y2   :     0.007050
      dxy     :     0.007181


                      *****************************
                      * MAYER POPULATION ANALYSIS *
                      *****************************

  NA   - Mulliken gross atomic population
  ZA   - Total nuclear charge
  QA   - Mulliken gross atomic charge
  VA   - Mayer's total valence
  BVA  - Mayer's bonded valence
  FA   - Mayer's free valence

  ATOM       NA         ZA         QA         VA         BVA        FA
  0 C      5.6967     6.0000     0.3033     3.7161     3.7161    -0.0000
  1 C      5.9637     6.0000     0.0363     3.5296     3.5296     0.0000
  2 C      6.2102     6.0000    -0.2102     3.9995     3.9995    -0.0000
  3 C      6.1282     6.0000    -0.1282     3.9453     3.9453    -0.0000
  4 C      6.1227     6.0000    -0.1227     3.9737     3.9737    -0.0000
  5 C      6.1163     6.0000    -0.1163     3.9374     3.9374     0.0000
  6 C      6.1986     6.0000    -0.1986     3.9982     3.9982     0.0000
  7 C      6.2335     6.0000    -0.2335     3.8645     3.8645     0.0000
  8 C      6.0322     6.0000    -0.0322     3.9301     3.9301    -0.0000
  9 C      5.8840     6.0000     0.1160     3.8878     3.8878     0.0000
 10 O      8.4276     8.0000    -0.4276     1.8809     1.8809    -0.0000
 11 H      0.8673     1.0000     0.1327     1.0234     1.0234    -0.0000
 12 H      0.8705     1.0000     0.1295     1.0033     1.0033    -0.0000
 13 H      0.8685     1.0000     0.1315     0.9998     0.9998    -0.0000
 14 H      0.8688     1.0000     0.1312     1.0010     1.0010     0.0000
 15 H      0.8818     1.0000     0.1182     1.0141     1.0141     0.0000
 16 H      0.9217     1.0000     0.0783     0.9972     0.9972     0.0000
 17 H      0.9459     1.0000     0.0541     1.0092     1.0092     0.0000
 18 H      0.9481     1.0000     0.0519     1.0069     1.0069    -0.0000
 19 H      0.9308     1.0000     0.0692     1.0084     1.0084    -0.0000
 20 H      0.8826     1.0000     0.1174     1.0107     1.0107     0.0000

  Mayer bond orders larger than 0.100000
B(  0-C ,  1-C ) :   0.8890 B(  0-C ,  7-C ) :   1.8865 B(  0-C , 10-O ) :   1.0325 
B(  1-C ,  2-C ) :   1.4002 B(  1-C ,  6-C ) :   1.3607 B(  2-C ,  3-C ) :   1.4763 
B(  2-C , 11-H ) :   0.9661 B(  3-C ,  4-C ) :   1.4628 B(  3-C , 12-H ) :   0.9824 
B(  4-C ,  5-C ) :   1.4251 B(  4-C , 13-H ) :   0.9788 B(  5-C ,  6-C ) :   1.5104 
B(  5-C , 14-H ) :   0.9811 B(  6-C , 15-H ) :   0.9873 B(  7-C ,  8-C ) :   0.9749 
B(  7-C , 20-H ) :   0.9760 B(  8-C ,  9-C ) :   0.9670 B(  8-C , 18-H ) :   0.9926 
B(  8-C , 19-H ) :   1.0230 B(  9-C , 10-O ) :   0.8563 B(  9-C , 16-H ) :   1.0093 
B(  9-C , 17-H ) :   1.0151 

-------
TIMINGS
-------

Total SCF time: 0 days 0 hours 0 min 48 sec 

Total time                  ....      48.325 sec
Sum of individual times     ....      48.305 sec  (100.0%)

SCF preparation             ....       0.424 sec  (  0.9%)
Fock matrix formation       ....      47.319 sec  ( 97.9%)
  Startup                   ....       0.014 sec  (  0.0% of F)
  Coulomb+Exchange Fock     ....      46.114 sec  ( 97.5% of F)
  CPCM terms                ....       1.162 sec  (  2.5% of F)
Diagonalization             ....       0.000 sec  (  0.0%)
Density matrix formation    ....       0.040 sec  (  0.1%)
Total Energy calculation    ....       0.024 sec  (  0.0%)
Population analysis         ....       0.064 sec  (  0.1%)
Orbital Transformation      ....       0.082 sec  (  0.2%)
Orbital Orthonormalization  ....       0.000 sec  (  0.0%)
DIIS solution               ....       0.100 sec  (  0.2%)
SOSCF solution              ....       0.245 sec  (  0.5%)
Finished LeanSCF after  48.4 sec

Maximum memory used throughout the entire LEANSCF-calculation: 35.8 MB


           ************************************************************
           *        Program running with 8 parallel MPI-processes     *
           *              working on a common directory               *
           ************************************************************

------------------------------------------------------------------------------
                         ORCA PROPERTY INTEGRAL CALCULATIONS
------------------------------------------------------------------------------

GBWName                                   ... calc.gbw
Number of atoms                           ...     21
Number of basis functions                 ...    481
Max core memory                           ...   8000 MB

Dipole integrals                          ... YES
Quadrupole integrals                      ...  NO
Linear momentum integrals                 ... YES
Angular momentum integrals                ... YES
Higher moments length integrals           ...  NO
Higher moments velocity integrals         ...  NO
Kinetic energy integrals                  ...  NO
GIAO right hand sides                     ...  NO
GIAO dipole derivative integrals          ...  NO
SOC integrals                             ...  NO
EPR diamagnetic integrals (GIAO)          ...  NO
EPR gauge integrals                       ...  NO
Field gradient integrals                  ...  NO (   0 nuclei)
Spin-dipole/Fermi contact integrals       ...  NO (   0 nuclei)
Contact density integrals                 ...  NO (   0 nuclei)
Nucleus-orbit integrals                   ...  NO (   0 nuclei)
Geometric perturbations                   ...  NO (  21 nuclei)

Choice of electric origin   ... Center of mass
Position of electric origin ... ( -1.0354, -3.9522, -0.0465) 
Choice of magnetic origin   ... GIAO
Position of magnetic origin ... (  0.0000,  0.0000,  0.0000) 

Calculating integrals                     ... Electric Dipole (Length)     done (  0.0 sec)
Calculating integrals                     ... Linear Momentum              done (  0.0 sec)
Calculating integrals                     ... Angular Momentum  (ElOri)    done (  0.0 sec)

Property integrals calculated in   0.1 sec

Maximum memory used throughout the entire PROPINT-calculation: 32.5 MB


           ************************************************************
           *        Program running with 8 parallel MPI-processes     *
           *              working on a common directory               *
           ************************************************************


--------------------------------------------------------------------------------
                             ORCA-MATRIX DRIVEN CI
--------------------------------------------------------------------------------


Wavefunction type
-----------------
Correlation treatment                      ...      CCSD     
Single excitations                         ... ON
Orbital optimization                       ... OFF
Calculation of Z vector                    ... OFF
Calculation of Brueckner orbitals          ... OFF
Perturbative triple excitations            ... ON
CPCM scheme                                ... PTES
Calculation of F12 correction              ... OFF
Frozen core treatment                      ... chemical core (22 el)
Reference Wavefunction                     ... RHF
  Internal Orbitals:    11 ...   38 ( 28 MO's/ 56 electrons)
  Virtual  Orbitals:    39 ...  480 (442 MO's              )
Number of AO's                             ...    481
Number of electrons                        ...     78
Number of correlated electrons             ...     56

Algorithmic settings
--------------------
Integral transformation                    ... All integrals via the RI transformation
K(C) Formation                             ... RI-DLPNO
   PNO-Integral Storage                    ... ON DISK
   PNO occupation number cut-off           ... 3.330e-07
   Singles PNO occupation number cut-off   ... 9.990e-09
   PNO Mulliken prescreening cut-off       ... 1.000e-03
   Domain cut-off (Mulliken population)    ... 1.000e-03
   PNO Normalization                       ...    1
Maximum number of iterations               ...        50
Convergence tolerance (max. residuum)      ... 2.500e-05
Level shift for amplitude update           ... 2.000e-01
Maximum number of DIIS vectors             ...         7
DIIS turned on at iteration                ...         0
Damping before turning on DIIS             ...     0.500
Damping after turning on DIIS              ...     0.000
Pair specific amplitude update             ... OFF
Natural orbital iterations                 ... OFF
Perturbative natural orbital generation    ... OFF
Printlevel                                 ... 2

Singles Fock matrix elements calculated using PNOs.

Memory handling:
----------------
Maximum memory for working arrays          ...   8000 MB
Data storage in matrix containers          ... UNCOMPRESSED
Data type for integral storage             ... DOUBLE
In-Core Storage of quantities:
   Amplitudes+Sigma Vector      ... NO
   J+K operators                ... NO
   DIIS vectors                 ... NO
   3-external integrals         ... NO
   4-external integrals         ... NO

Localization treatment:
-----------------------
Localization option                        ...    6
Localization threshhold                    ... -1.0e+00
Using relative localization threshhold     ... 1.0e-08
Neglect threshold for strong pairs         ... 1.000e-04 Eh
Prescreening threshold for very weak pairs ... 1.000e-06 Eh

Initializing the integral package          ... done
Localizing the valence orbitals
Localizing the valence orbitals
------------------------------------------------------------------------------
                           ORCA ORBITAL LOCALIZATION
------------------------------------------------------------------------------

Input orbitals are from                  ... calc.gbw
Output orbitals are to                   ... calc.loc
Max. number of iterations                ... 128
Localizations seeded randomly            ... off
Convergence tolerance                    ... 1.000e-06
Using relative localization threshhold   ... 1.000e-08
Threshold for strong local MOs           ... 9.500e-01
Threshold for bond MOs                   ... 8.500e-01
Operator                                 ... 0
Orbital range for localization           ... 11 to 38
Localization criterion                   ... FOSTER-BOYS (AUGMENTED HESSIAN)
Doing the dipole integrals     ... o.k.
Initial value of the localization sum :   596.198357
ITERATION   0 : L=  672.5066593161 DL=  7.63e+01 (AVERGE_DL)=    0.4493036996 
ITERATION   1 : L=  680.6723533628 DL=  8.17e+00 (AVERGE_DL)=    0.1469774309 
ITERATION   2 : L=  681.3022165509 DL=  6.30e-01 (AVERGE_DL)=    0.0408203960 
ITERATION   3 : L=  681.6741808817 DL=  3.72e-01 (AVERGE_DL)=    0.0313692942 
ITERATION   4 : L=  681.7625290354 DL=  8.83e-02 (AVERGE_DL)=    0.0152880762 
ITERATION   5 : L=  681.7829286695 DL=  2.04e-02 (AVERGE_DL)=    0.0073462430 
ITERATION   6 : L=  681.7876154993 DL=  4.69e-03 (AVERGE_DL)=    0.0035212243 
ITERATION   7 : L=  681.7886781122 DL=  1.06e-03 (AVERGE_DL)=    0.0016766470 
ITERATION   8 : L=  681.7889181273 DL=  2.40e-04 (AVERGE_DL)=    0.0007968442 
ITERATION   9 : L=  681.7889723347 DL=  5.42e-05 (AVERGE_DL)=    0.0003786896 
ITERATION  10 : L=  681.7889845823 DL=  1.22e-05 (AVERGE_DL)=    0.0001800030 
ITERATION  11 : L=  681.7889873523 DL=  2.77e-06 (AVERGE_DL)=    0.0000856035 
ITERATION  12 : L=  681.7889879762 DL=  6.24e-07 (AVERGE_DL)=    0.0000406270 
LOCALIZATION SUM CONVERGED

------------------------------------------------------
AUGMENTED HESSIAN OPTIMIZATION OF FOSTER-BOYS ORBITALS
------------------------------------------------------

Spin operator:           0
Orbital window:          11 to 38
Number of iterations:    128
Gradient tolerance:      1.000e-06
Number of pairs:         378
Davidson threshold:      2000
Diagonalization method:  LAPACK
Iter:    0   L: 681.7889879762   Grad. norm: 4.855513e-03
   *** Likely close to a maximum now. ***
       Augmented Hessian eigenvalues:  4.15e-07 -8.85e-01 -2.76e+00 -3.28e+00 ... 
Iter:    1   L: 681.7889881838   Grad. norm: 3.115153e-07
LOCALIZATION HAS CONVERGED.

Eigenvalues of the Hessian:
  0 -8.850e-01
  1 -2.763e+00
  2 -3.276e+00
  3 -3.287e+00
  4 -3.399e+00
  5 -5.132e+00
  6 -5.212e+00
  7 -5.721e+00
  8 -7.404e+00
  9 -1.036e+01
    ...


--------------------------------------------------------------------------------
                    LOCALIZED MOLECULAR ORBITAL COMPOSITIONS
--------------------------------------------------------------------------------

The Mulliken populations for each LMO on each atom are computed
The LMO`s will be ordered according to atom index and type
  (A) Strongly localized MO`s have populations of >=0.950 on one atom
  (B) Two center bond orbitals have populations of >=0.850 on two atoms
  (C) Other MO`s are considered to be `delocalized`

FOUND  -   2 strongly local MO`s
       -  26 two center bond MO`s
       -   0 significantly delocalized MO`s

Rather strongly localized orbitals:
MO  12:  10O  -   0.981219
MO  11:  10O  -   0.963921
Bond-like localized orbitals:
MO  38:  20H  -   0.440097  and   7C  -   0.556356
MO  37:  19H  -   0.469934  and   8C  -   0.564171
MO  36:  18H  -   0.478995  and   8C  -   0.539296
MO  35:  17H  -   0.480598  and   9C  -   0.554592
MO  34:  16H  -   0.471217  and   9C  -   0.558540
MO  33:  15H  -   0.437454  and   6C  -   0.573382
MO  32:  14H  -   0.435705  and   5C  -   0.575914
MO  31:  13H  -   0.435923  and   4C  -   0.573761
MO  30:  12H  -   0.435921  and   3C  -   0.575782
MO  29:  11H  -   0.423836  and   2C  -   0.576164
MO  28:  10O  -   0.683254  and   9C  -   0.320953
MO  27:  10O  -   0.664015  and   0C  -   0.367583
MO  26:   9C  -   0.516327  and   8C  -   0.504888
MO  25:   8C  -   0.450157  and   7C  -   0.563638
MO  24:   7C  -   0.491944  and   0C  -   0.553458
MO  23:   7C  -   0.554730  and   0C  -   0.452950
MO  22:   6C  -   0.468445  and   5C  -   0.469400
MO  21:   6C  -   0.468963  and   5C  -   0.466525
MO  20:   6C  -   0.524744  and   1C  -   0.527204
MO  19:   5C  -   0.514304  and   4C  -   0.512850
MO  18:   4C  -   0.455646  and   3C  -   0.473233
MO  17:   4C  -   0.455388  and   3C  -   0.472254
MO  16:   3C  -   0.510817  and   2C  -   0.527359
MO  15:   2C  -   0.457650  and   1C  -   0.489631
MO  14:   2C  -   0.463938  and   1C  -   0.476785
MO  13:   1C  -   0.534992  and   0C  -   0.519525
Localized MO's were stored in: calc.loc

Localizing the core orbitals
------------------------------------------------------------------------------
                           ORCA ORBITAL LOCALIZATION
------------------------------------------------------------------------------

Input orbitals are from                  ... calc.loc
Output orbitals are to                   ... calc.loc
Max. number of iterations                ... 128
Localizations seeded randomly            ... off
Convergence tolerance                    ... 1.000e-06
Using relative localization threshhold   ... 1.000e-08
Threshold for strong local MOs           ... 9.500e-01
Threshold for bond MOs                   ... 8.500e-01
Operator                                 ... 0
Orbital range for localization           ... 0 to 10
Localization criterion                   ... FOSTER-BOYS (AUGMENTED HESSIAN)
Doing the dipole integrals     ... o.k.
Initial value of the localization sum :   227.650378
ITERATION   0 : L=  227.6503826843 DL=  4.95e-06 (AVERGE_DL)=    0.0002999400 
ITERATION   1 : L=  227.6503826843 DL=  0.00e+00 (AVERGE_DL)=    0.0000000000 
LOCALIZATION SUM CONVERGED

------------------------------------------------------
AUGMENTED HESSIAN OPTIMIZATION OF FOSTER-BOYS ORBITALS
------------------------------------------------------

Spin operator:           0
Orbital window:          0 to 10
Number of iterations:    128
Gradient tolerance:      1.000e-06
Number of pairs:         55
Davidson threshold:      2000
Diagonalization method:  LAPACK
Iter:    0   L: 227.6503826843   Grad. norm: 9.066277e-04
   *** Likely close to a maximum now. ***
       Augmented Hessian eigenvalues:  1.68e-09 -2.60e+01 -2.69e+01 -2.78e+01 ... 
Iter:    1   L: 227.6503826852   Grad. norm: 4.903648e-15
LOCALIZATION HAS CONVERGED.

Eigenvalues of the Hessian:
  0 -2.602e+01
  1 -2.690e+01
  2 -2.779e+01
  3 -2.792e+01
  4 -2.793e+01
  5 -2.805e+01
  6 -2.825e+01
  7 -2.833e+01
  8 -2.986e+01
  9 -3.079e+01
    ...


--------------------------------------------------------------------------------
                    LOCALIZED MOLECULAR ORBITAL COMPOSITIONS
--------------------------------------------------------------------------------

The Mulliken populations for each LMO on each atom are computed
The LMO`s will be ordered according to atom index and type
  (A) Strongly localized MO`s have populations of >=0.950 on one atom
  (B) Two center bond orbitals have populations of >=0.850 on two atoms
  (C) Other MO`s are considered to be `delocalized`

FOUND  -  11 strongly local MO`s
       -   0 two center bond MO`s
       -   0 significantly delocalized MO`s

Rather strongly localized orbitals:
MO  10:  10O  -   0.999242
MO   9:   9C  -   1.001117
MO   8:   8C  -   1.001980
MO   7:   7C  -   1.001817
MO   6:   6C  -   1.001137
MO   5:   5C  -   1.001529
MO   4:   4C  -   1.001731
MO   3:   3C  -   1.001495
MO   2:   2C  -   1.001050
MO   1:   1C  -   1.000188
MO   0:   0C  -   0.999975
Localized MO's were stored in: calc.loc

Warning: reference  - re-canonicalizations have been set to INT 1 VIRT 1
Warning: internal orbitals are localized - no re-canonicalization of internal orbitals
Warning: UsePNO is turned on - no re-canonicalization of internal and virtual orbitals
Fock densities were made 
Making Fock matrix and reference energy:

--------------------------
CLOSED-SHELL FOCK OPERATOR
--------------------------

MDCI_FockCPCM: ediel   =  -0.009654757000
MDCI_FockCPCM: <VCPCM> =  -0.272491531611
Time needed for Fock operator              ...           18.977 sec
Reference energy                           ...   -459.518332694

--------------
DLPNO SETTINGS (2015 fully linear scaling implementation)
--------------

TCutMKN:           1.000e-03
TCutPAO:           1.000e-03
TCutPNO:           3.330e-07
TCutPNOSingles:    9.990e-09
TCutEN:            9.700e-01
TCutPAOExt:        1.000e-01
TCutPairs:         1.000e-04
TCutPre:           1.000e-06
TCutOSV:           1.000e-06
TCutDOij:          1.000e-05
TCutDO:            1.000e-02
TCutC:             1.000e-04
TCutCPAO:          1.000e-03
TCutCMO:           1.000e-03
TScaleDOMP2PreScr: 2.000e+00
TScaleMKNMP2PreScr:1.000e+01
TScalePNOMP2PreScr:1.000e+00
PAO overlap thresh 1.000e-08
Using PNOs for Singles Fock computation
Use new domains
Use fully linear algorithm
TCutTNO:           1.000e-09
TCutMP2Pairs:      1.000e-05
TCutDOStrong:      2.000e-02
TCutDOWeak:        4.000e-02
TCutMKNStrong:     1.000e-02
TCutMKNWeak:       1.000e-01
NTCutTNO:          1

--------------------------
Creating C-PCM containers                  ... ok
Mulliken population of the LMOs            ... ok
Performing proximity check                 ... 
 found 8 problematic atoms
   => In all likelyhood your results will be entirely fine!
   => In case you don't want to trust it, decrease TCutMKN to below 0.00000393.
   => but note that this is probably not necessary but will increase execution time
Calculating differential overlap integrals ... ok

--------------------------
ELECTRON PAIR PRESCREENING
--------------------------

Dipole-based pair screening          .... used

   TCutDOij = 1.000000e-05
   TCutPre  = 1.000000e-06
   .... Finished loop over pairs
Total time spent in the prescreening                  ...     0.000 sec
sum of pair energies estimated for screened out pairs ...       0.000000000000 Eh
Thresholds for map construction and integral transformation for crude MP2:
   TCutMKN                    ...     1.0e-02
   TCutDO                     ...     2.0e-02
   TCutPairs                  ...     1.0e-04
   TCutPNO_CrudeMP2           ...     3.3e-07
   TCutPNOSingles_CrudeMP2    ...     1.0e-08
--------------------------------
LOCAL RI TRANSFORMATION (IAVPAO)
--------------------------------

Orbital window:      11 to 38
Number of PAOs:     481
Basis functions:    481 (181 shells)
Aux. functions:    1136 (342 shells)
Use SHARK:           on
Have SHARK:         yes

Processing maps (0.0 sec)
Average map sizes:
   Aux shells -> MOs              28.0
   Aux shells -> PAOs            481.0
   MOs        -> AO shells       174.6
   PAOs       -> AO shells       180.8

Calculating integrals (1.6 sec, 116.740 MB)
Sorting integrals (0.2 sec, 116.727 MB)
Total time for the integral transformation: 1.8 sec
--------------------------------
INITIAL GUESS AND PNO GENERATION
--------------------------------

PNO truncation parameters                   .... 
    PAOOverlapThresh   =        1.000e-08

    TCutPairs          =        1.000e-04
    TCutPNO            =        3.330e-07
    TCutPNOSingles     =        9.990e-09
    TCutMP2Pairs       =        1.000e-05
    TCutMKN            =        1.000e-02
    TCutDO             =        2.000e-02

Pair selection                          .... not used
Type of local MP2 treatment                 .... semi-local MP2
Strategy for PNO selection                  .... occupation number selection
Pair density normalization                  .... MP2 norm
Spin component scaling                      .... not used

   .... Finished loop over pairs
Making pair pair interaction lists          ... done

                       ===========================
                        271 OF  406 PAIRS ARE KEPT CCSD PAIRS
                         93 OF  406 PAIRS ARE KEPT MP2 PAIRS FOR (T)
                         42 OF  406 PAIRS ARE SKIPPED
                       ===========================

Total time spent in the initial guess                 ...     5.795 sec
SL-MP2 correlation energy (all non-screened pairs)    ...      -1.744000759420 Eh

Initial PNO correlation energy                        ...      -1.734869523783 Eh
sum of pair energies prescreened and skipped MP2 pairs...      -0.000209208576 Eh
sum of pair energies of crude MP2 skipped pairs only  ...      -0.000209208576 Eh
sum of MP2 pair energies for pairs that were not kept ...      -0.003713314267 Eh
sum of PNO error estimates for the kept pairs         ...      -0.005417921370 Eh
                                                          --------------------
sum of all corrections                                         -0.009131235636
Initial total correlation energy                               -1.744000759420
Thresholds for map construction and integral transformation for fine MP2 and CCSD(T) calculation:
   TCutMKN   ...     1.0e-03
   TCutDO    ...     1.0e-02
   TCutPairs ...     1.0e-04
   TCutCMO   ...     1.0e-03
   TCutCPAO  ...     1.0e-03

Thresholds for map construction and integral transformation for strong Triples:
   TCutMKN   ...     1.0e-02
   TCutDO    ...     2.0e-02
   TCutCMO   ...     1.0e-03
   TCutCPAO  ...     1.0e-03

Thresholds for map construction and integral transformation for weak Triples:
   TCutMKN   ...     1.0e-01
   TCutDO    ...     4.0e-02
   TCutCMO   ...     1.0e-03
   TCutCPAO  ...     1.0e-03

--------------------------------
LOCAL RI TRANSFORMATION (IAVPAO)
--------------------------------

Orbital window:      11 to 38
Number of PAOs:     481
Basis functions:    481 (181 shells)
Aux. functions:    1136 (342 shells)
Use SHARK:           on
Have SHARK:         yes

Processing maps (0.0 sec)
Average map sizes:
   Aux shells -> MOs              27.9
   Aux shells -> PAOs            481.0
   MOs        -> AO shells       174.6
   PAOs       -> AO shells       180.8

Calculating integrals (1.6 sec, 116.190 MB)
Sorting integrals (0.2 sec, 116.177 MB)
Total time for the integral transformation: 1.8 sec
--------------------------------
INITIAL GUESS AND PNO GENERATION
--------------------------------

PNO truncation parameters                   .... 
    PAOOverlapThresh   =        1.000e-08

    TCutPairs          =        1.000e-04
    TCutPNO            =        3.330e-07
    TCutPNOSingles     =        9.990e-09
    TCutMP2Pairs       =        1.000e-05
    TCutMKN            =        1.000e-03
    TCutDO             =        1.000e-02

Pair selection                          .... not used
Type of local MP2 treatment                 .... semi-local MP2
Strategy for PNO selection                  .... occupation number selection
Pair density normalization                  .... MP2 norm
Spin component scaling                      .... not used

   .... Finished loop over pairs

 PNO Occupation Number Statistics: 
  | Av. % of trace(Dij) retained        ...  97.607532334697
  | sigma^2 in % of trace(Dij) retained ...   9.54e+00
  | Av. % of trace(Di) retained         ...  99.998944937130
  | sigma^2 in % of trace(Di) retained  ...   1.31e-07
 Distributions of % trace(Dij) recovered:
  |       >= 99.9  ...    86 ( 23.6 % of all pairs)
  |   [80.0, 90.0) ...    12 (  3.3 % of all pairs)
  |   [90.0, 99.0) ...   155 ( 42.6 % of all pairs)
  |   [99.0, 99.9) ...   111 ( 30.5 % of all pairs)
 Distributions of % trace(Di) recovered :
  |       >= 99.9  ...    28 (100.0 % of all I-pairs )

Making pair pair interaction lists          ... done

                       ===========================
                        271 OF  364 PAIRS ARE KEPT
                       ===========================

Total time spent in the initial guess                 ...     8.495 sec
SL-MP2 correlation energy (all non-screened pairs)    ...      -1.744703868225 Eh

Initial PNO correlation energy                        ...      -1.735759376095 Eh
sum of pair energies estimated for screened out pairs ...      -0.000209208576 Eh
sum of MP2 pair energies for pairs that were not kept ...      -0.003501128715 Eh
sum of PNO error estimates for the kept pairs         ...      -0.005443363415 Eh
                                                          --------------------
sum of all corrections                                         -0.009153700706
Initial total correlation energy                               -1.744913076801
Thresholds for map construction and integral transformation for fine MP2 and CCSD(T) calculation:
   TCutMKN   ...     1.0e-03
   TCutDO    ...     1.0e-02
   TCutPairs ...     1.0e-04
   TCutCMO   ...     1.0e-03
   TCutCPAO  ...     1.0e-03

Time for aux screen maps:            0.005
Time for maps after fine MP2:            0.017
-----------------------------
LOCAL RI TRANSFORMATION (IJV)
-----------------------------

Orbital window:      11 to 38
Basis functions:    481 (181 shells)
Aux. functions:    1136 (342 shells)
Use SHARK:           on

Processing maps (0.0 sec)
Average map sizes:
   Aux shells -> MOs(i)           26.2
   Aux shells -> MOs(j)           28.0
   MOs        -> AO shells       174.6

Calculating integrals (1.6 sec, 6.396 MB)
Sorting integrals (0.0 sec, 6.384 MB)
Total time for the integral transformation: 1.6 sec
--------------------------------
LOCAL RI TRANSFORMATION (VABPAO)
--------------------------------

Number of PAOs:     481
Basis functions:    481 (181 shells)
Aux. functions:    1136 (342 shells)
Use SHARK:           on

Processing maps (0.0 sec)
Average map sizes:
   Aux shells -> PAOs            481.0
   PAOs       -> AO shells       180.8

Calculating integrals (3.5 sec, 2005.217 MB)
Finished


-------------------------------------
Pair Pair Term precalculation with     
RI-(ij|mn) and (im|jn) transformation  
ON THE FLY                             
-------------------------------------

   IBatch   1 (of   2)              ... done (   77.285 sec)
   IBatch   2 (of   2)              ... done (   21.361 sec)
Total EXT                           ...          98.646 sec

IAVPA Available = YES
VABPAO Available= YES
IJV Available   = YES
IJK Available   = NO
PNO3i Available = YES
PNO3j Available = YES
PNO4 Available  = YES
---------------------
RI-PNO TRANSFORMATION
---------------------

Total Number of PNOs                   ... 10161
Average number of PNOs per pair        ...    37
Maximal number of PNOs per pair        ...    81
   #pairs with  1 -  5 PNOs   :    0
   #pairs with  6 - 10 PNOs   :    2
   #pairs with 11 - 15 PNOs   :   20
   #pairs with 16 - 20 PNOs   :   27
   #pairs with 21 - 25 PNOs   :   17
   #pairs with 26 - 30 PNOs   :   28
   #pairs with 31 - 35 PNOs   :   45
   #pairs with 36 - 40 PNOs   :   11
   #pairs with 41 - 45 PNOs   :   41
   #pairs with 46 - 50 PNOs   :   23
   #pairs with 51 - 55 PNOs   :   23
   #pairs with 56 - 60 PNOs   :   12
   #pairs with 61 - 65 PNOs   :    5
   #pairs with 66 - 70 PNOs   :    2
   #pairs with 71 - 75 PNOs   :    9
   #pairs with 76 - 80 PNOs   :    5
   #pairs with 81 - 85 PNOs   :    1

Generation of (ij|ab)[P] integrals            ... on
Generation of (ia|bc)[P],(ja|bc)[P] integrals ... on
Storage of 3 and 4 external integrals         ... on
Generation of ALL (ka|bc)[P] integrals        ... on
Keep RI integrals in memory                   ... off

Ibatch:  1 (of  1)
Starting 2-4 index PNO integral generation ... done

Timings:
Total PNO integral transformation time     ...         38.710 sec
Size of the 3-external file                ...       178 MB
Size of the 4-external file                ...      1264 MB
Size of the IKJL file                      ...         0 MB
Size of the all 3-external file            ...      2485 MB
Size of the 1-external file                ...         6 MB

Making pair/pair overlap matrices          ... done (    4.262 sec)
Size of the pair overlap file              ... 605 MB
Redoing the guess amplitudes               ... done (    0.006 sec)

-------------------------
FINAL STARTUP INFORMATION
-------------------------

E(0)                                       ...   -459.518332694
E(SL-MP2)                                  ...     -1.744703868
E(SL-MP2) including corrections            ...     -1.744913077
Initial E(tot)                             ...   -461.263245771
<T|T>                                      ...      0.516634627
Number of pairs included                   ... 271
Total number of pairs                      ... 406

------------------------------------------------
                  RHF COUPLED CLUSTER ITERATIONS
------------------------------------------------

Number of PNO amplitudes to be optimized   ...       452523
Number of non-PNO amplitudes               ...     52943644
Untruncated number of regular amplitudes   ...     79317784

Iter       E(tot)           E(Corr)          Delta-E          Residual     Time
  0   -461.263336171     -1.735849777      0.008854092      0.014511299   13.52
                           *** Turning on DIIS ***
  1   -461.323537658     -1.796051263     -0.060201486      0.010858149   14.01
  2   -461.368282928     -1.840796534     -0.044745271      0.004479722   14.04
  3   -461.376903943     -1.849417548     -0.008621015      0.002731321   14.04
  4   -461.379558963     -1.852072569     -0.002655020      0.001247330   14.08
  5   -461.380420667     -1.852934273     -0.000861704      0.000465232   14.01
  6   -461.380641243     -1.853154849     -0.000220576      0.000117950   14.01
  7   -461.380659631     -1.853173237     -0.000018388      0.000051855   14.08
  8   -461.380668223     -1.853181828     -0.000008592      0.000035134   14.22
  9   -461.380662029     -1.853175635      0.000006194      0.000023986   14.15
               --- The Coupled-Cluster iterations have converged ---

----------------------
COUPLED CLUSTER ENERGY
----------------------

E(0)                                       ...   -459.518332694
E(CORR)(strong-pairs)                      ...     -1.853182500
E(CORR)(weak-pairs)                        ...     -0.009153701
E(CORR)(corrected)                         ...     -1.862336200
C-PCM corr. term (included in E(CORR))     ...     -0.000006865
E(TOT)                                     ...   -461.380668894
Singles Norm <S|S>**1/2                    ...      0.079451081  
T1 diagnostic                              ...      0.010617097  

------------------
LARGEST AMPLITUDES
------------------
  28-> 39  28-> 39       0.052135
  23-> 39  23-> 39       0.051878
  24-> 39  24-> 39       0.050515
  27-> 40  27-> 40       0.042720
  35-> 42  35-> 42       0.041518
  24-> 39  23-> 39       0.038407
  34-> 42  34-> 42       0.037346
  33-> 43  33-> 43       0.036528
  20-> 43  20-> 43       0.035555
  19-> 43  19-> 43       0.035286
  26-> 40  26-> 40       0.034960
  16-> 43  16-> 43       0.034713
  15-> 39  15-> 39       0.034388
  14-> 39  14-> 39       0.033660
  29-> 43  29-> 43       0.033641
  17-> 39  17-> 39       0.032966


-------------------------------------------
DLPNO BASED TRIPLES CORRECTION
-------------------------------------------

Singles multiplier          ...  1.000000
TCutTNO                     ... 1.000e-09
TCutMP2Pairs                ... 1.000e-05
TCutDOStrong                ... 2.000e-02
TCutMKNStrong               ... 1.000e-02
TCutDOWeak                  ... 4.000e-02
TCutMKNWeak                 ... 1.000e-01

Fragment selection                          .... not used
Number of Triples that are to be computed   ...      2313

 . . . . . . . . .
10% done  
20% done  
30% done  
40% done  
50% done  
60% done  
70% done  
80% done  
90% done               (    273.133 sec)
Triples timings:
Total time for T0               ...   292.508 sec
Total time for Iterative (T)    ...     0.000 sec
Total time of overall (T)       ...   303.071 sec

Triples List generation         ...     0.000 sec
TNO generation                  ...    19.363 sec
Pair density generation         ...     0.006 sec
Look up tables                  ...     0.000 sec
Generating 3-index integrals    ...   187.855 sec
  Make 4-ind.int. from 3-ind.int...    28.606 sec
  Projecting amplitudes (D + S) ...    28.101 sec
  Downprojecting integrals      ...     0.004 sec
  Energy contr. (sum over a,b,c)...     7.922 sec
Fitting ET(->0)                 ...     0.000 sec

Everything after 3-index        ...    85.278 sec

Timing details:
 TNO integrals                  ...   214.034 sec
   Reading 3-index integrals    ...     0.769 sec
   Sorting integrals            ...    27.250 sec
       Sorting integrals 1      ...     0.002 sec
       Sorting integrals 2      ...    16.438 sec
       Sorting integrals 3      ...     0.837 sec
       Sorting integrals 4      ...     0.085 sec
       Sorting integrals 5      ...     0.221 sec
       Sorting integrals 6      ...     9.667 sec
   Calculating local VM**-1/2   ...     1.445 sec
   Orthogonal. integrals        ...     2.107 sec
   Multipl. 3-index integrals   ...   182.463 sec
   All concerning IRIab (w/TNO) ...    14.360 sec

 Calculate W0/W1                ...    20.623 sec
 W 3-ext contribution           ...    11.349 sec
 W 3-int contribution           ...     3.212 sec
 Sorting W                      ...     5.382 sec

 V exchange contribution        ...     3.109 sec

 Timings for Triples without generation
     of 3-index integrals       ...    85.274 sec
       0 weak pairs             ...    72.453 sec
       1 weak pair              ...    12.820 sec
       2 weak pairs             ...     0.000 sec
       3 weak pairs             ...     0.000 sec
  Extra time for extrapolation  ...     0.000 sec

Number of Triples   (0, 1, 2, 3 weak pairs; overall):   1599     714       0       0  (  2313)
Number of Atoms     (0, 1, 2, 3 weak pairs; overall):   14.3    13.1     0.0     0.0  (    21)
Number of PAOs      (0, 1, 2, 3 weak pairs; overall):  354.0   339.6     0.0     0.0  (   481)
Number of AuxFcns   (0, 1, 2, 3 weak pairs; overall):  487.2   380.3     0.0     0.0  (  1136)
Number of TNOs      (0, 1, 2, 3 weak pairs         ):   97.9    68.4     0.0     0.0
Aver. Number of NTNO, Atoms, PAOs, AuxFcns / Triples:   2313    88.8    14.0   349.5   454.2

Triples Correction (T)                     ...     -0.088712937
Final correlation energy                   ...     -1.951049137
E(CCSD)                                    ...   -461.380668894
E(CCSD(T))                                 ...   -461.469381831


--------------------------------------------------------------------------------
                                    TIMINGS
--------------------------------------------------------------------------------


Total execution time                   ...      680.686 sec

Localization of occupied MO's          ...        0.224 sec (  0.0%)
Fock Matrix Formation                  ...       18.977 sec (  2.8%)
Global overlap, Fock, MKN matrices     ...       38.955 sec (  5.7%)
Differential overlap integrals         ...        0.917 sec (  0.1%)
Organizing maps                        ...        0.049 sec (  0.0%)
RI 3-index integral generations        ...        8.687 sec (  1.3%)
RI-PNO integral transformation         ...      154.167 sec ( 22.6%)
Initial Guess                          ...       14.367 sec (  2.1%)
DIIS Solver                            ...        0.307 sec (  0.0%)
State Vector Update                    ...        0.023 sec (  0.0%)
Sigma-vector construction              ...      139.827 sec ( 20.5%)
  <D|H|D>(0-ext)                       ...        4.917 sec (  3.5% of sigma)
  <D|H|D>(2-ext Fock)                  ...        0.019 sec (  0.0% of sigma)
  <D|H|D>(2-ext)                       ...       16.092 sec ( 11.5% of sigma)
  <D|H|D>(4-ext)                       ...       14.777 sec ( 10.6% of sigma)
  <D|H|D>(4-ext-corr)                  ...       67.348 sec ( 48.2% of sigma)
  CCSD doubles correction              ...        0.256 sec (  0.2% of sigma)
  <S|H|S>                              ...        1.309 sec (  0.9% of sigma)
  <S|H|D>(1-ext)                       ...        0.581 sec (  0.4% of sigma)
  <D|H|S>(1-ext)                       ...        0.014 sec (  0.0% of sigma)
  <S|H|D>(3-ext)                       ...        0.395 sec (  0.3% of sigma)
  Fock-dressing                        ...       19.197 sec ( 13.7% of sigma)
  Singles amplitudes                   ...        0.936 sec (  0.7% of sigma)
  (ik|jl)-dressing                     ...        3.420 sec (  2.4% of sigma)
  (ij|ab),(ia|jb)-dressing             ...        3.067 sec (  2.2% of sigma)
  C-PCM terms                          ...        4.347 sec (  3.1% of sigma)
  Pair energies                        ...        0.009 sec (  0.0% of sigma)
Total Time for computing (T)           ...      303.116 sec ( 44.5% of ALL)
C-PCM correction to E(CORR)            ...        0.420 sec (  0.1%)


Maximum memory used throughout the entire MDCI-calculation: 7956.2 MB

-------------------------   --------------------
FINAL SINGLE POINT ENERGY      -461.469381830982
-------------------------   --------------------


           ************************************************************
           *        Program running with 8 parallel MPI-processes     *
           *              working on a common directory               *
           ************************************************************

------------------------------------------------------------------------------
                              ORCA PROPERTY CALCULATIONS
------------------------------------------------------------------------------

GBWName                                 ... calc.gbw
Number of atoms                         ...     21
Number of basis functions               ...    481
Max core memory                         ...   8000 MB

Electric properties:
Dipole moment                           ... YES
Quadrupole moment                       ...  NO
Static polarizability (Dipole/Dipole)   ...  NO
Static polarizability (Dipole/Quad.)    ...  NO
Static polarizability (Quad./Quad.)     ...  NO
Static polarizability (Velocity)        ...  NO

Atomic electric properties:
Dipole moment                           ...  NO
Quadrupole moment                       ...  NO
Static polarizability                   ...  NO

Choice of electric origin               ... Center of mass
Position of electric origin             ...    -1.035380    -3.952210    -0.046500

General magnetic properties:
Magnetizability                         ...  NO

EPR properties:
g-Tensor (aka g-matrix)                 ...  NO
Zero-Field splitting spin-orbit         ...  NO
Zero-field splitting spin-spin          ...  NO
Hyperfine couplings                     ...  NO (   0 nuclei)
Quadrupole couplings                    ...  NO (   0 nuclei)
Contact density                         ...  NO (   0 nuclei)

NMR properties:
Chemical shifts                         ...  NO (   0 nuclei)
Spin-rotation constants                 ...  NO (   0 nuclei)
Spin-spin couplings                     ...  NO (   0 nuclei,    0 pairs)

Choice of magnetic origin               ... GIAO
Position of magnetic origin             ...     0.000000     0.000000     0.000000

Properties with geometric perturbations:
SCF Hessian                             ...  NO
IR spectrum                             ...  NO
VCD spectrum                            ...  NO
X-ray spectroscopy properties:
SCF XES/XAS/RIXS spectra                ...  NO


-------------
DIPOLE MOMENT
-------------

Method             : SCF
Type of density    : Electron Density
Multiplicity       :   1
Irrep              :   0
Energy             :  -459.5183382498036053 Eh
Relativity type    : 
Basis              : AO
                                X                 Y                 Z
Electronic contribution:     -0.044408697      -3.403008550       0.508521668
Nuclear contribution   :     -0.254208045       3.872428251      -0.726360727
                        -----------------------------------------
Total Dipole Moment    :     -0.298616742       0.469419700      -0.217839059
                        -----------------------------------------
Magnitude (a.u.)       :      0.597478593
Magnitude (Debye)      :      1.518669894


--------------------
Rotational spectrum 
--------------------
 
Rotational constants in cm-1:             0.110295             0.022188             0.018643 
Rotational constants in MHz :          3306.551823           665.186846           558.891702 

Dipole components along the rotational axes: 
x,y,z [a.u.] :     0.355934     0.463951    -0.122640 
x,y,z [Debye]:     0.904713     1.179271    -0.311726 

 

Dipole moment calculation done in   0.0 sec 

Maximum memory used throughout the entire PROP-calculation: 27.6 MB

--------------------------------
SUGGESTED CITATIONS FOR THIS RUN
--------------------------------

Below you find a list of papers that are relevant to this ORCA run
We neither can nor want to force you to cite these papers, but we appreciate if you do
You receive ORCA, which is the product of decades of hard work by many enthusiastic individuals, for free
The only thing we kindly ask in return is that you cite our papers,
We deeply appreciate it, if you show your appreciation for ORCA by not just citing the generic ORCA reference.

Please note that relegating all ORCA citations to the supporting information does *not* help us.
SI sections are not indexed - citations you put there will not count into any citation statistics
But we need these citations in order to attract the funding resources that allow us to do what we are doing

Therefore, if you are a happy ORCA user, please consider citing a few of the papers listed below in the main body of your paper

In addition to the list printed below, the program has created the file calc.bibtex that contains the list in bibtex format
You can import this file easily into all common literature databanks and citation aid programs


List of essential papers. We consider these as the minimum necessary citations

  1. Neese,F.
     Software update: the ORCA program system, version 5.0
     WIRES Comput. Molec. Sci., 2022 12(1)e1606
     doi.org/10.1002/wcms.1606

List of papers to cite with high priority. The work reported in these papers was absolutely
necessary for this run to complete.
Our perspective: the developers of density functionals and basis sets usually get cited in chemistry papers
Good! But without the algorithms to do something with them, the functionals or basis sets would not do anything.
Hence, in our opinion, the algorithm design and method developments papers are equally worthy of getting cited

  1. Neese,F.; Hansen,A.; Liakos,D.G.
     Efficient and accurate approximations to the local coupled cluster singles doubles method using a truncated pair natural orbital basis
     J. Chem. Phys., 2009 131 064103
     doi.org/10.1063/1.3173827
  2. Neese,F.; Wennmohs,F.; Hansen,A.
     Efficient and accurate local approximations to coupled-electron pair approaches: An attempt to revive the pair natural orbital method
     J. Chem. Phys., 2009 130 114108
     doi.org/10.1063/1.3086717
  3. Riplinger,C.; Neese,F.
     An efficient and near linear scaling pair natural orbital based local coupled cluster method
     J. Chem. Phys., 2013 138(3)Art. No. 034106
     doi.org/10.1063/1.4773581
  4. Riplinger,C.; Sandhoefer,B.; Hansen,A.; Neese,F.
     Natural triple excitations in local coupled cluster calculations with pair natural orbitals
     J. Chem. Phys., 2013 139(13)Art. No. 134101
     doi.org/10.1063/1.4821834
  5. Riplinger,C.; Pinski,P.; Becker,U.; Valeev,E.F.; Neese,F.
     Sparse maps-A systematic infrastructure for reduced-scaling electronic structure methods. II. Linear scaling domain based pair natural orbital coupled cluster theory
     J. Chem. Phys., 2016 144 
     doi.org/10.1063/1.4939030
  6. Bistoni,G.; Riplinger,C.; Minenkov,Y.; Cavallo,L.; Auer,A.A.; Neese,F.
     Treating Subvalence Correlation Effects in Domain Based Pair Natural Orbital Coupled Cluster Calculations: An Out-of-the-Box Approach
     J. Theo. Comp. Chem., 2017 13 3220-3227
     doi.org/10.1021/acs.jctc.7b00352
  7. Garcia-Rates,M.; Neese,F.
     Effect of the Solute Cavity on the Solvation Energy and its Derivatives within the Framework of the Gaussian Charge Scheme
     J. Comput. Chem., 2020 41 922-939
     doi.org/10.1002/jcc.26139
  8. Garcia-Rates,M.; Becker,U.; Neese,F.
     Implicit solvation in domain based pair natural orbital coupled cluster (DLPNO-CCSD) theory
     J. Comput. Chem., 2021 42 1959-1973
     doi.org/10.1002/jcc.26726
  9. Neese,F.
     The SHARK Integral Generation and Digestion System
     J. Comp. Chem., 2022  1-16
     doi.org/10.1002/jcc.26942

List of suggested additional citations. These are papers that are important in the 'surrounding' of 
of this run, or papers that preceded the highly important papers. If you like your results we are grateful for a citation.

  1. Neese,F.
     The ORCA program system
     WIRES Comput. Molec. Sci., 2012 2(1)73-78
     doi.org/10.1002/wcms.81
  2. Neese,F.
     Software update: the ORCA program system, version 4.0
     WIRES Comput. Molec. Sci., 2018 8(1)1-6
     doi.org/10.1002/wcms.1327
  3. Neese,F.; Wennmohs,F.; Becker,U.; Riplinger,C.
     The ORCA quantum chemistry program package
     J. Chem. Phys., 2020 152 Art. No. L224108
     doi.org/10.1063/5.0004608

List of optional additional citations

  1. Neese,F.
     Approximate second-order SCF convergence for spin unrestricted wavefunctions
     Chem. Phys. Lett., 2000 325(1-3)93-98
     doi.org/10.1016/s0009-2614(00)00662-x

Timings for individual modules:

Sum of individual times          ...      732.188 sec (=  12.203 min)
Startup calculation              ...        1.270 sec (=   0.021 min)   0.2 %
SCF iterations                   ...       48.923 sec (=   0.815 min)   6.7 %
Property integrals               ...        0.382 sec (=   0.006 min)   0.1 %
Property calculations            ...        0.303 sec (=   0.005 min)   0.0 %
MDCI module                      ...      681.311 sec (=  11.355 min)  93.1 %
                             ****ORCA TERMINATED NORMALLY****
TOTAL RUN TIME: 0 days 0 hours 12 minutes 12 seconds 412 msec
'calc.bibtex' -> '/hsnfs/users/frank/ThermodynamicMap/2Phenyl/IM/SP/calc.bibtex'
'calc.cpcm' -> '/hsnfs/users/frank/ThermodynamicMap/2Phenyl/IM/SP/calc.cpcm'
'calc.cpcm_corr' -> '/hsnfs/users/frank/ThermodynamicMap/2Phenyl/IM/SP/calc.cpcm_corr'
'calc.densities' -> '/hsnfs/users/frank/ThermodynamicMap/2Phenyl/IM/SP/calc.densities'
'calc.densitiesinfo' -> '/hsnfs/users/frank/ThermodynamicMap/2Phenyl/IM/SP/calc.densitiesinfo'
'calc.err' -> '/hsnfs/users/frank/ThermodynamicMap/2Phenyl/IM/SP/calc.err'
'calc.gbw' -> '/hsnfs/users/frank/ThermodynamicMap/2Phenyl/IM/SP/calc.gbw'
'calc.ges' -> '/hsnfs/users/frank/ThermodynamicMap/2Phenyl/IM/SP/calc.ges'
'calc.job' -> '/hsnfs/users/frank/ThermodynamicMap/2Phenyl/IM/SP/calc.job'
'calc.loc' -> '/hsnfs/users/frank/ThermodynamicMap/2Phenyl/IM/SP/calc.loc'
'calc.property.txt' -> '/hsnfs/users/frank/ThermodynamicMap/2Phenyl/IM/SP/calc.property.txt'
'calc.xyz' -> '/hsnfs/users/frank/ThermodynamicMap/2Phenyl/IM/SP/calc.xyz'
cp: cannot stat 'calc.asa.inp': No such file or directory
cp: missing destination file operand after '/hsnfs/users/frank/ThermodynamicMap/2Phenyl/IM/SP/'
Try 'cp --help' for more information.
cp: cannot stat 'calc.pc.tmp': No such file or directory
cp: cannot stat 'calc.QM2.pc.tmp': No such file or directory
