# Supplementary material for: Bro̷nsted Acid-Catalyzed Reduction of Furans
Source: J Am Chem Soc. 2025 Feb 19;147(9):7932–8. doi: 10.1021/jacs.4c18485 (PMC11887439; doi:10.1021/jacs.4c18485)
Supplement: Supplementary file 2 — ja4c18485_si_002.zip [file ja4c18485_si_002.zip › AllCoordinates/2-Ph-Furan/IM_2/calc.mpi8.out]

! Job execution by suborca V 10.00 !
Job started from head1.mpi-muelheim.mpg.de, running /hsnfs/software/orca/orca_stable_directory/orca_stable_20240726/orca on xe31th12.mpi-muelheim.mpg.de in /usr/scratch/frank/calc__8525948 (/bin/ksh)
Job execution start: Fri Jul 26 16:24:36 CEST 2024
Shared library path: /hsnfs/software/openmpi-4.1.0/lib:/hsnfs/software/orca/orca_stable_directory/orca_stable_20240726:/hsnfs/software/themis/llvm-14.0.1/lib::/hsnfs/software/cfour-2.1/lib:/hsnfs/software/orca/orca_stable:/usr/users/openmpi-2.0.4/lib:/opt/intel/lib/intel64:/opt/intel/mkl/lib/intel64
SLURM Job ID is: 8525948
SLURM_JOB_NODELIST: xe31th12
Maxcore enforced by SLURM: 9600 MB per core
Expanded nodelist (1 nodes):
xe31th12

                                 *****************
                                 * O   R   C   A *
                                 *****************

                                            #,                                       
                                            ###                                      
                                            ####                                     
                                            #####                                    
                                            ######                                   
                                           ########,                                 
                                     ,,################,,,,,                         
                               ,,#################################,,                 
                          ,,##########################################,,             
                       ,#########################################, ''#####,          
                    ,#############################################,,   '####,        
                  ,##################################################,,,,####,       
                ,###########''''           ''''###############################       
              ,#####''   ,,,,##########,,,,          '''####'''          '####       
            ,##' ,,,,###########################,,,                        '##       
           ' ,,###''''                  '''############,,,                           
         ,,##''                                '''############,,,,        ,,,,,,###''
      ,#''                                            '''#######################'''  
     '                                                          ''''####''''         
             ,#######,   #######,   ,#######,      ##                                
            ,#'     '#,  ##    ##  ,#'     '#,    #''#        ,####,   ,####,        
            ##       ##  ##   ,#'  ##            #'  '#       #'       #'  '#        
            ##       ##  #######   ##           ,######,      #####,   #    #        
            '#,     ,#'  ##    ##  '#,     ,#' ,#      #,     #,   #   #,  ,#        
             '#######'   ##     ##  '#######'  #'      '#     '####' # '####'        


                #########################################################
                #                        -***-                          #
                #          Department of theory and spectroscopy        #
                #                                                       #
                #                      Frank Neese                      #
                #                                                       #
                #     Directorship, Architecture, Infrastructure        #
                #                    SHARK, DRIVERS                     #
                #        Core code/Algorithms in most modules           #
                #                                                       #
                #        Max Planck Institute fuer Kohlenforschung      #
                #                Kaiser Wilhelm Platz 1                 #
                #                 D-45470 Muelheim/Ruhr                 #
                #                      Germany                          #
                #                                                       #
                #                  All rights reserved                  #
                #                        -***-                          #
                #########################################################


                         Program Version 6.0.x  -   STABLE   -
                                (GIT: $d6293895$)
                ($2024-07-24 15:24:10 +0200 $)

                         (BUILD: $Fri 26 Jul 2024 01:03:43 AM CEST$)


 With contributions from (in alphabetic order):
   Daniel Aravena         : Magnetic Suceptibility
   Michael Atanasov       : Ab Initio Ligand Field Theory (pilot matlab implementation)
   Alexander A. Auer      : GIAO ZORA, VPT2 properties, NMR spectrum
   Ute Becker             : All parallelization in ORCA, NUMFREQ, NUMCALC
   Giovanni Bistoni       : ED, misc. LED, open-shell LED, HFLD
   Martin Brehm           : Molecular dynamics
   Dmytro Bykov           : pre 5.0 version of the SCF Hessian
   Marcos Casanova-Páez   : Triplet and SCS-CIS(D). UHF-(DLPNO)-IP/EA/STEOM-CCSD. UHF-CVS-IP/STEOM-CCSD
   Vijay G. Chilkuri      : MRCI spin determinant printing, contributions to CSF-ICE
   Pauline Colinet        : FMM embedding
   Dipayan Datta          : RHF DLPNO-CCSD density
   Achintya Kumar Dutta   : EOM-CC, STEOM-CC
   Nicolas Foglia         : Exact transition moments, OPA infrastructure, MCD improvements
   Dmitry Ganyushin       : Spin-Orbit,Spin-Spin,Magnetic field MRCI
   Miquel Garcia          : C-PCM and meta-GGA Hessian, CCSD/C-PCM, Gaussian charge scheme
   Tiago L. C. Gouveia    : GS-ROHF, GS-ROCIS
   Yang Guo               : DLPNO-NEVPT2, F12-NEVPT2, CIM, IAO-localization
   Andreas Hansen         : Spin unrestricted coupled pair/coupled cluster methods
   Ingolf Harden          : AUTO-CI MPn and infrastructure 
   Benjamin Helmich-Paris : MC-RPA, TRAH-(SCF,CASSCF), AVAS, COSX integrals, SCF dyn. polar.
   Lee Huntington         : MR-EOM, pCC
   Robert Izsak           : Overlap fitted RIJCOSX, COSX-SCS-MP3, EOM
   Riya Kayal             : Wick's Theorem for AUTO-CI, AUTO-CI UHF-CCSDT
   Emily Kempfer          : AUTO-CI, RHF CISDT and CCSDT
   Christian Kollmar      : KDIIS, OOCD, Brueckner-CCSD(T), CCSD density, CASPT2, CASPT2-K, improved NEVPT2
   Axel Koslowski         : Symmetry handling
   Simone Kossmann        : Meta GGA functionals, TD-DFT gradient, OOMP2, (MP2 Hessian; deprecated post 5.0)
   Lucas Lang             : DCDCAS
   Marvin Lechner         : AUTO-CI (C++ implementation), FIC-MRCC
   Spencer Leger          : CASSCF response
   Dagmar Lenk            : GEPOL surface, SMD, ORCA-2-JSON
   Dimitrios Liakos       : Extrapolation schemes; Compound Job, initial MDCI parallelization
   Dimitrios Manganas     : Further ROCIS development; embedding schemes. LFT, Crystal Embedding
   Dimitrios Pantazis     : SARC Basis sets
   Anastasios Papadopoulos: AUTO-CI, single reference methods and gradients
   Taras Petrenko         : pre 6.0 DFT Hessian and TD-DFT gradient, (ASA, deprecated), ECA, 1-Electron XAS/XES, NRVS
   Peter Pinski           : DLPNO-MP2, DLPNO-MP2 Gradient
   Christoph Reimann      : Effective Core Potentials
   Marius Retegan         : Local ZFS, SOC
   Christoph Riplinger    : Optimizer, TS searches, QM/MM, DLPNO-CCSD(T), (RO)-DLPNO pert. Triples
   Michael Roemelt        : Original ROCIS implementation
   Masaaki Saitow         : Open-shell DLPNO-CCSD energy and density
   Barbara Sandhoefer     : DKH picture change effects
   Kantharuban Sivalingam : CASSCF convergence/infrastructure, NEVPT2 and variants, FIC-MRCI
   Bernardo de Souza      : ESD, SOC TD-DFT
   Georgi Stoychev        : AutoAux, RI-MP2 NMR, DLPNO-MP2 response, X2C
   Van Anh Tran           : RI-MP2 g-tensors
   Willem Van den Heuvel  : Paramagnetic NMR
   Zikuan Wang            : NOTCH, Electric field optimization 
   Frank Wennmohs         : Technical directorship and infrastructure
   Hang Xu                : AUTO-CI-Response properties 


 We gratefully acknowledge several colleagues who have allowed us to
 interface, adapt or use parts of their codes:
   Stefan Grimme, W. Hujo, H. Kruse, P. Pracht,  : VdW corrections, initial TS optimization,
                  C. Bannwarth, S. Ehlert,         DFT functionals, gCP, sTDA/sTD-DF
                  L. Wittmann, M. Mueller
   Ed Valeev, F. Pavosevic, A. Kumar             : LibInt (2-el integral package), F12 methods
   Garnet Chan, S. Sharma, J. Yang, R. Olivares  : DMRG
   Ulf Ekstrom                                   : XCFun DFT Library
   Mihaly Kallay                                 : mrcc  (arbitrary order and MRCC methods)
   Frank Weinhold                                : gennbo (NPA and NBO analysis)
   Simon Mueller                                 : openCOSMO-RS
   Christopher J. Cramer and Donald G. Truhlar   : smd solvation model
   Lars Goerigk                                  : TD-DFT with DH, B97 family of functionals
   V. Asgeirsson, H. Jonsson                     : NEB implementation
   FAccTs GmbH                                   : IRC, NEB, NEB-TS, DLPNO-Multilevel, CI-OPT
                                                   MM, QMMM, 2- and 3-layer-ONIOM, Crystal-QMMM,
                                                   LR-CPCM, SF, NACMEs, symmetry and pop. for TD-DFT,
                                                   nearIR, NL-DFT gradient (VV10), updates on ESD,
                                                   ML-optimized integration grids, MBIS, APM,
                                                   GOAT, DOCKER, SOLVATOR, interface openCOSMO-RS
   S Lehtola, MJT Oliveira, MAL Marques          : LibXC Library
   Liviu Ungur et al                             : ANISO software


 Your calculation uses the libint2 library for the computation of 2-el integrals
 For citations please refer to: http://libint.valeyev.net

 Your ORCA version has been built with support for libXC version: 6.2.2
 For citations please refer to: https://libxc.gitlab.io

 This ORCA versions uses:
   CBLAS   interface :  Fast vector & matrix operations
   LAPACKE interface :  Fast linear algebra routines
   SCALAPACK package :  Parallel linear algebra routines
   Shared memory     :  Shared parallel matrices
   BLAS/LAPACK       :  OpenBLAS 0.3.26  USE64BITINT DYNAMIC_ARCH NO_AFFINITY Haswell SINGLE_THREADED
        Core in use  :  Haswell
   Copyright (c) 2011-2014, The OpenBLAS Project


NOTE: MaxCore=8000 MB was set to SCF,MP2,MDCI,CIPSI,MRCI and CIS
      => If you want to overwrite this, your respective input block should be placed after the MaxCore statement
Your calculation utilizes the atom-pairwise dispersion correction
with the Becke-Johnson damping scheme (D3BJ)


================================================================================

----- Orbital basis set information -----
Your calculation utilizes the basis: def2-SVP
   F. Weigend and R. Ahlrichs, Phys. Chem. Chem. Phys. 7, 3297 (2005).

----- AuxJ basis set information -----
Your calculation utilizes the auxiliary basis: def2/J
   F. Weigend, Phys. Chem. Chem. Phys. 8, 1057 (2006).

----- AuxC basis set information -----
Your calculation utilizes the auxiliary basis: def2-SVP/C
  H-La, Hf-Rn : A. Hellweg, C. Hattig, S. Hofener and W. Klopper, Theor. Chem. Acc. 117, 587 (2007).
        Ce-Lu : J. Chmela and M. E. Harding, Mol. Phys. (2018).

================================================================================
                                        WARNINGS
                       Please study these warnings very carefully!
================================================================================

WARNING: Old DensityContainer found on disk!
         Will remove this file - 
         If you want to keep old densities, please start your calculation with a different basename. 


WARNING: The frozen-core approximation for MP2-gradient calculations is turned on by default.

WARNING: Geometry Optimization
  ===> : Switching off AutoStart
         For restart on a previous wavefunction, please use MOREAD

WARNING: The frozen-core approximation is turned on by default for 
         the MP2 part of double-hybrid DFT.

================================================================================
                                       INPUT FILE
================================================================================
NAME = calc.inp
|  1> ! RI-B2PLYP D3BJ  def2-SVP def2-SVP/C RIJCOSX def2/J  TightOpt NumFreq
|  2> 
|  3> %cpcm
|  4> epsilon 16.7                    # Dielectric constant
|  5> refrac 1.275   
|  6> SURFACETYPE VDW_GAUSSIAN
|  7> end
|  8> 
|  9> 
| 10> %maxcore 8000
| 11> 
| 12> %PAL NPROCS 8 END
| 13> 
| 14> * xyz 0 1
| 15>  C          1.0087153336        0.5105522495        0.6342519312
| 16>  C         -0.4393498980        0.1936022531        0.3170271977
| 17>  C         -0.8297959157       -1.0865170823       -0.0445088992
| 18>  C         -2.1499827285       -1.3487814440       -0.3665154317
| 19>  C         -3.0886195021       -0.3323415583       -0.3372044192
| 20>  C         -2.7035251616        0.9484133289        0.0230331065
| 21>  C         -1.3856332132        1.2102651067        0.3501058886
| 22>  C          1.6731991322        1.1513343863       -0.5559519451
| 23>  C          2.6695264704        0.3912970648       -0.9706292088
| 24>  C          2.7877703423       -0.8086214227       -0.0840025442
| 25>  O          1.7882342241       -0.6458412207        0.9085828553
| 26>  H         -0.0958781883       -1.8774221696       -0.0559489104
| 27>  H         -2.4459122872       -2.3504857141       -0.6422304872
| 28>  H         -4.1184558528       -0.5366085456       -0.5908218635
| 29>  H         -3.4329496153        1.7448281515        0.0517863329
| 30>  H         -1.0876616761        2.2092808372        0.6365254311
| 31>  H          3.7702148488       -0.8709978437        0.4035579335
| 32>  H          2.6240293068       -1.7437828192       -0.6407142373
| 33>  H          1.0423055327        1.1698122943        1.5165809079
| 34>  H          1.3166935158        2.0739109395       -0.9724456328
| 35>  H          3.3291936277        0.5520534306       -1.8024005041
| 36> *
| 37> 
| 38>                          ****END OF INPUT****
================================================================================

                       *****************************
                       * Geometry Optimization Run *
                       *****************************

Geometry optimization settings:
Update method            Update   .... BFGS
Choice of coordinates    CoordSys .... (2022) Redundant Internals
Initial Hessian          InHess   .... Almloef's Model
Max. no of cycles        MaxIter  .... 63

Convergence Tolerances:
Energy Change            TolE     ....  1.0000e-06 Eh
Max. Gradient            TolMAXG  ....  1.0000e-04 Eh/bohr
RMS Gradient             TolRMSG  ....  3.0000e-05 Eh/bohr
Max. Displacement        TolMAXD  ....  1.0000e-03 bohr
RMS Displacement         TolRMSD  ....  6.0000e-04 bohr
Strict Convergence                .... False

------------------------------------------------------------------------------
                        ORCA OPTIMIZATION COORDINATE SETUP
------------------------------------------------------------------------------

The optimization will be done in redundant internal coordinates (2022)
Making redundant internal coordinates   ...  (2022 redundants) done
Evaluating the initial hessian          ...  (Almloef) done
Evaluating the coordinates              ...  done
Calculating the B-matrix                .... done
Calculating the G-matrix                .... done
Diagonalizing the G-matrix              .... done
Small eigenvalue found = 2.125e-02
The first mode is                       ....   51
The number of degrees of freedom        ....   57

    -----------------------------------------------------------------
                    Redundant Internal Coordinates


    -----------------------------------------------------------------
         Definition                    Initial Value    Approx d2E/dq
    -----------------------------------------------------------------
      1. B(C   1,C   0)                  1.5159         0.393421   
      2. B(C   2,C   1)                  1.3863         0.633318   
      3. B(C   3,C   2)                  1.3840         0.638799   
      4. B(C   4,C   3)                  1.3839         0.639067   
      5. B(C   5,C   4)                  1.3851         0.636230   
      6. B(C   6,C   5)                  1.3829         0.641333   
      7. B(C   6,C   1)                  1.3893         0.626409   
      8. B(C   7,C   0)                  1.5062         0.407664   
      9. B(C   8,C   7)                  1.3200         0.808147   
     10. B(C   9,C   8)                  1.4966         0.422301   
     11. B(O  10,C   9)                  1.4180         0.504851   
     12. B(O  10,C   0)                  1.4213         0.498775   
     13. B(H  11,C   2)                  1.0790         0.374914   
     14. B(H  12,C   3)                  1.0803         0.373191   
     15. B(H  13,C   4)                  1.0801         0.373442   
     16. B(H  14,C   5)                  1.0804         0.373090   
     17. B(H  15,C   6)                  1.0811         0.372019   
     18. B(H  16,C   9)                  1.0985         0.348970   
     19. B(H  17,C   9)                  1.1006         0.346379   
     20. B(H  18,C   0)                  1.1019         0.344655   
     21. B(H  19,C   7)                  1.0732         0.383056   
     22. B(H  20,C   8)                  1.0737         0.382312   
     23. A(C   7,C   0,O  10)          104.8737         0.385288   
     24. A(C   1,C   0,O  10)          113.2149         0.382913   
     25. A(C   1,C   0,C   7)          110.1820         0.372126   
     26. A(C   7,C   0,H  18)          111.3918         0.326646   
     27. A(O  10,C   0,H  18)          108.3907         0.335701   
     28. A(C   1,C   0,H  18)          108.7698         0.324741   
     29. A(C   2,C   1,C   6)          119.3473         0.436538   
     30. A(C   0,C   1,C   2)          121.1097         0.401811   
     31. A(C   0,C   1,C   6)          119.5152         0.401035   
     32. A(C   3,C   2,H  11)          120.4944         0.357135   
     33. A(C   1,C   2,C   3)          120.2867         0.438082   
     34. A(C   1,C   2,H  11)          119.2114         0.356612   
     35. A(C   2,C   3,C   4)          120.1922         0.438797   
     36. A(C   4,C   3,H  12)          120.0447         0.356881   
     37. A(C   2,C   3,H  12)          119.7631         0.356855   
     38. A(C   5,C   4,H  13)          120.0691         0.356652   
     39. A(C   3,C   4,H  13)          120.1877         0.356921   
     40. A(C   3,C   4,C   5)          119.7430         0.438478   
     41. A(C   4,C   5,C   6)          120.1040         0.438758   
     42. A(C   6,C   5,H  14)          119.8385         0.357079   
     43. A(C   4,C   5,H  14)          120.0572         0.356595   
     44. A(C   1,C   6,C   5)          120.3257         0.437529   
     45. A(C   5,C   6,H  15)          120.0187         0.356905   
     46. A(C   1,C   6,H  15)          119.6553         0.355481   
     47. A(C   0,C   7,C   8)          109.6504         0.422227   
     48. A(C   8,C   7,H  19)          128.5961         0.373171   
     49. A(C   0,C   7,H  19)          121.7246         0.332397   
     50. A(C   7,C   8,C   9)          109.5831         0.424898   
     51. A(C   9,C   8,H  20)          122.0343         0.334240   
     52. A(C   7,C   8,H  20)          128.3825         0.373046   
     53. A(H  16,C   9,H  17)          108.0176         0.287656   
     54. A(O  10,C   9,H  17)          110.2883         0.336657   
     55. A(C   8,C   9,H  17)          111.7049         0.328822   
     56. A(C   8,C   9,O  10)          105.4830         0.388483   
     57. A(O  10,C   9,H  16)          109.0404         0.337076   
     58. A(C   8,C   9,H  16)          112.2785         0.329227   
     59. A(C   0,O  10,C   9)          110.1746         0.397421   
     60. D(C   6,C   1,C   0,C   7)    -78.5613         0.011505   
     61. D(C   2,C   1,C   0,O  10)    -17.5710         0.011505   
     62. D(C   2,C   1,C   0,H  18)   -138.1239         0.011505   
     63. D(C   2,C   1,C   0,C   7)     99.5086         0.011505   
     64. D(C   6,C   1,C   0,O  10)    164.3591         0.011505   
     65. D(C   3,C   2,C   1,C   6)     -0.1306         0.027829   
     66. D(H  11,C   2,C   1,C   6)   -179.1406         0.027829   
     67. D(C   3,C   2,C   1,C   0)   -178.2037         0.027829   
     68. D(H  11,C   2,C   1,C   0)      2.7863         0.027829   
     69. D(H  12,C   3,C   2,H  11)     -0.6942         0.028345   
     70. D(H  12,C   3,C   2,C   1)   -179.6914         0.028345   
     71. D(C   4,C   3,C   2,H  11)    179.3703         0.028345   
     72. D(C   4,C   3,C   2,C   1)      0.3730         0.028345   
     73. D(C   5,C   4,C   3,H  12)    179.7096         0.028370   
     74. D(C   5,C   4,C   3,C   2)     -0.3550         0.028370   
     75. D(H  13,C   4,C   3,H  12)     -0.0825         0.028370   
     76. D(H  13,C   4,C   3,C   2)    179.8529         0.028370   
     77. D(H  14,C   5,C   4,H  13)      0.0590         0.028102   
     78. D(H  14,C   5,C   4,C   3)   -179.7334         0.028102   
     79. D(C   6,C   5,C   4,H  13)    179.8891         0.028102   
     80. D(C   6,C   5,C   4,C   3)      0.0967         0.028102   
     81. D(H  15,C   6,C   5,H  14)      0.1775         0.028585   
     82. D(H  15,C   6,C   5,C   4)   -179.6530         0.028585   
     83. D(C   1,C   6,C   5,H  14)    179.9753         0.028585   
     84. D(C   1,C   6,C   5,C   4)      0.1448         0.028585   
     85. D(H  15,C   6,C   1,C   2)    179.6707         0.027187   
     86. D(H  15,C   6,C   1,C   0)     -2.2251         0.027187   
     87. D(C   5,C   6,C   1,C   2)     -0.1278         0.027187   
     88. D(C   5,C   6,C   1,C   0)    177.9764         0.027187   
     89. D(C   8,C   7,C   0,O  10)      3.8639         0.012314   
     90. D(C   8,C   7,C   0,C   1)   -118.2868         0.012314   
     91. D(H  19,C   7,C   0,O  10)   -177.9353         0.012314   
     92. D(H  19,C   7,C   0,C   1)     59.9140         0.012314   
     93. D(C   8,C   7,C   0,H  18)    120.9047         0.012314   
     94. D(H  20,C   8,C   7,H  19)      0.7675         0.047298   
     95. D(H  20,C   8,C   7,C   0)    178.8094         0.047298   
     96. D(C   9,C   8,C   7,H  19)   -179.3428         0.047298   
     97. D(C   9,C   8,C   7,C   0)     -1.3008         0.047298   
     98. D(H  17,C   9,C   8,C   7)    118.0715         0.013183   
     99. D(H  16,C   9,C   8,H  20)     59.4929         0.013183   
    100. D(H  16,C   9,C   8,C   7)   -120.4051         0.013183   
    101. D(O  10,C   9,C   8,H  20)    178.1336         0.013183   
    102. D(O  10,C   9,C   8,C   7)     -1.7645         0.013183   
    103. D(C   0,O  10,C   9,H  17)   -116.4759         0.020162   
    104. D(C   0,O  10,C   9,H  16)    125.0711         0.020162   
    105. D(C   0,O  10,C   9,C   8)      4.2905         0.020162   
    106. D(C   9,O  10,C   0,H  18)   -124.0609         0.019665   
    107. D(C   9,O  10,C   0,C   7)     -4.9827         0.019665   
    108. D(C   9,O  10,C   0,C   1)    115.1712         0.019665   
    -----------------------------------------------------------------

Number of atoms                         .... 21
Number of degrees of freedom            .... 108


         *************************************************************
         *                GEOMETRY OPTIMIZATION CYCLE   1            *
         *************************************************************
---------------------------------
CARTESIAN COORDINATES (ANGSTROEM)
---------------------------------
  C      1.008715    0.510552    0.634252
  C     -0.439350    0.193602    0.317027
  C     -0.829796   -1.086517   -0.044509
  C     -2.149983   -1.348781   -0.366515
  C     -3.088620   -0.332342   -0.337204
  C     -2.703525    0.948413    0.023033
  C     -1.385633    1.210265    0.350106
  C      1.673199    1.151334   -0.555952
  C      2.669526    0.391297   -0.970629
  C      2.787770   -0.808621   -0.084003
  O      1.788234   -0.645841    0.908583
  H     -0.095878   -1.877422   -0.055949
  H     -2.445912   -2.350486   -0.642230
  H     -4.118456   -0.536609   -0.590822
  H     -3.432950    1.744828    0.051786
  H     -1.087662    2.209281    0.636525
  H      3.770215   -0.870998    0.403558
  H      2.624029   -1.743783   -0.640714
  H      1.042306    1.169812    1.516581
  H      1.316694    2.073911   -0.972446
  H      3.329194    0.552053   -1.802401

----------------------------
CARTESIAN COORDINATES (A.U.)
----------------------------
  NO LB      ZA    FRAG     MASS         X           Y           Z
   0 C     6.0000    0    12.011    1.906196    0.964804    1.198562
   1 C     6.0000    0    12.011   -0.830251    0.365855    0.599095
   2 C     6.0000    0    12.011   -1.568087   -2.053220   -0.084110
   3 C     6.0000    0    12.011   -4.062879   -2.548828   -0.692614
   4 C     6.0000    0    12.011   -5.836645   -0.628035   -0.637224
   5 C     6.0000    0    12.011   -5.108922    1.792241    0.043526
   6 C     6.0000    0    12.011   -2.618467    2.287070    0.661604
   7 C     6.0000    0    12.011    3.161888    2.175707   -1.050597
   8 C     6.0000    0    12.011    5.044674    0.739444   -1.834223
   9 C     6.0000    0    12.011    5.268122   -1.528073   -0.158742
  10 O     8.0000    0    15.999    3.379273   -1.220463    1.716973
  11 H     1.0000    0     1.008   -0.181184   -3.547814   -0.105728
  12 H     1.0000    0     1.008   -4.622104   -4.441774   -1.213640
  13 H     1.0000    0     1.008   -7.782754   -1.014043   -1.116492
  14 H     1.0000    0     1.008   -6.487335    3.297247    0.097862
  15 H     1.0000    0     1.008   -2.055383    4.174936    1.202859
  16 H     1.0000    0     1.008    7.124674   -1.645947    0.762614
  17 H     1.0000    0     1.008    4.958697   -3.295272   -1.210774
  18 H     1.0000    0     1.008    1.969672    2.210625    2.865923
  19 H     1.0000    0     1.008    2.488190    3.919124   -1.837656
  20 H     1.0000    0     1.008    6.291264    1.043230   -3.406043

--------------------------------
INTERNAL COORDINATES (ANGSTROEM)
--------------------------------
 C      0   0   0     0.000000000000     0.00000000     0.00000000
 C      1   0   0     1.515909544376     0.00000000     0.00000000
 C      2   1   0     1.386312358368   121.10974547     0.00000000
 C      3   2   1     1.383966770946   120.28673585   181.79634398
 C      4   3   2     1.383852654530   120.19220276     0.37303517
 C      5   4   3     1.385063827805   119.74295439   359.64503033
 C      6   5   4     1.382889057728   120.10401464     0.09674101
 C      1   2   3     1.506228977481   110.18203102    99.50864757
 C      8   1   2     1.319955350740   109.65035492   241.71315762
 C      9   8   1     1.496627152054   109.58307732   358.69915881
 O     10   9   8     1.418025254024   105.48298574   358.23552655
 H      3   2   1     1.079025931832   119.21142932     2.78631763
 H      4   3   2     1.080279843503   119.76309194   180.30862035
 H      5   4   3     1.080097087940   120.18766463   179.85291369
 H      6   5   4     1.080353345596   120.05721873   180.26660263
 H      7   6   5     1.081136263860   120.01870302   180.34701644
 H     10   9   8     1.098545968844   112.27852081   239.59488906
 H     10   9   8     1.100575246607   111.70494102   118.07154740
 H      1   2   3     1.101933088381   108.76983042   221.87610290
 H      8   1   2     1.073177871060   121.72463623    59.91401633
 H      9   8   1     1.073707062122   128.38253547   178.80941906

---------------------------
INTERNAL COORDINATES (A.U.)
---------------------------
 C      0   0   0     0.000000000000     0.00000000     0.00000000
 C      1   0   0     2.864653882668     0.00000000     0.00000000
 C      2   1   0     2.619750693386   121.10974547     0.00000000
 C      3   2   1     2.615318175535   120.28673585   181.79634398
 C      4   3   2     2.615102526762   120.19220276     0.37303517
 C      5   4   3     2.617391312552   119.74295439   359.64503033
 C      6   5   4     2.613281592703   120.10401464     0.09674101
 C      1   2   3     2.846360262415   110.18203102    99.50864757
 C      8   1   2     2.494354121903   109.65035492   241.71315762
 C      9   8   1     2.828215441973   109.58307732   358.69915881
 O     10   9   8     2.679679381090   105.48298574   358.23552655
 H      3   2   1     2.039063502561   119.21142932     2.78631763
 H      4   3   2     2.041433052215   119.76309194   180.30862035
 H      5   4   3     2.041087694253   120.18766463   179.85291369
 H      6   5   4     2.041571951042   120.05721873   180.26660263
 H      7   6   5     2.043051452147   120.01870302   180.34701644
 H     10   9   8     2.075951026639   112.27852081   239.59488906
 H     10   9   8     2.079785805861   111.70494102   118.07154740
 H      1   2   3     2.082351754947   108.76983042   221.87610290
 H      8   1   2     2.028012269288   121.72463623    59.91401633
 H      9   8   1     2.029012295468   128.38253547   178.80941906

---------------------
BASIS SET INFORMATION
---------------------
There are 3 groups of distinct atoms

 Group   1 Type C   : 7s4p1d contracted to 3s2p1d pattern {511/31/1}
 Group   2 Type O   : 7s4p1d contracted to 3s2p1d pattern {511/31/1}
 Group   3 Type H   : 4s1p contracted to 2s1p pattern {31/1}

Atom   0C    basis set group =>   1
Atom   1C    basis set group =>   1
Atom   2C    basis set group =>   1
Atom   3C    basis set group =>   1
Atom   4C    basis set group =>   1
Atom   5C    basis set group =>   1
Atom   6C    basis set group =>   1
Atom   7C    basis set group =>   1
Atom   8C    basis set group =>   1
Atom   9C    basis set group =>   1
Atom  10O    basis set group =>   2
Atom  11H    basis set group =>   3
Atom  12H    basis set group =>   3
Atom  13H    basis set group =>   3
Atom  14H    basis set group =>   3
Atom  15H    basis set group =>   3
Atom  16H    basis set group =>   3
Atom  17H    basis set group =>   3
Atom  18H    basis set group =>   3
Atom  19H    basis set group =>   3
Atom  20H    basis set group =>   3
---------------------------------
AUXILIARY/J BASIS SET INFORMATION
---------------------------------
There are 3 groups of distinct atoms

 Group   1 Type C   : 12s5p4d2f1g contracted to 6s4p3d1f1g pattern {711111/2111/211/2/1}
 Group   2 Type O   : 12s5p4d2f1g contracted to 6s4p3d1f1g pattern {711111/2111/211/2/1}
 Group   3 Type H   : 5s2p1d contracted to 3s1p1d pattern {311/2/1}

Atom   0C    basis set group =>   1
Atom   1C    basis set group =>   1
Atom   2C    basis set group =>   1
Atom   3C    basis set group =>   1
Atom   4C    basis set group =>   1
Atom   5C    basis set group =>   1
Atom   6C    basis set group =>   1
Atom   7C    basis set group =>   1
Atom   8C    basis set group =>   1
Atom   9C    basis set group =>   1
Atom  10O    basis set group =>   2
Atom  11H    basis set group =>   3
Atom  12H    basis set group =>   3
Atom  13H    basis set group =>   3
Atom  14H    basis set group =>   3
Atom  15H    basis set group =>   3
Atom  16H    basis set group =>   3
Atom  17H    basis set group =>   3
Atom  18H    basis set group =>   3
Atom  19H    basis set group =>   3
Atom  20H    basis set group =>   3
---------------------------------
AUXILIARY/C BASIS SET INFORMATION
---------------------------------
There are 3 groups of distinct atoms

 Group   1 Type C   : 8s6p5d3f contracted to 6s5p4d1f pattern {311111/21111/2111/3}
 Group   2 Type O   : 8s6p5d3f contracted to 6s5p4d1f pattern {311111/21111/2111/3}
 Group   3 Type H   : 4s3p2d contracted to 3s2p1d pattern {211/21/2}

Atom   0C    basis set group =>   1
Atom   1C    basis set group =>   1
Atom   2C    basis set group =>   1
Atom   3C    basis set group =>   1
Atom   4C    basis set group =>   1
Atom   5C    basis set group =>   1
Atom   6C    basis set group =>   1
Atom   7C    basis set group =>   1
Atom   8C    basis set group =>   1
Atom   9C    basis set group =>   1
Atom  10O    basis set group =>   2
Atom  11H    basis set group =>   3
Atom  12H    basis set group =>   3
Atom  13H    basis set group =>   3
Atom  14H    basis set group =>   3
Atom  15H    basis set group =>   3
Atom  16H    basis set group =>   3
Atom  17H    basis set group =>   3
Atom  18H    basis set group =>   3
Atom  19H    basis set group =>   3
Atom  20H    basis set group =>   3


           ************************************************************
           *        Program running with 8 parallel MPI-processes     *
           *              working on a common directory               *
           ************************************************************
------------------------------------------------------------------------------
                             ORCA STARTUP CALCULATIONS
                           -- RI-GTO INTEGRALS CHOSEN --
------------------------------------------------------------------------------
------------------------------------------------------------------------------
                   ___                                                        
                  /   \      - P O W E R E D   B Y -                         
                 /     \                                                     
                 |  |  |   _    _      __       _____    __    __             
                 |  |  |  | |  | |    /  \     |  _  \  |  |  /  |          
                  \  \/   | |  | |   /    \    | | | |  |  | /  /          
                 / \  \   | |__| |  /  /\  \   | |_| |  |  |/  /          
                |  |  |   |  __  | /  /__\  \  |    /   |      \           
                |  |  |   | |  | | |   __   |  |    \   |  |\   \          
                \     /   | |  | | |  |  |  |  | |\  \  |  | \   \       
                 \___/    |_|  |_| |__|  |__|  |_| \__\ |__|  \__/        
                                                                              
                      - O R C A' S   B I G   F R I E N D -                    
                                      &                                       
                       - I N T E G R A L  F E E D E R -                       
                                                                              
 v1 FN, 2020, v2 2021, v3 2022-2024                                           
------------------------------------------------------------------------------


----------------------
SHARK INTEGRAL PACKAGE
----------------------

Number of atoms                             ...     21
Number of basis functions                   ...    204
Number of shells                            ...     96
Maximum angular momentum                    ...      2
Integral batch strategy                     ... SHARK/LIBINT Hybrid
RI-J (if used) integral strategy            ... SPLIT-RIJ (Revised 2003 algorithm where possible)
Printlevel                                  ...      1
Contraction scheme used                     ... SEGMENTED contraction
Prescreening option                         ... SCHWARTZ
   Thresh                                   ... 1.000e-12
   Tcut                                     ... 1.000e-14
   Tpresel                                  ... 1.000e-14 
Coulomb Range Separation                    ... NOT USED
Exchange Range Separation                   ... NOT USED
Multipole approximations                    ... NOT USED
Finite Nucleus Model                        ... NOT USED
CABS basis                                  ... NOT available
Auxiliary Coulomb fitting basis             ... AVAILABLE
   # of basis functions in Aux-J            ...    649
   # of shells in Aux-J                     ...    215
   Maximum angular momentum in Aux-J        ...      4
Auxiliary J/K fitting basis                 ... NOT available
Auxiliary Correlation fitting basis         ... AVAILABLE
   # of basis functions in Aux-C            ...    668
   # of shells in Aux-C                     ...    236
   Maximum angular momentum in Aux-C        ...      3
Auxiliary 'external' fitting basis          ... NOT available

Checking pre-screening integrals            ... done (  0.0 sec) Dimension = 96
Check shell pair data                       ... done (  0.0 sec)
Shell pair information
Shell pair cut-off parameter TPreSel        ...   1.0e-14
Total number of shell pairs                 ...      4656
Shell pairs after pre-screening             ...      4309
Total number of primitive shell pairs       ...     16826
Primitive shell pairs kept                  ...     11391
          la=0 lb=0:   1322 shell pairs
          la=1 lb=0:   1578 shell pairs
          la=1 lb=1:    495 shell pairs
          la=2 lb=0:    533 shell pairs
          la=2 lb=1:    321 shell pairs
          la=2 lb=2:     60 shell pairs

Calculating one electron integrals          ... done (  0.0 sec)
Calculating RI/J V-Matrix + Cholesky decomp.... done (  0.0 sec)
Calculating RI/C V-Matrix + Cholesky decomp.... done (  0.0 sec)
Calculating Nuclear repulsion               ... done (  0.0 sec) ENN=    571.439791701153 Eh

Diagonalization of the overlap matrix:
Smallest eigenvalue                        ... 2.690e-04
Time for diagonalization                   ...    0.006 sec
Threshold for overlap eigenvalues          ... 1.000e-07
Number of eigenvalues below threshold      ... 0
Time for construction of square roots      ...    0.003 sec
Total time needed                          ...    0.010 sec

-------------------
DFT GRID GENERATION
-------------------

General Integration Accuracy     IntAcc      ... 4.388
Radial Grid Type                 RadialGrid  ... OptM3 with GC (2021)
Angular Grid (max. ang.)         AngularGrid ... 4 (Lebedev-302)
Angular grid pruning method      GridPruning ... 4 (adaptive)
Weight generation scheme         WeightScheme... mBecke (2022)
Basis function cutoff            BFCut       ... 1.0000e-12
Integration weight cutoff        WCut        ... 1.0000e-14
Partially contracted basis set               ... off
Rotationally invariant grid construction     ... off
Angular grids for H and He will be reduced by one unit

Total number of grid points                  ...    98050
Total number of batches                      ...     1542
Average number of points per batch           ...       63
Average number of grid points per atom       ...     4669

--------------------
COSX GRID GENERATION
--------------------

GRIDX 1
-------
General Integration Accuracy     IntAcc      ... 3.816
Radial Grid Type                 RadialGrid  ... OptM3 with GC (2021)
Angular Grid (max. ang.)         AngularGrid ... 1 (Lebedev-50)
Angular grid pruning method      GridPruning ... 4 (adaptive)
Weight generation scheme         WeightScheme... mBecke (2022)
Basis function cutoff            BFCut       ... 1.0000e-12
Integration weight cutoff        WCut        ... 1.0000e-14
Partially contracted basis set               ... on
Rotationally invariant grid construction     ... off
Angular grids for H and He will be reduced by one unit

Total number of grid points                  ...    12482
Total number of batches                      ...      108
Average number of points per batch           ...      115
Average number of grid points per atom       ...      594
UseSFitting                                  ... on

GRIDX 2
-------
General Integration Accuracy     IntAcc      ... 4.020
Radial Grid Type                 RadialGrid  ... OptM3 with GC (2021)
Angular Grid (max. ang.)         AngularGrid ... 2 (Lebedev-110)
Angular grid pruning method      GridPruning ... 4 (adaptive)
Weight generation scheme         WeightScheme... mBecke (2022)
Basis function cutoff            BFCut       ... 1.0000e-12
Integration weight cutoff        WCut        ... 1.0000e-14
Partially contracted basis set               ... on
Rotationally invariant grid construction     ... off
Angular grids for H and He will be reduced by one unit

Total number of grid points                  ...    27098
Total number of batches                      ...      223
Average number of points per batch           ...      121
Average number of grid points per atom       ...     1290
UseSFitting                                  ... on

GRIDX 3
-------
General Integration Accuracy     IntAcc      ... 4.338
Radial Grid Type                 RadialGrid  ... OptM3 with GC (2021)
Angular Grid (max. ang.)         AngularGrid ... 3 (Lebedev-194)
Angular grid pruning method      GridPruning ... 4 (adaptive)
Weight generation scheme         WeightScheme... mBecke (2022)
Basis function cutoff            BFCut       ... 1.0000e-12
Integration weight cutoff        WCut        ... 1.0000e-14
Partially contracted basis set               ... on
Rotationally invariant grid construction     ... off
Angular grids for H and He will be reduced by one unit

Total number of grid points                  ...    59478
Total number of batches                      ...      475
Average number of points per batch           ...      125
Average number of grid points per atom       ...     2832
UseSFitting                                  ... on
Initializing property integral containers    ... done (  0.0 sec)

SHARK setup successfully completed in   1.2 seconds

Maximum memory used throughout the entire STARTUP-calculation: 26.8 MB


           ************************************************************
           *        Program running with 8 parallel MPI-processes     *
           *              working on a common directory               *
           ************************************************************
-------------------------------------------------------------------------------
                                 ORCA GUESS
                   Start orbitals & Density for SCF / CASSCF
-------------------------------------------------------------------------------

------------
SCF SETTINGS
------------
Hamiltonian:
 Density Functional     Method          .... DFT(GTOs)
 Exchange Functional    Exchange        .... B88
   X-Alpha parameter    XAlpha          ....  0.666667
   Becke's b parameter  XBeta           ....  0.004200
 Correlation Functional Correlation     .... LYP
 LDA part of GGA corr.  LDAOpt          .... VWN-3
 Gradients option       PostSCFGGA      .... off
 Hybrid DFT is turned on
   Fraction HF Exchange ScalHFX         ....  0.530000
   Scaling of DF-GGA-X  ScalDFX         ....  0.470000
   Scaling of DF-GGA-C  ScalDFC         ....  0.730000
   Scaling of DF-LDA-C  ScalLDAC        ....  0.730000
   Perturbative correction              ....  0.270000
   NL short-range parameter             ....  7.800000
 RI-approximation to the Coulomb term is turned on
   Number of AuxJ basis functions       .... 649
   RIJ-COSX (HFX calculated with COS-X)).... on


General Settings:
 Integral files         IntName         .... calc
 Hartree-Fock type      HFTyp           .... RHF
 Total Charge           Charge          ....    0
 Multiplicity           Mult            ....    1
 Number of Electrons    NEL             ....   78
 Basis Dimension        Dim             ....  204
 Nuclear Repulsion      ENuc            ....    571.4397917012 Eh

Convergence Acceleration:
 AO-DIIS                CNVDIIS         .... on
   Start iteration      DIISMaxIt       ....    12
   Startup error        DIISStart       ....  0.200000
   # of expansion vecs  DIISMaxEq       ....     5
   Bias factor          DIISBfac        ....   1.050
   Max. coefficient     DIISMaxC        ....  10.000
 MO-DIIS                CNVKDIIS        .... off
 Trust-Rad. Augm. Hess. CNVTRAH         .... auto
   Auto Start mean grad. ratio tolernc. ....  1.125000
   Auto Start start iteration           ....    50
   Auto Start num. interpolation iter.  ....    10
   Max. Number of Micro iterations      ....    24
   Max. Number of Macro iterations      .... Maxiter - #DIIS iter
   Number of Davidson start vectors     ....     2
   Converg. threshold    (grad. norm)   ....   2.000e-06
   Grad. Scal. Fac. for Micro threshold ....   0.100
   Minimum threshold for Micro iter.    ....   1.000e-02
   NR start threshold (gradient norm)   ....   1.000e-04
   Initial trust radius                 ....   0.400
   Minimum AH scaling param. (alpha)    ....   1.000
   Maximum AH scaling param. (alpha)    .... 1000.000
   Quad. conv. algorithm                .... NR
   White noise on init. David. guess    .... on
   Maximum white noise                  ....   0.010
   Pseudo random numbers                .... off
   Inactive MOs                         .... canonical
   Orbital update algorithm             .... Taylor
   Preconditioner                       .... Diag
   Full preconditioner red. dimension   ....   250
 SOSCF                  CNVSOSCF        .... on
   Start iteration      SOSCFMaxIt      ....   150
   Startup grad/error   SOSCFStart      ....  0.003300
   Hessian update       SOSCFHessUp     .... L-BFGS
 Level Shifting         CNVShift        .... on
   Level shift para.    LevelShift      ....    0.2500
   Turn off err/grad.   ShiftErr        ....    0.0010
 Zerner damping         CNVZerner       .... off
 Static damping         CNVDamp         .... on
   Fraction old density DampFac         ....    0.7000
   Max. Damping (<1)    DampMax         ....    0.9800
   Min. Damping (>=0)   DampMin         ....    0.0000
   Turn off err/grad.   DampErr         ....    0.1000

SCF Procedure:
 Maximum # iterations   MaxIter         ....   125
 SCF integral mode      SCFMode         .... Direct
   Integral package                     .... SHARK and LIBINT hybrid scheme
 Reset frequency        DirectResetFreq ....    20
 Integral Threshold     Thresh          ....  1.000e-12 Eh
 Primitive CutOff       TCut            ....  1.000e-14 Eh

Convergence Tolerance:
 Convergence Check Mode ConvCheckMode   .... Total+1el-Energy
 Convergence forced     ConvForced      .... 0
 Energy Change          TolE            ....  1.000e-09 Eh
 1-El. energy change                    ....  1.000e-06 Eh
 Orbital Gradient       TolG            ....  2.000e-06
 Orbital Rotation angle TolX            ....  2.000e-06
 DIIS Error             TolErr          ....  1.000e-08

------------------------------
INITIAL GUESS: MODEL POTENTIAL
------------------------------
Loading Hartree-Fock densities                     ... done
Calculating cut-offs                               ... done
Initializing the effective Hamiltonian             ... done
Setting up the integral package (SHARK)            ... done
Starting the Coulomb interaction                   ... done (   0.0 sec)
Making the grid                                    ... done (   0.1 sec)
Mapping shells                                     ... done
Starting the XC term evaluation                    ... done (   0.0 sec)
  promolecular density results
     # of electrons  =     77.990359256
     EX              =    -62.615654365
     EC              =     -0.868618905
     EX+EC           =    -63.484273270
Transforming the Hamiltonian                       ... done (   0.0 sec)
Diagonalizing the Hamiltonian                      ... done (   0.0 sec)
Back transforming the eigenvectors                 ... done (   0.0 sec)
Now organizing SCF variables                       ... done
                      ------------------
                      INITIAL GUESS DONE (   0.2 sec)
                      ------------------
             **** ENERGY FILE WAS UPDATED (calc.en.tmp) ****
Finished Guess after   0.4 sec
Maximum memory used throughout the entire GUESS-calculation: 15.0 MB


           ************************************************************
           *        Program running with 8 parallel MPI-processes     *
           *              working on a common directory               *
           ************************************************************

-------------------------------------------------------------------------------------------
                                      ORCA LEAN-SCF
                              memory conserving SCF solver
-------------------------------------------------------------------------------------------

--------------------
CPCM SOLVATION MODEL
--------------------
CPCM parameters:
  Epsilon                                         ...      16.7000
  Refrac                                          ...       1.2750
  Rsolv                                           ...       1.3000
  Surface type                                    ... GAUSSIAN VDW
  Discretization scheme                           ... Constant charge density
    Threshold for H atoms                         ...       5.0000 (charges/Ang^2)
    Threshold for non-H atoms                     ...       5.0000 (charges/Ang^2)
  Epsilon function type                           ...         CPCM
Solvent:                                          ... CUSTOM
Radii:
  Scheme                                          ... Element-dependent radii
  Radius for C  used is    3.8550 Bohr (=   2.0400 Ang.)
  Radius for O  used is    3.4469 Bohr (=   1.8240 Ang.)
  Radius for H  used is    2.4944 Bohr (=   1.3200 Ang.)
Calculating surface                               ...        done! (  0.0s)
Cavity surface points                             ...         1957
Cavity Volume                                     ...    1265.9273
Cavity Surface-area                               ...     684.9905
Calculating surface distance matrix               ...        done! (  0.1s)
Performing Cholesky decomposition & store         ...        done! (  0.2s)
Overall time for CPCM initialization              ...                 0.3s

----------------------------------------D-I-I-S--------------------------------------------
Iteration    Energy (Eh)           Delta-E    RMSDP     MaxDP     DIISErr   Damp  Time(sec)
-------------------------------------------------------------------------------------------
               ***  Starting incremental Fock matrix formation  ***
    1    -460.7124000559888373     0.00e+00  3.36e-03  5.07e-02  1.55e-01  0.700   1.4
    2    -460.8049547646039628    -9.26e-02  2.54e-03  3.65e-02  8.35e-02  0.700   0.9
                               ***Turning on AO-DIIS***
    3    -460.8554846407000696    -5.05e-02  1.58e-03  2.91e-02  4.39e-02  0.700   0.9
    4    -460.8860925845322072    -3.06e-02  3.61e-03  6.94e-02  2.87e-02  0.000   0.9
                              *** Initializing SOSCF ***
---------------------------------------S-O-S-C-F--------------------------------------
Iteration    Energy (Eh)           Delta-E    RMSDP     MaxDP     MaxGrad    Time(sec)
--------------------------------------------------------------------------------------
    5    -460.9515347387102793    -6.54e-02  1.68e-04  2.80e-03  2.93e-03     0.9
               *** Restarting incremental Fock matrix formation ***
    6    -460.9516217553486968    -8.70e-05  1.11e-04  2.34e-03  3.22e-04     1.4
    7    -460.9516304865533129    -8.73e-06  3.68e-05  1.04e-03  3.75e-04     1.2
    8    -460.9516360047341550    -5.52e-06  1.18e-05  1.96e-04  3.74e-05     1.1
    9    -460.9516360755294500    -7.08e-08  2.94e-06  8.56e-05  2.60e-05     1.1
   10    -460.9516361436774332    -6.81e-08  7.33e-07  1.70e-05  4.78e-06     1.0
   11    -460.9516361473638426    -3.69e-09  3.14e-07  8.66e-06  3.79e-06     1.0
   12    -460.9516361466291983     7.35e-10  9.94e-08  2.23e-06  6.14e-07     0.9
                 **** Energy Check signals convergence ****

               *****************************************************
               *                     SUCCESS                       *
               *           SCF CONVERGED AFTER  12 CYCLES          *
               *****************************************************

Recomputing exchange energy using gridx3       ... done (    1.895 sec)
Old exchange energy                            :    -33.746300384 Eh
New exchange energy                            :    -33.746404887 Eh
Exchange energy change after final integration :     -0.000104503 Eh
Total energy after final integration           :   -460.951740650 Eh
             **** ENERGY FILE WAS UPDATED (calc.en.tmp) ****

----------------
TOTAL SCF ENERGY
----------------

Total Energy       :       -460.95174064960315 Eh          -12543.13454 eV

Components:
Nuclear Repulsion  :        571.43979170115335 Eh           15549.66726 eV
Electronic Energy  :      -1032.38219803561014 Eh          -28092.54781 eV
One Electron Energy:      -1757.28702201387546 Eh          -47818.21090 eV
Two Electron Energy:        724.90482397826520 Eh           19725.66309 eV
CPCM Dielectric    :         -0.00922981217225 Eh              -0.25116 eV

Virial components:
Potential Energy   :       -918.30675777823535 Eh          -24988.39726 eV
Kinetic Energy     :        457.35501712863226 Eh           12445.26272 eV
Virial Ratio       :          2.00786418293507

DFT components:
N(Alpha)           :       38.999949006233 electrons
N(Beta)            :       38.999949006233 electrons
N(Total)           :       77.999898012466 electrons
E(X)               :      -29.968408496483 Eh       
E(C)               :       -1.921367043409 Eh       
E(XC)              :      -31.889775539892 Eh       

CPCM Solvation Model Properties:
Surface-charge          :         -0.02169190537835
Corrected charge        :         -0.00000000000000
Outlying charge corr.   :          0.00003080600471 Eh               0.00084 eV
Free-energy (cav+disp)  :  This term is not implemented in the current solvation scheme

---------------
SCF CONVERGENCE
---------------

  Last Energy change         ...   -7.3464e-10  Tolerance :   1.0000e-09
  Last MAX-Density change    ...    2.2270e-06  Tolerance :   1.0000e-08
  Last RMS-Density change    ...    9.9432e-08  Tolerance :   1.0000e-09
  Last DIIS Error            ...    2.9319e-03  Tolerance :   1.0000e-08
  Last Orbital Gradient      ...    6.1367e-07  Tolerance :   2.0000e-06
  Last Orbital Rotation      ...    2.1360e-06  Tolerance :   2.0000e-06


----------------
ORBITAL ENERGIES
----------------

  NO   OCC          E(Eh)            E(eV) 
   0   2.0000     -19.728352      -536.8358 
   1   2.0000     -10.680617      -290.6344 
   2   2.0000     -10.671428      -290.3843 
   3   2.0000     -10.629666      -289.2479 
   4   2.0000     -10.625974      -289.1475 
   5   2.0000     -10.625389      -289.1315 
   6   2.0000     -10.624712      -289.1131 
   7   2.0000     -10.624563      -289.1090 
   8   2.0000     -10.623792      -289.0881 
   9   2.0000     -10.622392      -289.0500 
  10   2.0000     -10.621325      -289.0209 
  11   2.0000      -1.177682       -32.0464 
  12   2.0000      -0.979670       -26.6582 
  13   2.0000      -0.906860       -24.6769 
  14   2.0000      -0.881267       -23.9805 
  15   2.0000      -0.852273       -23.1915 
  16   2.0000      -0.816287       -22.2123 
  17   2.0000      -0.713354       -19.4114 
  18   2.0000      -0.695568       -18.9274 
  19   2.0000      -0.658376       -17.9153 
  20   2.0000      -0.648943       -17.6586 
  21   2.0000      -0.603063       -16.4102 
  22   2.0000      -0.588484       -16.0135 
  23   2.0000      -0.553442       -15.0599 
  24   2.0000      -0.529268       -14.4021 
  25   2.0000      -0.521781       -14.1984 
  26   2.0000      -0.493839       -13.4380 
  27   2.0000      -0.489730       -13.3262 
  28   2.0000      -0.485142       -13.2014 
  29   2.0000      -0.476873       -12.9764 
  30   2.0000      -0.442540       -12.0421 
  31   2.0000      -0.422720       -11.5028 
  32   2.0000      -0.409884       -11.1535 
  33   2.0000      -0.405958       -11.0467 
  34   2.0000      -0.399632       -10.8745 
  35   2.0000      -0.353273        -9.6130 
  36   2.0000      -0.295466        -8.0400 
  37   2.0000      -0.293222        -7.9790 
  38   2.0000      -0.284163        -7.7325 
  39   0.0000       0.045241         1.2311 
  40   0.0000       0.049711         1.3527 
  41   0.0000       0.083112         2.2616 
  42   0.0000       0.119944         3.2638 
  43   0.0000       0.134359         3.6561 
  44   0.0000       0.141533         3.8513 
  45   0.0000       0.166189         4.5222 
  46   0.0000       0.171965         4.6794 
  47   0.0000       0.176725         4.8089 
  48   0.0000       0.187936         5.1140 
  49   0.0000       0.192287         5.2324 
*Only the first 10 virtual orbitals were printed.

                    ********************************
                    * MULLIKEN POPULATION ANALYSIS *
                    ********************************

-----------------------
MULLIKEN ATOMIC CHARGES
-----------------------
   0 C :    0.299206
   1 C :   -0.065925
   2 C :   -0.034472
   3 C :   -0.004339
   4 C :   -0.020146
   5 C :   -0.009113
   6 C :   -0.032304
   7 C :   -0.056404
   8 C :   -0.139271
   9 C :    0.325140
  10 O :   -0.506570
  11 H :    0.008386
  12 H :    0.016494
  13 H :    0.017489
  14 H :    0.017839
  15 H :    0.011369
  16 H :    0.032616
  17 H :    0.030790
  18 H :    0.033169
  19 H :    0.037342
  20 H :    0.038703
Sum of atomic charges:   -0.0000000

--------------------------------
MULLIKEN REDUCED ORBITAL CHARGES
--------------------------------
  0 C s       :     2.957025  s :     2.957025
      pz      :     1.007941  p :     2.668722
      px      :     0.861705
      py      :     0.799076
      dz2     :     0.012361  d :     0.075047
      dxz     :     0.010883
      dyz     :     0.015851
      dx2y2   :     0.018282
      dxy     :     0.017669

  1 C s       :     3.067593  s :     3.067593
      pz      :     0.987033  p :     2.951961
      px      :     0.972834
      py      :     0.992095
      dz2     :     0.004197  d :     0.046371
      dxz     :     0.006781
      dyz     :     0.007559
      dx2y2   :     0.014401
      dxy     :     0.013433

  2 C s       :     3.221731  s :     3.221731
      pz      :     0.983748  p :     2.773617
      px      :     0.859308
      py      :     0.930561
      dz2     :     0.003783  d :     0.039124
      dxz     :     0.005314
      dyz     :     0.005032
      dx2y2   :     0.011704
      dxy     :     0.013291

  3 C s       :     3.157327  s :     3.157327
      pz      :     0.974252  p :     2.806877
      px      :     0.947703
      py      :     0.884922
      dz2     :     0.003188  d :     0.040135
      dxz     :     0.007045
      dyz     :     0.004041
      dx2y2   :     0.013274
      dxy     :     0.012588

  4 C s       :     3.158100  s :     3.158100
      pz      :     0.987204  p :     2.822364
      px      :     0.883791
      py      :     0.951369
      dz2     :     0.003277  d :     0.039683
      dxz     :     0.003839
      dyz     :     0.006885
      dx2y2   :     0.013438
      dxy     :     0.012244

  5 C s       :     3.157868  s :     3.157868
      pz      :     0.979058  p :     2.811110
      px      :     0.919961
      py      :     0.912091
      dz2     :     0.003888  d :     0.040135
      dxz     :     0.005626
      dyz     :     0.005081
      dx2y2   :     0.011797
      dxy     :     0.013744

  6 C s       :     3.211797  s :     3.211797
      pz      :     0.986967  p :     2.781614
      px      :     0.916681
      py      :     0.877967
      dz2     :     0.003222  d :     0.038892
      dxz     :     0.006758
      dyz     :     0.003957
      dx2y2   :     0.012389
      dxy     :     0.012566

  7 C s       :     3.199638  s :     3.199638
      pz      :     0.967431  p :     2.817759
      px      :     0.948339
      py      :     0.901989
      dz2     :     0.007137  d :     0.039007
      dxz     :     0.006692
      dyz     :     0.008128
      dx2y2   :     0.008808
      dxy     :     0.008242

  8 C s       :     3.233692  s :     3.233692
      pz      :     0.949851  p :     2.866346
      px      :     0.937888
      py      :     0.978606
      dz2     :     0.005059  d :     0.039233
      dxz     :     0.007871
      dyz     :     0.009341
      dx2y2   :     0.010832
      dxy     :     0.006130

  9 C s       :     2.925699  s :     2.925699
      pz      :     0.827980  p :     2.681674
      px      :     0.861729
      py      :     0.991965
      dz2     :     0.009703  d :     0.067487
      dxz     :     0.019038
      dyz     :     0.015376
      dx2y2   :     0.017320
      dxy     :     0.006050

 10 O s       :     3.784618  s :     3.784618
      pz      :     1.659555  p :     4.705834
      px      :     1.487102
      py      :     1.559178
      dz2     :     0.002934  d :     0.016118
      dxz     :     0.004404
      dyz     :     0.002845
      dx2y2   :     0.003063
      dxy     :     0.002872

 11 H s       :     0.966441  s :     0.966441
      pz      :     0.004258  p :     0.025172
      px      :     0.010256
      py      :     0.010659

 12 H s       :     0.958895  s :     0.958895
      pz      :     0.005079  p :     0.024611
      px      :     0.004186
      py      :     0.015346

 13 H s       :     0.957874  s :     0.957874
      pz      :     0.005035  p :     0.024637
      px      :     0.016028
      py      :     0.003574

 14 H s       :     0.957537  s :     0.957537
      pz      :     0.004166  p :     0.024624
      px      :     0.009624
      py      :     0.010834

 15 H s       :     0.963882  s :     0.963882
      pz      :     0.005303  p :     0.024749
      px      :     0.004110
      py      :     0.015335

 16 H s       :     0.944834  s :     0.944834
      pz      :     0.005260  p :     0.022550
      px      :     0.013201
      py      :     0.004088

 17 H s       :     0.946632  s :     0.946632
      pz      :     0.006498  p :     0.022577
      px      :     0.003236
      py      :     0.012843

 18 H s       :     0.945173  s :     0.945173
      pz      :     0.011782  p :     0.021659
      px      :     0.002825
      py      :     0.007051

 19 H s       :     0.937558  s :     0.937558
      pz      :     0.005726  p :     0.025100
      px      :     0.005102
      py      :     0.014272

 20 H s       :     0.936141  s :     0.936141
      pz      :     0.012310  p :     0.025156
      px      :     0.009197
      py      :     0.003649


                     *******************************
                     * LOEWDIN POPULATION ANALYSIS *
                     *******************************

----------------------
LOEWDIN ATOMIC CHARGES
----------------------
   0 C :    0.098231
   1 C :   -0.039154
   2 C :   -0.030942
   3 C :   -0.026412
   4 C :   -0.037669
   5 C :   -0.026208
   6 C :   -0.031617
   7 C :   -0.031041
   8 C :   -0.038667
   9 C :    0.107302
  10 O :   -0.221260
  11 H :    0.028438
  12 H :    0.031390
  13 H :    0.030609
  14 H :    0.031835
  15 H :    0.030626
  16 H :    0.018577
  17 H :    0.015789
  18 H :    0.023823
  19 H :    0.032646
  20 H :    0.033704

-------------------------------
LOEWDIN REDUCED ORBITAL CHARGES
-------------------------------
  0 C s       :     2.834645  s :     2.834645
      pz      :     1.047953  p :     2.900022
      px      :     0.967353
      py      :     0.884717
      dz2     :     0.027752  d :     0.167102
      dxz     :     0.022690
      dyz     :     0.036871
      dx2y2   :     0.042107
      dxy     :     0.037681

  1 C s       :     2.857352  s :     2.857352
      pz      :     0.956393  p :     3.070628
      px      :     1.033043
      py      :     1.081191
      dz2     :     0.008988  d :     0.111174
      dxz     :     0.013349
      dyz     :     0.015987
      dx2y2   :     0.037800
      dxy     :     0.035050

  2 C s       :     2.848511  s :     2.848511
      pz      :     0.982892  p :     3.085433
      px      :     1.052929
      py      :     1.049612
      dz2     :     0.008117  d :     0.096997
      dxz     :     0.011341
      dyz     :     0.010814
      dx2y2   :     0.030580
      dxy     :     0.036146

  3 C s       :     2.851405  s :     2.851405
      pz      :     0.968639  p :     3.077101
      px      :     1.065076
      py      :     1.043385
      dz2     :     0.006854  d :     0.097906
      dxz     :     0.015326
      dyz     :     0.007917
      dx2y2   :     0.034795
      dxy     :     0.033014

  4 C s       :     2.851774  s :     2.851774
      pz      :     0.982236  p :     3.088974
      px      :     1.042393
      py      :     1.064345
      dz2     :     0.007068  d :     0.096921
      dxz     :     0.007430
      dyz     :     0.015098
      dx2y2   :     0.035297
      dxy     :     0.032028

  5 C s       :     2.851427  s :     2.851427
      pz      :     0.971170  p :     3.076967
      px      :     1.053768
      py      :     1.052029
      dz2     :     0.008340  d :     0.097814
      dxz     :     0.012042
      dyz     :     0.010692
      dx2y2   :     0.030742
      dxy     :     0.035998

  6 C s       :     2.848776  s :     2.848776
      pz      :     0.988934  p :     3.085914
      px      :     1.056717
      py      :     1.040263
      dz2     :     0.006888  d :     0.096928
      dxz     :     0.014674
      dyz     :     0.007974
      dx2y2   :     0.034127
      dxy     :     0.033265

  7 C s       :     2.872720  s :     2.872720
      pz      :     1.009255  p :     3.064583
      px      :     1.023220
      py      :     1.032107
      dz2     :     0.017542  d :     0.093738
      dxz     :     0.016730
      dyz     :     0.018402
      dx2y2   :     0.018609
      dxy     :     0.022455

  8 C s       :     2.871766  s :     2.871766
      pz      :     1.014576  p :     3.072963
      px      :     1.031774
      py      :     1.026614
      dz2     :     0.011377  d :     0.093937
      dxz     :     0.020107
      dyz     :     0.022105
      dx2y2   :     0.024359
      dxy     :     0.015989

  9 C s       :     2.837255  s :     2.837255
      pz      :     0.926141  p :     2.905422
      px      :     0.932376
      py      :     1.046905
      dz2     :     0.019593  d :     0.150022
      dxz     :     0.041003
      dyz     :     0.037563
      dx2y2   :     0.041366
      dxy     :     0.010497

 10 O s       :     3.467209  s :     3.467209
      pz      :     1.661739  p :     4.726358
      px      :     1.492339
      py      :     1.572281
      dz2     :     0.004687  d :     0.027693
      dxz     :     0.007725
      dyz     :     0.004048
      dx2y2   :     0.005559
      dxy     :     0.005674

 11 H s       :     0.899521  s :     0.899521
      pz      :     0.014342  p :     0.072041
      px      :     0.028608
      py      :     0.029091

 12 H s       :     0.899131  s :     0.899131
      pz      :     0.016140  p :     0.069479
      px      :     0.013762
      py      :     0.039577

 13 H s       :     0.899592  s :     0.899592
      pz      :     0.016188  p :     0.069799
      px      :     0.041098
      py      :     0.012513

 14 H s       :     0.898651  s :     0.898651
      pz      :     0.014013  p :     0.069514
      px      :     0.026276
      py      :     0.029225

 15 H s       :     0.899210  s :     0.899210
      pz      :     0.016682  p :     0.070164
      px      :     0.013742
      py      :     0.039740

 16 H s       :     0.916828  s :     0.916828
      pz      :     0.015410  p :     0.064595
      px      :     0.036441
      py      :     0.012743

 17 H s       :     0.919567  s :     0.919567
      pz      :     0.019036  p :     0.064643
      px      :     0.010304
      py      :     0.035304

 18 H s       :     0.910818  s :     0.910818
      pz      :     0.032360  p :     0.065359
      px      :     0.011229
      py      :     0.021771

 19 H s       :     0.893892  s :     0.893892
      pz      :     0.019353  p :     0.073461
      px      :     0.016186
      py      :     0.037922

 20 H s       :     0.893380  s :     0.893380
      pz      :     0.033811  p :     0.072916
      px      :     0.025145
      py      :     0.013961


                      *****************************
                      * MAYER POPULATION ANALYSIS *
                      *****************************

  NA   - Mulliken gross atomic population
  ZA   - Total nuclear charge
  QA   - Mulliken gross atomic charge
  VA   - Mayer's total valence
  BVA  - Mayer's bonded valence
  FA   - Mayer's free valence

  ATOM       NA         ZA         QA         VA         BVA        FA
  0 C      5.7008     6.0000     0.2992     3.8579     3.8579     0.0000
  1 C      6.0659     6.0000    -0.0659     3.7511     3.7511    -0.0000
  2 C      6.0345     6.0000    -0.0345     3.8786     3.8786     0.0000
  3 C      6.0043     6.0000    -0.0043     3.8231     3.8231    -0.0000
  4 C      6.0201     6.0000    -0.0201     3.8208     3.8208     0.0000
  5 C      6.0091     6.0000    -0.0091     3.8394     3.8394    -0.0000
  6 C      6.0323     6.0000    -0.0323     3.8537     3.8537    -0.0000
  7 C      6.0564     6.0000    -0.0564     3.8823     3.8823     0.0000
  8 C      6.1393     6.0000    -0.1393     3.9550     3.9550     0.0000
  9 C      5.6749     6.0000     0.3251     3.8254     3.8254    -0.0000
 10 O      8.5066     8.0000    -0.5066     1.9651     1.9651    -0.0000
 11 H      0.9916     1.0000     0.0084     1.0041     1.0041     0.0000
 12 H      0.9835     1.0000     0.0165     0.9820     0.9820    -0.0000
 13 H      0.9825     1.0000     0.0175     0.9818     0.9818     0.0000
 14 H      0.9822     1.0000     0.0178     0.9817     0.9817     0.0000
 15 H      0.9886     1.0000     0.0114     0.9899     0.9899     0.0000
 16 H      0.9674     1.0000     0.0326     0.9762     0.9762     0.0000
 17 H      0.9692     1.0000     0.0308     0.9712     0.9712    -0.0000
 18 H      0.9668     1.0000     0.0332     0.9830     0.9830     0.0000
 19 H      0.9627     1.0000     0.0373     0.9952     0.9952     0.0000
 20 H      0.9613     1.0000     0.0387     0.9907     0.9907    -0.0000

  Mayer bond orders larger than 0.100000
B(  0-C ,  1-C ) :   0.9525 B(  0-C ,  7-C ) :   1.0137 B(  0-C , 10-O ) :   0.9799 
B(  0-C , 18-H ) :   0.9292 B(  1-C ,  2-C ) :   1.4138 B(  1-C ,  6-C ) :   1.3819 
B(  2-C ,  3-C ) :   1.3771 B(  2-C , 11-H ) :   1.0038 B(  3-C ,  4-C ) :   1.3912 
B(  3-C , 12-H ) :   1.0016 B(  4-C ,  5-C ) :   1.3826 B(  4-C , 13-H ) :   1.0021 
B(  5-C ,  6-C ) :   1.3965 B(  5-C , 14-H ) :   1.0010 B(  6-C , 15-H ) :   1.0070 
B(  7-C ,  8-C ) :   1.8922 B(  7-C , 19-H ) :   0.9986 B(  8-C ,  9-C ) :   1.0200 
B(  8-C , 20-H ) :   0.9959 B(  9-C , 10-O ) :   0.9296 B(  9-C , 16-H ) :   0.9509 
B(  9-C , 17-H ) :   0.9432 

-------
TIMINGS
-------

Total SCF time: 0 days 0 hours 0 min 15 sec 

Total time                  ....      15.004 sec
Sum of individual times     ....      14.977 sec  ( 99.8%)

SCF preparation             ....       0.439 sec  (  2.9%)
Fock matrix formation       ....      14.201 sec  ( 94.6%)
  Startup                   ....       0.013 sec  (  0.1% of F)
  Split-RI-J                ....       1.032 sec  (  7.3% of F)
  Chain of spheres X        ....       9.273 sec  ( 65.3% of F)
  XC integration            ....       1.623 sec  ( 11.4% of F)
    XC Preparation          ....       0.000 sec  (  0.0% of XC)
    Basis function eval.    ....       0.616 sec  ( 37.9% of XC)
    Density eval.           ....       0.385 sec  ( 23.7% of XC)
    XC-Functional eval.     ....       0.080 sec  (  4.9% of XC)
    XC-Potential eval.      ....       0.417 sec  ( 25.7% of XC)
  CPCM terms                ....       2.153 sec  ( 15.2% of F)
Diagonalization             ....       0.000 sec  (  0.0%)
Density matrix formation    ....       0.033 sec  (  0.2%)
Total Energy calculation    ....       0.027 sec  (  0.2%)
Population analysis         ....       0.026 sec  (  0.2%)
Orbital Transformation      ....       0.032 sec  (  0.2%)
Orbital Orthonormalization  ....       0.000 sec  (  0.0%)
DIIS solution               ....       0.129 sec  (  0.9%)
SOSCF solution              ....       0.088 sec  (  0.6%)
Finished LeanSCF after  15.1 sec

Maximum memory used throughout the entire LEANSCF-calculation: 22.9 MB


           ************************************************************
           *        Program running with 8 parallel MPI-processes     *
           *              working on a common directory               *
           ************************************************************

------------------------------------------------------------------------------
                                ORCA  MP2 
------------------------------------------------------------------------------

Freezing NCore=22 chemical core electrons

----------------------
RI-MP2 ENERGY+GRADIENT
----------------------
Dimension of the orbital basis            ...  204
Dimension of the AuxC basis               ...  668
Memory devoted to MP2                     ... 8000 MB   
Data format for matrix containers         ... DOUBLE
Compression type for matrix containers    ... UNCOMPRESSED
Overall scaling of the MP2 energy         ...   2.700e-01

-----------------------
SHARK RI TRANSFORMATION
-----------------------

Number of basis functions                ...    204
Number of aux functions                  ...    668
Number of operators                      ...      1
Generation of IJK                        ... YES
Generation of IAK                        ... YES
Generation of ABK                        ... NO
Orbital Range Operator  0:    0-  38 to   39- 203

Aux basis identifier                     ...   AUXC
Contraction scheme used                  ... SEGMENTED
Do orthogonalization                     ... YES
All operator combinations                ... NO
Transpose (ia|K)                         ... NO
Integral generator used                  ... LIBINT
Starting integral generation + trafo... 
Half trafo (segmented) done. Total time =  0.1 sec. integrals=  0.1 sec trafo=  0.0 sec
Integral generation and half transformation done (  0.1 sec)

Reading or making V^(-1/2)          ... done (  0.0 sec)
Sorting IJK integrals               ... done (  0.1 sec)
Sorting IAK integrals               ... done (  0.1 sec)

SHARK RI integral transformation done. Total time =  0.3 sec.

Opening buffers                              ... done
Frozen core precalculation                   ... done

Starting loop over batches of integrals:

Operator 0  - window                       ... ( 11- 38)x( 39-203)
Operator 0  - Memory available             ...  8000 MB
Operator 0  - Memory needed per MO         ...   0.8 MB
Operator 0  - Number of orbitals per batch ... 4
Operator 0  - Number of batches            ... 1

OPERATOR  0   PASS   0:  MOs    11 ...   14 +   15 ...   18 +   19 ...   22 +   23 ...   26
                            +   27 ...   30 +   31 ...   34 +   35 ...   38
  Reading integrals       ... ok
  Internal MO  13
Closing buffer GIPV ( 0.03 GB; CompressionRatio= 1.00)
Time spent in pair loops =     0.887 sec
Deleting buffers (Ka|jb) ...done

-----------------------------------------------
 RI-MP2 CORRELATION ENERGY:     -0.490651426 Eh
-----------------------------------------------


---------------------
MP2 DENSITY FORMATION
---------------------

Completing the external part of the density      ... done
Storing the unrelaxed density                    ... done

Re-sorting 3-index density container for op 0    ... done
Computing external part of the Lagrangian        ... done
Calculating the xc-kernel                        ... done
Calculating G(D)                                 ... done
Completing the Lagrangian                        ... done
Solving the Z-vector equations                   ... Using XC Grid                  ... (calc.grid_cpscf.tmp) 
Recalculating density on grid  ... (calc.grho_cpscf0.tmp) done
Calculating the xc-kernel      ... (calc.fxc_cpscf0.tmp) done

-------------------
SHARK CP-SCF DRIVER
-------------------

Dimension of the orbital basis          ...    204
Dimension of the CPSCF-problem          ...   6435
Number of operators                     ...      1
Max. number of iterations               ...    128
Convergence Tolerance                   ... 3.0e-05
Number of perturbations                 ...      1
Perturbation type                       ... REAL

----------------------------
POPLE LINEAR EQUATION SOLVER
----------------------------

  ITERATION   0:   ||err||_max =   3.7052e-02 (   0.9 sec)
  ITERATION   1:   ||err||_max =   7.3608e-03 (   0.9 sec)
  ITERATION   2:   ||err||_max =   2.5420e-03 (   0.8 sec)
  ITERATION   3:   ||err||_max =   5.7668e-04 (   0.8 sec)
  ITERATION   4:   ||err||_max =   2.3990e-04 (   0.9 sec)
  ITERATION   5:   ||err||_max =   8.5946e-05 (   0.9 sec)
  ITERATION   6:   ||err||_max =   2.1088e-05 (   0.9 sec)
done
Finalizing the relaxed density                   ... done
Transforming P to the AO basis                   ... done
Storing the relaxed density                      ... done

------------------------------------
ENERGY WEIGHTED DENSITY FINALIZATION
------------------------------------

Gathering the parts of the W-matrix              ... done
Forming the Z-density                            ... done
Transforming Z to the AO basis                   ... done
Calculating G(Z)                                 ... done
Finalizing the W-matrix                          ... done
Transforming W to the AO basis and storing       ... done

----------------------------------
MP2 DERIVATIVE INTEGRAL GENERATION
----------------------------------

Input SCF Electron Density              ... calc.scfp
Input Correlated Electron Density       ... calc.pmp2re
Input Energy Weighted Density           ... calc.wmp2.tmp

Nuclear repulsion gradient              ... done (  0.0 sec)
HCore & Overlap gradient  (SHARK)       ... done (  0.0 sec)
Two-electron RIJ gradient terms         ... done (  0.5 sec)

-----------------------------------------------------------
MP2 COSX Grid Generation
-----------------------------------------------------------

General Integration Accuracy     IntAcc      ... 4.871
Radial Grid Type                 RadialGrid  ... OptM3 with GC (2021)
Angular Grid (max. ang.)         AngularGrid ... 4 (Lebedev-302)
Angular grid pruning method      GridPruning ... 4 (adaptive)
Weight generation scheme         WeightScheme... mBecke (2022)
Basis function cutoff            BFCut       ... 1.0000e-12
Integration weight cutoff        WCut        ... 1.0000e-14
Partially contracted basis set               ... on
Rotationally invariant grid construction     ... off
Angular grids for H and He will be reduced by one unit

Total number of grid points                  ...   112767
Total number of batches                      ...      892
Average number of points per batch           ...      126
Average number of grid points per atom       ...     5370
UseSFitting                                  ... on
Two-electron COSX gradient terms        ... 
Integration Timings:
Total Time                  =     5.0 sec
Basis fcn evaluation        =     0.1 sec
Density evaluation          =     0.1 sec
A evaluation                =     4.3 sec
A derivative evaluation     =     0.0 sec
S-fit derivative evaluation =     0.0 sec
anal. over. der. evaluation =     0.0 sec
num. over. der. evaluation  =     0.4 sec
K(P) evaluation             =     0.1 sec
finalize                    =     0.0 sec

done (  5.7 sec)
CPCM gradient                           ... done (  0.6 sec)
DFT XC gradient                         ... Exchange-correlation gradient    ... done
done (  0.7 sec)
Empirical dispersion gradient           ... 
-------------------
DISPERSION GRADIENT
-------------------

   1   C   :    0.000143367    0.000082867    0.000070736
   2   C   :   -0.000182769    0.000031717    0.000053732
   3   C   :   -0.000293925   -0.000152932    0.000015656
   4   C   :   -0.000132848   -0.000101364   -0.000027138
   5   C   :   -0.000111123   -0.000022705   -0.000017379
   6   C   :   -0.000152981    0.000047276    0.000002347
   7   C   :   -0.000230421    0.000066092    0.000048921
   8   C   :    0.000236635    0.000090359   -0.000040877
   9   C   :    0.000260292    0.000041016   -0.000102378
  10   C   :    0.000237978   -0.000023430   -0.000032339
  11   O   :    0.000153249   -0.000044776    0.000078217
  12   H   :   -0.000043486   -0.000168917    0.000001785
  13   H   :   -0.000046508   -0.000112093   -0.000031308
  14   H   :   -0.000113529   -0.000022523   -0.000027282
  15   H   :   -0.000090297    0.000085045    0.000002876
  16   H   :   -0.000059899    0.000137364    0.000050332
  17   H   :    0.000111624   -0.000062561    0.000022686
  18   H   :    0.000118727   -0.000112132   -0.000031440
  19   H   :    0.000040737    0.000082521    0.000129483
  20   H   :    0.000076930    0.000133058   -0.000082733
  21   H   :    0.000078247    0.000026118   -0.000083894

Difference to translation invariance:
           :    0.0000000000    0.0000000000    0.0000000000

Difference to rotation invariance:
           :    0.0000000000    0.0000000000   -0.0000000000

Norm of the Dispersion gradient    ...    0.0008702921
RMS gradient                       ...    0.0001096465
MAX gradient                       ...    0.0002939247
done (  0.0 sec)

                *********************************************
                * UNRELAXED MP2 DENSITY POPULATION ANALYSIS *
                *********************************************

------------------------------------------------------------------------------
                           ORCA POPULATION ANALYSIS
------------------------------------------------------------------------------
Input electron density              ... calc.pmp2ur
BaseName (.gbw .S,...)              ... calc

                    ********************************
                    * MULLIKEN POPULATION ANALYSIS *
                    ********************************

-----------------------
MULLIKEN ATOMIC CHARGES
-----------------------
   0 C :    0.294516
   1 C :   -0.066718
   2 C :   -0.035632
   3 C :   -0.005631
   4 C :   -0.021026
   5 C :   -0.010442
   6 C :   -0.033178
   7 C :   -0.057925
   8 C :   -0.140326
   9 C :    0.319940
  10 O :   -0.497972
  11 H :    0.009354
  12 H :    0.017690
  13 H :    0.018680
  14 H :    0.019032
  15 H :    0.012583
  16 H :    0.033396
  17 H :    0.031540
  18 H :    0.034002
  19 H :    0.038398
  20 H :    0.039720
Sum of atomic charges:   -0.0000000

--------------------------------
MULLIKEN REDUCED ORBITAL CHARGES
--------------------------------
  0 C s       :     2.957004  s :     2.957004
      pz      :     1.006582  p :     2.667935
      px      :     0.861462
      py      :     0.799891
      dz2     :     0.013491  d :     0.080544
      dxz     :     0.012129
      dyz     :     0.016889
      dx2y2   :     0.019355
      dxy     :     0.018679
  1 C s       :     3.067746  s :     3.067746
      pz      :     0.985246  p :     2.946105
      px      :     0.970568
      py      :     0.990290
      dz2     :     0.005310  d :     0.052867
      dxz     :     0.008032
      dyz     :     0.008977
      dx2y2   :     0.015777
      dxy     :     0.014771
  2 C s       :     3.221520  s :     3.221520
      pz      :     0.981894  p :     2.768769
      px      :     0.857933
      py      :     0.928942
      dz2     :     0.004902  d :     0.045344
      dxz     :     0.006594
      dyz     :     0.006261
      dx2y2   :     0.012906
      dxy     :     0.014681
  3 C s       :     3.157141  s :     3.157141
      pz      :     0.972924  p :     2.802254
      px      :     0.945653
      py      :     0.883677
      dz2     :     0.004225  d :     0.046236
      dxz     :     0.008397
      dyz     :     0.005197
      dx2y2   :     0.014585
      dxy     :     0.013833
  4 C s       :     3.158026  s :     3.158026
      pz      :     0.985273  p :     2.817184
      px      :     0.882550
      py      :     0.949360
      dz2     :     0.004336  d :     0.045817
      dxz     :     0.004991
      dyz     :     0.008257
      dx2y2   :     0.014774
      dxy     :     0.013459
  5 C s       :     3.157683  s :     3.157683
      pz      :     0.977682  p :     2.806525
      px      :     0.918297
      py      :     0.910546
      dz2     :     0.004981  d :     0.046233
      dxz     :     0.006866
      dyz     :     0.006293
      dx2y2   :     0.012981
      dxy     :     0.015113
  6 C s       :     3.211761  s :     3.211761
      pz      :     0.985052  p :     2.776296
      px      :     0.914573
      py      :     0.876671
      dz2     :     0.004291  d :     0.045122
      dxz     :     0.008154
      dyz     :     0.005133
      dx2y2   :     0.013723
      dxy     :     0.013821
  7 C s       :     3.199707  s :     3.199707
      pz      :     0.965806  p :     2.813272
      px      :     0.946812
      py      :     0.900654
      dz2     :     0.008339  d :     0.044946
      dxz     :     0.007873
      dyz     :     0.009286
      dx2y2   :     0.010050
      dxy     :     0.009399
  8 C s       :     3.233390  s :     3.233390
      pz      :     0.948416  p :     2.861830
      px      :     0.936560
      py      :     0.976854
      dz2     :     0.006294  d :     0.045105
      dxz     :     0.009074
      dyz     :     0.010429
      dx2y2   :     0.011993
      dxy     :     0.007316
  9 C s       :     2.926247  s :     2.926247
      pz      :     0.828419  p :     2.681151
      px      :     0.862142
      py      :     0.990590
      dz2     :     0.010876  d :     0.072662
      dxz     :     0.019901
      dyz     :     0.016353
      dx2y2   :     0.018304
      dxy     :     0.007227
 10 O s       :     3.783793  s :     3.783793
      pz      :     1.654533  p :     4.691622
      px      :     1.482793
      py      :     1.554296
      dz2     :     0.004212  d :     0.022557
      dxz     :     0.005654
      dyz     :     0.004131
      dx2y2   :     0.004395
      dxy     :     0.004165
 11 H s       :     0.964260  s :     0.964260
      pz      :     0.004793  p :     0.026386
      px      :     0.010607
      py      :     0.010986
 12 H s       :     0.956502  s :     0.956502
      pz      :     0.005588  p :     0.025808
      px      :     0.004658
      py      :     0.015563
 13 H s       :     0.955485  s :     0.955485
      pz      :     0.005546  p :     0.025834
      px      :     0.016229
      py      :     0.004059
 14 H s       :     0.955149  s :     0.955149
      pz      :     0.004695  p :     0.025819
      px      :     0.009971
      py      :     0.011154
 15 H s       :     0.961458  s :     0.961458
      pz      :     0.005811  p :     0.025960
      px      :     0.004592
      py      :     0.015557
 16 H s       :     0.942772  s :     0.942772
      pz      :     0.005744  p :     0.023832
      px      :     0.013488
      py      :     0.004600
 17 H s       :     0.944591  s :     0.944591
      pz      :     0.006969  p :     0.023869
      px      :     0.003758
      py      :     0.013143
 18 H s       :     0.943048  s :     0.943048
      pz      :     0.012107  p :     0.022950
      px      :     0.003354
      py      :     0.007490
 19 H s       :     0.935322  s :     0.935322
      pz      :     0.006191  p :     0.026280
      px      :     0.005573
      py      :     0.014516
 20 H s       :     0.933961  s :     0.933961
      pz      :     0.012610  p :     0.026319
      px      :     0.009565
      py      :     0.004145


                     *******************************
                     * LOEWDIN POPULATION ANALYSIS *
                     *******************************

----------------------
LOEWDIN ATOMIC CHARGES
----------------------
   0 C :    0.094868
   1 C :   -0.040002
   2 C :   -0.030476
   3 C :   -0.026514
   4 C :   -0.037265
   5 C :   -0.026307
   6 C :   -0.031101
   7 C :   -0.031074
   8 C :   -0.038742
   9 C :    0.104538
  10 O :   -0.213662
  11 H :    0.028119
  12 H :    0.031256
  13 H :    0.030494
  14 H :    0.031701
  15 H :    0.030472
  16 H :    0.018401
  17 H :    0.015565
  18 H :    0.023611
  19 H :    0.032527
  20 H :    0.033590

-------------------------------
LOEWDIN REDUCED ORBITAL CHARGES
-------------------------------
  0 C s       :     2.835246  s :     2.835246
      pz      :     1.045597  p :     2.896193
      px      :     0.965897
      py      :     0.884699
      dz2     :     0.029084  d :     0.173693
      dxz     :     0.024113
      dyz     :     0.038232
      dx2y2   :     0.043368
      dxy     :     0.038896
  1 C s       :     2.857743  s :     2.857743
      pz      :     0.954760  p :     3.062869
      px      :     1.030125
      py      :     1.077983
      dz2     :     0.010598  d :     0.119391
      dxz     :     0.014725
      dyz     :     0.017612
      dx2y2   :     0.039540
      dxy     :     0.036915
  2 C s       :     2.848653  s :     2.848653
      pz      :     0.980558  p :     3.077059
      px      :     1.049919
      py      :     1.046583
      dz2     :     0.009697  d :     0.104764
      dxz     :     0.012782
      dyz     :     0.012223
      dx2y2   :     0.032211
      dxy     :     0.037851
  3 C s       :     2.851523  s :     2.851523
      pz      :     0.966968  p :     3.069564
      px      :     1.061966
      py      :     1.040630
      dz2     :     0.008342  d :     0.105427
      dxz     :     0.016847
      dyz     :     0.009158
      dx2y2   :     0.036435
      dxy     :     0.034645
  4 C s       :     2.851905  s :     2.851905
      pz      :     0.980004  p :     3.080884
      px      :     1.039633
      py      :     1.061247
      dz2     :     0.008574  d :     0.104476
      dxz     :     0.008663
      dyz     :     0.016665
      dx2y2   :     0.036932
      dxy     :     0.033642
  5 C s       :     2.851543  s :     2.851543
      pz      :     0.969471  p :     3.069430
      px      :     1.050817
      py      :     1.049143
      dz2     :     0.009869  d :     0.105333
      dxz     :     0.013433
      dyz     :     0.012056
      dx2y2   :     0.032338
      dxy     :     0.037638
  6 C s       :     2.848925  s :     2.848925
      pz      :     0.986574  p :     3.077487
      px      :     1.053522
      py      :     1.037390
      dz2     :     0.008422  d :     0.104689
      dxz     :     0.016260
      dyz     :     0.009261
      dx2y2   :     0.035838
      dxy     :     0.034908
  7 C s       :     2.872724  s :     2.872724
      pz      :     1.006946  p :     3.057169
      px      :     1.020695
      py      :     1.029528
      dz2     :     0.018929  d :     0.101181
      dxz     :     0.018277
      dyz     :     0.019880
      dx2y2   :     0.020002
      dxy     :     0.024094
  8 C s       :     2.871765  s :     2.871765
      pz      :     1.012305  p :     3.065745
      px      :     1.029314
      py      :     1.024127
      dz2     :     0.012767  d :     0.101232
      dxz     :     0.021669
      dyz     :     0.023487
      dx2y2   :     0.025667
      dxy     :     0.017642
  9 C s       :     2.837576  s :     2.837576
      pz      :     0.925496  p :     2.901848
      px      :     0.931732
      py      :     1.044621
      dz2     :     0.020796  d :     0.156038
      dxz     :     0.042088
      dyz     :     0.038811
      dx2y2   :     0.042621
      dxy     :     0.011722
 10 O s       :     3.466671  s :     3.466671
      pz      :     1.656803  p :     4.712269
      px      :     1.487990
      py      :     1.567476
      dz2     :     0.006042  d :     0.034722
      dxz     :     0.009165
      dyz     :     0.005387
      dx2y2   :     0.006985
      dxy     :     0.007142
 11 H s       :     0.897234  s :     0.897234
      pz      :     0.015021  p :     0.074647
      px      :     0.029568
      py      :     0.030057
 12 H s       :     0.896744  s :     0.896744
      pz      :     0.016829  p :     0.071999
      px      :     0.014520
      py      :     0.040651
 13 H s       :     0.897202  s :     0.897202
      pz      :     0.016859  p :     0.072304
      px      :     0.042194
      py      :     0.013251
 14 H s       :     0.896267  s :     0.896267
      pz      :     0.014675  p :     0.072032
      px      :     0.027189
      py      :     0.030168
 15 H s       :     0.896794  s :     0.896794
      pz      :     0.017379  p :     0.072734
      px      :     0.014530
      py      :     0.040824
 16 H s       :     0.914528  s :     0.914528
      pz      :     0.016158  p :     0.067072
      px      :     0.037517
      py      :     0.013396
 17 H s       :     0.917288  s :     0.917288
      pz      :     0.019844  p :     0.067147
      px      :     0.010985
      py      :     0.036318
 18 H s       :     0.908356  s :     0.908356
      pz      :     0.033338  p :     0.068033
      px      :     0.011980
      py      :     0.022715
 19 H s       :     0.891570  s :     0.891570
      pz      :     0.020097  p :     0.075903
      px      :     0.016917
      py      :     0.038889
 20 H s       :     0.891085  s :     0.891085
      pz      :     0.034721  p :     0.075325
      px      :     0.025959
      py      :     0.014644


                      *****************************
                      * MAYER POPULATION ANALYSIS *
                      *****************************

  NA   - Mulliken gross atomic population
  ZA   - Total nuclear charge
  QA   - Mulliken gross atomic charge
  VA   - Mayer's total valence
  BVA  - Mayer's bonded valence
  FA   - Mayer's free valence

  ATOM       NA         ZA         QA         VA         BVA        FA
  0 C      5.7055     6.0000     0.2945     3.8823     3.7669     0.1154
  1 C      6.0667     6.0000    -0.0667     3.7797     3.6259     0.1539
  2 C      6.0356     6.0000    -0.0356     3.9054     3.7625     0.1429
  3 C      6.0056     6.0000    -0.0056     3.8509     3.7108     0.1401
  4 C      6.0210     6.0000    -0.0210     3.8494     3.7088     0.1406
  5 C      6.0104     6.0000    -0.0104     3.8671     3.7270     0.1401
  6 C      6.0332     6.0000    -0.0332     3.8806     3.7378     0.1428
  7 C      6.0579     6.0000    -0.0579     3.9127     3.7724     0.1403
  8 C      6.1403     6.0000    -0.1403     3.9848     3.8462     0.1385
  9 C      5.6801     6.0000     0.3199     3.8523     3.7472     0.1051
 10 O      8.4980     8.0000    -0.4980     2.0630     1.9143     0.1488
 11 H      0.9906     1.0000     0.0094     1.0085     0.9867     0.0218
 12 H      0.9823     1.0000     0.0177     0.9860     0.9651     0.0209
 13 H      0.9813     1.0000     0.0187     0.9858     0.9649     0.0209
 14 H      0.9810     1.0000     0.0190     0.9857     0.9648     0.0209
 15 H      0.9874     1.0000     0.0126     0.9942     0.9727     0.0215
 16 H      0.9666     1.0000     0.0334     0.9802     0.9589     0.0213
 17 H      0.9685     1.0000     0.0315     0.9753     0.9538     0.0215
 18 H      0.9660     1.0000     0.0340     0.9871     0.9644     0.0228
 19 H      0.9616     1.0000     0.0384     0.9989     0.9785     0.0204
 20 H      0.9603     1.0000     0.0397     0.9944     0.9743     0.0201

  Mayer bond orders larger than 0.100000
B(  0-C ,  1-C ) :   0.9293 B(  0-C ,  7-C ) :   0.9901 B(  0-C , 10-O ) :   0.9563 
B(  0-C , 18-H ) :   0.9132 B(  1-C ,  2-C ) :   1.3700 B(  1-C ,  6-C ) :   1.3387 
B(  2-C ,  3-C ) :   1.3354 B(  2-C , 11-H ) :   0.9878 B(  3-C ,  4-C ) :   1.3496 
B(  3-C , 12-H ) :   0.9861 B(  4-C ,  5-C ) :   1.3416 B(  4-C , 13-H ) :   0.9865 
B(  5-C ,  6-C ) :   1.3541 B(  5-C , 14-H ) :   0.9854 B(  6-C , 15-H ) :   0.9912 
B(  7-C ,  8-C ) :   1.8255 B(  7-C , 19-H ) :   0.9834 B(  8-C ,  9-C ) :   0.9979 
B(  8-C , 20-H ) :   0.9809 B(  9-C , 10-O ) :   0.9069 B(  9-C , 16-H ) :   0.9354 
B(  9-C , 17-H ) :   0.9276 


                *******************************************
                * RELAXED MP2 DENSITY POPULATION ANALYSIS *
                *******************************************

------------------------------------------------------------------------------
                           ORCA POPULATION ANALYSIS
------------------------------------------------------------------------------
Input electron density              ... calc.pmp2re
BaseName (.gbw .S,...)              ... calc

                    ********************************
                    * MULLIKEN POPULATION ANALYSIS *
                    ********************************

-----------------------
MULLIKEN ATOMIC CHARGES
-----------------------
   0 C :    0.254323
   1 C :   -0.034802
   2 C :   -0.033035
   3 C :    0.002241
   4 C :   -0.009966
   5 C :   -0.002829
   6 C :   -0.029545
   7 C :   -0.046013
   8 C :   -0.128446
   9 C :    0.296984
  10 O :   -0.447450
  11 H :   -0.002791
  12 H :    0.008108
  13 H :    0.009459
  14 H :    0.009462
  15 H :    0.002551
  16 H :    0.031661
  17 H :    0.029722
  18 H :    0.029048
  19 H :    0.029718
  20 H :    0.031600
Sum of atomic charges:   -0.0000000

--------------------------------
MULLIKEN REDUCED ORBITAL CHARGES
--------------------------------
  0 C s       :     2.962592  s :     2.962592
      pz      :     1.009332  p :     2.704510
      px      :     0.881391
      py      :     0.813786
      dz2     :     0.013054  d :     0.078575
      dxz     :     0.012000
      dyz     :     0.016435
      dx2y2   :     0.019038
      dxy     :     0.018047
  1 C s       :     3.068134  s :     3.068134
      pz      :     0.984300  p :     2.915688
      px      :     0.957440
      py      :     0.973948
      dz2     :     0.005088  d :     0.050980
      dxz     :     0.007845
      dyz     :     0.008722
      dx2y2   :     0.015156
      dxy     :     0.014169
  2 C s       :     3.227157  s :     3.227157
      pz      :     0.982541  p :     2.761943
      px      :     0.854985
      py      :     0.924417
      dz2     :     0.004751  d :     0.043935
      dxz     :     0.006399
      dyz     :     0.006032
      dx2y2   :     0.012293
      dxy     :     0.014459
  3 C s       :     3.159532  s :     3.159532
      pz      :     0.974179  p :     2.793450
      px      :     0.945589
      py      :     0.873682
      dz2     :     0.004043  d :     0.044777
      dxz     :     0.008145
      dyz     :     0.005042
      dx2y2   :     0.014204
      dxy     :     0.013343
  4 C s       :     3.159419  s :     3.159419
      pz      :     0.982609  p :     2.806127
      px      :     0.872545
      py      :     0.950974
      dz2     :     0.004166  d :     0.044420
      dxz     :     0.004844
      dyz     :     0.008051
      dx2y2   :     0.014458
      dxy     :     0.012901
  5 C s       :     3.160044  s :     3.160044
      pz      :     0.979807  p :     2.798023
      px      :     0.914051
      py      :     0.904165
      dz2     :     0.004815  d :     0.044762
      dxz     :     0.006628
      dyz     :     0.006070
      dx2y2   :     0.012387
      dxy     :     0.014863
  6 C s       :     3.218034  s :     3.218034
      pz      :     0.983349  p :     2.767781
      px      :     0.918150
      py      :     0.866282
      dz2     :     0.004118  d :     0.043729
      dxz     :     0.007936
      dyz     :     0.004981
      dx2y2   :     0.013384
      dxy     :     0.013310
  7 C s       :     3.201127  s :     3.201127
      pz      :     0.965214  p :     2.801731
      px      :     0.945928
      py      :     0.890589
      dz2     :     0.008096  d :     0.043155
      dxz     :     0.007589
      dyz     :     0.008801
      dx2y2   :     0.009554
      dxy     :     0.009115
  8 C s       :     3.234022  s :     3.234022
      pz      :     0.941047  p :     2.851126
      px      :     0.933100
      py      :     0.976980
      dz2     :     0.006156  d :     0.043298
      dxz     :     0.008948
      dyz     :     0.009769
      dx2y2   :     0.011335
      dxy     :     0.007090
  9 C s       :     2.926108  s :     2.926108
      pz      :     0.838507  p :     2.705939
      px      :     0.869117
      py      :     0.998315
      dz2     :     0.010977  d :     0.070969
      dxz     :     0.019137
      dyz     :     0.015741
      dx2y2   :     0.017823
      dxy     :     0.007291
 10 O s       :     3.775933  s :     3.775933
      pz      :     1.641034  p :     4.649204
      px      :     1.469208
      py      :     1.538963
      dz2     :     0.004189  d :     0.022312
      dxz     :     0.005481
      dyz     :     0.004162
      dx2y2   :     0.004389
      dxy     :     0.004090
 11 H s       :     0.976917  s :     0.976917
      pz      :     0.004898  p :     0.025875
      px      :     0.010348
      py      :     0.010629
 12 H s       :     0.966581  s :     0.966581
      pz      :     0.005635  p :     0.025312
      px      :     0.004778
      py      :     0.014898
 13 H s       :     0.965211  s :     0.965211
      pz      :     0.005589  p :     0.025329
      px      :     0.015527
      py      :     0.004214
 14 H s       :     0.965220  s :     0.965220
      pz      :     0.004806  p :     0.025318
      px      :     0.009707
      py      :     0.010805
 15 H s       :     0.972010  s :     0.972010
      pz      :     0.005835  p :     0.025439
      px      :     0.004721
      py      :     0.014882
 16 H s       :     0.945022  s :     0.945022
      pz      :     0.005669  p :     0.023317
      px      :     0.012938
      py      :     0.004710
 17 H s       :     0.946913  s :     0.946913
      pz      :     0.006856  p :     0.023366
      px      :     0.003850
      py      :     0.012659
 18 H s       :     0.948535  s :     0.948535
      pz      :     0.011666  p :     0.022417
      px      :     0.003480
      py      :     0.007271
 19 H s       :     0.944478  s :     0.944478
      pz      :     0.006195  p :     0.025805
      px      :     0.005656
      py      :     0.013954
 20 H s       :     0.942546  s :     0.942546
      pz      :     0.012178  p :     0.025854
      px      :     0.009373
      py      :     0.004303


                     *******************************
                     * LOEWDIN POPULATION ANALYSIS *
                     *******************************

----------------------
LOEWDIN ATOMIC CHARGES
----------------------
   0 C :    0.084691
   1 C :   -0.039640
   2 C :   -0.029839
   3 C :   -0.026789
   4 C :   -0.035264
   5 C :   -0.026716
   6 C :   -0.029700
   7 C :   -0.030507
   8 C :   -0.038492
   9 C :    0.094610
  10 O :   -0.194859
  11 H :    0.026658
  12 H :    0.030473
  13 H :    0.029916
  14 H :    0.030904
  15 H :    0.029650
  16 H :    0.019279
  17 H :    0.016322
  18 H :    0.023869
  19 H :    0.032140
  20 H :    0.033296

-------------------------------
LOEWDIN REDUCED ORBITAL CHARGES
-------------------------------
  0 C s       :     2.838301  s :     2.838301
      pz      :     1.046961  p :     2.905393
      px      :     0.969827
      py      :     0.888605
      dz2     :     0.028556  d :     0.171615
      dxz     :     0.023989
      dyz     :     0.037765
      dx2y2   :     0.043229
      dxy     :     0.038076
  1 C s       :     2.859487  s :     2.859487
      pz      :     0.957466  p :     3.062096
      px      :     1.028215
      py      :     1.076415
      dz2     :     0.010438  d :     0.118056
      dxz     :     0.014539
      dyz     :     0.017381
      dx2y2   :     0.039166
      dxy     :     0.036532
  2 C s       :     2.850263  s :     2.850263
      pz      :     0.980098  p :     3.076162
      px      :     1.049769
      py      :     1.046294
      dz2     :     0.009539  d :     0.103414
      dxz     :     0.012633
      dyz     :     0.011997
      dx2y2   :     0.031585
      dxy     :     0.037661
  3 C s       :     2.852600  s :     2.852600
      pz      :     0.968587  p :     3.070106
      px      :     1.061538
      py      :     1.039981
      dz2     :     0.008176  d :     0.104083
      dxz     :     0.016614
      dyz     :     0.009000
      dx2y2   :     0.036076
      dxy     :     0.034217
  4 C s       :     2.853194  s :     2.853194
      pz      :     0.978465  p :     3.078918
      px      :     1.039067
      py      :     1.061385
      dz2     :     0.008418  d :     0.103152
      dxz     :     0.008521
      dyz     :     0.016508
      dx2y2   :     0.036614
      dxy     :     0.033091
  5 C s       :     2.852656  s :     2.852656
      pz      :     0.971201  p :     3.070102
      px      :     1.050261
      py      :     1.048640
      dz2     :     0.009701  d :     0.103959
      dxz     :     0.013216
      dyz     :     0.011858
      dx2y2   :     0.031780
      dxy     :     0.037404
  6 C s       :     2.850507  s :     2.850507
      pz      :     0.985504  p :     3.075829
      px      :     1.053370
      py      :     1.036955
      dz2     :     0.008262  d :     0.103364
      dxz     :     0.016076
      dyz     :     0.009090
      dx2y2   :     0.035526
      dxy     :     0.034409
  7 C s       :     2.874037  s :     2.874037
      pz      :     1.007580  p :     3.056991
      px      :     1.020359
      py      :     1.029052
      dz2     :     0.018682  d :     0.099479
      dxz     :     0.018066
      dyz     :     0.019426
      dx2y2   :     0.019508
      dxy     :     0.023798
  8 C s       :     2.872874  s :     2.872874
      pz      :     1.012458  p :     3.066079
      px      :     1.029452
      py      :     1.024169
      dz2     :     0.012651  d :     0.099539
      dxz     :     0.021450
      dyz     :     0.022945
      dx2y2   :     0.025016
      dxy     :     0.017478
  9 C s       :     2.839882  s :     2.839882
      pz      :     0.929423  p :     2.911741
      px      :     0.935149
      py      :     1.047169
      dz2     :     0.020814  d :     0.153767
      dxz     :     0.041059
      dyz     :     0.038128
      dx2y2   :     0.042104
      dxy     :     0.011662
 10 O s       :     3.468496  s :     3.468496
      pz      :     1.649367  p :     4.691479
      px      :     1.482097
      py      :     1.560015
      dz2     :     0.006076  d :     0.034884
      dxz     :     0.009141
      dyz     :     0.005433
      dx2y2   :     0.007045
      dxy     :     0.007189
 11 H s       :     0.898754  s :     0.898754
      pz      :     0.015103  p :     0.074588
      px      :     0.029605
      py      :     0.029880
 12 H s       :     0.897751  s :     0.897751
      pz      :     0.016865  p :     0.071776
      px      :     0.014748
      py      :     0.040163
 13 H s       :     0.898039  s :     0.898039
      pz      :     0.016827  p :     0.072045
      px      :     0.041696
      py      :     0.013522
 14 H s       :     0.897282  s :     0.897282
      pz      :     0.014769  p :     0.071814
      px      :     0.027084
      py      :     0.029961
 15 H s       :     0.897800  s :     0.897800
      pz      :     0.017363  p :     0.072550
      px      :     0.014808
      py      :     0.040378
 16 H s       :     0.913530  s :     0.913530
      pz      :     0.016234  p :     0.067191
      px      :     0.037406
      py      :     0.013551
 17 H s       :     0.916391  s :     0.916391
      pz      :     0.019982  p :     0.067287
      px      :     0.011134
      py      :     0.036171
 18 H s       :     0.907862  s :     0.907862
      pz      :     0.033119  p :     0.068268
      px      :     0.012295
      py      :     0.022854
 19 H s       :     0.892201  s :     0.892201
      pz      :     0.020147  p :     0.075659
      px      :     0.017055
      py      :     0.038457
 20 H s       :     0.891545  s :     0.891545
      pz      :     0.034433  p :     0.075159
      px      :     0.025889
      py      :     0.014837


                      *****************************
                      * MAYER POPULATION ANALYSIS *
                      *****************************

  NA   - Mulliken gross atomic population
  ZA   - Total nuclear charge
  QA   - Mulliken gross atomic charge
  VA   - Mayer's total valence
  BVA  - Mayer's bonded valence
  FA   - Mayer's free valence

  ATOM       NA         ZA         QA         VA         BVA        FA
  0 C      5.7457     6.0000     0.2543     3.9126     3.7977     0.1148
  1 C      6.0348     6.0000    -0.0348     3.7900     3.6373     0.1526
  2 C      6.0330     6.0000    -0.0330     3.9016     3.7593     0.1423
  3 C      5.9978     6.0000     0.0022     3.8514     3.7119     0.1395
  4 C      6.0100     6.0000    -0.0100     3.8507     3.7107     0.1400
  5 C      6.0028     6.0000    -0.0028     3.8672     3.7278     0.1394
  6 C      6.0295     6.0000    -0.0295     3.8774     3.7352     0.1422
  7 C      6.0460     6.0000    -0.0460     3.9172     3.7779     0.1393
  8 C      6.1284     6.0000    -0.1284     3.9887     3.8511     0.1376
  9 C      5.7030     6.0000     0.2970     3.8733     3.7685     0.1048
 10 O      8.4474     8.0000    -0.4474     2.1287     1.9815     0.1472
 11 H      1.0028     1.0000    -0.0028     1.0087     0.9870     0.0217
 12 H      0.9919     1.0000     0.0081     0.9844     0.9635     0.0209
 13 H      0.9905     1.0000     0.0095     0.9842     0.9633     0.0209
 14 H      0.9905     1.0000     0.0095     0.9841     0.9632     0.0209
 15 H      0.9974     1.0000     0.0026     0.9924     0.9709     0.0214
 16 H      0.9683     1.0000     0.0317     0.9792     0.9580     0.0212
 17 H      0.9703     1.0000     0.0297     0.9740     0.9526     0.0214
 18 H      0.9710     1.0000     0.0290     0.9858     0.9632     0.0226
 19 H      0.9703     1.0000     0.0297     0.9983     0.9779     0.0204
 20 H      0.9684     1.0000     0.0316     0.9936     0.9735     0.0200

  Mayer bond orders larger than 0.100000
B(  0-C ,  1-C ) :   0.9248 B(  0-C ,  7-C ) :   0.9870 B(  0-C , 10-O ) :   0.9862 
B(  0-C , 18-H ) :   0.9035 B(  1-C ,  2-C ) :   1.3669 B(  1-C ,  6-C ) :   1.3363 
B(  2-C ,  3-C ) :   1.3316 B(  2-C , 11-H ) :   0.9821 B(  3-C ,  4-C ) :   1.3479 
B(  3-C , 12-H ) :   0.9816 B(  4-C ,  5-C ) :   1.3402 B(  4-C , 13-H ) :   0.9823 
B(  5-C ,  6-C ) :   1.3502 B(  5-C , 14-H ) :   0.9809 B(  6-C , 15-H ) :   0.9866 
B(  7-C ,  8-C ) :   1.8178 B(  7-C , 19-H ) :   0.9809 B(  8-C ,  9-C ) :   0.9988 
B(  8-C , 20-H ) :   0.9781 B(  9-C , 10-O ) :   0.9299 B(  9-C , 16-H ) :   0.9295 
B(  9-C , 17-H ) :   0.9207 


-------
TIMINGS
-------

Total time                :   18.822 sec
Integral trafo            :    0.255 sec (  1.4%)
FC preparation            :    0.106 sec (  0.6%)
I/O of integrals          :    0.104 sec (  0.6%)
K(i,j) operators          :    0.117 sec (  0.6%)
T(i,j) pair energies      :    0.020 sec (  0.1%)
V**(-1/2)                 :    0.148 sec (  0.8%)
Gamma(ia|P)               :    0.113 sec (  0.6%)
Gamma-Trafo               :    0.043 sec (  0.2%)
D(virtual)                :    0.005 sec (  0.0%)
D(internal)               :    0.149 sec (  0.8%)
W(virtual)                :    0.010 sec (  0.1%)
W(internal)               :    0.177 sec (  0.9%)
L(virtual)                :    0.130 sec (  0.7%)
L(internal)               :    0.018 sec (  0.1%)
XC kernel                 :    0.022 sec (  0.1%)
G(D)                      :    1.531 sec (  8.1%)
G(Z)                      :    1.548 sec (  8.2%)
Z-vector solution         :    6.068 sec ( 32.2%)
3-index derivative        :    0.249 sec (  1.3%)
2-index derivative        :    0.034 sec (  0.2%)
Fock matrix gradient      :    7.517 sec ( 39.9%)


---------------------------------------
MP2 TOTAL ENERGY:     -461.442392075 Eh
---------------------------------------

The final MP2 gradient
  0:   0.00229971  -0.00193742  -0.00128614
  1:  -0.01068265  -0.00109312  -0.00514741
  2:  -0.00544096   0.00439009  -0.00066107
  3:   0.00206441   0.00591928   0.00229974
  4:   0.00726333   0.00146479   0.00179632
  5:   0.00455664  -0.00535057   0.00015474
  6:  -0.00244452  -0.00423201  -0.00179900
  7:   0.00790508  -0.00174610  -0.00924949
  8:  -0.00856297   0.01143598  -0.00280311
  9:  -0.00286762   0.00224114   0.00080470
 10:   0.00519604  -0.00066742  -0.00095599
 11:  -0.00574537   0.00591977  -0.00001055
 12:   0.00238277   0.00783467   0.00211288
 13:   0.00800868   0.00165933   0.00184843
 14:   0.00568291  -0.00617020  -0.00025597
 15:  -0.00231522  -0.00808593  -0.00252740
 16:  -0.00409568   0.00131914  -0.00038466
 17:  -0.00081024   0.00321989   0.00164359
 18:   0.00086038  -0.00220013  -0.00169806
 19:   0.00295709  -0.01063607   0.00576504
 20:  -0.00625177  -0.00330841   0.01038831

-----------------------------------
NORM OF THE MP2 GRADIENT:  0.038701
-----------------------------------

Maximum memory used throughout the entire MP2-calculation: 44.4 MB


-------------------------------------------------------------------------------
                          DFT DISPERSION CORRECTION                            
                                                                               
                              DFTD3 V3.1  Rev 1                                
                          USING Becke-Johnson damping                          
-------------------------------------------------------------------------------
The B2PLYP functional is recognized
Active option DFTDOPT                   ...         4   

molecular C6(AA) [au] = 4806.058769 


            DFT-D V3
 parameters
 s6 scaling factor         :     0.6400 
 a1 scaling factor         :     0.3065 
 s8 scaling factor         :     0.9147 
 a2 scaling factor         :     5.0570 
 ad hoc parameters k1-k3   :    16.0000     1.3333    -4.0000 

 Edisp/kcal,au: -11.456523680258  -0.018257130660 
 E6   /kcal   :  -6.442645580 
 E8   /kcal   :  -5.013878100 
 % E8         :  43.764393462 

-------------------------   ----------------
Dispersion correction           -0.018257131
-------------------------   ----------------


-------------------------   --------------------
FINAL SINGLE POINT ENERGY      -461.460649206112
-------------------------   --------------------

------------------------------------------------------------------------------
                         ORCA GEOMETRY RELAXATION STEP
------------------------------------------------------------------------------

Reading the OPT-File                    .... done
Getting information on internals        .... done
Copying old internal coords+grads       .... done
Making the new internal coordinates     .... (2022 redundants) done
Validating the new internal coordinates .... (2022 redundants) done
Calculating the B-matrix                .... done
Calculating the G,G- and P matrices     .... done
Transforming gradient to internals      .... done
Projecting the internal gradient        .... done
Number of atoms                         ....  21
Number of internal coordinates          .... 108
Current Energy                          ....  -461.460649206 Eh
Current gradient norm                   ....     0.038700597 Eh/bohr
Maximum allowed component of the step   ....  0.300
Current trust radius                    ....  0.300
Evaluating the initial hessian          ....  (Almloef) done
Projecting the Hessian                  .... done
Forming the augmented Hessian           .... done
Diagonalizing the augmented Hessian     .... done
Last element of RFO vector              ....  0.994361094
Lowest eigenvalues of augmented Hessian:
 -0.005062277  0.011509032  0.017040572  0.020858766  0.021956399
Length of the computed step             ....  0.106648614
The final length of the internal step   ....  0.106648614
Converting the step to Cartesian space:
 Initial RMS(Int)=    0.0102622677
Transforming coordinates:
 Iter   0:  RMS(Cart)=    0.0292759070 RMS(Int)=    0.6042899266
done
Storing new coordinates                 .... done

                                .--------------------.
          ----------------------|Geometry convergence|-------------------------
          Item                value                   Tolerance       Converged
          ---------------------------------------------------------------------
          RMS gradient        0.0049798106            0.0000300000      NO
          MAX gradient        0.0193643981            0.0001000000      NO
          RMS step            0.0102622677            0.0006000000      NO
          MAX step            0.0319572014            0.0010000000      NO
          ........................................................
          Max(Bonds)      0.0169      Max(Angles)    0.92
          Max(Dihed)        0.74      Max(Improp)    0.00
          ---------------------------------------------------------------------

The optimization has not yet converged - more geometry cycles are needed


    ---------------------------------------------------------------------------
                         Redundant Internal Coordinates
                            (Angstroem and degrees)

        Definition                    Value    dE/dq     Step     New-Value
    ----------------------------------------------------------------------------
     1. B(C   1,C   0)                1.5159 -0.003216  0.0043    1.5202   
     2. B(C   2,C   1)                1.3863 -0.014167  0.0117    1.3980   
     3. B(C   3,C   2)                1.3840 -0.015956  0.0131    1.3971   
     4. B(C   4,C   3)                1.3839 -0.015279  0.0126    1.3965   
     5. B(C   5,C   4)                1.3851 -0.015270  0.0126    1.3977   
     6. B(C   6,C   5)                1.3829 -0.015501  0.0127    1.3956   
     7. B(C   6,C   1)                1.3893 -0.014040  0.0117    1.4010   
     8. B(C   7,C   0)                1.5062 -0.004247  0.0059    1.5121   
     9. B(C   8,C   7)                1.3200 -0.019364  0.0130    1.3329   
    10. B(C   9,C   8)                1.4966 -0.003266  0.0041    1.5007   
    11. B(O  10,C   9)                1.4180 -0.008513  0.0083    1.4263   
    12. B(O  10,C   0)                1.4213 -0.003560  0.0033    1.4246   
    13. B(H  11,C   2)                1.0790 -0.008245  0.0115    1.0905   
    14. B(H  12,C   3)                1.0803 -0.008457  0.0118    1.0921   
    15. B(H  13,C   4)                1.0801 -0.008386  0.0117    1.0918   
    16. B(H  14,C   5)                1.0804 -0.008394  0.0117    1.0921   
    17. B(H  15,C   6)                1.0811 -0.008779  0.0123    1.0935   
    18. B(H  16,C   9)                1.0985 -0.003907  0.0058    1.1044   
    19. B(H  17,C   9)                1.1006 -0.003449  0.0052    1.1058   
    20. B(H  18,C   0)                1.1019 -0.002650  0.0040    1.1059   
    21. B(H  19,C   7)                1.0732 -0.012360  0.0169    1.0900   
    22. B(H  20,C   8)                1.0737 -0.012379  0.0169    1.0906   
    23. A(C   7,C   0,O  10)          104.87  0.002286   -0.42    104.45   
    24. A(C   1,C   0,O  10)          113.21  0.002146   -0.59    112.63   
    25. A(C   1,C   0,C   7)          110.18 -0.004613    0.92    111.10   
    26. A(C   7,C   0,H  18)          111.39  0.000430   -0.02    111.38   
    27. A(O  10,C   0,H  18)          108.39 -0.001662    0.30    108.69   
    28. A(C   1,C   0,H  18)          108.77  0.001459   -0.20    108.57   
    29. A(C   2,C   1,C   6)          119.35  0.000105   -0.03    119.32   
    30. A(C   0,C   1,C   2)          121.11  0.000622   -0.08    121.03   
    31. A(C   0,C   1,C   6)          119.52 -0.000726    0.11    119.63   
    32. A(C   3,C   2,H  11)          120.49 -0.000163    0.03    120.52   
    33. A(C   1,C   2,C   3)          120.29 -0.000090    0.01    120.30   
    34. A(C   1,C   2,H  11)          119.21  0.000250   -0.03    119.18   
    35. A(C   2,C   3,C   4)          120.19 -0.000155    0.03    120.22   
    36. A(C   4,C   3,H  12)          120.04  0.000142   -0.03    120.02   
    37. A(C   2,C   3,H  12)          119.76  0.000013   -0.01    119.76   
    38. A(C   5,C   4,H  13)          120.07 -0.000355    0.04    120.11   
    39. A(C   3,C   4,H  13)          120.19 -0.000264    0.03    120.22   
    40. A(C   3,C   4,C   5)          119.74  0.000619   -0.07    119.67   
    41. A(C   4,C   5,C   6)          120.10  0.000076   -0.01    120.10   
    42. A(C   6,C   5,H  14)          119.84 -0.000050    0.00    119.84   
    43. A(C   4,C   5,H  14)          120.06 -0.000025    0.00    120.06   
    44. A(C   1,C   6,C   5)          120.33 -0.000556    0.07    120.39   
    45. A(C   5,C   6,H  15)          120.02  0.000344   -0.04    119.98   
    46. A(C   1,C   6,H  15)          119.66  0.000212   -0.02    119.63   
    47. A(C   0,C   7,C   8)          109.65  0.000269    0.12    109.77   
    48. A(C   8,C   7,H  19)          128.60  0.001391   -0.30    128.30   
    49. A(C   0,C   7,H  19)          121.72 -0.001652    0.18    121.90   
    50. A(C   7,C   8,C   9)          109.58  0.000665    0.03    109.61   
    51. A(C   9,C   8,H  20)          122.03 -0.002418    0.32    122.35   
    52. A(C   7,C   8,H  20)          128.38  0.001752   -0.34    128.04   
    53. A(H  16,C   9,H  17)          108.02  0.001463   -0.35    107.67   
    54. A(O  10,C   9,H  17)          110.29 -0.001475    0.23    110.52   
    55. A(C   8,C   9,H  17)          111.70 -0.000981    0.09    111.79   
    56. A(C   8,C   9,O  10)          105.48  0.002976   -0.44    105.04   
    57. A(O  10,C   9,H  16)          109.04 -0.001834    0.42    109.46   
    58. A(C   8,C   9,H  16)          112.28 -0.000264    0.08    112.35   
    59. A(C   0,O  10,C   9)          110.17 -0.006179    0.74    110.91   
    60. D(C   6,C   1,C   0,C   7)    -78.56  0.000824   -0.64    -79.20   
    61. D(C   2,C   1,C   0,O  10)    -17.57 -0.000252   -0.30    -17.87   
    62. D(C   2,C   1,C   0,H  18)   -138.12 -0.000557   -0.15   -138.28   
    63. D(C   2,C   1,C   0,C   7)     99.51  0.000891   -0.59     98.92   
    64. D(C   6,C   1,C   0,O  10)    164.36 -0.000320   -0.35    164.01   
    65. D(C   3,C   2,C   1,C   6)     -0.13 -0.000221    0.46      0.33   
    66. D(H  11,C   2,C   1,C   6)   -179.14 -0.000055    0.16   -178.98   
    67. D(C   3,C   2,C   1,C   0)   -178.20 -0.000272    0.40   -177.80   
    68. D(H  11,C   2,C   1,C   0)      2.79 -0.000107    0.10      2.89   
    69. D(H  12,C   3,C   2,H  11)     -0.69 -0.000109    0.18     -0.51   
    70. D(H  12,C   3,C   2,C   1)   -179.69  0.000055   -0.12   -179.81   
    71. D(C   4,C   3,C   2,H  11)    179.37  0.000018   -0.04    179.33   
    72. D(C   4,C   3,C   2,C   1)      0.37  0.000181   -0.34      0.03   
    73. D(C   5,C   4,C   3,H  12)    179.71  0.000045   -0.10    179.61   
    74. D(C   5,C   4,C   3,C   2)     -0.35 -0.000082    0.12     -0.24   
    75. D(H  13,C   4,C   3,H  12)     -0.08 -0.000011    0.01     -0.07   
    76. D(H  13,C   4,C   3,C   2)    179.85 -0.000138    0.24    180.09   
    77. D(H  14,C   5,C   4,H  13)      0.06  0.000007   -0.00      0.05   
    78. D(H  14,C   5,C   4,C   3)   -179.73 -0.000049    0.11   -179.62   
    79. D(C   6,C   5,C   4,H  13)    179.89  0.000075   -0.14    179.75   
    80. D(C   6,C   5,C   4,C   3)      0.10  0.000019   -0.02      0.08   
    81. D(H  15,C   6,C   5,H  14)      0.18  0.000021   -0.02      0.16   
    82. D(H  15,C   6,C   5,C   4)   -179.65 -0.000047    0.11   -179.54   
    83. D(C   1,C   6,C   5,H  14)    179.98  0.000008    0.01    179.98   
    84. D(C   1,C   6,C   5,C   4)      0.14 -0.000059    0.14      0.28   
    85. D(H  15,C   6,C   1,C   2)    179.67  0.000147   -0.33    179.34   
    86. D(H  15,C   6,C   1,C   0)     -2.23  0.000224   -0.28     -2.50   
    87. D(C   5,C   6,C   1,C   2)     -0.13  0.000159   -0.36     -0.49   
    88. D(C   5,C   6,C   1,C   0)    177.98  0.000236   -0.31    177.67   
    89. D(C   8,C   7,C   0,O  10)      3.86  0.000190   -0.33      3.53   
    90. D(C   8,C   7,C   0,C   1)   -118.29 -0.001239    0.12   -118.16   
    91. D(H  19,C   7,C   0,O  10)   -177.94  0.000458   -0.26   -178.19   
    92. D(H  19,C   7,C   0,C   1)     59.91 -0.000971    0.20     60.11   
    93. D(C   8,C   7,C   0,H  18)    120.90 -0.000249   -0.23    120.67   
    94. D(H  20,C   8,C   7,H  19)      0.77  0.000223   -0.46      0.31   
    95. D(H  20,C   8,C   7,C   0)    178.81  0.000442   -0.36    178.45   
    96. D(C   9,C   8,C   7,H  19)   -179.34 -0.000476    0.18   -179.16   
    97. D(C   9,C   8,C   7,C   0)     -1.30 -0.000257    0.27     -1.03   
    98. D(H  17,C   9,C   8,C   7)    118.07 -0.000250   -0.06    118.01   
    99. D(H  16,C   9,C   8,H  20)     59.49  0.000108    0.19     59.69   
   100. D(H  16,C   9,C   8,C   7)   -120.41  0.000749   -0.39   -120.80   
   101. D(O  10,C   9,C   8,H  20)    178.13 -0.000410    0.47    178.61   
   102. D(O  10,C   9,C   8,C   7)     -1.76  0.000231   -0.11     -1.88   
   103. D(C   0,O  10,C   9,H  17)   -116.48 -0.000251   -0.03   -116.51   
   104. D(C   0,O  10,C   9,H  16)    125.07 -0.000047    0.00    125.07   
   105. D(C   0,O  10,C   9,C   8)      4.29 -0.000454   -0.06      4.23   
   106. D(C   9,O  10,C   0,H  18)   -124.06 -0.000550    0.31   -123.75   
   107. D(C   9,O  10,C   0,C   7)     -4.98  0.000345    0.22     -4.77   
   108. D(C   9,O  10,C   0,C   1)    115.17 -0.002613    0.74    115.91   
    ----------------------------------------------------------------------------

Geometry step timings:
Preparation and reading OPT file:      0.000 s ( 7.802 %)
Internal coordinates            :      0.000 s ( 0.778 %)
B/P matrices and projection     :      0.001 s (32.439 %)
Hessian update/contruction      :      0.000 s (12.318 %)
Making the step                 :      0.001 s (25.765 %)
Converting the step to Cartesian:      0.000 s ( 2.960 %)
Storing new data                :      0.000 s ( 0.853 %)
Checking convergence            :      0.000 s ( 0.151 %)
Final printing                  :      0.001 s (16.834 %)
Total time                      :      0.004 s

Time for energy+gradient        :     36.231 s
Time for complete geometry iter :     36.426 s

         *************************************************************
         *                GEOMETRY OPTIMIZATION CYCLE   2            *
         *************************************************************
---------------------------------
CARTESIAN COORDINATES (ANGSTROEM)
---------------------------------
  C      1.012011    0.523455    0.629366
  C     -0.440886    0.201210    0.319208
  C     -0.830519   -1.091025   -0.045158
  C     -2.162095   -1.359996   -0.371389
  C     -3.114365   -0.339184   -0.336515
  C     -2.730044    0.953301    0.031396
  C     -1.400521    1.221130    0.360400
  C      1.694522    1.159587   -0.560582
  C      2.700879    0.387018   -0.969362
  C      2.802520   -0.819020   -0.082006
  O      1.785692   -0.641214    0.902261
  H     -0.084971   -1.886727   -0.060197
  H     -2.457422   -2.373333   -0.651814
  H     -4.155239   -0.549852   -0.590038
  H     -3.470772    1.755017    0.066810
  H     -1.103515    2.231339    0.655209
  H      3.786219   -0.893544    0.414433
  H      2.638216   -1.757106   -0.643899
  H      1.044604    1.185841    1.514405
  H      1.345219    2.098017   -0.991282
  H      3.372584    0.549037   -1.813169

----------------------------
CARTESIAN COORDINATES (A.U.)
----------------------------
  NO LB      ZA    FRAG     MASS         X           Y           Z
   0 C     6.0000    0    12.011    1.912424    0.989187    1.189330
   1 C     6.0000    0    12.011   -0.833154    0.380233    0.603215
   2 C     6.0000    0    12.011   -1.569453   -2.061738   -0.085337
   3 C     6.0000    0    12.011   -4.085767   -2.570020   -0.701824
   4 C     6.0000    0    12.011   -5.885296   -0.640965   -0.635921
   5 C     6.0000    0    12.011   -5.159036    1.801477    0.059330
   6 C     6.0000    0    12.011   -2.646600    2.307602    0.681057
   7 C     6.0000    0    12.011    3.202182    2.191301   -1.059346
   8 C     6.0000    0    12.011    5.103922    0.731358   -1.831829
   9 C     6.0000    0    12.011    5.295995   -1.547724   -0.154969
  10 O     8.0000    0    15.999    3.374469   -1.211719    1.705026
  11 H     1.0000    0     1.008   -0.160571   -3.565397   -0.113756
  12 H     1.0000    0     1.008   -4.643855   -4.484949   -1.231750
  13 H     1.0000    0     1.008   -7.852263   -1.039070   -1.115010
  14 H     1.0000    0     1.008   -6.558809    3.316501    0.126254
  15 H     1.0000    0     1.008   -2.085341    4.216620    1.238165
  16 H     1.0000    0     1.008    7.154917   -1.688554    0.783165
  17 H     1.0000    0     1.008    4.985505   -3.320448   -1.216793
  18 H     1.0000    0     1.008    1.974016    2.240914    2.861811
  19 H     1.0000    0     1.008    2.542095    3.964677   -1.873252
  20 H     1.0000    0     1.008    6.373261    1.037530   -3.426392

--------------------------------
INTERNAL COORDINATES (ANGSTROEM)
--------------------------------
 C      0   0   0     0.000000000000     0.00000000     0.00000000
 C      1   0   0     1.520180815614     0.00000000     0.00000000
 C      2   1   0     1.398015767558   121.02973978     0.00000000
 C      3   2   1     1.397092465673   120.29473757   182.19921979
 C      4   3   2     1.396456639997   120.22353397     0.02957883
 C      5   4   3     1.397704387466   119.67244885   359.76471751
 C      6   5   4     1.395567594663   120.09765406     0.07868181
 C      1   2   3     1.512104398241   111.10054512    98.92148575
 C      8   1   2     1.332936269557   109.77227459   241.83808082
 C      9   8   1     1.500753393056   109.60792477   358.97304749
 O      1   2   3     1.424608456072   112.63316862   342.13351754
 H      3   2   1     1.090508845503   119.17668229     2.89094578
 H      4   3   2     1.092111691316   119.75756957   180.18857451
 H      5   4   3     1.091821135440   120.21539938   180.09185864
 H      6   5   4     1.092099334406   120.05819327   180.38103179
 H      7   6   5     1.093456087323   119.97559938   180.45934947
 H     10   9   8     1.104386388771   112.35476948   239.19939998
 H     10   9   8     1.105768184990   111.79212436   118.01004489
 H      1   2   3     1.105943640866   108.56629225   221.72411189
 H      8   1   2     1.090030081971   121.90327870    60.11373082
 H      9   8   1     1.090618084770   128.03673605   178.44835620

---------------------------
INTERNAL COORDINATES (A.U.)
---------------------------
 C      0   0   0     0.000000000000     0.00000000     0.00000000
 C      1   0   0     2.872725415552     0.00000000     0.00000000
 C      2   1   0     2.641866931587   121.02973978     0.00000000
 C      3   2   1     2.640122143886   120.29473757   182.19921979
 C      4   3   2     2.638920607490   120.22353397     0.02957883
 C      5   4   3     2.641278508492   119.67244885   359.76471751
 C      6   5   4     2.637240555288   120.09765406     0.07868181
 C      1   2   3     2.857463198574   111.10054512    98.92148575
 C      8   1   2     2.518884503433   109.77227459   241.83808082
 C      9   8   1     2.836012907429   109.60792477   358.97304749
 O      1   2   3     2.692119830044   112.63316862   342.13351754
 H      3   2   1     2.060763064620   119.17668229     2.89094578
 H      4   3   2     2.063792004242   119.75756957   180.18857451
 H      5   4   3     2.063242933209   120.21539938   180.09185864
 H      6   5   4     2.063768653066   120.05819327   180.38103179
 H      7   6   5     2.066332544510   119.97559938   180.45934947
 H     10   9   8     2.086987820808   112.35476948   239.19939998
 H     10   9   8     2.089599037235   111.79212436   118.01004489
 H      1   2   3     2.089930600789   108.56629225   221.72411189
 H      8   1   2     2.059858332661   121.90327870    60.11373082
 H      9   8   1     2.060969496917   128.03673605   178.44835620


           ************************************************************
           *        Program running with 8 parallel MPI-processes     *
           *              working on a common directory               *
           ************************************************************
------------------------------------------------------------------------------
                   ___                                                        
                  /   \      - P O W E R E D   B Y -                         
                 /     \                                                     
                 |  |  |   _    _      __       _____    __    __             
                 |  |  |  | |  | |    /  \     |  _  \  |  |  /  |          
                  \  \/   | |  | |   /    \    | | | |  |  | /  /          
                 / \  \   | |__| |  /  /\  \   | |_| |  |  |/  /          
                |  |  |   |  __  | /  /__\  \  |    /   |      \           
                |  |  |   | |  | | |   __   |  |    \   |  |\   \          
                \     /   | |  | | |  |  |  |  | |\  \  |  | \   \       
                 \___/    |_|  |_| |__|  |__|  |_| \__\ |__|  \__/        
                                                                              
                      - O R C A' S   B I G   F R I E N D -                    
                                      &                                       
                       - I N T E G R A L  F E E D E R -                       
                                                                              
 v1 FN, 2020, v2 2021, v3 2022-2024                                           
------------------------------------------------------------------------------


----------------------
SHARK INTEGRAL PACKAGE
----------------------

Number of atoms                             ...     21
Number of basis functions                   ...    204
Number of shells                            ...     96
Maximum angular momentum                    ...      2
Integral batch strategy                     ... SHARK/LIBINT Hybrid
RI-J (if used) integral strategy            ... SPLIT-RIJ (Revised 2003 algorithm where possible)
Printlevel                                  ...      1
Contraction scheme used                     ... SEGMENTED contraction
Prescreening option                         ... SCHWARTZ
   Thresh                                   ... 1.000e-12
   Tcut                                     ... 1.000e-14
   Tpresel                                  ... 1.000e-14 
Coulomb Range Separation                    ... NOT USED
Exchange Range Separation                   ... NOT USED
Multipole approximations                    ... NOT USED
Finite Nucleus Model                        ... NOT USED
CABS basis                                  ... NOT available
Auxiliary Coulomb fitting basis             ... AVAILABLE
   # of basis functions in Aux-J            ...    649
   # of shells in Aux-J                     ...    215
   Maximum angular momentum in Aux-J        ...      4
Auxiliary J/K fitting basis                 ... NOT available
Auxiliary Correlation fitting basis         ... AVAILABLE
   # of basis functions in Aux-C            ...    668
   # of shells in Aux-C                     ...    236
   Maximum angular momentum in Aux-C        ...      3
Auxiliary 'external' fitting basis          ... NOT available

Checking pre-screening integrals            ... done (  0.0 sec) Dimension = 96
Check shell pair data                       ... done (  0.0 sec)
Shell pair information
Shell pair cut-off parameter TPreSel        ...   1.0e-14
Total number of shell pairs                 ...      4656
Shell pairs after pre-screening             ...      4303
Total number of primitive shell pairs       ...     16826
Primitive shell pairs kept                  ...     11341
          la=0 lb=0:   1320 shell pairs
          la=1 lb=0:   1576 shell pairs
          la=1 lb=1:    494 shell pairs
          la=2 lb=0:    532 shell pairs
          la=2 lb=1:    321 shell pairs
          la=2 lb=2:     60 shell pairs

Calculating one electron integrals          ... done (  0.0 sec)
Calculating RI/J V-Matrix + Cholesky decomp.... done (  0.0 sec)
Calculating RI/C V-Matrix + Cholesky decomp.... done (  0.0 sec)
Calculating Nuclear repulsion               ... done (  0.0 sec) ENN=    567.465720201840 Eh

Diagonalization of the overlap matrix:
Smallest eigenvalue                        ... 2.927e-04
Time for diagonalization                   ...    0.006 sec
Threshold for overlap eigenvalues          ... 1.000e-07
Number of eigenvalues below threshold      ... 0
Time for construction of square roots      ...    0.003 sec
Total time needed                          ...    0.010 sec

-------------------
DFT GRID GENERATION
-------------------

General Integration Accuracy     IntAcc      ... 4.388
Radial Grid Type                 RadialGrid  ... OptM3 with GC (2021)
Angular Grid (max. ang.)         AngularGrid ... 4 (Lebedev-302)
Angular grid pruning method      GridPruning ... 4 (adaptive)
Weight generation scheme         WeightScheme... mBecke (2022)
Basis function cutoff            BFCut       ... 1.0000e-12
Integration weight cutoff        WCut        ... 1.0000e-14
Partially contracted basis set               ... off
Rotationally invariant grid construction     ... off
Angular grids for H and He will be reduced by one unit

Total number of grid points                  ...    98101
Total number of batches                      ...     1543
Average number of points per batch           ...       63
Average number of grid points per atom       ...     4671

--------------------
COSX GRID GENERATION
--------------------

GRIDX 1
-------
General Integration Accuracy     IntAcc      ... 3.816
Radial Grid Type                 RadialGrid  ... OptM3 with GC (2021)
Angular Grid (max. ang.)         AngularGrid ... 1 (Lebedev-50)
Angular grid pruning method      GridPruning ... 4 (adaptive)
Weight generation scheme         WeightScheme... mBecke (2022)
Basis function cutoff            BFCut       ... 1.0000e-12
Integration weight cutoff        WCut        ... 1.0000e-14
Partially contracted basis set               ... on
Rotationally invariant grid construction     ... off
Angular grids for H and He will be reduced by one unit

Total number of grid points                  ...    12496
Total number of batches                      ...      108
Average number of points per batch           ...      115
Average number of grid points per atom       ...      595
UseSFitting                                  ... on

GRIDX 2
-------
General Integration Accuracy     IntAcc      ... 4.020
Radial Grid Type                 RadialGrid  ... OptM3 with GC (2021)
Angular Grid (max. ang.)         AngularGrid ... 2 (Lebedev-110)
Angular grid pruning method      GridPruning ... 4 (adaptive)
Weight generation scheme         WeightScheme... mBecke (2022)
Basis function cutoff            BFCut       ... 1.0000e-12
Integration weight cutoff        WCut        ... 1.0000e-14
Partially contracted basis set               ... on
Rotationally invariant grid construction     ... off
Angular grids for H and He will be reduced by one unit

Total number of grid points                  ...    27124
Total number of batches                      ...      222
Average number of points per batch           ...      122
Average number of grid points per atom       ...     1292
UseSFitting                                  ... on

GRIDX 3
-------
General Integration Accuracy     IntAcc      ... 4.338
Radial Grid Type                 RadialGrid  ... OptM3 with GC (2021)
Angular Grid (max. ang.)         AngularGrid ... 3 (Lebedev-194)
Angular grid pruning method      GridPruning ... 4 (adaptive)
Weight generation scheme         WeightScheme... mBecke (2022)
Basis function cutoff            BFCut       ... 1.0000e-12
Integration weight cutoff        WCut        ... 1.0000e-14
Partially contracted basis set               ... on
Rotationally invariant grid construction     ... off
Angular grids for H and He will be reduced by one unit

Total number of grid points                  ...    59516
Total number of batches                      ...      476
Average number of points per batch           ...      125
Average number of grid points per atom       ...     2834
UseSFitting                                  ... on
Initializing property integral containers    ... done (  0.0 sec)

SHARK setup successfully completed in   1.2 seconds

Maximum memory used throughout the entire STARTUP-calculation: 27.1 MB


           ************************************************************
           *        Program running with 8 parallel MPI-processes     *
           *              working on a common directory               *
           ************************************************************
Occupation numbers will be reassigned to an Aufbau configuration
             **** ENERGY FILE WAS UPDATED (calc.en.tmp) ****
Finished Guess after   0.2 sec
Maximum memory used throughout the entire GUESS-calculation: 11.6 MB


           ************************************************************
           *        Program running with 8 parallel MPI-processes     *
           *              working on a common directory               *
           ************************************************************
--------------------
CPCM SOLVATION MODEL
--------------------
CPCM parameters:
  Epsilon                                         ...      16.7000
  Refrac                                          ...       1.2750
  Rsolv                                           ...       1.3000
  Surface type                                    ... GAUSSIAN VDW
  Discretization scheme                           ... Constant charge density
    Threshold for H atoms                         ...       5.0000 (charges/Ang^2)
    Threshold for non-H atoms                     ...       5.0000 (charges/Ang^2)
  Epsilon function type                           ...         CPCM
Solvent:                                          ... CUSTOM
Radii:
  Scheme                                          ... Element-dependent radii
  Radius for C  used is    3.8550 Bohr (=   2.0400 Ang.)
  Radius for O  used is    3.4469 Bohr (=   1.8240 Ang.)
  Radius for H  used is    2.4944 Bohr (=   1.3200 Ang.)
Calculating surface                               ...        done! (  0.0s)
Cavity surface points                             ...         1963
Cavity Volume                                     ...    1277.8948
Cavity Surface-area                               ...     691.9029
Calculating surface distance matrix               ...        done! (  0.1s)
Performing Cholesky decomposition & store         ...        done! (  0.2s)
Overall time for CPCM initialization              ...                 0.3s

----------------------------------------D-I-I-S--------------------------------------------
Iteration    Energy (Eh)           Delta-E    RMSDP     MaxDP     DIISErr   Damp  Time(sec)
-------------------------------------------------------------------------------------------
               ***  Starting incremental Fock matrix formation  ***
    1    -460.9517195204502968     0.00e+00  3.05e-04  8.78e-03  5.53e-03  0.700   1.4
    2    -460.9519263274501100    -2.07e-04  2.50e-04  7.38e-03  4.46e-03  0.700   0.8
                               ***Turning on AO-DIIS***
    3    -460.9520788317345250    -1.53e-04  1.90e-04  5.72e-03  3.46e-03  0.700   0.8
                              *** Initializing SOSCF ***
---------------------------------------S-O-S-C-F--------------------------------------
Iteration    Energy (Eh)           Delta-E    RMSDP     MaxDP     MaxGrad    Time(sec)
--------------------------------------------------------------------------------------
    4    -460.9521892819141158    -1.10e-04  4.59e-04  1.38e-02  2.58e-03     0.8
               *** Restarting incremental Fock matrix formation ***
    5    -460.9524765468966052    -2.87e-04  2.22e-05  3.09e-04  1.33e-04     1.4
    6    -460.9524778562865777    -1.31e-06  9.67e-06  1.51e-04  5.45e-05     1.1
    7    -460.9524781848072053    -3.29e-07  2.20e-06  4.15e-05  9.56e-06     1.1
    8    -460.9524781907962279    -5.99e-09  9.26e-07  2.62e-05  6.58e-06     1.0
    9    -460.9524781952625290    -4.47e-09  2.49e-07  6.36e-06  1.76e-06     1.0
   10    -460.9524781951454315     1.17e-10  9.23e-08  3.03e-06  7.05e-07     0.9
                 **** Energy Check signals convergence ****

               *****************************************************
               *                     SUCCESS                       *
               *           SCF CONVERGED AFTER  10 CYCLES          *
               *****************************************************

Recomputing exchange energy using gridx3       ... done (    1.865 sec)
Old exchange energy                            :    -33.688185780 Eh
New exchange energy                            :    -33.688322914 Eh
Exchange energy change after final integration :     -0.000137134 Eh
Total energy after final integration           :   -460.952615329 Eh
             **** ENERGY FILE WAS UPDATED (calc.en.tmp) ****

----------------
TOTAL SCF ENERGY
----------------

Total Energy       :       -460.95261532905363 Eh          -12543.15834 eV

Components:
Nuclear Repulsion  :        567.46572020184044 Eh           15441.52728 eV
Electronic Energy  :      -1028.40858144574122 Eh          -27984.42020 eV
One Electron Energy:      -1749.45411983371491 Eh          -47605.06680 eV
Two Electron Energy:        721.04553838797381 Eh           19620.64659 eV
CPCM Dielectric    :         -0.00961695124496 Eh              -0.26169 eV

Virial components:
Potential Energy   :       -917.87716749381002 Eh          -24976.70752 eV
Kinetic Energy     :        456.92455216475639 Eh           12433.54917 eV
Virial Ratio       :          2.00881559799143

DFT components:
N(Alpha)           :       38.999952214505 electrons
N(Beta)            :       38.999952214505 electrons
N(Total)           :       77.999904429011 electrons
E(X)               :      -29.922537474862 Eh       
E(C)               :       -1.917505148752 Eh       
E(XC)              :      -31.840042623614 Eh       

CPCM Solvation Model Properties:
Surface-charge          :         -0.02194019081909
Corrected charge        :         -0.00000000000000
Outlying charge corr.   :          0.00003138402520 Eh               0.00085 eV
Free-energy (cav+disp)  :  This term is not implemented in the current solvation scheme

---------------
SCF CONVERGENCE
---------------

  Last Energy change         ...   -1.1710e-10  Tolerance :   1.0000e-09
  Last MAX-Density change    ...    3.0264e-06  Tolerance :   1.0000e-08
  Last RMS-Density change    ...    9.2342e-08  Tolerance :   1.0000e-09
  Last DIIS Error            ...    2.5787e-03  Tolerance :   1.0000e-08
  Last Orbital Gradient      ...    7.0534e-07  Tolerance :   2.0000e-06
  Last Orbital Rotation      ...    1.3137e-06  Tolerance :   2.0000e-06


Total SCF time: 0 days 0 hours 0 min 12 sec 
Finished LeanSCF after  12.9 sec

Maximum memory used throughout the entire LEANSCF-calculation: 23.1 MB


           ************************************************************
           *        Program running with 8 parallel MPI-processes     *
           *              working on a common directory               *
           ************************************************************

------------------------------------------------------------------------------
                                ORCA  MP2 
------------------------------------------------------------------------------

Freezing NCore=22 chemical core electrons

----------------------
RI-MP2 ENERGY+GRADIENT
----------------------
Dimension of the orbital basis            ...  204
Dimension of the AuxC basis               ...  668
Memory devoted to MP2                     ... 8000 MB   
Data format for matrix containers         ... DOUBLE
Compression type for matrix containers    ... UNCOMPRESSED
Overall scaling of the MP2 energy         ...   2.700e-01

-----------------------
SHARK RI TRANSFORMATION
-----------------------

Number of basis functions                ...    204
Number of aux functions                  ...    668
Number of operators                      ...      1
Generation of IJK                        ... YES
Generation of IAK                        ... YES
Generation of ABK                        ... NO
Orbital Range Operator  0:    0-  38 to   39- 203

Aux basis identifier                     ...   AUXC
Contraction scheme used                  ... SEGMENTED
Do orthogonalization                     ... YES
All operator combinations                ... NO
Transpose (ia|K)                         ... NO
Integral generator used                  ... LIBINT
Starting integral generation + trafo... 
Half trafo (segmented) done. Total time =  0.1 sec. integrals=  0.1 sec trafo=  0.0 sec
Integral generation and half transformation done (  0.1 sec)

Reading or making V^(-1/2)          ... done (  0.0 sec)
Sorting IJK integrals               ... done (  0.1 sec)
Sorting IAK integrals               ... done (  0.1 sec)

SHARK RI integral transformation done. Total time =  0.3 sec.

Opening buffers                              ... done
Frozen core precalculation                   ... done

Starting loop over batches of integrals:

Operator 0  - window                       ... ( 11- 38)x( 39-203)
Operator 0  - Memory available             ...  8000 MB
Operator 0  - Memory needed per MO         ...   0.8 MB
Operator 0  - Number of orbitals per batch ... 4
Operator 0  - Number of batches            ... 1

OPERATOR  0   PASS   0:  MOs    11 ...   14 +   15 ...   18 +   19 ...   22 +   23 ...   26
                            +   27 ...   30 +   31 ...   34 +   35 ...   38
  Reading integrals       ... ok
  Internal MO  13
Closing buffer GIPV ( 0.03 GB; CompressionRatio= 1.00)
Time spent in pair loops =     0.891 sec
Deleting buffers (Ka|jb) ...done

-----------------------------------------------
 RI-MP2 CORRELATION ENERGY:     -0.492723682 Eh
-----------------------------------------------


---------------------
MP2 DENSITY FORMATION
---------------------

Completing the external part of the density      ... done
Storing the unrelaxed density                    ... done

Re-sorting 3-index density container for op 0    ... done
Computing external part of the Lagrangian        ... done
Calculating the xc-kernel                        ... done
Calculating G(D)                                 ... done
Completing the Lagrangian                        ... done
Solving the Z-vector equations                   ... Using XC Grid                  ... (calc.grid_cpscf.tmp) 
Recalculating density on grid  ... (calc.grho_cpscf0.tmp) done
Calculating the xc-kernel      ... (calc.fxc_cpscf0.tmp) done

-------------------
SHARK CP-SCF DRIVER
-------------------

Dimension of the orbital basis          ...    204
Dimension of the CPSCF-problem          ...   6435
Number of operators                     ...      1
Max. number of iterations               ...    128
Convergence Tolerance                   ... 3.0e-05
Number of perturbations                 ...      1
Perturbation type                       ... REAL

----------------------------
POPLE LINEAR EQUATION SOLVER
----------------------------

  ITERATION   0:   ||err||_max =   3.8099e-02 (   0.9 sec)
  ITERATION   1:   ||err||_max =   7.6073e-03 (   0.9 sec)
  ITERATION   2:   ||err||_max =   2.6016e-03 (   0.9 sec)
  ITERATION   3:   ||err||_max =   5.8941e-04 (   0.9 sec)
  ITERATION   4:   ||err||_max =   2.4683e-04 (   0.8 sec)
  ITERATION   5:   ||err||_max =   8.8511e-05 (   0.9 sec)
  ITERATION   6:   ||err||_max =   2.2654e-05 (   0.8 sec)
done
Finalizing the relaxed density                   ... done
Transforming P to the AO basis                   ... done
Storing the relaxed density                      ... done

------------------------------------
ENERGY WEIGHTED DENSITY FINALIZATION
------------------------------------

Gathering the parts of the W-matrix              ... done
Forming the Z-density                            ... done
Transforming Z to the AO basis                   ... done
Calculating G(Z)                                 ... done
Finalizing the W-matrix                          ... done
Transforming W to the AO basis and storing       ... done

----------------------------------
MP2 DERIVATIVE INTEGRAL GENERATION
----------------------------------

Input SCF Electron Density              ... calc.scfp
Input Correlated Electron Density       ... calc.pmp2re
Input Energy Weighted Density           ... calc.wmp2.tmp

Nuclear repulsion gradient              ... done (  0.0 sec)
HCore & Overlap gradient  (SHARK)       ... done (  0.0 sec)
Two-electron RIJ gradient terms         ... done (  0.5 sec)

-----------------------------------------------------------
MP2 COSX Grid Generation
-----------------------------------------------------------

General Integration Accuracy     IntAcc      ... 4.871
Radial Grid Type                 RadialGrid  ... OptM3 with GC (2021)
Angular Grid (max. ang.)         AngularGrid ... 4 (Lebedev-302)
Angular grid pruning method      GridPruning ... 4 (adaptive)
Weight generation scheme         WeightScheme... mBecke (2022)
Basis function cutoff            BFCut       ... 1.0000e-12
Integration weight cutoff        WCut        ... 1.0000e-14
Partially contracted basis set               ... on
Rotationally invariant grid construction     ... off
Angular grids for H and He will be reduced by one unit

Total number of grid points                  ...   112872
Total number of batches                      ...      894
Average number of points per batch           ...      126
Average number of grid points per atom       ...     5375
UseSFitting                                  ... on
Two-electron COSX gradient terms        ... 
Integration Timings:
Total Time                  =     5.1 sec
Basis fcn evaluation        =     0.1 sec
Density evaluation          =     0.1 sec
A evaluation                =     4.1 sec
A derivative evaluation     =     0.0 sec
S-fit derivative evaluation =     0.0 sec
anal. over. der. evaluation =     0.0 sec
num. over. der. evaluation  =     0.4 sec
K(P) evaluation             =     0.1 sec
finalize                    =     0.0 sec

done (  5.9 sec)
CPCM gradient                           ... done (  0.6 sec)
DFT XC gradient                         ... Exchange-correlation gradient    ... done
done (  0.7 sec)
Empirical dispersion gradient           ... 
-------------------
DISPERSION GRADIENT
-------------------

   1   C   :    0.000144251    0.000085912    0.000078694
   2   C   :   -0.000157726    0.000033463    0.000070136
   3   C   :   -0.000264911   -0.000188460    0.000011846
   4   C   :   -0.000143401   -0.000135480   -0.000038165
   5   C   :   -0.000147493   -0.000029941   -0.000026746
   6   C   :   -0.000177724    0.000073920    0.000002382
   7   C   :   -0.000223960    0.000108506    0.000060359
   8   C   :    0.000240617    0.000116198   -0.000055257
   9   C   :    0.000264087    0.000040865   -0.000110709
  10   C   :    0.000243248   -0.000037557   -0.000028403
  11   O   :    0.000152539   -0.000047322    0.000080705
  12   H   :   -0.000043826   -0.000166663    0.000001147
  13   H   :   -0.000045302   -0.000110402   -0.000031194
  14   H   :   -0.000111614   -0.000022540   -0.000026747
  15   H   :   -0.000088878    0.000083396    0.000003279
  16   H   :   -0.000060553    0.000135184    0.000050375
  17   H   :    0.000110025   -0.000063576    0.000023444
  18   H   :    0.000117022   -0.000112105   -0.000030583
  19   H   :    0.000040097    0.000082473    0.000128731
  20   H   :    0.000077146    0.000129042   -0.000081968
  21   H   :    0.000076357    0.000025086   -0.000081327

Difference to translation invariance:
           :    0.0000000000   -0.0000000000   -0.0000000000

Difference to rotation invariance:
           :   -0.0000000000   -0.0000000000    0.0000000000

Norm of the Dispersion gradient    ...    0.0008934439
RMS gradient                       ...    0.0001125634
MAX gradient                       ...    0.0002649107
done (  0.0 sec)

-------
TIMINGS
-------

Total time                :   18.970 sec
Integral trafo            :    0.262 sec (  1.4%)
FC preparation            :    0.103 sec (  0.5%)
I/O of integrals          :    0.104 sec (  0.5%)
K(i,j) operators          :    0.119 sec (  0.6%)
T(i,j) pair energies      :    0.021 sec (  0.1%)
V**(-1/2)                 :    0.148 sec (  0.8%)
Gamma(ia|P)               :    0.115 sec (  0.6%)
Gamma-Trafo               :    0.043 sec (  0.2%)
D(virtual)                :    0.005 sec (  0.0%)
D(internal)               :    0.149 sec (  0.8%)
W(virtual)                :    0.010 sec (  0.1%)
W(internal)               :    0.187 sec (  1.0%)
L(virtual)                :    0.136 sec (  0.7%)
L(internal)               :    0.018 sec (  0.1%)
XC kernel                 :    0.020 sec (  0.1%)
G(D)                      :    1.549 sec (  8.2%)
G(Z)                      :    1.559 sec (  8.2%)
Z-vector solution         :    6.087 sec ( 32.1%)
3-index derivative        :    0.250 sec (  1.3%)
2-index derivative        :    0.034 sec (  0.2%)
Fock matrix gradient      :    7.680 sec ( 40.5%)


---------------------------------------
MP2 TOTAL ENERGY:     -461.445339011 Eh
---------------------------------------

The final MP2 gradient
  0:  -0.00013123  -0.00065812   0.00074667
  1:  -0.00226493  -0.00008840  -0.00178996
  2:  -0.00169261   0.00190047   0.00017812
  3:   0.00055788   0.00199377   0.00061115
  4:   0.00254161   0.00054893   0.00060767
  5:   0.00155189  -0.00199775  -0.00006268
  6:  -0.00061471  -0.00148979  -0.00063607
  7:   0.00292642  -0.00237751  -0.00163327
  8:  -0.00365240   0.00296660   0.00053838
  9:  -0.00080052  -0.00012013   0.00008830
 10:   0.00167407   0.00070855  -0.00004985
 11:   0.00005574  -0.00023874  -0.00004680
 12:  -0.00000102  -0.00007252  -0.00004828
 13:  -0.00011153   0.00001349  -0.00001903
 14:  -0.00006839   0.00006591  -0.00001732
 15:   0.00006142   0.00004129  -0.00003594
 16:  -0.00000766   0.00049219   0.00029431
 17:  -0.00032252   0.00014437  -0.00038114
 18:   0.00030787  -0.00041655   0.00032889
 19:  -0.00106259  -0.00002612   0.00088830
 20:   0.00100591  -0.00141707   0.00046850

-----------------------------------
NORM OF THE MP2 GRADIENT:  0.009304
-----------------------------------

Maximum memory used throughout the entire MP2-calculation: 44.6 MB


-------------------------------------------------------------------------------
                          DFT DISPERSION CORRECTION                            
                                                                               
                              DFTD3 V3.1  Rev 1                                
                          USING Becke-Johnson damping                          
-------------------------------------------------------------------------------
-------------------------   ----------------
Dispersion correction           -0.018119359
-------------------------   ----------------


-------------------------   --------------------
FINAL SINGLE POINT ENERGY      -461.463458369595
-------------------------   --------------------

------------------------------------------------------------------------------
                         ORCA GEOMETRY RELAXATION STEP
------------------------------------------------------------------------------

Reading the OPT-File                    .... done
Getting information on internals        .... done
Copying old internal coords+grads       .... done
Making the new internal coordinates     .... (2022 redundants) done
Validating the new internal coordinates .... (2022 redundants) done
Calculating the B-matrix                .... done
Calculating the G,G- and P matrices     .... done
Transforming gradient to internals      .... done
Projecting the internal gradient        .... done
Number of atoms                         ....  21
Number of internal coordinates          .... 108
Current Energy                          ....  -461.463458370 Eh
Current gradient norm                   ....     0.009304353 Eh/bohr
Maximum allowed component of the step   ....  0.300
Current trust radius                    ....  0.300
Updating the Hessian (BFGS)             .... done
Forming the augmented Hessian           .... done
Diagonalizing the augmented Hessian     .... done
Last element of RFO vector              ....  0.999060715
Lowest eigenvalues of augmented Hessian:
 -0.000177201  0.011496532  0.017025036  0.020850098  0.021955048
Length of the computed step             ....  0.043373040
The final length of the internal step   ....  0.043373040
Converting the step to Cartesian space:
 Initial RMS(Int)=    0.0041735728
Transforming coordinates:
 Iter   0:  RMS(Cart)=    0.0155099551 RMS(Int)=    0.0041718283
done
Storing new coordinates                 .... done
The predicted energy change is          ....    -0.000088767
Previously predicted energy change      ....    -0.002559928
Actually observed energy change         ....    -0.002809163
Ratio of predicted to observed change   ....     1.097360484
New trust radius                        ....     0.450000000

                                .--------------------.
          ----------------------|Geometry convergence|-------------------------
          Item                value                   Tolerance       Converged
          ---------------------------------------------------------------------
          Energy change      -0.0028091635            0.0000010000      NO
          RMS gradient        0.0007633501            0.0000300000      NO
          MAX gradient        0.0029922210            0.0001000000      NO
          RMS step            0.0041735728            0.0006000000      NO
          MAX step            0.0155562486            0.0010000000      NO
          ........................................................
          Max(Bonds)      0.0025      Max(Angles)    0.45
          Max(Dihed)        0.89      Max(Improp)    0.00
          ---------------------------------------------------------------------

The optimization has not yet converged - more geometry cycles are needed


    ---------------------------------------------------------------------------
                         Redundant Internal Coordinates
                            (Angstroem and degrees)

        Definition                    Value    dE/dq     Step     New-Value
    ----------------------------------------------------------------------------
     1. B(C   1,C   0)                1.5202  0.000073 -0.0000    1.5202   
     2. B(C   2,C   1)                1.3980 -0.002207  0.0023    1.4003   
     3. B(C   3,C   2)                1.3971 -0.002372  0.0025    1.3996   
     4. B(C   4,C   3)                1.3965 -0.002335  0.0024    1.3989   
     5. B(C   5,C   4)                1.3977 -0.002338  0.0024    1.4001   
     6. B(C   6,C   5)                1.3956 -0.002259  0.0023    1.3979   
     7. B(C   6,C   1)                1.4010 -0.002034  0.0022    1.4032   
     8. B(C   7,C   0)                1.5121 -0.000337  0.0006    1.5127   
     9. B(C   8,C   7)                1.3329 -0.002992  0.0025    1.3355   
    10. B(C   9,C   8)                1.5008 -0.000416  0.0007    1.5015   
    11. B(O  10,C   9)                1.4263 -0.001320  0.0016    1.4279   
    12. B(O  10,C   0)                1.4246 -0.000620  0.0007    1.4253   
    13. B(H  11,C   2)                1.0905  0.000215 -0.0001    1.0904   
    14. B(H  12,C   3)                1.0921  0.000080  0.0001    1.0922   
    15. B(H  13,C   4)                1.0918  0.000106  0.0001    1.0919   
    16. B(H  14,C   5)                1.0921  0.000092  0.0001    1.0922   
    17. B(H  15,C   6)                1.0935  0.000046  0.0002    1.0936   
    18. B(H  16,C   9)                1.1044  0.000093 -0.0000    1.1043   
    19. B(H  17,C   9)                1.1058  0.000117 -0.0001    1.1057   
    20. B(H  18,C   0)                1.1059  0.000022  0.0000    1.1060   
    21. B(H  19,C   7)                1.0900 -0.000030  0.0004    1.0904   
    22. B(H  20,C   8)                1.0906  0.000051  0.0003    1.0909   
    23. A(C   7,C   0,O  10)          104.45  0.000170   -0.01    104.44   
    24. A(C   1,C   0,O  10)          112.63  0.001188   -0.32    112.31   
    25. A(C   1,C   0,C   7)          111.10 -0.001718    0.45    111.55   
    26. A(C   7,C   0,H  18)          111.38  0.000439   -0.10    111.28   
    27. A(O  10,C   0,H  18)          108.68 -0.000605    0.12    108.81   
    28. A(C   1,C   0,H  18)          108.57  0.000538   -0.15    108.42   
    29. A(C   2,C   1,C   6)          119.32  0.000160   -0.03    119.29   
    30. A(C   0,C   1,C   2)          121.03  0.000115   -0.02    121.01   
    31. A(C   0,C   1,C   6)          119.63 -0.000275    0.05    119.67   
    32. A(C   3,C   2,H  11)          120.52 -0.000134    0.03    120.55   
    33. A(C   1,C   2,C   3)          120.29  0.000008   -0.00    120.29   
    34. A(C   1,C   2,H  11)          119.18  0.000126   -0.02    119.15   
    35. A(C   2,C   3,C   4)          120.22 -0.000140    0.02    120.25   
    36. A(C   4,C   3,H  12)          120.02  0.000091   -0.02    120.00   
    37. A(C   2,C   3,H  12)          119.76  0.000049   -0.01    119.75   
    38. A(C   5,C   4,H  13)          120.11 -0.000129    0.02    120.13   
    39. A(C   3,C   4,H  13)          120.22 -0.000061    0.01    120.22   
    40. A(C   3,C   4,C   5)          119.67  0.000190   -0.03    119.64   
    41. A(C   4,C   5,C   6)          120.10  0.000080   -0.01    120.09   
    42. A(C   6,C   5,H  14)          119.84 -0.000028    0.00    119.85   
    43. A(C   4,C   5,H  14)          120.06 -0.000052    0.01    120.07   
    44. A(C   1,C   6,C   5)          120.39 -0.000298    0.04    120.44   
    45. A(C   5,C   6,H  15)          119.98  0.000191   -0.03    119.95   
    46. A(C   1,C   6,H  15)          119.63  0.000107   -0.01    119.62   
    47. A(C   0,C   7,C   8)          109.77  0.000163   -0.00    109.77   
    48. A(C   8,C   7,H  19)          128.30  0.001339   -0.26    128.04   
    49. A(C   0,C   7,H  19)          121.90 -0.001501    0.27    122.17   
    50. A(C   7,C   8,C   9)          109.61 -0.000013    0.02    109.63   
    51. A(C   9,C   8,H  20)          122.35 -0.001831    0.33    122.68   
    52. A(C   7,C   8,H  20)          128.04  0.001846   -0.35    127.69   
    53. A(H  16,C   9,H  17)          107.67  0.000515   -0.17    107.50   
    54. A(O  10,C   9,H  17)          110.52 -0.000072   -0.02    110.49   
    55. A(C   8,C   9,H  17)          111.79 -0.000451    0.07    111.86   
    56. A(C   8,C   9,O  10)          105.04  0.000489   -0.07    104.98   
    57. A(O  10,C   9,H  16)          109.46 -0.000263    0.10    109.57   
    58. A(C   8,C   9,H  16)          112.35 -0.000238    0.09    112.45   
    59. A(C   0,O  10,C   9)          110.91 -0.000811    0.10    111.01   
    60. D(C   6,C   1,C   0,C   7)    -79.20  0.000119   -0.81    -80.01   
    61. D(C   2,C   1,C   0,O  10)    -17.87  0.000278   -0.80    -18.66   
    62. D(C   2,C   1,C   0,H  18)   -138.28 -0.000082   -0.64   -138.92   
    63. D(C   2,C   1,C   0,C   7)     98.92  0.000119   -0.71     98.21   
    64. D(C   6,C   1,C   0,O  10)    164.01  0.000278   -0.89    163.12   
    65. D(C   3,C   2,C   1,C   6)      0.33 -0.000018    0.08      0.41   
    66. D(H  11,C   2,C   1,C   6)   -178.98 -0.000014    0.07   -178.91   
    67. D(C   3,C   2,C   1,C   0)   -177.80 -0.000010   -0.01   -177.82   
    68. D(H  11,C   2,C   1,C   0)      2.89 -0.000006   -0.03      2.86   
    69. D(H  12,C   3,C   2,H  11)     -0.51 -0.000012    0.03     -0.49   
    70. D(H  12,C   3,C   2,C   1)   -179.81 -0.000010    0.01   -179.80   
    71. D(C   4,C   3,C   2,H  11)    179.33  0.000006   -0.02    179.31   
    72. D(C   4,C   3,C   2,C   1)      0.03  0.000008   -0.03     -0.00   
    73. D(C   5,C   4,C   3,H  12)    179.61  0.000017   -0.05    179.55   
    74. D(C   5,C   4,C   3,C   2)     -0.24 -0.000001   -0.01     -0.24   
    75. D(H  13,C   4,C   3,H  12)     -0.07  0.000011   -0.03     -0.09   
    76. D(H  13,C   4,C   3,C   2)   -179.91 -0.000007    0.02   -179.89   
    77. D(H  14,C   5,C   4,H  13)      0.05 -0.000012    0.03      0.09   
    78. D(H  14,C   5,C   4,C   3)   -179.62 -0.000019    0.06   -179.56   
    79. D(C   6,C   5,C   4,H  13)    179.75  0.000011   -0.03    179.72   
    80. D(C   6,C   5,C   4,C   3)      0.08  0.000005   -0.00      0.07   
    81. D(H  15,C   6,C   5,H  14)      0.16 -0.000005    0.02      0.18   
    82. D(H  15,C   6,C   5,C   4)   -179.54 -0.000029    0.08   -179.46   
    83. D(C   1,C   6,C   5,H  14)    179.98  0.000006   -0.01    179.98   
    84. D(C   1,C   6,C   5,C   4)      0.28 -0.000017    0.05      0.34   
    85. D(H  15,C   6,C   1,C   2)    179.34  0.000035   -0.12    179.22   
    86. D(H  15,C   6,C   1,C   0)     -2.50  0.000035   -0.02     -2.53   
    87. D(C   5,C   6,C   1,C   2)     -0.49  0.000023   -0.09     -0.58   
    88. D(C   5,C   6,C   1,C   0)    177.67  0.000023    0.00    177.67   
    89. D(C   8,C   7,C   0,O  10)      3.53  0.000133   -0.40      3.14   
    90. D(C   8,C   7,C   0,C   1)   -118.16 -0.000467   -0.25   -118.41   
    91. D(H  19,C   7,C   0,O  10)   -178.19  0.000175   -0.17   -178.36   
    92. D(H  19,C   7,C   0,C   1)     60.11 -0.000426   -0.02     60.09   
    93. D(C   8,C   7,C   0,H  18)    120.67 -0.000269   -0.31    120.36   
    94. D(H  20,C   8,C   7,H  19)      0.31  0.000111   -0.30      0.01   
    95. D(H  20,C   8,C   7,C   0)    178.45  0.000091   -0.04    178.41   
    96. D(C   9,C   8,C   7,H  19)   -179.16 -0.000130   -0.04   -179.20   
    97. D(C   9,C   8,C   7,C   0)     -1.03 -0.000150    0.22     -0.80   
    98. D(H  17,C   9,C   8,C   7)    118.01  0.000076    0.00    118.01   
    99. D(H  16,C   9,C   8,H  20)     59.69  0.000000    0.14     59.83   
   100. D(H  16,C   9,C   8,C   7)   -120.80  0.000247   -0.10   -120.90   
   101. D(O  10,C   9,C   8,H  20)    178.61 -0.000142    0.28    178.89   
   102. D(O  10,C   9,C   8,C   7)     -1.88  0.000105    0.03     -1.85   
   103. D(C   0,O  10,C   9,H  17)   -116.50  0.000227   -0.32   -116.82   
   104. D(C   0,O  10,C   9,H  16)    125.07 -0.000199   -0.16    124.91   
   105. D(C   0,O  10,C   9,C   8)      4.23 -0.000059   -0.29      3.94   
   106. D(C   9,O  10,C   0,H  18)   -123.74 -0.000316    0.47   -123.27   
   107. D(C   9,O  10,C   0,C   7)     -4.77 -0.000009    0.41     -4.36   
   108. D(C   9,O  10,C   0,C   1)    115.91 -0.001335    0.78    116.69   
    ----------------------------------------------------------------------------

Geometry step timings:
Preparation and reading OPT file:      0.000 s (10.127 %)
Internal coordinates            :      0.000 s ( 0.756 %)
B/P matrices and projection     :      0.001 s (31.772 %)
Hessian update/contruction      :      0.000 s ( 9.053 %)
Making the step                 :      0.001 s (24.793 %)
Converting the step to Cartesian:      0.000 s ( 2.757 %)
Storing new data                :      0.000 s ( 0.830 %)
Checking convergence            :      0.000 s ( 0.366 %)
Final printing                  :      0.001 s (19.497 %)
Total time                      :      0.004 s

Time for energy+gradient        :     33.950 s
Time for complete geometry iter :     34.154 s

         *************************************************************
         *                GEOMETRY OPTIMIZATION CYCLE   3            *
         *************************************************************
---------------------------------
CARTESIAN COORDINATES (ANGSTROEM)
---------------------------------
  C      1.011305    0.529203    0.619559
  C     -0.442182    0.204888    0.314485
  C     -0.830474   -1.088682   -0.055350
  C     -2.165201   -1.360257   -0.377127
  C     -3.122417   -0.341148   -0.331776
  C     -2.739421    0.952553    0.042487
  C     -1.406812    1.222521    0.367177
  C      1.701907    1.158398   -0.570213
  C      2.713650    0.382485   -0.967513
  C      2.806947   -0.821122   -0.074685
  O      1.779078   -0.638499    0.899553
  H     -0.082440   -1.881707   -0.078225
  H     -2.458902   -2.373153   -0.661251
  H     -4.163936   -0.553871   -0.581176
  H     -3.482424    1.751818    0.087119
  H     -1.111846    2.231824    0.667718
  H      3.786123   -0.896600    0.430382
  H      2.647792   -1.761721   -0.633659
  H      1.042864    1.196470    1.501012
  H      1.360719    2.095664   -1.010803
  H      3.387788    0.544887   -1.809637

----------------------------
CARTESIAN COORDINATES (A.U.)
----------------------------
  NO LB      ZA    FRAG     MASS         X           Y           Z
   0 C     6.0000    0    12.011    1.911089    1.000048    1.170798
   1 C     6.0000    0    12.011   -0.835602    0.387183    0.594291
   2 C     6.0000    0    12.011   -1.569369   -2.057312   -0.104595
   3 C     6.0000    0    12.011   -4.091637   -2.570514   -0.712667
   4 C     6.0000    0    12.011   -5.900512   -0.644677   -0.626965
   5 C     6.0000    0    12.011   -5.176756    1.800064    0.080289
   6 C     6.0000    0    12.011   -2.658489    2.310230    0.693865
   7 C     6.0000    0    12.011    3.216138    2.189055   -1.077546
   8 C     6.0000    0    12.011    5.128056    0.722793   -1.828334
   9 C     6.0000    0    12.011    5.304362   -1.551697   -0.141135
  10 O     8.0000    0    15.999    3.361970   -1.206589    1.699909
  11 H     1.0000    0     1.008   -0.155789   -3.555910   -0.147824
  12 H     1.0000    0     1.008   -4.646651   -4.484610   -1.249584
  13 H     1.0000    0     1.008   -7.868699   -1.046665   -1.098264
  14 H     1.0000    0     1.008   -6.580828    3.310456    0.164631
  15 H     1.0000    0     1.008   -2.101084    4.217537    1.261803
  16 H     1.0000    0     1.008    7.154735   -1.694328    0.813303
  17 H     1.0000    0     1.008    5.003603   -3.329171   -1.197441
  18 H     1.0000    0     1.008    1.970728    2.261001    2.836502
  19 H     1.0000    0     1.008    2.571386    3.960231   -1.910141
  20 H     1.0000    0     1.008    6.401991    1.029688   -3.419719

--------------------------------
INTERNAL COORDINATES (ANGSTROEM)
--------------------------------
 C      0   0   0     0.000000000000     0.00000000     0.00000000
 C      1   0   0     1.520155501518     0.00000000     0.00000000
 C      2   1   0     1.400312274677   121.01165182     0.00000000
 C      3   2   1     1.399567299979   120.29260040   182.18417035
 C      4   3   2     1.398893015728   120.24837935     0.00000000
 C      5   4   3     1.400150213458   119.64450676   359.75738461
 C      6   5   4     1.397910617264   120.08516105     0.07470015
 C      1   2   3     1.512738033584   111.55527878    98.20818905
 C      8   1   2     1.335482009077   109.76618717   241.58797759
 C      9   8   1     1.501504987947   109.62754768   359.19802577
 O      1   2   3     1.425272046046   112.31491258   341.34024669
 H      3   2   1     1.090397412554   119.15381720     2.86184485
 H      4   3   2     1.092220358616   119.74905065   180.19971294
 H      5   4   3     1.091886033254   120.22307482   180.10899816
 H      6   5   4     1.092185896027   120.06643295   180.43689926
 H      7   6   5     1.093628010052   119.94548938   180.53848338
 H     10   9   8     1.104343177077   112.44690780   239.09543469
 H     10   9   8     1.105670759430   111.86184210   118.00988506
 H      1   2   3     1.105984255671   108.41772418   221.07948843
 H      8   1   2     1.090411006472   122.17198569    60.09379156
 H      9   8   1     1.090875528279   127.68611556   178.40985925

---------------------------
INTERNAL COORDINATES (A.U.)
---------------------------
 C      0   0   0     0.000000000000     0.00000000     0.00000000
 C      1   0   0     2.872677578842     0.00000000     0.00000000
 C      2   1   0     2.646206701108   121.01165182     0.00000000
 C      3   2   1     2.644798902952   120.29260040   182.18417035
 C      4   3   2     2.643524690380   120.24837935     0.00000000
 C      5   4   3     2.645900449788   119.64450676   359.75738461
 C      6   5   4     2.641668226329   120.08516105     0.07470015
 C      1   2   3     2.858660595840   111.55527878    98.20818905
 C      8   1   2     2.523695253935   109.76618717   241.58797759
 C      9   8   1     2.837433215936   109.62754768   359.19802577
 O      1   2   3     2.693373833360   112.31491258   341.34024669
 H      3   2   1     2.060552486863   119.15381720     2.86184485
 H      4   3   2     2.063997355678   119.74905065   180.19971294
 H      5   4   3     2.063365572304   120.22307482   180.10899816
 H      6   5   4     2.063932230822   120.06643295   180.43689926
 H      7   6   5     2.066657431384   119.94548938   180.53848338
 H     10   9   8     2.086906162539   112.44690780   239.09543469
 H     10   9   8     2.089414929607   111.86184210   118.00988506
 H      1   2   3     2.090007351647   108.41772418   221.07948843
 H      8   1   2     2.060578175645   122.17198569    60.09379156
 H      9   8   1     2.061455994643   127.68611556   178.40985925


           ************************************************************
           *        Program running with 8 parallel MPI-processes     *
           *              working on a common directory               *
           ************************************************************
------------------------------------------------------------------------------
                   ___                                                        
                  /   \      - P O W E R E D   B Y -                         
                 /     \                                                     
                 |  |  |   _    _      __       _____    __    __             
                 |  |  |  | |  | |    /  \     |  _  \  |  |  /  |          
                  \  \/   | |  | |   /    \    | | | |  |  | /  /          
                 / \  \   | |__| |  /  /\  \   | |_| |  |  |/  /          
                |  |  |   |  __  | /  /__\  \  |    /   |      \           
                |  |  |   | |  | | |   __   |  |    \   |  |\   \          
                \     /   | |  | | |  |  |  |  | |\  \  |  | \   \       
                 \___/    |_|  |_| |__|  |__|  |_| \__\ |__|  \__/        
                                                                              
                      - O R C A' S   B I G   F R I E N D -                    
                                      &                                       
                       - I N T E G R A L  F E E D E R -                       
                                                                              
 v1 FN, 2020, v2 2021, v3 2022-2024                                           
------------------------------------------------------------------------------


----------------------
SHARK INTEGRAL PACKAGE
----------------------

Number of atoms                             ...     21
Number of basis functions                   ...    204
Number of shells                            ...     96
Maximum angular momentum                    ...      2
Integral batch strategy                     ... SHARK/LIBINT Hybrid
RI-J (if used) integral strategy            ... SPLIT-RIJ (Revised 2003 algorithm where possible)
Printlevel                                  ...      1
Contraction scheme used                     ... SEGMENTED contraction
Prescreening option                         ... SCHWARTZ
   Thresh                                   ... 1.000e-12
   Tcut                                     ... 1.000e-14
   Tpresel                                  ... 1.000e-14 
Coulomb Range Separation                    ... NOT USED
Exchange Range Separation                   ... NOT USED
Multipole approximations                    ... NOT USED
Finite Nucleus Model                        ... NOT USED
CABS basis                                  ... NOT available
Auxiliary Coulomb fitting basis             ... AVAILABLE
   # of basis functions in Aux-J            ...    649
   # of shells in Aux-J                     ...    215
   Maximum angular momentum in Aux-J        ...      4
Auxiliary J/K fitting basis                 ... NOT available
Auxiliary Correlation fitting basis         ... AVAILABLE
   # of basis functions in Aux-C            ...    668
   # of shells in Aux-C                     ...    236
   Maximum angular momentum in Aux-C        ...      3
Auxiliary 'external' fitting basis          ... NOT available

Checking pre-screening integrals            ... done (  0.0 sec) Dimension = 96
Check shell pair data                       ... done (  0.0 sec)
Shell pair information
Shell pair cut-off parameter TPreSel        ...   1.0e-14
Total number of shell pairs                 ...      4656
Shell pairs after pre-screening             ...      4301
Total number of primitive shell pairs       ...     16826
Primitive shell pairs kept                  ...     11339
          la=0 lb=0:   1320 shell pairs
          la=1 lb=0:   1575 shell pairs
          la=1 lb=1:    494 shell pairs
          la=2 lb=0:    532 shell pairs
          la=2 lb=1:    320 shell pairs
          la=2 lb=2:     60 shell pairs

Calculating one electron integrals          ... done (  0.0 sec)
Calculating RI/J V-Matrix + Cholesky decomp.... done (  0.0 sec)
Calculating RI/C V-Matrix + Cholesky decomp.... done (  0.0 sec)
Calculating Nuclear repulsion               ... done (  0.0 sec) ENN=    566.764971968729 Eh

Diagonalization of the overlap matrix:
Smallest eigenvalue                        ... 2.977e-04
Time for diagonalization                   ...    0.006 sec
Threshold for overlap eigenvalues          ... 1.000e-07
Number of eigenvalues below threshold      ... 0
Time for construction of square roots      ...    0.003 sec
Total time needed                          ...    0.010 sec

-------------------
DFT GRID GENERATION
-------------------

General Integration Accuracy     IntAcc      ... 4.388
Radial Grid Type                 RadialGrid  ... OptM3 with GC (2021)
Angular Grid (max. ang.)         AngularGrid ... 4 (Lebedev-302)
Angular grid pruning method      GridPruning ... 4 (adaptive)
Weight generation scheme         WeightScheme... mBecke (2022)
Basis function cutoff            BFCut       ... 1.0000e-12
Integration weight cutoff        WCut        ... 1.0000e-14
Partially contracted basis set               ... off
Rotationally invariant grid construction     ... off
Angular grids for H and He will be reduced by one unit

Total number of grid points                  ...    98107
Total number of batches                      ...     1543
Average number of points per batch           ...       63
Average number of grid points per atom       ...     4672

--------------------
COSX GRID GENERATION
--------------------

GRIDX 1
-------
General Integration Accuracy     IntAcc      ... 3.816
Radial Grid Type                 RadialGrid  ... OptM3 with GC (2021)
Angular Grid (max. ang.)         AngularGrid ... 1 (Lebedev-50)
Angular grid pruning method      GridPruning ... 4 (adaptive)
Weight generation scheme         WeightScheme... mBecke (2022)
Basis function cutoff            BFCut       ... 1.0000e-12
Integration weight cutoff        WCut        ... 1.0000e-14
Partially contracted basis set               ... on
Rotationally invariant grid construction     ... off
Angular grids for H and He will be reduced by one unit

Total number of grid points                  ...    12497
Total number of batches                      ...      108
Average number of points per batch           ...      115
Average number of grid points per atom       ...      595
UseSFitting                                  ... on

GRIDX 2
-------
General Integration Accuracy     IntAcc      ... 4.020
Radial Grid Type                 RadialGrid  ... OptM3 with GC (2021)
Angular Grid (max. ang.)         AngularGrid ... 2 (Lebedev-110)
Angular grid pruning method      GridPruning ... 4 (adaptive)
Weight generation scheme         WeightScheme... mBecke (2022)
Basis function cutoff            BFCut       ... 1.0000e-12
Integration weight cutoff        WCut        ... 1.0000e-14
Partially contracted basis set               ... on
Rotationally invariant grid construction     ... off
Angular grids for H and He will be reduced by one unit

Total number of grid points                  ...    27119
Total number of batches                      ...      222
Average number of points per batch           ...      122
Average number of grid points per atom       ...     1291
UseSFitting                                  ... on

GRIDX 3
-------
General Integration Accuracy     IntAcc      ... 4.338
Radial Grid Type                 RadialGrid  ... OptM3 with GC (2021)
Angular Grid (max. ang.)         AngularGrid ... 3 (Lebedev-194)
Angular grid pruning method      GridPruning ... 4 (adaptive)
Weight generation scheme         WeightScheme... mBecke (2022)
Basis function cutoff            BFCut       ... 1.0000e-12
Integration weight cutoff        WCut        ... 1.0000e-14
Partially contracted basis set               ... on
Rotationally invariant grid construction     ... off
Angular grids for H and He will be reduced by one unit

Total number of grid points                  ...    59530
Total number of batches                      ...      476
Average number of points per batch           ...      125
Average number of grid points per atom       ...     2835
UseSFitting                                  ... on
Initializing property integral containers    ... done (  0.0 sec)

SHARK setup successfully completed in   1.2 seconds

Maximum memory used throughout the entire STARTUP-calculation: 27.1 MB


           ************************************************************
           *        Program running with 8 parallel MPI-processes     *
           *              working on a common directory               *
           ************************************************************
Occupation numbers will be reassigned to an Aufbau configuration
             **** ENERGY FILE WAS UPDATED (calc.en.tmp) ****
Finished Guess after   0.2 sec
Maximum memory used throughout the entire GUESS-calculation: 11.6 MB


           ************************************************************
           *        Program running with 8 parallel MPI-processes     *
           *              working on a common directory               *
           ************************************************************
--------------------
CPCM SOLVATION MODEL
--------------------
CPCM parameters:
  Epsilon                                         ...      16.7000
  Refrac                                          ...       1.2750
  Rsolv                                           ...       1.3000
  Surface type                                    ... GAUSSIAN VDW
  Discretization scheme                           ... Constant charge density
    Threshold for H atoms                         ...       5.0000 (charges/Ang^2)
    Threshold for non-H atoms                     ...       5.0000 (charges/Ang^2)
  Epsilon function type                           ...         CPCM
Solvent:                                          ... CUSTOM
Radii:
  Scheme                                          ... Element-dependent radii
  Radius for C  used is    3.8550 Bohr (=   2.0400 Ang.)
  Radius for O  used is    3.4469 Bohr (=   1.8240 Ang.)
  Radius for H  used is    2.4944 Bohr (=   1.3200 Ang.)
Calculating surface                               ...        done! (  0.0s)
Cavity surface points                             ...         1966
Cavity Volume                                     ...    1280.0411
Cavity Surface-area                               ...     693.0846
Calculating surface distance matrix               ...        done! (  0.1s)
Performing Cholesky decomposition & store         ...        done! (  0.2s)
Overall time for CPCM initialization              ...                 0.3s

----------------------------------------D-I-I-S--------------------------------------------
Iteration    Energy (Eh)           Delta-E    RMSDP     MaxDP     DIISErr   Damp  Time(sec)
-------------------------------------------------------------------------------------------
               ***  Starting incremental Fock matrix formation  ***
    1    -460.9521129064029310     0.00e+00  5.39e-05  8.85e-04  4.57e-03  0.700   1.4
    2    -460.9521760452565786    -6.31e-05  4.91e-05  7.94e-04  3.69e-03  0.700   0.8
                               ***Turning on AO-DIIS***
                              *** Initializing SOSCF ***
---------------------------------------S-O-S-C-F--------------------------------------
Iteration    Energy (Eh)           Delta-E    RMSDP     MaxDP     MaxGrad    Time(sec)
--------------------------------------------------------------------------------------
    3    -460.9522278048729049    -5.18e-05  1.42e-04  2.28e-03  2.87e-03     0.8
               *** Restarting incremental Fock matrix formation ***
    4    -460.9523778324370369    -1.50e-04  2.36e-05  2.83e-04  2.48e-04     1.4
    5    -460.9523808547500039    -3.02e-06  1.29e-05  1.97e-04  7.61e-05     1.1
    6    -460.9523811656591761    -3.11e-07  4.23e-06  1.23e-04  2.52e-05     1.1
    7    -460.9523812507410412    -8.51e-08  1.46e-06  3.66e-05  7.67e-06     1.1
    8    -460.9523812513974690    -6.56e-10  6.08e-07  1.81e-05  6.21e-06     1.0
                 **** Energy Check signals convergence ****

               *****************************************************
               *                     SUCCESS                       *
               *           SCF CONVERGED AFTER   8 CYCLES          *
               *****************************************************

Recomputing exchange energy using gridx3       ... done (    1.875 sec)
Old exchange energy                            :    -33.681515954 Eh
New exchange energy                            :    -33.681656821 Eh
Exchange energy change after final integration :     -0.000140867 Eh
Total energy after final integration           :   -460.952522118 Eh
             **** ENERGY FILE WAS UPDATED (calc.en.tmp) ****

----------------
TOTAL SCF ENERGY
----------------

Total Energy       :       -460.95252211844286 Eh          -12543.15581 eV

Components:
Nuclear Repulsion  :        566.76497196872867 Eh           15422.45895 eV
Electronic Energy  :      -1027.70766918560776 Eh          -27965.34741 eV
One Electron Energy:      -1748.06855060107159 Eh          -47567.36354 eV
Two Electron Energy:        720.36088141546372 Eh           19602.01613 eV
CPCM Dielectric    :         -0.00968403451841 Eh              -0.26352 eV

Virial components:
Potential Energy   :       -917.82573514706132 Eh          -24975.30797 eV
Kinetic Energy     :        456.87321302861852 Eh           12432.15216 eV
Virial Ratio       :          2.00892875522901

DFT components:
N(Alpha)           :       38.999956915548 electrons
N(Beta)            :       38.999956915548 electrons
N(Total)           :       77.999913831096 electrons
E(X)               :      -29.917321164350 Eh       
E(C)               :       -1.916998453285 Eh       
E(XC)              :      -31.834319617635 Eh       

CPCM Solvation Model Properties:
Surface-charge          :         -0.02194959157434
Corrected charge        :         -0.00000000000000
Outlying charge corr.   :          0.00003138892031 Eh               0.00085 eV
Free-energy (cav+disp)  :  This term is not implemented in the current solvation scheme

---------------
SCF CONVERGENCE
---------------

  Last Energy change         ...    6.5643e-10  Tolerance :   1.0000e-09
  Last MAX-Density change    ...    1.8099e-05  Tolerance :   1.0000e-08
  Last RMS-Density change    ...    6.0775e-07  Tolerance :   1.0000e-09
  Last DIIS Error            ...    2.8663e-03  Tolerance :   1.0000e-08
  Last Orbital Gradient      ...    6.2070e-06  Tolerance :   2.0000e-06
  Last Orbital Rotation      ...    9.6859e-06  Tolerance :   2.0000e-06


Total SCF time: 0 days 0 hours 0 min 11 sec 
Finished LeanSCF after  11.1 sec

Maximum memory used throughout the entire LEANSCF-calculation: 23.3 MB


           ************************************************************
           *        Program running with 8 parallel MPI-processes     *
           *              working on a common directory               *
           ************************************************************

------------------------------------------------------------------------------
                                ORCA  MP2 
------------------------------------------------------------------------------

Freezing NCore=22 chemical core electrons

----------------------
RI-MP2 ENERGY+GRADIENT
----------------------
Dimension of the orbital basis            ...  204
Dimension of the AuxC basis               ...  668
Memory devoted to MP2                     ... 8000 MB   
Data format for matrix containers         ... DOUBLE
Compression type for matrix containers    ... UNCOMPRESSED
Overall scaling of the MP2 energy         ...   2.700e-01

-----------------------
SHARK RI TRANSFORMATION
-----------------------

Number of basis functions                ...    204
Number of aux functions                  ...    668
Number of operators                      ...      1
Generation of IJK                        ... YES
Generation of IAK                        ... YES
Generation of ABK                        ... NO
Orbital Range Operator  0:    0-  38 to   39- 203

Aux basis identifier                     ...   AUXC
Contraction scheme used                  ... SEGMENTED
Do orthogonalization                     ... YES
All operator combinations                ... NO
Transpose (ia|K)                         ... NO
Integral generator used                  ... LIBINT
Starting integral generation + trafo... 
Half trafo (segmented) done. Total time =  0.1 sec. integrals=  0.1 sec trafo=  0.0 sec
Integral generation and half transformation done (  0.1 sec)

Reading or making V^(-1/2)          ... done (  0.0 sec)
Sorting IJK integrals               ... done (  0.1 sec)
Sorting IAK integrals               ... done (  0.1 sec)

SHARK RI integral transformation done. Total time =  0.3 sec.

Opening buffers                              ... done
Frozen core precalculation                   ... done

Starting loop over batches of integrals:

Operator 0  - window                       ... ( 11- 38)x( 39-203)
Operator 0  - Memory available             ...  8000 MB
Operator 0  - Memory needed per MO         ...   0.8 MB
Operator 0  - Number of orbitals per batch ... 4
Operator 0  - Number of batches            ... 1

OPERATOR  0   PASS   0:  MOs    11 ...   14 +   15 ...   18 +   19 ...   22 +   23 ...   26
                            +   27 ...   30 +   31 ...   34 +   35 ...   38
  Reading integrals       ... ok
  Internal MO  13
Closing buffer GIPV ( 0.03 GB; CompressionRatio= 1.00)
Time spent in pair loops =     0.899 sec
Deleting buffers (Ka|jb) ...done

-----------------------------------------------
 RI-MP2 CORRELATION ENERGY:     -0.492973970 Eh
-----------------------------------------------


---------------------
MP2 DENSITY FORMATION
---------------------

Completing the external part of the density      ... done
Storing the unrelaxed density                    ... done

Re-sorting 3-index density container for op 0    ... done
Computing external part of the Lagrangian        ... done
Calculating the xc-kernel                        ... done
Calculating G(D)                                 ... done
Completing the Lagrangian                        ... done
Solving the Z-vector equations                   ... Using XC Grid                  ... (calc.grid_cpscf.tmp) 
Recalculating density on grid  ... (calc.grho_cpscf0.tmp) done
Calculating the xc-kernel      ... (calc.fxc_cpscf0.tmp) done

-------------------
SHARK CP-SCF DRIVER
-------------------

Dimension of the orbital basis          ...    204
Dimension of the CPSCF-problem          ...   6435
Number of operators                     ...      1
Max. number of iterations               ...    128
Convergence Tolerance                   ... 3.0e-05
Number of perturbations                 ...      1
Perturbation type                       ... REAL

----------------------------
POPLE LINEAR EQUATION SOLVER
----------------------------

  ITERATION   0:   ||err||_max =   3.8215e-02 (   0.9 sec)
  ITERATION   1:   ||err||_max =   7.6459e-03 (   0.9 sec)
  ITERATION   2:   ||err||_max =   2.6057e-03 (   0.8 sec)
  ITERATION   3:   ||err||_max =   5.8618e-04 (   0.9 sec)
  ITERATION   4:   ||err||_max =   2.4514e-04 (   0.9 sec)
  ITERATION   5:   ||err||_max =   8.7736e-05 (   0.9 sec)
  ITERATION   6:   ||err||_max =   2.2668e-05 (   0.9 sec)
done
Finalizing the relaxed density                   ... done
Transforming P to the AO basis                   ... done
Storing the relaxed density                      ... done

------------------------------------
ENERGY WEIGHTED DENSITY FINALIZATION
------------------------------------

Gathering the parts of the W-matrix              ... done
Forming the Z-density                            ... done
Transforming Z to the AO basis                   ... done
Calculating G(Z)                                 ... done
Finalizing the W-matrix                          ... done
Transforming W to the AO basis and storing       ... done

----------------------------------
MP2 DERIVATIVE INTEGRAL GENERATION
----------------------------------

Input SCF Electron Density              ... calc.scfp
Input Correlated Electron Density       ... calc.pmp2re
Input Energy Weighted Density           ... calc.wmp2.tmp

Nuclear repulsion gradient              ... done (  0.0 sec)
HCore & Overlap gradient  (SHARK)       ... done (  0.1 sec)
Two-electron RIJ gradient terms         ... done (  0.5 sec)

-----------------------------------------------------------
MP2 COSX Grid Generation
-----------------------------------------------------------

General Integration Accuracy     IntAcc      ... 4.871
Radial Grid Type                 RadialGrid  ... OptM3 with GC (2021)
Angular Grid (max. ang.)         AngularGrid ... 4 (Lebedev-302)
Angular grid pruning method      GridPruning ... 4 (adaptive)
Weight generation scheme         WeightScheme... mBecke (2022)
Basis function cutoff            BFCut       ... 1.0000e-12
Integration weight cutoff        WCut        ... 1.0000e-14
Partially contracted basis set               ... on
Rotationally invariant grid construction     ... off
Angular grids for H and He will be reduced by one unit

Total number of grid points                  ...   112903
Total number of batches                      ...      892
Average number of points per batch           ...      126
Average number of grid points per atom       ...     5376
UseSFitting                                  ... on
Two-electron COSX gradient terms        ... 
Integration Timings:
Total Time                  =     5.0 sec
Basis fcn evaluation        =     0.1 sec
Density evaluation          =     0.1 sec
A evaluation                =     4.3 sec
A derivative evaluation     =     0.0 sec
S-fit derivative evaluation =     0.0 sec
anal. over. der. evaluation =     0.0 sec
num. over. der. evaluation  =     0.3 sec
K(P) evaluation             =     0.1 sec
finalize                    =     0.0 sec

done (  5.7 sec)
CPCM gradient                           ... done (  0.6 sec)
DFT XC gradient                         ... Exchange-correlation gradient    ... done
done (  0.7 sec)
Empirical dispersion gradient           ... 
-------------------
DISPERSION GRADIENT
-------------------

   1   C   :    0.000144423    0.000086647    0.000078618
   2   C   :   -0.000154420    0.000033310    0.000072565
   3   C   :   -0.000260485   -0.000192586    0.000009822
   4   C   :   -0.000144654   -0.000140188   -0.000040325
   5   C   :   -0.000152539   -0.000030985   -0.000027719
   6   C   :   -0.000180790    0.000077699    0.000003239
   7   C   :   -0.000222787    0.000114060    0.000062771
   8   C   :    0.000242419    0.000120504   -0.000058991
   9   C   :    0.000263372    0.000040616   -0.000110391
  10   C   :    0.000243929   -0.000040388   -0.000026505
  11   O   :    0.000151917   -0.000047869    0.000081267
  12   H   :   -0.000043570   -0.000166651   -0.000000359
  13   H   :   -0.000045121   -0.000110463   -0.000031691
  14   H   :   -0.000111764   -0.000022753   -0.000026377
  15   H   :   -0.000089000    0.000083250    0.000004182
  16   H   :   -0.000060379    0.000135151    0.000051364
  17   H   :    0.000109719   -0.000063814    0.000024537
  18   H   :    0.000116580   -0.000112229   -0.000029308
  19   H   :    0.000039568    0.000083193    0.000127547
  20   H   :    0.000077065    0.000128537   -0.000083248
  21   H   :    0.000076516    0.000024957   -0.000080998

Difference to translation invariance:
           :   -0.0000000000   -0.0000000000    0.0000000000

Difference to rotation invariance:
           :    0.0000000000   -0.0000000000    0.0000000000

Norm of the Dispersion gradient    ...    0.0008972624
RMS gradient                       ...    0.0001130444
MAX gradient                       ...    0.0002633724
done (  0.0 sec)

-------
TIMINGS
-------

Total time                :   18.791 sec
Integral trafo            :    0.262 sec (  1.4%)
FC preparation            :    0.103 sec (  0.6%)
I/O of integrals          :    0.103 sec (  0.5%)
K(i,j) operators          :    0.120 sec (  0.6%)
T(i,j) pair energies      :    0.022 sec (  0.1%)
V**(-1/2)                 :    0.149 sec (  0.8%)
Gamma(ia|P)               :    0.115 sec (  0.6%)
Gamma-Trafo               :    0.043 sec (  0.2%)
D(virtual)                :    0.005 sec (  0.0%)
D(internal)               :    0.150 sec (  0.8%)
W(virtual)                :    0.011 sec (  0.1%)
W(internal)               :    0.194 sec (  1.0%)
L(virtual)                :    0.152 sec (  0.8%)
L(internal)               :    0.018 sec (  0.1%)
XC kernel                 :    0.020 sec (  0.1%)
G(D)                      :    1.552 sec (  8.3%)
G(Z)                      :    1.544 sec (  8.2%)
Z-vector solution         :    6.090 sec ( 32.4%)
3-index derivative        :    0.249 sec (  1.3%)
2-index derivative        :    0.034 sec (  0.2%)
Fock matrix gradient      :    7.493 sec ( 39.9%)


---------------------------------------
MP2 TOTAL ENERGY:     -461.445496089 Eh
---------------------------------------

The final MP2 gradient
  0:  -0.00025761  -0.00012449   0.00081586
  1:  -0.00022859  -0.00004838  -0.00084656
  2:   0.00001513   0.00027351   0.00029448
  3:  -0.00009429   0.00000584  -0.00002441
  4:   0.00022046   0.00003302   0.00002715
  5:   0.00010968  -0.00020677  -0.00002333
  6:   0.00003232   0.00016766  -0.00005459
  7:   0.00109185  -0.00052545  -0.00089372
  8:  -0.00117806   0.00152733  -0.00020849
  9:  -0.00012541  -0.00077665  -0.00000595
 10:   0.00057289   0.00062094   0.00030665
 11:   0.00009793  -0.00016991  -0.00001105
 12:  -0.00004289  -0.00015954  -0.00005623
 13:  -0.00018502  -0.00000653  -0.00003177
 14:  -0.00013456   0.00012652  -0.00000169
 15:   0.00006892   0.00015712   0.00004445
 16:   0.00004503   0.00016751   0.00007232
 17:  -0.00006930   0.00007622  -0.00029171
 18:   0.00007076  -0.00035105   0.00024120
 19:  -0.00085545   0.00022108   0.00054223
 20:   0.00080006  -0.00104346   0.00012958

-----------------------------------
NORM OF THE MP2 GRADIENT:  0.003549
-----------------------------------

Maximum memory used throughout the entire MP2-calculation: 44.8 MB


-------------------------------------------------------------------------------
                          DFT DISPERSION CORRECTION                            
                                                                               
                              DFTD3 V3.1  Rev 1                                
                          USING Becke-Johnson damping                          
-------------------------------------------------------------------------------
-------------------------   ----------------
Dispersion correction           -0.018089436
-------------------------   ----------------


-------------------------   --------------------
FINAL SINGLE POINT ENERGY      -461.463585524577
-------------------------   --------------------

------------------------------------------------------------------------------
                         ORCA GEOMETRY RELAXATION STEP
------------------------------------------------------------------------------

Reading the OPT-File                    .... done
Getting information on internals        .... done
Copying old internal coords+grads       .... done
Making the new internal coordinates     .... (2022 redundants) done
Validating the new internal coordinates .... (2022 redundants) done
Calculating the B-matrix                .... done
Calculating the G,G- and P matrices     .... done
Transforming gradient to internals      .... done
Projecting the internal gradient        .... done
Number of atoms                         ....  21
Number of internal coordinates          .... 108
Current Energy                          ....  -461.463585525 Eh
Current gradient norm                   ....     0.003548711 Eh/bohr
Maximum allowed component of the step   ....  0.300
Current trust radius                    ....  0.450
Updating the Hessian (BFGS)             .... done
Forming the augmented Hessian           .... done
Diagonalizing the augmented Hessian     .... done
Last element of RFO vector              ....  0.997933357
Lowest eigenvalues of augmented Hessian:
 -0.000079300  0.009758175  0.016000147  0.020795769  0.021973646
Length of the computed step             ....  0.064390488
The final length of the internal step   ....  0.064390488
Converting the step to Cartesian space:
 Initial RMS(Int)=    0.0061959776
Transforming coordinates:
 Iter   0:  RMS(Cart)=    0.0225288441 RMS(Int)=    0.0061884802
done
Storing new coordinates                 .... done
The predicted energy change is          ....    -0.000039814
Previously predicted energy change      ....    -0.000088767
Actually observed energy change         ....    -0.000127155
Ratio of predicted to observed change   ....     1.432455143
New trust radius                        ....     0.450000000

                                .--------------------.
          ----------------------|Geometry convergence|-------------------------
          Item                value                   Tolerance       Converged
          ---------------------------------------------------------------------
          Energy change      -0.0001271550            0.0000010000      NO
          RMS gradient        0.0002796153            0.0000300000      NO
          MAX gradient        0.0013878144            0.0001000000      NO
          RMS step            0.0061959776            0.0006000000      NO
          MAX step            0.0237834544            0.0010000000      NO
          ........................................................
          Max(Bonds)      0.0011      Max(Angles)    0.44
          Max(Dihed)        1.36      Max(Improp)    0.00
          ---------------------------------------------------------------------

The optimization has not yet converged - more geometry cycles are needed


    ---------------------------------------------------------------------------
                         Redundant Internal Coordinates
                            (Angstroem and degrees)

        Definition                    Value    dE/dq     Step     New-Value
    ----------------------------------------------------------------------------
     1. B(C   1,C   0)                1.5202  0.000209 -0.0004    1.5198   
     2. B(C   2,C   1)                1.4003 -0.000082  0.0009    1.4012   
     3. B(C   3,C   2)                1.3996  0.000111  0.0008    1.4003   
     4. B(C   4,C   3)                1.3989  0.000016  0.0009    1.3998   
     5. B(C   5,C   4)                1.4002  0.000046  0.0008    1.4010   
     6. B(C   6,C   5)                1.3979  0.000061  0.0008    1.3987   
     7. B(C   6,C   1)                1.4032  0.000091  0.0007    1.4038   
     8. B(C   7,C   0)                1.5127  0.000349 -0.0004    1.5123   
     9. B(C   8,C   7)                1.3355 -0.000193  0.0011    1.3366   
    10. B(C   9,C   8)                1.5015  0.000257 -0.0002    1.5013   
    11. B(O  10,C   9)                1.4279 -0.000078  0.0007    1.4287   
    12. B(O  10,C   0)                1.4253 -0.000216  0.0005    1.4258   
    13. B(H  11,C   2)                1.0904  0.000193 -0.0003    1.0901   
    14. B(H  12,C   3)                1.0922  0.000174 -0.0002    1.0921   
    15. B(H  13,C   4)                1.0919  0.000183 -0.0002    1.0917   
    16. B(H  14,C   5)                1.0922  0.000182 -0.0002    1.0920   
    17. B(H  15,C   6)                1.0936  0.000176 -0.0001    1.0935   
    18. B(H  16,C   9)                1.1043  0.000062 -0.0001    1.1043   
    19. B(H  17,C   9)                1.1057  0.000090 -0.0002    1.1055   
    20. B(H  18,C   0)                1.1060 -0.000017  0.0001    1.1061   
    21. B(H  19,C   7)                1.0904  0.000243 -0.0001    1.0903   
    22. B(H  20,C   8)                1.0909  0.000243 -0.0002    1.0907   
    23. A(C   7,C   0,O  10)          104.44  0.000099    0.00    104.44   
    24. A(C   1,C   0,O  10)          112.31  0.000422   -0.23    112.09   
    25. A(C   1,C   0,C   7)          111.56 -0.000768    0.41    111.97   
    26. A(C   7,C   0,H  18)          111.28  0.000293   -0.16    111.12   
    27. A(O  10,C   0,H  18)          108.81 -0.000306    0.12    108.92   
    28. A(C   1,C   0,H  18)          108.42  0.000265   -0.15    108.27   
    29. A(C   2,C   1,C   6)          119.29  0.000120   -0.03    119.26   
    30. A(C   0,C   1,C   2)          121.01  0.000003   -0.01    121.00   
    31. A(C   0,C   1,C   6)          119.67 -0.000123    0.04    119.71   
    32. A(C   3,C   2,H  11)          120.55 -0.000052    0.02    120.57   
    33. A(C   1,C   2,C   3)          120.29  0.000019   -0.00    120.29   
    34. A(C   1,C   2,H  11)          119.15  0.000033   -0.02    119.14   
    35. A(C   2,C   3,C   4)          120.25 -0.000097    0.03    120.28   
    36. A(C   4,C   3,H  12)          120.00  0.000055   -0.02    119.99   
    37. A(C   2,C   3,H  12)          119.75  0.000041   -0.01    119.74   
    38. A(C   5,C   4,H  13)          120.13 -0.000058    0.02    120.15   
    39. A(C   3,C   4,H  13)          120.22  0.000001    0.00    120.22   
    40. A(C   3,C   4,C   5)          119.64  0.000057   -0.02    119.62   
    41. A(C   4,C   5,C   6)          120.09  0.000055   -0.02    120.07   
    42. A(C   6,C   5,H  14)          119.85 -0.000012    0.00    119.85   
    43. A(C   4,C   5,H  14)          120.07 -0.000043    0.01    120.08   
    44. A(C   1,C   6,C   5)          120.44 -0.000155    0.05    120.48   
    45. A(C   5,C   6,H  15)          119.95  0.000100   -0.03    119.91   
    46. A(C   1,C   6,H  15)          119.62  0.000055   -0.02    119.60   
    47. A(C   0,C   7,C   8)          109.77 -0.000040    0.01    109.78   
    48. A(C   8,C   7,H  19)          128.04  0.001054   -0.33    127.71   
    49. A(C   0,C   7,H  19)          122.17 -0.001015    0.33    122.50   
    50. A(C   7,C   8,C   9)          109.63 -0.000111    0.03    109.66   
    51. A(C   9,C   8,H  20)          122.68 -0.001277    0.41    123.09   
    52. A(C   7,C   8,H  20)          127.69  0.001388   -0.44    127.24   
    53. A(H  16,C   9,H  17)          107.50  0.000182   -0.13    107.37   
    54. A(O  10,C   9,H  17)          110.49  0.000133   -0.08    110.41   
    55. A(C   8,C   9,H  17)          111.86 -0.000267    0.08    111.94   
    56. A(C   8,C   9,O  10)          104.98  0.000145   -0.03    104.94   
    57. A(O  10,C   9,H  16)          109.57 -0.000056    0.08    109.65   
    58. A(C   8,C   9,H  16)          112.45 -0.000136    0.10    112.55   
    59. A(C   0,O  10,C   9)          111.01 -0.000098    0.06    111.06   
    60. D(C   6,C   1,C   0,C   7)    -80.01  0.000087   -1.24    -81.25   
    61. D(C   2,C   1,C   0,O  10)    -18.66  0.000200   -1.34    -20.00   
    62. D(C   2,C   1,C   0,H  18)   -138.92  0.000141   -1.25   -140.17   
    63. D(C   2,C   1,C   0,C   7)     98.21  0.000092   -1.22     96.99   
    64. D(C   6,C   1,C   0,O  10)    163.12  0.000195   -1.36    161.76   
    65. D(C   3,C   2,C   1,C   6)      0.41  0.000015   -0.02      0.39   
    66. D(H  11,C   2,C   1,C   6)   -178.91  0.000005    0.00   -178.91   
    67. D(C   3,C   2,C   1,C   0)   -177.82  0.000014   -0.04   -177.85   
    68. D(H  11,C   2,C   1,C   0)      2.86  0.000004   -0.01      2.85   
    69. D(H  12,C   3,C   2,H  11)     -0.49 -0.000000    0.01     -0.48   
    70. D(H  12,C   3,C   2,C   1)   -179.80 -0.000011    0.03   -179.77   
    71. D(C   4,C   3,C   2,H  11)    179.31  0.000001   -0.01    179.30   
    72. D(C   4,C   3,C   2,C   1)     -0.00 -0.000009    0.02      0.01   
    73. D(C   5,C   4,C   3,H  12)    179.55  0.000001   -0.02    179.54   
    74. D(C   5,C   4,C   3,C   2)     -0.24 -0.000001    0.00     -0.24   
    75. D(H  13,C   4,C   3,H  12)     -0.09  0.000006   -0.02     -0.12   
    76. D(H  13,C   4,C   3,C   2)   -179.89  0.000004   -0.01   -179.90   
    77. D(H  14,C   5,C   4,H  13)      0.09 -0.000005    0.02      0.11   
    78. D(H  14,C   5,C   4,C   3)   -179.56  0.000000    0.02   -179.55   
    79. D(C   6,C   5,C   4,H  13)    179.72  0.000000   -0.01    179.71   
    80. D(C   6,C   5,C   4,C   3)      0.07  0.000005   -0.02      0.06   
    81. D(H  15,C   6,C   5,H  14)      0.18 -0.000004    0.02      0.19   
    82. D(H  15,C   6,C   5,C   4)   -179.46 -0.000009    0.05   -179.41   
    83. D(C   1,C   6,C   5,H  14)    179.98  0.000004   -0.02    179.96   
    84. D(C   1,C   6,C   5,C   4)      0.34 -0.000001    0.02      0.36   
    85. D(H  15,C   6,C   1,C   2)    179.22 -0.000001   -0.03    179.19   
    86. D(H  15,C   6,C   1,C   0)     -2.53  0.000002   -0.01     -2.54   
    87. D(C   5,C   6,C   1,C   2)     -0.58 -0.000009   -0.00     -0.58   
    88. D(C   5,C   6,C   1,C   0)    177.67 -0.000007    0.02    177.69   
    89. D(C   8,C   7,C   0,O  10)      3.14  0.000047   -0.53      2.61   
    90. D(C   8,C   7,C   0,C   1)   -118.41 -0.000105   -0.48   -118.89   
    91. D(H  19,C   7,C   0,O  10)   -178.35  0.000042   -0.22   -178.58   
    92. D(H  19,C   7,C   0,C   1)     60.09 -0.000110   -0.17     59.92   
    93. D(C   8,C   7,C   0,H  18)    120.36 -0.000114   -0.46    119.90   
    94. D(H  20,C   8,C   7,H  19)      0.02  0.000043   -0.25     -0.24   
    95. D(H  20,C   8,C   7,C   0)    178.41 -0.000003    0.09    178.50   
    96. D(C   9,C   8,C   7,H  19)   -179.20  0.000029   -0.17   -179.37   
    97. D(C   9,C   8,C   7,C   0)     -0.80 -0.000017    0.18     -0.63   
    98. D(H  17,C   9,C   8,C   7)    118.01  0.000091    0.17    118.18   
    99. D(H  16,C   9,C   8,H  20)     59.84 -0.000002    0.20     60.04   
   100. D(H  16,C   9,C   8,C   7)   -120.90  0.000036    0.12   -120.78   
   101. D(O  10,C   9,C   8,H  20)    178.89 -0.000052    0.33    179.22   
   102. D(O  10,C   9,C   8,C   7)     -1.85 -0.000014    0.25     -1.60   
   103. D(C   0,O  10,C   9,H  17)   -116.82  0.000206   -0.62   -117.44   
   104. D(C   0,O  10,C   9,H  16)    124.91 -0.000063   -0.45    124.46   
   105. D(C   0,O  10,C   9,C   8)      3.94  0.000044   -0.59      3.35   
   106. D(C   9,O  10,C   0,H  18)   -123.27 -0.000296    0.81   -122.46   
   107. D(C   9,O  10,C   0,C   7)     -4.36 -0.000051    0.68     -3.67   
   108. D(C   9,O  10,C   0,C   1)    116.69 -0.000688    1.06    117.75   
    ----------------------------------------------------------------------------

Geometry step timings:
Preparation and reading OPT file:      0.001 s (13.388 %)
Internal coordinates            :      0.000 s ( 0.731 %)
B/P matrices and projection     :      0.001 s (29.678 %)
Hessian update/contruction      :      0.000 s ( 8.202 %)
Making the step                 :      0.001 s (22.892 %)
Converting the step to Cartesian:      0.000 s ( 2.559 %)
Storing new data                :      0.000 s ( 0.937 %)
Checking convergence            :      0.000 s ( 0.320 %)
Final printing                  :      0.001 s (21.225 %)
Total time                      :      0.004 s

Time for energy+gradient        :     32.015 s
Time for complete geometry iter :     32.202 s

         *************************************************************
         *                GEOMETRY OPTIMIZATION CYCLE   4            *
         *************************************************************
---------------------------------
CARTESIAN COORDINATES (ANGSTROEM)
---------------------------------
  C      1.009421    0.534249    0.606213
  C     -0.444720    0.208267    0.307924
  C     -0.831388   -1.083682   -0.072665
  C     -2.168254   -1.356845   -0.387468
  C     -3.129691   -0.341443   -0.324873
  C     -2.748312    0.950580    0.059789
  C     -1.413531    1.221812    0.377800
  C      1.706774    1.151300   -0.585429
  C      2.725038    0.373628   -0.966071
  C      2.813653   -0.821183   -0.061317
  O      1.771948   -0.634559    0.898412
  H     -0.080750   -1.873385   -0.108885
  H     -2.460378   -2.367839   -0.679296
  H     -4.171980   -0.555726   -0.568850
  H     -3.493565    1.746606    0.118274
  H     -1.120398    2.228870    0.687049
  H      3.786994   -0.889533    0.455764
  H      2.665392   -1.768220   -0.612056
  H      1.040718    1.210852    1.480677
  H      1.373468    2.084093   -1.040964
  H      3.401679    0.536107   -1.805952

----------------------------
CARTESIAN COORDINATES (A.U.)
----------------------------
  NO LB      ZA    FRAG     MASS         X           Y           Z
   0 C     6.0000    0    12.011    1.907529    1.009585    1.145577
   1 C     6.0000    0    12.011   -0.840398    0.393568    0.581891
   2 C     6.0000    0    12.011   -1.571095   -2.047862   -0.137316
   3 C     6.0000    0    12.011   -4.097407   -2.564065   -0.732208
   4 C     6.0000    0    12.011   -5.914259   -0.645234   -0.613921
   5 C     6.0000    0    12.011   -5.193557    1.796336    0.112986
   6 C     6.0000    0    12.011   -2.671187    2.308891    0.713939
   7 C     6.0000    0    12.011    3.225336    2.175642   -1.106300
   8 C     6.0000    0    12.011    5.149576    0.706054   -1.825609
   9 C     6.0000    0    12.011    5.317034   -1.551812   -0.115872
  10 O     8.0000    0    15.999    3.348496   -1.199143    1.697752
  11 H     1.0000    0     1.008   -0.152596   -3.540185   -0.205762
  12 H     1.0000    0     1.008   -4.649441   -4.474567   -1.283684
  13 H     1.0000    0     1.008   -7.883900   -1.050170   -1.074971
  14 H     1.0000    0     1.008   -6.601880    3.300606    0.223506
  15 H     1.0000    0     1.008   -2.117246    4.211955    1.298335
  16 H     1.0000    0     1.008    7.156381   -1.680974    0.861270
  17 H     1.0000    0     1.008    5.036861   -3.341451   -1.156618
  18 H     1.0000    0     1.008    1.966671    2.288179    2.798073
  19 H     1.0000    0     1.008    2.595479    3.938365   -1.967137
  20 H     1.0000    0     1.008    6.428242    1.013096   -3.412754

--------------------------------
INTERNAL COORDINATES (ANGSTROEM)
--------------------------------
 C      0   0   0     0.000000000000     0.00000000     0.00000000
 C      1   0   0     1.519791300497     0.00000000     0.00000000
 C      2   1   0     1.401246693492   121.00382965     0.00000000
 C      3   2   1     1.400332347468   120.28838622   182.14797224
 C      4   3   2     1.399756852667   120.27633420     0.00000000
 C      5   4   3     1.400977907034   119.62332701   359.76009337
 C      6   5   4     1.398691221230   120.06941142     0.05552504
 C      1   2   3     1.512304679982   111.96644855    96.99045961
 C      8   1   2     1.336609133510   109.77301891   241.10668264
 C      9   8   1     1.501334845427   109.65662806   359.37299381
 O      1   2   3     1.425812500328   112.09187853   339.99723576
 H      3   2   1     1.090137342247   119.13825173     2.84711838
 H      4   3   2     1.092066767898   119.73803986   180.23376644
 H      5   4   3     1.091699623093   120.22466042   180.10299528
 H      6   5   4     1.092006674945   120.07863732   180.45230073
 H      7   6   5     1.093493304038   119.91481985   180.58991287
 H     10   9   8     1.104280938268   112.54861248   239.21365533
 H     10   9   8     1.105519050437   111.93868427   118.17426077
 H      1   2   3     1.106099729943   108.26697439   219.82921866
 H      8   1   2     1.090278637781   122.50270580    59.92164437
 H      9   8   1     1.090707450135   127.24553221   178.50139064

---------------------------
INTERNAL COORDINATES (A.U.)
---------------------------
 C      0   0   0     0.000000000000     0.00000000     0.00000000
 C      1   0   0     2.871989338656     0.00000000     0.00000000
 C      2   1   0     2.647972496763   121.00382965     0.00000000
 C      3   2   1     2.646244633186   120.28838622   182.14797224
 C      4   3   2     2.645157105620   120.27633420     0.00000000
 C      5   4   3     2.647464563968   119.62332701   359.76009337
 C      6   5   4     2.643143354045   120.06941142     0.05552504
 C      1   2   3     2.857841676213   111.96644855    96.99045961
 C      8   1   2     2.525825210432   109.77301891   241.10668264
 C      9   8   1     2.837111693170   109.65662806   359.37299381
 O      1   2   3     2.694395143941   112.09187853   339.99723576
 H      3   2   1     2.060061025207   119.13825173     2.84711838
 H      4   3   2     2.063707111284   119.73803986   180.23376644
 H      5   4   3     2.063013308152   120.22466042   180.10299528
 H      6   5   4     2.063593552060   120.07863732   180.45230073
 H      7   6   5     2.066402873908   119.91481985   180.58991287
 H     10   9   8     2.086788548236   112.54861248   239.21365533
 H     10   9   8     2.089128241158   111.93868427   118.17426077
 H      1   2   3     2.090225566397   108.26697439   219.82921866
 H      8   1   2     2.060328035070   122.50270580    59.92164437
 H      9   8   1     2.061138372982   127.24553221   178.50139064


           ************************************************************
           *        Program running with 8 parallel MPI-processes     *
           *              working on a common directory               *
           ************************************************************
------------------------------------------------------------------------------
                   ___                                                        
                  /   \      - P O W E R E D   B Y -                         
                 /     \                                                     
                 |  |  |   _    _      __       _____    __    __             
                 |  |  |  | |  | |    /  \     |  _  \  |  |  /  |          
                  \  \/   | |  | |   /    \    | | | |  |  | /  /          
                 / \  \   | |__| |  /  /\  \   | |_| |  |  |/  /          
                |  |  |   |  __  | /  /__\  \  |    /   |      \           
                |  |  |   | |  | | |   __   |  |    \   |  |\   \          
                \     /   | |  | | |  |  |  |  | |\  \  |  | \   \       
                 \___/    |_|  |_| |__|  |__|  |_| \__\ |__|  \__/        
                                                                              
                      - O R C A' S   B I G   F R I E N D -                    
                                      &                                       
                       - I N T E G R A L  F E E D E R -                       
                                                                              
 v1 FN, 2020, v2 2021, v3 2022-2024                                           
------------------------------------------------------------------------------


----------------------
SHARK INTEGRAL PACKAGE
----------------------

Number of atoms                             ...     21
Number of basis functions                   ...    204
Number of shells                            ...     96
Maximum angular momentum                    ...      2
Integral batch strategy                     ... SHARK/LIBINT Hybrid
RI-J (if used) integral strategy            ... SPLIT-RIJ (Revised 2003 algorithm where possible)
Printlevel                                  ...      1
Contraction scheme used                     ... SEGMENTED contraction
Prescreening option                         ... SCHWARTZ
   Thresh                                   ... 1.000e-12
   Tcut                                     ... 1.000e-14
   Tpresel                                  ... 1.000e-14 
Coulomb Range Separation                    ... NOT USED
Exchange Range Separation                   ... NOT USED
Multipole approximations                    ... NOT USED
Finite Nucleus Model                        ... NOT USED
CABS basis                                  ... NOT available
Auxiliary Coulomb fitting basis             ... AVAILABLE
   # of basis functions in Aux-J            ...    649
   # of shells in Aux-J                     ...    215
   Maximum angular momentum in Aux-J        ...      4
Auxiliary J/K fitting basis                 ... NOT available
Auxiliary Correlation fitting basis         ... AVAILABLE
   # of basis functions in Aux-C            ...    668
   # of shells in Aux-C                     ...    236
   Maximum angular momentum in Aux-C        ...      3
Auxiliary 'external' fitting basis          ... NOT available

Checking pre-screening integrals            ... done (  0.0 sec) Dimension = 96
Check shell pair data                       ... done (  0.0 sec)
Shell pair information
Shell pair cut-off parameter TPreSel        ...   1.0e-14
Total number of shell pairs                 ...      4656
Shell pairs after pre-screening             ...      4297
Total number of primitive shell pairs       ...     16826
Primitive shell pairs kept                  ...     11332
          la=0 lb=0:   1320 shell pairs
          la=1 lb=0:   1572 shell pairs
          la=1 lb=1:    494 shell pairs
          la=2 lb=0:    532 shell pairs
          la=2 lb=1:    319 shell pairs
          la=2 lb=2:     60 shell pairs

Calculating one electron integrals          ... done (  0.0 sec)
Calculating RI/J V-Matrix + Cholesky decomp.... done (  0.0 sec)
Calculating RI/C V-Matrix + Cholesky decomp.... done (  0.0 sec)
Calculating Nuclear repulsion               ... done (  0.0 sec) ENN=    566.397487133856 Eh

Diagonalization of the overlap matrix:
Smallest eigenvalue                        ... 2.995e-04
Time for diagonalization                   ...    0.006 sec
Threshold for overlap eigenvalues          ... 1.000e-07
Number of eigenvalues below threshold      ... 0
Time for construction of square roots      ...    0.002 sec
Total time needed                          ...    0.010 sec

-------------------
DFT GRID GENERATION
-------------------

General Integration Accuracy     IntAcc      ... 4.388
Radial Grid Type                 RadialGrid  ... OptM3 with GC (2021)
Angular Grid (max. ang.)         AngularGrid ... 4 (Lebedev-302)
Angular grid pruning method      GridPruning ... 4 (adaptive)
Weight generation scheme         WeightScheme... mBecke (2022)
Basis function cutoff            BFCut       ... 1.0000e-12
Integration weight cutoff        WCut        ... 1.0000e-14
Partially contracted basis set               ... off
Rotationally invariant grid construction     ... off
Angular grids for H and He will be reduced by one unit

Total number of grid points                  ...    98105
Total number of batches                      ...     1542
Average number of points per batch           ...       63
Average number of grid points per atom       ...     4672

--------------------
COSX GRID GENERATION
--------------------

GRIDX 1
-------
General Integration Accuracy     IntAcc      ... 3.816
Radial Grid Type                 RadialGrid  ... OptM3 with GC (2021)
Angular Grid (max. ang.)         AngularGrid ... 1 (Lebedev-50)
Angular grid pruning method      GridPruning ... 4 (adaptive)
Weight generation scheme         WeightScheme... mBecke (2022)
Basis function cutoff            BFCut       ... 1.0000e-12
Integration weight cutoff        WCut        ... 1.0000e-14
Partially contracted basis set               ... on
Rotationally invariant grid construction     ... off
Angular grids for H and He will be reduced by one unit

Total number of grid points                  ...    12492
Total number of batches                      ...      108
Average number of points per batch           ...      115
Average number of grid points per atom       ...      595
UseSFitting                                  ... on

GRIDX 2
-------
General Integration Accuracy     IntAcc      ... 4.020
Radial Grid Type                 RadialGrid  ... OptM3 with GC (2021)
Angular Grid (max. ang.)         AngularGrid ... 2 (Lebedev-110)
Angular grid pruning method      GridPruning ... 4 (adaptive)
Weight generation scheme         WeightScheme... mBecke (2022)
Basis function cutoff            BFCut       ... 1.0000e-12
Integration weight cutoff        WCut        ... 1.0000e-14
Partially contracted basis set               ... on
Rotationally invariant grid construction     ... off
Angular grids for H and He will be reduced by one unit

Total number of grid points                  ...    27128
Total number of batches                      ...      222
Average number of points per batch           ...      122
Average number of grid points per atom       ...     1292
UseSFitting                                  ... on

GRIDX 3
-------
General Integration Accuracy     IntAcc      ... 4.338
Radial Grid Type                 RadialGrid  ... OptM3 with GC (2021)
Angular Grid (max. ang.)         AngularGrid ... 3 (Lebedev-194)
Angular grid pruning method      GridPruning ... 4 (adaptive)
Weight generation scheme         WeightScheme... mBecke (2022)
Basis function cutoff            BFCut       ... 1.0000e-12
Integration weight cutoff        WCut        ... 1.0000e-14
Partially contracted basis set               ... on
Rotationally invariant grid construction     ... off
Angular grids for H and He will be reduced by one unit

Total number of grid points                  ...    59543
Total number of batches                      ...      477
Average number of points per batch           ...      124
Average number of grid points per atom       ...     2835
UseSFitting                                  ... on
Initializing property integral containers    ... done (  0.0 sec)

SHARK setup successfully completed in   1.2 seconds

Maximum memory used throughout the entire STARTUP-calculation: 27.1 MB


           ************************************************************
           *        Program running with 8 parallel MPI-processes     *
           *              working on a common directory               *
           ************************************************************
Occupation numbers will be reassigned to an Aufbau configuration
             **** ENERGY FILE WAS UPDATED (calc.en.tmp) ****
Finished Guess after   0.2 sec
Maximum memory used throughout the entire GUESS-calculation: 11.6 MB


           ************************************************************
           *        Program running with 8 parallel MPI-processes     *
           *              working on a common directory               *
           ************************************************************
--------------------
CPCM SOLVATION MODEL
--------------------
CPCM parameters:
  Epsilon                                         ...      16.7000
  Refrac                                          ...       1.2750
  Rsolv                                           ...       1.3000
  Surface type                                    ... GAUSSIAN VDW
  Discretization scheme                           ... Constant charge density
    Threshold for H atoms                         ...       5.0000 (charges/Ang^2)
    Threshold for non-H atoms                     ...       5.0000 (charges/Ang^2)
  Epsilon function type                           ...         CPCM
Solvent:                                          ... CUSTOM
Radii:
  Scheme                                          ... Element-dependent radii
  Radius for C  used is    3.8550 Bohr (=   2.0400 Ang.)
  Radius for O  used is    3.4469 Bohr (=   1.8240 Ang.)
  Radius for H  used is    2.4944 Bohr (=   1.3200 Ang.)
Calculating surface                               ...        done! (  0.0s)
Cavity surface points                             ...         1971
Cavity Volume                                     ...    1281.5102
Cavity Surface-area                               ...     693.9705
Calculating surface distance matrix               ...        done! (  0.1s)
Performing Cholesky decomposition & store         ...        done! (  0.2s)
Overall time for CPCM initialization              ...                 0.3s

----------------------------------------D-I-I-S--------------------------------------------
Iteration    Energy (Eh)           Delta-E    RMSDP     MaxDP     DIISErr   Damp  Time(sec)
-------------------------------------------------------------------------------------------
               ***  Starting incremental Fock matrix formation  ***
    1    -460.9518312966223448     0.00e+00  6.65e-05  1.11e-03  5.72e-03  0.700   1.4
    2    -460.9519644231028224    -1.33e-04  6.15e-05  1.03e-03  4.62e-03  0.700   0.8
                               ***Turning on AO-DIIS***
    3    -460.9520747457069092    -1.10e-04  5.55e-05  9.36e-04  3.60e-03  0.700   0.8
                              *** Initializing SOSCF ***
---------------------------------------S-O-S-C-F--------------------------------------
Iteration    Energy (Eh)           Delta-E    RMSDP     MaxDP     MaxGrad    Time(sec)
--------------------------------------------------------------------------------------
    4    -460.9521610150635524    -8.63e-05  1.47e-04  2.44e-03  2.67e-03     0.8
               *** Restarting incremental Fock matrix formation ***
    5    -460.9524038049086130    -2.43e-04  1.78e-05  2.14e-04  1.99e-04     1.4
    6    -460.9524055186685700    -1.71e-06  8.46e-06  1.21e-04  6.26e-05     1.1
    7    -460.9524057205247800    -2.02e-07  2.14e-06  7.40e-05  1.09e-05     1.1
    8    -460.9524057246757138    -4.15e-09  9.07e-07  2.76e-05  6.86e-06     1.0
    9    -460.9524057306294935    -5.95e-09  2.57e-07  6.98e-06  1.29e-06     1.0
   10    -460.9524057312984269    -6.69e-10  1.18e-07  3.50e-06  1.06e-06     0.9
                 **** Energy Check signals convergence ****

               *****************************************************
               *                     SUCCESS                       *
               *           SCF CONVERGED AFTER  10 CYCLES          *
               *****************************************************

Recomputing exchange energy using gridx3       ... done (    1.867 sec)
Old exchange energy                            :    -33.679675015 Eh
New exchange energy                            :    -33.679815858 Eh
Exchange energy change after final integration :     -0.000140843 Eh
Total energy after final integration           :   -460.952546574 Eh
             **** ENERGY FILE WAS UPDATED (calc.en.tmp) ****

----------------
TOTAL SCF ENERGY
----------------

Total Energy       :       -460.95254657398874 Eh          -12543.15647 eV

Components:
Nuclear Repulsion  :        566.39748713385632 Eh           15412.45918 eV
Electronic Energy  :      -1027.34017687559822 Eh          -27955.34744 eV
One Electron Energy:      -1747.34216945559319 Eh          -47547.59770 eV
Two Electron Energy:        720.00199257999498 Eh           19592.25027 eV
CPCM Dielectric    :         -0.00971598955646 Eh              -0.26439 eV

Virial components:
Potential Energy   :       -917.81135464300337 Eh          -24974.91666 eV
Kinetic Energy     :        456.85880806901457 Eh           12431.76019 eV
Virial Ratio       :          2.00896062072717

DFT components:
N(Alpha)           :       38.999964231874 electrons
N(Beta)            :       38.999964231874 electrons
N(Total)           :       77.999928463747 electrons
E(X)               :      -29.915901207067 Eh       
E(C)               :       -1.916833042324 Eh       
E(XC)              :      -31.832734249391 Eh       

CPCM Solvation Model Properties:
Surface-charge          :         -0.02196077170948
Corrected charge        :         -0.00000000000000
Outlying charge corr.   :          0.00003140685044 Eh               0.00085 eV
Free-energy (cav+disp)  :  This term is not implemented in the current solvation scheme

---------------
SCF CONVERGENCE
---------------

  Last Energy change         ...    6.6893e-10  Tolerance :   1.0000e-09
  Last MAX-Density change    ...    3.4993e-06  Tolerance :   1.0000e-08
  Last RMS-Density change    ...    1.1776e-07  Tolerance :   1.0000e-09
  Last DIIS Error            ...    2.6709e-03  Tolerance :   1.0000e-08
  Last Orbital Gradient      ...    1.0585e-06  Tolerance :   2.0000e-06
  Last Orbital Rotation      ...    1.6047e-06  Tolerance :   2.0000e-06


Total SCF time: 0 days 0 hours 0 min 12 sec 
Finished LeanSCF after  12.7 sec

Maximum memory used throughout the entire LEANSCF-calculation: 23.4 MB


           ************************************************************
           *        Program running with 8 parallel MPI-processes     *
           *              working on a common directory               *
           ************************************************************

------------------------------------------------------------------------------
                                ORCA  MP2 
------------------------------------------------------------------------------

Freezing NCore=22 chemical core electrons

----------------------
RI-MP2 ENERGY+GRADIENT
----------------------
Dimension of the orbital basis            ...  204
Dimension of the AuxC basis               ...  668
Memory devoted to MP2                     ... 8000 MB   
Data format for matrix containers         ... DOUBLE
Compression type for matrix containers    ... UNCOMPRESSED
Overall scaling of the MP2 energy         ...   2.700e-01

-----------------------
SHARK RI TRANSFORMATION
-----------------------

Number of basis functions                ...    204
Number of aux functions                  ...    668
Number of operators                      ...      1
Generation of IJK                        ... YES
Generation of IAK                        ... YES
Generation of ABK                        ... NO
Orbital Range Operator  0:    0-  38 to   39- 203

Aux basis identifier                     ...   AUXC
Contraction scheme used                  ... SEGMENTED
Do orthogonalization                     ... YES
All operator combinations                ... NO
Transpose (ia|K)                         ... NO
Integral generator used                  ... LIBINT
Starting integral generation + trafo... 
Half trafo (segmented) done. Total time =  0.1 sec. integrals=  0.1 sec trafo=  0.0 sec
Integral generation and half transformation done (  0.1 sec)

Reading or making V^(-1/2)          ... done (  0.0 sec)
Sorting IJK integrals               ... done (  0.1 sec)
Sorting IAK integrals               ... done (  0.1 sec)

SHARK RI integral transformation done. Total time =  0.3 sec.

Opening buffers                              ... done
Frozen core precalculation                   ... done

Starting loop over batches of integrals:

Operator 0  - window                       ... ( 11- 38)x( 39-203)
Operator 0  - Memory available             ...  8000 MB
Operator 0  - Memory needed per MO         ...   0.8 MB
Operator 0  - Number of orbitals per batch ... 4
Operator 0  - Number of batches            ... 1

OPERATOR  0   PASS   0:  MOs    11 ...   14 +   15 ...   18 +   19 ...   22 +   23 ...   26
                            +   27 ...   30 +   31 ...   34 +   35 ...   38
  Reading integrals       ... ok
  Internal MO  13
Closing buffer GIPV ( 0.03 GB; CompressionRatio= 1.00)
Time spent in pair loops =     0.910 sec
Deleting buffers (Ka|jb) ...done

-----------------------------------------------
 RI-MP2 CORRELATION ENERGY:     -0.493034323 Eh
-----------------------------------------------


---------------------
MP2 DENSITY FORMATION
---------------------

Completing the external part of the density      ... done
Storing the unrelaxed density                    ... done

Re-sorting 3-index density container for op 0    ... done
Computing external part of the Lagrangian        ... done
Calculating the xc-kernel                        ... done
Calculating G(D)                                 ... done
Completing the Lagrangian                        ... done
Solving the Z-vector equations                   ... Using XC Grid                  ... (calc.grid_cpscf.tmp) 
Recalculating density on grid  ... (calc.grho_cpscf0.tmp) done
Calculating the xc-kernel      ... (calc.fxc_cpscf0.tmp) done

-------------------
SHARK CP-SCF DRIVER
-------------------

Dimension of the orbital basis          ...    204
Dimension of the CPSCF-problem          ...   6435
Number of operators                     ...      1
Max. number of iterations               ...    128
Convergence Tolerance                   ... 3.0e-05
Number of perturbations                 ...      1
Perturbation type                       ... REAL

----------------------------
POPLE LINEAR EQUATION SOLVER
----------------------------

  ITERATION   0:   ||err||_max =   3.8238e-02 (   0.9 sec)
  ITERATION   1:   ||err||_max =   7.6564e-03 (   0.9 sec)
  ITERATION   2:   ||err||_max =   2.6037e-03 (   0.9 sec)
  ITERATION   3:   ||err||_max =   5.7995e-04 (   0.8 sec)
  ITERATION   4:   ||err||_max =   2.4111e-04 (   0.9 sec)
  ITERATION   5:   ||err||_max =   8.5787e-05 (   0.9 sec)
  ITERATION   6:   ||err||_max =   2.2349e-05 (   0.9 sec)
done
Finalizing the relaxed density                   ... done
Transforming P to the AO basis                   ... done
Storing the relaxed density                      ... done

------------------------------------
ENERGY WEIGHTED DENSITY FINALIZATION
------------------------------------

Gathering the parts of the W-matrix              ... done
Forming the Z-density                            ... done
Transforming Z to the AO basis                   ... done
Calculating G(Z)                                 ... done
Finalizing the W-matrix                          ... done
Transforming W to the AO basis and storing       ... done

----------------------------------
MP2 DERIVATIVE INTEGRAL GENERATION
----------------------------------

Input SCF Electron Density              ... calc.scfp
Input Correlated Electron Density       ... calc.pmp2re
Input Energy Weighted Density           ... calc.wmp2.tmp

Nuclear repulsion gradient              ... done (  0.0 sec)
HCore & Overlap gradient  (SHARK)       ... done (  0.0 sec)
Two-electron RIJ gradient terms         ... done (  0.5 sec)

-----------------------------------------------------------
MP2 COSX Grid Generation
-----------------------------------------------------------

General Integration Accuracy     IntAcc      ... 4.871
Radial Grid Type                 RadialGrid  ... OptM3 with GC (2021)
Angular Grid (max. ang.)         AngularGrid ... 4 (Lebedev-302)
Angular grid pruning method      GridPruning ... 4 (adaptive)
Weight generation scheme         WeightScheme... mBecke (2022)
Basis function cutoff            BFCut       ... 1.0000e-12
Integration weight cutoff        WCut        ... 1.0000e-14
Partially contracted basis set               ... on
Rotationally invariant grid construction     ... off
Angular grids for H and He will be reduced by one unit

Total number of grid points                  ...   112911
Total number of batches                      ...      894
Average number of points per batch           ...      126
Average number of grid points per atom       ...     5377
UseSFitting                                  ... on
Two-electron COSX gradient terms        ... 
Integration Timings:
Total Time                  =     5.0 sec
Basis fcn evaluation        =     0.1 sec
Density evaluation          =     0.1 sec
A evaluation                =     4.1 sec
A derivative evaluation     =     0.0 sec
S-fit derivative evaluation =     0.0 sec
anal. over. der. evaluation =     0.0 sec
num. over. der. evaluation  =     0.4 sec
K(P) evaluation             =     0.1 sec
finalize                    =     0.0 sec

done (  5.7 sec)
CPCM gradient                           ... done (  0.6 sec)
DFT XC gradient                         ... Exchange-correlation gradient    ... done
done (  0.7 sec)
Empirical dispersion gradient           ... 
-------------------
DISPERSION GRADIENT
-------------------

   1   C   :    0.000144411    0.000087105    0.000077291
   2   C   :   -0.000153763    0.000032891    0.000072949
   3   C   :   -0.000258780   -0.000193203    0.000007064
   4   C   :   -0.000144791   -0.000141480   -0.000041847
   5   C   :   -0.000154061   -0.000031290   -0.000027570
   6   C   :   -0.000181342    0.000078836    0.000004825
   7   C   :   -0.000221715    0.000115495    0.000064909
   8   C   :    0.000244020    0.000122343   -0.000062159
   9   C   :    0.000262338    0.000040210   -0.000109125
  10   C   :    0.000243712   -0.000041807   -0.000024111
  11   O   :    0.000151607   -0.000047931    0.000081704
  12   H   :   -0.000043902   -0.000166687   -0.000002871
  13   H   :   -0.000044935   -0.000110349   -0.000032580
  14   H   :   -0.000111924   -0.000022911   -0.000025835
  15   H   :   -0.000089125    0.000083000    0.000005620
  16   H   :   -0.000059966    0.000134827    0.000052923
  17   H   :    0.000109477   -0.000063599    0.000026178
  18   H   :    0.000116160   -0.000112194   -0.000027029
  19   H   :    0.000038910    0.000084288    0.000125741
  20   H   :    0.000077002    0.000127728   -0.000085346
  21   H   :    0.000076668    0.000024726   -0.000080731

Difference to translation invariance:
           :   -0.0000000000   -0.0000000000    0.0000000000

Difference to rotation invariance:
           :   -0.0000000000    0.0000000000    0.0000000000

Norm of the Dispersion gradient    ...    0.0008977070
RMS gradient                       ...    0.0001131005
MAX gradient                       ...    0.0002623384
done (  0.0 sec)

-------
TIMINGS
-------

Total time                :   18.780 sec
Integral trafo            :    0.263 sec (  1.4%)
FC preparation            :    0.105 sec (  0.6%)
I/O of integrals          :    0.103 sec (  0.5%)
K(i,j) operators          :    0.121 sec (  0.6%)
T(i,j) pair energies      :    0.022 sec (  0.1%)
V**(-1/2)                 :    0.148 sec (  0.8%)
Gamma(ia|P)               :    0.115 sec (  0.6%)
Gamma-Trafo               :    0.043 sec (  0.2%)
D(virtual)                :    0.005 sec (  0.0%)
D(internal)               :    0.147 sec (  0.8%)
W(virtual)                :    0.011 sec (  0.1%)
W(internal)               :    0.190 sec (  1.0%)
L(virtual)                :    0.132 sec (  0.7%)
L(internal)               :    0.018 sec (  0.1%)
XC kernel                 :    0.020 sec (  0.1%)
G(D)                      :    1.536 sec (  8.2%)
G(Z)                      :    1.545 sec (  8.2%)
Z-vector solution         :    6.087 sec ( 32.4%)
3-index derivative        :    0.247 sec (  1.3%)
2-index derivative        :    0.034 sec (  0.2%)
Fock matrix gradient      :    7.506 sec ( 40.0%)


---------------------------------------
MP2 TOTAL ENERGY:     -461.445580897 Eh
---------------------------------------

The final MP2 gradient
  0:  -0.00015397   0.00006124   0.00038195
  1:   0.00066248  -0.00008299  -0.00023704
  2:   0.00064856  -0.00050686   0.00025806
  3:  -0.00035442  -0.00068123  -0.00025819
  4:  -0.00075453  -0.00024217  -0.00019409
  5:  -0.00043657   0.00059150   0.00004773
  6:   0.00019629   0.00073911   0.00013722
  7:  -0.00002636   0.00047109  -0.00037092
  8:   0.00017271   0.00046355  -0.00040120
  9:   0.00018743  -0.00069453  -0.00003437
 10:   0.00004950   0.00042980   0.00046621
 11:   0.00002572   0.00000640   0.00001616
 12:  -0.00002301  -0.00006385  -0.00001319
 13:  -0.00007100   0.00001314  -0.00001897
 14:  -0.00006167   0.00004800  -0.00000020
 15:   0.00001545   0.00008088   0.00002831
 16:  -0.00002414  -0.00011477  -0.00004218
 17:   0.00004600   0.00006550  -0.00017140
 18:  -0.00008844  -0.00026048   0.00012738
 19:  -0.00041497   0.00017823   0.00027122
 20:   0.00036684  -0.00055115   0.00002466

-----------------------------------
NORM OF THE MP2 GRADIENT:  0.002542
-----------------------------------

Maximum memory used throughout the entire MP2-calculation: 44.9 MB


-------------------------------------------------------------------------------
                          DFT DISPERSION CORRECTION                            
                                                                               
                              DFTD3 V3.1  Rev 1                                
                          USING Becke-Johnson damping                          
-------------------------------------------------------------------------------
-------------------------   ----------------
Dispersion correction           -0.018067580
-------------------------   ----------------


-------------------------   --------------------
FINAL SINGLE POINT ENERGY      -461.463648477167
-------------------------   --------------------

------------------------------------------------------------------------------
                         ORCA GEOMETRY RELAXATION STEP
------------------------------------------------------------------------------

Reading the OPT-File                    .... done
Getting information on internals        .... done
Copying old internal coords+grads       .... done
Making the new internal coordinates     .... (2022 redundants) done
Validating the new internal coordinates .... (2022 redundants) done
Calculating the B-matrix                .... done
Calculating the G,G- and P matrices     .... done
Transforming gradient to internals      .... done
Projecting the internal gradient        .... done
Number of atoms                         ....  21
Number of internal coordinates          .... 108
Current Energy                          ....  -461.463648477 Eh
Current gradient norm                   ....     0.002541969 Eh/bohr
Maximum allowed component of the step   ....  0.300
Current trust radius                    ....  0.450
Updating the Hessian (BFGS)             .... done
Forming the augmented Hessian           .... done
Diagonalizing the augmented Hessian     .... done
Last element of RFO vector              ....  0.993986740
Lowest eigenvalues of augmented Hessian:
 -0.000075046  0.004972725  0.015059503  0.020911925  0.022004144
Length of the computed step             ....  0.110162945
The final length of the internal step   ....  0.110162945
Converting the step to Cartesian space:
 Initial RMS(Int)=    0.0106004343
Transforming coordinates:
 Iter   0:  RMS(Cart)=    0.0380424429 RMS(Int)=    0.0105847557
done
Storing new coordinates                 .... done
The predicted energy change is          ....    -0.000037978
Previously predicted energy change      ....    -0.000039814
Actually observed energy change         ....    -0.000062953
Ratio of predicted to observed change   ....     1.581155385
New trust radius                        ....     0.300000000

                                .--------------------.
          ----------------------|Geometry convergence|-------------------------
          Item                value                   Tolerance       Converged
          ---------------------------------------------------------------------
          Energy change      -0.0000629526            0.0000010000      NO
          RMS gradient        0.0002620224            0.0000300000      NO
          MAX gradient        0.0009717729            0.0001000000      NO
          RMS step            0.0106004343            0.0006000000      NO
          MAX step            0.0408094157            0.0010000000      NO
          ........................................................
          Max(Bonds)      0.0011      Max(Angles)    0.56
          Max(Dihed)        2.34      Max(Improp)    0.00
          ---------------------------------------------------------------------

The optimization has not yet converged - more geometry cycles are needed


    ---------------------------------------------------------------------------
                         Redundant Internal Coordinates
                            (Angstroem and degrees)

        Definition                    Value    dE/dq     Step     New-Value
    ----------------------------------------------------------------------------
     1. B(C   1,C   0)                1.5198  0.000190 -0.0007    1.5191   
     2. B(C   2,C   1)                1.4012  0.000686  0.0003    1.4015   
     3. B(C   3,C   2)                1.4003  0.000972 -0.0002    1.4001   
     4. B(C   4,C   3)                1.3998  0.000792  0.0001    1.3999   
     5. B(C   5,C   4)                1.4010  0.000875 -0.0000    1.4010   
     6. B(C   6,C   5)                1.3987  0.000803  0.0000    1.3987   
     7. B(C   6,C   1)                1.4038  0.000852 -0.0002    1.4037   
     8. B(C   7,C   0)                1.5123  0.000451 -0.0011    1.5112   
     9. B(C   8,C   7)                1.3366  0.000851  0.0005    1.3371   
    10. B(C   9,C   8)                1.5013  0.000412 -0.0008    1.5005   
    11. B(O  10,C   9)                1.4287  0.000382  0.0003    1.4289   
    12. B(O  10,C   0)                1.4258 -0.000002  0.0006    1.4264   
    13. B(H  11,C   2)                1.0901  0.000014 -0.0001    1.0900   
    14. B(H  12,C   3)                1.0921  0.000069 -0.0001    1.0919   
    15. B(H  13,C   4)                1.0917  0.000067 -0.0002    1.0915   
    16. B(H  14,C   5)                1.0920  0.000075 -0.0002    1.0918   
    17. B(H  15,C   6)                1.0935  0.000087 -0.0002    1.0933   
    18. B(H  16,C   9)                1.1043 -0.000033  0.0001    1.1044   
    19. B(H  17,C   9)                1.1055  0.000019 -0.0001    1.1054   
    20. B(H  18,C   0)                1.1061 -0.000060  0.0003    1.1064   
    21. B(H  19,C   7)                1.0903  0.000172 -0.0003    1.0900   
    22. B(H  20,C   8)                1.0907  0.000131 -0.0002    1.0905   
    23. A(C   7,C   0,O  10)          104.44  0.000098   -0.01    104.43   
    24. A(C   1,C   0,O  10)          112.09 -0.000051   -0.19    111.90   
    25. A(C   1,C   0,C   7)          111.97 -0.000103    0.41    112.38   
    26. A(C   7,C   0,H  18)          111.12  0.000127   -0.21    110.91   
    27. A(O  10,C   0,H  18)          108.92 -0.000104    0.15    109.07   
    28. A(C   1,C   0,H  18)          108.27  0.000033   -0.15    108.12   
    29. A(C   2,C   1,C   6)          119.26  0.000021   -0.03    119.23   
    30. A(C   0,C   1,C   2)          121.00  0.000028   -0.02    120.98   
    31. A(C   0,C   1,C   6)          119.71 -0.000049    0.05    119.76   
    32. A(C   3,C   2,H  11)          120.57  0.000028    0.01    120.58   
    33. A(C   1,C   2,C   3)          120.29  0.000008   -0.00    120.28   
    34. A(C   1,C   2,H  11)          119.14 -0.000036   -0.01    119.13   
    35. A(C   2,C   3,C   4)          120.28 -0.000013    0.03    120.30   
    36. A(C   4,C   3,H  12)          119.99  0.000009   -0.02    119.97   
    37. A(C   2,C   3,H  12)          119.74  0.000005   -0.01    119.73   
    38. A(C   5,C   4,H  13)          120.15 -0.000008    0.02    120.17   
    39. A(C   3,C   4,H  13)          120.22  0.000037   -0.01    120.22   
    40. A(C   3,C   4,C   5)          119.62 -0.000029   -0.02    119.61   
    41. A(C   4,C   5,C   6)          120.07  0.000024   -0.02    120.05   
    42. A(C   6,C   5,H  14)          119.85  0.000003    0.00    119.85   
    43. A(C   4,C   5,H  14)          120.08 -0.000027    0.02    120.10   
    44. A(C   1,C   6,C   5)          120.48 -0.000011    0.04    120.53   
    45. A(C   5,C   6,H  15)          119.91 -0.000003   -0.03    119.89   
    46. A(C   1,C   6,H  15)          119.60  0.000014   -0.02    119.59   
    47. A(C   0,C   7,C   8)          109.77 -0.000146    0.04    109.81   
    48. A(C   8,C   7,H  19)          127.71  0.000588   -0.44    127.27   
    49. A(C   0,C   7,H  19)          122.50 -0.000443    0.41    122.91   
    50. A(C   7,C   8,C   9)          109.66 -0.000080    0.04    109.69   
    51. A(C   9,C   8,H  20)          123.09 -0.000620    0.53    123.62   
    52. A(C   7,C   8,H  20)          127.25  0.000699   -0.56    126.68   
    53. A(H  16,C   9,H  17)          107.36 -0.000035   -0.12    107.25   
    54. A(O  10,C   9,H  17)          110.41  0.000181   -0.13    110.28   
    55. A(C   8,C   9,H  17)          111.94 -0.000140    0.11    112.05   
    56. A(C   8,C   9,O  10)          104.94 -0.000021   -0.03    104.92   
    57. A(O  10,C   9,H  16)          109.65  0.000002    0.08    109.73   
    58. A(C   8,C   9,H  16)          112.55  0.000022    0.09    112.63   
    59. A(C   0,O  10,C   9)          111.06  0.000144    0.06    111.12   
    60. D(C   6,C   1,C   0,C   7)    -81.25  0.000119   -2.13    -83.38   
    61. D(C   2,C   1,C   0,O  10)    -20.00  0.000109   -2.34    -22.34   
    62. D(C   2,C   1,C   0,H  18)   -140.17  0.000248   -2.31   -142.48   
    63. D(C   2,C   1,C   0,C   7)     96.99  0.000131   -2.21     94.78   
    64. D(C   6,C   1,C   0,O  10)    161.76  0.000097   -2.26    159.50   
    65. D(C   3,C   2,C   1,C   6)      0.39  0.000015   -0.07      0.33   
    66. D(H  11,C   2,C   1,C   6)   -178.91  0.000010   -0.04   -178.95   
    67. D(C   3,C   2,C   1,C   0)   -177.85  0.000004    0.01   -177.84   
    68. D(H  11,C   2,C   1,C   0)      2.85 -0.000001    0.04      2.88   
    69. D(H  12,C   3,C   2,H  11)     -0.48  0.000002    0.01     -0.46   
    70. D(H  12,C   3,C   2,C   1)   -179.77 -0.000002    0.04   -179.73   
    71. D(C   4,C   3,C   2,H  11)    179.30 -0.000005    0.02    179.32   
    72. D(C   4,C   3,C   2,C   1)      0.01 -0.000010    0.04      0.06   
    73. D(C   5,C   4,C   3,H  12)    179.54 -0.000006    0.01    179.55   
    74. D(C   5,C   4,C   3,C   2)     -0.24  0.000001    0.01     -0.23   
    75. D(H  13,C   4,C   3,H  12)     -0.12 -0.000005    0.00     -0.12   
    76. D(H  13,C   4,C   3,C   2)   -179.90  0.000002   -0.00   -179.90   
    77. D(H  14,C   5,C   4,H  13)      0.11  0.000003    0.01      0.12   
    78. D(H  14,C   5,C   4,C   3)   -179.55  0.000004   -0.00   -179.55   
    79. D(C   6,C   5,C   4,H  13)    179.71  0.000001   -0.02    179.69   
    80. D(C   6,C   5,C   4,C   3)      0.06  0.000003   -0.03      0.03   
    81. D(H  15,C   6,C   5,H  14)      0.19 -0.000000    0.01      0.21   
    82. D(H  15,C   6,C   5,C   4)   -179.41  0.000002    0.04   -179.37   
    83. D(C   1,C   6,C   5,H  14)    179.96  0.000001   -0.02    179.94   
    84. D(C   1,C   6,C   5,C   4)      0.36  0.000003    0.00      0.36   
    85. D(H  15,C   6,C   1,C   2)    179.19 -0.000011    0.01    179.20   
    86. D(H  15,C   6,C   1,C   0)     -2.54  0.000002   -0.07     -2.61   
    87. D(C   5,C   6,C   1,C   2)     -0.58 -0.000012    0.04     -0.54   
    88. D(C   5,C   6,C   1,C   0)    177.69  0.000001   -0.04    177.65   
    89. D(C   8,C   7,C   0,O  10)      2.61  0.000023   -0.83      1.79   
    90. D(C   8,C   7,C   0,C   1)   -118.89  0.000079   -0.81   -119.70   
    91. D(H  19,C   7,C   0,O  10)   -178.57  0.000005   -0.44   -179.01   
    92. D(H  19,C   7,C   0,C   1)     59.92  0.000061   -0.42     59.50   
    93. D(C   8,C   7,C   0,H  18)    119.90  0.000018   -0.76    119.14   
    94. D(H  20,C   8,C   7,H  19)     -0.24 -0.000018   -0.19     -0.43   
    95. D(H  20,C   8,C   7,C   0)    178.50 -0.000053    0.24    178.74   
    96. D(C   9,C   8,C   7,H  19)   -179.36  0.000074   -0.28   -179.64   
    97. D(C   9,C   8,C   7,C   0)     -0.63  0.000039    0.15     -0.47   
    98. D(H  17,C   9,C   8,C   7)    118.17  0.000051    0.46    118.63   
    99. D(H  16,C   9,C   8,H  20)     60.04 -0.000006    0.38     60.42   
   100. D(H  16,C   9,C   8,C   7)   -120.79 -0.000080    0.45   -120.34   
   101. D(O  10,C   9,C   8,H  20)    179.22 -0.000005    0.51    179.73   
   102. D(O  10,C   9,C   8,C   7)     -1.60 -0.000079    0.58     -1.03   
   103. D(C   0,O  10,C   9,H  17)   -117.44  0.000185   -1.17   -118.61   
   104. D(C   0,O  10,C   9,H  16)    124.46  0.000118   -1.00    123.46   
   105. D(C   0,O  10,C   9,C   8)      3.35  0.000103   -1.12      2.22   
   106. D(C   9,O  10,C   0,H  18)   -122.46 -0.000234    1.38   -121.08   
   107. D(C   9,O  10,C   0,C   7)     -3.67 -0.000084    1.20     -2.47   
   108. D(C   9,O  10,C   0,C   1)    117.75 -0.000175    1.59    119.34   
    ----------------------------------------------------------------------------

Geometry step timings:
Preparation and reading OPT file:      0.001 s (16.178 %)
Internal coordinates            :      0.000 s ( 0.668 %)
B/P matrices and projection     :      0.001 s (27.725 %)
Hessian update/contruction      :      0.000 s ( 7.324 %)
Making the step                 :      0.001 s (21.607 %)
Converting the step to Cartesian:      0.000 s ( 2.650 %)
Storing new data                :      0.000 s ( 0.711 %)
Checking convergence            :      0.000 s ( 0.323 %)
Final printing                  :      0.001 s (22.770 %)
Total time                      :      0.005 s

Time for energy+gradient        :     33.572 s
Time for complete geometry iter :     33.783 s

         *************************************************************
         *                GEOMETRY OPTIMIZATION CYCLE   5            *
         *************************************************************
---------------------------------
CARTESIAN COORDINATES (ANGSTROEM)
---------------------------------
  C      1.006222    0.540676    0.586751
  C     -0.448948    0.212857    0.299004
  C     -0.832956   -1.074003   -0.102006
  C     -2.171634   -1.348487   -0.406996
  C     -3.138091   -0.339908   -0.315289
  C     -2.759382    0.946953    0.088751
  C     -1.422559    1.219155    0.397432
  C      1.709840    1.135301   -0.611205
  C      2.737250    0.356546   -0.965830
  C      2.824572   -0.819065   -0.037445
  O      1.762951   -0.627274    0.899590
  H     -0.078595   -1.858573   -0.161271
  H     -2.461531   -2.355415   -0.714180
  H     -4.181585   -0.555805   -0.551826
  H     -3.507833    1.737709    0.170102
  H     -1.131685    2.221746    0.722390
  H      3.789603   -0.867568    0.497349
  H      2.696531   -1.779059   -0.570274
  H      1.038865    1.234099    1.448247
  H      1.384118    2.057877   -1.091724
  H      3.416965    0.516188   -1.803491

----------------------------
CARTESIAN COORDINATES (A.U.)
----------------------------
  NO LB      ZA    FRAG     MASS         X           Y           Z
   0 C     6.0000    0    12.011    1.901485    1.021730    1.108799
   1 C     6.0000    0    12.011   -0.848389    0.402241    0.565037
   2 C     6.0000    0    12.011   -1.574058   -2.029572   -0.192764
   3 C     6.0000    0    12.011   -4.103794   -2.548270   -0.769111
   4 C     6.0000    0    12.011   -5.930132   -0.642334   -0.595810
   5 C     6.0000    0    12.011   -5.214477    1.789481    0.167715
   6 C     6.0000    0    12.011   -2.688248    2.303870    0.751037
   7 C     6.0000    0    12.011    3.231129    2.145408   -1.155011
   8 C     6.0000    0    12.011    5.172653    0.673774   -1.825155
   9 C     6.0000    0    12.011    5.337668   -1.547808   -0.070760
  10 O     8.0000    0    15.999    3.331495   -1.185375    1.699980
  11 H     1.0000    0     1.008   -0.148523   -3.512194   -0.304758
  12 H     1.0000    0     1.008   -4.651619   -4.451090   -1.349605
  13 H     1.0000    0     1.008   -7.902051   -1.050319   -1.042799
  14 H     1.0000    0     1.008   -6.628843    3.283793    0.321446
  15 H     1.0000    0     1.008   -2.138575    4.198492    1.365119
  16 H     1.0000    0     1.008    7.161311   -1.639466    0.939854
  17 H     1.0000    0     1.008    5.095705   -3.361934   -1.077662
  18 H     1.0000    0     1.008    1.963170    2.332110    2.736789
  19 H     1.0000    0     1.008    2.615604    3.888823   -2.063059
  20 H     1.0000    0     1.008    6.457129    0.975453   -3.408105

--------------------------------
INTERNAL COORDINATES (ANGSTROEM)
--------------------------------
 C      0   0   0     0.000000000000     0.00000000     0.00000000
 C      1   0   0     1.519139621356     0.00000000     0.00000000
 C      2   1   0     1.401527824359   120.98329842     0.00000000
 C      3   2   1     1.400149775388   120.28407607   182.15973589
 C      4   3   2     1.399885154613   120.30231828     0.05747494
 C      5   4   3     1.400956867119   119.60805298   359.76527890
 C      6   5   4     1.398740101090   120.05015604     0.02598875
 C      1   2   3     1.511209874015   112.38020721    94.77811105
 C      8   1   2     1.337082662862   109.80614629   240.29479211
 C      9   8   1     1.500528547930   109.69015640   359.52726204
 O      1   2   3     1.426398826956   111.90240636   337.66046469
 H      3   2   1     1.090009873091   119.13229788     2.88428139
 H      4   3   2     1.091928430388   119.72859744   180.27377542
 H      5   4   3     1.091531699841   120.21856298   180.09872081
 H      6   5   4     1.091828943768   120.09584774   180.45090861
 H      7   6   5     1.093340552193   119.88816950   180.62893530
 H     10   9   8     1.104373115463   112.63566718   239.66340910
 H     10   9   8     1.105391487577   112.05134138   118.63198590
 H      1   2   3     1.106379517886   108.11945442   217.52037590
 H      8   1   2     1.090017651579   122.91249264    59.50054447
 H      9   8   1     1.090492708109   126.68508751   178.73711529

---------------------------
INTERNAL COORDINATES (A.U.)
---------------------------
 C      0   0   0     0.000000000000     0.00000000     0.00000000
 C      1   0   0     2.870757843552     0.00000000     0.00000000
 C      2   1   0     2.648503757109   120.98329842     0.00000000
 C      3   2   1     2.645899621954   120.28407607   182.15973589
 C      4   3   2     2.645399561161   120.30231828     0.05747494
 C      5   4   3     2.647424804291   119.60805298   359.76527890
 C      6   5   4     2.643235723593   120.05015604     0.02598875
 C      1   2   3     2.855772792766   112.38020721    94.77811105
 C      8   1   2     2.526720051223   109.80614629   240.29479211
 C      9   8   1     2.835588011718   109.69015640   359.52726204
 O      1   2   3     2.695503140693   111.90240636   337.66046469
 H      3   2   1     2.059820143412   119.13229788     2.88428139
 H      4   3   2     2.063445691276   119.72859744   180.27377542
 H      5   4   3     2.062695979193   120.21856298   180.09872081
 H      6   5   4     2.063257688811   120.09584774   180.45090861
 H      7   6   5     2.066114214755   119.88816950   180.62893530
 H     10   9   8     2.086962737890   112.63566718   239.66340910
 H     10   9   8     2.088887182289   112.05134138   118.63198590
 H      1   2   3     2.090754288985   108.11945442   217.52037590
 H      8   1   2     2.059834842623   122.91249264    59.50054447
 H      9   8   1     2.060732569364   126.68508751   178.73711529


           ************************************************************
           *        Program running with 8 parallel MPI-processes     *
           *              working on a common directory               *
           ************************************************************
------------------------------------------------------------------------------
                   ___                                                        
                  /   \      - P O W E R E D   B Y -                         
                 /     \                                                     
                 |  |  |   _    _      __       _____    __    __             
                 |  |  |  | |  | |    /  \     |  _  \  |  |  /  |          
                  \  \/   | |  | |   /    \    | | | |  |  | /  /          
                 / \  \   | |__| |  /  /\  \   | |_| |  |  |/  /          
                |  |  |   |  __  | /  /__\  \  |    /   |      \           
                |  |  |   | |  | | |   __   |  |    \   |  |\   \          
                \     /   | |  | | |  |  |  |  | |\  \  |  | \   \       
                 \___/    |_|  |_| |__|  |__|  |_| \__\ |__|  \__/        
                                                                              
                      - O R C A' S   B I G   F R I E N D -                    
                                      &                                       
                       - I N T E G R A L  F E E D E R -                       
                                                                              
 v1 FN, 2020, v2 2021, v3 2022-2024                                           
------------------------------------------------------------------------------


----------------------
SHARK INTEGRAL PACKAGE
----------------------

Number of atoms                             ...     21
Number of basis functions                   ...    204
Number of shells                            ...     96
Maximum angular momentum                    ...      2
Integral batch strategy                     ... SHARK/LIBINT Hybrid
RI-J (if used) integral strategy            ... SPLIT-RIJ (Revised 2003 algorithm where possible)
Printlevel                                  ...      1
Contraction scheme used                     ... SEGMENTED contraction
Prescreening option                         ... SCHWARTZ
   Thresh                                   ... 1.000e-12
   Tcut                                     ... 1.000e-14
   Tpresel                                  ... 1.000e-14 
Coulomb Range Separation                    ... NOT USED
Exchange Range Separation                   ... NOT USED
Multipole approximations                    ... NOT USED
Finite Nucleus Model                        ... NOT USED
CABS basis                                  ... NOT available
Auxiliary Coulomb fitting basis             ... AVAILABLE
   # of basis functions in Aux-J            ...    649
   # of shells in Aux-J                     ...    215
   Maximum angular momentum in Aux-J        ...      4
Auxiliary J/K fitting basis                 ... NOT available
Auxiliary Correlation fitting basis         ... AVAILABLE
   # of basis functions in Aux-C            ...    668
   # of shells in Aux-C                     ...    236
   Maximum angular momentum in Aux-C        ...      3
Auxiliary 'external' fitting basis          ... NOT available

Checking pre-screening integrals            ... done (  0.0 sec) Dimension = 96
Check shell pair data                       ... done (  0.0 sec)
Shell pair information
Shell pair cut-off parameter TPreSel        ...   1.0e-14
Total number of shell pairs                 ...      4656
Shell pairs after pre-screening             ...      4295
Total number of primitive shell pairs       ...     16826
Primitive shell pairs kept                  ...     11332
          la=0 lb=0:   1320 shell pairs
          la=1 lb=0:   1572 shell pairs
          la=1 lb=1:    493 shell pairs
          la=2 lb=0:    532 shell pairs
          la=2 lb=1:    319 shell pairs
          la=2 lb=2:     59 shell pairs

Calculating one electron integrals          ... done (  0.0 sec)
Calculating RI/J V-Matrix + Cholesky decomp.... done (  0.0 sec)
Calculating RI/C V-Matrix + Cholesky decomp.... done (  0.0 sec)
Calculating Nuclear repulsion               ... done (  0.0 sec) ENN=    566.147778532117 Eh

Diagonalization of the overlap matrix:
Smallest eigenvalue                        ... 2.999e-04
Time for diagonalization                   ...    0.006 sec
Threshold for overlap eigenvalues          ... 1.000e-07
Number of eigenvalues below threshold      ... 0
Time for construction of square roots      ...    0.003 sec
Total time needed                          ...    0.010 sec

-------------------
DFT GRID GENERATION
-------------------

General Integration Accuracy     IntAcc      ... 4.388
Radial Grid Type                 RadialGrid  ... OptM3 with GC (2021)
Angular Grid (max. ang.)         AngularGrid ... 4 (Lebedev-302)
Angular grid pruning method      GridPruning ... 4 (adaptive)
Weight generation scheme         WeightScheme... mBecke (2022)
Basis function cutoff            BFCut       ... 1.0000e-12
Integration weight cutoff        WCut        ... 1.0000e-14
Partially contracted basis set               ... off
Rotationally invariant grid construction     ... off
Angular grids for H and He will be reduced by one unit

Total number of grid points                  ...    98115
Total number of batches                      ...     1543
Average number of points per batch           ...       63
Average number of grid points per atom       ...     4672

--------------------
COSX GRID GENERATION
--------------------

GRIDX 1
-------
General Integration Accuracy     IntAcc      ... 3.816
Radial Grid Type                 RadialGrid  ... OptM3 with GC (2021)
Angular Grid (max. ang.)         AngularGrid ... 1 (Lebedev-50)
Angular grid pruning method      GridPruning ... 4 (adaptive)
Weight generation scheme         WeightScheme... mBecke (2022)
Basis function cutoff            BFCut       ... 1.0000e-12
Integration weight cutoff        WCut        ... 1.0000e-14
Partially contracted basis set               ... on
Rotationally invariant grid construction     ... off
Angular grids for H and He will be reduced by one unit

Total number of grid points                  ...    12489
Total number of batches                      ...      108
Average number of points per batch           ...      115
Average number of grid points per atom       ...      595
UseSFitting                                  ... on

GRIDX 2
-------
General Integration Accuracy     IntAcc      ... 4.020
Radial Grid Type                 RadialGrid  ... OptM3 with GC (2021)
Angular Grid (max. ang.)         AngularGrid ... 2 (Lebedev-110)
Angular grid pruning method      GridPruning ... 4 (adaptive)
Weight generation scheme         WeightScheme... mBecke (2022)
Basis function cutoff            BFCut       ... 1.0000e-12
Integration weight cutoff        WCut        ... 1.0000e-14
Partially contracted basis set               ... on
Rotationally invariant grid construction     ... off
Angular grids for H and He will be reduced by one unit

Total number of grid points                  ...    27132
Total number of batches                      ...      222
Average number of points per batch           ...      122
Average number of grid points per atom       ...     1292
UseSFitting                                  ... on

GRIDX 3
-------
General Integration Accuracy     IntAcc      ... 4.338
Radial Grid Type                 RadialGrid  ... OptM3 with GC (2021)
Angular Grid (max. ang.)         AngularGrid ... 3 (Lebedev-194)
Angular grid pruning method      GridPruning ... 4 (adaptive)
Weight generation scheme         WeightScheme... mBecke (2022)
Basis function cutoff            BFCut       ... 1.0000e-12
Integration weight cutoff        WCut        ... 1.0000e-14
Partially contracted basis set               ... on
Rotationally invariant grid construction     ... off
Angular grids for H and He will be reduced by one unit

Total number of grid points                  ...    59563
Total number of batches                      ...      475
Average number of points per batch           ...      125
Average number of grid points per atom       ...     2836
UseSFitting                                  ... on
Initializing property integral containers    ... done (  0.0 sec)

SHARK setup successfully completed in   1.2 seconds

Maximum memory used throughout the entire STARTUP-calculation: 27.1 MB


           ************************************************************
           *        Program running with 8 parallel MPI-processes     *
           *              working on a common directory               *
           ************************************************************
Occupation numbers will be reassigned to an Aufbau configuration
             **** ENERGY FILE WAS UPDATED (calc.en.tmp) ****
Finished Guess after   0.2 sec
Maximum memory used throughout the entire GUESS-calculation: 11.6 MB


           ************************************************************
           *        Program running with 8 parallel MPI-processes     *
           *              working on a common directory               *
           ************************************************************
--------------------
CPCM SOLVATION MODEL
--------------------
CPCM parameters:
  Epsilon                                         ...      16.7000
  Refrac                                          ...       1.2750
  Rsolv                                           ...       1.3000
  Surface type                                    ... GAUSSIAN VDW
  Discretization scheme                           ... Constant charge density
    Threshold for H atoms                         ...       5.0000 (charges/Ang^2)
    Threshold for non-H atoms                     ...       5.0000 (charges/Ang^2)
  Epsilon function type                           ...         CPCM
Solvent:                                          ... CUSTOM
Radii:
  Scheme                                          ... Element-dependent radii
  Radius for C  used is    3.8550 Bohr (=   2.0400 Ang.)
  Radius for O  used is    3.4469 Bohr (=   1.8240 Ang.)
  Radius for H  used is    2.4944 Bohr (=   1.3200 Ang.)
Calculating surface                               ...        done! (  0.0s)
Cavity surface points                             ...         1973
Cavity Volume                                     ...    1283.1763
Cavity Surface-area                               ...     695.1528
Calculating surface distance matrix               ...        done! (  0.1s)
Performing Cholesky decomposition & store         ...        done! (  0.2s)
Overall time for CPCM initialization              ...                 0.3s

----------------------------------------D-I-I-S--------------------------------------------
Iteration    Energy (Eh)           Delta-E    RMSDP     MaxDP     DIISErr   Damp  Time(sec)
-------------------------------------------------------------------------------------------
               ***  Starting incremental Fock matrix formation  ***
    1    -460.9508938641779423     0.00e+00  1.12e-04  1.73e-03  9.93e-03  0.700   1.4
    2    -460.9512695756129688    -3.76e-04  1.03e-04  1.56e-03  8.14e-03  0.700   0.8
                               ***Turning on AO-DIIS***
    3    -460.9515814580570350    -3.12e-04  9.35e-05  1.44e-03  6.43e-03  0.700   0.8
    4    -460.9518256607693729    -2.44e-04  2.48e-04  3.87e-03  4.80e-03  0.000   0.8
                              *** Initializing SOSCF ***
---------------------------------------S-O-S-C-F--------------------------------------
Iteration    Energy (Eh)           Delta-E    RMSDP     MaxDP     MaxGrad    Time(sec)
--------------------------------------------------------------------------------------
    5    -460.9525125959003162    -6.87e-04  2.36e-05  2.98e-04  4.58e-04     0.8
               *** Restarting incremental Fock matrix formation ***
    6    -460.9525175054714055    -4.91e-06  1.43e-05  2.05e-04  1.52e-04     1.4
    7    -460.9525184635001551    -9.58e-07  7.00e-06  1.08e-04  4.79e-05     1.1
    8    -460.9525185810211951    -1.18e-07  1.59e-06  4.73e-05  9.48e-06     1.1
    9    -460.9525185830295868    -2.01e-09  7.39e-07  2.17e-05  7.86e-06     1.0
   10    -460.9525185869695179    -3.94e-09  1.38e-07  3.55e-06  6.70e-07     0.9
   11    -460.9525185867487380     2.21e-10  5.45e-08  1.45e-06  4.33e-07     0.8
                 **** Energy Check signals convergence ****

               *****************************************************
               *                     SUCCESS                       *
               *           SCF CONVERGED AFTER  11 CYCLES          *
               *****************************************************

Recomputing exchange energy using gridx3       ... done (    1.866 sec)
Old exchange energy                            :    -33.679999690 Eh
New exchange energy                            :    -33.680134456 Eh
Exchange energy change after final integration :     -0.000134765 Eh
Total energy after final integration           :   -460.952653352 Eh
             **** ENERGY FILE WAS UPDATED (calc.en.tmp) ****

----------------
TOTAL SCF ENERGY
----------------

Total Energy       :       -460.95265335208899 Eh          -12543.15938 eV

Components:
Nuclear Repulsion  :        566.14777853211740 Eh           15405.66426 eV
Electronic Energy  :      -1027.09055832913850 Eh          -27948.55497 eV
One Electron Energy:      -1746.84798749740071 Eh          -47534.15033 eV
Two Electron Energy:        719.75742916826221 Eh           19585.59536 eV
CPCM Dielectric    :         -0.00973878972755 Eh              -0.26501 eV

Virial components:
Potential Energy   :       -917.81409263200862 Eh          -24974.99116 eV
Kinetic Energy     :        456.86143927991964 Eh           12431.83178 eV
Virial Ratio       :          2.00895504352177

DFT components:
N(Alpha)           :       38.999974412563 electrons
N(Beta)            :       38.999974412563 electrons
N(Total)           :       77.999948825127 electrons
E(X)               :      -29.916172023691 Eh       
E(C)               :       -1.916818138712 Eh       
E(XC)              :      -31.832990162403 Eh       

CPCM Solvation Model Properties:
Surface-charge          :         -0.02197628097746
Corrected charge        :         -0.00000000000000
Outlying charge corr.   :          0.00003143806183 Eh               0.00086 eV
Free-energy (cav+disp)  :  This term is not implemented in the current solvation scheme

---------------
SCF CONVERGENCE
---------------

  Last Energy change         ...   -2.2078e-10  Tolerance :   1.0000e-09
  Last MAX-Density change    ...    1.4505e-06  Tolerance :   1.0000e-08
  Last RMS-Density change    ...    5.4533e-08  Tolerance :   1.0000e-09
  Last DIIS Error            ...    4.5756e-04  Tolerance :   1.0000e-08
  Last Orbital Gradient      ...    4.3253e-07  Tolerance :   2.0000e-06
  Last Orbital Rotation      ...    1.1581e-06  Tolerance :   2.0000e-06


Total SCF time: 0 days 0 hours 0 min 13 sec 
Finished LeanSCF after  13.4 sec

Maximum memory used throughout the entire LEANSCF-calculation: 23.5 MB


           ************************************************************
           *        Program running with 8 parallel MPI-processes     *
           *              working on a common directory               *
           ************************************************************

------------------------------------------------------------------------------
                                ORCA  MP2 
------------------------------------------------------------------------------

Freezing NCore=22 chemical core electrons

----------------------
RI-MP2 ENERGY+GRADIENT
----------------------
Dimension of the orbital basis            ...  204
Dimension of the AuxC basis               ...  668
Memory devoted to MP2                     ... 8000 MB   
Data format for matrix containers         ... DOUBLE
Compression type for matrix containers    ... UNCOMPRESSED
Overall scaling of the MP2 energy         ...   2.700e-01

-----------------------
SHARK RI TRANSFORMATION
-----------------------

Number of basis functions                ...    204
Number of aux functions                  ...    668
Number of operators                      ...      1
Generation of IJK                        ... YES
Generation of IAK                        ... YES
Generation of ABK                        ... NO
Orbital Range Operator  0:    0-  38 to   39- 203

Aux basis identifier                     ...   AUXC
Contraction scheme used                  ... SEGMENTED
Do orthogonalization                     ... YES
All operator combinations                ... NO
Transpose (ia|K)                         ... NO
Integral generator used                  ... LIBINT
Starting integral generation + trafo... 
Half trafo (segmented) done. Total time =  0.1 sec. integrals=  0.1 sec trafo=  0.0 sec
Integral generation and half transformation done (  0.1 sec)

Reading or making V^(-1/2)          ... done (  0.0 sec)
Sorting IJK integrals               ... done (  0.1 sec)
Sorting IAK integrals               ... done (  0.1 sec)

SHARK RI integral transformation done. Total time =  0.3 sec.

Opening buffers                              ... done
Frozen core precalculation                   ... done

Starting loop over batches of integrals:

Operator 0  - window                       ... ( 11- 38)x( 39-203)
Operator 0  - Memory available             ...  8000 MB
Operator 0  - Memory needed per MO         ...   0.8 MB
Operator 0  - Number of orbitals per batch ... 4
Operator 0  - Number of batches            ... 1

OPERATOR  0   PASS   0:  MOs    11 ...   14 +   15 ...   18 +   19 ...   22 +   23 ...   26
                            +   27 ...   30 +   31 ...   34 +   35 ...   38
  Reading integrals       ... ok
  Internal MO  13
Closing buffer GIPV ( 0.03 GB; CompressionRatio= 1.00)
Time spent in pair loops =     0.898 sec
Deleting buffers (Ka|jb) ...done

-----------------------------------------------
 RI-MP2 CORRELATION ENERGY:     -0.493004165 Eh
-----------------------------------------------


---------------------
MP2 DENSITY FORMATION
---------------------

Completing the external part of the density      ... done
Storing the unrelaxed density                    ... done

Re-sorting 3-index density container for op 0    ... done
Computing external part of the Lagrangian        ... done
Calculating the xc-kernel                        ... done
Calculating G(D)                                 ... done
Completing the Lagrangian                        ... done
Solving the Z-vector equations                   ... Using XC Grid                  ... (calc.grid_cpscf.tmp) 
Recalculating density on grid  ... (calc.grho_cpscf0.tmp) done
Calculating the xc-kernel      ... (calc.fxc_cpscf0.tmp) done

-------------------
SHARK CP-SCF DRIVER
-------------------

Dimension of the orbital basis          ...    204
Dimension of the CPSCF-problem          ...   6435
Number of operators                     ...      1
Max. number of iterations               ...    128
Convergence Tolerance                   ... 3.0e-05
Number of perturbations                 ...      1
Perturbation type                       ... REAL

----------------------------
POPLE LINEAR EQUATION SOLVER
----------------------------

  ITERATION   0:   ||err||_max =   3.8213e-02 (   0.9 sec)
  ITERATION   1:   ||err||_max =   7.6529e-03 (   0.9 sec)
  ITERATION   2:   ||err||_max =   2.5978e-03 (   0.8 sec)
  ITERATION   3:   ||err||_max =   5.7066e-04 (   0.8 sec)
  ITERATION   4:   ||err||_max =   2.3456e-04 (   0.9 sec)
  ITERATION   5:   ||err||_max =   8.2562e-05 (   0.9 sec)
  ITERATION   6:   ||err||_max =   2.1726e-05 (   0.9 sec)
done
Finalizing the relaxed density                   ... done
Transforming P to the AO basis                   ... done
Storing the relaxed density                      ... done

------------------------------------
ENERGY WEIGHTED DENSITY FINALIZATION
------------------------------------

Gathering the parts of the W-matrix              ... done
Forming the Z-density                            ... done
Transforming Z to the AO basis                   ... done
Calculating G(Z)                                 ... done
Finalizing the W-matrix                          ... done
Transforming W to the AO basis and storing       ... done

----------------------------------
MP2 DERIVATIVE INTEGRAL GENERATION
----------------------------------

Input SCF Electron Density              ... calc.scfp
Input Correlated Electron Density       ... calc.pmp2re
Input Energy Weighted Density           ... calc.wmp2.tmp

Nuclear repulsion gradient              ... done (  0.0 sec)
HCore & Overlap gradient  (SHARK)       ... done (  0.0 sec)
Two-electron RIJ gradient terms         ... done (  0.5 sec)

-----------------------------------------------------------
MP2 COSX Grid Generation
-----------------------------------------------------------

General Integration Accuracy     IntAcc      ... 4.871
Radial Grid Type                 RadialGrid  ... OptM3 with GC (2021)
Angular Grid (max. ang.)         AngularGrid ... 4 (Lebedev-302)
Angular grid pruning method      GridPruning ... 4 (adaptive)
Weight generation scheme         WeightScheme... mBecke (2022)
Basis function cutoff            BFCut       ... 1.0000e-12
Integration weight cutoff        WCut        ... 1.0000e-14
Partially contracted basis set               ... on
Rotationally invariant grid construction     ... off
Angular grids for H and He will be reduced by one unit

Total number of grid points                  ...   112961
Total number of batches                      ...      892
Average number of points per batch           ...      126
Average number of grid points per atom       ...     5379
UseSFitting                                  ... on
Two-electron COSX gradient terms        ... 
Integration Timings:
Total Time                  =     5.1 sec
Basis fcn evaluation        =     0.1 sec
Density evaluation          =     0.1 sec
A evaluation                =     4.3 sec
A derivative evaluation     =     0.0 sec
S-fit derivative evaluation =     0.0 sec
anal. over. der. evaluation =     0.0 sec
num. over. der. evaluation  =     0.4 sec
K(P) evaluation             =     0.1 sec
finalize                    =     0.0 sec

done (  5.8 sec)
CPCM gradient                           ... done (  0.6 sec)
DFT XC gradient                         ... Exchange-correlation gradient    ... done
done (  0.7 sec)
Empirical dispersion gradient           ... 
-------------------
DISPERSION GRADIENT
-------------------

   1   C   :    0.000144168    0.000087515    0.000074735
   2   C   :   -0.000154244    0.000032472    0.000071953
   3   C   :   -0.000258482   -0.000191912    0.000002809
   4   C   :   -0.000144386   -0.000141107   -0.000043663
   5   C   :   -0.000153905   -0.000031281   -0.000026718
   6   C   :   -0.000180498    0.000078602    0.000007657
   7   C   :   -0.000220129    0.000114989    0.000068025
   8   C   :    0.000245603    0.000122741   -0.000065912
   9   C   :    0.000261232    0.000039467   -0.000107181
  10   C   :    0.000242708   -0.000042549   -0.000020479
  11   O   :    0.000151587   -0.000047532    0.000082337
  12   H   :   -0.000045029   -0.000166764   -0.000007137
  13   H   :   -0.000044658   -0.000109961   -0.000034241
  14   H   :   -0.000112080   -0.000023052   -0.000025065
  15   H   :   -0.000089279    0.000082499    0.000008035
  16   H   :   -0.000059072    0.000134044    0.000055631
  17   H   :    0.000109227   -0.000062730    0.000028795
  18   H   :    0.000115607   -0.000111970   -0.000022963
  19   H   :    0.000037984    0.000086096    0.000122837
  20   H   :    0.000076817    0.000126307   -0.000088918
  21   H   :    0.000076827    0.000024127   -0.000080537

Difference to translation invariance:
           :   -0.0000000000    0.0000000000   -0.0000000000

Difference to rotation invariance:
           :   -0.0000000000    0.0000000000   -0.0000000000

Norm of the Dispersion gradient    ...    0.0008961609
RMS gradient                       ...    0.0001129057
MAX gradient                       ...    0.0002612324
done (  0.0 sec)

-------
TIMINGS
-------

Total time                :   18.888 sec
Integral trafo            :    0.257 sec (  1.4%)
FC preparation            :    0.107 sec (  0.6%)
I/O of integrals          :    0.104 sec (  0.6%)
K(i,j) operators          :    0.119 sec (  0.6%)
T(i,j) pair energies      :    0.021 sec (  0.1%)
V**(-1/2)                 :    0.149 sec (  0.8%)
Gamma(ia|P)               :    0.113 sec (  0.6%)
Gamma-Trafo               :    0.042 sec (  0.2%)
D(virtual)                :    0.005 sec (  0.0%)
D(internal)               :    0.145 sec (  0.8%)
W(virtual)                :    0.011 sec (  0.1%)
W(internal)               :    0.183 sec (  1.0%)
L(virtual)                :    0.137 sec (  0.7%)
L(internal)               :    0.018 sec (  0.1%)
XC kernel                 :    0.020 sec (  0.1%)
G(D)                      :    1.536 sec (  8.1%)
G(Z)                      :    1.543 sec (  8.2%)
Z-vector solution         :    6.083 sec ( 32.2%)
3-index derivative        :    0.246 sec (  1.3%)
2-index derivative        :    0.034 sec (  0.2%)
Fock matrix gradient      :    7.635 sec ( 40.4%)


---------------------------------------
MP2 TOTAL ENERGY:     -461.445657517 Eh
---------------------------------------

The final MP2 gradient
  0:   0.00000464   0.00005389  -0.00028662
  1:   0.00090503  -0.00015257   0.00018148
  2:   0.00065091  -0.00074450   0.00016009
  3:  -0.00038200  -0.00061403  -0.00026329
  4:  -0.00095476  -0.00037896  -0.00023115
  5:  -0.00045258   0.00083142   0.00012789
  6:   0.00013528   0.00065994   0.00012441
  7:  -0.00086785   0.00093940   0.00018097
  8:   0.00098719  -0.00059236  -0.00018476
  9:   0.00028855  -0.00016299  -0.00008192
 10:  -0.00012548   0.00024118   0.00048165
 11:  -0.00002925   0.00014777   0.00003645
 12:   0.00000255   0.00002545   0.00002406
 13:   0.00003886   0.00002544  -0.00000578
 14:   0.00001940  -0.00002513  -0.00000443
 15:  -0.00004392  -0.00000282  -0.00001436
 16:  -0.00010406  -0.00037532  -0.00005823
 17:   0.00008699   0.00002810  -0.00007486
 18:  -0.00019859  -0.00011836   0.00003194
 19:   0.00018052   0.00003278  -0.00004881
 20:  -0.00015650   0.00011550  -0.00008578

-----------------------------------
NORM OF THE MP2 GRADIENT:  0.002972
-----------------------------------

Maximum memory used throughout the entire MP2-calculation: 45.0 MB


-------------------------------------------------------------------------------
                          DFT DISPERSION CORRECTION                            
                                                                               
                              DFTD3 V3.1  Rev 1                                
                          USING Becke-Johnson damping                          
-------------------------------------------------------------------------------
-------------------------   ----------------
Dispersion correction           -0.018046123
-------------------------   ----------------


-------------------------   --------------------
FINAL SINGLE POINT ENERGY      -461.463703639375
-------------------------   --------------------

------------------------------------------------------------------------------
                         ORCA GEOMETRY RELAXATION STEP
------------------------------------------------------------------------------

Reading the OPT-File                    .... done
Getting information on internals        .... done
Copying old internal coords+grads       .... done
Making the new internal coordinates     .... (2022 redundants) done
Validating the new internal coordinates .... (2022 redundants) done
Calculating the B-matrix                .... done
Calculating the G,G- and P matrices     .... done
Transforming gradient to internals      .... done
Projecting the internal gradient        .... done
Number of atoms                         ....  21
Number of internal coordinates          .... 108
Current Energy                          ....  -461.463703639 Eh
Current gradient norm                   ....     0.002971926 Eh/bohr
Maximum allowed component of the step   ....  0.300
Current trust radius                    ....  0.300
Updating the Hessian (BFGS)             .... done
Forming the augmented Hessian           .... done
Diagonalizing the augmented Hessian     .... done
Last element of RFO vector              ....  0.991689394
Lowest eigenvalues of augmented Hessian:
 -0.000055404  0.002546339  0.014850587  0.021001847  0.021984763
Length of the computed step             ....  0.129733305
The final length of the internal step   ....  0.129733305
Converting the step to Cartesian space:
 Initial RMS(Int)=    0.0124835931
Transforming coordinates:
 Iter   0:  RMS(Cart)=    0.0444655191 RMS(Int)=    0.6037578222
done
Storing new coordinates                 .... done
The predicted energy change is          ....    -0.000028168
Previously predicted energy change      ....    -0.000037978
Actually observed energy change         ....    -0.000055162
Ratio of predicted to observed change   ....     1.452468923
New trust radius                        ....     0.300000000

                                .--------------------.
          ----------------------|Geometry convergence|-------------------------
          Item                value                   Tolerance       Converged
          ---------------------------------------------------------------------
          Energy change      -0.0000551622            0.0000010000      NO
          RMS gradient        0.0002565610            0.0000300000      NO
          MAX gradient        0.0010508785            0.0001000000      NO
          RMS step            0.0124835931            0.0006000000      NO
          MAX step            0.0490505444            0.0010000000      NO
          ........................................................
          Max(Bonds)      0.0010      Max(Angles)    0.40
          Max(Dihed)        2.81      Max(Improp)    0.00
          ---------------------------------------------------------------------

The optimization has not yet converged - more geometry cycles are needed


    ---------------------------------------------------------------------------
                         Redundant Internal Coordinates
                            (Angstroem and degrees)

        Definition                    Value    dE/dq     Step     New-Value
    ----------------------------------------------------------------------------
     1. B(C   1,C   0)                1.5191  0.000118 -0.0007    1.5184   
     2. B(C   2,C   1)                1.4015  0.000743 -0.0002    1.4013   
     3. B(C   3,C   2)                1.4001  0.001005 -0.0008    1.3993   
     4. B(C   4,C   3)                1.3999  0.000774 -0.0003    1.3996   
     5. B(C   5,C   4)                1.4010  0.000936 -0.0006    1.4003   
     6. B(C   6,C   5)                1.3987  0.000744 -0.0004    1.3984   
     7. B(C   6,C   1)                1.4037  0.000885 -0.0008    1.4029   
     8. B(C   7,C   0)                1.5112  0.000211 -0.0010    1.5102   
     9. B(C   8,C   7)                1.3371  0.001051 -0.0002    1.3369   
    10. B(C   9,C   8)                1.5005  0.000229 -0.0009    1.4997   
    11. B(O  10,C   9)                1.4289  0.000484 -0.0002    1.4288   
    12. B(O  10,C   0)                1.4264  0.000145  0.0004    1.4268   
    13. B(H  11,C   2)                1.0900 -0.000127  0.0001    1.0901   
    14. B(H  12,C   3)                1.0919 -0.000031 -0.0001    1.0919   
    15. B(H  13,C   4)                1.0915 -0.000042 -0.0001    1.0915   
    16. B(H  14,C   5)                1.0918 -0.000033 -0.0001    1.0918   
    17. B(H  15,C   6)                1.0933 -0.000019 -0.0001    1.0933   
    18. B(H  16,C   9)                1.1044 -0.000103  0.0003    1.1046   
    19. B(H  17,C   9)                1.1054 -0.000005 -0.0001    1.1053   
    20. B(H  18,C   0)                1.1064 -0.000053  0.0003    1.1067   
    21. B(H  19,C   7)                1.0900  0.000003 -0.0001    1.0899   
    22. B(H  20,C   8)                1.0905 -0.000011 -0.0001    1.0904   
    23. A(C   7,C   0,O  10)          104.42  0.000047   -0.03    104.39   
    24. A(C   1,C   0,O  10)          111.90 -0.000292   -0.12    111.78   
    25. A(C   1,C   0,C   7)          112.38  0.000409    0.22    112.60   
    26. A(C   7,C   0,H  18)          110.91 -0.000033   -0.16    110.75   
    27. A(O  10,C   0,H  18)          109.07  0.000061    0.14    109.21   
    28. A(C   1,C   0,H  18)          108.12 -0.000190   -0.05    108.07   
    29. A(C   2,C   1,C   6)          119.23 -0.000094   -0.01    119.22   
    30. A(C   0,C   1,C   2)          120.98  0.000167   -0.06    120.93   
    31. A(C   0,C   1,C   6)          119.76 -0.000073    0.06    119.82   
    32. A(C   3,C   2,H  11)          120.58  0.000100   -0.01    120.57   
    33. A(C   1,C   2,C   3)          120.28 -0.000013   -0.00    120.28   
    34. A(C   1,C   2,H  11)          119.13 -0.000087    0.01    119.14   
    35. A(C   2,C   3,C   4)          120.30  0.000086    0.00    120.31   
    36. A(C   4,C   3,H  12)          119.97 -0.000040   -0.01    119.96   
    37. A(C   2,C   3,H  12)          119.73 -0.000046    0.00    119.73   
    38. A(C   5,C   4,H  13)          120.17  0.000041    0.01    120.18   
    39. A(C   3,C   4,H  13)          120.22  0.000058   -0.01    120.20   
    40. A(C   3,C   4,C   5)          119.61 -0.000099    0.00    119.61   
    41. A(C   4,C   5,C   6)          120.05 -0.000013   -0.01    120.04   
    42. A(C   6,C   5,H  14)          119.85  0.000014   -0.00    119.85   
    43. A(C   4,C   5,H  14)          120.10 -0.000001    0.01    120.11   
    44. A(C   1,C   6,C   5)          120.53  0.000133    0.02    120.54   
    45. A(C   5,C   6,H  15)          119.89 -0.000113   -0.00    119.89   
    46. A(C   1,C   6,H  15)          119.59 -0.000020   -0.01    119.57   
    47. A(C   0,C   7,C   8)          109.81 -0.000145    0.05    109.86   
    48. A(C   8,C   7,H  19)          127.28 -0.000092   -0.33    126.94   
    49. A(C   0,C   7,H  19)          122.91  0.000237    0.28    123.19   
    50. A(C   7,C   8,C   9)          109.69  0.000016    0.02    109.71   
    51. A(C   9,C   8,H  20)          123.62  0.000205    0.39    124.01   
    52. A(C   7,C   8,H  20)          126.69 -0.000222   -0.40    126.28   
    53. A(H  16,C   9,H  17)          107.25 -0.000191   -0.04    107.20   
    54. A(O  10,C   9,H  17)          110.28  0.000167   -0.13    110.14   
    55. A(C   8,C   9,H  17)          112.05 -0.000032    0.12    112.17   
    56. A(C   8,C   9,O  10)          104.91 -0.000140   -0.00    104.91   
    57. A(O  10,C   9,H  16)          109.73 -0.000014    0.07    109.80   
    58. A(C   8,C   9,H  16)          112.64  0.000221   -0.01    112.62   
    59. A(C   0,O  10,C   9)          111.11  0.000217    0.05    111.17   
    60. D(C   6,C   1,C   0,C   7)    -83.38  0.000152   -2.53    -85.90   
    61. D(C   2,C   1,C   0,O  10)    -22.34  0.000038   -2.75    -25.08   
    62. D(C   2,C   1,C   0,H  18)   -142.48  0.000265   -2.81   -145.29   
    63. D(C   2,C   1,C   0,C   7)     94.78  0.000173   -2.71     92.07   
    64. D(C   6,C   1,C   0,O  10)    159.50  0.000017   -2.56    156.95   
    65. D(C   3,C   2,C   1,C   6)      0.33  0.000004   -0.08      0.25   
    66. D(H  11,C   2,C   1,C   6)   -178.95  0.000007   -0.07   -179.02   
    67. D(C   3,C   2,C   1,C   0)   -177.84 -0.000017    0.11   -177.73   
    68. D(H  11,C   2,C   1,C   0)      2.88 -0.000014    0.12      3.00   
    69. D(H  12,C   3,C   2,H  11)     -0.46  0.000002    0.01     -0.45   
    70. D(H  12,C   3,C   2,C   1)   -179.73  0.000006    0.02   -179.70   
    71. D(C   4,C   3,C   2,H  11)    179.32 -0.000011    0.05    179.37   
    72. D(C   4,C   3,C   2,C   1)      0.06 -0.000007    0.06      0.12   
    73. D(C   5,C   4,C   3,H  12)    179.55 -0.000007    0.03    179.57   
    74. D(C   5,C   4,C   3,C   2)     -0.23  0.000007   -0.01     -0.25   
    75. D(H  13,C   4,C   3,H  12)     -0.12 -0.000013    0.03     -0.08   
    76. D(H  13,C   4,C   3,C   2)   -179.90  0.000000   -0.00   -179.90   
    77. D(H  14,C   5,C   4,H  13)      0.12  0.000008   -0.01      0.11   
    78. D(H  14,C   5,C   4,C   3)   -179.55  0.000001   -0.00   -179.55   
    79. D(C   6,C   5,C   4,H  13)    179.69  0.000003   -0.03    179.67   
    80. D(C   6,C   5,C   4,C   3)      0.03 -0.000004   -0.02      0.01   
    81. D(H  15,C   6,C   5,H  14)      0.21  0.000001    0.00      0.21   
    82. D(H  15,C   6,C   5,C   4)   -179.37  0.000006    0.02   -179.35   
    83. D(C   1,C   6,C   5,H  14)    179.94 -0.000003   -0.02    179.92   
    84. D(C   1,C   6,C   5,C   4)      0.36  0.000001   -0.00      0.36   
    85. D(H  15,C   6,C   1,C   2)    179.20 -0.000007    0.03    179.23   
    86. D(H  15,C   6,C   1,C   0)     -2.61  0.000018   -0.16     -2.77   
    87. D(C   5,C   6,C   1,C   2)     -0.54 -0.000002    0.05     -0.49   
    88. D(C   5,C   6,C   1,C   0)    177.65  0.000023   -0.14    177.52   
    89. D(C   8,C   7,C   0,O  10)      1.79  0.000032   -0.89      0.90   
    90. D(C   8,C   7,C   0,C   1)   -119.71  0.000130   -0.85   -120.55   
    91. D(H  19,C   7,C   0,O  10)   -179.01  0.000027   -0.61   -179.62   
    92. D(H  19,C   7,C   0,C   1)     59.50  0.000125   -0.58     58.92   
    93. D(C   8,C   7,C   0,H  18)    119.14  0.000114   -0.82    118.32   
    94. D(H  20,C   8,C   7,H  19)     -0.42 -0.000067    0.00     -0.42   
    95. D(H  20,C   8,C   7,C   0)    178.74 -0.000069    0.29    179.03   
    96. D(C   9,C   8,C   7,H  19)   -179.63  0.000054   -0.25   -179.89   
    97. D(C   9,C   8,C   7,C   0)     -0.47  0.000053    0.04     -0.44   
    98. D(H  17,C   9,C   8,C   7)    118.63 -0.000015    0.73    119.36   
    99. D(H  16,C   9,C   8,H  20)     60.42 -0.000007    0.52     60.94   
   100. D(H  16,C   9,C   8,C   7)   -120.34 -0.000128    0.75   -119.59   
   101. D(O  10,C   9,C   8,H  20)    179.73  0.000008    0.60    180.33   
   102. D(O  10,C   9,C   8,C   7)     -1.03 -0.000113    0.83     -0.20   
   103. D(C   0,O  10,C   9,H  17)   -118.62  0.000172   -1.49   -120.10   
   104. D(C   0,O  10,C   9,H  16)    123.46  0.000314   -1.39    122.07   
   105. D(C   0,O  10,C   9,C   8)      2.22  0.000141   -1.42      0.81   
   106. D(C   9,O  10,C   0,H  18)   -121.08 -0.000132    1.57   -119.51   
   107. D(C   9,O  10,C   0,C   7)     -2.47 -0.000116    1.43     -1.04   
   108. D(C   9,O  10,C   0,C   1)    119.34  0.000248    1.62    120.96   
    ----------------------------------------------------------------------------

Geometry step timings:
Preparation and reading OPT file:      0.001 s (18.215 %)
Internal coordinates            :      0.000 s ( 0.662 %)
B/P matrices and projection     :      0.001 s (25.757 %)
Hessian update/contruction      :      0.000 s ( 7.723 %)
Making the step                 :      0.001 s (20.181 %)
Converting the step to Cartesian:      0.000 s ( 2.487 %)
Storing new data                :      0.000 s ( 0.662 %)
Checking convergence            :      0.000 s ( 0.301 %)
Final printing                  :      0.001 s (23.972 %)
Total time                      :      0.005 s

Time for energy+gradient        :     34.435 s
Time for complete geometry iter :     34.629 s

         *************************************************************
         *                GEOMETRY OPTIMIZATION CYCLE   6            *
         *************************************************************
---------------------------------
CARTESIAN COORDINATES (ANGSTROEM)
---------------------------------
  C      1.003049    0.547268    0.567803
  C     -0.453250    0.217994    0.291361
  C     -0.833900   -1.061358   -0.135303
  C     -2.173444   -1.336892   -0.431657
  C     -3.144515   -0.336775   -0.306994
  C     -2.769244    0.942416    0.121649
  C     -1.431121    1.215368    0.422319
  C      1.709561    1.113995   -0.640667
  C      2.745200    0.334521   -0.968098
  C      2.835925   -0.814974   -0.009219
  O      1.754873   -0.617852    0.903915
  H     -0.075642   -1.839832   -0.221162
  H     -2.460772   -2.338222   -0.758722
  H     -4.189120   -0.553948   -0.537098
  H     -3.521181    1.726656    0.228778
  H     -1.142539    2.211960    0.766936
  H      3.792832   -0.833843    0.542313
  H      2.732046   -1.791093   -0.517162
  H      1.039153    1.260387    1.413320
  H      1.386728    2.022292   -1.149188
  H      3.427479    0.485884   -1.805045

----------------------------
CARTESIAN COORDINATES (A.U.)
----------------------------
  NO LB      ZA    FRAG     MASS         X           Y           Z
   0 C     6.0000    0    12.011    1.895488    1.034186    1.072992
   1 C     6.0000    0    12.011   -0.856518    0.411949    0.550593
   2 C     6.0000    0    12.011   -1.575843   -2.005676   -0.255686
   3 C     6.0000    0    12.011   -4.107215   -2.526360   -0.815714
   4 C     6.0000    0    12.011   -5.942272   -0.636413   -0.580134
   5 C     6.0000    0    12.011   -5.233112    1.780908    0.229883
   6 C     6.0000    0    12.011   -2.704427    2.296712    0.798068
   7 C     6.0000    0    12.011    3.230603    2.105145   -1.210686
   8 C     6.0000    0    12.011    5.187675    0.632153   -1.829441
   9 C     6.0000    0    12.011    5.359121   -1.540077   -0.017421
  10 O     8.0000    0    15.999    3.316230   -1.167572    1.708152
  11 H     1.0000    0     1.008   -0.142942   -3.476778   -0.417936
  12 H     1.0000    0     1.008   -4.650185   -4.418599   -1.433777
  13 H     1.0000    0     1.008   -7.916290   -1.046810   -1.014969
  14 H     1.0000    0     1.008   -6.654068    3.262907    0.432328
  15 H     1.0000    0     1.008   -2.159086    4.179998    1.449298
  16 H     1.0000    0     1.008    7.167414   -1.575735    1.024823
  17 H     1.0000    0     1.008    5.162820   -3.384675   -0.977294
  18 H     1.0000    0     1.008    1.963714    2.381785    2.670788
  19 H     1.0000    0     1.008    2.620537    3.821577   -2.171650
  20 H     1.0000    0     1.008    6.476997    0.918188   -3.411041

--------------------------------
INTERNAL COORDINATES (ANGSTROEM)
--------------------------------
 C      0   0   0     0.000000000000     0.00000000     0.00000000
 C      1   0   0     1.518435603679     0.00000000     0.00000000
 C      2   1   0     1.401313286764   120.92605949     0.00000000
 C      3   2   1     1.399329763659   120.28373593   182.26652490
 C      4   3   2     1.399554470257   120.30659413     0.11765266
 C      5   4   3     1.400319153692   119.61088037   359.75329094
 C      6   5   4     1.398383643593   120.03732942     0.00000000
 C      1   2   3     1.510211754092   112.60485460    92.06238500
 C      8   1   2     1.336913449353   109.85169238   239.44677357
 C      9   8   1     1.499672815680   109.70422128   359.56340870
 O      1   2   3     1.426785207993   111.78835796   334.91728777
 H      3   2   1     1.090114277234   119.14386783     2.99956766
 H      4   3   2     1.091874205538   119.73058990   180.29598223
 H      5   4   3     1.091472404762   120.20438997   180.09531615
 H      6   5   4     1.091750589201   120.10969245   180.44859687
 H      7   6   5     1.093268395448   119.88717072   180.64839096
 H     10   9   8     1.104633398327   112.62769092   240.41646560
 H     10   9   8     1.105262855274   112.17309871   119.35743873
 H      1   2   3     1.106680469876   108.06621026   214.71119556
 H      8   1   2     1.089870355791   123.19788021    58.92183582
 H      9   8   1     1.090365329111   126.28349001   179.02433616

---------------------------
INTERNAL COORDINATES (A.U.)
---------------------------
 C      0   0   0     0.000000000000     0.00000000     0.00000000
 C      1   0   0     2.869427442949     0.00000000     0.00000000
 C      2   1   0     2.648098339810   120.92605949     0.00000000
 C      3   2   1     2.644350024359   120.28373593   182.26652490
 C      4   3   2     2.644774658291   120.30659413     0.11765266
 C      5   4   3     2.646219700562   119.61088037   359.75329094
 C      6   5   4     2.642562116547   120.03732942     0.00000000
 C      1   2   3     2.853886619463   112.60485460    92.06238500
 C      8   1   2     2.526400284033   109.85169238   239.44677357
 C      9   8   1     2.833970912122   109.70422128   359.56340870
 O      1   2   3     2.696233295036   111.78835796   334.91728777
 H      3   2   1     2.060017438650   119.14386783     2.99956766
 H      4   3   2     2.063343221160   119.73058990   180.29598223
 H      5   4   3     2.062583927732   120.20438997   180.09531615
 H      6   5   4     2.063109620137   120.10969245   180.44859687
 H      7   6   5     2.065977858268   119.88717072   180.64839096
 H     10   9   8     2.087454601221   112.62769092   240.41646560
 H     10   9   8     2.088644102464   112.17309871   119.35743873
 H      1   2   3     2.091323005826   108.06621026   214.71119556
 H      8   1   2     2.059556493924   123.19788021    58.92183582
 H      9   8   1     2.060491857942   126.28349001   179.02433616


           ************************************************************
           *        Program running with 8 parallel MPI-processes     *
           *              working on a common directory               *
           ************************************************************
------------------------------------------------------------------------------
                   ___                                                        
                  /   \      - P O W E R E D   B Y -                         
                 /     \                                                     
                 |  |  |   _    _      __       _____    __    __             
                 |  |  |  | |  | |    /  \     |  _  \  |  |  /  |          
                  \  \/   | |  | |   /    \    | | | |  |  | /  /          
                 / \  \   | |__| |  /  /\  \   | |_| |  |  |/  /          
                |  |  |   |  __  | /  /__\  \  |    /   |      \           
                |  |  |   | |  | | |   __   |  |    \   |  |\   \          
                \     /   | |  | | |  |  |  |  | |\  \  |  | \   \       
                 \___/    |_|  |_| |__|  |__|  |_| \__\ |__|  \__/        
                                                                              
                      - O R C A' S   B I G   F R I E N D -                    
                                      &                                       
                       - I N T E G R A L  F E E D E R -                       
                                                                              
 v1 FN, 2020, v2 2021, v3 2022-2024                                           
------------------------------------------------------------------------------


----------------------
SHARK INTEGRAL PACKAGE
----------------------

Number of atoms                             ...     21
Number of basis functions                   ...    204
Number of shells                            ...     96
Maximum angular momentum                    ...      2
Integral batch strategy                     ... SHARK/LIBINT Hybrid
RI-J (if used) integral strategy            ... SPLIT-RIJ (Revised 2003 algorithm where possible)
Printlevel                                  ...      1
Contraction scheme used                     ... SEGMENTED contraction
Prescreening option                         ... SCHWARTZ
   Thresh                                   ... 1.000e-12
   Tcut                                     ... 1.000e-14
   Tpresel                                  ... 1.000e-14 
Coulomb Range Separation                    ... NOT USED
Exchange Range Separation                   ... NOT USED
Multipole approximations                    ... NOT USED
Finite Nucleus Model                        ... NOT USED
CABS basis                                  ... NOT available
Auxiliary Coulomb fitting basis             ... AVAILABLE
   # of basis functions in Aux-J            ...    649
   # of shells in Aux-J                     ...    215
   Maximum angular momentum in Aux-J        ...      4
Auxiliary J/K fitting basis                 ... NOT available
Auxiliary Correlation fitting basis         ... AVAILABLE
   # of basis functions in Aux-C            ...    668
   # of shells in Aux-C                     ...    236
   Maximum angular momentum in Aux-C        ...      3
Auxiliary 'external' fitting basis          ... NOT available

Checking pre-screening integrals            ... done (  0.0 sec) Dimension = 96
Check shell pair data                       ... done (  0.0 sec)
Shell pair information
Shell pair cut-off parameter TPreSel        ...   1.0e-14
Total number of shell pairs                 ...      4656
Shell pairs after pre-screening             ...      4294
Total number of primitive shell pairs       ...     16826
Primitive shell pairs kept                  ...     11320
          la=0 lb=0:   1317 shell pairs
          la=1 lb=0:   1572 shell pairs
          la=1 lb=1:    493 shell pairs
          la=2 lb=0:    533 shell pairs
          la=2 lb=1:    319 shell pairs
          la=2 lb=2:     60 shell pairs

Calculating one electron integrals          ... done (  0.0 sec)
Calculating RI/J V-Matrix + Cholesky decomp.... done (  0.0 sec)
Calculating RI/C V-Matrix + Cholesky decomp.... done (  0.0 sec)
Calculating Nuclear repulsion               ... done (  0.0 sec) ENN=    566.065178622337 Eh

Diagonalization of the overlap matrix:
Smallest eigenvalue                        ... 2.992e-04
Time for diagonalization                   ...    0.006 sec
Threshold for overlap eigenvalues          ... 1.000e-07
Number of eigenvalues below threshold      ... 0
Time for construction of square roots      ...    0.003 sec
Total time needed                          ...    0.010 sec

-------------------
DFT GRID GENERATION
-------------------

General Integration Accuracy     IntAcc      ... 4.388
Radial Grid Type                 RadialGrid  ... OptM3 with GC (2021)
Angular Grid (max. ang.)         AngularGrid ... 4 (Lebedev-302)
Angular grid pruning method      GridPruning ... 4 (adaptive)
Weight generation scheme         WeightScheme... mBecke (2022)
Basis function cutoff            BFCut       ... 1.0000e-12
Integration weight cutoff        WCut        ... 1.0000e-14
Partially contracted basis set               ... off
Rotationally invariant grid construction     ... off
Angular grids for H and He will be reduced by one unit

Total number of grid points                  ...    98108
Total number of batches                      ...     1542
Average number of points per batch           ...       63
Average number of grid points per atom       ...     4672

--------------------
COSX GRID GENERATION
--------------------

GRIDX 1
-------
General Integration Accuracy     IntAcc      ... 3.816
Radial Grid Type                 RadialGrid  ... OptM3 with GC (2021)
Angular Grid (max. ang.)         AngularGrid ... 1 (Lebedev-50)
Angular grid pruning method      GridPruning ... 4 (adaptive)
Weight generation scheme         WeightScheme... mBecke (2022)
Basis function cutoff            BFCut       ... 1.0000e-12
Integration weight cutoff        WCut        ... 1.0000e-14
Partially contracted basis set               ... on
Rotationally invariant grid construction     ... off
Angular grids for H and He will be reduced by one unit

Total number of grid points                  ...    12494
Total number of batches                      ...      108
Average number of points per batch           ...      115
Average number of grid points per atom       ...      595
UseSFitting                                  ... on

GRIDX 2
-------
General Integration Accuracy     IntAcc      ... 4.020
Radial Grid Type                 RadialGrid  ... OptM3 with GC (2021)
Angular Grid (max. ang.)         AngularGrid ... 2 (Lebedev-110)
Angular grid pruning method      GridPruning ... 4 (adaptive)
Weight generation scheme         WeightScheme... mBecke (2022)
Basis function cutoff            BFCut       ... 1.0000e-12
Integration weight cutoff        WCut        ... 1.0000e-14
Partially contracted basis set               ... on
Rotationally invariant grid construction     ... off
Angular grids for H and He will be reduced by one unit

Total number of grid points                  ...    27132
Total number of batches                      ...      222
Average number of points per batch           ...      122
Average number of grid points per atom       ...     1292
UseSFitting                                  ... on

GRIDX 3
-------
General Integration Accuracy     IntAcc      ... 4.338
Radial Grid Type                 RadialGrid  ... OptM3 with GC (2021)
Angular Grid (max. ang.)         AngularGrid ... 3 (Lebedev-194)
Angular grid pruning method      GridPruning ... 4 (adaptive)
Weight generation scheme         WeightScheme... mBecke (2022)
Basis function cutoff            BFCut       ... 1.0000e-12
Integration weight cutoff        WCut        ... 1.0000e-14
Partially contracted basis set               ... on
Rotationally invariant grid construction     ... off
Angular grids for H and He will be reduced by one unit

Total number of grid points                  ...    59558
Total number of batches                      ...      475
Average number of points per batch           ...      125
Average number of grid points per atom       ...     2836
UseSFitting                                  ... on
Initializing property integral containers    ... done (  0.0 sec)

SHARK setup successfully completed in   1.2 seconds

Maximum memory used throughout the entire STARTUP-calculation: 27.1 MB


           ************************************************************
           *        Program running with 8 parallel MPI-processes     *
           *              working on a common directory               *
           ************************************************************
Occupation numbers will be reassigned to an Aufbau configuration
             **** ENERGY FILE WAS UPDATED (calc.en.tmp) ****
Finished Guess after   0.2 sec
Maximum memory used throughout the entire GUESS-calculation: 11.6 MB


           ************************************************************
           *        Program running with 8 parallel MPI-processes     *
           *              working on a common directory               *
           ************************************************************
--------------------
CPCM SOLVATION MODEL
--------------------
CPCM parameters:
  Epsilon                                         ...      16.7000
  Refrac                                          ...       1.2750
  Rsolv                                           ...       1.3000
  Surface type                                    ... GAUSSIAN VDW
  Discretization scheme                           ... Constant charge density
    Threshold for H atoms                         ...       5.0000 (charges/Ang^2)
    Threshold for non-H atoms                     ...       5.0000 (charges/Ang^2)
  Epsilon function type                           ...         CPCM
Solvent:                                          ... CUSTOM
Radii:
  Scheme                                          ... Element-dependent radii
  Radius for C  used is    3.8550 Bohr (=   2.0400 Ang.)
  Radius for O  used is    3.4469 Bohr (=   1.8240 Ang.)
  Radius for H  used is    2.4944 Bohr (=   1.3200 Ang.)
Calculating surface                               ...        done! (  0.0s)
Cavity surface points                             ...         1967
Cavity Volume                                     ...    1284.5512
Cavity Surface-area                               ...     696.3388
Calculating surface distance matrix               ...        done! (  0.1s)
Performing Cholesky decomposition & store         ...        done! (  0.2s)
Overall time for CPCM initialization              ...                 0.3s

----------------------------------------D-I-I-S--------------------------------------------
Iteration    Energy (Eh)           Delta-E    RMSDP     MaxDP     DIISErr   Damp  Time(sec)
-------------------------------------------------------------------------------------------
               ***  Starting incremental Fock matrix formation  ***
    1    -460.9504651648906020     0.00e+00  1.30e-04  2.00e-03  1.21e-02  0.700   1.4
    2    -460.9509717491168885    -5.07e-04  1.20e-04  1.82e-03  9.89e-03  0.700   0.8
                               ***Turning on AO-DIIS***
    3    -460.9513925630340054    -4.21e-04  1.09e-04  1.66e-03  7.81e-03  0.700   0.8
    4    -460.9517222461006440    -3.30e-04  2.90e-04  4.45e-03  5.83e-03  0.000   0.8
                              *** Initializing SOSCF ***
---------------------------------------S-O-S-C-F--------------------------------------
Iteration    Energy (Eh)           Delta-E    RMSDP     MaxDP     MaxGrad    Time(sec)
--------------------------------------------------------------------------------------
    5    -460.9526502680751037    -9.28e-04  2.77e-05  3.83e-04  5.56e-04     0.8
               *** Restarting incremental Fock matrix formation ***
    6    -460.9526562146591004    -5.95e-06  1.70e-05  2.69e-04  1.70e-04     1.4
    7    -460.9526575070808576    -1.29e-06  8.03e-06  1.07e-04  5.31e-05     1.1
    8    -460.9526576669620681    -1.60e-07  1.67e-06  4.98e-05  1.13e-05     1.1
    9    -460.9526576674950320    -5.33e-10  7.79e-07  2.40e-05  1.05e-05     1.0
                 **** Energy Check signals convergence ****

               *****************************************************
               *                     SUCCESS                       *
               *           SCF CONVERGED AFTER   9 CYCLES          *
               *****************************************************

Recomputing exchange energy using gridx3       ... done (    1.865 sec)
Old exchange energy                            :    -33.681598561 Eh
New exchange energy                            :    -33.681721502 Eh
Exchange energy change after final integration :     -0.000122941 Eh
Total energy after final integration           :   -460.952780609 Eh
             **** ENERGY FILE WAS UPDATED (calc.en.tmp) ****

----------------
TOTAL SCF ENERGY
----------------

Total Energy       :       -460.95278060867355 Eh          -12543.16284 eV

Components:
Nuclear Repulsion  :        566.06517862233659 Eh           15403.41660 eV
Electronic Energy  :      -1027.00808083320931 Eh          -27946.31064 eV
One Electron Energy:      -1746.68570561982415 Eh          -47529.73441 eV
Two Electron Energy:        719.67762478661484 Eh           19583.42377 eV
CPCM Dielectric    :         -0.00975545662240 Eh              -0.26546 eV

Virial components:
Potential Energy   :       -917.82679930398308 Eh          -24975.33693 eV
Kinetic Energy     :        456.87401869530947 Eh           12432.17409 eV
Virial Ratio       :          2.00892754183092

DFT components:
N(Alpha)           :       38.999980048744 electrons
N(Beta)            :       38.999980048744 electrons
N(Total)           :       77.999960097488 electrons
E(X)               :      -29.917426730074 Eh       
E(C)               :       -1.916902981165 Eh       
E(XC)              :      -31.834329711240 Eh       

CPCM Solvation Model Properties:
Surface-charge          :         -0.02198725813622
Corrected charge        :         -0.00000000000000
Outlying charge corr.   :          0.00003146074539 Eh               0.00086 eV
Free-energy (cav+disp)  :  This term is not implemented in the current solvation scheme

---------------
SCF CONVERGENCE
---------------

  Last Energy change         ...    5.3296e-10  Tolerance :   1.0000e-09
  Last MAX-Density change    ...    2.4001e-05  Tolerance :   1.0000e-08
  Last RMS-Density change    ...    7.7896e-07  Tolerance :   1.0000e-09
  Last DIIS Error            ...    5.5615e-04  Tolerance :   1.0000e-08
  Last Orbital Gradient      ...    1.0528e-05  Tolerance :   2.0000e-06
  Last Orbital Rotation      ...    9.3988e-06  Tolerance :   2.0000e-06


Total SCF time: 0 days 0 hours 0 min 11 sec 
Finished LeanSCF after  11.7 sec

Maximum memory used throughout the entire LEANSCF-calculation: 23.6 MB


           ************************************************************
           *        Program running with 8 parallel MPI-processes     *
           *              working on a common directory               *
           ************************************************************

------------------------------------------------------------------------------
                                ORCA  MP2 
------------------------------------------------------------------------------

Freezing NCore=22 chemical core electrons

----------------------
RI-MP2 ENERGY+GRADIENT
----------------------
Dimension of the orbital basis            ...  204
Dimension of the AuxC basis               ...  668
Memory devoted to MP2                     ... 8000 MB   
Data format for matrix containers         ... DOUBLE
Compression type for matrix containers    ... UNCOMPRESSED
Overall scaling of the MP2 energy         ...   2.700e-01

-----------------------
SHARK RI TRANSFORMATION
-----------------------

Number of basis functions                ...    204
Number of aux functions                  ...    668
Number of operators                      ...      1
Generation of IJK                        ... YES
Generation of IAK                        ... YES
Generation of ABK                        ... NO
Orbital Range Operator  0:    0-  38 to   39- 203

Aux basis identifier                     ...   AUXC
Contraction scheme used                  ... SEGMENTED
Do orthogonalization                     ... YES
All operator combinations                ... NO
Transpose (ia|K)                         ... NO
Integral generator used                  ... LIBINT
Starting integral generation + trafo... 
Half trafo (segmented) done. Total time =  0.1 sec. integrals=  0.1 sec trafo=  0.0 sec
Integral generation and half transformation done (  0.1 sec)

Reading or making V^(-1/2)          ... done (  0.0 sec)
Sorting IJK integrals               ... done (  0.1 sec)
Sorting IAK integrals               ... done (  0.1 sec)

SHARK RI integral transformation done. Total time =  0.3 sec.

Opening buffers                              ... done
Frozen core precalculation                   ... done

Starting loop over batches of integrals:

Operator 0  - window                       ... ( 11- 38)x( 39-203)
Operator 0  - Memory available             ...  8000 MB
Operator 0  - Memory needed per MO         ...   0.8 MB
Operator 0  - Number of orbitals per batch ... 4
Operator 0  - Number of batches            ... 1

OPERATOR  0   PASS   0:  MOs    11 ...   14 +   15 ...   18 +   19 ...   22 +   23 ...   26
                            +   27 ...   30 +   31 ...   34 +   35 ...   38
  Reading integrals       ... ok
  Internal MO  13
Closing buffer GIPV ( 0.03 GB; CompressionRatio= 1.00)
Time spent in pair loops =     0.903 sec
Deleting buffers (Ka|jb) ...done

-----------------------------------------------
 RI-MP2 CORRELATION ENERGY:     -0.492927783 Eh
-----------------------------------------------


---------------------
MP2 DENSITY FORMATION
---------------------

Completing the external part of the density      ... done
Storing the unrelaxed density                    ... done

Re-sorting 3-index density container for op 0    ... done
Computing external part of the Lagrangian        ... done
Calculating the xc-kernel                        ... done
Calculating G(D)                                 ... done
Completing the Lagrangian                        ... done
Solving the Z-vector equations                   ... Using XC Grid                  ... (calc.grid_cpscf.tmp) 
Recalculating density on grid  ... (calc.grho_cpscf0.tmp) done
Calculating the xc-kernel      ... (calc.fxc_cpscf0.tmp) done

-------------------
SHARK CP-SCF DRIVER
-------------------

Dimension of the orbital basis          ...    204
Dimension of the CPSCF-problem          ...   6435
Number of operators                     ...      1
Max. number of iterations               ...    128
Convergence Tolerance                   ... 3.0e-05
Number of perturbations                 ...      1
Perturbation type                       ... REAL

----------------------------
POPLE LINEAR EQUATION SOLVER
----------------------------

  ITERATION   0:   ||err||_max =   3.8161e-02 (   0.8 sec)
  ITERATION   1:   ||err||_max =   7.6395e-03 (   0.9 sec)
  ITERATION   2:   ||err||_max =   2.5910e-03 (   0.8 sec)
  ITERATION   3:   ||err||_max =   5.6220e-04 (   0.8 sec)
  ITERATION   4:   ||err||_max =   2.2816e-04 (   0.8 sec)
  ITERATION   5:   ||err||_max =   7.9437e-05 (   0.9 sec)
  ITERATION   6:   ||err||_max =   2.1080e-05 (   0.8 sec)
done
Finalizing the relaxed density                   ... done
Transforming P to the AO basis                   ... done
Storing the relaxed density                      ... done

------------------------------------
ENERGY WEIGHTED DENSITY FINALIZATION
------------------------------------

Gathering the parts of the W-matrix              ... done
Forming the Z-density                            ... done
Transforming Z to the AO basis                   ... done
Calculating G(Z)                                 ... done
Finalizing the W-matrix                          ... done
Transforming W to the AO basis and storing       ... done

----------------------------------
MP2 DERIVATIVE INTEGRAL GENERATION
----------------------------------

Input SCF Electron Density              ... calc.scfp
Input Correlated Electron Density       ... calc.pmp2re
Input Energy Weighted Density           ... calc.wmp2.tmp

Nuclear repulsion gradient              ... done (  0.0 sec)
HCore & Overlap gradient  (SHARK)       ... done (  0.0 sec)
Two-electron RIJ gradient terms         ... done (  0.5 sec)

-----------------------------------------------------------
MP2 COSX Grid Generation
-----------------------------------------------------------

General Integration Accuracy     IntAcc      ... 4.871
Radial Grid Type                 RadialGrid  ... OptM3 with GC (2021)
Angular Grid (max. ang.)         AngularGrid ... 4 (Lebedev-302)
Angular grid pruning method      GridPruning ... 4 (adaptive)
Weight generation scheme         WeightScheme... mBecke (2022)
Basis function cutoff            BFCut       ... 1.0000e-12
Integration weight cutoff        WCut        ... 1.0000e-14
Partially contracted basis set               ... on
Rotationally invariant grid construction     ... off
Angular grids for H and He will be reduced by one unit

Total number of grid points                  ...   112960
Total number of batches                      ...      894
Average number of points per batch           ...      126
Average number of grid points per atom       ...     5379
UseSFitting                                  ... on
Two-electron COSX gradient terms        ... 
Integration Timings:
Total Time                  =     5.0 sec
Basis fcn evaluation        =     0.1 sec
Density evaluation          =     0.1 sec
A evaluation                =     4.0 sec
A derivative evaluation     =     0.0 sec
S-fit derivative evaluation =     0.0 sec
anal. over. der. evaluation =     0.0 sec
num. over. der. evaluation  =     0.4 sec
K(P) evaluation             =     0.1 sec
finalize                    =     0.0 sec

done (  5.7 sec)
CPCM gradient                           ... done (  0.6 sec)
DFT XC gradient                         ... Exchange-correlation gradient    ... done
done (  0.7 sec)
Empirical dispersion gradient           ... 
-------------------
DISPERSION GRADIENT
-------------------

   1   C   :    0.000143788    0.000087764    0.000071830
   2   C   :   -0.000155048    0.000032445    0.000070121
   3   C   :   -0.000259481   -0.000189631   -0.000001637
   4   C   :   -0.000143908   -0.000139802   -0.000045500
   5   C   :   -0.000152689   -0.000031145   -0.000025652
   6   C   :   -0.000178868    0.000077410    0.000010973
   7   C   :   -0.000218439    0.000113534    0.000071575
   8   C   :    0.000246395    0.000121752   -0.000069162
   9   C   :    0.000260840    0.000038506   -0.000105497
  10   C   :    0.000241311   -0.000042516   -0.000016656
  11   O   :    0.000151877   -0.000046812    0.000083171
  12   H   :   -0.000046712   -0.000166842   -0.000011994
  13   H   :   -0.000044361   -0.000109384   -0.000036328
  14   H   :   -0.000112178   -0.000023141   -0.000024387
  15   H   :   -0.000089445    0.000081816    0.000010778
  16   H   :   -0.000057840    0.000132984    0.000058812
  17   H   :    0.000109086   -0.000061309    0.000031581
  18   H   :    0.000115069   -0.000111607   -0.000018153
  19   H   :    0.000037131    0.000088152    0.000119713
  20   H   :    0.000076474    0.000124723   -0.000092980
  21   H   :    0.000076999    0.000023104   -0.000080609

Difference to translation invariance:
           :   -0.0000000000    0.0000000000   -0.0000000000

Difference to rotation invariance:
           :   -0.0000000000    0.0000000000   -0.0000000000

Norm of the Dispersion gradient    ...    0.0008938686
RMS gradient                       ...    0.0001126169
MAX gradient                       ...    0.0002608398
done (  0.0 sec)

-------
TIMINGS
-------

Total time                :   18.684 sec
Integral trafo            :    0.255 sec (  1.4%)
FC preparation            :    0.104 sec (  0.6%)
I/O of integrals          :    0.103 sec (  0.6%)
K(i,j) operators          :    0.118 sec (  0.6%)
T(i,j) pair energies      :    0.020 sec (  0.1%)
V**(-1/2)                 :    0.148 sec (  0.8%)
Gamma(ia|P)               :    0.113 sec (  0.6%)
Gamma-Trafo               :    0.043 sec (  0.2%)
D(virtual)                :    0.005 sec (  0.0%)
D(internal)               :    0.142 sec (  0.8%)
W(virtual)                :    0.011 sec (  0.1%)
W(internal)               :    0.177 sec (  0.9%)
L(virtual)                :    0.134 sec (  0.7%)
L(internal)               :    0.018 sec (  0.1%)
XC kernel                 :    0.020 sec (  0.1%)
G(D)                      :    1.548 sec (  8.3%)
G(Z)                      :    1.550 sec (  8.3%)
Z-vector solution         :    6.007 sec ( 32.2%)
3-index derivative        :    0.242 sec (  1.3%)
2-index derivative        :    0.034 sec (  0.2%)
Fock matrix gradient      :    7.495 sec ( 40.1%)


---------------------------------------
MP2 TOTAL ENERGY:     -461.445708391 Eh
---------------------------------------

The final MP2 gradient
  0:   0.00011038  -0.00008381  -0.00068120
  1:   0.00060221  -0.00024351   0.00026084
  2:   0.00021740  -0.00048567   0.00006808
  3:  -0.00024078  -0.00010122  -0.00009863
  4:  -0.00052536  -0.00033857  -0.00015063
  5:  -0.00012808   0.00056291   0.00014538
  6:  -0.00003302   0.00021971  -0.00000918
  7:  -0.00111980   0.00077920   0.00056597
  8:   0.00109102  -0.00118381   0.00017415
  9:   0.00016346   0.00039998  -0.00015604
 10:  -0.00000334   0.00017976   0.00036517
 11:  -0.00003015   0.00016878   0.00004289
 12:   0.00002094   0.00006080   0.00003452
 13:   0.00008799   0.00002122   0.00000590
 14:   0.00006260  -0.00004624  -0.00000863
 15:  -0.00006710  -0.00002244  -0.00003806
 16:  -0.00014780  -0.00047060   0.00002145
 17:   0.00006529  -0.00001209  -0.00004442
 18:  -0.00020512  -0.00001398  -0.00000834
 19:   0.00059768  -0.00008635  -0.00030919
 20:  -0.00050605   0.00062387  -0.00017181

-----------------------------------
NORM OF THE MP2 GRADIENT:  0.002970
-----------------------------------

Maximum memory used throughout the entire MP2-calculation: 45.1 MB


-------------------------------------------------------------------------------
                          DFT DISPERSION CORRECTION                            
                                                                               
                              DFTD3 V3.1  Rev 1                                
                          USING Becke-Johnson damping                          
-------------------------------------------------------------------------------
-------------------------   ----------------
Dispersion correction           -0.018032924
-------------------------   ----------------


-------------------------   --------------------
FINAL SINGLE POINT ENERGY      -461.463741315331
-------------------------   --------------------

------------------------------------------------------------------------------
                         ORCA GEOMETRY RELAXATION STEP
------------------------------------------------------------------------------

Reading the OPT-File                    .... done
Getting information on internals        .... done
Copying old internal coords+grads       .... done
Making the new internal coordinates     .... (2022 redundants) done
Validating the new internal coordinates .... (2022 redundants) done
Calculating the B-matrix                .... done
Calculating the G,G- and P matrices     .... done
Transforming gradient to internals      .... done
Projecting the internal gradient        .... done
Number of atoms                         ....  21
Number of internal coordinates          .... 108
Current Energy                          ....  -461.463741315 Eh
Current gradient norm                   ....     0.002970071 Eh/bohr
Maximum allowed component of the step   ....  0.300
Current trust radius                    ....  0.300
Updating the Hessian (BFGS)             .... done
Forming the augmented Hessian           .... done
Diagonalizing the augmented Hessian     .... done
Last element of RFO vector              ....  0.988730394
Lowest eigenvalues of augmented Hessian:
 -0.000051996  0.001470602  0.014743907  0.020884323  0.021934244
Length of the computed step             ....  0.151413441
The final length of the internal step   ....  0.151413441
Converting the step to Cartesian space:
 Initial RMS(Int)=    0.0145697651
Transforming coordinates:
 Iter   0:  RMS(Cart)=    0.0515969757 RMS(Int)=    0.8539089370
done
Storing new coordinates                 .... done
The predicted energy change is          ....    -0.000026594
Previously predicted energy change      ....    -0.000028168
Actually observed energy change         ....    -0.000037676
Ratio of predicted to observed change   ....     1.337535470
New trust radius                        ....     0.300000000

                                .--------------------.
          ----------------------|Geometry convergence|-------------------------
          Item                value                   Tolerance       Converged
          ---------------------------------------------------------------------
          Energy change      -0.0000376760            0.0000010000      NO
          RMS gradient        0.0002205801            0.0000300000      NO
          MAX gradient        0.0008952671            0.0001000000      NO
          RMS step            0.0145697651            0.0006000000      NO
          MAX step            0.0573874522            0.0010000000      NO
          ........................................................
          Max(Bonds)      0.0010      Max(Angles)    0.19
          Max(Dihed)        3.29      Max(Improp)    0.00
          ---------------------------------------------------------------------

The optimization has not yet converged - more geometry cycles are needed


    ---------------------------------------------------------------------------
                         Redundant Internal Coordinates
                            (Angstroem and degrees)

        Definition                    Value    dE/dq     Step     New-Value
    ----------------------------------------------------------------------------
     1. B(C   1,C   0)                1.5184  0.000033 -0.0007    1.5177   
     2. B(C   2,C   1)                1.4013  0.000312 -0.0003    1.4010   
     3. B(C   3,C   2)                1.3993  0.000468 -0.0010    1.3983   
     4. B(C   4,C   3)                1.3996  0.000250 -0.0003    1.3992   
     5. B(C   5,C   4)                1.4003  0.000466 -0.0009    1.3994   
     6. B(C   6,C   5)                1.3984  0.000209 -0.0003    1.3980   
     7. B(C   6,C   1)                1.4029  0.000443 -0.0010    1.4019   
     8. B(C   7,C   0)                1.5102 -0.000125 -0.0006    1.5096   
     9. B(C   8,C   7)                1.3369  0.000595 -0.0005    1.3364   
    10. B(C   9,C   8)                1.4997 -0.000101 -0.0005    1.4991   
    11. B(O  10,C   9)                1.4288  0.000307 -0.0004    1.4283   
    12. B(O  10,C   0)                1.4268  0.000136  0.0003    1.4271   
    13. B(H  11,C   2)                1.0901 -0.000144  0.0002    1.0904   
    14. B(H  12,C   3)                1.0919 -0.000071  0.0000    1.0919   
    15. B(H  13,C   4)                1.0915 -0.000089  0.0000    1.0915   
    16. B(H  14,C   5)                1.0918 -0.000078 -0.0000    1.0917   
    17. B(H  15,C   6)                1.0933 -0.000051 -0.0001    1.0932   
    18. B(H  16,C   9)                1.1046 -0.000110  0.0004    1.1050   
    19. B(H  17,C   9)                1.1053  0.000017 -0.0002    1.1050   
    20. B(H  18,C   0)                1.1067 -0.000019  0.0003    1.1070   
    21. B(H  19,C   7)                1.0899 -0.000096 -0.0000    1.0898   
    22. B(H  20,C   8)                1.0904 -0.000096 -0.0000    1.0903   
    23. A(C   7,C   0,O  10)          104.38 -0.000035   -0.03    104.35   
    24. A(C   1,C   0,O  10)          111.79 -0.000237   -0.09    111.70   
    25. A(C   1,C   0,C   7)          112.60  0.000531    0.05    112.66   
    26. A(C   7,C   0,H  18)          110.75 -0.000095   -0.11    110.64   
    27. A(O  10,C   0,H  18)          109.21  0.000117    0.13    109.34   
    28. A(C   1,C   0,H  18)          108.07 -0.000277    0.04    108.11   
    29. A(C   2,C   1,C   6)          119.22 -0.000143    0.01    119.23   
    30. A(C   0,C   1,C   2)          120.93  0.000314   -0.12    120.81   
    31. A(C   0,C   1,C   6)          119.82 -0.000171    0.09    119.92   
    32. A(C   3,C   2,H  11)          120.57  0.000125   -0.03    120.53   
    33. A(C   1,C   2,C   3)          120.28 -0.000032    0.01    120.29   
    34. A(C   1,C   2,H  11)          119.14 -0.000093    0.03    119.17   
    35. A(C   2,C   3,C   4)          120.31  0.000140   -0.02    120.29   
    36. A(C   4,C   3,H  12)          119.96 -0.000060    0.00    119.97   
    37. A(C   2,C   3,H  12)          119.73 -0.000080    0.02    119.75   
    38. A(C   5,C   4,H  13)          120.18  0.000061   -0.00    120.18   
    39. A(C   3,C   4,H  13)          120.20  0.000048   -0.02    120.18   
    40. A(C   3,C   4,C   5)          119.61 -0.000109    0.02    119.63   
    41. A(C   4,C   5,C   6)          120.04 -0.000036   -0.01    120.03   
    42. A(C   6,C   5,H  14)          119.85  0.000011   -0.00    119.85   
    43. A(C   4,C   5,H  14)          120.11  0.000025    0.01    120.12   
    44. A(C   1,C   6,C   5)          120.54  0.000180   -0.01    120.53   
    45. A(C   5,C   6,H  15)          119.89 -0.000157    0.03    119.91   
    46. A(C   1,C   6,H  15)          119.57 -0.000023   -0.01    119.56   
    47. A(C   0,C   7,C   8)          109.85 -0.000049    0.05    109.90   
    48. A(C   8,C   7,H  19)          126.95 -0.000649   -0.17    126.78   
    49. A(C   0,C   7,H  19)          123.20  0.000697    0.12    123.31   
    50. A(C   7,C   8,C   9)          109.70  0.000084   -0.00    109.70   
    51. A(C   9,C   8,H  20)          124.01  0.000810    0.19    124.20   
    52. A(C   7,C   8,H  20)          126.28 -0.000895   -0.18    126.10   
    53. A(H  16,C   9,H  17)          107.20 -0.000221    0.02    107.23   
    54. A(O  10,C   9,H  17)          110.15  0.000121   -0.13    110.02   
    55. A(C   8,C   9,H  17)          112.17  0.000008    0.14    112.31   
    56. A(C   8,C   9,O  10)          104.90 -0.000165    0.01    104.91   
    57. A(O  10,C   9,H  16)          109.80 -0.000082    0.09    109.88   
    58. A(C   8,C   9,H  16)          112.63  0.000346   -0.13    112.50   
    59. A(C   0,O  10,C   9)          111.15  0.000163    0.03    111.18   
    60. D(C   6,C   1,C   0,C   7)    -85.91  0.000144   -2.96    -88.87   
    61. D(C   2,C   1,C   0,O  10)    -25.08  0.000014   -3.15    -28.23   
    62. D(C   2,C   1,C   0,H  18)   -145.29  0.000195   -3.29   -148.58   
    63. D(C   2,C   1,C   0,C   7)     92.06  0.000162   -3.22     88.84   
    64. D(C   6,C   1,C   0,O  10)    156.95 -0.000004   -2.89    154.06   
    65. D(C   3,C   2,C   1,C   6)      0.25 -0.000006   -0.07      0.18   
    66. D(H  11,C   2,C   1,C   6)   -179.02  0.000001   -0.08   -179.10   
    67. D(C   3,C   2,C   1,C   0)   -177.73 -0.000024    0.19   -177.54   
    68. D(H  11,C   2,C   1,C   0)      3.00 -0.000016    0.17      3.17   
    69. D(H  12,C   3,C   2,H  11)     -0.45  0.000001    0.02     -0.43   
    70. D(H  12,C   3,C   2,C   1)   -179.70  0.000010    0.00   -179.70   
    71. D(C   4,C   3,C   2,H  11)    179.37 -0.000012    0.08    179.46   
    72. D(C   4,C   3,C   2,C   1)      0.12 -0.000003    0.07      0.19   
    73. D(C   5,C   4,C   3,H  12)    179.57 -0.000004    0.03    179.61   
    74. D(C   5,C   4,C   3,C   2)     -0.25  0.000009   -0.03     -0.28   
    75. D(H  13,C   4,C   3,H  12)     -0.08 -0.000011    0.06     -0.03   
    76. D(H  13,C   4,C   3,C   2)   -179.90  0.000002   -0.01   -179.92   
    77. D(H  14,C   5,C   4,H  13)      0.11  0.000004   -0.01      0.10   
    78. D(H  14,C   5,C   4,C   3)   -179.55 -0.000004    0.01   -179.54   
    79. D(C   6,C   5,C   4,H  13)    179.67  0.000001   -0.02    179.64   
    80. D(C   6,C   5,C   4,C   3)      0.01 -0.000007   -0.00      0.00   
    81. D(H  15,C   6,C   5,H  14)      0.21  0.000001    0.01      0.21   
    82. D(H  15,C   6,C   5,C   4)   -179.35  0.000003    0.02   -179.33   
    83. D(C   1,C   6,C   5,H  14)    179.92 -0.000005   -0.01    179.91   
    84. D(C   1,C   6,C   5,C   4)      0.36 -0.000002    0.01      0.37   
    85. D(H  15,C   6,C   1,C   2)    179.23  0.000003    0.02    179.24   
    86. D(H  15,C   6,C   1,C   0)     -2.77  0.000030   -0.24     -3.01   
    87. D(C   5,C   6,C   1,C   2)     -0.49  0.000008    0.03     -0.46   
    88. D(C   5,C   6,C   1,C   0)    177.52  0.000035   -0.23    177.29   
    89. D(C   8,C   7,C   0,O  10)      0.90  0.000048   -0.95     -0.05   
    90. D(C   8,C   7,C   0,C   1)   -120.55  0.000064   -0.85   -121.40   
    91. D(H  19,C   7,C   0,O  10)   -179.62  0.000064   -0.82   -180.44   
    92. D(H  19,C   7,C   0,C   1)     58.92  0.000080   -0.71     58.21   
    93. D(C   8,C   7,C   0,H  18)    118.32  0.000119   -0.87    117.45   
    94. D(H  20,C   8,C   7,H  19)     -0.43 -0.000071    0.17     -0.26   
    95. D(H  20,C   8,C   7,C   0)    179.02 -0.000046    0.30    179.33   
    96. D(C   9,C   8,C   7,H  19)   -179.89  0.000007   -0.23   -180.12   
    97. D(C   9,C   8,C   7,C   0)     -0.44  0.000033   -0.09     -0.53   
    98. D(H  17,C   9,C   8,C   7)    119.36 -0.000055    1.02    120.38   
    99. D(H  16,C   9,C   8,H  20)     60.94  0.000001    0.69     61.63   
   100. D(H  16,C   9,C   8,C   7)   -119.58 -0.000086    1.06   -118.52   
   101. D(O  10,C   9,C   8,H  20)   -179.68 -0.000015    0.73   -178.95   
   102. D(O  10,C   9,C   8,C   7)     -0.20 -0.000102    1.10      0.90   
   103. D(C   0,O  10,C   9,H  17)   -120.10  0.000160   -1.84   -121.94   
   104. D(C   0,O  10,C   9,H  16)    122.06  0.000407   -1.84    120.22   
   105. D(C   0,O  10,C   9,C   8)      0.80  0.000136   -1.74     -0.93   
   106. D(C   9,O  10,C   0,H  18)   -119.51 -0.000045    1.75   -117.75   
   107. D(C   9,O  10,C   0,C   7)     -1.04 -0.000118    1.68      0.64   
   108. D(C   9,O  10,C   0,C   1)    120.96  0.000372    1.67    122.63   
    ----------------------------------------------------------------------------

Geometry step timings:
Preparation and reading OPT file:      0.001 s (19.785 %)
Internal coordinates            :      0.000 s ( 0.626 %)
B/P matrices and projection     :      0.001 s (25.161 %)
Hessian update/contruction      :      0.000 s ( 7.273 %)
Making the step                 :      0.001 s (20.508 %)
Converting the step to Cartesian:      0.000 s ( 2.424 %)
Storing new data                :      0.000 s ( 0.645 %)
Checking convergence            :      0.000 s ( 0.293 %)
Final printing                  :      0.001 s (23.245 %)
Total time                      :      0.005 s

Time for energy+gradient        :     32.520 s
Time for complete geometry iter :     32.726 s

         *************************************************************
         *                GEOMETRY OPTIMIZATION CYCLE   7            *
         *************************************************************
---------------------------------
CARTESIAN COORDINATES (ANGSTROEM)
---------------------------------
  C      1.000178    0.554655    0.549179
  C     -0.457386    0.224309    0.284835
  C     -0.833857   -1.045250   -0.172603
  C     -2.173685   -1.322118   -0.461511
  C     -3.149473   -0.332409   -0.299993
  C     -2.778514    0.936672    0.158567
  C     -1.439465    1.210606    0.452589
  C      1.706796    1.087754   -0.673731
  C      2.749551    0.307191   -0.972879
  C      2.847344   -0.808942    0.023174
  O      1.747065   -0.606235    0.911051
  H     -0.071415   -1.816036   -0.288628
  H     -2.457942   -2.316080   -0.812851
  H     -4.195041   -0.550737   -0.524733
  H     -3.534431    1.712557    0.294588
  H     -1.153426    2.199309    0.821056
  H      3.796010   -0.788449    0.589486
  H      2.771462   -1.803534   -0.452390
  H      1.041935    1.289897    1.375631
  H      1.381931    1.977664   -1.212487
  H      3.434480    0.443127   -1.810272

----------------------------
CARTESIAN COORDINATES (A.U.)
----------------------------
  NO LB      ZA    FRAG     MASS         X           Y           Z
   0 C     6.0000    0    12.011    1.890062    1.048146    1.037799
   1 C     6.0000    0    12.011   -0.864334    0.423883    0.538259
   2 C     6.0000    0    12.011   -1.575761   -1.975236   -0.326172
   3 C     6.0000    0    12.011   -4.107668   -2.498441   -0.872130
   4 C     6.0000    0    12.011   -5.951641   -0.628163   -0.566904
   5 C     6.0000    0    12.011   -5.250631    1.770053    0.299649
   6 C     6.0000    0    12.011   -2.720195    2.287715    0.855269
   7 C     6.0000    0    12.011    3.225377    2.055557   -1.273167
   8 C     6.0000    0    12.011    5.195899    0.580506   -1.838475
   9 C     6.0000    0    12.011    5.380700   -1.528680    0.043792
  10 O     8.0000    0    15.999    3.301475   -1.145619    1.721637
  11 H     1.0000    0     1.008   -0.134954   -3.431811   -0.545429
  12 H     1.0000    0     1.008   -4.644837   -4.376757   -1.536065
  13 H     1.0000    0     1.008   -7.927479   -1.040741   -0.991602
  14 H     1.0000    0     1.008   -6.679107    3.236265    0.556691
  15 H     1.0000    0     1.008   -2.179660    4.156091    1.551572
  16 H     1.0000    0     1.008    7.173420   -1.489953    1.113967
  17 H     1.0000    0     1.008    5.237305   -3.408186   -0.854893
  18 H     1.0000    0     1.008    1.968971    2.437553    2.599565
  19 H     1.0000    0     1.008    2.611471    3.737244   -2.291269
  20 H     1.0000    0     1.008    6.490227    0.837389   -3.420919

--------------------------------
INTERNAL COORDINATES (ANGSTROEM)
--------------------------------
 C      0   0   0     0.000000000000     0.00000000     0.00000000
 C      1   0   0     1.517728113316     0.00000000     0.00000000
 C      2   1   0     1.400985123464   120.80881311     0.00000000
 C      3   2   1     1.398307200822   120.28954035   182.45504408
 C      4   3   2     1.399204870471   120.28599502     0.18794979
 C      5   4   3     1.399447697165   119.63081349   359.71939576
 C      6   5   4     1.398048847608   120.03230811     0.00000000
 C      1   2   3     1.509640140323   112.66153065    88.83977560
 C      8   1   2     1.336453010177   109.89415137   238.60000864
 C      9   8   1     1.499145638718   109.69501972   359.47218670
 O      1   2   3     1.427045587642   111.69935002   331.77164562
 H      3   2   1     1.090362815719   119.17208212     3.17420894
 H      4   3   2     1.091879612446   119.74750653   180.29776479
 H      5   4   3     1.091507866403   120.18435206   180.08171402
 H      6   5   4     1.091746898439   120.11700302   180.45748476
 H      7   6   5     1.093214877342   119.91404528   180.66598956
 H     10   9   8     1.105032819211   112.50078658   241.47978365
 H     10   9   8     1.105048385831   112.31391705   120.37833117
 H      1   2   3     1.106953641748   108.10940281   211.42434205
 H      8   1   2     1.089832967673   123.31759628    58.20677883
 H      9   8   1     1.090336538053   126.10211281   179.32372351

---------------------------
INTERNAL COORDINATES (A.U.)
---------------------------
 C      0   0   0     0.000000000000     0.00000000     0.00000000
 C      1   0   0     2.868090479921     0.00000000     0.00000000
 C      2   1   0     2.647478201044   120.80881311     0.00000000
 C      3   2   1     2.642417660643   120.28954035   182.45504408
 C      4   3   2     2.644114010439   120.28599502     0.18794979
 C      5   4   3     2.644572886389   119.63081349   359.71939576
 C      6   5   4     2.641929443824   120.03230811     0.00000000
 C      1   2   3     2.852806425984   112.66153065    88.83977560
 C      8   1   2     2.525530180090   109.89415137   238.60000864
 C      9   8   1     2.832974692039   109.69501972   359.47218670
 O      1   2   3     2.696725341264   111.69935002   331.77164562
 H      3   2   1     2.060487108320   119.17208212     3.17420894
 H      4   3   2     2.063353438736   119.74750653   180.29776479
 H      5   4   3     2.062650940522   120.18435206   180.08171402
 H      6   5   4     2.063102645609   120.11700302   180.45748476
 H      7   6   5     2.065876723705   119.91404528   180.66598956
 H     10   9   8     2.088209397303   112.50078658   241.47978365
 H     10   9   8     2.088238813953   112.31391705   120.37833117
 H      1   2   3     2.091839225850   108.10940281   211.42434205
 H      8   1   2     2.059485840620   123.31759628    58.20677883
 H      9   8   1     2.060437450728   126.10211281   179.32372351


           ************************************************************
           *        Program running with 8 parallel MPI-processes     *
           *              working on a common directory               *
           ************************************************************
------------------------------------------------------------------------------
                   ___                                                        
                  /   \      - P O W E R E D   B Y -                         
                 /     \                                                     
                 |  |  |   _    _      __       _____    __    __             
                 |  |  |  | |  | |    /  \     |  _  \  |  |  /  |          
                  \  \/   | |  | |   /    \    | | | |  |  | /  /          
                 / \  \   | |__| |  /  /\  \   | |_| |  |  |/  /          
                |  |  |   |  __  | /  /__\  \  |    /   |      \           
                |  |  |   | |  | | |   __   |  |    \   |  |\   \          
                \     /   | |  | | |  |  |  |  | |\  \  |  | \   \       
                 \___/    |_|  |_| |__|  |__|  |_| \__\ |__|  \__/        
                                                                              
                      - O R C A' S   B I G   F R I E N D -                    
                                      &                                       
                       - I N T E G R A L  F E E D E R -                       
                                                                              
 v1 FN, 2020, v2 2021, v3 2022-2024                                           
------------------------------------------------------------------------------


----------------------
SHARK INTEGRAL PACKAGE
----------------------

Number of atoms                             ...     21
Number of basis functions                   ...    204
Number of shells                            ...     96
Maximum angular momentum                    ...      2
Integral batch strategy                     ... SHARK/LIBINT Hybrid
RI-J (if used) integral strategy            ... SPLIT-RIJ (Revised 2003 algorithm where possible)
Printlevel                                  ...      1
Contraction scheme used                     ... SEGMENTED contraction
Prescreening option                         ... SCHWARTZ
   Thresh                                   ... 1.000e-12
   Tcut                                     ... 1.000e-14
   Tpresel                                  ... 1.000e-14 
Coulomb Range Separation                    ... NOT USED
Exchange Range Separation                   ... NOT USED
Multipole approximations                    ... NOT USED
Finite Nucleus Model                        ... NOT USED
CABS basis                                  ... NOT available
Auxiliary Coulomb fitting basis             ... AVAILABLE
   # of basis functions in Aux-J            ...    649
   # of shells in Aux-J                     ...    215
   Maximum angular momentum in Aux-J        ...      4
Auxiliary J/K fitting basis                 ... NOT available
Auxiliary Correlation fitting basis         ... AVAILABLE
   # of basis functions in Aux-C            ...    668
   # of shells in Aux-C                     ...    236
   Maximum angular momentum in Aux-C        ...      3
Auxiliary 'external' fitting basis          ... NOT available

Checking pre-screening integrals            ... done (  0.0 sec) Dimension = 96
Check shell pair data                       ... done (  0.0 sec)
Shell pair information
Shell pair cut-off parameter TPreSel        ...   1.0e-14
Total number of shell pairs                 ...      4656
Shell pairs after pre-screening             ...      4290
Total number of primitive shell pairs       ...     16826
Primitive shell pairs kept                  ...     11315
          la=0 lb=0:   1316 shell pairs
          la=1 lb=0:   1569 shell pairs
          la=1 lb=1:    492 shell pairs
          la=2 lb=0:    534 shell pairs
          la=2 lb=1:    319 shell pairs
          la=2 lb=2:     60 shell pairs

Calculating one electron integrals          ... done (  0.0 sec)
Calculating RI/J V-Matrix + Cholesky decomp.... done (  0.0 sec)
Calculating RI/C V-Matrix + Cholesky decomp.... done (  0.0 sec)
Calculating Nuclear repulsion               ... done (  0.0 sec) ENN=    566.066559984912 Eh

Diagonalization of the overlap matrix:
Smallest eigenvalue                        ... 2.984e-04
Time for diagonalization                   ...    0.006 sec
Threshold for overlap eigenvalues          ... 1.000e-07
Number of eigenvalues below threshold      ... 0
Time for construction of square roots      ...    0.003 sec
Total time needed                          ...    0.010 sec

-------------------
DFT GRID GENERATION
-------------------

General Integration Accuracy     IntAcc      ... 4.388
Radial Grid Type                 RadialGrid  ... OptM3 with GC (2021)
Angular Grid (max. ang.)         AngularGrid ... 4 (Lebedev-302)
Angular grid pruning method      GridPruning ... 4 (adaptive)
Weight generation scheme         WeightScheme... mBecke (2022)
Basis function cutoff            BFCut       ... 1.0000e-12
Integration weight cutoff        WCut        ... 1.0000e-14
Partially contracted basis set               ... off
Rotationally invariant grid construction     ... off
Angular grids for H and He will be reduced by one unit

Total number of grid points                  ...    98127
Total number of batches                      ...     1542
Average number of points per batch           ...       63
Average number of grid points per atom       ...     4673

--------------------
COSX GRID GENERATION
--------------------

GRIDX 1
-------
General Integration Accuracy     IntAcc      ... 3.816
Radial Grid Type                 RadialGrid  ... OptM3 with GC (2021)
Angular Grid (max. ang.)         AngularGrid ... 1 (Lebedev-50)
Angular grid pruning method      GridPruning ... 4 (adaptive)
Weight generation scheme         WeightScheme... mBecke (2022)
Basis function cutoff            BFCut       ... 1.0000e-12
Integration weight cutoff        WCut        ... 1.0000e-14
Partially contracted basis set               ... on
Rotationally invariant grid construction     ... off
Angular grids for H and He will be reduced by one unit

Total number of grid points                  ...    12501
Total number of batches                      ...      109
Average number of points per batch           ...      114
Average number of grid points per atom       ...      595
UseSFitting                                  ... on

GRIDX 2
-------
General Integration Accuracy     IntAcc      ... 4.020
Radial Grid Type                 RadialGrid  ... OptM3 with GC (2021)
Angular Grid (max. ang.)         AngularGrid ... 2 (Lebedev-110)
Angular grid pruning method      GridPruning ... 4 (adaptive)
Weight generation scheme         WeightScheme... mBecke (2022)
Basis function cutoff            BFCut       ... 1.0000e-12
Integration weight cutoff        WCut        ... 1.0000e-14
Partially contracted basis set               ... on
Rotationally invariant grid construction     ... off
Angular grids for H and He will be reduced by one unit

Total number of grid points                  ...    27130
Total number of batches                      ...      222
Average number of points per batch           ...      122
Average number of grid points per atom       ...     1292
UseSFitting                                  ... on

GRIDX 3
-------
General Integration Accuracy     IntAcc      ... 4.338
Radial Grid Type                 RadialGrid  ... OptM3 with GC (2021)
Angular Grid (max. ang.)         AngularGrid ... 3 (Lebedev-194)
Angular grid pruning method      GridPruning ... 4 (adaptive)
Weight generation scheme         WeightScheme... mBecke (2022)
Basis function cutoff            BFCut       ... 1.0000e-12
Integration weight cutoff        WCut        ... 1.0000e-14
Partially contracted basis set               ... on
Rotationally invariant grid construction     ... off
Angular grids for H and He will be reduced by one unit

Total number of grid points                  ...    59572
Total number of batches                      ...      475
Average number of points per batch           ...      125
Average number of grid points per atom       ...     2837
UseSFitting                                  ... on
Initializing property integral containers    ... done (  0.0 sec)

SHARK setup successfully completed in   1.3 seconds

Maximum memory used throughout the entire STARTUP-calculation: 27.1 MB


           ************************************************************
           *        Program running with 8 parallel MPI-processes     *
           *              working on a common directory               *
           ************************************************************
Occupation numbers will be reassigned to an Aufbau configuration
             **** ENERGY FILE WAS UPDATED (calc.en.tmp) ****
Finished Guess after   0.2 sec
Maximum memory used throughout the entire GUESS-calculation: 11.5 MB


           ************************************************************
           *        Program running with 8 parallel MPI-processes     *
           *              working on a common directory               *
           ************************************************************
--------------------
CPCM SOLVATION MODEL
--------------------
CPCM parameters:
  Epsilon                                         ...      16.7000
  Refrac                                          ...       1.2750
  Rsolv                                           ...       1.3000
  Surface type                                    ... GAUSSIAN VDW
  Discretization scheme                           ... Constant charge density
    Threshold for H atoms                         ...       5.0000 (charges/Ang^2)
    Threshold for non-H atoms                     ...       5.0000 (charges/Ang^2)
  Epsilon function type                           ...         CPCM
Solvent:                                          ... CUSTOM
Radii:
  Scheme                                          ... Element-dependent radii
  Radius for C  used is    3.8550 Bohr (=   2.0400 Ang.)
  Radius for O  used is    3.4469 Bohr (=   1.8240 Ang.)
  Radius for H  used is    2.4944 Bohr (=   1.3200 Ang.)
Calculating surface                               ...        done! (  0.0s)
Cavity surface points                             ...         1964
Cavity Volume                                     ...    1285.3372
Cavity Surface-area                               ...     697.2044
Calculating surface distance matrix               ...        done! (  0.1s)
Performing Cholesky decomposition & store         ...        done! (  0.2s)
Overall time for CPCM initialization              ...                 0.3s

----------------------------------------D-I-I-S--------------------------------------------
Iteration    Energy (Eh)           Delta-E    RMSDP     MaxDP     DIISErr   Damp  Time(sec)
-------------------------------------------------------------------------------------------
               ***  Starting incremental Fock matrix formation  ***
    1    -460.9498644642881118     0.00e+00  1.50e-04  2.61e-03  1.43e-02  0.700   1.4
    2    -460.9505395647388468    -6.75e-04  1.39e-04  2.37e-03  1.17e-02  0.700   0.8
                               ***Turning on AO-DIIS***
    3    -460.9511005720180492    -5.61e-04  1.26e-04  2.14e-03  9.23e-03  0.700   0.8
    4    -460.9515402338329295    -4.40e-04  3.36e-04  5.50e-03  6.89e-03  0.000   0.8
                              *** Initializing SOSCF ***
---------------------------------------S-O-S-C-F--------------------------------------
Iteration    Energy (Eh)           Delta-E    RMSDP     MaxDP     MaxGrad    Time(sec)
--------------------------------------------------------------------------------------
    5    -460.9527782060094978    -1.24e-03  3.22e-05  4.59e-04  6.58e-04     0.8
               *** Restarting incremental Fock matrix formation ***
    6    -460.9527854697244038    -7.26e-06  1.99e-05  3.23e-04  1.89e-04     1.4
    7    -460.9527871968418822    -1.73e-06  9.24e-06  1.27e-04  5.88e-05     1.1
    8    -460.9527874107450316    -2.14e-07  1.72e-06  4.87e-05  1.18e-05     1.1
    9    -460.9527874108939614    -1.49e-10  8.04e-07  2.44e-05  1.05e-05     1.0
                 **** Energy Check signals convergence ****

               *****************************************************
               *                     SUCCESS                       *
               *           SCF CONVERGED AFTER   9 CYCLES          *
               *****************************************************

Recomputing exchange energy using gridx3       ... done (    1.891 sec)
Old exchange energy                            :    -33.683373543 Eh
New exchange energy                            :    -33.683484636 Eh
Exchange energy change after final integration :     -0.000111093 Eh
Total energy after final integration           :   -460.952898504 Eh
             **** ENERGY FILE WAS UPDATED (calc.en.tmp) ****

----------------
TOTAL SCF ENERGY
----------------

Total Energy       :       -460.95289850426985 Eh          -12543.16605 eV

Components:
Nuclear Repulsion  :        566.06655998491192 Eh           15403.45419 eV
Electronic Energy  :      -1027.00957520865632 Eh          -27946.35131 eV
One Electron Energy:      -1746.69087394665121 Eh          -47529.87505 eV
Two Electron Energy:        719.68129873799478 Eh           19583.52375 eV
CPCM Dielectric    :         -0.00977218714951 Eh              -0.26591 eV

Virial components:
Potential Energy   :       -917.84125701957123 Eh          -24975.73035 eV
Kinetic Energy     :        456.88835851530132 Eh           12432.56429 eV
Virial Ratio       :          2.00889613384367

DFT components:
N(Alpha)           :       38.999981476175 electrons
N(Beta)            :       38.999981476175 electrons
N(Total)           :       77.999962952350 electrons
E(X)               :      -29.918808673856 Eh       
E(C)               :       -1.917007654449 Eh       
E(XC)              :      -31.835816328305 Eh       

CPCM Solvation Model Properties:
Surface-charge          :         -0.02200219992380
Corrected charge        :          0.00000000000000
Outlying charge corr.   :          0.00003149695479 Eh               0.00086 eV
Free-energy (cav+disp)  :  This term is not implemented in the current solvation scheme

---------------
SCF CONVERGENCE
---------------

  Last Energy change         ...    1.4893e-10  Tolerance :   1.0000e-09
  Last MAX-Density change    ...    2.4372e-05  Tolerance :   1.0000e-08
  Last RMS-Density change    ...    8.0394e-07  Tolerance :   1.0000e-09
  Last DIIS Error            ...    6.5811e-04  Tolerance :   1.0000e-08
  Last Orbital Gradient      ...    1.0504e-05  Tolerance :   2.0000e-06
  Last Orbital Rotation      ...    1.1563e-05  Tolerance :   2.0000e-06


Total SCF time: 0 days 0 hours 0 min 11 sec 
Finished LeanSCF after  11.8 sec

Maximum memory used throughout the entire LEANSCF-calculation: 23.7 MB


           ************************************************************
           *        Program running with 8 parallel MPI-processes     *
           *              working on a common directory               *
           ************************************************************

------------------------------------------------------------------------------
                                ORCA  MP2 
------------------------------------------------------------------------------

Freezing NCore=22 chemical core electrons

----------------------
RI-MP2 ENERGY+GRADIENT
----------------------
Dimension of the orbital basis            ...  204
Dimension of the AuxC basis               ...  668
Memory devoted to MP2                     ... 8000 MB   
Data format for matrix containers         ... DOUBLE
Compression type for matrix containers    ... UNCOMPRESSED
Overall scaling of the MP2 energy         ...   2.700e-01

-----------------------
SHARK RI TRANSFORMATION
-----------------------

Number of basis functions                ...    204
Number of aux functions                  ...    668
Number of operators                      ...      1
Generation of IJK                        ... YES
Generation of IAK                        ... YES
Generation of ABK                        ... NO
Orbital Range Operator  0:    0-  38 to   39- 203

Aux basis identifier                     ...   AUXC
Contraction scheme used                  ... SEGMENTED
Do orthogonalization                     ... YES
All operator combinations                ... NO
Transpose (ia|K)                         ... NO
Integral generator used                  ... LIBINT
Starting integral generation + trafo... 
Half trafo (segmented) done. Total time =  0.1 sec. integrals=  0.1 sec trafo=  0.0 sec
Integral generation and half transformation done (  0.1 sec)

Reading or making V^(-1/2)          ... done (  0.0 sec)
Sorting IJK integrals               ... done (  0.1 sec)
Sorting IAK integrals               ... done (  0.1 sec)

SHARK RI integral transformation done. Total time =  0.3 sec.

Opening buffers                              ... done
Frozen core precalculation                   ... done

Starting loop over batches of integrals:

Operator 0  - window                       ... ( 11- 38)x( 39-203)
Operator 0  - Memory available             ...  8000 MB
Operator 0  - Memory needed per MO         ...   0.8 MB
Operator 0  - Number of orbitals per batch ... 4
Operator 0  - Number of batches            ... 1

OPERATOR  0   PASS   0:  MOs    11 ...   14 +   15 ...   18 +   19 ...   22 +   23 ...   26
                            +   27 ...   30 +   31 ...   34 +   35 ...   38
  Reading integrals       ... ok
  Internal MO  13
Closing buffer GIPV ( 0.03 GB; CompressionRatio= 1.00)
Time spent in pair loops =     0.913 sec
Deleting buffers (Ka|jb) ...done

-----------------------------------------------
 RI-MP2 CORRELATION ENERGY:     -0.492849069 Eh
-----------------------------------------------


---------------------
MP2 DENSITY FORMATION
---------------------

Completing the external part of the density      ... done
Storing the unrelaxed density                    ... done

Re-sorting 3-index density container for op 0    ... done
Computing external part of the Lagrangian        ... done
Calculating the xc-kernel                        ... done
Calculating G(D)                                 ... done
Completing the Lagrangian                        ... done
Solving the Z-vector equations                   ... Using XC Grid                  ... (calc.grid_cpscf.tmp) 
Recalculating density on grid  ... (calc.grho_cpscf0.tmp) done
Calculating the xc-kernel      ... (calc.fxc_cpscf0.tmp) done

-------------------
SHARK CP-SCF DRIVER
-------------------

Dimension of the orbital basis          ...    204
Dimension of the CPSCF-problem          ...   6435
Number of operators                     ...      1
Max. number of iterations               ...    128
Convergence Tolerance                   ... 3.0e-05
Number of perturbations                 ...      1
Perturbation type                       ... REAL

----------------------------
POPLE LINEAR EQUATION SOLVER
----------------------------

  ITERATION   0:   ||err||_max =   3.8101e-02 (   0.9 sec)
  ITERATION   1:   ||err||_max =   7.6212e-03 (   0.8 sec)
  ITERATION   2:   ||err||_max =   2.5842e-03 (   0.8 sec)
  ITERATION   3:   ||err||_max =   5.5525e-04 (   0.8 sec)
  ITERATION   4:   ||err||_max =   2.2251e-04 (   0.8 sec)
  ITERATION   5:   ||err||_max =   7.6803e-05 (   0.8 sec)
  ITERATION   6:   ||err||_max =   2.0526e-05 (   0.8 sec)
done
Finalizing the relaxed density                   ... done
Transforming P to the AO basis                   ... done
Storing the relaxed density                      ... done

------------------------------------
ENERGY WEIGHTED DENSITY FINALIZATION
------------------------------------

Gathering the parts of the W-matrix              ... done
Forming the Z-density                            ... done
Transforming Z to the AO basis                   ... done
Calculating G(Z)                                 ... done
Finalizing the W-matrix                          ... done
Transforming W to the AO basis and storing       ... done

----------------------------------
MP2 DERIVATIVE INTEGRAL GENERATION
----------------------------------

Input SCF Electron Density              ... calc.scfp
Input Correlated Electron Density       ... calc.pmp2re
Input Energy Weighted Density           ... calc.wmp2.tmp

Nuclear repulsion gradient              ... done (  0.0 sec)
HCore & Overlap gradient  (SHARK)       ... done (  0.0 sec)
Two-electron RIJ gradient terms         ... done (  0.5 sec)

-----------------------------------------------------------
MP2 COSX Grid Generation
-----------------------------------------------------------

General Integration Accuracy     IntAcc      ... 4.871
Radial Grid Type                 RadialGrid  ... OptM3 with GC (2021)
Angular Grid (max. ang.)         AngularGrid ... 4 (Lebedev-302)
Angular grid pruning method      GridPruning ... 4 (adaptive)
Weight generation scheme         WeightScheme... mBecke (2022)
Basis function cutoff            BFCut       ... 1.0000e-12
Integration weight cutoff        WCut        ... 1.0000e-14
Partially contracted basis set               ... on
Rotationally invariant grid construction     ... off
Angular grids for H and He will be reduced by one unit

Total number of grid points                  ...   113004
Total number of batches                      ...      895
Average number of points per batch           ...      126
Average number of grid points per atom       ...     5381
UseSFitting                                  ... on
Two-electron COSX gradient terms        ... 
Integration Timings:
Total Time                  =     4.9 sec
Basis fcn evaluation        =     0.1 sec
Density evaluation          =     0.1 sec
A evaluation                =     4.0 sec
A derivative evaluation     =     0.0 sec
S-fit derivative evaluation =     0.0 sec
anal. over. der. evaluation =     0.0 sec
num. over. der. evaluation  =     0.4 sec
K(P) evaluation             =     0.1 sec
finalize                    =     0.0 sec

done (  5.7 sec)
CPCM gradient                           ... done (  0.6 sec)
DFT XC gradient                         ... Exchange-correlation gradient    ... done
done (  0.7 sec)
Empirical dispersion gradient           ... 
-------------------
DISPERSION GRADIENT
-------------------

   1   C   :    0.000143362    0.000087876    0.000068653
   2   C   :   -0.000155547    0.000032889    0.000067855
   3   C   :   -0.000261116   -0.000186929   -0.000006287
   4   C   :   -0.000143682   -0.000138357   -0.000047601
   5   C   :   -0.000151211   -0.000031079   -0.000024587
   6   C   :   -0.000176926    0.000075823    0.000014743
   7   C   :   -0.000216632    0.000112047    0.000075728
   8   C   :    0.000246318    0.000119972   -0.000072091
   9   C   :    0.000261269    0.000037222   -0.000104130
  10   C   :    0.000239712   -0.000042118   -0.000012597
  11   O   :    0.000152366   -0.000045941    0.000084326
  12   H   :   -0.000048864   -0.000166842   -0.000017470
  13   H   :   -0.000044048   -0.000108640   -0.000038844
  14   H   :   -0.000112236   -0.000023207   -0.000023804
  15   H   :   -0.000089647    0.000080915    0.000013856
  16   H   :   -0.000056245    0.000131680    0.000062402
  17   H   :    0.000109037   -0.000059343    0.000034482
  18   H   :    0.000114488   -0.000111088   -0.000012626
  19   H   :    0.000036380    0.000090478    0.000116375
  20   H   :    0.000075945    0.000123099   -0.000097452
  21   H   :    0.000077278    0.000021543   -0.000080931

Difference to translation invariance:
           :   -0.0000000000    0.0000000000    0.0000000000

Difference to rotation invariance:
           :    0.0000000000    0.0000000000   -0.0000000000

Norm of the Dispersion gradient    ...    0.0008915785
RMS gradient                       ...    0.0001123283
MAX gradient                       ...    0.0002612694
done (  0.0 sec)

-------
TIMINGS
-------

Total time                :   18.667 sec
Integral trafo            :    0.262 sec (  1.4%)
FC preparation            :    0.106 sec (  0.6%)
I/O of integrals          :    0.104 sec (  0.6%)
K(i,j) operators          :    0.120 sec (  0.6%)
T(i,j) pair energies      :    0.022 sec (  0.1%)
V**(-1/2)                 :    0.149 sec (  0.8%)
Gamma(ia|P)               :    0.114 sec (  0.6%)
Gamma-Trafo               :    0.043 sec (  0.2%)
D(virtual)                :    0.006 sec (  0.0%)
D(internal)               :    0.146 sec (  0.8%)
W(virtual)                :    0.011 sec (  0.1%)
W(internal)               :    0.187 sec (  1.0%)
L(virtual)                :    0.131 sec (  0.7%)
L(internal)               :    0.018 sec (  0.1%)
XC kernel                 :    0.020 sec (  0.1%)
G(D)                      :    1.544 sec (  8.3%)
G(Z)                      :    1.541 sec (  8.3%)
Z-vector solution         :    6.016 sec ( 32.2%)
3-index derivative        :    0.252 sec (  1.4%)
2-index derivative        :    0.034 sec (  0.2%)
Fock matrix gradient      :    7.452 sec ( 39.9%)


---------------------------------------
MP2 TOTAL ENERGY:     -461.445747574 Eh
---------------------------------------

The final MP2 gradient
  0:   0.00014837  -0.00024629  -0.00066879
  1:   0.00003207  -0.00031992   0.00011897
  2:  -0.00027993   0.00000277   0.00001660
  3:  -0.00004573   0.00044370   0.00012127
  4:   0.00013243  -0.00017383  -0.00003786
  5:   0.00027186   0.00008124   0.00008601
  6:  -0.00016726  -0.00023933  -0.00016182
  7:  -0.00093979   0.00033747   0.00074822
  8:   0.00076495  -0.00131781   0.00043145
  9:  -0.00007956   0.00074076  -0.00019848
 10:   0.00021887   0.00019885   0.00015194
 11:  -0.00000235   0.00009866   0.00004169
 12:   0.00002860   0.00005208   0.00002023
 13:   0.00007750   0.00000390   0.00001153
 14:   0.00007045  -0.00003139  -0.00000715
 15:  -0.00006108  -0.00002344  -0.00003574
 16:  -0.00015322  -0.00039956   0.00012799
 17:   0.00002341  -0.00003600  -0.00005326
 18:  -0.00012976   0.00004195  -0.00000654
 19:   0.00076579  -0.00016406  -0.00047448
 20:  -0.00063730   0.00088544  -0.00022278

-----------------------------------
NORM OF THE MP2 GRADIENT:  0.002880
-----------------------------------

Maximum memory used throughout the entire MP2-calculation: 45.3 MB


-------------------------------------------------------------------------------
                          DFT DISPERSION CORRECTION                            
                                                                               
                              DFTD3 V3.1  Rev 1                                
                          USING Becke-Johnson damping                          
-------------------------------------------------------------------------------
-------------------------   ----------------
Dispersion correction           -0.018026109
-------------------------   ----------------


-------------------------   --------------------
FINAL SINGLE POINT ENERGY      -461.463773682442
-------------------------   --------------------

------------------------------------------------------------------------------
                         ORCA GEOMETRY RELAXATION STEP
------------------------------------------------------------------------------

Reading the OPT-File                    .... done
Getting information on internals        .... done
Copying old internal coords+grads       .... done
Making the new internal coordinates     .... (2022 redundants) done
Validating the new internal coordinates .... (2022 redundants) done
Calculating the B-matrix                .... done
Calculating the G,G- and P matrices     .... done
Transforming gradient to internals      .... done
Projecting the internal gradient        .... done
Number of atoms                         ....  21
Number of internal coordinates          .... 108
Current Energy                          ....  -461.463773682 Eh
Current gradient norm                   ....     0.002879647 Eh/bohr
Maximum allowed component of the step   ....  0.300
Current trust radius                    ....  0.300
Updating the Hessian (BFGS)             .... done
Forming the augmented Hessian           .... done
Diagonalizing the augmented Hessian     .... done
Last element of RFO vector              ....  0.990037911
Lowest eigenvalues of augmented Hessian:
 -0.000046884  0.001089379  0.014656863  0.020481158  0.021971268
Length of the computed step             ....  0.142217832
The final length of the internal step   ....  0.142217832
Converting the step to Cartesian space:
 Initial RMS(Int)=    0.0136849173
Transforming coordinates:
 Iter   0:  RMS(Cart)=    0.0482374725 RMS(Int)=    0.0136778182
done
Storing new coordinates                 .... done
The predicted energy change is          ....    -0.000023916
Previously predicted energy change      ....    -0.000026594
Actually observed energy change         ....    -0.000032367
Ratio of predicted to observed change   ....     1.217089426
New trust radius                        ....     0.450000000

                                .--------------------.
          ----------------------|Geometry convergence|-------------------------
          Item                value                   Tolerance       Converged
          ---------------------------------------------------------------------
          Energy change      -0.0000323671            0.0000010000      NO
          RMS gradient        0.0002387842            0.0000300000      NO
          MAX gradient        0.0012004650            0.0001000000      NO
          RMS step            0.0136849173            0.0006000000      NO
          MAX step            0.0528002927            0.0010000000      NO
          ........................................................
          Max(Bonds)      0.0007      Max(Angles)    0.24
          Max(Dihed)        3.03      Max(Improp)    0.00
          ---------------------------------------------------------------------

The optimization has not yet converged - more geometry cycles are needed


    ---------------------------------------------------------------------------
                         Redundant Internal Coordinates
                            (Angstroem and degrees)

        Definition                    Value    dE/dq     Step     New-Value
    ----------------------------------------------------------------------------
     1. B(C   1,C   0)                1.5177 -0.000045 -0.0005    1.5172   
     2. B(C   2,C   1)                1.4010 -0.000265 -0.0001    1.4009   
     3. B(C   3,C   2)                1.3983 -0.000214 -0.0007    1.3976   
     4. B(C   4,C   3)                1.3992 -0.000363 -0.0000    1.3992   
     5. B(C   5,C   4)                1.3994 -0.000148 -0.0007    1.3988   
     6. B(C   6,C   5)                1.3980 -0.000404  0.0000    1.3981   
     7. B(C   6,C   1)                1.4019 -0.000149 -0.0007    1.4012   
     8. B(C   7,C   0)                1.5096 -0.000360  0.0001    1.5097   
     9. B(C   8,C   7)                1.3365 -0.000066 -0.0005    1.3360   
    10. B(C   9,C   8)                1.4991 -0.000371  0.0001    1.4993   
    11. B(O  10,C   9)                1.4283  0.000015 -0.0005    1.4278   
    12. B(O  10,C   0)                1.4270  0.000013  0.0002    1.4273   
    13. B(H  11,C   2)                1.0904 -0.000076  0.0003    1.0906   
    14. B(H  12,C   3)                1.0919 -0.000060  0.0000    1.0919   
    15. B(H  13,C   4)                1.0915 -0.000076  0.0001    1.0916   
    16. B(H  14,C   5)                1.0917 -0.000072  0.0000    1.0918   
    17. B(H  15,C   6)                1.0932 -0.000050 -0.0000    1.0932   
    18. B(H  16,C   9)                1.1050 -0.000074  0.0004    1.1055   
    19. B(H  17,C   9)                1.1050  0.000046 -0.0003    1.1047   
    20. B(H  18,C   0)                1.1070  0.000021  0.0002    1.1071   
    21. B(H  19,C   7)                1.0898 -0.000119  0.0001    1.0899   
    22. B(H  20,C   8)                1.0903 -0.000117  0.0001    1.0904   
    23. A(C   7,C   0,O  10)          104.34 -0.000108   -0.02    104.32   
    24. A(C   1,C   0,O  10)          111.70 -0.000025   -0.09    111.61   
    25. A(C   1,C   0,C   7)          112.66  0.000339   -0.08    112.58   
    26. A(C   7,C   0,H  18)          110.65 -0.000069   -0.04    110.61   
    27. A(O  10,C   0,H  18)          109.35  0.000090    0.11    109.45   
    28. A(C   1,C   0,H  18)          108.11 -0.000223    0.12    108.23   
    29. A(C   2,C   1,C   6)          119.23 -0.000102    0.03    119.26   
    30. A(C   0,C   1,C   2)          120.81  0.000367   -0.16    120.65   
    31. A(C   0,C   1,C   6)          119.92 -0.000265    0.13    120.05   
    32. A(C   3,C   2,H  11)          120.53  0.000104   -0.05    120.49   
    33. A(C   1,C   2,C   3)          120.29 -0.000046    0.01    120.30   
    34. A(C   1,C   2,H  11)          119.17 -0.000058    0.04    119.21   
    35. A(C   2,C   3,C   4)          120.29  0.000127   -0.04    120.25   
    36. A(C   4,C   3,H  12)          119.97 -0.000045    0.01    119.98   
    37. A(C   2,C   3,H  12)          119.75 -0.000081    0.03    119.78   
    38. A(C   5,C   4,H  13)          120.18  0.000054   -0.01    120.17   
    39. A(C   3,C   4,H  13)          120.18  0.000016   -0.02    120.17   
    40. A(C   3,C   4,C   5)          119.63 -0.000070    0.03    119.66   
    41. A(C   4,C   5,C   6)          120.03 -0.000041    0.00    120.04   
    42. A(C   6,C   5,H  14)          119.85 -0.000001   -0.00    119.85   
    43. A(C   4,C   5,H  14)          120.12  0.000042   -0.00    120.11   
    44. A(C   1,C   6,C   5)          120.53  0.000132   -0.04    120.49   
    45. A(C   5,C   6,H  15)          119.91 -0.000127    0.05    119.96   
    46. A(C   1,C   6,H  15)          119.56 -0.000004   -0.01    119.55   
    47. A(C   0,C   7,C   8)          109.89  0.000068    0.02    109.92   
    48. A(C   8,C   7,H  19)          126.79 -0.000959    0.08    126.87   
    49. A(C   0,C   7,H  19)          123.32  0.000891   -0.11    123.21   
    50. A(C   7,C   8,C   9)          109.70  0.000095   -0.02    109.67   
    51. A(C   9,C   8,H  20)          124.20  0.001106   -0.09    124.11   
    52. A(C   7,C   8,H  20)          126.10 -0.001200    0.12    126.22   
    53. A(H  16,C   9,H  17)          107.23 -0.000156    0.08    107.31   
    54. A(O  10,C   9,H  17)          110.02  0.000065   -0.10    109.92   
    55. A(C   8,C   9,H  17)          112.31 -0.000009    0.14    112.45   
    56. A(C   8,C   9,O  10)          104.90 -0.000119    0.02    104.92   
    57. A(O  10,C   9,H  16)          109.88 -0.000151    0.11    109.99   
    58. A(C   8,C   9,H  16)          112.50  0.000369   -0.24    112.26   
    59. A(C   0,O  10,C   9)          111.16  0.000064   -0.01    111.15   
    60. D(C   6,C   1,C   0,C   7)    -88.87  0.000094   -2.80    -91.67   
    61. D(C   2,C   1,C   0,O  10)    -28.23  0.000023   -2.87    -31.10   
    62. D(C   2,C   1,C   0,H  18)   -148.58  0.000071   -3.03   -151.60   
    63. D(C   2,C   1,C   0,C   7)     88.84  0.000093   -3.01     85.83   
    64. D(C   6,C   1,C   0,O  10)    154.06  0.000023   -2.66    151.40   
    65. D(C   3,C   2,C   1,C   6)      0.18 -0.000009   -0.04      0.14   
    66. D(H  11,C   2,C   1,C   6)   -179.10  0.000001   -0.08   -179.18   
    67. D(C   3,C   2,C   1,C   0)   -177.54 -0.000005    0.16   -177.38   
    68. D(H  11,C   2,C   1,C   0)      3.17  0.000005    0.12      3.30   
    69. D(H  12,C   3,C   2,H  11)     -0.43 -0.000004    0.03     -0.41   
    70. D(H  12,C   3,C   2,C   1)   -179.70  0.000007   -0.01   -179.72   
    71. D(C   4,C   3,C   2,H  11)    179.46 -0.000009    0.10    179.56   
    72. D(C   4,C   3,C   2,C   1)      0.19  0.000002    0.06      0.25   
    73. D(C   5,C   4,C   3,H  12)    179.61 -0.000002    0.04    179.65   
    74. D(C   5,C   4,C   3,C   2)     -0.28  0.000004   -0.04     -0.32   
    75. D(H  13,C   4,C   3,H  12)     -0.03 -0.000002    0.05      0.02   
    76. D(H  13,C   4,C   3,C   2)   -179.92  0.000004   -0.03   -179.95   
    77. D(H  14,C   5,C   4,H  13)      0.10 -0.000004    0.01      0.10   
    78. D(H  14,C   5,C   4,C   3)   -179.54 -0.000004    0.02   -179.53   
    79. D(C   6,C   5,C   4,H  13)    179.64 -0.000003   -0.01    179.63   
    80. D(C   6,C   5,C   4,C   3)      0.00 -0.000002   -0.00      0.00   
    81. D(H  15,C   6,C   5,H  14)      0.21 -0.000001    0.01      0.23   
    82. D(H  15,C   6,C   5,C   4)   -179.33 -0.000003    0.03   -179.31   
    83. D(C   1,C   6,C   5,H  14)    179.91 -0.000003    0.00    179.91   
    84. D(C   1,C   6,C   5,C   4)      0.37 -0.000005    0.02      0.38   
    85. D(H  15,C   6,C   1,C   2)    179.24  0.000008   -0.01    179.24   
    86. D(H  15,C   6,C   1,C   0)     -3.01  0.000019   -0.21     -3.22   
    87. D(C   5,C   6,C   1,C   2)     -0.46  0.000010    0.00     -0.45   
    88. D(C   5,C   6,C   1,C   0)    177.29  0.000021   -0.20    177.08   
    89. D(C   8,C   7,C   0,O  10)     -0.05  0.000049   -0.83     -0.88   
    90. D(C   8,C   7,C   0,C   1)   -121.40 -0.000040   -0.67   -122.07   
    91. D(H  19,C   7,C   0,O  10)    179.56  0.000074   -0.83    178.73   
    92. D(H  19,C   7,C   0,C   1)     58.21 -0.000015   -0.67     57.54   
    93. D(C   8,C   7,C   0,H  18)    117.45  0.000061   -0.74    116.71   
    94. D(H  20,C   8,C   7,H  19)     -0.27 -0.000037    0.23     -0.03   
    95. D(H  20,C   8,C   7,C   0)    179.32 -0.000001    0.22    179.55   
    96. D(C   9,C   8,C   7,H  19)    179.88 -0.000035   -0.18    179.70   
    97. D(C   9,C   8,C   7,C   0)     -0.53  0.000001   -0.18     -0.71   
    98. D(H  17,C   9,C   8,C   7)    120.38 -0.000053    1.09    121.47   
    99. D(H  16,C   9,C   8,H  20)     61.62  0.000011    0.72     62.35   
   100. D(H  16,C   9,C   8,C   7)   -118.52  0.000005    1.12   -117.40   
   101. D(O  10,C   9,C   8,H  20)   -178.96 -0.000047    0.73   -178.22   
   102. D(O  10,C   9,C   8,C   7)      0.90 -0.000053    1.13      2.03   
   103. D(C   0,O  10,C   9,H  17)   -121.94  0.000131   -1.81   -123.75   
   104. D(C   0,O  10,C   9,H  16)    120.22  0.000374   -1.91    118.31   
   105. D(C   0,O  10,C   9,C   8)     -0.93  0.000085   -1.69     -2.63
[truncated: 408,634 more chars]
