# Supplementary material for: Bro̷nsted Acid-Catalyzed Reduction of Furans
Source: J Am Chem Soc. 2025 Feb 19;147(9):7932–8. doi: 10.1021/jacs.4c18485 (PMC11887439; doi:10.1021/jacs.4c18485)
Supplement: Supplementary file 2 — ja4c18485_si_002.zip [file ja4c18485_si_002.zip › AllCoordinates/2-Ph-Furan/IM_2/calc.xyz]

21
Coordinates from ORCA-job calc E -461.463834467285
  C           0.99704792164311      0.57051830862029      0.51547739855749
  C          -0.46297703608629      0.24021029466617      0.27016060781830
  C          -0.83191842851250     -1.01200584405503     -0.24090560112064
  C          -2.17307149790168     -1.29511622898632     -0.51520981387201
  C          -3.15867325709331     -0.32725046080543     -0.28642121005723
  C          -2.79569731243564      0.92358485430452      0.22451495789442
  C          -1.45379803597617      1.20298424881183      0.50503256605954
  C           1.70583673608443      1.04290376304144     -0.73216962060087
  C           2.75737373599574      0.25736067763926     -0.98228437735951
  C           2.86281344826245     -0.79742886142406      0.07959877610596
  O           1.73061155618090     -0.58469909061240      0.92299570146890
  H          -0.06185778350214     -1.76516087645964     -0.41215685067427
  H          -2.45151075941934     -2.27483414166930     -0.90875726261241
  H          -4.20582884751006     -0.54942676090694     -0.50031707576245
  H          -3.55944010189161      1.68072030577556      0.41287365411422
  H          -1.17265100703596      2.17640192936246      0.91539525657114
  H           3.79697939515688     -0.70371402409423      0.66385273818964
  H           2.83459533501978     -1.82089425820926     -0.33430190366531
  H           1.04982695805455      1.34202115760427      1.30787044540526
  H           1.36853611147753      1.90197881425971     -1.31208450495342
  H           3.45592116508933      0.34579641533710     -1.81508638030675
