# Supplementary material for: Bro̷nsted Acid-Catalyzed Reduction of Furans
Source: J Am Chem Soc. 2025 Feb 19;147(9):7932–8. doi: 10.1021/jacs.4c18485 (PMC11887439; doi:10.1021/jacs.4c18485)
Supplement: Supplementary file 2 — ja4c18485_si_002.zip [file ja4c18485_si_002.zip › AllCoordinates/2-Ph-Furan/IM_2/CREST/calc.xyz]

21
	Energy:      38.8003386
C       -0.6444133282     -1.0477905644      0.7454855695                 
C       -0.8751173248     -2.4832791475      0.3152919639                 
C        0.1924849825     -3.3850471002      0.1276864838                 
C       -0.0556283923     -4.7037688805     -0.2662050536                 
C       -1.3657598049     -5.1394067762     -0.4752596495                 
C       -2.4321811561     -4.2574754289     -0.2899960935                 
C       -2.1905357091     -2.9380041628      0.1034753565                 
C       -1.1278361085     -0.1074921321     -0.2918876080                 
C       -0.0942964547      0.6581462787     -0.6981199519                 
C        1.1080740076      0.2631981994      0.0561231795                 
O        0.7347568886     -0.7734358006      0.9467049541                 
H        1.2186057807     -3.0783494666      0.2817307901                 
H        0.7698523611     -5.3891523538     -0.4092445138                 
H       -1.5545675190     -6.1607305213     -0.7797775596                 
H       -3.4475192760     -4.5963107208     -0.4506317221                 
H       -3.0304820271     -2.2690650778      0.2446956164                 
H        1.4843419783      1.1347175801      0.6318078679                 
H        1.8842393992     -0.1034505303     -0.6480322428                 
H       -1.1903815262     -0.8519335650      1.6933345252                 
H       -2.1379772703     -0.0320005856     -0.6730741025                 
H       -0.1524283208      1.4321084591     -1.4518364808                 
