# Supplementary material for: Bro̷nsted Acid-Catalyzed Reduction of Furans
Source: J Am Chem Soc. 2025 Feb 19;147(9):7932–8. doi: 10.1021/jacs.4c18485 (PMC11887439; doi:10.1021/jacs.4c18485)
Supplement: Supplementary file 2 — ja4c18485_si_002.zip [file ja4c18485_si_002.zip › AllCoordinates/2-Ph-Furan/IM_2/SP/calc.mpi8.out]

! Job execution by suborca V 10.00 !
Job started from head1.mpi-muelheim.mpg.de, running /hsnfs/software/orca/orca_stable_directory/orca_stable_20240818/orca on xe30th88.mpi-muelheim.mpg.de in /usr/scratch/frank/calc__9295248 (/bin/ksh)
Job execution start: Sun Aug 18 10:36:43 CEST 2024
Shared library path: /hsnfs/software/openmpi-4.1.0/lib:/hsnfs/software/orca/orca_stable_directory/orca_stable_20240818:/hsnfs/software/themis/llvm-14.0.1/lib::/hsnfs/software/cfour-2.1/lib:/hsnfs/software/orca/orca_stable:/usr/users/openmpi-2.0.4/lib:/opt/intel/lib/intel64:/opt/intel/mkl/lib/intel64
SLURM Job ID is: 9295248
SLURM_JOB_NODELIST: xe30th88
Maxcore enforced by SLURM: 9600 MB per core
Expanded nodelist (1 nodes):
xe30th88

                                 *****************
                                 * O   R   C   A *
                                 *****************

                                            #,                                       
                                            ###                                      
                                            ####                                     
                                            #####                                    
                                            ######                                   
                                           ########,                                 
                                     ,,################,,,,,                         
                               ,,#################################,,                 
                          ,,##########################################,,             
                       ,#########################################, ''#####,          
                    ,#############################################,,   '####,        
                  ,##################################################,,,,####,       
                ,###########''''           ''''###############################       
              ,#####''   ,,,,##########,,,,          '''####'''          '####       
            ,##' ,,,,###########################,,,                        '##       
           ' ,,###''''                  '''############,,,                           
         ,,##''                                '''############,,,,        ,,,,,,###''
      ,#''                                            '''#######################'''  
     '                                                          ''''####''''         
             ,#######,   #######,   ,#######,      ##                                
            ,#'     '#,  ##    ##  ,#'     '#,    #''#        ,####,   ,####,        
            ##       ##  ##   ,#'  ##            #'  '#       #'       #'  '#        
            ##       ##  #######   ##           ,######,      #####,   #    #        
            '#,     ,#'  ##    ##  '#,     ,#' ,#      #,     #,   #   #,  ,#        
             '#######'   ##     ##  '#######'  #'      '#     '####' # '####'        


                #########################################################
                #                        -***-                          #
                #          Department of theory and spectroscopy        #
                #                                                       #
                #                      Frank Neese                      #
                #                                                       #
                #     Directorship, Architecture, Infrastructure        #
                #                    SHARK, DRIVERS                     #
                #        Core code/Algorithms in most modules           #
                #                                                       #
                #        Max Planck Institute fuer Kohlenforschung      #
                #                Kaiser Wilhelm Platz 1                 #
                #                 D-45470 Muelheim/Ruhr                 #
                #                      Germany                          #
                #                                                       #
                #                  All rights reserved                  #
                #                        -***-                          #
                #########################################################


                         Program Version 6.0.x  -   STABLE   -
                                (GIT: $c601ac21$)
                ($2024-08-14 11:52:48 +0200 $)

                         (BUILD: $Sun 18 Aug 2024 01:04:00 AM CEST$)


 With contributions from (in alphabetic order):
   Daniel Aravena         : Magnetic Suceptibility
   Michael Atanasov       : Ab Initio Ligand Field Theory (pilot matlab implementation)
   Alexander A. Auer      : GIAO ZORA, VPT2 properties, NMR spectrum
   Ute Becker             : All parallelization in ORCA, NUMFREQ, NUMCALC
   Giovanni Bistoni       : ED, misc. LED, open-shell LED, HFLD
   Martin Brehm           : Molecular dynamics
   Dmytro Bykov           : pre 5.0 version of the SCF Hessian
   Marcos Casanova-Páez   : Triplet and SCS-CIS(D). UHF-(DLPNO)-IP/EA/STEOM-CCSD. UHF-CVS-IP/STEOM-CCSD
   Vijay G. Chilkuri      : MRCI spin determinant printing, contributions to CSF-ICE
   Pauline Colinet        : FMM embedding
   Dipayan Datta          : RHF DLPNO-CCSD density
   Achintya Kumar Dutta   : EOM-CC, STEOM-CC
   Nicolas Foglia         : Exact transition moments, OPA infrastructure, MCD improvements
   Dmitry Ganyushin       : Spin-Orbit,Spin-Spin,Magnetic field MRCI
   Miquel Garcia          : C-PCM and meta-GGA Hessian, CCSD/C-PCM, Gaussian charge scheme
   Tiago L. C. Gouveia    : GS-ROHF, GS-ROCIS
   Yang Guo               : DLPNO-NEVPT2, F12-NEVPT2, CIM, IAO-localization
   Andreas Hansen         : Spin unrestricted coupled pair/coupled cluster methods
   Ingolf Harden          : AUTO-CI MPn and infrastructure 
   Benjamin Helmich-Paris : MC-RPA, TRAH-(SCF,CASSCF), AVAS, COSX integrals, SCF dyn. polar.
   Lee Huntington         : MR-EOM, pCC
   Robert Izsak           : Overlap fitted RIJCOSX, COSX-SCS-MP3, EOM
   Riya Kayal             : Wick's Theorem for AUTO-CI, AUTO-CI UHF-CCSDT
   Emily Kempfer          : AUTO-CI, RHF CISDT and CCSDT
   Christian Kollmar      : KDIIS, OOCD, Brueckner-CCSD(T), CCSD density, CASPT2, CASPT2-K, improved NEVPT2
   Axel Koslowski         : Symmetry handling
   Simone Kossmann        : Meta GGA functionals, TD-DFT gradient, OOMP2, (MP2 Hessian; deprecated post 5.0)
   Lucas Lang             : DCDCAS
   Marvin Lechner         : AUTO-CI (C++ implementation), FIC-MRCC
   Spencer Leger          : CASSCF response
   Dagmar Lenk            : GEPOL surface, SMD, ORCA-2-JSON
   Dimitrios Liakos       : Extrapolation schemes; Compound Job, initial MDCI parallelization
   Dimitrios Manganas     : Further ROCIS development; embedding schemes. LFT, Crystal Embedding
   Dimitrios Pantazis     : SARC Basis sets
   Anastasios Papadopoulos: AUTO-CI, single reference methods and gradients
   Taras Petrenko         : pre 6.0 DFT Hessian and TD-DFT gradient, (ASA, deprecated), ECA, 1-Electron XAS/XES, NRVS
   Peter Pinski           : DLPNO-MP2, DLPNO-MP2 Gradient
   Christoph Reimann      : Effective Core Potentials
   Marius Retegan         : Local ZFS, SOC
   Christoph Riplinger    : Optimizer, TS searches, QM/MM, DLPNO-CCSD(T), (RO)-DLPNO pert. Triples
   Michael Roemelt        : Original ROCIS implementation
   Masaaki Saitow         : Open-shell DLPNO-CCSD energy and density
   Barbara Sandhoefer     : DKH picture change effects
   Kantharuban Sivalingam : CASSCF convergence/infrastructure, NEVPT2 and variants, FIC-MRCI
   Bernardo de Souza      : ESD, SOC TD-DFT
   Georgi Stoychev        : AutoAux, RI-MP2 NMR, DLPNO-MP2 response, X2C
   Van Anh Tran           : RI-MP2 g-tensors
   Willem Van den Heuvel  : Paramagnetic NMR
   Zikuan Wang            : NOTCH, Electric field optimization 
   Frank Wennmohs         : Technical directorship and infrastructure
   Hang Xu                : AUTO-CI-Response properties 


 We gratefully acknowledge several colleagues who have allowed us to
 interface, adapt or use parts of their codes:
   Stefan Grimme, W. Hujo, H. Kruse, P. Pracht,  : VdW corrections, initial TS optimization,
                  C. Bannwarth, S. Ehlert,         DFT functionals, gCP, sTDA/sTD-DF
                  L. Wittmann, M. Mueller
   Ed Valeev, F. Pavosevic, A. Kumar             : LibInt (2-el integral package), F12 methods
   Garnet Chan, S. Sharma, J. Yang, R. Olivares  : DMRG
   Ulf Ekstrom                                   : XCFun DFT Library
   Mihaly Kallay                                 : mrcc  (arbitrary order and MRCC methods)
   Frank Weinhold                                : gennbo (NPA and NBO analysis)
   Simon Mueller                                 : openCOSMO-RS
   Christopher J. Cramer and Donald G. Truhlar   : smd solvation model
   Lars Goerigk                                  : TD-DFT with DH, B97 family of functionals
   V. Asgeirsson, H. Jonsson                     : NEB implementation
   FAccTs GmbH                                   : IRC, NEB, NEB-TS, DLPNO-Multilevel, CI-OPT
                                                   MM, QMMM, 2- and 3-layer-ONIOM, Crystal-QMMM,
                                                   LR-CPCM, SF, NACMEs, symmetry and pop. for TD-DFT,
                                                   nearIR, NL-DFT gradient (VV10), updates on ESD,
                                                   ML-optimized integration grids, MBIS, APM,
                                                   GOAT, DOCKER, SOLVATOR, interface openCOSMO-RS
   S Lehtola, MJT Oliveira, MAL Marques          : LibXC Library
   Liviu Ungur et al                             : ANISO software


 Your calculation uses the libint2 library for the computation of 2-el integrals
 For citations please refer to: http://libint.valeyev.net

 Your ORCA version has been built with support for libXC version: 6.2.2
 For citations please refer to: https://libxc.gitlab.io

 This ORCA versions uses:
   CBLAS   interface :  Fast vector & matrix operations
   LAPACKE interface :  Fast linear algebra routines
   SCALAPACK package :  Parallel linear algebra routines
   Shared memory     :  Shared parallel matrices
   BLAS/LAPACK       :  OpenBLAS 0.3.26  USE64BITINT DYNAMIC_ARCH NO_AFFINITY Haswell SINGLE_THREADED
        Core in use  :  Haswell
   Copyright (c) 2011-2014, The OpenBLAS Project


NOTE: MaxCore=8000 MB was set to SCF,MP2,MDCI,CIPSI,MRCI and CIS
      => If you want to overwrite this, your respective input block should be placed after the MaxCore statement


***************************************
The coordinates will be read from file: calc.xyz
***************************************


================================================================================

----- Orbital basis set information -----
Your calculation utilizes the basis: def2-TZVPP
   F. Weigend and R. Ahlrichs, Phys. Chem. Chem. Phys. 7, 3297 (2005).

----- AuxC basis set information -----
Your calculation utilizes the auxiliary basis: def2-TZVPP/C
  H-La, Hf-Rn : A. Hellweg, C. Hattig, S. Hofener and W. Klopper, Theor. Chem. Acc. 117, 587 (2007).
        Ce-Lu : J. Chmela and M. E. Harding, Mol. Phys. (2018).

================================================================================
                                        WARNINGS
                       Please study these warnings very carefully!
================================================================================

WARNING: Old DensityContainer found on disk!
         Will remove this file - 
         If you want to keep old densities, please start your calculation with a different basename. 


WARNING: Post HF methods need fully converged wavefunctions
  ===> : Setting SCFConvForced true
         You can overwrite this default with %scf ConvForced false 


WARNING: MDCI localization with Augmented Hessian Foster-Boys
  ===> : Switching off randomization!

================================================================================
                                       INPUT FILE
================================================================================
NAME = calc.inp
|  1> ! DLPNO-CCSD(T) def2-TZVPP def2-TZVPP/C
|  2> 
|  3> %cpcm
|  4> epsilon 16.7                    # Dielectric constant
|  5> refrac 1.275
|  6> SURFACETYPE VDW_GAUSSIAN
|  7> end
|  8> 
|  9> 
| 10> %PAL NPROCS 8 END
| 11> 
| 12> %maxcore 8000
| 13> 
| 14> * xyzfile 0 1 calc.xyz 
| 15> 
| 16>                          ****END OF INPUT****
================================================================================

                       ****************************
                       * Single Point Calculation *
                       ****************************

---------------------------------
CARTESIAN COORDINATES (ANGSTROEM)
---------------------------------
  C      0.997048    0.570518    0.515477
  C     -0.462977    0.240210    0.270161
  C     -0.831918   -1.012006   -0.240906
  C     -2.173071   -1.295116   -0.515210
  C     -3.158673   -0.327250   -0.286421
  C     -2.795697    0.923585    0.224515
  C     -1.453798    1.202984    0.505033
  C      1.705837    1.042904   -0.732170
  C      2.757374    0.257361   -0.982284
  C      2.862813   -0.797429    0.079599
  O      1.730612   -0.584699    0.922996
  H     -0.061858   -1.765161   -0.412157
  H     -2.451511   -2.274834   -0.908757
  H     -4.205829   -0.549427   -0.500317
  H     -3.559440    1.680720    0.412874
  H     -1.172651    2.176402    0.915395
  H      3.796979   -0.703714    0.663853
  H      2.834595   -1.820894   -0.334302
  H      1.049827    1.342021    1.307870
  H      1.368536    1.901979   -1.312085
  H      3.455921    0.345796   -1.815086

----------------------------
CARTESIAN COORDINATES (A.U.)
----------------------------
  NO LB      ZA    FRAG     MASS         X           Y           Z
   0 C     6.0000    0    12.011    1.884148    1.078123    0.974111
   1 C     6.0000    0    12.011   -0.874900    0.453932    0.510530
   2 C     6.0000    0    12.011   -1.572098   -1.912414   -0.455246
   3 C     6.0000    0    12.011   -4.106510   -2.447415   -0.973605
   4 C     6.0000    0    12.011   -5.969027   -0.618414   -0.541258
   5 C     6.0000    0    12.011   -5.283102    1.745322    0.424272
   6 C     6.0000    0    12.011   -2.747280    2.273311    0.954373
   7 C     6.0000    0    12.011    3.223564    1.970802   -1.383600
   8 C     6.0000    0    12.011    5.210681    0.486341   -1.856248
   9 C     6.0000    0    12.011    5.409933   -1.506922    0.150420
  10 O     8.0000    0    15.999    3.270382   -1.104921    1.744209
  11 H     1.0000    0     1.008   -0.116894   -3.335671   -0.778864
  12 H     1.0000    0     1.008   -4.632684   -4.298814   -1.717302
  13 H     1.0000    0     1.008   -7.947865   -1.038266   -0.945462
  14 H     1.0000    0     1.008   -6.726367    3.176101    0.780218
  15 H     1.0000    0     1.008   -2.215989    4.112804    1.729846
  16 H     1.0000    0     1.008    7.175251   -1.329827    1.254500
  17 H     1.0000    0     1.008    5.356609   -3.440991   -0.631739
  18 H     1.0000    0     1.008    1.983885    2.536052    2.471517
  19 H     1.0000    0     1.008    2.586158    3.594219   -2.479480
  20 H     1.0000    0     1.008    6.530745    0.653461   -3.430016

--------------------------------
INTERNAL COORDINATES (ANGSTROEM)
--------------------------------
 C      0   0   0     0.000000000000     0.00000000     0.00000000
 C      1   0   0     1.516890434110     0.00000000     0.00000000
 C      2   1   0     1.401910011034   120.44845526     0.00000000
 C      3   2   1     1.397886206642   120.32647474   182.50965775
 C      4   3   2     1.400185415641   120.21732310     0.25675300
 C      5   4   3     1.399069794416   119.67323606   359.69455004
 C      6   5   4     1.399088209622   120.03973402   359.97488424
 C      1   2   3     1.510679544258   112.71344248    83.21401672
 C      8   1   2     1.336175659393   109.87663763   237.35911098
 C      9   8   1     1.500431383387   109.64056660   359.19537499
 O     10   9   8     1.427744183506   104.92730906     2.95715276
 H      3   2   1     1.090670844161   119.22481634     3.12183971
 H      4   3   2     1.091904393799   119.80819691   180.28236244
 H      5   4   3     1.091626575452   120.16742804   180.03905939
 H      6   5   4     1.091804075263   120.10034915   180.47579662
 H      7   6   5     1.093152857772   119.98480154   180.72766183
 H     10   9   8     1.105803408967   111.94480051   243.44876549
 H     10   9   8     1.104351145717   112.61020952   122.38455684
 H      1   2   3     1.107198723521   108.26154044   205.80197414
 H      8   1   2     1.089992168816   122.72867679    57.14127831
 H      9   8   1     1.090572586538   126.82354107   179.65917729

---------------------------
INTERNAL COORDINATES (A.U.)
---------------------------
 C      0   0   0     0.000000000000     0.00000000     0.00000000
 C      1   0   0     2.866507495632     0.00000000     0.00000000
 C      2   1   0     2.649225985258   120.44845526     0.00000000
 C      3   2   1     2.641622096940   120.32647474   182.50965775
 C      4   3   2     2.645966972272   120.21732310     0.25675300
 C      5   4   3     2.643858753688   119.67323606   359.69455004
 C      6   5   4     2.643893553384   120.03973402   359.97488424
 C      1   2   3     2.854770614765   112.71344248    83.21401672
 C      8   1   2     2.525006063064   109.87663763   237.35911098
 C      9   8   1     2.835404397343   109.64056660   359.19537499
 O     10   9   8     2.698045496125   104.92730906     2.95715276
 H      3   2   1     2.061069197718   119.22481634     3.12183971
 H      4   3   2     2.063400268704   119.80819691   180.28236244
 H      5   4   3     2.062875268115   120.16742804   180.03905939
 H      6   5   4     2.063210694147   120.10034915   180.47579662
 H      7   6   5     2.065759523702   119.98480154   180.72766183
 H     10   9   8     2.089665600904   111.94480051   243.44876549
 H     10   9   8     2.086921221088   112.61020952   122.38455684
 H      1   2   3     2.092302363283   108.26154044   205.80197414
 H      8   1   2     2.059786687180   122.72867679    57.14127831
 H      9   8   1     2.060883517719   126.82354107   179.65917729

---------------------
BASIS SET INFORMATION
---------------------
There are 3 groups of distinct atoms

 Group   1 Type C   : 11s6p2d1f contracted to 5s3p2d1f pattern {62111/411/11/1}
 Group   2 Type O   : 11s6p2d1f contracted to 5s3p2d1f pattern {62111/411/11/1}
 Group   3 Type H   : 5s2p1d contracted to 3s2p1d pattern {311/11/1}

Atom   0C    basis set group =>   1
Atom   1C    basis set group =>   1
Atom   2C    basis set group =>   1
Atom   3C    basis set group =>   1
Atom   4C    basis set group =>   1
Atom   5C    basis set group =>   1
Atom   6C    basis set group =>   1
Atom   7C    basis set group =>   1
Atom   8C    basis set group =>   1
Atom   9C    basis set group =>   1
Atom  10O    basis set group =>   2
Atom  11H    basis set group =>   3
Atom  12H    basis set group =>   3
Atom  13H    basis set group =>   3
Atom  14H    basis set group =>   3
Atom  15H    basis set group =>   3
Atom  16H    basis set group =>   3
Atom  17H    basis set group =>   3
Atom  18H    basis set group =>   3
Atom  19H    basis set group =>   3
Atom  20H    basis set group =>   3
---------------------------------
AUXILIARY/C BASIS SET INFORMATION
---------------------------------
There are 3 groups of distinct atoms

 Group   1 Type C   : 8s6p5d3f1g contracted to 8s6p4d3f1g pattern {11111111/111111/2111/111/1}
 Group   2 Type O   : 8s6p5d3f1g contracted to 8s6p4d3f1g pattern {11111111/111111/2111/111/1}
 Group   3 Type H   : 4s3p2d1f contracted to 4s3p2d1f pattern {1111/111/11/1}

Atom   0C    basis set group =>   1
Atom   1C    basis set group =>   1
Atom   2C    basis set group =>   1
Atom   3C    basis set group =>   1
Atom   4C    basis set group =>   1
Atom   5C    basis set group =>   1
Atom   6C    basis set group =>   1
Atom   7C    basis set group =>   1
Atom   8C    basis set group =>   1
Atom   9C    basis set group =>   1
Atom  10O    basis set group =>   2
Atom  11H    basis set group =>   3
Atom  12H    basis set group =>   3
Atom  13H    basis set group =>   3
Atom  14H    basis set group =>   3
Atom  15H    basis set group =>   3
Atom  16H    basis set group =>   3
Atom  17H    basis set group =>   3
Atom  18H    basis set group =>   3
Atom  19H    basis set group =>   3
Atom  20H    basis set group =>   3

Checking for AutoStart:
The File: calc.gbw exists
Trying to determine its content:
     ... Fine, the file contains calculation information
     ... Fine, the calculation information was read
     ... Fine, the file contains a basis set
     ... Fine, the basis set was read
     ... Fine, the file contains a geometry
     ... Fine, the geometry was read
     ... Fine, the file contains a set of orbitals
     ... Fine, the orbitals can be read
     => possible old guess file was deleted
     => GBW file was renamed to GES file
     => GES file is set as startup file
     => Guess is set to MORead
     ... now leaving AutoStart


           ************************************************************
           *        Program running with 8 parallel MPI-processes     *
           *              working on a common directory               *
           ************************************************************
------------------------------------------------------------------------------
                             ORCA STARTUP CALCULATIONS
------------------------------------------------------------------------------
------------------------------------------------------------------------------
                   ___                                                        
                  /   \      - P O W E R E D   B Y -                         
                 /     \                                                     
                 |  |  |   _    _      __       _____    __    __             
                 |  |  |  | |  | |    /  \     |  _  \  |  |  /  |          
                  \  \/   | |  | |   /    \    | | | |  |  | /  /          
                 / \  \   | |__| |  /  /\  \   | |_| |  |  |/  /          
                |  |  |   |  __  | /  /__\  \  |    /   |      \           
                |  |  |   | |  | | |   __   |  |    \   |  |\   \          
                \     /   | |  | | |  |  |  |  | |\  \  |  | \   \       
                 \___/    |_|  |_| |__|  |__|  |_| \__\ |__|  \__/        
                                                                              
                      - O R C A' S   B I G   F R I E N D -                    
                                      &                                       
                       - I N T E G R A L  F E E D E R -                       
                                                                              
 v1 FN, 2020, v2 2021, v3 2022-2024                                           
------------------------------------------------------------------------------


----------------------
SHARK INTEGRAL PACKAGE
----------------------

Number of atoms                             ...     21
Number of basis functions                   ...    481
Number of shells                            ...    181
Maximum angular momentum                    ...      3
Integral batch strategy                     ... SHARK/LIBINT Hybrid
RI-J (if used) integral strategy            ... SPLIT-RIJ (Revised 2003 algorithm where possible)
Printlevel                                  ...      1
Contraction scheme used                     ... SEGMENTED contraction
Prescreening option                         ... SCHWARTZ
   Thresh                                   ... 1.000e-10
   Tcut                                     ... 1.000e-11
   Tpresel                                  ... 1.000e-11 
Coulomb Range Separation                    ... NOT USED
Exchange Range Separation                   ... NOT USED
Multipole approximations                    ... NOT USED
Finite Nucleus Model                        ... NOT USED
CABS basis                                  ... NOT available
Auxiliary Coulomb fitting basis             ... NOT available
Auxiliary J/K fitting basis                 ... NOT available
Auxiliary Correlation fitting basis         ... AVAILABLE
   # of basis functions in Aux-C            ...   1136
   # of shells in Aux-C                     ...    342
   Maximum angular momentum in Aux-C        ...      4
Auxiliary 'external' fitting basis          ... NOT available

Checking pre-screening integrals            ... done (  0.0 sec) Dimension = 181
Check shell pair data                       ... done (  0.0 sec)
Shell pair information
Shell pair cut-off parameter TPreSel        ...   1.0e-11
Total number of shell pairs                 ...     16471
Shell pairs after pre-screening             ...     13763
Total number of primitive shell pairs       ...     45422
Primitive shell pairs kept                  ...     28174
          la=0 lb=0:   2996 shell pairs
          la=1 lb=0:   3836 shell pairs
          la=1 lb=1:   1260 shell pairs
          la=2 lb=0:   2191 shell pairs
          la=2 lb=1:   1423 shell pairs
          la=2 lb=2:    424 shell pairs
          la=3 lb=0:    778 shell pairs
          la=3 lb=1:    507 shell pairs
          la=3 lb=2:    291 shell pairs
          la=3 lb=3:     57 shell pairs

Calculating one electron integrals          ... done (  0.0 sec)
Calculating RI/C V-Matrix + Cholesky decomp.... done (  0.1 sec)
Calculating Nuclear repulsion               ... done (  0.0 sec) ENN=    565.830676084824 Eh

Diagonalization of the overlap matrix:
Smallest eigenvalue                        ... 8.812e-06
Time for diagonalization                   ...    0.041 sec
Threshold for overlap eigenvalues          ... 1.000e-07
Number of eigenvalues below threshold      ... 0
Time for construction of square roots      ...    0.063 sec
Total time needed                          ...    0.106 sec

-------------------
DFT GRID GENERATION
-------------------

General Integration Accuracy     IntAcc      ... 4.388
Radial Grid Type                 RadialGrid  ... OptM3 with GC (2021)
Angular Grid (max. ang.)         AngularGrid ... 4 (Lebedev-302)
Angular grid pruning method      GridPruning ... 4 (adaptive)
Weight generation scheme         WeightScheme... mBecke (2022)
Basis function cutoff            BFCut       ... 1.0000e-10
Integration weight cutoff        WCut        ... 1.0000e-14
Partially contracted basis set               ... off
Rotationally invariant grid construction     ... off
Angular grids for H and He will be reduced by one unit

Total number of grid points                  ...    98123
Total number of batches                      ...     1542
Average number of points per batch           ...       63
Average number of grid points per atom       ...     4673
Initializing property integral containers    ... done (  0.0 sec)

SHARK setup successfully completed in   1.4 seconds

Maximum memory used throughout the entire STARTUP-calculation: 39.0 MB


           ************************************************************
           *        Program running with 8 parallel MPI-processes     *
           *              working on a common directory               *
           ************************************************************
-------------------------------------------------------------------------------
                                 ORCA GUESS
                   Start orbitals & Density for SCF / CASSCF
-------------------------------------------------------------------------------

------------
SCF SETTINGS
------------
Hamiltonian:
 Ab initio Hamiltonian  Method          .... Hartree-Fock(GTOs)


General Settings:
 Integral files         IntName         .... calc
 Hartree-Fock type      HFTyp           .... RHF
 Total Charge           Charge          ....    0
 Multiplicity           Mult            ....    1
 Number of Electrons    NEL             ....   78
 Basis Dimension        Dim             ....  481
 Nuclear Repulsion      ENuc            ....    565.8306760848 Eh

Convergence Acceleration:
 AO-DIIS                CNVDIIS         .... on
   Start iteration      DIISMaxIt       ....    12
   Startup error        DIISStart       ....  0.200000
   # of expansion vecs  DIISMaxEq       ....     5
   Bias factor          DIISBfac        ....   1.050
   Max. coefficient     DIISMaxC        ....  10.000
 MO-DIIS                CNVKDIIS        .... off
 Trust-Rad. Augm. Hess. CNVTRAH         .... auto
   Auto Start mean grad. ratio tolernc. ....  1.125000
   Auto Start start iteration           ....     1
   Auto Start num. interpolation iter.  ....    10
   Max. Number of Micro iterations      ....    24
   Max. Number of Macro iterations      .... Maxiter - #DIIS iter
   Number of Davidson start vectors     ....     2
   Converg. threshold    (grad. norm)   ....   5.000e-05
   Grad. Scal. Fac. for Micro threshold ....   0.100
   Minimum threshold for Micro iter.    ....   1.000e-02
   NR start threshold (gradient norm)   ....   1.000e-04
   Initial trust radius                 ....   0.400
   Minimum AH scaling param. (alpha)    ....   1.000
   Maximum AH scaling param. (alpha)    .... 1000.000
   Quad. conv. algorithm                .... NR
   White noise on init. David. guess    .... on
   Maximum white noise                  ....   0.010
   Pseudo random numbers                .... off
   Inactive MOs                         .... canonical
   Orbital update algorithm             .... Taylor
   Preconditioner                       .... Diag
   Full preconditioner red. dimension   ....   250
 SOSCF                  CNVSOSCF        .... on
   Start iteration      SOSCFMaxIt      ....   150
   Startup grad/error   SOSCFStart      ....  0.003300
   Hessian update       SOSCFHessUp     .... L-BFGS
 Level Shifting         CNVShift        .... on
   Level shift para.    LevelShift      ....    0.2500
   Turn off err/grad.   ShiftErr        ....    0.0010
 Zerner damping         CNVZerner       .... off
 Static damping         CNVDamp         .... on
   Fraction old density DampFac         ....    0.7000
   Max. Damping (<1)    DampMax         ....    0.9800
   Min. Damping (>=0)   DampMin         ....    0.0000
   Turn off err/grad.   DampErr         ....    0.1000

SCF Procedure:
 Maximum # iterations   MaxIter         ....   125
 SCF integral mode      SCFMode         .... Direct
   Integral package                     .... SHARK and LIBINT hybrid scheme
 Reset frequency        DirectResetFreq ....    20
 Integral Threshold     Thresh          ....  1.000e-10 Eh
 Primitive CutOff       TCut            ....  1.000e-11 Eh

Convergence Tolerance:
 Convergence Check Mode ConvCheckMode   .... Total+1el-Energy
 Convergence forced     ConvForced      .... 1
 Energy Change          TolE            ....  1.000e-06 Eh
 1-El. energy change                    ....  1.000e-03 Eh
 Orbital Gradient       TolG            ....  5.000e-05
 Orbital Rotation angle TolX            ....  5.000e-05
 DIIS Error             TolErr          ....  1.000e-06

---------------------
INITIAL GUESS: MOREAD
---------------------
Guess MOs are being read from file: calc.ges
Input Geometry matches current geometry (good)
Input basis set matches current basis set (good)
Occupation numbers will be reassigned to an Aufbau configuration
MOs were renormalized
MOs were reorthogonalized (Cholesky)
                      ------------------
                      INITIAL GUESS DONE (   0.1 sec)
                      ------------------
             **** ENERGY FILE WAS UPDATED (calc.en.tmp) ****
Finished Guess after   0.3 sec
Maximum memory used throughout the entire GUESS-calculation: 31.0 MB


           ************************************************************
           *        Program running with 8 parallel MPI-processes     *
           *              working on a common directory               *
           ************************************************************

-------------------------------------------------------------------------------------------
                                      ORCA LEAN-SCF
                              memory conserving SCF solver
-------------------------------------------------------------------------------------------

--------------------
CPCM SOLVATION MODEL
--------------------
CPCM parameters:
  Epsilon                                         ...      16.7000
  Refrac                                          ...       1.2750
  Rsolv                                           ...       1.3000
  Surface type                                    ... GAUSSIAN VDW
  Discretization scheme                           ... Constant charge density
    Threshold for H atoms                         ...       5.0000 (charges/Ang^2)
    Threshold for non-H atoms                     ...       5.0000 (charges/Ang^2)
  Epsilon function type                           ...         CPCM
Solvent:                                          ... CUSTOM
Radii:
  Scheme                                          ... Element-dependent radii
  Radius for C  used is    3.8550 Bohr (=   2.0400 Ang.)
  Radius for O  used is    3.4469 Bohr (=   1.8240 Ang.)
  Radius for H  used is    2.4944 Bohr (=   1.3200 Ang.)
Calculating surface                               ...        done! (  0.0s)
Cavity surface points                             ...         1957
Cavity Volume                                     ...    1282.8169
Cavity Surface-area                               ...     695.7644
Calculating surface distance matrix               ...        done! (  0.1s)
Performing Cholesky decomposition & store         ...        done! (  0.1s)
Overall time for CPCM initialization              ...                 0.2s

----------------------------------------D-I-I-S--------------------------------------------
Iteration    Energy (Eh)           Delta-E    RMSDP     MaxDP     DIISErr   Damp  Time(sec)
-------------------------------------------------------------------------------------------
               ***  Starting incremental Fock matrix formation  ***
                              *** Initializing SOSCF ***
---------------------------------------S-O-S-C-F--------------------------------------
Iteration    Energy (Eh)           Delta-E    RMSDP     MaxDP     MaxGrad    Time(sec)
--------------------------------------------------------------------------------------
    1    -459.5108950283408831     0.00e+00  3.71e-05  1.11e-03  4.41e-05    14.9
               *** Restarting incremental Fock matrix formation ***
    2    -459.5109015737048139    -6.55e-06  2.22e-05  1.00e-03  6.59e-05    14.5
    3    -459.5109029638651919    -1.39e-06  1.20e-05  6.74e-04  3.19e-05    10.3
    4    -459.5109032229086097    -2.59e-07  2.14e-06  6.30e-05  1.43e-05     9.8
                 **** Energy Check signals convergence ****

               *****************************************************
               *                     SUCCESS                       *
               *           SCF CONVERGED AFTER   4 CYCLES          *
               *****************************************************

             **** ENERGY FILE WAS UPDATED (calc.en.tmp) ****

----------------
TOTAL SCF ENERGY
----------------

Total Energy       :       -459.51090322290861 Eh          -12503.92736 eV

Components:
Nuclear Repulsion  :        565.83067608482429 Eh           15397.03547 eV
Electronic Energy  :      -1025.32985764842965 Eh          -27900.64387 eV
One Electron Energy:      -1746.22245606755655 Eh          -47517.12875 eV
Two Electron Energy:        720.89259841912690 Eh           19616.48489 eV
CPCM Dielectric    :         -0.01172165930322 Eh              -0.31896 eV

Virial components:
Potential Energy   :       -918.23008915699336 Eh          -24986.31101 eV
Kinetic Energy     :        458.71918593408475 Eh           12482.38364 eV
Virial Ratio       :          2.00172593018365

CPCM Solvation Model Properties:
Surface-charge          :         -0.02744783557598
Corrected charge        :          0.00000000000000
Outlying charge corr.   :          0.00004898944666 Eh               0.00133 eV
Free-energy (cav+disp)  :  This term is not implemented in the current solvation scheme

---------------
SCF CONVERGENCE
---------------

  Last Energy change         ...    2.5904e-07  Tolerance :   1.0000e-06
  Last MAX-Density change    ...    6.3033e-05  Tolerance :   1.0000e-05
  Last RMS-Density change    ...    2.1419e-06  Tolerance :   1.0000e-06
  Last DIIS Error            ...    6.7076e-04  Tolerance :   1.0000e-06
  Last Orbital Gradient      ...    1.4320e-05  Tolerance :   5.0000e-05
  Last Orbital Rotation      ...    1.7835e-05  Tolerance :   5.0000e-05


----------------
ORBITAL ENERGIES
----------------

  NO   OCC          E(Eh)            E(eV) 
   0   2.0000     -20.559363      -559.4487 
   1   2.0000     -11.291652      -307.2615 
   2   2.0000     -11.279740      -306.9373 
   3   2.0000     -11.241802      -305.9050 
   4   2.0000     -11.237160      -305.7787 
   5   2.0000     -11.236599      -305.7634 
   6   2.0000     -11.234953      -305.7186 
   7   2.0000     -11.234417      -305.7040 
   8   2.0000     -11.234135      -305.6964 
   9   2.0000     -11.232886      -305.6624 
  10   2.0000     -11.232501      -305.6519 
  11   2.0000      -1.385058       -37.6893 
  12   2.0000      -1.152368       -31.3575 
  13   2.0000      -1.072983       -29.1973 
  14   2.0000      -1.043463       -28.3941 
  15   2.0000      -1.012007       -27.5381 
  16   2.0000      -0.967597       -26.3296 
  17   2.0000      -0.849653       -23.1202 
  18   2.0000      -0.825010       -22.4497 
  19   2.0000      -0.786464       -21.4008 
  20   2.0000      -0.762893       -20.7594 
  21   2.0000      -0.705897       -19.2084 
  22   2.0000      -0.690668       -18.7940 
  23   2.0000      -0.658472       -17.9179 
  24   2.0000      -0.627019       -17.0621 
  25   2.0000      -0.621775       -16.9194 
  26   2.0000      -0.584168       -15.8960 
  27   2.0000      -0.579355       -15.7650 
  28   2.0000      -0.570020       -15.5110 
  29   2.0000      -0.566752       -15.4221 
  30   2.0000      -0.524774       -14.2798 
  31   2.0000      -0.502496       -13.6736 
  32   2.0000      -0.497516       -13.5381 
  33   2.0000      -0.488006       -13.2793 
  34   2.0000      -0.484357       -13.1800 
  35   2.0000      -0.444561       -12.0971 
  36   2.0000      -0.355103        -9.6628 
  37   2.0000      -0.338358        -9.2072 
  38   2.0000      -0.329578        -8.9683 
  39   0.0000       0.115225         3.1354 
  40   0.0000       0.118216         3.2168 
  41   0.0000       0.153692         4.1822 
  42   0.0000       0.159169         4.3312 
  43   0.0000       0.170330         4.6349 
  44   0.0000       0.175373         4.7721 
  45   0.0000       0.192824         5.2470 
  46   0.0000       0.198335         5.3970 
  47   0.0000       0.205832         5.6010 
  48   0.0000       0.211146         5.7456 
  49   0.0000       0.219750         5.9797 
*Only the first 10 virtual orbitals were printed.

                    ********************************
                    * MULLIKEN POPULATION ANALYSIS *
                    ********************************

-----------------------
MULLIKEN ATOMIC CHARGES
-----------------------
   0 C :    0.323647
   1 C :    0.134490
   2 C :   -0.211073
   3 C :   -0.119533
   4 C :   -0.156820
   5 C :   -0.108380
   6 C :   -0.243291
   7 C :   -0.254107
   8 C :   -0.154328
   9 C :    0.173520
  10 O :   -0.486784
  11 H :    0.125301
  12 H :    0.130044
  13 H :    0.128666
  14 H :    0.130635
  15 H :    0.117906
  16 H :    0.066832
  17 H :    0.060292
  18 H :    0.090651
  19 H :    0.127851
  20 H :    0.124481
Sum of atomic charges:    0.0000000

--------------------------------
MULLIKEN REDUCED ORBITAL CHARGES
--------------------------------
  0 C s       :     2.985620  s :     2.985620
      pz      :     0.912046  p :     2.488396
      px      :     0.805927
      py      :     0.770423
      dz2     :     0.028625  d :     0.188556
      dxz     :     0.032050
      dyz     :     0.051272
      dx2y2   :     0.045820
      dxy     :     0.030789
      f0      :     0.001428  f :     0.013781
      f+1     :     0.001625
      f-1     :     0.001997
      f+2     :     0.001593
      f-2     :     0.002090
      f+3     :     0.002173
      f-3     :     0.002875

  1 C s       :     3.169046  s :     3.169046
      pz      :     0.920408  p :     2.530046
      px      :     0.733222
      py      :     0.876416
      dz2     :     0.013409  d :     0.155524
      dxz     :     0.023219
      dyz     :     0.023043
      dx2y2   :     0.049704
      dxy     :     0.046149
      f0      :     0.001263  f :     0.010894
      f+1     :     0.001070
      f-1     :     0.001522
      f+2     :     0.001070
      f-2     :     0.001491
      f+3     :     0.002238
      f-3     :     0.002240

  2 C s       :     3.116107  s :     3.116107
      pz      :     0.955473  p :     2.964239
      px      :     1.028792
      py      :     0.979974
      dz2     :     0.009081  d :     0.122046
      dxz     :     0.018909
      dyz     :     0.013033
      dx2y2   :     0.035583
      dxy     :     0.045439
      f0      :     0.000967  f :     0.008681
      f+1     :     0.000966
      f-1     :     0.001300
      f+2     :     0.001224
      f-2     :     0.000763
      f+3     :     0.001591
      f-3     :     0.001871

  3 C s       :     3.113515  s :     3.113515
      pz      :     0.960346  p :     2.877555
      px      :     0.916241
      py      :     1.000968
      dz2     :     0.005799  d :     0.119966
      dxz     :     0.025029
      dyz     :     0.011873
      dx2y2   :     0.038812
      dxy     :     0.038452
      f0      :     0.001250  f :     0.008496
      f+1     :     0.000995
      f-1     :     0.000646
      f+2     :     0.000949
      f-2     :     0.001088
      f+3     :     0.001729
      f-3     :     0.001840

  4 C s       :     3.135771  s :     3.135771
      pz      :     0.964247  p :     2.895534
      px      :     1.010871
      py      :     0.920416
      dz2     :     0.008973  d :     0.117044
      dxz     :     0.012844
      dyz     :     0.019159
      dx2y2   :     0.040014
      dxy     :     0.036053
      f0      :     0.001001  f :     0.008472
      f+1     :     0.000694
      f-1     :     0.001442
      f+2     :     0.000719
      f-2     :     0.001231
      f+3     :     0.001738
      f-3     :     0.001648

  5 C s       :     3.104793  s :     3.104793
      pz      :     0.948883  p :     2.875110
      px      :     0.961306
      py      :     0.964921
      dz2     :     0.010650  d :     0.119961
      dxz     :     0.018765
      dyz     :     0.014170
      dx2y2   :     0.035978
      dxy     :     0.040398
      f0      :     0.000959  f :     0.008516
      f+1     :     0.000926
      f-1     :     0.001299
      f+2     :     0.001266
      f-2     :     0.000713
      f+3     :     0.001601
      f-3     :     0.001753

  6 C s       :     3.153009  s :     3.153009
      pz      :     0.988812  p :     2.962249
      px      :     0.937632
      py      :     1.035806
      dz2     :     0.004553  d :     0.119399
      dxz     :     0.024802
      dyz     :     0.011281
      dx2y2   :     0.039095
      dxy     :     0.039668
      f0      :     0.001266  f :     0.008633
      f+1     :     0.001051
      f-1     :     0.000627
      f+2     :     0.000989
      f-2     :     0.001084
      f+3     :     0.001784
      f-3     :     0.001831

  7 C s       :     3.191164  s :     3.191164
      pz      :     0.941626  p :     2.942870
      px      :     0.979958
      py      :     1.021286
      dz2     :     0.020938  d :     0.111630
      dxz     :     0.023242
      dyz     :     0.022185
      dx2y2   :     0.026581
      dxy     :     0.018682
      f0      :     0.000987  f :     0.008444
      f+1     :     0.001153
      f-1     :     0.001061
      f+2     :     0.000967
      f-2     :     0.001661
      f+3     :     0.001584
      f-3     :     0.001031

  8 C s       :     3.129174  s :     3.129174
      pz      :     0.980898  p :     2.905617
      px      :     0.984244
      py      :     0.940474
      dz2     :     0.013933  d :     0.111074
      dxz     :     0.028026
      dyz     :     0.022700
      dx2y2   :     0.033495
      dxy     :     0.012920
      f0      :     0.000667  f :     0.008464
      f+1     :     0.001195
      f-1     :     0.001272
      f+2     :     0.001296
      f-2     :     0.001608
      f+3     :     0.001522
      f-3     :     0.000904

  9 C s       :     3.059835  s :     3.059835
      pz      :     0.830632  p :     2.602812
      px      :     0.796632
      py      :     0.975547
      dz2     :     0.026416  d :     0.152139
      dxz     :     0.035443
      dyz     :     0.030522
      dx2y2   :     0.044489
      dxy     :     0.015268
      f0      :     0.001197  f :     0.011693
      f+1     :     0.002265
      f-1     :     0.001070
      f+2     :     0.002529
      f-2     :     0.001982
      f+3     :     0.001291
      f-3     :     0.001360

 10 O s       :     3.784432  s :     3.784432
      pz      :     1.683806  p :     4.662736
      px      :     1.439221
      py      :     1.539709
      dz2     :     0.004671  d :     0.037623
      dxz     :     0.011119
      dyz     :     0.006287
      dx2y2   :     0.008962
      dxy     :     0.006584
      f0      :     0.000212  f :     0.001993
      f+1     :     0.000265
      f-1     :     0.000128
      f+2     :     0.000388
      f-2     :     0.000305
      f+3     :     0.000411
      f-3     :     0.000284

 11 H s       :     0.831597  s :     0.831597
      pz      :     0.009441  p :     0.040886
      px      :     0.015328
      py      :     0.016118
      dz2     :     0.000219  d :     0.002216
      dxz     :     0.000313
      dyz     :     0.000310
      dx2y2   :     0.000777
      dxy     :     0.000596

 12 H s       :     0.830739  s :     0.830739
      pz      :     0.010594  p :     0.037083
      px      :     0.008692
      py      :     0.017798
      dz2     :     0.000253  d :     0.002134
      dxz     :     0.000147
      dyz     :     0.000524
      dx2y2   :     0.000568
      dxy     :     0.000641

 13 H s       :     0.831847  s :     0.831847
      pz      :     0.009613  p :     0.037360
      px      :     0.019194
      py      :     0.008553
      dz2     :     0.000218  d :     0.002127
      dxz     :     0.000538
      dyz     :     0.000066
      dx2y2   :     0.000612
      dxy     :     0.000693

 14 H s       :     0.830150  s :     0.830150
      pz      :     0.009388  p :     0.037085
      px      :     0.013840
      py      :     0.013858
      dz2     :     0.000212  d :     0.002130
      dxz     :     0.000289
      dyz     :     0.000307
      dx2y2   :     0.000736
      dxy     :     0.000585

 15 H s       :     0.839550  s :     0.839550
      pz      :     0.011129  p :     0.040354
      px      :     0.009062
      py      :     0.020163
      dz2     :     0.000264  d :     0.002190
      dxz     :     0.000156
      dyz     :     0.000538
      dx2y2   :     0.000590
      dxy     :     0.000641

 16 H s       :     0.895676  s :     0.895676
      pz      :     0.010771  p :     0.035239
      px      :     0.017095
      py      :     0.007373
      dz2     :     0.000346  d :     0.002253
      dxz     :     0.000659
      dyz     :     0.000218
      dx2y2   :     0.000576
      dxy     :     0.000455

 17 H s       :     0.902804  s :     0.902804
      pz      :     0.007488  p :     0.034639
      px      :     0.004967
      py      :     0.022183
      dz2     :     0.000277  d :     0.002265
      dxz     :     0.000156
      dyz     :     0.000685
      dx2y2   :     0.000617
      dxy     :     0.000531

 18 H s       :     0.870750  s :     0.870750
      pz      :     0.016648  p :     0.036121
      px      :     0.006930
      py      :     0.012543
      dz2     :     0.000634  d :     0.002478
      dxz     :     0.000380
      dyz     :     0.000619
      dx2y2   :     0.000381
      dxy     :     0.000464

 19 H s       :     0.830804  s :     0.830804
      pz      :     0.013600  p :     0.039295
      px      :     0.008611
      py      :     0.017083
      dz2     :     0.000345  d :     0.002050
      dxz     :     0.000209
      dyz     :     0.000611
      dx2y2   :     0.000443
      dxy     :     0.000442

 20 H s       :     0.834027  s :     0.834027
      pz      :     0.017788  p :     0.039455
      px      :     0.013076
      py      :     0.008591
      dz2     :     0.000492  d :     0.002037
      dxz     :     0.000588
      dyz     :     0.000418
      dx2y2   :     0.000296
      dxy     :     0.000243


                     *******************************
                     * LOEWDIN POPULATION ANALYSIS *
                     *******************************

----------------------
LOEWDIN ATOMIC CHARGES
----------------------
   0 C :   -0.136264
   1 C :   -0.068551
   2 C :   -0.004365
   3 C :   -0.020908
   4 C :   -0.027443
   5 C :   -0.021291
   6 C :   -0.009144
   7 C :   -0.002305
   8 C :   -0.008974
   9 C :   -0.081410
  10 O :    0.153308
  11 H :    0.026883
  12 H :    0.024964
  13 H :    0.023441
  14 H :    0.025099
  15 H :    0.027805
  16 H :    0.014935
  17 H :    0.014334
  18 H :    0.031675
  19 H :    0.019865
  20 H :    0.018343

-------------------------------
LOEWDIN REDUCED ORBITAL CHARGES
-------------------------------
  0 C s       :     2.687893  s :     2.687893
      pz      :     0.970534  p :     2.710725
      px      :     0.898723
      py      :     0.841468
      dz2     :     0.099728  d :     0.648145
      dxz     :     0.108182
      dyz     :     0.153965
      dx2y2   :     0.164052
      dxy     :     0.122218
      f0      :     0.010635  f :     0.089500
      f+1     :     0.010513
      f-1     :     0.010666
      f+2     :     0.010830
      f-2     :     0.013494
      f+3     :     0.014813
      f-3     :     0.018549

  1 C s       :     2.705419  s :     2.705419
      pz      :     0.844617  p :     2.814317
      px      :     0.961704
      py      :     1.007996
      dz2     :     0.046783  d :     0.496054
      dxz     :     0.079803
      dyz     :     0.075558
      dx2y2   :     0.155389
      dxy     :     0.138520
      f0      :     0.004060  f :     0.052761
      f+1     :     0.004495
      f-1     :     0.004183
      f+2     :     0.006274
      f-2     :     0.008387
      f+3     :     0.012290
      f-3     :     0.013073

  2 C s       :     2.715269  s :     2.715269
      pz      :     0.868397  p :     2.850393
      px      :     1.001901
      py      :     0.980095
      dz2     :     0.039415  d :     0.397125
      dxz     :     0.059188
      dyz     :     0.046113
      dx2y2   :     0.101073
      dxy     :     0.151336
      f0      :     0.002665  f :     0.041578
      f+1     :     0.003414
      f-1     :     0.003666
      f+2     :     0.006846
      f-2     :     0.004338
      f+3     :     0.009694
      f-3     :     0.010956

  3 C s       :     2.723763  s :     2.723763
      pz      :     0.862393  p :     2.855033
      px      :     1.018850
      py      :     0.973791
      dz2     :     0.025294  d :     0.400975
      dxz     :     0.079545
      dyz     :     0.038528
      dx2y2   :     0.137437
      dxy     :     0.120171
      f0      :     0.003165  f :     0.041136
      f+1     :     0.004750
      f-1     :     0.001532
      f+2     :     0.004271
      f-2     :     0.005952
      f+3     :     0.010307
      f-3     :     0.011159

  4 C s       :     2.723887  s :     2.723887
      pz      :     0.875509  p :     2.865167
      px      :     0.988006
      py      :     1.001652
      dz2     :     0.037669  d :     0.397409
      dxz     :     0.037390
      dyz     :     0.068857
      dx2y2   :     0.142941
      dxy     :     0.110552
      f0      :     0.002771  f :     0.040980
      f+1     :     0.002937
      f-1     :     0.003920
      f+2     :     0.004014
      f-2     :     0.006914
      f+3     :     0.010265
      f-3     :     0.010159

  5 C s       :     2.723830  s :     2.723830
      pz      :     0.867479  p :     2.855578
      px      :     1.002078
      py      :     0.986021
      dz2     :     0.040327  d :     0.400732
      dxz     :     0.062067
      dyz     :     0.046030
      dx2y2   :     0.100842
      dxy     :     0.151465
      f0      :     0.002678  f :     0.041150
      f+1     :     0.003402
      f-1     :     0.003675
      f+2     :     0.007008
      f-2     :     0.004178
      f+3     :     0.009379
      f-3     :     0.010830

  6 C s       :     2.716146  s :     2.716146
      pz      :     0.874523  p :     2.854342
      px      :     1.010020
      py      :     0.969799
      dz2     :     0.025787  d :     0.397349
      dxz     :     0.077316
      dyz     :     0.039406
      dx2y2   :     0.134398
      dxy     :     0.120442
      f0      :     0.003200  f :     0.041307
      f+1     :     0.004885
      f-1     :     0.001475
      f+2     :     0.004291
      f-2     :     0.006000
      f+3     :     0.010248
      f-3     :     0.011209

  7 C s       :     2.737712  s :     2.737712
      pz      :     0.920206  p :     2.837088
      px      :     0.962130
      py      :     0.954751
      dz2     :     0.071499  d :     0.384607
      dxz     :     0.084324
      dyz     :     0.076340
      dx2y2   :     0.078952
      dxy     :     0.073491
      f0      :     0.007540  f :     0.042899
      f+1     :     0.005197
      f-1     :     0.005982
      f+2     :     0.004529
      f-2     :     0.007084
      f+3     :     0.007743
      f-3     :     0.004824

  8 C s       :     2.739606  s :     2.739606
      pz      :     0.932602  p :     2.841265
      px      :     0.969087
      py      :     0.939575
      dz2     :     0.055025  d :     0.384841
      dxz     :     0.100765
      dyz     :     0.072661
      dx2y2   :     0.097692
      dxy     :     0.058698
      f0      :     0.005789  f :     0.043261
      f+1     :     0.004643
      f-1     :     0.007236
      f+2     :     0.005626
      f-2     :     0.007336
      f+3     :     0.007339
      f-3     :     0.005292

  9 C s       :     2.708436  s :     2.708436
      pz      :     0.903157  p :     2.741191
      px      :     0.847721
      py      :     0.990313
      dz2     :     0.088788  d :     0.553938
      dxz     :     0.149804
      dyz     :     0.105093
      dx2y2   :     0.154067
      dxy     :     0.056186
      f0      :     0.010233  f :     0.077844
      f+1     :     0.015335
      f-1     :     0.006771
      f+2     :     0.013134
      f-2     :     0.012794
      f+3     :     0.009771
      f-3     :     0.009806

 10 O s       :     3.274196  s :     3.274196
      pz      :     1.599488  p :     4.475371
      px      :     1.387828
      py      :     1.488056
      dz2     :     0.013382  d :     0.091190
      dxz     :     0.021264
      dyz     :     0.013982
      dx2y2   :     0.021545
      dxy     :     0.021017
      f0      :     0.000470  f :     0.005935
      f+1     :     0.000963
      f-1     :     0.000459
      f+2     :     0.001181
      f-2     :     0.001086
      f+3     :     0.000878
      f-3     :     0.000899

 11 H s       :     0.799838  s :     0.799838
      pz      :     0.038905  p :     0.146453
      px      :     0.055333
      py      :     0.052214
      dz2     :     0.002634  d :     0.026825
      dxz     :     0.004250
      dyz     :     0.003831
      dx2y2   :     0.008386
      dxy     :     0.007725

 12 H s       :     0.805405  s :     0.805405
      pz      :     0.043315  p :     0.143458
      px      :     0.033620
      py      :     0.066523
      dz2     :     0.003362  d :     0.026173
      dxz     :     0.001623
      dyz     :     0.006914
      dx2y2   :     0.006977
      dxy     :     0.007297

 13 H s       :     0.806040  s :     0.806040
      pz      :     0.040221  p :     0.144286
      px      :     0.070551
      py      :     0.033514
      dz2     :     0.002717  d :     0.026232
      dxz     :     0.007260
      dyz     :     0.000683
      dx2y2   :     0.007578
      dxy     :     0.007995

 14 H s       :     0.805159  s :     0.805159
      pz      :     0.039041  p :     0.143562
      px      :     0.051959
      py      :     0.052562
      dz2     :     0.002640  d :     0.026181
      dxz     :     0.003911
      dyz     :     0.003893
      dx2y2   :     0.008229
      dxy     :     0.007508

 15 H s       :     0.801814  s :     0.801814
      pz      :     0.044327  p :     0.143960
      px      :     0.033313
      py      :     0.066320
      dz2     :     0.003520  d :     0.026421
      dxz     :     0.001742
      dyz     :     0.006997
      dx2y2   :     0.007034
      dxy     :     0.007128

 16 H s       :     0.824392  s :     0.824392
      pz      :     0.040282  p :     0.134521
      px      :     0.057793
      py      :     0.036445
      dz2     :     0.003723  d :     0.026152
      dxz     :     0.007510
      dyz     :     0.003082
      dx2y2   :     0.005710
      dxy     :     0.006127

 17 H s       :     0.824801  s :     0.824801
      pz      :     0.038369  p :     0.134626
      px      :     0.027315
      py      :     0.068941
      dz2     :     0.003273  d :     0.026239
      dxz     :     0.001536
      dyz     :     0.008355
      dx2y2   :     0.007014
      dxy     :     0.006062

 18 H s       :     0.807165  s :     0.807165
      pz      :     0.054190  p :     0.134315
      px      :     0.030258
      py      :     0.049867
      dz2     :     0.006547  d :     0.026845
      dxz     :     0.004246
      dyz     :     0.007877
      dx2y2   :     0.003760
      dxy     :     0.004415

 19 H s       :     0.807468  s :     0.807468
      pz      :     0.048607  p :     0.146558
      px      :     0.037099
      py      :     0.060851
      dz2     :     0.004582  d :     0.026109
      dxz     :     0.002952
      dyz     :     0.007344
      dx2y2   :     0.005920
      dxy     :     0.005310

 20 H s       :     0.809376  s :     0.809376
      pz      :     0.060613  p :     0.146414
      px      :     0.050445
      py      :     0.035356
      dz2     :     0.006875  d :     0.025867
      dxz     :     0.007420
      dyz     :     0.004903
      dx2y2   :     0.003433
      dxy     :     0.003237


                      *****************************
                      * MAYER POPULATION ANALYSIS *
                      *****************************

  NA   - Mulliken gross atomic population
  ZA   - Total nuclear charge
  QA   - Mulliken gross atomic charge
  VA   - Mayer's total valence
  BVA  - Mayer's bonded valence
  FA   - Mayer's free valence

  ATOM       NA         ZA         QA         VA         BVA        FA
  0 C      5.6764     6.0000     0.3236     3.8274     3.8274     0.0000
  1 C      5.8655     6.0000     0.1345     3.5053     3.5053     0.0000
  2 C      6.2111     6.0000    -0.2111     4.0209     4.0209     0.0000
  3 C      6.1195     6.0000    -0.1195     3.9337     3.9337     0.0000
  4 C      6.1568     6.0000    -0.1568     3.9848     3.9848     0.0000
  5 C      6.1084     6.0000    -0.1084     3.9268     3.9268     0.0000
  6 C      6.2433     6.0000    -0.2433     4.0328     4.0328     0.0000
  7 C      6.2541     6.0000    -0.2541     3.9669     3.9669     0.0000
  8 C      6.1543     6.0000    -0.1543     3.9562     3.9562     0.0000
  9 C      5.8265     6.0000     0.1735     3.9434     3.9434     0.0000
 10 O      8.4868     8.0000    -0.4868     1.8502     1.8502    -0.0000
 11 H      0.8747     1.0000     0.1253     1.0100     1.0100    -0.0000
 12 H      0.8700     1.0000     0.1300     1.0007     1.0007     0.0000
 13 H      0.8713     1.0000     0.1287     1.0006     1.0006     0.0000
 14 H      0.8694     1.0000     0.1306     0.9994     0.9994     0.0000
 15 H      0.8821     1.0000     0.1179     1.0113     1.0113     0.0000
 16 H      0.9332     1.0000     0.0668     0.9971     0.9971     0.0000
 17 H      0.9397     1.0000     0.0603     0.9909     0.9909    -0.0000
 18 H      0.9093     1.0000     0.0907     1.0012     1.0012     0.0000
 19 H      0.8721     1.0000     0.1279     1.0111     1.0111    -0.0000
 20 H      0.8755     1.0000     0.1245     1.0050     1.0050     0.0000

  Mayer bond orders larger than 0.100000
B(  0-C ,  1-C ) :   0.8693 B(  0-C ,  7-C ) :   1.0080 B(  0-C , 10-O ) :   0.9473 
B(  0-C , 18-H ) :   1.0074 B(  1-C ,  2-C ) :   1.3706 B(  1-C ,  6-C ) :   1.4065 
B(  2-C ,  3-C ) :   1.4765 B(  2-C , 11-H ) :   0.9844 B(  3-C ,  4-C ) :   1.4462 
B(  3-C , 12-H ) :   0.9798 B(  4-C ,  5-C ) :   1.4543 B(  4-C , 13-H ) :   0.9806 
B(  5-C ,  6-C ) :   1.4785 B(  5-C , 14-H ) :   0.9797 B(  6-C , 15-H ) :   0.9805 
B(  7-C ,  8-C ) :   1.9740 B(  7-C , 19-H ) :   0.9695 B(  8-C ,  9-C ) :   1.0123 
B(  8-C , 20-H ) :   0.9723 B(  9-C , 10-O ) :   0.9083 B(  9-C , 16-H ) :   0.9999 
B(  9-C , 17-H ) :   0.9991 

-------
TIMINGS
-------

Total SCF time: 0 days 0 hours 0 min 50 sec 

Total time                  ....      50.106 sec
Sum of individual times     ....      50.039 sec  ( 99.9%)

SCF preparation             ....       0.409 sec  (  0.8%)
Fock matrix formation       ....      49.019 sec  ( 97.8%)
  Startup                   ....       0.013 sec  (  0.0% of F)
  Coulomb+Exchange Fock     ....      47.674 sec  ( 97.3% of F)
  CPCM terms                ....       1.242 sec  (  2.5% of F)
Diagonalization             ....       0.000 sec  (  0.0%)
Density matrix formation    ....       0.037 sec  (  0.1%)
Total Energy calculation    ....       0.022 sec  (  0.0%)
Population analysis         ....       0.063 sec  (  0.1%)
Orbital Transformation      ....       0.094 sec  (  0.2%)
Orbital Orthonormalization  ....       0.000 sec  (  0.0%)
DIIS solution               ....       0.112 sec  (  0.2%)
SOSCF solution              ....       0.278 sec  (  0.6%)
Finished LeanSCF after  50.2 sec

Maximum memory used throughout the entire LEANSCF-calculation: 36.2 MB


           ************************************************************
           *        Program running with 8 parallel MPI-processes     *
           *              working on a common directory               *
           ************************************************************

------------------------------------------------------------------------------
                         ORCA PROPERTY INTEGRAL CALCULATIONS
------------------------------------------------------------------------------

GBWName                                   ... calc.gbw
Number of atoms                           ...     21
Number of basis functions                 ...    481
Max core memory                           ...   8000 MB

Dipole integrals                          ... YES
Quadrupole integrals                      ...  NO
Linear momentum integrals                 ... YES
Angular momentum integrals                ... YES
Higher moments length integrals           ...  NO
Higher moments velocity integrals         ...  NO
Kinetic energy integrals                  ...  NO
GIAO right hand sides                     ...  NO
GIAO dipole derivative integrals          ...  NO
SOC integrals                             ...  NO
EPR diamagnetic integrals (GIAO)          ...  NO
EPR gauge integrals                       ...  NO
Field gradient integrals                  ...  NO (   0 nuclei)
Spin-dipole/Fermi contact integrals       ...  NO (   0 nuclei)
Contact density integrals                 ...  NO (   0 nuclei)
Nucleus-orbit integrals                   ...  NO (   0 nuclei)
Geometric perturbations                   ...  NO (  21 nuclei)

Choice of electric origin   ... Center of mass
Position of electric origin ... ( -0.0247,  0.0085, -0.0154) 
Choice of magnetic origin   ... GIAO
Position of magnetic origin ... (  0.0000,  0.0000,  0.0000) 

Calculating integrals                     ... Electric Dipole (Length)     done (  0.0 sec)
Calculating integrals                     ... Linear Momentum              done (  0.0 sec)
Calculating integrals                     ... Angular Momentum  (ElOri)    done (  0.0 sec)

Property integrals calculated in   0.1 sec

Maximum memory used throughout the entire PROPINT-calculation: 33.0 MB


           ************************************************************
           *        Program running with 8 parallel MPI-processes     *
           *              working on a common directory               *
           ************************************************************


--------------------------------------------------------------------------------
                             ORCA-MATRIX DRIVEN CI
--------------------------------------------------------------------------------


Wavefunction type
-----------------
Correlation treatment                      ...      CCSD     
Single excitations                         ... ON
Orbital optimization                       ... OFF
Calculation of Z vector                    ... OFF
Calculation of Brueckner orbitals          ... OFF
Perturbative triple excitations            ... ON
CPCM scheme                                ... PTES
Calculation of F12 correction              ... OFF
Frozen core treatment                      ... chemical core (22 el)
Reference Wavefunction                     ... RHF
  Internal Orbitals:    11 ...   38 ( 28 MO's/ 56 electrons)
  Virtual  Orbitals:    39 ...  480 (442 MO's              )
Number of AO's                             ...    481
Number of electrons                        ...     78
Number of correlated electrons             ...     56

Algorithmic settings
--------------------
Integral transformation                    ... All integrals via the RI transformation
K(C) Formation                             ... RI-DLPNO
   PNO-Integral Storage                    ... ON DISK
   PNO occupation number cut-off           ... 3.330e-07
   Singles PNO occupation number cut-off   ... 9.990e-09
   PNO Mulliken prescreening cut-off       ... 1.000e-03
   Domain cut-off (Mulliken population)    ... 1.000e-03
   PNO Normalization                       ...    1
Maximum number of iterations               ...        50
Convergence tolerance (max. residuum)      ... 2.500e-05
Level shift for amplitude update           ... 2.000e-01
Maximum number of DIIS vectors             ...         7
DIIS turned on at iteration                ...         0
Damping before turning on DIIS             ...     0.500
Damping after turning on DIIS              ...     0.000
Pair specific amplitude update             ... OFF
Natural orbital iterations                 ... OFF
Perturbative natural orbital generation    ... OFF
Printlevel                                 ... 2

Singles Fock matrix elements calculated using PNOs.

Memory handling:
----------------
Maximum memory for working arrays          ...   8000 MB
Data storage in matrix containers          ... UNCOMPRESSED
Data type for integral storage             ... DOUBLE
In-Core Storage of quantities:
   Amplitudes+Sigma Vector      ... NO
   J+K operators                ... NO
   DIIS vectors                 ... NO
   3-external integrals         ... NO
   4-external integrals         ... NO

Localization treatment:
-----------------------
Localization option                        ...    6
Localization threshhold                    ... -1.0e+00
Using relative localization threshhold     ... 1.0e-08
Neglect threshold for strong pairs         ... 1.000e-04 Eh
Prescreening threshold for very weak pairs ... 1.000e-06 Eh

Initializing the integral package          ... done
Localizing the valence orbitals
Localizing the valence orbitals
------------------------------------------------------------------------------
                           ORCA ORBITAL LOCALIZATION
------------------------------------------------------------------------------

Input orbitals are from                  ... calc.gbw
Output orbitals are to                   ... calc.loc
Max. number of iterations                ... 128
Localizations seeded randomly            ... off
Convergence tolerance                    ... 1.000e-06
Using relative localization threshhold   ... 1.000e-08
Threshold for strong local MOs           ... 9.500e-01
Threshold for bond MOs                   ... 8.500e-01
Operator                                 ... 0
Orbital range for localization           ... 11 to 38
Localization criterion                   ... FOSTER-BOYS (AUGMENTED HESSIAN)
Doing the dipole integrals     ... o.k.
Initial value of the localization sum :   558.966777
ITERATION   0 : L=  616.5709462408 DL=  5.76e+01 (AVERGE_DL)=    0.3903741569 
ITERATION   1 : L=  622.3613354263 DL=  5.79e+00 (AVERGE_DL)=    0.1237678872 
ITERATION   2 : L=  623.1790421173 DL=  8.18e-01 (AVERGE_DL)=    0.0465107000 
ITERATION   3 : L=  623.5768987856 DL=  3.98e-01 (AVERGE_DL)=    0.0324427321 
ITERATION   4 : L=  623.7039065109 DL=  1.27e-01 (AVERGE_DL)=    0.0183302830 
ITERATION   5 : L=  623.7365127882 DL=  3.26e-02 (AVERGE_DL)=    0.0092876258 
ITERATION   6 : L=  623.7445130458 DL=  8.00e-03 (AVERGE_DL)=    0.0046005111 
ITERATION   7 : L=  623.7464568585 DL=  1.94e-03 (AVERGE_DL)=    0.0022676776 
ITERATION   8 : L=  623.7469295859 DL=  4.73e-04 (AVERGE_DL)=    0.0011183029 
ITERATION   9 : L=  623.7470448891 DL=  1.15e-04 (AVERGE_DL)=    0.0005522998 
ITERATION  10 : L=  623.7470730759 DL=  2.82e-05 (AVERGE_DL)=    0.0002730720 
ITERATION  11 : L=  623.7470799769 DL=  6.90e-06 (AVERGE_DL)=    0.0001351169 
ITERATION  12 : L=  623.7470816679 DL=  1.69e-06 (AVERGE_DL)=    0.0000668844 
ITERATION  13 : L=  623.7470820844 DL=  4.16e-07 (AVERGE_DL)=    0.0000331939 
LOCALIZATION SUM CONVERGED

------------------------------------------------------
AUGMENTED HESSIAN OPTIMIZATION OF FOSTER-BOYS ORBITALS
------------------------------------------------------

Spin operator:           0
Orbital window:          11 to 38
Number of iterations:    128
Gradient tolerance:      1.000e-06
Number of pairs:         378
Davidson threshold:      2000
Diagonalization method:  LAPACK
Iter:    0   L: 623.7470820844   Grad. norm: 3.758849e-03
   *** Likely close to a maximum now. ***
       Augmented Hessian eigenvalues:  3.04e-07 -1.14e+00 -2.73e+00 -3.30e+00 ... 
Iter:    1   L: 623.7470822363   Grad. norm: 1.367010e-07
LOCALIZATION HAS CONVERGED.

Eigenvalues of the Hessian:
  0 -1.144e+00
  1 -2.728e+00
  2 -3.300e+00
  3 -3.319e+00
  4 -3.611e+00
  5 -5.447e+00
  6 -5.457e+00
  7 -5.580e+00
  8 -7.621e+00
  9 -1.043e+01
    ...


--------------------------------------------------------------------------------
                    LOCALIZED MOLECULAR ORBITAL COMPOSITIONS
--------------------------------------------------------------------------------

The Mulliken populations for each LMO on each atom are computed
The LMO`s will be ordered according to atom index and type
  (A) Strongly localized MO`s have populations of >=0.950 on one atom
  (B) Two center bond orbitals have populations of >=0.850 on two atoms
  (C) Other MO`s are considered to be `delocalized`

FOUND  -   2 strongly local MO`s
       -  26 two center bond MO`s
       -   0 significantly delocalized MO`s

Rather strongly localized orbitals:
MO  12:  10O  -   0.989852
MO  11:  10O  -   0.969399
Bond-like localized orbitals:
MO  38:  20H  -   0.437643  and   8C  -   0.564561
MO  37:  19H  -   0.433339  and   7C  -   0.565132
MO  36:  18H  -   0.460623  and   0C  -   0.575777
MO  35:  17H  -   0.482918  and   9C  -   0.547741
MO  34:  16H  -   0.476460  and   9C  -   0.552976
MO  33:  15H  -   0.438159  and   6C  -   0.567755
MO  32:  14H  -   0.436829  and   5C  -   0.573759
MO  31:  13H  -   0.437391  and   4C  -   0.572620
MO  30:  12H  -   0.436525  and   3C  -   0.573129
MO  29:  11H  -   0.433639  and   2C  -   0.577788
MO  28:  10O  -   0.679892  and   9C  -   0.325522
MO  27:  10O  -   0.677646  and   0C  -   0.315978
MO  26:   9C  -   0.476999  and   8C  -   0.550218
MO  25:   8C  -   0.494790  and   7C  -   0.520238
MO  24:   8C  -   0.495414  and   7C  -   0.525230
MO  23:   7C  -   0.540865  and   0C  -   0.502938
MO  22:   6C  -   0.523179  and   5C  -   0.514511
MO  21:   6C  -   0.477623  and   1C  -   0.453251
MO  20:   6C  -   0.491305  and   1C  -   0.444676
MO  19:   5C  -   0.462604  and   4C  -   0.470670
MO  18:   5C  -   0.455935  and   4C  -   0.469939
MO  17:   4C  -   0.514795  and   3C  -   0.515519
MO  16:   3C  -   0.463587  and   2C  -   0.469593
MO  15:   3C  -   0.460929  and   2C  -   0.471569
MO  14:   2C  -   0.526599  and   1C  -   0.503453
MO  13:   1C  -   0.583937  and   0C  -   0.466189
Localized MO's were stored in: calc.loc

Localizing the core orbitals
------------------------------------------------------------------------------
                           ORCA ORBITAL LOCALIZATION
------------------------------------------------------------------------------

Input orbitals are from                  ... calc.loc
Output orbitals are to                   ... calc.loc
Max. number of iterations                ... 128
Localizations seeded randomly            ... off
Convergence tolerance                    ... 1.000e-06
Using relative localization threshhold   ... 1.000e-08
Threshold for strong local MOs           ... 9.500e-01
Threshold for bond MOs                   ... 8.500e-01
Operator                                 ... 0
Orbital range for localization           ... 0 to 10
Localization criterion                   ... FOSTER-BOYS (AUGMENTED HESSIAN)
Doing the dipole integrals     ... o.k.
Initial value of the localization sum :   211.550243
ITERATION   0 : L=  211.5502471055 DL=  4.30e-06 (AVERGE_DL)=    0.0002797201 
ITERATION   1 : L=  211.5502471055 DL=  0.00e+00 (AVERGE_DL)=    0.0000000000 
LOCALIZATION SUM CONVERGED

------------------------------------------------------
AUGMENTED HESSIAN OPTIMIZATION OF FOSTER-BOYS ORBITALS
------------------------------------------------------

Spin operator:           0
Orbital window:          0 to 10
Number of iterations:    128
Gradient tolerance:      1.000e-06
Number of pairs:         55
Davidson threshold:      2000
Diagonalization method:  LAPACK
Iter:    0   L: 211.5502471055   Grad. norm: 4.004864e-04
   *** Likely close to a maximum now. ***
       Augmented Hessian eigenvalues:  6.70e-10 -2.55e+01 -2.79e+01 -2.80e+01 ... 
Iter:    1   L: 211.5502471058   Grad. norm: 2.301379e-13
LOCALIZATION HAS CONVERGED.

Eigenvalues of the Hessian:
  0 -2.550e+01
  1 -2.791e+01
  2 -2.796e+01
  3 -2.796e+01
  4 -2.800e+01
  5 -2.805e+01
  6 -2.807e+01
  7 -2.911e+01
  8 -2.911e+01
  9 -3.216e+01
    ...


--------------------------------------------------------------------------------
                    LOCALIZED MOLECULAR ORBITAL COMPOSITIONS
--------------------------------------------------------------------------------

The Mulliken populations for each LMO on each atom are computed
The LMO`s will be ordered according to atom index and type
  (A) Strongly localized MO`s have populations of >=0.950 on one atom
  (B) Two center bond orbitals have populations of >=0.850 on two atoms
  (C) Other MO`s are considered to be `delocalized`

FOUND  -  11 strongly local MO`s
       -   0 two center bond MO`s
       -   0 significantly delocalized MO`s

Rather strongly localized orbitals:
MO  10:  10O  -   0.999328
MO   9:   9C  -   1.001204
MO   8:   8C  -   1.001655
MO   7:   7C  -   1.001359
MO   6:   6C  -   1.001174
MO   5:   5C  -   1.001554
MO   4:   4C  -   1.001662
MO   3:   3C  -   1.001526
MO   2:   2C  -   1.001164
MO   1:   1C  -   1.001371
MO   0:   0C  -   1.001552
Localized MO's were stored in: calc.loc

Warning: reference  - re-canonicalizations have been set to INT 1 VIRT 1
Warning: internal orbitals are localized - no re-canonicalization of internal orbitals
Warning: UsePNO is turned on - no re-canonicalization of internal and virtual orbitals
Fock densities were made 
Making Fock matrix and reference energy:

--------------------------
CLOSED-SHELL FOCK OPERATOR
--------------------------

MDCI_FockCPCM: ediel   =  -0.011721659000
MDCI_FockCPCM: <VCPCM> =  -0.222952020138
Time needed for Fock operator              ...           19.178 sec
Reference energy                           ...   -459.510898021

--------------
DLPNO SETTINGS (2015 fully linear scaling implementation)
--------------

TCutMKN:           1.000e-03
TCutPAO:           1.000e-03
TCutPNO:           3.330e-07
TCutPNOSingles:    9.990e-09
TCutEN:            9.700e-01
TCutPAOExt:        1.000e-01
TCutPairs:         1.000e-04
TCutPre:           1.000e-06
TCutOSV:           1.000e-06
TCutDOij:          1.000e-05
TCutDO:            1.000e-02
TCutC:             1.000e-04
TCutCPAO:          1.000e-03
TCutCMO:           1.000e-03
TScaleDOMP2PreScr: 2.000e+00
TScaleMKNMP2PreScr:1.000e+01
TScalePNOMP2PreScr:1.000e+00
PAO overlap thresh 1.000e-08
Using PNOs for Singles Fock computation
Use new domains
Use fully linear algorithm
TCutTNO:           1.000e-09
TCutMP2Pairs:      1.000e-05
TCutDOStrong:      2.000e-02
TCutDOWeak:        4.000e-02
TCutMKNStrong:     1.000e-02
TCutMKNWeak:       1.000e-01
NTCutTNO:          1

--------------------------
Creating C-PCM containers                  ... ok
Mulliken population of the LMOs            ... ok
Performing proximity check                 ... 
 found 9 problematic atoms
   => In all likelyhood your results will be entirely fine!
   => In case you don't want to trust it, decrease TCutMKN to below 0.00008936.
   => but note that this is probably not necessary but will increase execution time
Calculating differential overlap integrals ... ok

--------------------------
ELECTRON PAIR PRESCREENING
--------------------------

Dipole-based pair screening          .... used

   TCutDOij = 1.000000e-05
   TCutPre  = 1.000000e-06
   .... Finished loop over pairs
Total time spent in the prescreening                  ...     0.000 sec
sum of pair energies estimated for screened out pairs ...       0.000000000000 Eh
Thresholds for map construction and integral transformation for crude MP2:
   TCutMKN                    ...     1.0e-02
   TCutDO                     ...     2.0e-02
   TCutPairs                  ...     1.0e-04
   TCutPNO_CrudeMP2           ...     3.3e-07
   TCutPNOSingles_CrudeMP2    ...     1.0e-08
--------------------------------
LOCAL RI TRANSFORMATION (IAVPAO)
--------------------------------

Orbital window:      11 to 38
Number of PAOs:     481
Basis functions:    481 (181 shells)
Aux. functions:    1136 (342 shells)
Use SHARK:           on
Have SHARK:         yes

Processing maps (0.0 sec)
Average map sizes:
   Aux shells -> MOs              28.0
   Aux shells -> PAOs            481.0
   MOs        -> AO shells       173.8
   PAOs       -> AO shells       180.7

Calculating integrals (1.6 sec, 116.740 MB)
Sorting integrals (0.2 sec, 116.727 MB)
Total time for the integral transformation: 1.8 sec
--------------------------------
INITIAL GUESS AND PNO GENERATION
--------------------------------

PNO truncation parameters                   .... 
    PAOOverlapThresh   =        1.000e-08

    TCutPairs          =        1.000e-04
    TCutPNO            =        3.330e-07
    TCutPNOSingles     =        9.990e-09
    TCutMP2Pairs       =        1.000e-05
    TCutMKN            =        1.000e-02
    TCutDO             =        2.000e-02

Pair selection                          .... not used
Type of local MP2 treatment                 .... semi-local MP2
Strategy for PNO selection                  .... occupation number selection
Pair density normalization                  .... MP2 norm
Spin component scaling                      .... not used

   .... Finished loop over pairs
Making pair pair interaction lists          ... done

                       ===========================
                        279 OF  406 PAIRS ARE KEPT CCSD PAIRS
                         88 OF  406 PAIRS ARE KEPT MP2 PAIRS FOR (T)
                         39 OF  406 PAIRS ARE SKIPPED
                       ===========================

Total time spent in the initial guess                 ...     5.688 sec
SL-MP2 correlation energy (all non-screened pairs)    ...      -1.741569076134 Eh

Initial PNO correlation energy                        ...      -1.732463862566 Eh
sum of pair energies prescreened and skipped MP2 pairs...      -0.000223307762 Eh
sum of pair energies of crude MP2 skipped pairs only  ...      -0.000223307762 Eh
sum of MP2 pair energies for pairs that were not kept ...      -0.003681577828 Eh
sum of PNO error estimates for the kept pairs         ...      -0.005423635739 Eh
                                                          --------------------
sum of all corrections                                         -0.009105213567
Initial total correlation energy                               -1.741569076134
Thresholds for map construction and integral transformation for fine MP2 and CCSD(T) calculation:
   TCutMKN   ...     1.0e-03
   TCutDO    ...     1.0e-02
   TCutPairs ...     1.0e-04
   TCutCMO   ...     1.0e-03
   TCutCPAO  ...     1.0e-03

Thresholds for map construction and integral transformation for strong Triples:
   TCutMKN   ...     1.0e-02
   TCutDO    ...     2.0e-02
   TCutCMO   ...     1.0e-03
   TCutCPAO  ...     1.0e-03

Thresholds for map construction and integral transformation for weak Triples:
   TCutMKN   ...     1.0e-01
   TCutDO    ...     4.0e-02
   TCutCMO   ...     1.0e-03
   TCutCPAO  ...     1.0e-03

--------------------------------
LOCAL RI TRANSFORMATION (IAVPAO)
--------------------------------

Orbital window:      11 to 38
Number of PAOs:     481
Basis functions:    481 (181 shells)
Aux. functions:    1136 (342 shells)
Use SHARK:           on
Have SHARK:         yes

Processing maps (0.0 sec)
Average map sizes:
   Aux shells -> MOs              27.8
   Aux shells -> PAOs            481.0
   MOs        -> AO shells       173.8
   PAOs       -> AO shells       180.7

Calculating integrals (1.6 sec, 116.079 MB)
Sorting integrals (0.2 sec, 116.067 MB)
Total time for the integral transformation: 1.8 sec
--------------------------------
INITIAL GUESS AND PNO GENERATION
--------------------------------

PNO truncation parameters                   .... 
    PAOOverlapThresh   =        1.000e-08

    TCutPairs          =        1.000e-04
    TCutPNO            =        3.330e-07
    TCutPNOSingles     =        9.990e-09
    TCutMP2Pairs       =        1.000e-05
    TCutMKN            =        1.000e-03
    TCutDO             =        1.000e-02

Pair selection                          .... not used
Type of local MP2 treatment                 .... semi-local MP2
Strategy for PNO selection                  .... occupation number selection
Pair density normalization                  .... MP2 norm
Spin component scaling                      .... not used

   .... Finished loop over pairs

 PNO Occupation Number Statistics: 
  | Av. % of trace(Dij) retained        ...  97.866937601078
  | sigma^2 in % of trace(Dij) retained ...   6.59e+00
  | Av. % of trace(Di) retained         ...  99.998953170135
  | sigma^2 in % of trace(Di) retained  ...   1.43e-07
 Distributions of % trace(Dij) recovered:
  |       >= 99.9  ...    87 ( 23.7 % of all pairs)
  |   [80.0, 90.0) ...     5 (  1.4 % of all pairs)
  |   [90.0, 99.0) ...   168 ( 45.8 % of all pairs)
  |   [99.0, 99.9) ...   107 ( 29.2 % of all pairs)
 Distributions of % trace(Di) recovered :
  |       >= 99.9  ...    28 (100.0 % of all I-pairs )

Making pair pair interaction lists          ... done

                       ===========================
                        279 OF  367 PAIRS ARE KEPT
                       ===========================

Total time spent in the initial guess                 ...     7.838 sec
SL-MP2 correlation energy (all non-screened pairs)    ...      -1.742411744728 Eh

Initial PNO correlation energy                        ...      -1.733509796484 Eh
sum of pair energies estimated for screened out pairs ...      -0.000223307762 Eh
sum of MP2 pair energies for pairs that were not kept ...      -0.003457191329 Eh
sum of PNO error estimates for the kept pairs         ...      -0.005444756915 Eh
                                                          --------------------
sum of all corrections                                         -0.009125256005
Initial total correlation energy                               -1.742635052490
Thresholds for map construction and integral transformation for fine MP2 and CCSD(T) calculation:
   TCutMKN   ...     1.0e-03
   TCutDO    ...     1.0e-02
   TCutPairs ...     1.0e-04
   TCutCMO   ...     1.0e-03
   TCutCPAO  ...     1.0e-03

Time for aux screen maps:            0.005
Time for maps after fine MP2:            0.017
-----------------------------
LOCAL RI TRANSFORMATION (IJV)
-----------------------------

Orbital window:      11 to 38
Basis functions:    481 (181 shells)
Aux. functions:    1136 (342 shells)
Use SHARK:           on

Processing maps (0.0 sec)
Average map sizes:
   Aux shells -> MOs(i)           26.6
   Aux shells -> MOs(j)           28.0
   MOs        -> AO shells       173.8

Calculating integrals (1.6 sec, 6.490 MB)
Sorting integrals (0.0 sec, 6.478 MB)
Total time for the integral transformation: 1.6 sec
--------------------------------
LOCAL RI TRANSFORMATION (VABPAO)
--------------------------------

Number of PAOs:     481
Basis functions:    481 (181 shells)
Aux. functions:    1136 (342 shells)
Use SHARK:           on

Processing maps (0.0 sec)
Average map sizes:
   Aux shells -> PAOs            481.0
   PAOs       -> AO shells       180.7

Calculating integrals (3.5 sec, 2005.217 MB)
Finished


-------------------------------------
Pair Pair Term precalculation with     
RI-(ij|mn) and (im|jn) transformation  
ON THE FLY                             
-------------------------------------

   IBatch   1 (of   2)              ... done (   85.082 sec)
   IBatch   2 (of   2)              ... done (   16.692 sec)
Total EXT                           ...         101.774 sec

IAVPA Available = YES
VABPAO Available= YES
IJV Available   = YES
IJK Available   = NO
PNO3i Available = YES
PNO3j Available = YES
PNO4 Available  = YES
---------------------
RI-PNO TRANSFORMATION
---------------------

Total Number of PNOs                   ... 10101
Average number of PNOs per pair        ...    36
Maximal number of PNOs per pair        ...    81
   #pairs with  1 -  5 PNOs   :    0
   #pairs with  6 - 10 PNOs   :    5
   #pairs with 11 - 15 PNOs   :   26
   #pairs with 16 - 20 PNOs   :   31
   #pairs with 21 - 25 PNOs   :   21
   #pairs with 26 - 30 PNOs   :   16
   #pairs with 31 - 35 PNOs   :   51
   #pairs with 36 - 40 PNOs   :   14
   #pairs with 41 - 45 PNOs   :   39
   #pairs with 46 - 50 PNOs   :   20
   #pairs with 51 - 55 PNOs   :   22
   #pairs with 56 - 60 PNOs   :   12
   #pairs with 61 - 65 PNOs   :    6
   #pairs with 66 - 70 PNOs   :    1
   #pairs with 71 - 75 PNOs   :    8
   #pairs with 76 - 80 PNOs   :    6
   #pairs with 81 - 85 PNOs   :    1

Generation of (ij|ab)[P] integrals            ... on
Generation of (ia|bc)[P],(ja|bc)[P] integrals ... on
Storage of 3 and 4 external integrals         ... on
Generation of ALL (ka|bc)[P] integrals        ... on
Keep RI integrals in memory                   ... off

Ibatch:  1 (of  1)
Starting 2-4 index PNO integral generation ... done

Timings:
Total PNO integral transformation time     ...         37.600 sec
Size of the 3-external file                ...       174 MB
Size of the 4-external file                ...      1245 MB
Size of the IKJL file                      ...         0 MB
Size of the all 3-external file            ...      2441 MB
Size of the 1-external file                ...         6 MB

Making pair/pair overlap matrices          ... done (    4.614 sec)
Size of the pair overlap file              ... 596 MB
Redoing the guess amplitudes               ... done (    0.005 sec)

-------------------------
FINAL STARTUP INFORMATION
-------------------------

E(0)                                       ...   -459.510898021
E(SL-MP2)                                  ...     -1.742411745
E(SL-MP2) including corrections            ...     -1.742635052
Initial E(tot)                             ...   -461.253533073
<T|T>                                      ...      0.516005588
Number of pairs included                   ... 279
Total number of pairs                      ... 406

------------------------------------------------
                  RHF COUPLED CLUSTER ITERATIONS
------------------------------------------------

Number of PNO amplitudes to be optimized   ...       444531
Number of non-PNO amplitudes               ...     54506556
Untruncated number of regular amplitudes   ...     79317784

Iter       E(tot)           E(Corr)          Delta-E          Residual     Time
  0   -461.253622022     -1.733598746      0.008812999      0.016091918   14.08
                           *** Turning on DIIS ***
  1   -461.314801554     -1.794778278     -0.061179532      0.011208640   20.97
  2   -461.359676614     -1.839653338     -0.044875060      0.006288579   14.06
  3   -461.368348818     -1.848325541     -0.008672203      0.003340698   14.08
  4   -461.371032542     -1.851009265     -0.002683724      0.001639922   13.92
  5   -461.371877902     -1.851854625     -0.000845360      0.000570612   13.98
  6   -461.372084338     -1.852061061     -0.000206436      0.000119420   13.84
  7   -461.372097244     -1.852073967     -0.000012906      0.000039434   13.80
  8   -461.372104254     -1.852080977     -0.000007010      0.000014334   13.89
               --- The Coupled-Cluster iterations have converged ---

----------------------
COUPLED CLUSTER ENERGY
----------------------

E(0)                                       ...   -459.510898021
E(CORR)(strong-pairs)                      ...     -1.852089981
E(CORR)(weak-pairs)                        ...     -0.009125256
E(CORR)(corrected)                         ...     -1.861215237
C-PCM corr. term (included in E(CORR))     ...     -0.000009004
E(TOT)                                     ...   -461.372113257
Singles Norm <S|S>**1/2                    ...      0.076445274  
T1 diagnostic                              ...      0.010215429  

------------------
LARGEST AMPLITUDES
------------------
  24-> 39  24-> 39       0.061368
  25-> 39  25-> 39       0.060572
  25-> 39  24-> 39       0.051949
  27-> 39  27-> 39       0.048772
  28-> 39  28-> 39       0.048492
  13-> 42  13-> 42       0.045877
  38-> 43  38-> 43       0.038349
  15-> 39  15-> 39       0.037094
  21-> 39  21-> 39       0.036957
  16-> 39  16-> 39       0.036641
  23-> 41  23-> 41       0.036543
  18-> 39  18-> 39       0.036530
  19-> 39  19-> 39       0.036223
  20-> 39  20-> 39       0.035655
  29-> 43  29-> 43       0.035484
  14-> 43  14-> 43       0.035419


-------------------------------------------
DLPNO BASED TRIPLES CORRECTION
-------------------------------------------

Singles multiplier          ...  1.000000
TCutTNO                     ... 1.000e-09
TCutMP2Pairs                ... 1.000e-05
TCutDOStrong                ... 2.000e-02
TCutMKNStrong               ... 1.000e-02
TCutDOWeak                  ... 4.000e-02
TCutMKNWeak                 ... 1.000e-01

Fragment selection                          .... not used
Number of Triples that are to be computed   ...      2446

 . . . . . . . . .
10% done  
20% done  
30% done  
40% done  
50% done  
60% done  
70% done  
80% done  
90% done               (    281.054 sec)
Triples timings:
Total time for T0               ...   301.391 sec
Total time for Iterative (T)    ...     0.000 sec
Total time of overall (T)       ...   316.470 sec

Triples List generation         ...     0.000 sec
TNO generation                  ...    20.322 sec
Pair density generation         ...     0.006 sec
Look up tables                  ...     0.000 sec
Generating 3-index integrals    ...   195.956 sec
  Make 4-ind.int. from 3-ind.int...    27.743 sec
  Projecting amplitudes (D + S) ...    29.583 sec
  Downprojecting integrals      ...     0.004 sec
  Energy contr. (sum over a,b,c)...     8.140 sec
Fitting ET(->0)                 ...     0.000 sec

Everything after 3-index        ...    85.099 sec

Timing details:
 TNO integrals                  ...   220.928 sec
   Reading 3-index integrals    ...     0.735 sec
   Sorting integrals            ...    27.602 sec
       Sorting integrals 1      ...     0.002 sec
       Sorting integrals 2      ...    17.300 sec
       Sorting integrals 3      ...     0.948 sec
       Sorting integrals 4      ...     0.090 sec
       Sorting integrals 5      ...     0.220 sec
       Sorting integrals 6      ...     9.042 sec
   Calculating local VM**-1/2   ...     1.584 sec
   Orthogonal. integrals        ...     2.213 sec
   Multipl. 3-index integrals   ...   188.794 sec
   All concerning IRIab (w/TNO) ...    13.891 sec

 Calculate W0/W1                ...    19.601 sec
 W 3-ext contribution           ...    10.678 sec
 W 3-int contribution           ...     3.053 sec
 Sorting W                      ...     5.229 sec

 V exchange contribution        ...     3.160 sec

 Timings for Triples without generation
     of 3-index integrals       ...    85.093 sec
       0 weak pairs             ...    70.999 sec
       1 weak pair              ...    14.094 sec
       2 weak pairs             ...     0.000 sec
       3 weak pairs             ...     0.000 sec
  Extra time for extrapolation  ...     0.000 sec

Number of Triples   (0, 1, 2, 3 weak pairs; overall):   1700     746       0       0  (  2446)
Number of Atoms     (0, 1, 2, 3 weak pairs; overall):   14.4    13.3     0.0     0.0  (    21)
Number of PAOs      (0, 1, 2, 3 weak pairs; overall):  353.5   340.7     0.0     0.0  (   481)
Number of AuxFcns   (0, 1, 2, 3 weak pairs; overall):  496.7   377.2     0.0     0.0  (  1136)
Number of TNOs      (0, 1, 2, 3 weak pairs         ):   94.9    65.8     0.0     0.0
Aver. Number of NTNO, Atoms, PAOs, AuxFcns / Triples:   2446    86.1    14.1   349.6   460.3

Triples Correction (T)                     ...     -0.088149676
Final correlation energy                   ...     -1.949364912
E(CCSD)                                    ...   -461.372113257
E(CCSD(T))                                 ...   -461.460262933


--------------------------------------------------------------------------------
                                    TIMINGS
--------------------------------------------------------------------------------


Total execution time                   ...      688.593 sec

Localization of occupied MO's          ...        0.229 sec (  0.0%)
Fock Matrix Formation                  ...       19.178 sec (  2.8%)
Global overlap, Fock, MKN matrices     ...       38.704 sec (  5.6%)
Differential overlap integrals         ...        0.847 sec (  0.1%)
Organizing maps                        ...        0.049 sec (  0.0%)
RI 3-index integral generations        ...        8.643 sec (  1.3%)
RI-PNO integral transformation         ...      157.005 sec ( 22.8%)
Initial Guess                          ...       13.609 sec (  2.0%)
DIIS Solver                            ...        0.253 sec (  0.0%)
State Vector Update                    ...        0.020 sec (  0.0%)
Sigma-vector construction              ...      132.349 sec ( 19.2%)
  <D|H|D>(0-ext)                       ...        4.492 sec (  3.4% of sigma)
  <D|H|D>(2-ext Fock)                  ...        0.015 sec (  0.0% of sigma)
  <D|H|D>(2-ext)                       ...       15.656 sec ( 11.8% of sigma)
  <D|H|D>(4-ext)                       ...       13.592 sec ( 10.3% of sigma)
  <D|H|D>(4-ext-corr)                  ...       60.662 sec ( 45.8% of sigma)
  CCSD doubles correction              ...        0.238 sec (  0.2% of sigma)
  <S|H|S>                              ...        0.814 sec (  0.6% of sigma)
  <S|H|D>(1-ext)                       ...        0.527 sec (  0.4% of sigma)
  <D|H|S>(1-ext)                       ...        0.012 sec (  0.0% of sigma)
  <S|H|D>(3-ext)                       ...        0.342 sec (  0.3% of sigma)
  Fock-dressing                        ...       16.110 sec ( 12.2% of sigma)
  Singles amplitudes                   ...        0.793 sec (  0.6% of sigma)
  (ik|jl)-dressing                     ...        3.187 sec (  2.4% of sigma)
  (ij|ab),(ia|jb)-dressing             ...        2.780 sec (  2.1% of sigma)
  C-PCM terms                          ...       10.566 sec (  8.0% of sigma)
  Pair energies                        ...        0.008 sec (  0.0% of sigma)
Total Time for computing (T)           ...      316.504 sec ( 46.0% of ALL)
C-PCM correction to E(CORR)            ...        0.394 sec (  0.1%)


Maximum memory used throughout the entire MDCI-calculation: 7980.0 MB

-------------------------   --------------------
FINAL SINGLE POINT ENERGY      -461.460262932749
-------------------------   --------------------


           ************************************************************
           *        Program running with 8 parallel MPI-processes     *
           *              working on a common directory               *
           ************************************************************

------------------------------------------------------------------------------
                              ORCA PROPERTY CALCULATIONS
------------------------------------------------------------------------------

GBWName                                 ... calc.gbw
Number of atoms                         ...     21
Number of basis functions               ...    481
Max core memory                         ...   8000 MB

Electric properties:
Dipole moment                           ... YES
Quadrupole moment                       ...  NO
Static polarizability (Dipole/Dipole)   ...  NO
Static polarizability (Dipole/Quad.)    ...  NO
Static polarizability (Quad./Quad.)     ...  NO
Static polarizability (Velocity)        ...  NO

Atomic electric properties:
Dipole moment                           ...  NO
Quadrupole moment                       ...  NO
Static polarizability                   ...  NO

Choice of electric origin               ... Center of mass
Position of electric origin             ...    -0.024739     0.008518    -0.015393

General magnetic properties:
Magnetizability                         ...  NO

EPR properties:
g-Tensor (aka g-matrix)                 ...  NO
Zero-Field splitting spin-orbit         ...  NO
Zero-field splitting spin-spin          ...  NO
Hyperfine couplings                     ...  NO (   0 nuclei)
Quadrupole couplings                    ...  NO (   0 nuclei)
Contact density                         ...  NO (   0 nuclei)

NMR properties:
Chemical shifts                         ...  NO (   0 nuclei)
Spin-rotation constants                 ...  NO (   0 nuclei)
Spin-spin couplings                     ...  NO (   0 nuclei,    0 pairs)

Choice of magnetic origin               ... GIAO
Position of magnetic origin             ...     0.000000     0.000000     0.000000

Properties with geometric perturbations:
SCF Hessian                             ...  NO
IR spectrum                             ...  NO
VCD spectrum                            ...  NO
X-ray spectroscopy properties:
SCF XES/XAS/RIXS spectra                ...  NO


-------------
DIPOLE MOMENT
-------------

Method             : SCF
Type of density    : Electron Density
Multiplicity       :   1
Irrep              :   0
Energy             :  -459.5109032229086097 Eh
Relativity type    : 
Basis              : AO
                                X                 Y                 Z
Electronic contribution:     -0.785949952       0.200566077       1.090363213
Nuclear contribution   :      1.137979680       0.261306175      -1.769940686
                        -----------------------------------------
Total Dipole Moment    :      0.352029728       0.461872252      -0.679577473
                        -----------------------------------------
Magnitude (a.u.)       :      0.893910761
Magnitude (Debye)      :      2.272140585


--------------------
Rotational spectrum 
--------------------
 
Rotational constants in cm-1:             0.097789             0.023421             0.021422 
Rotational constants in MHz :          2931.629476           702.148448           642.212456 

Dipole components along the rotational axes: 
x,y,z [a.u.] :     0.354412     0.370469    -0.732271 
x,y,z [Debye]:     0.900843     0.941658    -1.861286 

 

Dipole moment calculation done in   0.1 sec 

Maximum memory used throughout the entire PROP-calculation: 28.0 MB

--------------------------------
SUGGESTED CITATIONS FOR THIS RUN
--------------------------------

Below you find a list of papers that are relevant to this ORCA run
We neither can nor want to force you to cite these papers, but we appreciate if you do
You receive ORCA, which is the product of decades of hard work by many enthusiastic individuals, for free
The only thing we kindly ask in return is that you cite our papers,
We deeply appreciate it, if you show your appreciation for ORCA by not just citing the generic ORCA reference.

Please note that relegating all ORCA citations to the supporting information does *not* help us.
SI sections are not indexed - citations you put there will not count into any citation statistics
But we need these citations in order to attract the funding resources that allow us to do what we are doing

Therefore, if you are a happy ORCA user, please consider citing a few of the papers listed below in the main body of your paper

In addition to the list printed below, the program has created the file calc.bibtex that contains the list in bibtex format
You can import this file easily into all common literature databanks and citation aid programs


List of essential papers. We consider these as the minimum necessary citations

  1. Neese,F.
     Software update: the ORCA program system, version 5.0
     WIRES Comput. Molec. Sci., 2022 12(1)e1606
     doi.org/10.1002/wcms.1606

List of papers to cite with high priority. The work reported in these papers was absolutely
necessary for this run to complete.
Our perspective: the developers of density functionals and basis sets usually get cited in chemistry papers
Good! But without the algorithms to do something with them, the functionals or basis sets would not do anything.
Hence, in our opinion, the algorithm design and method developments papers are equally worthy of getting cited

  1. Neese,F.; Hansen,A.; Liakos,D.G.
     Efficient and accurate approximations to the local coupled cluster singles doubles method using a truncated pair natural orbital basis
     J. Chem. Phys., 2009 131 064103
     doi.org/10.1063/1.3173827
  2. Neese,F.; Wennmohs,F.; Hansen,A.
     Efficient and accurate local approximations to coupled-electron pair approaches: An attempt to revive the pair natural orbital method
     J. Chem. Phys., 2009 130 114108
     doi.org/10.1063/1.3086717
  3. Riplinger,C.; Neese,F.
     An efficient and near linear scaling pair natural orbital based local coupled cluster method
     J. Chem. Phys., 2013 138(3)Art. No. 034106
     doi.org/10.1063/1.4773581
  4. Riplinger,C.; Sandhoefer,B.; Hansen,A.; Neese,F.
     Natural triple excitations in local coupled cluster calculations with pair natural orbitals
     J. Chem. Phys., 2013 139(13)Art. No. 134101
     doi.org/10.1063/1.4821834
  5. Riplinger,C.; Pinski,P.; Becker,U.; Valeev,E.F.; Neese,F.
     Sparse maps-A systematic infrastructure for reduced-scaling electronic structure methods. II. Linear scaling domain based pair natural orbital coupled cluster theory
     J. Chem. Phys., 2016 144 
     doi.org/10.1063/1.4939030
  6. Bistoni,G.; Riplinger,C.; Minenkov,Y.; Cavallo,L.; Auer,A.A.; Neese,F.
     Treating Subvalence Correlation Effects in Domain Based Pair Natural Orbital Coupled Cluster Calculations: An Out-of-the-Box Approach
     J. Theo. Comp. Chem., 2017 13 3220-3227
     doi.org/10.1021/acs.jctc.7b00352
  7. Garcia-Rates,M.; Neese,F.
     Effect of the Solute Cavity on the Solvation Energy and its Derivatives within the Framework of the Gaussian Charge Scheme
     J. Comput. Chem., 2020 41 922-939
     doi.org/10.1002/jcc.26139
  8. Garcia-Rates,M.; Becker,U.; Neese,F.
     Implicit solvation in domain based pair natural orbital coupled cluster (DLPNO-CCSD) theory
     J. Comput. Chem., 2021 42 1959-1973
     doi.org/10.1002/jcc.26726
  9. Neese,F.
     The SHARK Integral Generation and Digestion System
     J. Comp. Chem., 2022  1-16
     doi.org/10.1002/jcc.26942

List of suggested additional citations. These are papers that are important in the 'surrounding' of 
of this run, or papers that preceded the highly important papers. If you like your results we are grateful for a citation.

  1. Neese,F.
     The ORCA program system
     WIRES Comput. Molec. Sci., 2012 2(1)73-78
     doi.org/10.1002/wcms.81
  2. Neese,F.
     Software update: the ORCA program system, version 4.0
     WIRES Comput. Molec. Sci., 2018 8(1)1-6
     doi.org/10.1002/wcms.1327
  3. Neese,F.; Wennmohs,F.; Becker,U.; Riplinger,C.
     The ORCA quantum chemistry program package
     J. Chem. Phys., 2020 152 Art. No. L224108
     doi.org/10.1063/5.0004608

List of optional additional citations

  1. Neese,F.
     Approximate second-order SCF convergence for spin unrestricted wavefunctions
     Chem. Phys. Lett., 2000 325(1-3)93-98
     doi.org/10.1016/s0009-2614(00)00662-x

Timings for individual modules:

Sum of individual times          ...      742.831 sec (=  12.381 min)
Startup calculation              ...        1.751 sec (=   0.029 min)   0.2 %
SCF iterations                   ...       50.784 sec (=   0.846 min)   6.8 %
Property integrals               ...        0.402 sec (=   0.007 min)   0.1 %
Property calculations            ...        0.530 sec (=   0.009 min)   0.1 %
MDCI module                      ...      689.363 sec (=  11.489 min)  92.8 %
                             ****ORCA TERMINATED NORMALLY****
TOTAL RUN TIME: 0 days 0 hours 12 minutes 23 seconds 226 msec
'calc.bibtex' -> '/hsnfs/users/frank/ThermodynamicMap/2Phenyl/IM_2/SP/calc.bibtex'
'calc.cpcm' -> '/hsnfs/users/frank/ThermodynamicMap/2Phenyl/IM_2/SP/calc.cpcm'
'calc.cpcm_corr' -> '/hsnfs/users/frank/ThermodynamicMap/2Phenyl/IM_2/SP/calc.cpcm_corr'
'calc.densities' -> '/hsnfs/users/frank/ThermodynamicMap/2Phenyl/IM_2/SP/calc.densities'
'calc.densitiesinfo' -> '/hsnfs/users/frank/ThermodynamicMap/2Phenyl/IM_2/SP/calc.densitiesinfo'
'calc.err' -> '/hsnfs/users/frank/ThermodynamicMap/2Phenyl/IM_2/SP/calc.err'
'calc.gbw' -> '/hsnfs/users/frank/ThermodynamicMap/2Phenyl/IM_2/SP/calc.gbw'
'calc.ges' -> '/hsnfs/users/frank/ThermodynamicMap/2Phenyl/IM_2/SP/calc.ges'
'calc.job' -> '/hsnfs/users/frank/ThermodynamicMap/2Phenyl/IM_2/SP/calc.job'
'calc.loc' -> '/hsnfs/users/frank/ThermodynamicMap/2Phenyl/IM_2/SP/calc.loc'
'calc.property.txt' -> '/hsnfs/users/frank/ThermodynamicMap/2Phenyl/IM_2/SP/calc.property.txt'
'calc.xyz' -> '/hsnfs/users/frank/ThermodynamicMap/2Phenyl/IM_2/SP/calc.xyz'
cp: cannot stat 'calc.asa.inp': No such file or directory
cp: missing destination file operand after '/hsnfs/users/frank/ThermodynamicMap/2Phenyl/IM_2/SP/'
Try 'cp --help' for more information.
cp: cannot stat 'calc.pc.tmp': No such file or directory
cp: cannot stat 'calc.QM2.pc.tmp': No such file or directory
