# Supplementary material for: Bro̷nsted Acid-Catalyzed Reduction of Furans
Source: J Am Chem Soc. 2025 Feb 19;147(9):7932–8. doi: 10.1021/jacs.4c18485 (PMC11887439; doi:10.1021/jacs.4c18485)
Supplement: Supplementary file 2 — ja4c18485_si_002.zip [file ja4c18485_si_002.zip › AllCoordinates/2-Ph-Furan/IM_3/calc.mpi8.out]

! Job execution by suborca V 10.01 !
Job started from head1.mpi-muelheim.mpg.de, running /hsnfs/software/orca/orca_stable_directory/orca_stable_20241020/orca on xe30th91.mpi-muelheim.mpg.de in /usr/scratch/frank/calc__9673901 (/bin/ksh)
Job execution start: Sun Oct 20 12:34:28 CEST 2024
Shared library path: /hsnfs/software/openmpi-4.1.0/lib:/hsnfs/software/orca/orca_stable_directory/orca_stable_20241020:/hsnfs/software/themis/llvm-14.0.1/lib::/hsnfs/software/cfour-2.1/lib:/hsnfs/software/orca/orca_stable:/usr/users/openmpi-2.0.4/lib:/opt/intel/lib/intel64:/opt/intel/mkl/lib/intel64
SLURM Job ID is: 9673901
SLURM_JOB_NODELIST: xe30th91
Maxcore enforced by SLURM: 9600 MB per core
Expanded nodelist (1 nodes):
xe30th91

                                 *****************
                                 * O   R   C   A *
                                 *****************

                                            #,                                       
                                            ###                                      
                                            ####                                     
                                            #####                                    
                                            ######                                   
                                           ########,                                 
                                     ,,################,,,,,                         
                               ,,#################################,,                 
                          ,,##########################################,,             
                       ,#########################################, ''#####,          
                    ,#############################################,,   '####,        
                  ,##################################################,,,,####,       
                ,###########''''           ''''###############################       
              ,#####''   ,,,,##########,,,,          '''####'''          '####       
            ,##' ,,,,###########################,,,                        '##       
           ' ,,###''''                  '''############,,,                           
         ,,##''                                '''############,,,,        ,,,,,,###''
      ,#''                                            '''#######################'''  
     '                                                          ''''####''''         
             ,#######,   #######,   ,#######,      ##                                
            ,#'     '#,  ##    ##  ,#'     '#,    #''#        ,####,   ,####,        
            ##       ##  ##   ,#'  ##            #'  '#       #'       #'  '#        
            ##       ##  #######   ##           ,######,      #####,   #    #        
            '#,     ,#'  ##    ##  '#,     ,#' ,#      #,     #,   #   #,  ,#        
             '#######'   ##     ##  '#######'  #'      '#     '####' # '####'        


                #########################################################
                #                        -***-                          #
                #          Department of theory and spectroscopy        #
                #                                                       #
                #                      Frank Neese                      #
                #                                                       #
                #     Directorship, Architecture, Infrastructure        #
                #                    SHARK, DRIVERS                     #
                #        Core code/Algorithms in most modules           #
                #                                                       #
                #        Max Planck Institute fuer Kohlenforschung      #
                #                Kaiser Wilhelm Platz 1                 #
                #                 D-45470 Muelheim/Ruhr                 #
                #                      Germany                          #
                #                                                       #
                #                  All rights reserved                  #
                #                        -***-                          #
                #########################################################


                         Program Version 6.0.x  -   STABLE   -
                                (GIT: $42ea5d1d$)
                ($2024-10-19 16:16:27 +0200 $)

                         (BUILD: $Sun 20 Oct 2024 01:10:22 AM CEST$)


 With contributions from (in alphabetic order):
[Max-Planck-Institut fuer Kohlenforschung]                               
  Daniel Aravena         : Magnetic Suceptibility                        
  Michael Atanasov       : Ab Initio Ligand Field Theory (pilot matlab implementation)
  Alexander A. Auer      : GIAO ZORA, VPT2 properties, NMR spectrum      
  Ute Becker             : All parallelization in ORCA, NUMFREQ, NUMCALC 
  Giovanni Bistoni       : ED, misc. LED, open-shell LED, HFLD           
  Martin Brehm           : Molecular dynamics                            
  Dmytro Bykov           : pre 5.0 version of the SCF Hessian            
  Marcos Casanova-Páez   : Triplet and SCS-CIS(D). UHF-(DLPNO)-IP/EA/STEOM-CCSD. UHF-CVS-IP/STEOM-CCSD   
  Vijay G. Chilkuri      : MRCI spin determinant printing, contributions to CSF-ICE 
  Pauline Colinet        : FMM embedding                                 
  Dipayan Datta          : RHF DLPNO-CCSD density                        
  Achintya Kumar Dutta   : EOM-CC, STEOM-CC                              
  Nicolas Foglia         : Exact transition moments, OPA infrastructure, MCD improvements    
  Dmitry Ganyushin       : Spin-Orbit,Spin-Spin,Magnetic field MRCI      
  Miquel Garcia-Rates    : C-PCM and meta-GGA Hessian, CCSD/C-PCM, Gaussian charge scheme 
  Tiago L. C. Gouveia    : GS-ROHF, GS-ROCIS                             
  Yang Guo               : DLPNO-NEVPT2, F12-NEVPT2, CIM, IAO-localization        
  Andreas Hansen         : Spin unrestricted coupled pair/coupled cluster methods 
  Ingolf Harden          : AUTO-CI MPn and infrastructure                
  Benjamin Helmich-Paris : MC-RPA, TRAH-(SCF,CASSCF), AVAS, COSX integrals, SCF dyn. polar. 
  Lee Huntington         : MR-EOM, pCC                                   
  Robert Izsak           : Overlap fitted RIJCOSX, COSX-SCS-MP3, EOM     
  Riya Kayal             : Wick's Theorem for AUTO-CI, AUTO-CI UHF-CCSDT 
  Emily Kempfer          : AUTO-CI, RHF CISDT and CCSDT                  
  Christian Kollmar      : KDIIS, OOCD, Brueckner-CCSD(T), CCSD density, CASPT2, CASPT2-K, improved NEVPT2 
  Axel Koslowski         : Symmetry handling                             
  Simone Kossmann        : meta-GGA functionals, TD-DFT gradient, OOMP2, (MP2 Hessian; deprecated post 5.0) 
  Lucas Lang             : DCDCAS                                        
  Marvin Lechner         : AUTO-CI (C++ implementation), FIC-MRCC        
  Spencer Leger          : CASSCF response                               
  Dagmar Lenk            : GEPOL surface, SMD, ORCA-2-JSON               
  Dimitrios Liakos       : Extrapolation schemes; Compound Job, initial MDCI parallelization 
  Dimitrios Manganas     : Further ROCIS development; embedding schemes. LFT, Crystal Embedding 
  Dimitrios Pantazis     : SARC Basis sets                               
  Anastasios Papadopoulos: AUTO-CI, single reference methods and gradients 
  Taras Petrenko         : pre 6.0 DFT Hessian and TD-DFT gradient, (ASA, deprecated), ECA, 1-Electron XAS/XES, NRVS 
  Peter Pinski           : DLPNO-MP2, DLPNO-MP2 Gradient                 
  Christoph Reimann      : Effective Core Potentials                     
  Marius Retegan         : Local ZFS, SOC                                
  Christoph Riplinger    : Optimizer, TS searches, QM/MM, DLPNO-CCSD(T), (RO)-DLPNO pert. Triples 
  Michael Roemelt        : Original ROCIS implementation                 
  Masaaki Saitow         : Open-shell DLPNO-CCSD energy and density      
  Barbara Sandhoefer     : DKH picture change effects                    
  Kantharuban Sivalingam : CASSCF convergence/infrastructure, NEVPT2 and variants, FIC-MRCI 
  Bernardo de Souza      : ESD, SOC TD-DFT                               
  Georgi L. Stoychev     : AutoAux, RI-MP2 NMR, DLPNO-MP2 response, X2C  
  Van Anh Tran           : RI-MP2 g-tensors                              
  Willem Van den Heuvel  : Paramagnetic NMR                              
  Zikuan Wang            : NOTCH, Electric field optimization            
  Frank Wennmohs         : Technical directorship and infrastructure     
  Hang Xu                : AUTO-CI-Response properties                   
                                                                         
[FACCTs GmbH]                                                            
  Markus Bursch, Miquel Garcia-Rates, Christoph Riplinger, Bernardo de Souza, Georgi L. Stoychev 
                                                                 
  APM, Basis sets (HGBS, AHGBS, def-TZVP (Ac-Lr), def2-XVPD (La-Lu)), CI-OPT, improved COSX, DLPNO-Multilevel,           
  DOCKER, DRACO, updates on ESD, GOAT, IRC, LR-CPCM, MBIS, meta-GGA TD-DFT gradient, ML-optimized integration grids, 
  MM, NACMEs, nearIR, NEB, NEB-TS, NL-DFT gradient (VV10), 2- and 3-layer-ONIOM, interface openCOSMO-RS, QMMM,   
  Crystal-QMMM, SF, symmetry and pop. for TD-DFT, r2SCAN hybrids, SOLVATOR                                   
                                                                         
[Other institutions]                                                     
  V. Asgeirsson          : NEB                                           
  Christoph Bannwarth    : sTDA-DFT, sTD-DFT, PBEh-3c, B97-3c, D3        
  Sebastian Ehlert       : rSCAN, r2SCAN, r2SCAN-3c, D4, dhf basis sets  
  Marvin Friede          : D4 for Fr, Ra, Ac-Lr                          
  Lars Goerigk           : TD-DFT with DH, B97 family of functionals     
  Stefan Grimme          : VdW corrections, initial TS optimization, DFT functionals, gCP, sTDA/sTD-DF 
  Waldemar Hujo          : DFT-NL                                        
  H. Jonsson             : NEB                                           
  Holger Kruse           : gCP                                           
  Marcel Mueller         : wB97X-3c, vDZP basis set                      
  Hagen Neugebauer       : wr2SCAN                                       
  Tobias Risthaus        : range-separated hybrid DFT                    
  Lukas Wittmann         : regularized MP2, r2SCAN double-hybrids, wr2SCAN        
                                                                         
We gratefully acknowledge several colleagues who have allowed us to      
interface, adapt or use parts of their codes:                            
  Ed Valeev, F. Pavosevic, A. Kumar             : LibInt (2-el integral package), F12 methods 
  Garnet Chan, S. Sharma, J. Yang, R. Olivares  : DMRG                   
  Ulf Ekstrom                                   : XCFun DFT Library      
  Mihaly Kallay                                 : mrcc  (arbitrary order and MRCC methods)
  Frank Weinhold                                : gennbo (NPA and NBO analysis)           
  Simon Mueller                                 : openCOSMO-RS                            
  Christopher J. Cramer and Donald G. Truhlar   : smd solvation model                     
  S Lehtola, MJT Oliveira, MAL Marques          : LibXC Library                           
  Liviu Ungur et al                             : ANISO software                          


 Your calculation uses the libint2 library for the computation of 2-el integrals
 For citations please refer to: http://libint.valeyev.net

 Your ORCA version has been built with support for libXC version: 6.2.2
 For citations please refer to: https://libxc.gitlab.io

 This ORCA versions uses:
   CBLAS   interface :  Fast vector & matrix operations
   LAPACKE interface :  Fast linear algebra routines
   SCALAPACK package :  Parallel linear algebra routines
   Shared memory     :  Shared parallel matrices
   BLAS/LAPACK       :  OpenBLAS 0.3.26  USE64BITINT DYNAMIC_ARCH NO_AFFINITY Haswell SINGLE_THREADED
        Core in use  :  Haswell
   Copyright (c) 2011-2014, The OpenBLAS Project


NOTE: MaxCore=8000 MB was set to SCF,MP2,MDCI,CIPSI,MRCI and CIS
      => If you want to overwrite this, your respective input block should be placed after the MaxCore statement
Your calculation utilizes the atom-pairwise dispersion correction
with the Becke-Johnson damping scheme (D3BJ)


================================================================================

----- Orbital basis set information -----
Your calculation utilizes the basis: def2-SVP
   F. Weigend and R. Ahlrichs, Phys. Chem. Chem. Phys. 7, 3297 (2005).

----- AuxJ basis set information -----
Your calculation utilizes the auxiliary basis: def2/J
   F. Weigend, Phys. Chem. Chem. Phys. 8, 1057 (2006).

----- AuxC basis set information -----
Your calculation utilizes the auxiliary basis: def2-SVP/C
  H-La, Hf-Rn : A. Hellweg, C. Hattig, S. Hofener and W. Klopper, Theor. Chem. Acc. 117, 587 (2007).
        Ce-Lu : J. Chmela and M. E. Harding, Mol. Phys. (2018).

================================================================================
                                        WARNINGS
                       Please study these warnings very carefully!
================================================================================


WARNING: The frozen-core approximation for MP2-gradient calculations is turned on by default.

WARNING: Geometry Optimization
  ===> : Switching off AutoStart
         For restart on a previous wavefunction, please use MOREAD

WARNING: The frozen-core approximation is turned on by default for 
         the MP2 part of double-hybrid DFT.

================================================================================
                                       INPUT FILE
================================================================================
NAME = calc.inp
|  1> ! RI-B2PLYP D3BJ  def2-SVP def2-SVP/C RIJCOSX def2/J  TightOpt NumFreq
|  2> 
|  3> %cpcm
|  4> epsilon 16.7                    # Dielectric constant
|  5> refrac 1.275   
|  6> SURFACETYPE VDW_GAUSSIAN
|  7> end
|  8> 
|  9> 
| 10> %maxcore 8000
| 11> 
| 12> %PAL NPROCS 8 END
| 13> 
| 14> * xyz 0 1
| 15> C        0.9970479216      0.5705183086      0.5154773986                 
| 16> C       -0.4629770361      0.2402102947      0.2701606078                 
| 17> C       -0.8319184285     -1.0120058441     -0.2409056011                 
| 18> C       -2.1730714979     -1.2951162290     -0.5152098139                 
| 19> C       -3.1586732571     -0.3272504608     -0.2864212101                 
| 20> C       -2.7956973124      0.9235848543      0.2245149579                 
| 21> C       -1.4537980360      1.2029842488      0.5050325661                 
| 22> C        1.7058367361      1.0429037630     -0.7321696206                 
| 23> C        2.7573737360      0.2573606776     -0.9822843774                 
| 24> C        2.8628134483     -0.7974288614      0.0795987761                 
| 25> O        1.7306115562     -0.5846990906      0.9229957015                 
| 26> H       -0.0618577835     -1.7651608765     -0.4121568507                 
| 27> H       -2.4515107594     -2.2748341417     -0.9087572626                 
| 28> H       -4.2058288475     -0.5494267609     -0.5003170758                 
| 29> H       -3.5594401019      1.6807203058      0.4128736541                 
| 30> H       -1.1726510070      2.1764019294      0.9153952566                 
| 31> H        1.0498269581      1.3420211576      1.3078704454                 
| 32> H        1.0295216685      1.0049401697     -1.5604550152                 
| 33> H        2.0432398923      2.0478558826     -0.5868068072                 
| 34> H        3.3992600865      0.3604336804     -1.7837716631                 
| 35> H        3.5939393473     -1.5189968251      0.1786875928                 
| 36> *
| 37> 
| 38>                          ****END OF INPUT****
================================================================================

                       *****************************
                       * Geometry Optimization Run *
                       *****************************

Geometry optimization settings:
Update method            Update   .... BFGS
Choice of coordinates    CoordSys .... (2022) Redundant Internals
Initial Hessian          InHess   .... Almloef's Model
Max. no of cycles        MaxIter  .... 63

Convergence Tolerances:
Energy Change            TolE     ....  1.0000e-06 Eh
Max. Gradient            TolMAXG  ....  1.0000e-04 Eh/bohr
RMS Gradient             TolRMSG  ....  3.0000e-05 Eh/bohr
Max. Displacement        TolMAXD  ....  1.0000e-03 bohr
RMS Displacement         TolRMSD  ....  6.0000e-04 bohr
Strict Convergence                .... False

------------------------------------------------------------------------------
                        ORCA OPTIMIZATION COORDINATE SETUP
------------------------------------------------------------------------------

The optimization will be done in redundant internal coordinates (2022)
Making redundant internal coordinates   ...  (2022 redundants) done
Evaluating the initial hessian          ...  (Almloef) done
Evaluating the coordinates              ...  done
Calculating the B-matrix                .... done
Calculating the G-matrix                .... done
Diagonalizing the G-matrix              .... done
Small eigenvalue found = 2.241e-02
The first mode is                       ....   51
The number of degrees of freedom        ....   57

    -----------------------------------------------------------------
                    Redundant Internal Coordinates


    -----------------------------------------------------------------
         Definition                    Initial Value    Approx d2E/dq
    -----------------------------------------------------------------
      1. B(C   1,C   0)                  1.5169         0.392006   
      2. B(C   2,C   1)                  1.4019         0.598049   
      3. B(C   3,C   2)                  1.3979         0.606955   
      4. B(C   4,C   3)                  1.4002         0.601850   
      5. B(C   5,C   4)                  1.3991         0.604322   
      6. B(C   6,C   5)                  1.3991         0.604281   
      7. B(C   6,C   1)                  1.4014         0.599247   
      8. B(C   7,C   0)                  1.5107         0.401053   
      9. B(C   8,C   7)                  1.3362         0.761398   
     10. B(C   9,C   8)                  1.5004         0.416440   
     11. B(O  10,C   9)                  1.4277         0.487144   
     12. B(O  10,C   0)                  1.4278         0.486980   
     13. B(H  11,C   2)                  1.0907         0.359214   
     14. B(H  12,C   3)                  1.0919         0.357590   
     15. B(H  13,C   4)                  1.0916         0.357955   
     16. B(H  14,C   5)                  1.0918         0.357721   
     17. B(H  15,C   6)                  1.0932         0.355953   
     18. B(H  16,C   0)                  1.1072         0.338052   
     19. B(H  17,C   7)                  1.0700         0.387554   
     20. B(H  18,C   7)                  1.0700         0.387554   
     21. B(H  19,C   8)                  1.0320         0.445614   
     22. B(H  20,C   9)                  1.0320         0.445614   
     23. A(O  10,C   0,H  16)          109.5734         0.333296   
     24. A(C   1,C   0,C   7)          112.7134         0.370850   
     25. A(C   7,C   0,O  10)          104.3391         0.382599   
     26. A(C   1,C   0,O  10)          111.3755         0.381087   
     27. A(C   7,C   0,H  16)          110.5368         0.324734   
     28. A(C   1,C   0,H  16)          108.2615         0.323520   
     29. A(C   2,C   1,C   6)          119.2547         0.428635   
     30. A(C   0,C   1,C   2)          120.4485         0.397529   
     31. A(C   0,C   1,C   6)          120.2535         0.397668   
     32. A(C   1,C   2,C   3)          120.3265         0.429619   
     33. A(C   1,C   2,H  11)          119.2248         0.350619   
     34. A(C   3,C   2,H  11)          120.4459         0.351495   
     35. A(C   2,C   3,C   4)          120.2173         0.430108   
     36. A(C   4,C   3,H  12)          119.9745         0.350725   
     37. A(C   2,C   3,H  12)          119.8082         0.351226   
     38. A(C   3,C   4,H  13)          120.1674         0.350786   
     39. A(C   5,C   4,H  13)          120.1584         0.351029   
     40. A(C   3,C   4,C   5)          119.6732         0.429772   
     41. A(C   6,C   5,H  14)          119.8580         0.350986   
     42. A(C   4,C   5,H  14)          120.1003         0.350990   
     43. A(C   4,C   5,C   6)          120.0397         0.430083   
     44. A(C   5,C   6,H  15)          119.9848         0.350693   
     45. A(C   1,C   6,H  15)          119.5280         0.350197   
     46. A(C   1,C   6,C   5)          120.4865         0.429433   
     47. A(C   0,C   7,H  18)          109.2346         0.332140   
     48. A(C   8,C   7,H  17)          109.3698         0.370106   
     49. A(C   0,C   7,H  17)          109.3698         0.332140   
     50. A(C   0,C   7,C   8)          109.8766         0.416548   
     51. A(H  17,C   7,H  18)          109.7427         0.297665   
     52. A(C   8,C   7,H  18)          109.2346         0.370106   
     53. A(C   7,C   8,C   9)          109.6406         0.419351   
     54. A(C   9,C   8,H  19)          125.1797         0.342092   
     55. A(C   7,C   8,H  19)          125.1797         0.379130   
     56. A(C   8,C   9,O  10)          104.9273         0.385134   
     57. A(O  10,C   9,H  20)          127.5363         0.349079   
     58. A(C   8,C   9,H  20)          127.5363         0.342092   
     59. A(C   0,O  10,C   9)          111.0611         0.393286   
     60. D(C   6,C   1,C   0,C   7)    -94.3749         0.011427   
     61. D(C   2,C   1,C   0,H  16)   -154.1980         0.011427   
     62. D(C   2,C   1,C   0,O  10)    -33.6677         0.011427   
     63. D(C   6,C   1,C   0,O  10)    148.7433         0.011427   
     64. D(C   2,C   1,C   0,C   7)     83.2140         0.011427   
     65. D(C   3,C   2,C   1,C   6)      0.1225         0.024648   
     66. D(H  11,C   2,C   1,C   6)   -179.2653         0.024648   
     67. D(H  11,C   2,C   1,C   0)      3.1218         0.024648   
     68. D(C   3,C   2,C   1,C   0)   -177.4903         0.024648   
     69. D(H  12,C   3,C   2,H  11)     -0.3373         0.025429   
     70. D(H  12,C   3,C   2,C   1)   -179.7176         0.025429   
     71. D(C   4,C   3,C   2,H  11)    179.6370         0.025429   
     72. D(C   4,C   3,C   2,C   1)      0.2568         0.025429   
     73. D(C   5,C   4,C   3,H  12)    179.6689         0.024979   
     74. D(C   5,C   4,C   3,C   2)     -0.3054         0.024979   
     75. D(H  13,C   4,C   3,H  12)      0.0134         0.024979   
     76. D(H  13,C   4,C   3,C   2)   -179.9609         0.024979   
     77. D(H  14,C   5,C   4,H  13)      0.1313         0.025196   
     78. D(H  14,C   5,C   4,C   3)   -179.5242         0.025196   
     79. D(C   6,C   5,C   4,H  13)    179.6304         0.025196   
     80. D(C   6,C   5,C   4,C   3)     -0.0251         0.025196   
     81. D(H  15,C   6,C   5,H  14)      0.2280         0.025193   
     82. D(H  15,C   6,C   5,C   4)   -179.2723         0.025193   
     83. D(C   1,C   6,C   5,H  14)    179.9079         0.025193   
     84. D(C   1,C   6,C   5,C   4)      0.4076         0.025193   
     85. D(H  15,C   6,C   1,C   2)    179.2269         0.024752   
     86. D(H  15,C   6,C   1,C   0)     -3.1555         0.024752   
     87. D(C   5,C   6,C   1,C   2)     -0.4545         0.024752   
     88. D(C   5,C   6,C   1,C   0)    177.1631         0.024752   
     89. D(C   8,C   7,C   0,O  10)     -1.6550         0.012759   
     90. D(C   8,C   7,C   0,C   1)   -122.6409         0.012759   
     91. D(H  17,C   7,C   0,H  16)   -123.8819         0.012759   
     92. D(H  17,C   7,C   0,O  10)    118.4069         0.012759   
     93. D(H  17,C   7,C   0,C   1)     -2.5790         0.012759   
     94. D(C   8,C   7,C   0,H  16)    116.0562         0.012759   
     95. D(H  19,C   8,C   7,H  17)     59.1335         0.045136   
     96. D(H  19,C   8,C   7,C   0)    179.1954         0.045136   
     97. D(C   9,C   8,C   7,H  18)    119.0077         0.045136   
     98. D(C   9,C   8,C   7,H  17)   -120.8665         0.045136   
     99. D(C   9,C   8,C   7,C   0)     -0.8046         0.045136   
    100. D(H  20,C   9,C   8,H  19)      2.9572         0.011877   
    101. D(H  20,C   9,C   8,C   7)   -177.0428         0.011877   
    102. D(O  10,C   9,C   8,H  19)   -177.0428         0.011877   
    103. D(O  10,C   9,C   8,C   7)      2.9572         0.011877   
    104. D(C   0,O  10,C   9,H  20)    175.9294         0.017032   
    105. D(C   0,O  10,C   9,C   8)     -4.0706         0.017032   
    106. D(C   9,O  10,C   0,H  16)   -114.7698         0.018720   
    107. D(C   9,O  10,C   0,C   7)      3.6017         0.018720   
    108. D(C   9,O  10,C   0,C   1)    125.4741         0.018720   
    -----------------------------------------------------------------

Number of atoms                         .... 21
Number of degrees of freedom            .... 108


         *************************************************************
         *                GEOMETRY OPTIMIZATION CYCLE   1            *
         *************************************************************
---------------------------------
CARTESIAN COORDINATES (ANGSTROEM)
---------------------------------
  C      0.997048    0.570518    0.515477
  C     -0.462977    0.240210    0.270161
  C     -0.831918   -1.012006   -0.240906
  C     -2.173071   -1.295116   -0.515210
  C     -3.158673   -0.327250   -0.286421
  C     -2.795697    0.923585    0.224515
  C     -1.453798    1.202984    0.505033
  C      1.705837    1.042904   -0.732170
  C      2.757374    0.257361   -0.982284
  C      2.862813   -0.797429    0.079599
  O      1.730612   -0.584699    0.922996
  H     -0.061858   -1.765161   -0.412157
  H     -2.451511   -2.274834   -0.908757
  H     -4.205829   -0.549427   -0.500317
  H     -3.559440    1.680720    0.412874
  H     -1.172651    2.176402    0.915395
  H      1.049827    1.342021    1.307870
  H      1.029522    1.004940   -1.560455
  H      2.043240    2.047856   -0.586807
  H      3.399260    0.360434   -1.783772
  H      3.593939   -1.518997    0.178688

----------------------------
CARTESIAN COORDINATES (A.U.)
----------------------------
  NO LB      ZA    FRAG     MASS         X           Y           Z
   0 C     6.0000    0    12.011    1.884148    1.078123    0.974111
   1 C     6.0000    0    12.011   -0.874900    0.453932    0.510530
   2 C     6.0000    0    12.011   -1.572098   -1.912414   -0.455246
   3 C     6.0000    0    12.011   -4.106510   -2.447415   -0.973605
   4 C     6.0000    0    12.011   -5.969027   -0.618414   -0.541258
   5 C     6.0000    0    12.011   -5.283102    1.745322    0.424272
   6 C     6.0000    0    12.011   -2.747280    2.273311    0.954373
   7 C     6.0000    0    12.011    3.223564    1.970802   -1.383600
   8 C     6.0000    0    12.011    5.210681    0.486341   -1.856248
   9 C     6.0000    0    12.011    5.409933   -1.506922    0.150420
  10 O     8.0000    0    15.999    3.270382   -1.104921    1.744209
  11 H     1.0000    0     1.008   -0.116894   -3.335671   -0.778864
  12 H     1.0000    0     1.008   -4.632684   -4.298814   -1.717302
  13 H     1.0000    0     1.008   -7.947865   -1.038266   -0.945462
  14 H     1.0000    0     1.008   -6.726367    3.176101    0.780218
  15 H     1.0000    0     1.008   -2.215989    4.112804    1.729846
  16 H     1.0000    0     1.008    1.983885    2.536052    2.471517
  17 H     1.0000    0     1.008    1.945514    1.899062   -2.948833
  18 H     1.0000    0     1.008    3.861164    3.869887   -1.108904
  19 H     1.0000    0     1.008    6.423671    0.681121   -3.370840
  20 H     1.0000    0     1.008    6.791561   -2.870488    0.337671

--------------------------------
INTERNAL COORDINATES (ANGSTROEM)
--------------------------------
 C      0   0   0     0.000000000000     0.00000000     0.00000000
 C      1   0   0     1.516890434079     0.00000000     0.00000000
 C      2   1   0     1.401910011084   120.44845525     0.00000000
 C      3   2   1     1.397886206656   120.32647474   182.50965775
 C      4   3   2     1.400185415658   120.21732310     0.25675300
 C      5   4   3     1.399069794436   119.67323606   359.69455004
 C      6   5   4     1.399088209571   120.03973402   359.97488424
 C      1   2   3     1.510679544314   112.71344248    83.21401672
 C      8   1   2     1.336175659390   109.87663764   237.35911098
 C      9   8   1     1.500431383370   109.64056659   359.19537499
 O     10   9   8     1.427744183540   104.92730906     2.95715276
 H      3   2   1     1.090670844158   119.22481635     3.12183970
 H      4   3   2     1.091904393795   119.80819691   180.28236244
 H      5   4   3     1.091626575435   120.16742804   180.03905939
 H      6   5   4     1.091804075311   120.10034915   180.47579662
 H      7   6   5     1.093152857827   119.98480155   180.72766182
 H      1   2   3     1.107198723503   108.26154045   205.80197414
 H      8   1   2     1.069999999994   109.36977152   357.42098351
 H      8   1   2     1.070000000010   109.23460603   117.54674980
 H      9   8   1     1.032000000002   125.17971670   179.19537500
 H     10   9   8     1.032000000011   127.53634547   182.95715276

---------------------------
INTERNAL COORDINATES (A.U.)
---------------------------
 C      0   0   0     0.000000000000     0.00000000     0.00000000
 C      1   0   0     2.866507495575     0.00000000     0.00000000
 C      2   1   0     2.649225985351   120.44845525     0.00000000
 C      3   2   1     2.641622096966   120.32647474   182.50965775
 C      4   3   2     2.645966972304   120.21732310     0.25675300
 C      5   4   3     2.643858753725   119.67323606   359.69455004
 C      6   5   4     2.643893553287   120.03973402   359.97488424
 C      1   2   3     2.854770614870   112.71344248    83.21401672
 C      8   1   2     2.525006063060   109.87663764   237.35911098
 C      9   8   1     2.835404397309   109.64056659   359.19537499
 O     10   9   8     2.698045496190   104.92730906     2.95715276
 H      3   2   1     2.061069197712   119.22481635     3.12183970
 H      4   3   2     2.063400268697   119.80819691   180.28236244
 H      5   4   3     2.062875268082   120.16742804   180.03905939
 H      6   5   4     2.063210694237   120.10034915   180.47579662
 H      7   6   5     2.065759523806   119.98480155   180.72766182
 H      1   2   3     2.092302363247   108.26154045   205.80197414
 H      8   1   2     2.022006963284   109.36977152   357.42098351
 H      8   1   2     2.022006963315   109.23460603   117.54674980
 H      9   8   1     1.950197370210   125.17971670   179.19537500
 H     10   9   8     1.950197370227   127.53634547   182.95715276

---------------------
BASIS SET INFORMATION
---------------------
There are 3 groups of distinct atoms

 Group   1 Type C   : 7s4p1d contracted to 3s2p1d pattern {511/31/1}
 Group   2 Type O   : 7s4p1d contracted to 3s2p1d pattern {511/31/1}
 Group   3 Type H   : 4s1p contracted to 2s1p pattern {31/1}

Atom   0C    basis set group =>   1
Atom   1C    basis set group =>   1
Atom   2C    basis set group =>   1
Atom   3C    basis set group =>   1
Atom   4C    basis set group =>   1
Atom   5C    basis set group =>   1
Atom   6C    basis set group =>   1
Atom   7C    basis set group =>   1
Atom   8C    basis set group =>   1
Atom   9C    basis set group =>   1
Atom  10O    basis set group =>   2
Atom  11H    basis set group =>   3
Atom  12H    basis set group =>   3
Atom  13H    basis set group =>   3
Atom  14H    basis set group =>   3
Atom  15H    basis set group =>   3
Atom  16H    basis set group =>   3
Atom  17H    basis set group =>   3
Atom  18H    basis set group =>   3
Atom  19H    basis set group =>   3
Atom  20H    basis set group =>   3
---------------------------------
AUXILIARY/J BASIS SET INFORMATION
---------------------------------
There are 3 groups of distinct atoms

 Group   1 Type C   : 12s5p4d2f1g contracted to 6s4p3d1f1g pattern {711111/2111/211/2/1}
 Group   2 Type O   : 12s5p4d2f1g contracted to 6s4p3d1f1g pattern {711111/2111/211/2/1}
 Group   3 Type H   : 5s2p1d contracted to 3s1p1d pattern {311/2/1}

Atom   0C    basis set group =>   1
Atom   1C    basis set group =>   1
Atom   2C    basis set group =>   1
Atom   3C    basis set group =>   1
Atom   4C    basis set group =>   1
Atom   5C    basis set group =>   1
Atom   6C    basis set group =>   1
Atom   7C    basis set group =>   1
Atom   8C    basis set group =>   1
Atom   9C    basis set group =>   1
Atom  10O    basis set group =>   2
Atom  11H    basis set group =>   3
Atom  12H    basis set group =>   3
Atom  13H    basis set group =>   3
Atom  14H    basis set group =>   3
Atom  15H    basis set group =>   3
Atom  16H    basis set group =>   3
Atom  17H    basis set group =>   3
Atom  18H    basis set group =>   3
Atom  19H    basis set group =>   3
Atom  20H    basis set group =>   3
---------------------------------
AUXILIARY/C BASIS SET INFORMATION
---------------------------------
There are 3 groups of distinct atoms

 Group   1 Type C   : 8s6p5d3f contracted to 6s5p4d1f pattern {311111/21111/2111/3}
 Group   2 Type O   : 8s6p5d3f contracted to 6s5p4d1f pattern {311111/21111/2111/3}
 Group   3 Type H   : 4s3p2d contracted to 3s2p1d pattern {211/21/2}

Atom   0C    basis set group =>   1
Atom   1C    basis set group =>   1
Atom   2C    basis set group =>   1
Atom   3C    basis set group =>   1
Atom   4C    basis set group =>   1
Atom   5C    basis set group =>   1
Atom   6C    basis set group =>   1
Atom   7C    basis set group =>   1
Atom   8C    basis set group =>   1
Atom   9C    basis set group =>   1
Atom  10O    basis set group =>   2
Atom  11H    basis set group =>   3
Atom  12H    basis set group =>   3
Atom  13H    basis set group =>   3
Atom  14H    basis set group =>   3
Atom  15H    basis set group =>   3
Atom  16H    basis set group =>   3
Atom  17H    basis set group =>   3
Atom  18H    basis set group =>   3
Atom  19H    basis set group =>   3
Atom  20H    basis set group =>   3


           ************************************************************
           *        Program running with 8 parallel MPI-processes     *
           *              working on a common directory               *
           ************************************************************
------------------------------------------------------------------------------
                             ORCA STARTUP CALCULATIONS
                           -- RI-GTO INTEGRALS CHOSEN --
------------------------------------------------------------------------------
------------------------------------------------------------------------------
                   ___                                                        
                  /   \      - P O W E R E D   B Y -                         
                 /     \                                                     
                 |  |  |   _    _      __       _____    __    __             
                 |  |  |  | |  | |    /  \     |  _  \  |  |  /  |          
                  \  \/   | |  | |   /    \    | | | |  |  | /  /          
                 / \  \   | |__| |  /  /\  \   | |_| |  |  |/  /          
                |  |  |   |  __  | /  /__\  \  |    /   |      \           
                |  |  |   | |  | | |   __   |  |    \   |  |\   \          
                \     /   | |  | | |  |  |  |  | |\  \  |  | \   \       
                 \___/    |_|  |_| |__|  |__|  |_| \__\ |__|  \__/        
                                                                              
                      - O R C A' S   B I G   F R I E N D -                    
                                      &                                       
                       - I N T E G R A L  F E E D E R -                       
                                                                              
 v1 FN, 2020, v2 2021, v3 2022-2024                                           
------------------------------------------------------------------------------


----------------------
SHARK INTEGRAL PACKAGE
----------------------

Number of atoms                             ...     21
Number of basis functions                   ...    204
Number of shells                            ...     96
Maximum angular momentum                    ...      2
Integral batch strategy                     ... SHARK/LIBINT Hybrid
RI-J (if used) integral strategy            ... SPLIT-RIJ (Revised 2003 algorithm where possible)
Printlevel                                  ...      1
Contraction scheme used                     ... SEGMENTED contraction
Prescreening option                         ... SCHWARTZ
   Thresh                                   ... 1.000e-12
   Tcut                                     ... 1.000e-14
   Tpresel                                  ... 1.000e-14 
Coulomb Range Separation                    ... NOT USED
Exchange Range Separation                   ... NOT USED
Multipole approximations                    ... NOT USED
Finite Nucleus Model                        ... NOT USED
CABS basis                                  ... NOT available
Auxiliary Coulomb fitting basis             ... AVAILABLE
   # of basis functions in Aux-J            ...    649
   # of shells in Aux-J                     ...    215
   Maximum angular momentum in Aux-J        ...      4
Auxiliary J/K fitting basis                 ... NOT available
Auxiliary Correlation fitting basis         ... AVAILABLE
   # of basis functions in Aux-C            ...    668
   # of shells in Aux-C                     ...    236
   Maximum angular momentum in Aux-C        ...      3
Auxiliary 'external' fitting basis          ... NOT available

Checking pre-screening integrals            ... done (  0.0 sec) Dimension = 96
Check shell pair data                       ... done (  0.0 sec)
Shell pair information
Shell pair cut-off parameter TPreSel        ...   1.0e-14
Total number of shell pairs                 ...      4656
Shell pairs after pre-screening             ...      4316
Total number of primitive shell pairs       ...     16826
Primitive shell pairs kept                  ...     11409
          la=0 lb=0:   1322 shell pairs
          la=1 lb=0:   1582 shell pairs
          la=1 lb=1:    496 shell pairs
          la=2 lb=0:    537 shell pairs
          la=2 lb=1:    319 shell pairs
          la=2 lb=2:     60 shell pairs

Calculating one electron integrals          ... done (  0.0 sec)
Calculating RI/J V-Matrix + Cholesky decomp.... done (  0.0 sec)
Calculating RI/C V-Matrix + Cholesky decomp.... done (  0.0 sec)
Calculating Nuclear repulsion               ... done (  0.0 sec) ENN=    568.095858614145 Eh

Diagonalization of the overlap matrix:
Smallest eigenvalue                        ... 2.996e-04
Time for diagonalization                   ...    0.005 sec
Threshold for overlap eigenvalues          ... 1.000e-07
Number of eigenvalues below threshold      ... 0
Time for construction of square roots      ...    0.003 sec
Total time needed                          ...    0.009 sec

-------------------
DFT GRID GENERATION
-------------------

General Integration Accuracy     IntAcc      ... 4.388
Radial Grid Type                 RadialGrid  ... OptM3 with GC (2021)
Angular Grid (max. ang.)         AngularGrid ... 4 (Lebedev-302)
Angular grid pruning method      GridPruning ... 4 (adaptive)
Weight generation scheme         WeightScheme... mBecke (2022)
Basis function cutoff            BFCut       ... 1.0000e-12
Integration weight cutoff        WCut        ... 1.0000e-14
Partially contracted basis set               ... off
Rotationally invariant grid construction     ... off
Angular grids for H and He will be reduced by one unit

Total number of grid points                  ...    98045
Total number of batches                      ...     1545
Average number of points per batch           ...       63
Average number of grid points per atom       ...     4669

--------------------
COSX GRID GENERATION
--------------------

GRIDX 1
-------
General Integration Accuracy     IntAcc      ... 3.816
Radial Grid Type                 RadialGrid  ... OptM3 with GC (2021)
Angular Grid (max. ang.)         AngularGrid ... 1 (Lebedev-50)
Angular grid pruning method      GridPruning ... 4 (adaptive)
Weight generation scheme         WeightScheme... mBecke (2022)
Basis function cutoff            BFCut       ... 1.0000e-12
Integration weight cutoff        WCut        ... 1.0000e-14
Partially contracted basis set               ... on
Rotationally invariant grid construction     ... off
Angular grids for H and He will be reduced by one unit

Total number of grid points                  ...    12478
Total number of batches                      ...      108
Average number of points per batch           ...      115
Average number of grid points per atom       ...      594
UseSFitting                                  ... on

GRIDX 2
-------
General Integration Accuracy     IntAcc      ... 4.020
Radial Grid Type                 RadialGrid  ... OptM3 with GC (2021)
Angular Grid (max. ang.)         AngularGrid ... 2 (Lebedev-110)
Angular grid pruning method      GridPruning ... 4 (adaptive)
Weight generation scheme         WeightScheme... mBecke (2022)
Basis function cutoff            BFCut       ... 1.0000e-12
Integration weight cutoff        WCut        ... 1.0000e-14
Partially contracted basis set               ... on
Rotationally invariant grid construction     ... off
Angular grids for H and He will be reduced by one unit

Total number of grid points                  ...    27099
Total number of batches                      ...      222
Average number of points per batch           ...      122
Average number of grid points per atom       ...     1290
UseSFitting                                  ... on

GRIDX 3
-------
General Integration Accuracy     IntAcc      ... 4.338
Radial Grid Type                 RadialGrid  ... OptM3 with GC (2021)
Angular Grid (max. ang.)         AngularGrid ... 3 (Lebedev-194)
Angular grid pruning method      GridPruning ... 4 (adaptive)
Weight generation scheme         WeightScheme... mBecke (2022)
Basis function cutoff            BFCut       ... 1.0000e-12
Integration weight cutoff        WCut        ... 1.0000e-14
Partially contracted basis set               ... on
Rotationally invariant grid construction     ... off
Angular grids for H and He will be reduced by one unit

Total number of grid points                  ...    59514
Total number of batches                      ...      475
Average number of points per batch           ...      125
Average number of grid points per atom       ...     2834
UseSFitting                                  ... on
Grids setup in   0.0 sec
Initializing property integral containers    ... done (  0.0 sec)

SHARK setup successfully completed in   1.1 seconds

Maximum memory used throughout the entire STARTUP-calculation: 27.5 MB


           ************************************************************
           *        Program running with 8 parallel MPI-processes     *
           *              working on a common directory               *
           ************************************************************
-------------------------------------------------------------------------------
                                 ORCA GUESS
                   Start orbitals & Density for SCF / CASSCF
-------------------------------------------------------------------------------

------------
SCF SETTINGS
------------
Hamiltonian:
 Density Functional     Method          .... DFT(GTOs)
 Exchange Functional    Exchange        .... B88
   X-Alpha parameter    XAlpha          ....  0.666667
   Becke's b parameter  XBeta           ....  0.004200
 Correlation Functional Correlation     .... LYP
 LDA part of GGA corr.  LDAOpt          .... VWN-3
 Gradients option       PostSCFGGA      .... off
 Hybrid DFT is turned on
   Fraction HF Exchange ScalHFX         ....  0.530000
   Scaling of DF-GGA-X  ScalDFX         ....  0.470000
   Scaling of DF-GGA-C  ScalDFC         ....  0.730000
   Scaling of DF-LDA-C  ScalLDAC        ....  0.730000
   Perturbative correction              ....  0.270000
   NL short-range parameter             ....  7.800000
 RI-approximation to the Coulomb term is turned on
   Number of AuxJ basis functions       .... 649
   RIJ-COSX (HFX calculated with COS-X)).... on


General Settings:
 Integral files         IntName         .... calc
 Hartree-Fock type      HFTyp           .... RHF
 Total Charge           Charge          ....    0
 Multiplicity           Mult            ....    1
 Number of Electrons    NEL             ....   78
 Basis Dimension        Dim             ....  204
 Nuclear Repulsion      ENuc            ....    568.0958586141 Eh

Convergence Acceleration:
 AO-DIIS                CNVDIIS         .... on
   Start iteration      DIISMaxIt       ....    12
   Startup error        DIISStart       ....  0.200000
   # of expansion vecs  DIISMaxEq       ....     5
   Bias factor          DIISBfac        ....   1.050
   Max. coefficient     DIISMaxC        ....  10.000
 MO-DIIS                CNVKDIIS        .... off
 Trust-Rad. Augm. Hess. CNVTRAH         .... auto
   Auto Start mean grad. ratio tolernc. ....  1.125000
   Auto Start start iteration           ....    50
   Auto Start num. interpolation iter.  ....    10
   Max. Number of Micro iterations      ....    24
   Max. Number of Macro iterations      .... Maxiter - #DIIS iter
   Number of Davidson start vectors     ....     2
   Converg. threshold    (grad. norm)   ....   2.000e-06
   Grad. Scal. Fac. for Micro threshold ....   0.100
   Minimum threshold for Micro iter.    ....   1.000e-02
   NR start threshold (gradient norm)   ....   1.000e-04
   Initial trust radius                 ....   0.400
   Minimum AH scaling param. (alpha)    ....   1.000
   Maximum AH scaling param. (alpha)    .... 1000.000
   Quad. conv. algorithm                .... NR
   White noise on init. David. guess    .... on
   Maximum white noise                  ....   0.010
   Pseudo random numbers                .... off
   Inactive MOs                         .... canonical
   Orbital update algorithm             .... Taylor
   Preconditioner                       .... Diag
   Full preconditioner red. dimension   ....   250
 SOSCF                  CNVSOSCF        .... on
   Start iteration      SOSCFMaxIt      ....   150
   Startup grad/error   SOSCFStart      ....  0.003300
   Hessian update       SOSCFHessUp     .... L-BFGS
 Level Shifting         CNVShift        .... on
   Level shift para.    LevelShift      ....    0.2500
   Turn off err/grad.   ShiftErr        ....    0.0010
 Zerner damping         CNVZerner       .... off
 Static damping         CNVDamp         .... on
   Fraction old density DampFac         ....    0.7000
   Max. Damping (<1)    DampMax         ....    0.9800
   Min. Damping (>=0)   DampMin         ....    0.0000
   Turn off err/grad.   DampErr         ....    0.1000

SCF Procedure:
 Maximum # iterations   MaxIter         ....   125
 SCF integral mode      SCFMode         .... Direct
   Integral package                     .... SHARK and LIBINT hybrid scheme
 Reset frequency        DirectResetFreq ....    20
 Integral Threshold     Thresh          ....  1.000e-12 Eh
 Primitive CutOff       TCut            ....  1.000e-14 Eh

Convergence Tolerance:
 Convergence Check Mode ConvCheckMode   .... Total+1el-Energy
 Convergence forced     ConvForced      .... 0
 Energy Change          TolE            ....  1.000e-09 Eh
 1-El. energy change                    ....  1.000e-06 Eh
 Orbital Gradient       TolG            ....  2.000e-06
 Orbital Rotation angle TolX            ....  2.000e-06
 DIIS Error             TolErr          ....  1.000e-08

------------------------------
INITIAL GUESS: MODEL POTENTIAL
------------------------------
Loading Hartree-Fock densities                     ... done
Calculating cut-offs                               ... done
Initializing the effective Hamiltonian             ... done
Setting up the integral package (SHARK)            ... done
Starting the Coulomb interaction                   ... done (   0.0 sec)
Making the grid                                    ... done (   0.1 sec)
Mapping shells                                     ... done
Starting the XC term evaluation                    ... done (   0.0 sec)
  promolecular density results
     # of electrons  =     77.993130731
     EX              =    -62.591851773
     EC              =     -0.866961371
     EX+EC           =    -63.458813143
Transforming the Hamiltonian                       ... done (   0.0 sec)
Diagonalizing the Hamiltonian                      ... done (   0.0 sec)
Back transforming the eigenvectors                 ... done (   0.0 sec)
Now organizing SCF variables                       ... done
                      ------------------
                      INITIAL GUESS DONE (   0.2 sec)
                      ------------------
             **** ENERGY FILE WAS UPDATED (calc.en.tmp) ****
Finished Guess after   0.4 sec
Maximum memory used throughout the entire GUESS-calculation: 15.7 MB


           ************************************************************
           *        Program running with 8 parallel MPI-processes     *
           *              working on a common directory               *
           ************************************************************

-------------------------------------------------------------------------------------------
                                      ORCA LEAN-SCF
                              memory conserving SCF solver
-------------------------------------------------------------------------------------------

--------------------
CPCM SOLVATION MODEL
--------------------
CPCM parameters:
  Epsilon                                         ...      16.7000
  Refrac                                          ...       1.2750
  Rsolv                                           ...       1.3000
  Surface type                                    ... GAUSSIAN VDW
  Discretization scheme                           ... Constant charge density
    Threshold for H atoms                         ...       5.0000 (charges/Ang^2)
    Threshold for non-H atoms                     ...       5.0000 (charges/Ang^2)
  Epsilon function type                           ...         CPCM
Solvent:                                          ... CUSTOM
Radii:
  Scheme                                          ... Element-dependent radii
  Radius for C  used is    3.8550 Bohr (=   2.0400 Ang.)
  Radius for O  used is    3.4469 Bohr (=   1.8240 Ang.)
  Radius for H  used is    2.4944 Bohr (=   1.3200 Ang.)
Calculating surface                               ...        done! (  0.0s)
Cavity surface points                             ...         1945
Cavity Volume                                     ...    1276.5673
Cavity Surface-area                               ...     690.6615
Calculating surface distance matrix               ...        done! (  0.1s)
Performing Cholesky decomposition & store         ...        done! (  0.1s)
Overall time for CPCM initialization              ...                 0.2s

----------------------------------------D-I-I-S--------------------------------------------
Iteration    Energy (Eh)           Delta-E    RMSDP     MaxDP     DIISErr   Damp  Time(sec)
-------------------------------------------------------------------------------------------
               ***  Starting incremental Fock matrix formation  ***
    1    -460.6229808589533832     0.00e+00  3.40e-03  7.81e-02  1.57e-01  0.700   1.3
    2    -460.7296391228745733    -1.07e-01  2.55e-03  5.19e-02  8.78e-02  0.700   0.9
                               ***Turning on AO-DIIS***
    3    -460.7849267823690980    -5.53e-02  1.55e-03  2.53e-02  4.23e-02  0.700   0.8
    4    -460.8181611554999790    -3.32e-02  3.53e-03  6.18e-02  2.69e-02  0.000   0.8
    5    -460.8894559767965120    -7.13e-02  2.30e-04  5.62e-03  3.81e-03  0.000   2.6
                              *** Initializing SOSCF ***
---------------------------------------S-O-S-C-F--------------------------------------
Iteration    Energy (Eh)           Delta-E    RMSDP     MaxDP     MaxGrad    Time(sec)
--------------------------------------------------------------------------------------
    6    -460.8896798172003173    -2.24e-04  1.04e-04  2.84e-03  2.83e-03     1.6
               *** Restarting incremental Fock matrix formation ***
    7    -460.8900112806473999    -3.31e-04  8.68e-05  1.21e-03  9.92e-04     1.3
    8    -460.8900243788958733    -1.31e-05  6.57e-05  1.30e-03  2.50e-04     1.0
    9    -460.8900286215624647    -4.24e-06  2.64e-05  4.17e-04  1.39e-04     1.0
   10    -460.8900294343669657    -8.13e-07  7.57e-06  1.29e-04  4.34e-05     1.0
   11    -460.8900295203151245    -8.59e-08  2.52e-06  4.05e-05  1.24e-05     1.0
   12    -460.8900295325955767    -1.23e-08  3.74e-07  1.05e-05  1.43e-06     0.9
   13    -460.8900295322529246     3.43e-10  1.57e-07  3.46e-06  1.39e-06     0.8
                 **** Energy Check signals convergence ****

               *****************************************************
               *                     SUCCESS                       *
               *           SCF CONVERGED AFTER  13 CYCLES          *
               *****************************************************

Recomputing exchange energy using gridx3       ... done (    1.686 sec)
Old exchange energy                            :    -33.700508622 Eh
New exchange energy                            :    -33.700586584 Eh
Exchange energy change after final integration :     -0.000077962 Eh
Total energy after final integration           :   -460.890107494 Eh
             **** ENERGY FILE WAS UPDATED (calc.en.tmp) ****

----------------
TOTAL SCF ENERGY
----------------

Total Energy       :       -460.89010749432498 Eh          -12541.45742 eV

Components:
Nuclear Repulsion  :        568.09585861414473 Eh           15458.67422 eV
Electronic Energy  :      -1028.97618323736970 Eh          -27999.86543 eV
One Electron Energy:      -1750.42112209272204 Eh          -47631.38026 eV
Two Electron Energy:        721.44493885535223 Eh           19631.51483 eV
CPCM Dielectric    :         -0.00970490902794 Eh              -0.26408 eV

Virial components:
Potential Energy   :       -918.01291298564024 Eh          -24980.40134 eV
Kinetic Energy     :        457.12280549131521 Eh           12438.94392 eV
Virial Ratio       :          2.00824133462114

DFT components:
N(Alpha)           :       39.000008734427 electrons
N(Beta)            :       39.000008734427 electrons
N(Total)           :       78.000017468854 electrons
E(X)               :      -29.940089104209 Eh       
E(C)               :       -1.919325018673 Eh       
E(XC)              :      -31.859414122882 Eh       

CPCM Solvation Model Properties:
Surface-charge          :         -0.02109177300593
Corrected charge        :          0.00000000000000
Outlying charge corr.   :          0.00002901706513 Eh               0.00079 eV
Free-energy (cav+disp)  :  This term is not implemented in the current solvation scheme

---------------
SCF CONVERGENCE
---------------

  Last Energy change         ...   -3.4265e-10  Tolerance :   1.0000e-09
  Last MAX-Density change    ...    3.4588e-06  Tolerance :   1.0000e-08
  Last RMS-Density change    ...    1.5733e-07  Tolerance :   1.0000e-09
  Last DIIS Error            ...    2.8324e-03  Tolerance :   1.0000e-08
  Last Orbital Gradient      ...    1.3876e-06  Tolerance :   2.0000e-06
  Last Orbital Rotation      ...    3.0871e-06  Tolerance :   2.0000e-06


----------------
ORBITAL ENERGIES
----------------

  NO   OCC          E(Eh)            E(eV) 
   0   2.0000     -19.745056      -537.2903 
   1   2.0000     -10.689830      -290.8851 
   2   2.0000     -10.681519      -290.6589 
   3   2.0000     -10.634792      -289.3874 
   4   2.0000     -10.631711      -289.3036 
   5   2.0000     -10.631239      -289.2907 
   6   2.0000     -10.630644      -289.2745 
   7   2.0000     -10.629612      -289.2464 
   8   2.0000     -10.628541      -289.2173 
   9   2.0000     -10.620548      -288.9998 
  10   2.0000     -10.605694      -288.5956 
  11   2.0000      -1.178906       -32.0797 
  12   2.0000      -0.973719       -26.4963 
  13   2.0000      -0.923636       -25.1334 
  14   2.0000      -0.876345       -23.8466 
  15   2.0000      -0.848893       -23.0996 
  16   2.0000      -0.807535       -21.9741 
  17   2.0000      -0.710039       -19.3211 
  18   2.0000      -0.693407       -18.8686 
  19   2.0000      -0.661318       -17.9954 
  20   2.0000      -0.657442       -17.8899 
  21   2.0000      -0.603428       -16.4201 
  22   2.0000      -0.591616       -16.0987 
  23   2.0000      -0.559526       -15.2255 
  24   2.0000      -0.534303       -14.5391 
  25   2.0000      -0.514280       -13.9943 
  26   2.0000      -0.504398       -13.7254 
  27   2.0000      -0.489307       -13.3147 
  28   2.0000      -0.478326       -13.0159 
  29   2.0000      -0.464992       -12.6531 
  30   2.0000      -0.432141       -11.7592 
  31   2.0000      -0.429499       -11.6873 
  32   2.0000      -0.419594       -11.4177 
  33   2.0000      -0.405750       -11.0410 
  34   2.0000      -0.399727       -10.8771 
  35   2.0000      -0.390578       -10.6282 
  36   2.0000      -0.294069        -8.0020 
  37   2.0000      -0.286948        -7.8083 
  38   2.0000      -0.238022        -6.4769 
  39   0.0000       0.042578         1.1586 
  40   0.0000       0.044284         1.2050 
  41   0.0000       0.054549         1.4844 
  42   0.0000       0.118692         3.2298 
  43   0.0000       0.129487         3.5235 
  44   0.0000       0.146993         3.9999 
  45   0.0000       0.162486         4.4215 
  46   0.0000       0.166388         4.5277 
  47   0.0000       0.179456         4.8832 
  48   0.0000       0.187833         5.1112 
  49   0.0000       0.192770         5.2455 
*Only the first 10 virtual orbitals were printed.

                    ********************************
                    * MULLIKEN POPULATION ANALYSIS *
                    ********************************

-----------------------
MULLIKEN ATOMIC CHARGES
-----------------------
   0 C :    0.236240
   1 C :   -0.082805
   2 C :   -0.032777
   3 C :   -0.019547
   4 C :   -0.026833
   5 C :   -0.021442
   6 C :   -0.030818
   7 C :    0.223232
   8 C :   -0.225847
   9 C :    0.189941
  10 O :   -0.477043
  11 H :    0.020441
  12 H :    0.027478
  13 H :    0.028530
  14 H :    0.028202
  15 H :    0.020586
  16 H :    0.028066
  17 H :    0.023443
  18 H :    0.033104
  19 H :    0.013070
  20 H :    0.044778
Sum of atomic charges:   -0.0000000

--------------------------------
MULLIKEN REDUCED ORBITAL CHARGES
--------------------------------
  0 C s       :     3.014973  s :     3.014973
      pz      :     1.023936  p :     2.676752
      px      :     0.865559
      py      :     0.787256
      dz2     :     0.011448  d :     0.072035
      dxz     :     0.011453
      dyz     :     0.015603
      dx2y2   :     0.017378
      dxy     :     0.016153

  1 C s       :     3.085521  s :     3.085521
      pz      :     0.990068  p :     2.952266
      px      :     0.969748
      py      :     0.992450
      dz2     :     0.004726  d :     0.045019
      dxz     :     0.007018
      dyz     :     0.006936
      dx2y2   :     0.013763
      dxy     :     0.012576

  2 C s       :     3.220680  s :     3.220680
      pz      :     0.975737  p :     2.774424
      px      :     0.866028
      py      :     0.932660
      dz2     :     0.003965  d :     0.037673
      dxz     :     0.005636
      dyz     :     0.004871
      dx2y2   :     0.010931
      dxy     :     0.012269

  3 C s       :     3.166781  s :     3.166781
      pz      :     0.969547  p :     2.814238
      px      :     0.945419
      py      :     0.899272
      dz2     :     0.003109  d :     0.038528
      dxz     :     0.007245
      dyz     :     0.004030
      dx2y2   :     0.012281
      dxy     :     0.011863

  4 C s       :     3.166348  s :     3.166348
      pz      :     0.983079  p :     2.822285
      px      :     0.887979
      py      :     0.951227
      dz2     :     0.003858  d :     0.038200
      dxz     :     0.004255
      dyz     :     0.006375
      dx2y2   :     0.012388
      dxy     :     0.011324

  5 C s       :     3.167000  s :     3.167000
      pz      :     0.975356  p :     2.815974
      px      :     0.919233
      py      :     0.921386
      dz2     :     0.004036  d :     0.038467
      dxz     :     0.005887
      dyz     :     0.004913
      dx2y2   :     0.011014
      dxy     :     0.012619

  6 C s       :     3.209289  s :     3.209289
      pz      :     0.976603  p :     2.783877
      px      :     0.913753
      py      :     0.893521
      dz2     :     0.003137  d :     0.037651
      dxz     :     0.007172
      dyz     :     0.003989
      dx2y2   :     0.011583
      dxy     :     0.011770

  7 C s       :     2.762878  s :     2.762878
      pz      :     0.993560  p :     2.965939
      px      :     0.957934
      py      :     1.014445
      dz2     :     0.009450  d :     0.047950
      dxz     :     0.012390
      dyz     :     0.005209
      dx2y2   :     0.010618
      dxy     :     0.010283

  8 C s       :     3.269878  s :     3.269878
      pz      :     0.926688  p :     2.916361
      px      :     0.990141
      py      :     0.999532
      dz2     :     0.006932  d :     0.039609
      dxz     :     0.009177
      dyz     :     0.006769
      dx2y2   :     0.009376
      dxy     :     0.007355

  9 C s       :     3.143591  s :     3.143591
      pz      :     0.851556  p :     2.611699
      px      :     0.796044
      py      :     0.964098
      dz2     :     0.011924  d :     0.054769
      dxz     :     0.014463
      dyz     :     0.007899
      dx2y2   :     0.009541
      dxy     :     0.010942

 10 O s       :     3.786665  s :     3.786665
      pz      :     1.703154  p :     4.674605
      px      :     1.419888
      py      :     1.551563
      dz2     :     0.002237  d :     0.015773
      dxz     :     0.004451
      dyz     :     0.003083
      dx2y2   :     0.003540
      dxy     :     0.002462

 11 H s       :     0.954982  s :     0.954982
      pz      :     0.004373  p :     0.024576
      px      :     0.010375
      py      :     0.009829

 12 H s       :     0.948445  s :     0.948445
      pz      :     0.005788  p :     0.024078
      px      :     0.003809
      py      :     0.014480

 13 H s       :     0.947373  s :     0.947373
      pz      :     0.004553  p :     0.024097
      px      :     0.015986
      py      :     0.003557

 14 H s       :     0.947694  s :     0.947694
      pz      :     0.004377  p :     0.024104
      px      :     0.009881
      py      :     0.009846

 15 H s       :     0.955205  s :     0.955205
      pz      :     0.006061  p :     0.024209
      px      :     0.003767
      py      :     0.014381

 16 H s       :     0.950311  s :     0.950311
      pz      :     0.009925  p :     0.021623
      px      :     0.002787
      py      :     0.008911

 17 H s       :     0.950185  s :     0.950185
      pz      :     0.011458  p :     0.026372
      px      :     0.010034
      py      :     0.004880

 18 H s       :     0.940661  s :     0.940661
      pz      :     0.004409  p :     0.026235
      px      :     0.005884
      py      :     0.015942

 19 H s       :     0.959810  s :     0.959810
      pz      :     0.012669  p :     0.027120
      px      :     0.010219
      py      :     0.004233

 20 H s       :     0.926770  s :     0.926770
      pz      :     0.004070  p :     0.028452
      px      :     0.012495
      py      :     0.011887


                     *******************************
                     * LOEWDIN POPULATION ANALYSIS *
                     *******************************

----------------------
LOEWDIN ATOMIC CHARGES
----------------------
   0 C :    0.115155
   1 C :   -0.040542
   2 C :   -0.028638
   3 C :   -0.029142
   4 C :   -0.037325
   5 C :   -0.029418
   6 C :   -0.032461
   7 C :   -0.038439
   8 C :   -0.060358
   9 C :    0.086731
  10 O :   -0.208910
  11 H :    0.031999
  12 H :    0.034662
  13 H :    0.034145
  14 H :    0.035104
  15 H :    0.034007
  16 H :    0.025840
  17 H :    0.032792
  18 H :    0.038001
  19 H :    0.018431
  20 H :    0.018366

-------------------------------
LOEWDIN REDUCED ORBITAL CHARGES
-------------------------------
  0 C s       :     2.839958  s :     2.839958
      pz      :     1.036388  p :     2.886413
      px      :     0.968126
      py      :     0.881899
      dz2     :     0.024531  d :     0.158474
      dxz     :     0.023947
      dyz     :     0.035992
      dx2y2   :     0.040201
      dxy     :     0.033802

  1 C s       :     2.863427  s :     2.863427
      pz      :     0.966564  p :     3.069703
      px      :     1.035359
      py      :     1.067779
      dz2     :     0.009805  d :     0.107412
      dxz     :     0.014452
      dyz     :     0.015300
      dx2y2   :     0.035383
      dxy     :     0.032473

  2 C s       :     2.858788  s :     2.858788
      pz      :     0.982698  p :     3.077197
      px      :     1.051993
      py      :     1.042505
      dz2     :     0.008295  d :     0.092653
      dxz     :     0.012284
      dyz     :     0.010794
      dx2y2   :     0.028334
      dxy     :     0.032945

  3 C s       :     2.862151  s :     2.862151
      pz      :     0.973873  p :     3.073695
      px      :     1.063754
      py      :     1.036068
      dz2     :     0.006475  d :     0.093296
      dxz     :     0.015787
      dyz     :     0.008234
      dx2y2   :     0.032022
      dxy     :     0.030778

  4 C s       :     2.862759  s :     2.862759
      pz      :     0.984886  p :     3.082041
      px      :     1.043501
      py      :     1.053653
      dz2     :     0.008033  d :     0.092525
      dxz     :     0.008630
      dyz     :     0.014421
      dx2y2   :     0.032025
      dxy     :     0.029415

  5 C s       :     2.862109  s :     2.862109
      pz      :     0.977570  p :     3.074193
      px      :     1.052644
      py      :     1.043978
      dz2     :     0.008385  d :     0.093116
      dxz     :     0.012861
      dyz     :     0.010700
      dx2y2   :     0.028528
      dxy     :     0.032642

  6 C s       :     2.859930  s :     2.859930
      pz      :     0.990011  p :     3.079762
      px      :     1.054994
      py      :     1.034757
      dz2     :     0.006536  d :     0.092768
      dxz     :     0.015641
      dyz     :     0.008378
      dx2y2   :     0.031477
      dxy     :     0.030737

  7 C s       :     2.786303  s :     2.786303
      pz      :     1.021616  p :     3.131179
      px      :     1.051180
      py      :     1.058383
      dz2     :     0.023497  d :     0.120957
      dxz     :     0.033711
      dyz     :     0.011480
      dx2y2   :     0.027003
      dxy     :     0.025266

  8 C s       :     2.860779  s :     2.860779
      pz      :     1.029078  p :     3.102360
      px      :     1.043558
      py      :     1.029724
      dz2     :     0.015085  d :     0.097219
      dxz     :     0.022850
      dyz     :     0.019200
      dx2y2   :     0.023235
      dxy     :     0.016850

  9 C s       :     2.909085  s :     2.909085
      pz      :     0.931325  p :     2.887903
      px      :     0.911124
      py      :     1.045453
      dz2     :     0.025217  d :     0.116282
      dxz     :     0.029856
      dyz     :     0.018908
      dx2y2   :     0.020507
      dxy     :     0.021793

 10 O s       :     3.475570  s :     3.475570
      pz      :     1.702640  p :     4.705695
      px      :     1.438158
      py      :     1.564897
      dz2     :     0.003535  d :     0.027645
      dxz     :     0.007916
      dyz     :     0.004610
      dx2y2   :     0.006599
      dxy     :     0.004985

 11 H s       :     0.898198  s :     0.898198
      pz      :     0.014185  p :     0.069803
      px      :     0.028540
      py      :     0.027079

 12 H s       :     0.897408  s :     0.897408
      pz      :     0.017560  p :     0.067929
      px      :     0.012632
      py      :     0.037737

 13 H s       :     0.897655  s :     0.897655
      pz      :     0.014741  p :     0.068199
      px      :     0.041220
      py      :     0.012238

 14 H s       :     0.896885  s :     0.896885
      pz      :     0.014225  p :     0.068012
      px      :     0.026845
      py      :     0.026942

 15 H s       :     0.897562  s :     0.897562
      pz      :     0.018172  p :     0.068431
      px      :     0.012574
      py      :     0.037685

 16 H s       :     0.909790  s :     0.909790
      pz      :     0.027524  p :     0.064370
      px      :     0.010655
      py      :     0.026191

 17 H s       :     0.894586  s :     0.894586
      pz      :     0.031602  p :     0.072622
      px      :     0.026134
      py      :     0.014887

 18 H s       :     0.889468  s :     0.889468
      pz      :     0.014533  p :     0.072531
      px      :     0.018194
      py      :     0.039804

 19 H s       :     0.898407  s :     0.898407
      pz      :     0.036031  p :     0.083162
      px      :     0.029758
      py      :     0.017373

 20 H s       :     0.896710  s :     0.896710
      pz      :     0.013736  p :     0.084924
      px      :     0.035720
      py      :     0.035468


                      *****************************
                      * MAYER POPULATION ANALYSIS *
                      *****************************

  NA   - Mulliken gross atomic population
  ZA   - Total nuclear charge
  QA   - Mulliken gross atomic charge
  VA   - Mayer's total valence
  BVA  - Mayer's bonded valence
  FA   - Mayer's free valence

  ATOM       NA         ZA         QA         VA         BVA        FA
  0 C      5.7638     6.0000     0.2362     3.9466     3.9466     0.0000
  1 C      6.0828     6.0000    -0.0828     3.8209     3.8209     0.0000
  2 C      6.0328     6.0000    -0.0328     3.8632     3.8632     0.0000
  3 C      6.0195     6.0000    -0.0195     3.8376     3.8376    -0.0000
  4 C      6.0268     6.0000    -0.0268     3.8257     3.8257    -0.0000
  5 C      6.0214     6.0000    -0.0214     3.8443     3.8443    -0.0000
  6 C      6.0308     6.0000    -0.0308     3.8569     3.8569     0.0000
  7 C      5.7768     6.0000     0.2232     3.8102     3.8102    -0.0000
  8 C      6.2258     6.0000    -0.2258     3.9811     3.9811    -0.0000
  9 C      5.8101     6.0000     0.1899     3.8047     3.8047    -0.0000
 10 O      8.4770     8.0000    -0.4770     1.9601     1.9601     0.0000
 11 H      0.9796     1.0000     0.0204     0.9988     0.9988    -0.0000
 12 H      0.9725     1.0000     0.0275     0.9818     0.9818    -0.0000
 13 H      0.9715     1.0000     0.0285     0.9817     0.9817     0.0000
 14 H      0.9718     1.0000     0.0282     0.9818     0.9818    -0.0000
 15 H      0.9794     1.0000     0.0206     0.9908     0.9908    -0.0000
 16 H      0.9719     1.0000     0.0281     0.9858     0.9858     0.0000
 17 H      0.9766     1.0000     0.0234     0.9945     0.9945     0.0000
 18 H      0.9669     1.0000     0.0331     0.9798     0.9798    -0.0000
 19 H      0.9869     1.0000     0.0131     0.9956     0.9956    -0.0000
 20 H      0.9552     1.0000     0.0448     1.0010     1.0010    -0.0000

  Mayer bond orders larger than 0.100000
B(  0-C ,  1-C ) :   0.9977 B(  0-C ,  7-C ) :   1.0525 B(  0-C , 10-O ) :   0.9224 
B(  0-C , 16-H ) :   0.9381 B(  1-C ,  2-C ) :   1.3846 B(  1-C ,  6-C ) :   1.4009 
B(  2-C ,  3-C ) :   1.3927 B(  2-C , 11-H ) :   1.0010 B(  3-C ,  4-C ) :   1.3841 
B(  3-C , 12-H ) :   0.9968 B(  4-C ,  5-C ) :   1.3935 B(  4-C , 13-H ) :   0.9969 
B(  5-C ,  6-C ) :   1.3891 B(  5-C , 14-H ) :   0.9954 B(  6-C , 15-H ) :   0.9990 
B(  7-C ,  8-C ) :   1.0233 B(  7-C , 17-H ) :   0.9018 B(  7-C , 18-H ) :   0.9047 
B(  8-C ,  9-C ) :   1.8167 B(  8-C , 19-H ) :   1.0090 B(  9-C , 10-O ) :   0.9449 
B(  9-C , 20-H ) :   0.9952 

-------
TIMINGS
-------

Total SCF time: 0 days 0 hours 0 min 17 sec 

Total time                  ....      17.192 sec
Sum of individual times     ....      17.163 sec  ( 99.8%)

SCF preparation             ....       0.351 sec  (  2.0%)
Fock matrix formation       ....      15.385 sec  ( 89.5%)
  Startup                   ....       0.018 sec  (  0.1% of F)
  Split-RI-J                ....       1.007 sec  (  6.5% of F)
  Chain of spheres X        ....      10.035 sec  ( 65.2% of F)
  XC integration            ....       1.927 sec  ( 12.5% of F)
    XC Preparation          ....       0.000 sec  (  0.0% of XC)
    Basis function eval.    ....       0.673 sec  ( 34.9% of XC)
    Density eval.           ....       0.427 sec  ( 22.2% of XC)
    XC-Functional eval.     ....       0.068 sec  (  3.5% of XC)
    XC-Potential eval.      ....       0.445 sec  ( 23.1% of XC)
  CPCM terms                ....       2.005 sec  ( 13.0% of F)
Diagonalization             ....       0.000 sec  (  0.0%)
Density matrix formation    ....       0.038 sec  (  0.2%)
Total Energy calculation    ....       0.489 sec  (  2.8%)
Population analysis         ....       0.016 sec  (  0.1%)
Orbital Transformation      ....       0.030 sec  (  0.2%)
Orbital Orthonormalization  ....       0.000 sec  (  0.0%)
DIIS solution               ....       0.354 sec  (  2.1%)
SOSCF solution              ....       0.497 sec  (  2.9%)
Finished LeanSCF after  17.3 sec

Maximum memory used throughout the entire LEANSCF-calculation: 23.6 MB


           ************************************************************
           *        Program running with 8 parallel MPI-processes     *
           *              working on a common directory               *
           ************************************************************

------------------------------------------------------------------------------
                                ORCA  MP2 
------------------------------------------------------------------------------

Freezing NCore=22 chemical core electrons

----------------------
RI-MP2 ENERGY+GRADIENT
----------------------
Dimension of the orbital basis            ...  204
Dimension of the AuxC basis               ...  668
Memory devoted to MP2                     ... 8000 MB   
Data format for matrix containers         ... DOUBLE
Compression type for matrix containers    ... UNCOMPRESSED
Overall scaling of the MP2 energy         ...   2.700e-01

-----------------------
SHARK RI TRANSFORMATION
-----------------------

Number of basis functions                ...    204
Number of aux functions                  ...    668
Number of operators                      ...      1
Generation of IJK                        ... YES
Generation of IAK                        ... YES
Generation of ABK                        ... NO
Orbital Range Operator  0:    0-  38 to   39- 203

Aux basis identifier                     ...   AUXC
Contraction scheme used                  ... SEGMENTED
Do orthogonalization                     ... YES
All operator combinations                ... NO
Transpose (ia|K)                         ... NO
Integral generator used                  ... LIBINT
Starting integral generation + trafo... 
Half trafo (segmented) done. Total time =  0.1 sec. integrals=  0.1 sec trafo=  0.0 sec
Integral generation and half transformation done (  0.1 sec)

Reading or making V^(-1/2)          ... done (  0.0 sec)
Sorting IJK integrals               ... done (  0.1 sec)
Sorting IAK integrals               ... done (  0.1 sec)

SHARK RI integral transformation done. Total time =  0.2 sec.

Opening buffers                              ... done
Frozen core precalculation                   ... done

Starting loop over batches of integrals:

Operator 0  - window                       ... ( 11- 38)x( 39-203)
Operator 0  - Memory available             ...  8000 MB
Operator 0  - Memory needed per MO         ...   0.8 MB
Operator 0  - Number of orbitals per batch ... 4
Operator 0  - Number of batches            ... 1

OPERATOR  0   PASS   0:  MOs    11 ...   14 +   15 ...   18 +   19 ...   22 +   23 ...   26
                            +   27 ...   30 +   31 ...   34 +   35 ...   38
  Reading integrals       ... ok
  Internal MO  13
Closing buffer GIPV ( 0.03 GB; CompressionRatio= 1.00)
Time spent in pair loops =     0.902 sec
Deleting buffers (Ka|jb) ...done

-----------------------------------------------
 RI-MP2 CORRELATION ENERGY:     -0.499311427 Eh
-----------------------------------------------


---------------------
MP2 DENSITY FORMATION
---------------------

Completing the external part of the density      ... done
Storing the unrelaxed density                    ... done

Re-sorting 3-index density container for op 0    ... done
Computing external part of the Lagrangian        ... done
Calculating the xc-kernel                        ... done
Calculating G(D)                                 ... done
Completing the Lagrangian                        ... done
Solving the Z-vector equations                   ... Using XC Grid                  ... (calc.grid_cpscf.tmp) 
Recalculating density on grid  ... (calc.grho_cpscf0.tmp) done
Calculating the xc-kernel      ... (calc.fxc_cpscf0.tmp) done

-------------------
SHARK CP-SCF DRIVER
-------------------

Dimension of the orbital basis          ...    204
Dimension of the CPSCF-problem          ...   6435
Number of operators                     ...      1
Max. number of iterations               ...    128
Convergence Tolerance                   ... 3.0e-05
Number of perturbations                 ...      1
Perturbation type                       ... REAL

----------------------------
POPLE LINEAR EQUATION SOLVER
----------------------------

  ITERATION   0:   ||err||_max =   4.5624e-02 (   0.7 sec)
  ITERATION   1:   ||err||_max =   1.3431e-02 (   0.7 sec)
  ITERATION   2:   ||err||_max =   4.6222e-03 (   0.7 sec)
  ITERATION   3:   ||err||_max =   2.0001e-03 (   0.7 sec)
  ITERATION   4:   ||err||_max =   5.9099e-04 (   0.8 sec)
  ITERATION   5:   ||err||_max =   2.0881e-04 (   0.8 sec)
  ITERATION   6:   ||err||_max =   5.6376e-05 (   0.8 sec)
  ITERATION   7:   ||err||_max =   2.3798e-05 (   0.8 sec)
done
Finalizing the relaxed density                   ... done
Transforming P to the AO basis                   ... done
Storing the relaxed density                      ... done

------------------------------------
ENERGY WEIGHTED DENSITY FINALIZATION
------------------------------------

Gathering the parts of the W-matrix              ... done
Forming the Z-density                            ... done
Transforming Z to the AO basis                   ... done
Calculating G(Z)                                 ... done
Finalizing the W-matrix                          ... done
Transforming W to the AO basis and storing       ... done

----------------------------------
MP2 DERIVATIVE INTEGRAL GENERATION
----------------------------------

Input SCF Electron Density              ... calc.scfp
Input Correlated Electron Density       ... calc.pmp2re
Input Energy Weighted Density           ... calc.wmp2.tmp

Nuclear repulsion gradient              ... done (  0.0 sec)
HCore & Overlap gradient  (SHARK)       ... done (  0.1 sec)
Two-electron RIJ gradient terms         ... done (  0.4 sec)

-----------------------------------------------------------
MP2 COSX Grid Generation
-----------------------------------------------------------

General Integration Accuracy     IntAcc      ... 4.871
Radial Grid Type                 RadialGrid  ... OptM3 with GC (2021)
Angular Grid (max. ang.)         AngularGrid ... 4 (Lebedev-302)
Angular grid pruning method      GridPruning ... 4 (adaptive)
Weight generation scheme         WeightScheme... mBecke (2022)
Basis function cutoff            BFCut       ... 1.0000e-12
Integration weight cutoff        WCut        ... 1.0000e-14
Partially contracted basis set               ... on
Rotationally invariant grid construction     ... off
Angular grids for H and He will be reduced by one unit

Total number of grid points                  ...   112800
Total number of batches                      ...      892
Average number of points per batch           ...      126
Average number of grid points per atom       ...     5371
UseSFitting                                  ... on
Two-electron COSX gradient terms        ... 
Integration Timings:
Total Time                  =     4.9 sec
Basis fcn evaluation        =     0.1 sec
Density evaluation          =     0.1 sec
A evaluation                =     4.1 sec
A derivative evaluation     =     0.0 sec
S-fit derivative evaluation =     0.0 sec
anal. over. der. evaluation =     0.0 sec
num. over. der. evaluation  =     0.3 sec
K(P) evaluation             =     0.1 sec
finalize                    =     0.0 sec

done (  5.5 sec)
CPCM gradient                           ... done (  1.0 sec)
DFT XC gradient                         ... done (  0.7 sec)
Empirical dispersion gradient           ... done (  0.0 sec)

                *********************************************
                * UNRELAXED MP2 DENSITY POPULATION ANALYSIS *
                *********************************************

------------------------------------------------------------------------------
                           ORCA POPULATION ANALYSIS
------------------------------------------------------------------------------
Input electron density              ... calc.pmp2ur
BaseName (.gbw .S,...)              ... calc

                    ********************************
                    * MULLIKEN POPULATION ANALYSIS *
                    ********************************

-----------------------
MULLIKEN ATOMIC CHARGES
-----------------------
   0 C :    0.231209
   1 C :   -0.083467
   2 C :   -0.033932
   3 C :   -0.020717
   4 C :   -0.027744
   5 C :   -0.022629
   6 C :   -0.031752
   7 C :    0.221386
   8 C :   -0.227159
   9 C :    0.183117
  10 O :   -0.466643
  11 H :    0.021406
  12 H :    0.028621
  13 H :    0.029666
  14 H :    0.029342
  15 H :    0.021746
  16 H :    0.028977
  17 H :    0.024295
  18 H :    0.033932
  19 H :    0.014283
  20 H :    0.046064
Sum of atomic charges:   -0.0000000

--------------------------------
MULLIKEN REDUCED ORBITAL CHARGES
--------------------------------
  0 C s       :     3.014788  s :     3.014788
      pz      :     1.022869  p :     2.676500
      px      :     0.865248
      py      :     0.788383
      dz2     :     0.012561  d :     0.077504
      dxz     :     0.012693
      dyz     :     0.016638
      dx2y2   :     0.018429
      dxy     :     0.017182
  1 C s       :     3.085892  s :     3.085892
      pz      :     0.988175  p :     2.946109
      px      :     0.967499
      py      :     0.990435
      dz2     :     0.005901  d :     0.051466
      dxz     :     0.008288
      dyz     :     0.008264
      dx2y2   :     0.015121
      dxy     :     0.013892
  2 C s       :     3.220519  s :     3.220519
      pz      :     0.974057  p :     2.769587
      px      :     0.864578
      py      :     0.930953
      dz2     :     0.005105  d :     0.043825
      dxz     :     0.006923
      dyz     :     0.006039
      dx2y2   :     0.012122
      dxy     :     0.013638
  3 C s       :     3.166611  s :     3.166611
      pz      :     0.968161  p :     2.809541
      px      :     0.943375
      py      :     0.898005
      dz2     :     0.004145  d :     0.044565
      dxz     :     0.008606
      dyz     :     0.005148
      dx2y2   :     0.013566
      dxy     :     0.013099
  4 C s       :     3.166256  s :     3.166256
      pz      :     0.981249  p :     2.817232
      px      :     0.886713
      py      :     0.949270
      dz2     :     0.004975  d :     0.044256
      dxz     :     0.005410
      dyz     :     0.007650
      dx2y2   :     0.013705
      dxy     :     0.012517
  5 C s       :     3.166825  s :     3.166825
      pz      :     0.973903  p :     2.811300
      px      :     0.917585
      py      :     0.919812
      dz2     :     0.005154  d :     0.044505
      dxz     :     0.007139
      dyz     :     0.006065
      dx2y2   :     0.012182
      dxy     :     0.013965
  6 C s       :     3.209226  s :     3.209226
      pz      :     0.974887  p :     2.778740
      px      :     0.911683
      py      :     0.892170
      dz2     :     0.004200  d :     0.043786
      dxz     :     0.008562
      dyz     :     0.005122
      dx2y2   :     0.012884
      dxy     :     0.013017
  7 C s       :     2.763818  s :     2.763818
      pz      :     0.991837  p :     2.960333
      px      :     0.956069
      py      :     1.012428
      dz2     :     0.010702  d :     0.054463
      dxz     :     0.013672
      dyz     :     0.006547
      dx2y2   :     0.012046
      dxy     :     0.011496
  8 C s       :     3.270250  s :     3.270250
      pz      :     0.925322  p :     2.911311
      px      :     0.988549
      py      :     0.997440
      dz2     :     0.008140  d :     0.045598
      dxz     :     0.010424
      dyz     :     0.007940
      dx2y2   :     0.010599
      dxy     :     0.008494
  9 C s       :     3.144180  s :     3.144180
      pz      :     0.852517  p :     2.612956
      px      :     0.797108
      py      :     0.963331
      dz2     :     0.012923  d :     0.059747
      dxz     :     0.015366
      dyz     :     0.008903
      dx2y2   :     0.010571
      dxy     :     0.011985
 10 O s       :     3.785746  s :     3.785746
      pz      :     1.697415  p :     4.658710
      px      :     1.415064
      py      :     1.546231
      dz2     :     0.003519  d :     0.022187
      dxz     :     0.005696
      dyz     :     0.004358
      dx2y2   :     0.004852
      dxy     :     0.003763
 11 H s       :     0.952813  s :     0.952813
      pz      :     0.004896  p :     0.025781
      px      :     0.010711
      py      :     0.010174
 12 H s       :     0.946115  s :     0.946115
      pz      :     0.006269  p :     0.025264
      px      :     0.004280
      py      :     0.014716
 13 H s       :     0.945052  s :     0.945052
      pz      :     0.005062  p :     0.025282
      px      :     0.016181
      py      :     0.004039
 14 H s       :     0.945370  s :     0.945370
      pz      :     0.004888  p :     0.025287
      px      :     0.010213
      py      :     0.010186
 15 H s       :     0.952847  s :     0.952847
      pz      :     0.006537  p :     0.025406
      px      :     0.004247
      py      :     0.014622
 16 H s       :     0.948111  s :     0.948111
      pz      :     0.010290  p :     0.022912
      px      :     0.003320
      py      :     0.009303
 17 H s       :     0.947995  s :     0.947995
      pz      :     0.011831  p :     0.027710
      px      :     0.010474
      py      :     0.005405
 18 H s       :     0.938533  s :     0.938533
      pz      :     0.004933  p :     0.027535
      px      :     0.006392
      py      :     0.016210
 19 H s       :     0.957366  s :     0.957366
      pz      :     0.012975  p :     0.028352
      px      :     0.010610
      py      :     0.004767
 20 H s       :     0.924368  s :     0.924368
      pz      :     0.004594  p :     0.029568
      px      :     0.012781
      py      :     0.012194


                     *******************************
                     * LOEWDIN POPULATION ANALYSIS *
                     *******************************

----------------------
LOEWDIN ATOMIC CHARGES
----------------------
   0 C :    0.111579
   1 C :   -0.041215
   2 C :   -0.028284
   3 C :   -0.029190
   4 C :   -0.037024
   5 C :   -0.029456
   6 C :   -0.032022
   7 C :   -0.037458
   8 C :   -0.060651
   9 C :    0.081454
  10 O :   -0.199497
  11 H :    0.031714
  12 H :    0.034553
  13 H :    0.034050
  14 H :    0.034996
  15 H :    0.033872
  16 H :    0.025608
  17 H :    0.032572
  18 H :    0.037830
  19 H :    0.018260
  20 H :    0.018310

-------------------------------
LOEWDIN REDUCED ORBITAL CHARGES
-------------------------------
  0 C s       :     2.840519  s :     2.840519
      pz      :     1.034302  p :     2.882873
      px      :     0.966551
      py      :     0.882020
      dz2     :     0.025820  d :     0.165029
      dxz     :     0.025381
      dyz     :     0.037355
      dx2y2   :     0.041459
      dxy     :     0.035013
  1 C s       :     2.863868  s :     2.863868
      pz      :     0.964739  p :     3.061788
      px      :     1.032384
      py      :     1.064665
      dz2     :     0.011411  d :     0.115560
      dxz     :     0.015836
      dyz     :     0.016947
      dx2y2   :     0.037088
      dxy     :     0.034278
  2 C s       :     2.858956  s :     2.858956
      pz      :     0.980480  p :     3.069000
      px      :     1.048982
      py      :     1.039539
      dz2     :     0.009831  d :     0.100329
      dxz     :     0.013705
      dyz     :     0.012247
      dx2y2   :     0.029935
      dxy     :     0.034611
  3 C s       :     2.862307  s :     2.862307
      pz      :     0.972097  p :     3.066143
      px      :     1.060625
      py      :     1.033421
      dz2     :     0.007901  d :     0.100740
      dxz     :     0.017298
      dyz     :     0.009521
      dx2y2   :     0.033637
      dxy     :     0.032383
  4 C s       :     2.862919  s :     2.862919
      pz      :     0.982715  p :     3.074124
      px      :     1.040739
      py      :     1.050670
      dz2     :     0.009524  d :     0.099981
      dxz     :     0.009857
      dyz     :     0.016001
      dx2y2   :     0.033623
      dxy     :     0.030977
  5 C s       :     2.862260  s :     2.862260
      pz      :     0.975751  p :     3.066639
      px      :     1.049694
      py      :     1.041193
      dz2     :     0.009872  d :     0.100557
      dxz     :     0.014237
      dyz     :     0.012114
      dx2y2   :     0.030089
      dxy     :     0.034246
  6 C s       :     2.860093  s :     2.860093
      pz      :     0.987748  p :     3.071519
      px      :     1.051809
      py      :     1.031962
      dz2     :     0.007998  d :     0.100410
      dxz     :     0.017192
      dyz     :     0.009711
      dx2y2   :     0.033149
      dxy     :     0.032359
  7 C s       :     2.786302  s :     2.786302
      pz      :     1.018868  p :     3.122292
      px      :     1.048042
      py      :     1.055382
      dz2     :     0.025024  d :     0.128864
      dxz     :     0.035358
      dyz     :     0.012956
      dx2y2   :     0.028668
      dxy     :     0.026857
  8 C s       :     2.860997  s :     2.860997
      pz      :     1.026703  p :     3.095168
      px      :     1.041126
      py      :     1.027340
      dz2     :     0.016441  d :     0.104486
      dxz     :     0.024362
      dyz     :     0.020758
      dx2y2   :     0.024548
      dxy     :     0.018377
  9 C s       :     2.909768  s :     2.909768
      pz      :     0.931428  p :     2.886595
      px      :     0.911236
      py      :     1.043931
      dz2     :     0.026240  d :     0.122183
      dxz     :     0.030937
      dyz     :     0.020275
      dx2y2   :     0.021625
      dxy     :     0.023106
 10 O s       :     3.475089  s :     3.475089
      pz      :     1.696917  p :     4.689753
      px      :     1.433276
      py      :     1.559560
      dz2     :     0.004874  d :     0.034655
      dxz     :     0.009351
      dyz     :     0.005952
      dx2y2   :     0.008031
      dxy     :     0.006448
 11 H s       :     0.895912  s :     0.895912
      pz      :     0.014874  p :     0.072375
      px      :     0.029502
      py      :     0.027998
 12 H s       :     0.895032  s :     0.895032
      pz      :     0.018267  p :     0.070415
      px      :     0.013383
      py      :     0.038765
 13 H s       :     0.895278  s :     0.895278
      pz      :     0.015403  p :     0.070672
      px      :     0.042302
      py      :     0.012967
 14 H s       :     0.894511  s :     0.894511
      pz      :     0.014892  p :     0.070493
      px      :     0.027760
      py      :     0.027842
 15 H s       :     0.895165  s :     0.895165
      pz      :     0.018893  p :     0.070963
      px      :     0.013351
      py      :     0.038719
 16 H s       :     0.907348  s :     0.907348
      pz      :     0.028448  p :     0.067044
      px      :     0.011410
      py      :     0.027186
 17 H s       :     0.892167  s :     0.892167
      pz      :     0.032614  p :     0.075261
      px      :     0.027065
      py      :     0.015581
 18 H s       :     0.887067  s :     0.887067
      pz      :     0.015241  p :     0.075103
      px      :     0.018919
      py      :     0.040943
 19 H s       :     0.895949  s :     0.895949
      pz      :     0.037018  p :     0.085791
      px      :     0.030665
      py      :     0.018108
 20 H s       :     0.894293  s :     0.894293
      pz      :     0.014463  p :     0.087397
      px      :     0.036606
      py      :     0.036329


                      *****************************
                      * MAYER POPULATION ANALYSIS *
                      *****************************

  NA   - Mulliken gross atomic population
  ZA   - Total nuclear charge
  QA   - Mulliken gross atomic charge
  VA   - Mayer's total valence
  BVA  - Mayer's bonded valence
  FA   - Mayer's free valence

  ATOM       NA         ZA         QA         VA         BVA        FA
  0 C      5.7688     6.0000     0.2312     3.9716     3.8547     0.1169
  1 C      6.0835     6.0000    -0.0835     3.8487     3.6927     0.1560
  2 C      6.0339     6.0000    -0.0339     3.8904     3.7444     0.1460
  3 C      6.0207     6.0000    -0.0207     3.8655     3.7221     0.1434
  4 C      6.0277     6.0000    -0.0277     3.8543     3.7106     0.1437
  5 C      6.0226     6.0000    -0.0226     3.8722     3.7289     0.1434
  6 C      6.0318     6.0000    -0.0318     3.8838     3.7382     0.1456
  7 C      5.7786     6.0000     0.2214     3.8401     3.7361     0.1040
  8 C      6.2272     6.0000    -0.2272     4.0132     3.8446     0.1685
  9 C      5.8169     6.0000     0.1831     3.8330     3.6645     0.1685
 10 O      8.4666     8.0000    -0.4666     2.0623     1.9011     0.1612
 11 H      0.9786     1.0000     0.0214     1.0032     0.9811     0.0221
 12 H      0.9714     1.0000     0.0286     0.9858     0.9646     0.0212
 13 H      0.9703     1.0000     0.0297     0.9857     0.9646     0.0211
 14 H      0.9707     1.0000     0.0293     0.9857     0.9646     0.0212
 15 H      0.9783     1.0000     0.0217     0.9950     0.9733     0.0217
 16 H      0.9710     1.0000     0.0290     0.9899     0.9675     0.0224
 17 H      0.9757     1.0000     0.0243     0.9988     0.9757     0.0231
 18 H      0.9661     1.0000     0.0339     0.9840     0.9614     0.0226
 19 H      0.9857     1.0000     0.0143     0.9995     0.9795     0.0200
 20 H      0.9539     1.0000     0.0461     1.0041     0.9855     0.0187

  Mayer bond orders larger than 0.100000
B(  0-C ,  1-C ) :   0.9738 B(  0-C ,  7-C ) :   1.0291 B(  0-C , 10-O ) :   0.8988 
B(  0-C , 16-H ) :   0.9219 B(  1-C ,  2-C ) :   1.3404 B(  1-C ,  6-C ) :   1.3561 
B(  2-C ,  3-C ) :   1.3492 B(  2-C , 11-H ) :   0.9848 B(  3-C ,  4-C ) :   1.3418 
B(  3-C , 12-H ) :   0.9809 B(  4-C ,  5-C ) :   1.3507 B(  4-C , 13-H ) :   0.9810 
B(  5-C ,  6-C ) :   1.3462 B(  5-C , 14-H ) :   0.9796 B(  6-C , 15-H ) :   0.9829 
B(  7-C ,  8-C ) :   1.0046 B(  7-C , 17-H ) :   0.8869 B(  7-C , 18-H ) :   0.8898 
B(  8-C ,  9-C ) :   1.7232 B(  8-C , 19-H ) :   0.9945 B(  9-C , 10-O ) :   0.9198 
B(  9-C , 20-H ) :   0.9813 


                *******************************************
                * RELAXED MP2 DENSITY POPULATION ANALYSIS *
                *******************************************

------------------------------------------------------------------------------
                           ORCA POPULATION ANALYSIS
------------------------------------------------------------------------------
Input electron density              ... calc.pmp2re
BaseName (.gbw .S,...)              ... calc

                    ********************************
                    * MULLIKEN POPULATION ANALYSIS *
                    ********************************

-----------------------
MULLIKEN ATOMIC CHARGES
-----------------------
   0 C :    0.190346
   1 C :   -0.050435
   2 C :   -0.031967
   3 C :   -0.011904
   4 C :   -0.016822
   5 C :   -0.014328
   6 C :   -0.027130
   7 C :    0.224151
   8 C :   -0.215625
   9 C :    0.172228
  10 O :   -0.413413
  11 H :    0.009751
  12 H :    0.019001
  13 H :    0.020305
  14 H :    0.019729
  15 H :    0.011679
  16 H :    0.024590
  17 H :    0.019375
  18 H :    0.030970
  19 H :    0.003062
  20 H :    0.036436
Sum of atomic charges:   -0.0000000

--------------------------------
MULLIKEN REDUCED ORBITAL CHARGES
--------------------------------
  0 C s       :     3.019217  s :     3.019217
      pz      :     1.028119  p :     2.715075
      px      :     0.884666
      py      :     0.802291
      dz2     :     0.012098  d :     0.075362
      dxz     :     0.012436
      dyz     :     0.016260
      dx2y2   :     0.017920
      dxy     :     0.016648
  1 C s       :     3.085824  s :     3.085824
      pz      :     0.985990  p :     2.915063
      px      :     0.953545
      py      :     0.975527
      dz2     :     0.005681  d :     0.049548
      dxz     :     0.008087
      dyz     :     0.007999
      dx2y2   :     0.014501
      dxy     :     0.013281
  2 C s       :     3.226134  s :     3.226134
      pz      :     0.975070  p :     2.763448
      px      :     0.861509
      py      :     0.926869
      dz2     :     0.004938  d :     0.042385
      dxz     :     0.006721
      dyz     :     0.005800
      dx2y2   :     0.011516
      dxy     :     0.013411
  3 C s       :     3.168968  s :     3.168968
      pz      :     0.967824  p :     2.799852
      px      :     0.943201
      py      :     0.888827
      dz2     :     0.003951  d :     0.043084
      dxz     :     0.008342
      dyz     :     0.005016
      dx2y2   :     0.013187
      dxy     :     0.012588
  4 C s       :     3.167835  s :     3.167835
      pz      :     0.979251  p :     2.806163
      px      :     0.876507
      py      :     0.950406
      dz2     :     0.004810  d :     0.042823
      dxz     :     0.005231
      dyz     :     0.007408
      dx2y2   :     0.013394
      dxy     :     0.011980
  5 C s       :     3.169338  s :     3.169338
      pz      :     0.974684  p :     2.801970
      px      :     0.913151
      py      :     0.914136
      dz2     :     0.004980  d :     0.043019
      dxz     :     0.006915
      dyz     :     0.005818
      dx2y2   :     0.011592
      dxy     :     0.013713
  6 C s       :     3.214806  s :     3.214806
      pz      :     0.972478  p :     2.769969
      px      :     0.914958
      py      :     0.882532
      dz2     :     0.004012  d :     0.042356
      dxz     :     0.008317
      dyz     :     0.004989
      dx2y2   :     0.012527
      dxy     :     0.012512
  7 C s       :     2.748274  s :     2.748274
      pz      :     0.994893  p :     2.974503
      px      :     0.961642
      py      :     1.017968
      dz2     :     0.010296  d :     0.053072
      dxz     :     0.013243
      dyz     :     0.006455
      dx2y2   :     0.012114
      dxy     :     0.010964
  8 C s       :     3.265283  s :     3.265283
      pz      :     0.917377  p :     2.906719
      px      :     0.988804
      py      :     1.000538
      dz2     :     0.007694  d :     0.043623
      dxz     :     0.010077
      dyz     :     0.007556
      dx2y2   :     0.010193
      dxy     :     0.008104
  9 C s       :     3.150024  s :     3.150024
      pz      :     0.860435  p :     2.620121
      px      :     0.798353
      py      :     0.961332
      dz2     :     0.012526  d :     0.057627
      dxz     :     0.014760
      dyz     :     0.008482
      dx2y2   :     0.010116
      dxy     :     0.011744
 10 O s       :     3.779631  s :     3.779631
      pz      :     1.682535  p :     4.611816
      px      :     1.401543
      py      :     1.527738
      dz2     :     0.003571  d :     0.021966
      dxz     :     0.005499
      dyz     :     0.004354
      dx2y2   :     0.004790
      dxy     :     0.003752
 11 H s       :     0.965001  s :     0.965001
      pz      :     0.004990  p :     0.025249
      px      :     0.010397
      py      :     0.009861
 12 H s       :     0.956250  s :     0.956250
      pz      :     0.006252  p :     0.024749
      px      :     0.004411
      py      :     0.014086
 13 H s       :     0.954939  s :     0.954939
      pz      :     0.005127  p :     0.024756
      px      :     0.015452
      py      :     0.004177
 14 H s       :     0.955504  s :     0.955504
      pz      :     0.004972  p :     0.024767
      px      :     0.009909
      py      :     0.009886
 15 H s       :     0.963451  s :     0.963451
      pz      :     0.006495  p :     0.024869
      px      :     0.004379
      py      :     0.013996
 16 H s       :     0.953044  s :     0.953044
      pz      :     0.009947  p :     0.022365
      px      :     0.003450
      py      :     0.008969
 17 H s       :     0.953260  s :     0.953260
      pz      :     0.011495  p :     0.027365
      px      :     0.010304
      py      :     0.005565
 18 H s       :     0.941836  s :     0.941836
      pz      :     0.005071  p :     0.027193
      px      :     0.006451
      py      :     0.015671
 19 H s       :     0.968917  s :     0.968917
      pz      :     0.012586  p :     0.028021
      px      :     0.010421
      py      :     0.005014
 20 H s       :     0.934675  s :     0.934675
      pz      :     0.004708  p :     0.028889
      px      :     0.012288
      py      :     0.011893


                     *******************************
                     * LOEWDIN POPULATION ANALYSIS *
                     *******************************

----------------------
LOEWDIN ATOMIC CHARGES
----------------------
   0 C :    0.101073
   1 C :   -0.040681
   2 C :   -0.027917
   3 C :   -0.028865
   4 C :   -0.034985
   5 C :   -0.029216
   6 C :   -0.030474
   7 C :   -0.042233
   8 C :   -0.066478
   9 C :    0.076357
  10 O :   -0.173813
  11 H :    0.030291
  12 H :    0.033793
  13 H :    0.033430
  14 H :    0.034232
  15 H :    0.033062
  16 H :    0.025914
  17 H :    0.033796
  18 H :    0.039437
  19 H :    0.016517
  20 H :    0.016761

-------------------------------
LOEWDIN REDUCED ORBITAL CHARGES
-------------------------------
  0 C s       :     2.843494  s :     2.843494
      pz      :     1.035998  p :     2.892775
      px      :     0.970386
      py      :     0.886391
      dz2     :     0.025254  d :     0.162657
      dxz     :     0.025120
      dyz     :     0.037044
      dx2y2   :     0.040947
      dxy     :     0.034292
  1 C s       :     2.865608  s :     2.865608
      pz      :     0.967179  p :     3.060924
      px      :     1.030194
      py      :     1.063551
      dz2     :     0.011243  d :     0.114150
      dxz     :     0.015642
      dyz     :     0.016714
      dx2y2   :     0.036698
      dxy     :     0.033853
  2 C s       :     2.860577  s :     2.860577
      pz      :     0.980588  p :     3.068395
      px      :     1.048772
      py      :     1.039036
      dz2     :     0.009656  d :     0.098945
      dxz     :     0.013541
      dyz     :     0.012002
      dx2y2   :     0.029329
      dxy     :     0.034417
  3 C s       :     2.863492  s :     2.863492
      pz      :     0.973014  p :     3.066014
      px      :     1.060098
      py      :     1.032902
      dz2     :     0.007736  d :     0.099360
      dxz     :     0.017047
      dyz     :     0.009367
      dx2y2   :     0.033292
      dxy     :     0.031918
  4 C s       :     2.864260  s :     2.864260
      pz      :     0.981412  p :     3.072114
      px      :     1.040110
      py      :     1.050592
      dz2     :     0.009367  d :     0.098611
      dxz     :     0.009688
      dyz     :     0.015805
      dx2y2   :     0.033301
      dxy     :     0.030451
  5 C s       :     2.863479  s :     2.863479
      pz      :     0.976738  p :     3.066583
      px      :     1.049064
      py      :     1.040781
      dz2     :     0.009696  d :     0.099154
      dxz     :     0.014034
      dyz     :     0.011888
      dx2y2   :     0.029532
      dxy     :     0.034004
  6 C s       :     2.861715  s :     2.861715
      pz      :     0.986826  p :     3.069728
      px      :     1.051534
      py      :     1.031368
      dz2     :     0.007833  d :     0.099032
      dxz     :     0.016964
      dyz     :     0.009543
      dx2y2   :     0.032823
      dxy     :     0.031870
  7 C s       :     2.787379  s :     2.787379
      pz      :     1.020198  p :     3.127770
      px      :     1.049848
      py      :     1.057724
      dz2     :     0.024523  d :     0.127084
      dxz     :     0.034768
      dyz     :     0.012888
      dx2y2   :     0.028856
      dxy     :     0.026048
  8 C s       :     2.861080  s :     2.861080
      pz      :     1.029168  p :     3.102932
      px      :     1.043046
      py      :     1.030718
      dz2     :     0.015989  d :     0.102466
      dxz     :     0.023883
      dyz     :     0.020517
      dx2y2   :     0.024058
      dxy     :     0.018019
  9 C s       :     2.911868  s :     2.911868
      pz      :     0.934786  p :     2.892094
      px      :     0.912116
      py      :     1.045193
      dz2     :     0.025792  d :     0.119680
      dxz     :     0.030280
      dyz     :     0.019917
      dx2y2   :     0.021038
      dxy     :     0.022652
 10 O s       :     3.477932  s :     3.477932
      pz      :     1.686822  p :     4.661118
      px      :     1.426052
      py      :     1.548245
      dz2     :     0.004939  d :     0.034763
      dxz     :     0.009254
      dyz     :     0.005989
      dx2y2   :     0.008045
      dxy     :     0.006536
 11 H s       :     0.897493  s :     0.897493
      pz      :     0.014955  p :     0.072216
      px      :     0.029425
      py      :     0.027836
 12 H s       :     0.896087  s :     0.896087
      pz      :     0.018232  p :     0.070119
      px      :     0.013609
      py      :     0.038278
 13 H s       :     0.896218  s :     0.896218
      pz      :     0.015401  p :     0.070353
      px      :     0.041756
      py      :     0.013195
 14 H s       :     0.895568  s :     0.895568
      pz      :     0.014948  p :     0.070200
      px      :     0.027599
      py      :     0.027653
 15 H s       :     0.896222  s :     0.896222
      pz      :     0.018827  p :     0.070716
      px      :     0.013611
      py      :     0.038278
 16 H s       :     0.906843  s :     0.906843
      pz      :     0.028324  p :     0.067243
      px      :     0.011692
      py      :     0.027227
 17 H s       :     0.890692  s :     0.890692
      pz      :     0.032608  p :     0.075512
      px      :     0.027146
      py      :     0.015757
 18 H s       :     0.885203  s :     0.885203
      pz      :     0.015423  p :     0.075360
      px      :     0.019127
      py      :     0.040810
 19 H s       :     0.897721  s :     0.897721
      pz      :     0.036728  p :     0.085761
      px      :     0.030515
      py      :     0.018518
 20 H s       :     0.896512  s :     0.896512
      pz      :     0.014732  p :     0.086727
      px      :     0.036020
      py      :     0.035976


                      *****************************
                      * MAYER POPULATION ANALYSIS *
                      *****************************

  NA   - Mulliken gross atomic population
  ZA   - Total nuclear charge
  QA   - Mulliken gross atomic charge
  VA   - Mayer's total valence
  BVA  - Mayer's bonded valence
  FA   - Mayer's free valence

  ATOM       NA         ZA         QA         VA         BVA        FA
  0 C      5.8097     6.0000     0.1903     4.0160     3.8997     0.1163
  1 C      6.0504     6.0000    -0.0504     3.8571     3.7025     0.1547
  2 C      6.0320     6.0000    -0.0320     3.8874     3.7421     0.1453
  3 C      6.0119     6.0000    -0.0119     3.8668     3.7241     0.1427
  4 C      6.0168     6.0000    -0.0168     3.8559     3.7129     0.1430
  5 C      6.0143     6.0000    -0.0143     3.8729     3.7302     0.1427
  6 C      6.0271     6.0000    -0.0271     3.8794     3.7345     0.1449
  7 C      5.7758     6.0000     0.2242     3.8537     3.7500     0.1037
  8 C      6.2156     6.0000    -0.2156     4.0209     3.8547     0.1662
  9 C      5.8278     6.0000     0.1722     3.8388     3.6726     0.1662
 10 O      8.4134     8.0000    -0.4134     2.1411     1.9825     0.1586
 11 H      0.9902     1.0000     0.0098     1.0031     0.9812     0.0219
 12 H      0.9810     1.0000     0.0190     0.9844     0.9632     0.0212
 13 H      0.9797     1.0000     0.0203     0.9844     0.9632     0.0211
 14 H      0.9803     1.0000     0.0197     0.9844     0.9632     0.0211
 15 H      0.9883     1.0000     0.0117     0.9935     0.9718     0.0217
 16 H      0.9754     1.0000     0.0246     0.9881     0.9658     0.0223
 17 H      0.9806     1.0000     0.0194     0.9994     0.9763     0.0231
 18 H      0.9690     1.0000     0.0310     0.9844     0.9618     0.0226
 19 H      0.9969     1.0000     0.0031     0.9987     0.9789     0.0198
 20 H      0.9636     1.0000     0.0364     1.0037     0.9851     0.0186

  Mayer bond orders larger than 0.100000
B(  0-C ,  1-C ) :   0.9734 B(  0-C ,  7-C ) :   1.0302 B(  0-C , 10-O ) :   0.9278 
B(  0-C , 16-H ) :   0.9123 B(  1-C ,  2-C ) :   1.3368 B(  1-C ,  6-C ) :   1.3526 
B(  2-C ,  3-C ) :   1.3453 B(  2-C , 11-H ) :   0.9796 B(  3-C ,  4-C ) :   1.3407 
B(  3-C , 12-H ) :   0.9765 B(  4-C ,  5-C ) :   1.3485 B(  4-C , 13-H ) :   0.9768 
B(  5-C ,  6-C ) :   1.3432 B(  5-C , 14-H ) :   0.9751 B(  6-C , 15-H ) :   0.9781 
B(  7-C ,  8-C ) :   1.0213 B(  7-C , 17-H ) :   0.8768 B(  7-C , 18-H ) :   0.8814 
B(  8-C ,  9-C ) :   1.6909 B(  8-C , 19-H ) :   0.9909 B(  9-C , 10-O ) :   0.9456 
B(  9-C , 20-H ) :   0.9795 


-------
TIMINGS
-------

Total time                :   18.579 sec
Integral trafo            :    0.288 sec (  1.5%)
FC preparation            :    0.064 sec (  0.3%)
I/O of integrals          :    0.077 sec (  0.4%)
K(i,j) operators          :    0.116 sec (  0.6%)
T(i,j) pair energies      :    0.016 sec (  0.1%)
V**(-1/2)                 :    0.118 sec (  0.6%)
Gamma(ia|P)               :    0.113 sec (  0.6%)
Gamma-Trafo               :    0.042 sec (  0.2%)
D(virtual)                :    0.005 sec (  0.0%)
D(internal)               :    0.156 sec (  0.8%)
W(virtual)                :    0.011 sec (  0.1%)
W(internal)               :    0.178 sec (  1.0%)
L(virtual)                :    0.123 sec (  0.7%)
L(internal)               :    0.018 sec (  0.1%)
XC kernel                 :    0.019 sec (  0.1%)
G(D)                      :    1.347 sec (  7.3%)
G(Z)                      :    1.391 sec (  7.5%)
Z-vector solution         :    6.080 sec ( 32.7%)
3-index derivative        :    0.249 sec (  1.3%)
2-index derivative        :    0.028 sec (  0.1%)
Fock matrix gradient      :    7.685 sec ( 41.4%)


---------------------------------------
MP2 TOTAL ENERGY:     -461.389418921 Eh
---------------------------------------

The final MP2 gradient
  0:   0.00544581   0.00555738  -0.00912842
  1:  -0.00297865   0.00283949  -0.00341440
  2:  -0.00018191   0.00025674  -0.00017735
  3:   0.00033532   0.00005704   0.00040387
  4:  -0.00002381   0.00016915   0.00003083
  5:  -0.00007868  -0.00010428   0.00017064
  6:  -0.00057963  -0.00067634  -0.00038493
  7:   0.08940056  -0.07622636  -0.01126009
  8:  -0.09573287   0.17296245  -0.09378800
  9:   0.07763628  -0.14337861   0.08562558
 10:  -0.03367614   0.03329182  -0.00766644
 11:   0.00008426   0.00040924  -0.00002416
 12:  -0.00000252   0.00004411   0.00000314
 13:   0.00003899   0.00002946  -0.00001389
 14:  -0.00006518  -0.00000363  -0.00001943
 15:   0.00007488   0.00012024  -0.00001539
 16:  -0.00171429   0.00506263  -0.00016074
 17:   0.01794455  -0.00992007   0.01961058
 18:   0.00084426  -0.02754050   0.00266425
 19:  -0.03218915  -0.00216441   0.03490461
 20:  -0.02455865   0.03919308  -0.01737226

-----------------------------------
NORM OF THE MP2 GRADIENT:  0.323262
-----------------------------------

Maximum memory used throughout the entire MP2-calculation: 45.1 MB


-------------------------------------------------------------------------------
                          DFT DISPERSION CORRECTION                            
                                                                               
                              DFTD3 V3.1  Rev 1                                
                          USING Becke-Johnson damping                          
-------------------------------------------------------------------------------
The B2PLYP functional is recognized
Active option DFTDOPT                   ...         4   

molecular C6(AA) [au] = 4814.667389 


            DFT-D V3
 parameters
 s6 scaling factor         :     0.6400 
 a1 scaling factor         :     0.3065 
 s8 scaling factor         :     0.9147 
 a2 scaling factor         :     5.0570 
 ad hoc parameters k1-k3   :    16.0000     1.3333    -4.0000 

 Edisp/kcal,au: -11.425682752912  -0.018207982519 
 E6   /kcal   :  -6.434337090 
 E8   /kcal   :  -4.991345663 
 % E8         :  43.685316413 

-------------------------   ----------------
Dispersion correction           -0.018207983
-------------------------   ----------------


-------------------------   --------------------
FINAL SINGLE POINT ENERGY      -461.407626903529
-------------------------   --------------------

------------------------------------------------------------------------------
                         ORCA GEOMETRY RELAXATION STEP
------------------------------------------------------------------------------

Reading the OPT-File                    .... done
Getting information on internals        .... done
Copying old internal coords+grads       .... done
Making the new internal coordinates     .... (2022 redundants) done
Validating the new internal coordinates .... (2022 redundants) done
Calculating the B-matrix                .... done
Calculating the G,G- and P matrices     .... done
Transforming gradient to internals      .... done
Projecting the internal gradient        .... done
Number of atoms                         ....  21
Number of internal coordinates          .... 108
Current Energy                          ....  -461.407626904 Eh
Current gradient norm                   ....     0.323262426 Eh/bohr
Maximum allowed component of the step   ....  0.300
Current trust radius                    ....  0.300
Evaluating the initial hessian          ....  (Almloef) done
Projecting the Hessian                  .... done
Forming the augmented Hessian           .... done
Diagonalizing the augmented Hessian     .... done
Last element of RFO vector              ....  0.940864822
Lowest eigenvalues of augmented Hessian:
 -0.072498353  0.011426779  0.013554944  0.015895184  0.020107810
Length of the computed step             ....  0.360075330
Warning: the length of the step is outside the trust region - taking restricted step instead
The input lambda is                     ....     0.010427
   iter:   5  x=   -0.166650  g=    0.403480 f(x)=     0.023691
   iter:  10  x=   -0.178682  g=    0.277774 f(x)=     0.000000
The output lambda is                    ....    -0.178682 (10 iterations)
The final length of the internal step   ....  0.300000000
Converting the step to Cartesian space:
 Initial RMS(Int)=    0.0288675135
Transforming coordinates:
 Iter   0:  RMS(Cart)=    0.0515012258 RMS(Int)=    0.0289241251
 Iter   5:  RMS(Cart)=    0.0000000267 RMS(Int)=    0.0000000164
done
Storing new coordinates                 .... done

                                .--------------------.
          ----------------------|Geometry convergence|-------------------------
          Item                value                   Tolerance       Converged
          ---------------------------------------------------------------------
          RMS gradient        0.0200505369            0.0000300000      NO
          MAX gradient        0.1390769702            0.0001000000      NO
          RMS step            0.0288675135            0.0006000000      NO
          MAX step            0.1732546910            0.0010000000      NO
          ........................................................
          Max(Bonds)      0.0917      Max(Angles)    4.11
          Max(Dihed)        0.54      Max(Improp)    0.00
          ---------------------------------------------------------------------

The optimization has not yet converged - more geometry cycles are needed


    ---------------------------------------------------------------------------
                         Redundant Internal Coordinates
                            (Angstroem and degrees)

        Definition                    Value    dE/dq     Step     New-Value
    ----------------------------------------------------------------------------
     1. B(C   1,C   0)                1.5169  0.003130 -0.0029    1.5140   
     2. B(C   2,C   1)                1.4019 -0.000707  0.0005    1.4024   
     3. B(C   3,C   2)                1.3979 -0.000322  0.0002    1.3981   
     4. B(C   4,C   3)                1.4002 -0.000017  0.0000    1.4002   
     5. B(C   5,C   4)                1.3991 -0.000301  0.0002    1.3993   
     6. B(C   6,C   5)                1.3991 -0.000023  0.0000    1.3991   
     7. B(C   6,C   1)                1.4014  0.000107 -0.0001    1.4013   
     8. B(C   7,C   0)                1.5107 -0.021196  0.0212    1.5318   
     9. B(C   8,C   7)                1.3362 -0.139077  0.0807    1.4168   
    10. B(C   9,C   8)                1.5004  0.103979 -0.0917    1.4087   
    11. B(O  10,C   9)                1.4277  0.027533 -0.0249    1.4028   
    12. B(O  10,C   0)                1.4278 -0.009257  0.0048    1.4327   
    13. B(H  11,C   2)                1.0907 -0.000219  0.0002    1.0909   
    14. B(H  12,C   3)                1.0919 -0.000040  0.0000    1.0919   
    15. B(H  13,C   4)                1.0916 -0.000040  0.0000    1.0917   
    16. B(H  14,C   5)                1.0918  0.000040 -0.0000    1.0918   
    17. B(H  15,C   6)                1.0932  0.000120 -0.0001    1.0930   
    18. B(H  16,C   0)                1.1072  0.003333 -0.0034    1.1038   
    19. B(H  17,C   7)                1.0700 -0.026166  0.0245    1.0945   
    20. B(H  18,C   7)                1.0700 -0.025238  0.0236    1.0936   
    21. B(H  19,C   8)                1.0320 -0.047345  0.0401    1.0721   
    22. B(H  20,C   9)                1.0320 -0.046474  0.0394    1.0714   
    23. A(O  10,C   0,H  16)          109.57  0.002705   -0.49    109.09   
    24. A(C   1,C   0,C   7)          112.71 -0.003447    0.57    113.28   
    25. A(C   7,C   0,O  10)          104.34 -0.003062    0.27    104.61   
    26. A(C   1,C   0,O  10)          111.38  0.004556   -0.55    110.82   
    27. A(C   7,C   0,H  16)          110.54  0.000225    0.08    110.62   
    28. A(C   1,C   0,H  16)          108.26 -0.000798    0.09    108.35   
    29. A(C   2,C   1,C   6)          119.25 -0.000280    0.03    119.28   
    30. A(C   0,C   1,C   2)          120.45 -0.000876    0.09    120.53   
    31. A(C   0,C   1,C   6)          120.25  0.001179   -0.12    120.14   
    32. A(C   1,C   2,C   3)          120.33  0.000220   -0.02    120.31   
    33. A(C   1,C   2,H  11)          119.22 -0.000434    0.05    119.27   
    34. A(C   3,C   2,H  11)          120.45  0.000214   -0.03    120.42   
    35. A(C   2,C   3,C   4)          120.22  0.000100   -0.01    120.21   
    36. A(C   4,C   3,H  12)          119.97 -0.000061    0.01    119.98   
    37. A(C   2,C   3,H  12)          119.81 -0.000039    0.00    119.81   
    38. A(C   3,C   4,H  13)          120.17  0.000065   -0.01    120.16   
    39. A(C   5,C   4,H  13)          120.16  0.000047   -0.00    120.15   
    40. A(C   3,C   4,C   5)          119.67 -0.000113    0.01    119.68   
    41. A(C   6,C   5,H  14)          119.86  0.000144   -0.01    119.84   
    42. A(C   4,C   5,H  14)          120.10  0.000021   -0.00    120.10   
    43. A(C   4,C   5,C   6)          120.04 -0.000164    0.01    120.05   
    44. A(C   5,C   6,H  15)          119.98 -0.000085    0.01    119.99   
    45. A(C   1,C   6,H  15)          119.53 -0.000152    0.02    119.54   
    46. A(C   1,C   6,C   5)          120.49  0.000237   -0.02    120.46   
    47. A(C   0,C   7,H  18)          109.23 -0.009729    0.78    110.01   
    48. A(C   8,C   7,H  17)          109.37 -0.016000    1.52    110.89   
    49. A(C   0,C   7,H  17)          109.37 -0.012231    0.99    110.36   
    50. A(C   0,C   7,C   8)          109.88  0.043551   -3.66    106.22   
    51. A(H  17,C   7,H  18)          109.74  0.011114   -1.26    108.48   
    52. A(C   8,C   7,H  18)          109.23 -0.016572    1.62    110.85   
    53. A(C   7,C   8,C   9)          109.64  0.003099    0.18    109.82   
    54. A(C   9,C   8,H  19)          125.18  0.002408   -0.51    124.67   
    55. A(C   7,C   8,H  19)          125.18 -0.005507    0.33    125.51   
    56. A(C   8,C   9,O  10)          104.93 -0.042630    4.11    109.03   
    57. A(O  10,C   9,H  20)          127.54  0.037620   -3.82    123.71   
    58. A(C   8,C   9,H  20)          127.54  0.005010   -0.29    127.25   
    59. A(C   0,O  10,C   9)          111.06 -0.001093   -0.87    110.19   
    60. D(C   6,C   1,C   0,C   7)    -94.37 -0.001172    0.13    -94.25   
    61. D(C   2,C   1,C   0,H  16)   -154.20 -0.003092    0.54   -153.66   
    62. D(C   2,C   1,C   0,O  10)    -33.67  0.002534   -0.34    -34.01   
    63. D(C   6,C   1,C   0,O  10)    148.74  0.001902   -0.22    148.53   
    64. D(C   2,C   1,C   0,C   7)     83.21 -0.000540    0.00     83.22   
    65. D(C   3,C   2,C   1,C   6)      0.12  0.000082    0.00      0.13   
    66. D(H  11,C   2,C   1,C   6)   -179.27  0.000128   -0.01   -179.28   
    67. D(H  11,C   2,C   1,C   0)      3.12 -0.000532    0.11      3.24   
    68. D(C   3,C   2,C   1,C   0)   -177.49 -0.000579    0.13   -177.36   
    69. D(H  12,C   3,C   2,H  11)     -0.34 -0.000057    0.01     -0.33   
    70. D(H  12,C   3,C   2,C   1)   -179.72 -0.000006   -0.01   -179.72   
    71. D(C   4,C   3,C   2,H  11)    179.64 -0.000048    0.00    179.64   
    72. D(C   4,C   3,C   2,C   1)      0.26  0.000003   -0.01      0.24   
    73. D(C   5,C   4,C   3,H  12)    179.67 -0.000054    0.01    179.68   
    74. D(C   5,C   4,C   3,C   2)     -0.31 -0.000063    0.01     -0.29   
    75. D(H  13,C   4,C   3,H  12)      0.01 -0.000009    0.00      0.01   
    76. D(H  13,C   4,C   3,C   2)   -179.96 -0.000018    0.01   -179.95   
    77. D(H  14,C   5,C   4,H  13)      0.13  0.000016   -0.00      0.13   
    78. D(H  14,C   5,C   4,C   3)   -179.52  0.000061   -0.01   -179.53   
    79. D(C   6,C   5,C   4,H  13)    179.63 -0.000007    0.00    179.63   
    80. D(C   6,C   5,C   4,C   3)     -0.03  0.000038   -0.00     -0.03   
    81. D(H  15,C   6,C   5,H  14)      0.23  0.000072   -0.02      0.21   
    82. D(H  15,C   6,C   5,C   4)   -179.27  0.000096   -0.02   -179.29   
    83. D(C   1,C   6,C   5,H  14)    179.91  0.000025   -0.00    179.91   
    84. D(C   1,C   6,C   5,C   4)      0.41  0.000049   -0.00      0.40   
    85. D(H  15,C   6,C   1,C   2)    179.23 -0.000155    0.02    179.25   
    86. D(H  15,C   6,C   1,C   0)     -3.16  0.000455   -0.10     -3.25   
    87. D(C   5,C   6,C   1,C   2)     -0.45 -0.000108    0.01     -0.45   
    88. D(C   5,C   6,C   1,C   0)    177.16  0.000501   -0.12    177.05   
    89. D(C   8,C   7,C   0,O  10)     -1.65  0.000137   -0.05     -1.71   
    90. D(C   8,C   7,C   0,C   1)   -122.64 -0.001541    0.13   -122.51   
    91. D(H  17,C   7,C   0,H  16)   -123.88  0.001261   -0.20   -124.08   
    92. D(H  17,C   7,C   0,O  10)    118.41 -0.000315    0.18    118.58   
    93. D(H  17,C   7,C   0,C   1)     -2.58 -0.001993    0.36     -2.22   
    94. D(C   8,C   7,C   0,H  16)    116.06  0.001713   -0.43    115.63   
    95. D(H  19,C   8,C   7,H  17)     59.13 -0.001851    0.17     59.31   
    96. D(H  19,C   8,C   7,C   0)    179.20 -0.000014    0.09    179.28   
    97. D(C   9,C   8,C   7,H  18)    119.01  0.002667    0.03    119.04   
    98. D(C   9,C   8,C   7,H  17)   -120.87 -0.003564    0.39   -120.47   
    99. D(C   9,C   8,C   7,C   0)     -0.80 -0.001727    0.31     -0.50   
   100. D(H  20,C   9,C   8,H  19)      2.96 -0.000048   -0.09      2.87   
   101. D(H  20,C   9,C   8,C   7)   -177.04  0.001665   -0.31   -177.35   
   102. D(O  10,C   9,C   8,H  19)   -177.04 -0.000131   -0.12   -177.16   
   103. D(O  10,C   9,C   8,C   7)      2.96  0.001581   -0.34      2.62   
   104. D(C   0,O  10,C   9,H  20)    175.93 -0.000528    0.24    176.17   
   105. D(C   0,O  10,C   9,C   8)     -4.07 -0.000445    0.27     -3.80   
   106. D(C   9,O  10,C   0,H  16)   -114.77  0.001561   -0.29   -115.06   
   107. D(C   9,O  10,C   0,C   7)      3.60  0.001469   -0.28      3.32   
   108. D(C   9,O  10,C   0,C   1)    125.47 -0.002099    0.27    125.74   
    ----------------------------------------------------------------------------

Geometry step timings:
Preparation and reading OPT file:      0.000 s ( 6.512 %)
Internal coordinates            :      0.000 s ( 0.643 %)
B/P matrices and projection     :      0.001 s (24.371 %)
Hessian update/contruction      :      0.001 s (10.665 %)
Making the step                 :      0.002 s (39.832 %)
Converting the step to Cartesian:      0.000 s ( 2.652 %)
Storing new data                :      0.000 s ( 0.702 %)
Checking convergence            :      0.000 s ( 0.117 %)
Final printing                  :      0.001 s (14.389 %)
Total time                      :      0.005 s

Time for energy+gradient        :     38.075 s
Time for complete geometry iter :     38.278 s

         *************************************************************
         *                GEOMETRY OPTIMIZATION CYCLE   2            *
         *************************************************************
---------------------------------
CARTESIAN COORDINATES (ANGSTROEM)
---------------------------------
  C      0.987635    0.583637    0.504642
  C     -0.468661    0.243428    0.268803
  C     -0.833139   -1.007437   -0.250051
  C     -2.174602   -1.296568   -0.517614
  C     -3.164354   -0.336559   -0.274048
  C     -2.805477    0.912514    0.244577
  C     -1.463491    1.198264    0.518246
  C      1.704490    1.081156   -0.754350
  C      2.801730    0.207945   -0.955938
  C      2.830340   -0.765063    0.062307
  O      1.723894   -0.578676    0.904473
  H     -0.059862   -1.754829   -0.433032
  H     -2.449831   -2.274760   -0.917277
  H     -4.211640   -0.563407   -0.482538
  H     -3.572499    1.663358    0.444230
  H     -1.185586    2.170119    0.934166
  H      1.042245    1.339257    1.307386
  H      1.026010    1.060093   -1.612867
  H      2.046999    2.109468   -0.608769
  H      3.506582    0.268836   -1.761508
  H      3.561266   -1.535760    0.202512

----------------------------
CARTESIAN COORDINATES (A.U.)
----------------------------
  NO LB      ZA    FRAG     MASS         X           Y           Z
   0 C     6.0000    0    12.011    1.866360    1.102915    0.953635
   1 C     6.0000    0    12.011   -0.885641    0.460013    0.507965
   2 C     6.0000    0    12.011   -1.574405   -1.903780   -0.472527
   3 C     6.0000    0    12.011   -4.109402   -2.450159   -0.978148
   4 C     6.0000    0    12.011   -5.979763   -0.636005   -0.517875
   5 C     6.0000    0    12.011   -5.301584    1.724402    0.462184
   6 C     6.0000    0    12.011   -2.765597    2.264390    0.979344
   7 C     6.0000    0    12.011    3.221018    2.043089   -1.425515
   8 C     6.0000    0    12.011    5.294502    0.392959   -1.806462
   9 C     6.0000    0    12.011    5.348567   -1.445760    0.117743
  10 O     8.0000    0    15.999    3.257688   -1.093539    1.709207
  11 H     1.0000    0     1.008   -0.113123   -3.316146   -0.818312
  12 H     1.0000    0     1.008   -4.629510   -4.298673   -1.733403
  13 H     1.0000    0     1.008   -7.958846   -1.064685   -0.911864
  14 H     1.0000    0     1.008   -6.751046    3.143291    0.839473
  15 H     1.0000    0     1.008   -2.240432    4.100931    1.765317
  16 H     1.0000    0     1.008    1.969558    2.530830    2.470602
  17 H     1.0000    0     1.008    1.938878    2.003285   -3.047876
  18 H     1.0000    0     1.008    3.868267    3.986317   -1.150408
  19 H     1.0000    0     1.008    6.626480    0.508026   -3.328767
  20 H     1.0000    0     1.008    6.729817   -2.902166    0.382692

--------------------------------
INTERNAL COORDINATES (ANGSTROEM)
--------------------------------
 C      0   0   0     0.000000000000     0.00000000     0.00000000
 C      1   0   0     1.513988205024     0.00000000     0.00000000
 C      2   1   0     1.402397094198   120.53440220     0.00000000
 C      3   2   1     1.398109008158   120.30661088   182.63978988
 C      4   3   2     1.400197067529   120.20853635     0.24501795
 C      5   4   3     1.399267648417   119.68364944   359.70742125
 C      6   5   4     1.399097849591   120.05427314   359.96993434
 C      1   2   3     1.531818194352   113.27209294    83.21415255
 C      8   1   2     1.416711888119   106.21290959   237.49642558
 C      9   8   1     1.408682983634   109.79233213   359.50121147
 O     10   9   8     1.402927657510   109.03393038     2.61030336
 H      3   2   1     1.090886750388   119.26991720     3.23588833
 H      4   3   2     1.091943570217   119.81135180   180.27732057
 H      5   4   3     1.091666144613   120.16127600   180.04624166
 H      6   5   4     1.091764694178   120.09972546   180.46685069
 H      7   6   5     1.093033879636   119.99332029   180.70603123
 H      1   2   3     1.103785230843   108.34322680   206.34559320
 H      8   1   2     1.094453613321   110.38659444   357.78133381
 H      8   1   2     1.093586399555   110.03292749   117.45791061
 H      9   8   1     1.072131660380   125.52707605   179.27154085
 H     10   9   8     1.071393242948   127.25128386   182.64625719

---------------------------
INTERNAL COORDINATES (A.U.)
---------------------------
 C      0   0   0     0.000000000000     0.00000000     0.00000000
 C      1   0   0     2.861023077483     0.00000000     0.00000000
 C      2   1   0     2.650146439040   120.53440220     0.00000000
 C      3   2   1     2.642043130787   120.30661088   182.63978988
 C      4   3   2     2.645988991149   120.20853635     0.24501795
 C      5   4   3     2.644232643564   119.68364944   359.70742125
 C      6   5   4     2.643911770286   120.05427314   359.96993434
 C      1   2   3     2.894716874283   113.27209294    83.21415255
 C      8   1   2     2.677197479215   106.21290959   237.49642558
 C      9   8   1     2.662025048583   109.79233213   359.50121147
 O     10   9   8     2.651149058397   109.03393038     2.61030336
 H      3   2   1     2.061477201357   119.26991720     3.23588833
 H      4   3   2     2.063474301406   119.81135180   180.27732057
 H      5   4   3     2.062950042992   120.16127600   180.04624166
 H      6   5   4     2.063136274681   120.09972546   180.46685069
 H      7   6   5     2.065534687610   119.99332029   180.70603123
 H      1   2   3     2.085851796959   108.34322680   206.34559320
 H      8   1   2     2.068217595458   110.38659444   357.78133381
 H      8   1   2     2.066578798939   110.03292749   117.45791061
 H      9   8   1     2.026035217624   125.52707605   179.27154085
 H     10   9   8     2.024639810905   127.25128386   182.64625719


           ************************************************************
           *        Program running with 8 parallel MPI-processes     *
           *              working on a common directory               *
           ************************************************************
------------------------------------------------------------------------------
                   ___                                                        
                  /   \      - P O W E R E D   B Y -                         
                 /     \                                                     
                 |  |  |   _    _      __       _____    __    __             
                 |  |  |  | |  | |    /  \     |  _  \  |  |  /  |          
                  \  \/   | |  | |   /    \    | | | |  |  | /  /          
                 / \  \   | |__| |  /  /\  \   | |_| |  |  |/  /          
                |  |  |   |  __  | /  /__\  \  |    /   |      \           
                |  |  |   | |  | | |   __   |  |    \   |  |\   \          
                \     /   | |  | | |  |  |  |  | |\  \  |  | \   \       
                 \___/    |_|  |_| |__|  |__|  |_| \__\ |__|  \__/        
                                                                              
                      - O R C A' S   B I G   F R I E N D -                    
                                      &                                       
                       - I N T E G R A L  F E E D E R -                       
                                                                              
 v1 FN, 2020, v2 2021, v3 2022-2024                                           
------------------------------------------------------------------------------


----------------------
SHARK INTEGRAL PACKAGE
----------------------

Number of atoms                             ...     21
Number of basis functions                   ...    204
Number of shells                            ...     96
Maximum angular momentum                    ...      2
Integral batch strategy                     ... SHARK/LIBINT Hybrid
RI-J (if used) integral strategy            ... SPLIT-RIJ (Revised 2003 algorithm where possible)
Printlevel                                  ...      1
Contraction scheme used                     ... SEGMENTED contraction
Prescreening option                         ... SCHWARTZ
   Thresh                                   ... 1.000e-12
   Tcut                                     ... 1.000e-14
   Tpresel                                  ... 1.000e-14 
Coulomb Range Separation                    ... NOT USED
Exchange Range Separation                   ... NOT USED
Multipole approximations                    ... NOT USED
Finite Nucleus Model                        ... NOT USED
CABS basis                                  ... NOT available
Auxiliary Coulomb fitting basis             ... AVAILABLE
   # of basis functions in Aux-J            ...    649
   # of shells in Aux-J                     ...    215
   Maximum angular momentum in Aux-J        ...      4
Auxiliary J/K fitting basis                 ... NOT available
Auxiliary Correlation fitting basis         ... AVAILABLE
   # of basis functions in Aux-C            ...    668
   # of shells in Aux-C                     ...    236
   Maximum angular momentum in Aux-C        ...      3
Auxiliary 'external' fitting basis          ... NOT available

Checking pre-screening integrals            ... done (  0.0 sec) Dimension = 96
Check shell pair data                       ... done (  0.0 sec)
Shell pair information
Shell pair cut-off parameter TPreSel        ...   1.0e-14
Total number of shell pairs                 ...      4656
Shell pairs after pre-screening             ...      4313
Total number of primitive shell pairs       ...     16826
Primitive shell pairs kept                  ...     11395
          la=0 lb=0:   1322 shell pairs
          la=1 lb=0:   1580 shell pairs
          la=1 lb=1:    495 shell pairs
          la=2 lb=0:    537 shell pairs
          la=2 lb=1:    319 shell pairs
          la=2 lb=2:     60 shell pairs

Calculating one electron integrals          ... done (  0.0 sec)
Calculating RI/J V-Matrix + Cholesky decomp.... done (  0.0 sec)
Calculating RI/C V-Matrix + Cholesky decomp.... done (  0.0 sec)
Calculating Nuclear repulsion               ... done (  0.0 sec) ENN=    567.305996091369 Eh

Diagonalization of the overlap matrix:
Smallest eigenvalue                        ... 3.002e-04
Time for diagonalization                   ...    0.004 sec
Threshold for overlap eigenvalues          ... 1.000e-07
Number of eigenvalues below threshold      ... 0
Time for construction of square roots      ...    0.003 sec
Total time needed                          ...    0.008 sec

-------------------
DFT GRID GENERATION
-------------------

General Integration Accuracy     IntAcc      ... 4.388
Radial Grid Type                 RadialGrid  ... OptM3 with GC (2021)
Angular Grid (max. ang.)         AngularGrid ... 4 (Lebedev-302)
Angular grid pruning method      GridPruning ... 4 (adaptive)
Weight generation scheme         WeightScheme... mBecke (2022)
Basis function cutoff            BFCut       ... 1.0000e-12
Integration weight cutoff        WCut        ... 1.0000e-14
Partially contracted basis set               ... off
Rotationally invariant grid construction     ... off
Angular grids for H and He will be reduced by one unit

Total number of grid points                  ...    98074
Total number of batches                      ...     1546
Average number of points per batch           ...       63
Average number of grid points per atom       ...     4670

--------------------
COSX GRID GENERATION
--------------------

GRIDX 1
-------
General Integration Accuracy     IntAcc      ... 3.816
Radial Grid Type                 RadialGrid  ... OptM3 with GC (2021)
Angular Grid (max. ang.)         AngularGrid ... 1 (Lebedev-50)
Angular grid pruning method      GridPruning ... 4 (adaptive)
Weight generation scheme         WeightScheme... mBecke (2022)
Basis function cutoff            BFCut       ... 1.0000e-12
Integration weight cutoff        WCut        ... 1.0000e-14
Partially contracted basis set               ... on
Rotationally invariant grid construction     ... off
Angular grids for H and He will be reduced by one unit

Total number of grid points                  ...    12487
Total number of batches                      ...      108
Average number of points per batch           ...      115
Average number of grid points per atom       ...      595
UseSFitting                                  ... on

GRIDX 2
-------
General Integration Accuracy     IntAcc      ... 4.020
Radial Grid Type                 RadialGrid  ... OptM3 with GC (2021)
Angular Grid (max. ang.)         AngularGrid ... 2 (Lebedev-110)
Angular grid pruning method      GridPruning ... 4 (adaptive)
Weight generation scheme         WeightScheme... mBecke (2022)
Basis function cutoff            BFCut       ... 1.0000e-12
Integration weight cutoff        WCut        ... 1.0000e-14
Partially contracted basis set               ... on
Rotationally invariant grid construction     ... off
Angular grids for H and He will be reduced by one unit

Total number of grid points                  ...    27106
Total number of batches                      ...      222
Average number of points per batch           ...      122
Average number of grid points per atom       ...     1291
UseSFitting                                  ... on

GRIDX 3
-------
General Integration Accuracy     IntAcc      ... 4.338
Radial Grid Type                 RadialGrid  ... OptM3 with GC (2021)
Angular Grid (max. ang.)         AngularGrid ... 3 (Lebedev-194)
Angular grid pruning method      GridPruning ... 4 (adaptive)
Weight generation scheme         WeightScheme... mBecke (2022)
Basis function cutoff            BFCut       ... 1.0000e-12
Integration weight cutoff        WCut        ... 1.0000e-14
Partially contracted basis set               ... on
Rotationally invariant grid construction     ... off
Angular grids for H and He will be reduced by one unit

Total number of grid points                  ...    59524
Total number of batches                      ...      475
Average number of points per batch           ...      125
Average number of grid points per atom       ...     2834
UseSFitting                                  ... on
Grids setup in   0.0 sec
Initializing property integral containers    ... done (  0.0 sec)

SHARK setup successfully completed in   1.1 seconds

Maximum memory used throughout the entire STARTUP-calculation: 27.8 MB


           ************************************************************
           *        Program running with 8 parallel MPI-processes     *
           *              working on a common directory               *
           ************************************************************
Occupation numbers will be reassigned to an Aufbau configuration
             **** ENERGY FILE WAS UPDATED (calc.en.tmp) ****
Finished Guess after   0.1 sec
Maximum memory used throughout the entire GUESS-calculation: 12.2 MB


           ************************************************************
           *        Program running with 8 parallel MPI-processes     *
           *              working on a common directory               *
           ************************************************************
--------------------
CPCM SOLVATION MODEL
--------------------
CPCM parameters:
  Epsilon                                         ...      16.7000
  Refrac                                          ...       1.2750
  Rsolv                                           ...       1.3000
  Surface type                                    ... GAUSSIAN VDW
  Discretization scheme                           ... Constant charge density
    Threshold for H atoms                         ...       5.0000 (charges/Ang^2)
    Threshold for non-H atoms                     ...       5.0000 (charges/Ang^2)
  Epsilon function type                           ...         CPCM
Solvent:                                          ... CUSTOM
Radii:
  Scheme                                          ... Element-dependent radii
  Radius for C  used is    3.8550 Bohr (=   2.0400 Ang.)
  Radius for O  used is    3.4469 Bohr (=   1.8240 Ang.)
  Radius for H  used is    2.4944 Bohr (=   1.3200 Ang.)
Calculating surface                               ...        done! (  0.0s)
Cavity surface points                             ...         1945
Cavity Volume                                     ...    1276.0279
Cavity Surface-area                               ...     690.3289
Calculating surface distance matrix               ...        done! (  0.1s)
Performing Cholesky decomposition & store         ...        done! (  0.1s)
Overall time for CPCM initialization              ...                 0.2s

----------------------------------------D-I-I-S--------------------------------------------
Iteration    Energy (Eh)           Delta-E    RMSDP     MaxDP     DIISErr   Damp  Time(sec)
-------------------------------------------------------------------------------------------
               ***  Starting incremental Fock matrix formation  ***
    1    -460.9298586077093205     0.00e+00  3.89e-04  1.40e-02  2.13e-02  0.700   1.3
    2    -460.9319274345600661    -2.07e-03  3.20e-04  1.10e-02  1.69e-02  0.700   0.7
                               ***Turning on AO-DIIS***
    3    -460.9334991777441246    -1.57e-03  2.48e-04  7.78e-03  1.30e-02  0.700   0.7
    4    -460.9346613243510546    -1.16e-03  6.24e-04  1.93e-02  9.59e-03  0.000   0.7
                              *** Initializing SOSCF ***
---------------------------------------S-O-S-C-F--------------------------------------
Iteration    Energy (Eh)           Delta-E    RMSDP     MaxDP     MaxGrad    Time(sec)
--------------------------------------------------------------------------------------
    5    -460.9377049715672001    -3.04e-03  5.87e-05  1.76e-03  1.28e-03     0.7
               *** Restarting incremental Fock matrix formation ***
    6    -460.9377312904694008    -2.63e-05  3.73e-05  6.98e-04  6.39e-04     1.2
    7    -460.9377346541923544    -3.36e-06  2.54e-05  6.70e-04  2.29e-04     1.0
    8    -460.9377360340272389    -1.38e-06  6.05e-06  1.15e-04  4.91e-05     1.0
    9    -460.9377361223916978    -8.84e-08  2.28e-06  4.73e-05  1.28e-05     1.0
   10    -460.9377361324550293    -1.01e-08  8.92e-07  2.12e-05  6.42e-06     0.9
   11    -460.9377361334186389    -9.64e-10  2.93e-07  8.00e-06  1.91e-06     0.9
                 **** Energy Check signals convergence ****

               *****************************************************
               *                     SUCCESS                       *
               *           SCF CONVERGED AFTER  11 CYCLES          *
               *****************************************************

Recomputing exchange energy using gridx3       ... done (    2.024 sec)
Old exchange energy                            :    -33.683478555 Eh
New exchange energy                            :    -33.683559833 Eh
Exchange energy change after final integration :     -0.000081278 Eh
Total energy after final integration           :   -460.937817412 Eh
             **** ENERGY FILE WAS UPDATED (calc.en.tmp) ****

----------------
TOTAL SCF ENERGY
----------------

Total Energy       :       -460.93781741166902 Eh          -12542.75567 eV

Components:
Nuclear Repulsion  :        567.30599609136857 Eh           15437.18096 eV
Electronic Energy  :      -1028.23455365802442 Eh          -27979.68466 eV
One Electron Energy:      -1748.97661521611985 Eh          -47592.07323 eV
Two Electron Energy:        720.74206155809543 Eh           19612.38857 eV
CPCM Dielectric    :         -0.00917856676287 Eh              -0.24976 eV

Virial components:
Potential Energy   :       -917.85730606341394 Eh          -24976.16706 eV
Kinetic Energy     :        456.91948865174487 Eh           12433.41139 eV
Virial Ratio       :          2.00879439126526

DFT components:
N(Alpha)           :       38.999995944976 electrons
N(Beta)            :       38.999995944976 electrons
N(Total)           :       77.999991889952 electrons
E(X)               :      -29.922457601344 Eh       
E(C)               :       -1.918074715908 Eh       
E(XC)              :      -31.840532317252 Eh       

CPCM Solvation Model Properties:
Surface-charge          :         -0.02147356006560
Corrected charge        :          0.00000000000000
Outlying charge corr.   :          0.00003003925701 Eh               0.00082 eV
Free-energy (cav+disp)  :  This term is not implemented in the current solvation scheme

---------------
SCF CONVERGENCE
---------------

  Last Energy change         ...    9.6361e-10  Tolerance :   1.0000e-09
  Last MAX-Density change    ...    8.0016e-06  Tolerance :   1.0000e-08
  Last RMS-Density change    ...    2.9312e-07  Tolerance :   1.0000e-09
  Last DIIS Error            ...    1.2781e-03  Tolerance :   1.0000e-08
  Last Orbital Gradient      ...    1.9137e-06  Tolerance :   2.0000e-06
  Last Orbital Rotation      ...    6.2354e-06  Tolerance :   2.0000e-06


Total SCF time: 0 days 0 hours 0 min 12 sec 
Finished LeanSCF after  12.6 sec

Maximum memory used throughout the entire LEANSCF-calculation: 23.8 MB


           ************************************************************
           *        Program running with 8 parallel MPI-processes     *
           *              working on a common directory               *
           ************************************************************

------------------------------------------------------------------------------
                                ORCA  MP2 
------------------------------------------------------------------------------

Freezing NCore=22 chemical core electrons

----------------------
RI-MP2 ENERGY+GRADIENT
----------------------
Dimension of the orbital basis            ...  204
Dimension of the AuxC basis               ...  668
Memory devoted to MP2                     ... 8000 MB   
Data format for matrix containers         ... DOUBLE
Compression type for matrix containers    ... UNCOMPRESSED
Overall scaling of the MP2 energy         ...   2.700e-01

-----------------------
SHARK RI TRANSFORMATION
-----------------------

Number of basis functions                ...    204
Number of aux functions                  ...    668
Number of operators                      ...      1
Generation of IJK                        ... YES
Generation of IAK                        ... YES
Generation of ABK                        ... NO
Orbital Range Operator  0:    0-  38 to   39- 203

Aux basis identifier                     ...   AUXC
Contraction scheme used                  ... SEGMENTED
Do orthogonalization                     ... YES
All operator combinations                ... NO
Transpose (ia|K)                         ... NO
Integral generator used                  ... LIBINT
Starting integral generation + trafo... 
Half trafo (segmented) done. Total time =  0.1 sec. integrals=  0.1 sec trafo=  0.0 sec
Integral generation and half transformation done (  0.1 sec)

Reading or making V^(-1/2)          ... done (  0.0 sec)
Sorting IJK integrals               ... done (  0.1 sec)
Sorting IAK integrals               ... done (  0.1 sec)

SHARK RI integral transformation done. Total time =  0.3 sec.

Opening buffers                              ... done
Frozen core precalculation                   ... done

Starting loop over batches of integrals:

Operator 0  - window                       ... ( 11- 38)x( 39-203)
Operator 0  - Memory available             ...  8000 MB
Operator 0  - Memory needed per MO         ...   0.8 MB
Operator 0  - Number of orbitals per batch ... 4
Operator 0  - Number of batches            ... 1

OPERATOR  0   PASS   0:  MOs    11 ...   14 +   15 ...   18 +   19 ...   22 +   23 ...   26
                            +   27 ...   30 +   31 ...   34 +   35 ...   38
  Reading integrals       ... ok
  Internal MO  13
Closing buffer GIPV ( 0.03 GB; CompressionRatio= 1.00)
Time spent in pair loops =     0.981 sec
Deleting buffers (Ka|jb) ...done

-----------------------------------------------
 RI-MP2 CORRELATION ENERGY:     -0.496506572 Eh
-----------------------------------------------


---------------------
MP2 DENSITY FORMATION
---------------------

Completing the external part of the density      ... done
Storing the unrelaxed density                    ... done

Re-sorting 3-index density container for op 0    ... done
Computing external part of the Lagrangian        ... done
Calculating the xc-kernel                        ... done
Calculating G(D)                                 ... done
Completing the Lagrangian                        ... done
Solving the Z-vector equations                   ... Using XC Grid                  ... (calc.grid_cpscf.tmp) 
Recalculating density on grid  ... (calc.grho_cpscf0.tmp) done
Calculating the xc-kernel      ... (calc.fxc_cpscf0.tmp) done

-------------------
SHARK CP-SCF DRIVER
-------------------

Dimension of the orbital basis          ...    204
Dimension of the CPSCF-problem          ...   6435
Number of operators                     ...      1
Max. number of iterations               ...    128
Convergence Tolerance                   ... 3.0e-05
Number of perturbations                 ...      1
Perturbation type                       ... REAL

----------------------------
POPLE LINEAR EQUATION SOLVER
----------------------------

  ITERATION   0:   ||err||_max =   4.3627e-02 (   0.7 sec)
  ITERATION   1:   ||err||_max =   1.1621e-02 (   0.7 sec)
  ITERATION   2:   ||err||_max =   4.0169e-03 (   0.7 sec)
  ITERATION   3:   ||err||_max =   1.3584e-03 (   0.7 sec)
  ITERATION   4:   ||err||_max =   4.2870e-04 (   0.7 sec)
  ITERATION   5:   ||err||_max =   1.4646e-04 (   0.7 sec)
  ITERATION   6:   ||err||_max =   3.3099e-05 (   0.7 sec)
  ITERATION   7:   ||err||_max =   1.5328e-05 (   0.7 sec)
done
Finalizing the relaxed density                   ... done
Transforming P to the AO basis                   ... done
Storing the relaxed density                      ... done

------------------------------------
ENERGY WEIGHTED DENSITY FINALIZATION
------------------------------------

Gathering the parts of the W-matrix              ... done
Forming the Z-density                            ... done
Transforming Z to the AO basis                   ... done
Calculating G(Z)                                 ... done
Finalizing the W-matrix                          ... done
Transforming W to the AO basis and storing       ... done

----------------------------------
MP2 DERIVATIVE INTEGRAL GENERATION
----------------------------------

Input SCF Electron Density              ... calc.scfp
Input Correlated Electron Density       ... calc.pmp2re
Input Energy Weighted Density           ... calc.wmp2.tmp

Nuclear repulsion gradient              ... done (  0.0 sec)
HCore & Overlap gradient  (SHARK)       ... done (  0.1 sec)
Two-electron RIJ gradient terms         ... done (  0.4 sec)

-----------------------------------------------------------
MP2 COSX Grid Generation
-----------------------------------------------------------

General Integration Accuracy     IntAcc      ... 4.871
Radial Grid Type                 RadialGrid  ... OptM3 with GC (2021)
Angular Grid (max. ang.)         AngularGrid ... 4 (Lebedev-302)
Angular grid pruning method      GridPruning ... 4 (adaptive)
Weight generation scheme         WeightScheme... mBecke (2022)
Basis function cutoff            BFCut       ... 1.0000e-12
Integration weight cutoff        WCut        ... 1.0000e-14
Partially contracted basis set               ... on
Rotationally invariant grid construction     ... off
Angular grids for H and He will be reduced by one unit

Total number of grid points                  ...   112855
Total number of batches                      ...      892
Average number of points per batch           ...      126
Average number of grid points per atom       ...     5374
UseSFitting                                  ... on
Two-electron COSX gradient terms        ... 
Integration Timings:
Total Time                  =     4.9 sec
Basis fcn evaluation        =     0.1 sec
Density evaluation          =     0.1 sec
A evaluation                =     4.0 sec
A derivative evaluation     =     0.0 sec
S-fit derivative evaluation =     0.0 sec
anal. over. der. evaluation =     0.0 sec
num. over. der. evaluation  =     0.3 sec
K(P) evaluation             =     0.1 sec
finalize                    =     0.0 sec

done (  5.6 sec)
CPCM gradient                           ... done (  1.0 sec)
DFT XC gradient                         ... done (  0.9 sec)
Empirical dispersion gradient           ... done (  0.0 sec)

-------
TIMINGS
-------

Total time                :   18.627 sec
Integral trafo            :    0.299 sec (  1.6%)
FC preparation            :    0.064 sec (  0.3%)
I/O of integrals          :    0.076 sec (  0.4%)
K(i,j) operators          :    0.128 sec (  0.7%)
T(i,j) pair energies      :    0.021 sec (  0.1%)
V**(-1/2)                 :    0.126 sec (  0.7%)
Gamma(ia|P)               :    0.122 sec (  0.7%)
Gamma-Trafo               :    0.043 sec (  0.2%)
D(virtual)                :    0.005 sec (  0.0%)
D(internal)               :    0.180 sec (  1.0%)
W(virtual)                :    0.011 sec (  0.1%)
W(internal)               :    0.213 sec (  1.1%)
L(virtual)                :    0.124 sec (  0.7%)
L(internal)               :    0.018 sec (  0.1%)
XC kernel                 :    0.019 sec (  0.1%)
G(D)                      :    1.345 sec (  7.2%)
G(Z)                      :    1.340 sec (  7.2%)
Z-vector solution         :    5.838 sec ( 31.3%)
3-index derivative        :    0.251 sec (  1.3%)
2-index derivative        :    0.027 sec (  0.1%)
Fock matrix gradient      :    8.022 sec ( 43.1%)


---------------------------------------
MP2 TOTAL ENERGY:     -461.434323984 Eh
---------------------------------------

The final MP2 gradient
  0:   0.00287835   0.00248054  -0.00115057
  1:  -0.00251320   0.00202865  -0.00154759
  2:   0.00002770   0.00006934  -0.00017926
  3:   0.00010676  -0.00000731   0.00023541
  4:  -0.00000927   0.00001832   0.00000059
  5:  -0.00000828   0.00001067   0.00010275
  6:  -0.00011023  -0.00042260  -0.00021059
  7:   0.03723743  -0.04002768   0.00513526
  8:  -0.04328243   0.08382498  -0.04862347
  9:   0.03420924  -0.07522565   0.05033767
 10:  -0.02333895   0.02416078  -0.00849758
 11:   0.00022854   0.00024645  -0.00001774
 12:  -0.00001943   0.00001245  -0.00000553
 13:   0.00001598   0.00001103  -0.00001097
 14:  -0.00001821   0.00000032  -0.00002050
 15:   0.00005194   0.00007104   0.00000909
 16:  -0.00198494   0.00309846  -0.00055482
 17:   0.00462667  -0.00545522   0.00493626
 18:   0.00220598  -0.00791363   0.00285773
 19:  -0.00921891  -0.00071761   0.00841882
 20:  -0.00104086   0.01370700  -0.01123745

-----------------------------------
NORM OF THE MP2 GRADIENT:  0.159715
-----------------------------------

Maximum memory used throughout the entire MP2-calculation: 45.3 MB


-------------------------------------------------------------------------------
                          DFT DISPERSION CORRECTION                            
                                                                               
                              DFTD3 V3.1  Rev 1                                
                          USING Becke-Johnson damping                          
-------------------------------------------------------------------------------
-------------------------   ----------------
Dispersion correction           -0.018150474
-------------------------   ----------------


-------------------------   --------------------
FINAL SINGLE POINT ENERGY      -461.452474457478
-------------------------   --------------------

------------------------------------------------------------------------------
                         ORCA GEOMETRY RELAXATION STEP
------------------------------------------------------------------------------

Reading the OPT-File                    .... done
Getting information on internals        .... done
Copying old internal coords+grads       .... done
Making the new internal coordinates     .... (2022 redundants) done
Validating the new internal coordinates .... (2022 redundants) done
Calculating the B-matrix                .... done
Calculating the G,G- and P matrices     .... done
Transforming gradient to internals      .... done
Projecting the internal gradient        .... done
Number of atoms                         ....  21
Number of internal coordinates          .... 108
Current Energy                          ....  -461.452474457 Eh
Current gradient norm                   ....     0.159715015 Eh/bohr
Maximum allowed component of the step   ....  0.300
Current trust radius                    ....  0.300
Updating the Hessian (BFGS)             .... done
Forming the augmented Hessian           .... done
Diagonalizing the augmented Hessian     .... done
Last element of RFO vector              ....  0.957332115
Lowest eigenvalues of augmented Hessian:
 -0.028529331  0.011426708  0.013584873  0.015922337  0.020107448
Length of the computed step             ....  0.301870165
Warning: the length of the step is outside the trust region - taking restricted step instead
The input lambda is                     ....     0.010427
   iter:   5  x=   -0.025447  g=    1.264782 f(x)=     0.015798
   iter:  10  x=   -0.030082  g=    0.712296 f(x)=    -0.000000
The output lambda is                    ....    -0.030082 (10 iterations)
The final length of the internal step   ....  0.300000000
Converting the step to Cartesian space:
 Initial RMS(Int)=    0.0288675135
Transforming coordinates:
 Iter   0:  RMS(Cart)=    0.0513439407 RMS(Int)=    0.0289152284
 Iter   5:  RMS(Cart)=    0.0000000527 RMS(Int)=    0.0000000371
done
Storing new coordinates                 .... done
The predicted energy change is          ....    -0.015548051
Previously predicted energy change      ....    -0.038562663
Actually observed energy change         ....    -0.044847554
Ratio of predicted to observed change   ....     1.162978644
New trust radius                        ....     0.450000000

                                .--------------------.
          ----------------------|Geometry convergence|-------------------------
          Item                value                   Tolerance       Converged
          ---------------------------------------------------------------------
          Energy change      -0.0448475539            0.0000010000      NO
          RMS gradient        0.0095430845            0.0000300000      NO
          MAX gradient        0.0574748980            0.0001000000      NO
          RMS step            0.0288675135            0.0006000000      NO
          MAX step            0.1846530192            0.0010000000      NO
          ........................................................
          Max(Bonds)      0.0977      Max(Angles)    5.65
          Max(Dihed)        1.44      Max(Improp)    0.00
          ---------------------------------------------------------------------

The optimization has not yet converged - more geometry cycles are needed


    ---------------------------------------------------------------------------
                         Redundant Internal Coordinates
                            (Angstroem and degrees)

        Definition                    Value    dE/dq     Step     New-Value
    ----------------------------------------------------------------------------
     1. B(C   1,C   0)                1.5140  0.001978 -0.0037    1.5103   
     2. B(C   2,C   1)                1.4024 -0.000398  0.0005    1.4029   
     3. B(C   3,C   2)                1.3981 -0.000119  0.0001    1.3983   
     4. B(C   4,C   3)                1.4002  0.000018 -0.0000    1.4002   
     5. B(C   5,C   4)                1.3993 -0.000012 -0.0000    1.3992   
     6. B(C   6,C   5)                1.3991 -0.000004  0.0000    1.3991   
     7. B(C   6,C   1)                1.4013 -0.000190  0.0003    1.4016   
     8. B(C   7,C   0)                1.5318 -0.012103  0.0230    1.5548   
     9. B(C   8,C   7)                1.4167 -0.057475  0.0625    1.4792   
    10. B(C   9,C   8)                1.4087  0.057002 -0.0977    1.3110   
    11. B(O  10,C   9)                1.4029  0.019939 -0.0347    1.3682   
    12. B(O  10,C   0)                1.4328 -0.006426  0.0083    1.4411   
    13. B(H  11,C   2)                1.0909 -0.000005 -0.0001    1.0908   
    14. B(H  12,C   3)                1.0919 -0.000004 -0.0000    1.0919   
    15. B(H  13,C   4)                1.0917 -0.000014  0.0000    1.0917   
    16. B(H  14,C   5)                1.0918  0.000011 -0.0000    1.0918   
    17. B(H  15,C   6)                1.0930  0.000080 -0.0002    1.0929   
    18. B(H  16,C   0)                1.1038  0.001622 -0.0031    1.1007   
    19. B(H  17,C   7)                1.0945 -0.006631  0.0083    1.1027   
    20. B(H  18,C   7)                1.0936 -0.006370  0.0079    1.1015   
    21. B(H  19,C   8)                1.0721 -0.012429  0.0154    1.0875   
    22. B(H  20,C   9)                1.0714 -0.012045  0.0148    1.0862   
    23. A(O  10,C   0,H  16)          109.08  0.002449   -1.05    108.03   
    24. A(C   1,C   0,C   7)          113.27 -0.001320    0.58    113.85   
    25. A(C   7,C   0,O  10)          104.62 -0.003517    0.94    105.56   
    26. A(C   1,C   0,O  10)          110.82  0.003237   -0.68    110.14   
    27. A(C   7,C   0,H  16)          110.62  0.000611   -0.14    110.48   
    28. A(C   1,C   0,H  16)          108.34 -0.001263    0.29    108.63   
    29. A(C   2,C   1,C   6)          119.28  0.000083   -0.02    119.26   
    30. A(C   0,C   1,C   2)          120.53 -0.000936    0.20    120.73   
    31. A(C   0,C   1,C   6)          120.13  0.000867   -0.18    119.95   
    32. A(C   1,C   2,C   3)          120.31  0.000051   -0.00    120.30   
    33. A(C   1,C   2,H  11)          119.27 -0.000349    0.08    119.35   
    34. A(C   3,C   2,H  11)          120.42  0.000297   -0.07    120.35   
    35. A(C   2,C   3,C   4)          120.21 -0.000034    0.01    120.22   
    36. A(C   4,C   3,H  12)          119.98 -0.000003    0.00    119.98   
    37. A(C   2,C   3,H  12)          119.81  0.000037   -0.01    119.80   
    38. A(C   3,C   4,H  13)          120.16  0.000013    0.00    120.16   
    39. A(C   5,C   4,H  13)          120.15  0.000015   -0.00    120.15   
    40. A(C   3,C   4,C   5)          119.68 -0.000029    0.00    119.68   
    41. A(C   6,C   5,H  14)          119.84  0.000063   -0.01    119.83   
    42. A(C   4,C   5,H  14)          120.10  0.000012   -0.00    120.10   
    43. A(C   4,C   5,C   6)          120.05 -0.000075    0.01    120.07   
    44. A(C   5,C   6,H  15)          119.99  0.000023   -0.01    119.98   
    45. A(C   1,C   6,H  15)          119.54 -0.000026    0.00    119.55   
    46. A(C   1,C   6,C   5)          120.46  0.000003    0.01    120.47   
    47. A(C   0,C   7,H  18)          110.03 -0.005737    0.93    110.97   
    48. A(C   8,C   7,H  17)          110.89 -0.008626    1.59    112.49   
    49. A(C   0,C   7,H  17)          110.39 -0.007096    1.27    111.66   
    50. A(C   0,C   7,C   8)          106.21  0.023406   -4.05    102.17   
    51. A(H  17,C   7,H  18)          108.46  0.005977   -1.23    107.23   
    52. A(C   8,C   7,H  18)          110.85 -0.008098    1.49    112.34   
    53. A(C   7,C   8,C   9)          109.79  0.000641    0.29    110.08   
    54. A(C   9,C   8,H  19)          124.68  0.000521   -0.24    124.44   
    55. A(C   7,C   8,H  19)          125.53 -0.001158   -0.04    125.48   
    56. A(C   8,C   9,O  10)          109.03 -0.026424    5.23    114.26   
    57. A(O  10,C   9,H  20)          123.71  0.026337   -5.65    118.06   
    58. A(C   8,C   9,H  20)          127.25  0.000087    0.43    127.68   
    59. A(C   0,O  10,C   9)          110.21  0.005796   -2.30    107.92   
    60. D(C   6,C   1,C   0,C   7)    -94.25 -0.001322    0.50    -93.75   
    61. D(C   2,C   1,C   0,H  16)   -153.65 -0.001974    0.78   -152.87   
    62. D(C   2,C   1,C   0,O  10)    -34.01  0.002173   -0.74    -34.75   
    63. D(C   6,C   1,C   0,O  10)    148.53  0.001792   -0.61    147.91   
    64. D(C   2,C   1,C   0,C   7)     83.21 -0.000942    0.37     83.58   
    65. D(C   3,C   2,C   1,C   6)      0.13  0.000037    0.05      0.17   
    66. D(H  11,C   2,C   1,C   6)   -179.28  0.000066    0.02   -179.26   
    67. D(H  11,C   2,C   1,C   0)      3.24 -0.000331    0.15      3.39   
    68. D(C   3,C   2,C   1,C   0)   -177.36 -0.000361    0.18   -177.18   
    69. D(H  12,C   3,C   2,H  11)     -0.33 -0.000030    0.00     -0.32   
    70. D(H  12,C   3,C   2,C   1)   -179.72  0.000004   -0.03   -179.75   
    71. D(C   4,C   3,C   2,H  11)    179.64 -0.000016   -0.03    179.61   
    72. D(C   4,C   3,C   2,C   1)      0.25  0.000018   -0.05      0.19   
    73. D(C   5,C   4,C   3,H  12)    179.68 -0.000026   -0.01    179.67   
    74. D(C   5,C   4,C   3,C   2)     -0.29 -0.000040    0.02     -0.27   
    75. D(H  13,C   4,C   3,H  12)      0.01 -0.000005   -0.00      0.01   
    76. D(H  13,C   4,C   3,C   2)   -179.95 -0.000019    0.03   -179.93   
    77. D(H  14,C   5,C   4,H  13)      0.13  0.000008   -0.00      0.13   
    78. D(H  14,C   5,C   4,C   3)   -179.53  0.000029    0.01   -179.53   
    79. D(C   6,C   5,C   4,H  13)    179.63 -0.000013    0.02    179.65   
    80. D(C   6,C   5,C   4,C   3)     -0.03  0.000009    0.02     -0.01   
    81. D(H  15,C   6,C   5,H  14)      0.21  0.000047   -0.03      0.18   
    82. D(H  15,C   6,C   5,C   4)   -179.29  0.000068   -0.05   -179.34   
    83. D(C   1,C   6,C   5,H  14)    179.91  0.000025   -0.02    179.89   
    84. D(C   1,C   6,C   5,C   4)      0.40  0.000046   -0.03      0.37   
    85. D(H  15,C   6,C   1,C   2)    179.25 -0.000090    0.02    179.27   
    86. D(H  15,C   6,C   1,C   0)     -3.25  0.000259   -0.11     -3.36   
    87. D(C   5,C   6,C   1,C   2)     -0.45 -0.000069   -0.00     -0.45   
    88. D(C   5,C   6,C   1,C   0)    177.05  0.000281   -0.12    176.92   
    89. D(C   8,C   7,C   0,O  10)     -1.70  0.000130    0.00     -1.70   
    90. D(C   8,C   7,C   0,C   1)   -122.50 -0.000786   -0.10   -122.60   
    91. D(H  17,C   7,C   0,H  16)   -124.08  0.001090   -0.55   -124.63   
    92. D(H  17,C   7,C   0,O  10)    118.58 -0.000121    0.23    118.81   
    93. D(H  17,C   7,C   0,C   1)     -2.22 -0.001037    0.13     -2.09   
    94. D(C   8,C   7,C   0,H  16)    115.63  0.001341   -0.77    114.86   
    95. D(H  19,C   8,C   7,H  17)     59.32 -0.001146    0.38     59.70   
    96. D(H  19,C   8,C   7,C   0)    179.27 -0.000262    0.39    179.66   
    97. D(C   9,C   8,C   7,H  18)    119.01  0.001428    0.50    119.51   
    98. D(C   9,C   8,C   7,H  17)   -120.45 -0.002199    0.94   -119.52   
    99. D(C   9,C   8,C   7,C   0)     -0.50 -0.001315    0.95      0.45   
   100. D(H  20,C   9,C   8,H  19)      2.87  0.000193   -0.80      2.08   
   101. D(H  20,C   9,C   8,C   7)   -177.35  0.001230   -1.35   -178.70   
   102. D(O  10,C   9,C   8,H  19)   -177.16  0.000255   -0.84   -178.00   
   103. D(O  10,C   9,C   8,C   7)      2.61  0.001293   -1.39      1.22   
   104. D(C   0,O  10,C   9,H  20)    176.17 -0.000966    1.40    177.57   
   105. D(C   0,O  10,C   9,C   8)     -3.79 -0.001015    1.44     -2.35   
   106. D(C   9,O  10,C   0,H  16)   -115.05  0.001116   -0.92   -115.97   
   107. D(C   9,O  10,C   0,C   7)      3.33  0.001133   -1.08      2.25   
   108. D(C   9,O  10,C   0,C   1)    125.75 -0.000840   -0.17    125.57   
    ----------------------------------------------------------------------------

Geometry step timings:
Preparation and reading OPT file:      0.000 s ( 7.832 %)
Internal coordinates            :      0.000 s ( 0.539 %)
B/P matrices and projection     :      0.001 s (23.100 %)
Hessian update/contruction      :      0.001 s (14.784 %)
Making the step                 :      0.002 s (34.345 %)
Converting the step to Cartesian:      0.000 s ( 2.623 %)
Storing new data                :      0.000 s ( 0.736 %)
Checking convergence            :      0.000 s ( 0.269 %)
Final printing                  :      0.001 s (15.718 %)
Total time                      :      0.006 s

Time for energy+gradient        :     33.189 s
Time for complete geometry iter :     33.410 s

         *************************************************************
         *                GEOMETRY OPTIMIZATION CYCLE   3            *
         *************************************************************
---------------------------------
CARTESIAN COORDINATES (ANGSTROEM)
---------------------------------
  C      0.985329    0.593597    0.488258
  C     -0.466424    0.242691    0.264009
  C     -0.829320   -1.007284   -0.259539
  C     -2.171630   -1.300930   -0.518566
  C     -3.164014   -0.347404   -0.260873
  C     -2.807060    0.900028    0.262933
  C     -1.464338    1.191020    0.527320
  C      1.706885    1.122621   -0.782901
  C      2.829653    0.170000   -0.921281
  C      2.781784   -0.723578    0.037056
  O      1.722711   -0.577084    0.891511
  H     -0.055124   -1.750830   -0.453639
  H     -2.445321   -2.277920   -0.922199
  H     -4.211863   -0.578075   -0.462332
  H     -3.576099    1.645744    0.473662
  H     -1.188138    2.161801    0.946449
  H      1.046558    1.331874    1.302327
  H      1.040007    1.119968   -1.661134
  H      2.051975    2.158771   -0.639235
  H      3.581647    0.190094   -1.706656
  H      3.474832   -1.540089    0.218183

----------------------------
CARTESIAN COORDINATES (A.U.)
----------------------------
  NO LB      ZA    FRAG     MASS         X           Y           Z
   0 C     6.0000    0    12.011    1.862001    1.121736    0.922673
   1 C     6.0000    0    12.011   -0.881414    0.458620    0.498904
   2 C     6.0000    0    12.011   -1.567188   -1.903491   -0.490457
   3 C     6.0000    0    12.011   -4.103786   -2.458401   -0.979948
   4 C     6.0000    0    12.011   -5.979120   -0.656498   -0.492978
   5 C     6.0000    0    12.011   -5.304574    1.700807    0.496871
   6 C     6.0000    0    12.011   -2.767199    2.250701    0.996490
   7 C     6.0000    0    12.011    3.225545    2.121447   -1.479468
   8 C     6.0000    0    12.011    5.347268    0.321254   -1.740968
   9 C     6.0000    0    12.011    5.256810   -1.367365    0.070025
  10 O     8.0000    0    15.999    3.255453   -1.090531    1.684711
  11 H     1.0000    0     1.008   -0.104170   -3.308590   -0.857254
  12 H     1.0000    0     1.008   -4.620987   -4.304644   -1.742704
  13 H     1.0000    0     1.008   -7.959268   -1.092404   -0.873681
  14 H     1.0000    0     1.008   -6.757848    3.110005    0.895092
  15 H     1.0000    0     1.008   -2.245255    4.085212    1.788529
  16 H     1.0000    0     1.008    1.977707    2.516876    2.461041
  17 H     1.0000    0     1.008    1.965329    2.116434   -3.139088
  18 H     1.0000    0     1.008    3.877670    4.079486   -1.207980
  19 H     1.0000    0     1.008    6.768333    0.359226   -3.225112
  20 H     1.0000    0     1.008    6.566480   -2.910346    0.412306

--------------------------------
INTERNAL COORDINATES (ANGSTROEM)
--------------------------------
 C      0   0   0     0.000000000000     0.00000000     0.00000000
 C      1   0   0     1.510300883683     0.00000000     0.00000000
 C      2   1   0     1.402937673093   120.73446107     0.00000000
 C      3   2   1     1.398256001980   120.30226542   182.81855323
 C      4   3   2     1.400158562228   120.21814937     0.19053915
 C      5   4   3     1.399240938299   119.68392786   359.72776290
 C      6   5   4     1.399098639052   120.06528059     0.00000000
 C      1   2   3     1.554462324027   113.81860842    83.55510299
 C      8   1   2     1.478933190895   102.10463698   237.43158798
 C      9   8   1     1.311176204927   110.05208592     0.40605401
 O     10   9   8     1.368644624759   114.30598611     1.13331578
 H      3   2   1     1.090832124560   119.34925114     3.38820535
 H      4   3   2     1.091941060131   119.80141018   180.25239399
 H      5   4   3     1.091688387394   120.16174525   180.07326480
 H      6   5   4     1.091750955057   120.09912657   180.47253267
 H      7   6   5     1.092873265083   119.98454396   180.65501605
 H      1   2   3     1.100685819997   108.61024758   207.13969961
 H      8   1   2     1.102736034903   111.69908424   357.89386246
 H      8   1   2     1.101514077166   111.03258002   117.48834233
 H      9   8   1     1.087526651429   125.49403022   179.59708672
 H     10   9   8     1.086191080532   127.65386232   181.28892405

---------------------------
INTERNAL COORDINATES (A.U.)
---------------------------
 C      0   0   0     0.000000000000     0.00000000     0.00000000
 C      1   0   0     2.854055049980     0.00000000     0.00000000
 C      2   1   0     2.651167985106   120.73446107     0.00000000
 C      3   2   1     2.642320908855   120.30226542   182.81855323
 C      4   3   2     2.645916226676   120.21814937     0.19053915
 C      5   4   3     2.644182168757   119.68392786   359.72776290
 C      6   5   4     2.643913262151   120.06528059     0.00000000
 C      1   2   3     2.937508077909   113.81860842    83.55510299
 C      8   1   2     2.794778701158   102.10463698   237.43158798
 C      9   8   1     2.477763940627   110.05208592     0.40605401
 O     10   9   8     2.586363515458   114.30598611     1.13331578
 H      3   2   1     2.061373973502   119.34925114     3.38820535
 H      4   3   2     2.063469558032   119.80141018   180.25239399
 H      5   4   3     2.062992075757   120.16174525   180.07326480
 H      6   5   4     2.063110311504   120.09912657   180.47253267
 H      7   6   5     2.065231170092   119.98454396   180.65501605
 H      1   2   3     2.079994759284   108.61024758   207.13969961
 H      8   1   2     2.083869103974   111.69908424   357.89386246
 H      8   1   2     2.081559938502   111.03258002   117.48834233
 H      9   8   1     2.055127534542   125.49403022   179.59708672
 H     10   9   8     2.052603671314   127.65386232   181.28892405


           ************************************************************
           *        Program running with 8 parallel MPI-processes     *
           *              working on a common directory               *
           ************************************************************
------------------------------------------------------------------------------
                   ___                                                        
                  /   \      - P O W E R E D   B Y -                         
                 /     \                                                     
                 |  |  |   _    _      __       _____    __    __             
                 |  |  |  | |  | |    /  \     |  _  \  |  |  /  |          
                  \  \/   | |  | |   /    \    | | | |  |  | /  /          
                 / \  \   | |__| |  /  /\  \   | |_| |  |  |/  /          
                |  |  |   |  __  | /  /__\  \  |    /   |      \           
                |  |  |   | |  | | |   __   |  |    \   |  |\   \          
                \     /   | |  | | |  |  |  |  | |\  \  |  | \   \       
                 \___/    |_|  |_| |__|  |__|  |_| \__\ |__|  \__/        
                                                                              
                      - O R C A' S   B I G   F R I E N D -                    
                                      &                                       
                       - I N T E G R A L  F E E D E R -                       
                                                                              
 v1 FN, 2020, v2 2021, v3 2022-2024                                           
------------------------------------------------------------------------------


----------------------
SHARK INTEGRAL PACKAGE
----------------------

Number of atoms                             ...     21
Number of basis functions                   ...    204
Number of shells                            ...     96
Maximum angular momentum                    ...      2
Integral batch strategy                     ... SHARK/LIBINT Hybrid
RI-J (if used) integral strategy            ... SPLIT-RIJ (Revised 2003 algorithm where possible)
Printlevel                                  ...      1
Contraction scheme used                     ... SEGMENTED contraction
Prescreening option                         ... SCHWARTZ
   Thresh                                   ... 1.000e-12
   Tcut                                     ... 1.000e-14
   Tpresel                                  ... 1.000e-14 
Coulomb Range Separation                    ... NOT USED
Exchange Range Separation                   ... NOT USED
Multipole approximations                    ... NOT USED
Finite Nucleus Model                        ... NOT USED
CABS basis                                  ... NOT available
Auxiliary Coulomb fitting basis             ... AVAILABLE
   # of basis functions in Aux-J            ...    649
   # of shells in Aux-J                     ...    215
   Maximum angular momentum in Aux-J        ...      4
Auxiliary J/K fitting basis                 ... NOT available
Auxiliary Correlation fitting basis         ... AVAILABLE
   # of basis functions in Aux-C            ...    668
   # of shells in Aux-C                     ...    236
   Maximum angular momentum in Aux-C        ...      3
Auxiliary 'external' fitting basis          ... NOT available

Checking pre-screening integrals            ... done (  0.0 sec) Dimension = 96
Check shell pair data                       ... done (  0.0 sec)
Shell pair information
Shell pair cut-off parameter TPreSel        ...   1.0e-14
Total number of shell pairs                 ...      4656
Shell pairs after pre-screening             ...      4309
Total number of primitive shell pairs       ...     16826
Primitive shell pairs kept                  ...     11394
          la=0 lb=0:   1321 shell pairs
          la=1 lb=0:   1576 shell pairs
          la=1 lb=1:    495 shell pairs
          la=2 lb=0:    537 shell pairs
          la=2 lb=1:    320 shell pairs
          la=2 lb=2:     60 shell pairs

Calculating one electron integrals          ... done (  0.0 sec)
Calculating RI/J V-Matrix + Cholesky decomp.... done (  0.0 sec)
Calculating RI/C V-Matrix + Cholesky decomp.... done (  0.0 sec)
Calculating Nuclear repulsion               ... done (  0.0 sec) ENN=    568.112311369342 Eh

Diagonalization of the overlap matrix:
Smallest eigenvalue                        ... 3.005e-04
Time for diagonalization                   ...    0.005 sec
Threshold for overlap eigenvalues          ... 1.000e-07
Number of eigenvalues below threshold      ... 0
Time for construction of square roots      ...    0.003 sec
Total time needed                          ...    0.009 sec

-------------------
DFT GRID GENERATION
-------------------

General Integration Accuracy     IntAcc      ... 4.388
Radial Grid Type                 RadialGrid  ... OptM3 with GC (2021)
Angular Grid (max. ang.)         AngularGrid ... 4 (Lebedev-302)
Angular grid pruning method      GridPruning ... 4 (adaptive)
Weight generation scheme         WeightScheme... mBecke (2022)
Basis function cutoff            BFCut       ... 1.0000e-12
Integration weight cutoff        WCut        ... 1.0000e-14
Partially contracted basis set               ... off
Rotationally invariant grid construction     ... off
Angular grids for H and He will be reduced by one unit

Total number of grid points                  ...    98092
Total number of batches                      ...     1542
Average number of points per batch           ...       63
Average number of grid points per atom       ...     4671

--------------------
COSX GRID GENERATION
--------------------

GRIDX 1
-------
General Integration Accuracy     IntAcc      ... 3.816
Radial Grid Type                 RadialGrid  ... OptM3 with GC (2021)
Angular Grid (max. ang.)         AngularGrid ... 1 (Lebedev-50)
Angular grid pruning method      GridPruning ... 4 (adaptive)
Weight generation scheme         WeightScheme... mBecke (2022)
Basis function cutoff            BFCut       ... 1.0000e-12
Integration weight cutoff        WCut        ... 1.0000e-14
Partially contracted basis set               ... on
Rotationally invariant grid construction     ... off
Angular grids for H and He will be reduced by one unit

Total number of grid points                  ...    12484
Total number of batches                      ...      108
Average number of points per batch           ...      115
Average number of grid points per atom       ...      594
UseSFitting                                  ... on

GRIDX 2
-------
General Integration Accuracy     IntAcc      ... 4.020
Radial Grid Type                 RadialGrid  ... OptM3 with GC (2021)
Angular Grid (max. ang.)         AngularGrid ... 2 (Lebedev-110)
Angular grid pruning method      GridPruning ... 4 (adaptive)
Weight generation scheme         WeightScheme... mBecke (2022)
Basis function cutoff            BFCut       ... 1.0000e-12
Integration weight cutoff        WCut        ... 1.0000e-14
Partially contracted basis set               ... on
Rotationally invariant grid construction     ... off
Angular grids for H and He will be reduced by one unit

Total number of grid points                  ...    27109
Total number of batches                      ...      222
Average number of points per batch           ...      122
Average number of grid points per atom       ...     1291
UseSFitting                                  ... on

GRIDX 3
-------
General Integration Accuracy     IntAcc      ... 4.338
Radial Grid Type                 RadialGrid  ... OptM3 with GC (2021)
Angular Grid (max. ang.)         AngularGrid ... 3 (Lebedev-194)
Angular grid pruning method      GridPruning ... 4 (adaptive)
Weight generation scheme         WeightScheme... mBecke (2022)
Basis function cutoff            BFCut       ... 1.0000e-12
Integration weight cutoff        WCut        ... 1.0000e-14
Partially contracted basis set               ... on
Rotationally invariant grid construction     ... off
Angular grids for H and He will be reduced by one unit

Total number of grid points                  ...    59527
Total number of batches                      ...      475
Average number of points per batch           ...      125
Average number of grid points per atom       ...     2835
UseSFitting                                  ... on
Grids setup in   0.0 sec
Initializing property integral containers    ... done (  0.0 sec)

SHARK setup successfully completed in   1.1 seconds

Maximum memory used throughout the entire STARTUP-calculation: 27.8 MB


           ************************************************************
           *        Program running with 8 parallel MPI-processes     *
           *              working on a common directory               *
           ************************************************************
Occupation numbers will be reassigned to an Aufbau configuration
             **** ENERGY FILE WAS UPDATED (calc.en.tmp) ****
Finished Guess after   0.1 sec
Maximum memory used throughout the entire GUESS-calculation: 12.2 MB


           ************************************************************
           *        Program running with 8 parallel MPI-processes     *
           *              working on a common directory               *
           ************************************************************
--------------------
CPCM SOLVATION MODEL
--------------------
CPCM parameters:
  Epsilon                                         ...      16.7000
  Refrac                                          ...       1.2750
  Rsolv                                           ...       1.3000
  Surface type                                    ... GAUSSIAN VDW
  Discretization scheme                           ... Constant charge density
    Threshold for H atoms                         ...       5.0000 (charges/Ang^2)
    Threshold for non-H atoms                     ...       5.0000 (charges/Ang^2)
  Epsilon function type                           ...         CPCM
Solvent:                                          ... CUSTOM
Radii:
  Scheme                                          ... Element-dependent radii
  Radius for C  used is    3.8550 Bohr (=   2.0400 Ang.)
  Radius for O  used is    3.4469 Bohr (=   1.8240 Ang.)
  Radius for H  used is    2.4944 Bohr (=   1.3200 Ang.)
Calculating surface                               ...        done! (  0.0s)
Cavity surface points                             ...         1944
Cavity Volume                                     ...    1274.8801
Cavity Surface-area                               ...     689.5856
Calculating surface distance matrix               ...        done! (  0.1s)
Performing Cholesky decomposition & store         ...        done! (  0.1s)
Overall time for CPCM initialization              ...                 0.2s

----------------------------------------D-I-I-S--------------------------------------------
Iteration    Energy (Eh)           Delta-E    RMSDP     MaxDP     DIISErr   Damp  Time(sec)
-------------------------------------------------------------------------------------------
               ***  Starting incremental Fock matrix formation  ***
    1    -460.9466835799103137     0.00e+00  3.07e-04  7.27e-03  2.49e-02  0.700   1.5
    2    -460.9486834395918322    -2.00e-03  2.61e-04  5.77e-03  1.86e-02  0.700   0.7
                               ***Turning on AO-DIIS***
    3    -460.9501842131398917    -1.50e-03  2.06e-04  4.89e-03  1.43e-02  0.700   0.7
    4    -460.9512865764868366    -1.10e-03  5.28e-04  1.25e-02  1.06e-02  0.000   0.7
                              *** Initializing SOSCF ***
---------------------------------------S-O-S-C-F--------------------------------------
Iteration    Energy (Eh)           Delta-E    RMSDP     MaxDP     MaxGrad    Time(sec)
--------------------------------------------------------------------------------------
    5    -460.9541669110928979    -2.88e-03  5.55e-05  1.62e-03  1.37e-03     0.7
               *** Restarting incremental Fock matrix formation ***
    6    -460.9541883089082148    -2.14e-05  3.01e-05  5.85e-04  3.89e-04     1.2
    7    -460.9541908081646397    -2.50e-06  1.98e-05  5.25e-04  8.53e-05     1.0
    8    -460.9541912452309589    -4.37e-07  6.02e-06  1.46e-04  4.55e-05     1.0
    9    -460.9541913550742720    -1.10e-07  1.73e-06  4.56e-05  1.08e-05     0.9
   10    -460.9541913536245374     1.45e-09  6.85e-07  2.17e-05  6.65e-06     0.9
   11    -460.9541913565860796    -2.96e-09  1.93e-07  5.56e-06  1.52e-06     0.8
   12    -460.9541913570485576    -4.62e-10  8.71e-08  2.99e-06  9.99e-07     0.7
                 **** Energy Check signals convergence ****

               *****************************************************
               *                     SUCCESS                       *
               *           SCF CONVERGED AFTER  12 CYCLES          *
               *****************************************************

Recomputing exchange energy using gridx3       ... done (    1.669 sec)
Old exchange energy                            :    -33.699437209 Eh
New exchange energy                            :    -33.699532825 Eh
Exchange energy change after final integration :     -0.000095616 Eh
Total energy after final integration           :   -460.954286973 Eh
             **** ENERGY FILE WAS UPDATED (calc.en.tmp) ****

----------------
TOTAL SCF ENERGY
----------------

Total Energy       :       -460.95428697338031 Eh          -12543.20383 eV

Components:
Nuclear Repulsion  :        568.11231136934180 Eh           15459.12192 eV
Electronic Energy  :      -1029.05787504752334 Eh          -28002.08838 eV
One Electron Energy:      -1750.56083049465587 Eh          -47635.18192 eV
Two Electron Energy:        721.50295544713242 Eh           19633.09354 eV
CPCM Dielectric    :         -0.00862767886705 Eh              -0.23477 eV

Virial components:
Potential Energy   :       -917.99112853660165 Eh          -24979.80856 eV
Kinetic Energy     :        457.03684156322134 Eh           12436.60472 eV
Virial Ratio       :          2.00857139962013

DFT components:
N(Alpha)           :       38.999951967504 electrons
N(Beta)            :       38.999951967504 electrons
N(Total)           :       77.999903935008 electrons
E(X)               :      -29.933037813291 Eh       
E(C)               :       -1.918811606301 Eh       
E(XC)              :      -31.851849419592 Eh       

CPCM Solvation Model Properties:
Surface-charge          :         -0.02160788247851
Corrected charge        :         -0.00000000000000
Outlying charge corr.   :          0.00003043300853 Eh               0.00083 eV
Free-energy (cav+disp)  :  This term is not implemented in the current solvation scheme

---------------
SCF CONVERGENCE
---------------

  Last Energy change         ...    4.6248e-10  Tolerance :   1.0000e-09
  Last MAX-Density change    ...    2.9910e-06  Tolerance :   1.0000e-08
  Last RMS-Density change    ...    8.7094e-08  Tolerance :   1.0000e-09
  Last DIIS Error            ...    1.3667e-03  Tolerance :   1.0000e-08
  Last Orbital Gradient      ...    9.9904e-07  Tolerance :   2.0000e-06
  Last Orbital Rotation      ...    7.3307e-07  Tolerance :   2.0000e-06


Total SCF time: 0 days 0 hours 0 min 12 sec 
Finished LeanSCF after  12.9 sec

Maximum memory used throughout the entire LEANSCF-calculation: 24.0 MB


           ************************************************************
           *        Program running with 8 parallel MPI-processes     *
           *              working on a common directory               *
           ************************************************************

------------------------------------------------------------------------------
                                ORCA  MP2 
------------------------------------------------------------------------------

Freezing NCore=22 chemical core electrons

----------------------
RI-MP2 ENERGY+GRADIENT
----------------------
Dimension of the orbital basis            ...  204
Dimension of the AuxC basis               ...  668
Memory devoted to MP2                     ... 8000 MB   
Data format for matrix containers         ... DOUBLE
Compression type for matrix containers    ... UNCOMPRESSED
Overall scaling of the MP2 energy         ...   2.700e-01

-----------------------
SHARK RI TRANSFORMATION
-----------------------

Number of basis functions                ...    204
Number of aux functions                  ...    668
Number of operators                      ...      1
Generation of IJK                        ... YES
Generation of IAK                        ... YES
Generation of ABK                        ... NO
Orbital Range Operator  0:    0-  38 to   39- 203

Aux basis identifier                     ...   AUXC
Contraction scheme used                  ... SEGMENTED
Do orthogonalization                     ... YES
All operator combinations                ... NO
Transpose (ia|K)                         ... NO
Integral generator used                  ... LIBINT
Starting integral generation + trafo... 
Half trafo (segmented) done. Total time =  0.1 sec. integrals=  0.1 sec trafo=  0.0 sec
Integral generation and half transformation done (  0.1 sec)

Reading or making V^(-1/2)          ... done (  0.0 sec)
Sorting IJK integrals               ... done (  0.1 sec)
Sorting IAK integrals               ... done (  0.1 sec)

SHARK RI integral transformation done. Total time =  0.2 sec.

Opening buffers                              ... done
Frozen core precalculation                   ... done

Starting loop over batches of integrals:

Operator 0  - window                       ... ( 11- 38)x( 39-203)
Operator 0  - Memory available             ...  8000 MB
Operator 0  - Memory needed per MO         ...   0.8 MB
Operator 0  - Number of orbitals per batch ... 4
Operator 0  - Number of batches            ... 1

OPERATOR  0   PASS   0:  MOs    11 ...   14 +   15 ...   18 +   19 ...   22 +   23 ...   26
                            +   27 ...   30 +   31 ...   34 +   35 ...   38
  Reading integrals       ... ok
  Internal MO  13
Closing buffer GIPV ( 0.03 GB; CompressionRatio= 1.00)
Time spent in pair loops =     0.878 sec
Deleting buffers (Ka|jb) ...done

-----------------------------------------------
 RI-MP2 CORRELATION ENERGY:     -0.493741656 Eh
-----------------------------------------------


---------------------
MP2 DENSITY FORMATION
---------------------

Completing the external part of the density      ... done
Storing the unrelaxed density                    ... done

Re-sorting 3-index density container for op 0    ... done
Computing external part of the Lagrangian        ... done
Calculating the xc-kernel                        ... done
Calculating G(D)                                 ... done
Completing the Lagrangian                        ... done
Solving the Z-vector equations                   ... Using XC Grid                  ... (calc.grid_cpscf.tmp) 
Recalculating density on grid  ... (calc.grho_cpscf0.tmp) done
Calculating the xc-kernel      ... (calc.fxc_cpscf0.tmp) done

-------------------
SHARK CP-SCF DRIVER
-------------------

Dimension of the orbital basis          ...    204
Dimension of the CPSCF-problem          ...   6435
Number of operators                     ...      1
Max. number of iterations               ...    128
Convergence Tolerance                   ... 3.0e-05
Number of perturbations                 ...      1
Perturbation type                       ... REAL

----------------------------
POPLE LINEAR EQUATION SOLVER
----------------------------

  ITERATION   0:   ||err||_max =   4.1830e-02 (   0.7 sec)
  ITERATION   1:   ||err||_max =   1.0434e-02 (   0.7 sec)
  ITERATION   2:   ||err||_max =   3.5496e-03 (   0.7 sec)
  ITERATION   3:   ||err||_max =   1.0044e-03 (   0.7 sec)
  ITERATION   4:   ||err||_max =   3.2900e-04 (   0.7 sec)
  ITERATION   5:   ||err||_max =   1.1574e-04 (   0.7 sec)
  ITERATION   6:   ||err||_max =   2.5692e-05 (   0.7 sec)
done
Finalizing the relaxed density                   ... done
Transforming P to the AO basis                   ... done
Storing the relaxed density                      ... done

------------------------------------
ENERGY WEIGHTED DENSITY FINALIZATION
------------------------------------

Gathering the parts of the W-matrix              ... done
Forming the Z-density                            ... done
Transforming Z to the AO basis                   ... done
Calculating G(Z)                                 ... done
Finalizing the W-matrix                          ... done
Transforming W to the AO basis and storing       ... done

----------------------------------
MP2 DERIVATIVE INTEGRAL GENERATION
----------------------------------

Input SCF Electron Density              ... calc.scfp
Input Correlated Electron Density       ... calc.pmp2re
Input Energy Weighted Density           ... calc.wmp2.tmp

Nuclear repulsion gradient              ... done (  0.0 sec)
HCore & Overlap gradient  (SHARK)       ... done (  0.1 sec)
Two-electron RIJ gradient terms         ... done (  0.4 sec)

-----------------------------------------------------------
MP2 COSX Grid Generation
-----------------------------------------------------------

General Integration Accuracy     IntAcc      ... 4.871
Radial Grid Type                 RadialGrid  ... OptM3 with GC (2021)
Angular Grid (max. ang.)         AngularGrid ... 4 (Lebedev-302)
Angular grid pruning method      GridPruning ... 4 (adaptive)
Weight generation scheme         WeightScheme... mBecke (2022)
Basis function cutoff            BFCut       ... 1.0000e-12
Integration weight cutoff        WCut        ... 1.0000e-14
Partially contracted basis set               ... on
Rotationally invariant grid construction     ... off
Angular grids for H and He will be reduced by one unit

Total number of grid points                  ...   112870
Total number of batches                      ...      892
Average number of points per batch           ...      126
Average number of grid points per atom       ...     5375
UseSFitting                                  ... on
Two-electron COSX gradient terms        ... 
Integration Timings:
Total Time                  =     4.9 sec
Basis fcn evaluation        =     0.1 sec
Density evaluation          =     0.1 sec
A evaluation                =     4.2 sec
A derivative evaluation     =     0.0 sec
S-fit derivative evaluation =     0.0 sec
anal. over. der. evaluation =     0.0 sec
num. over. der. evaluation  =     0.3 sec
K(P) evaluation             =     0.1 sec
finalize                    =     0.0 sec

done (  5.6 sec)
CPCM gradient                           ... done (  0.9 sec)
DFT XC gradient                         ... done (  0.7 sec)
Empirical dispersion gradient           ... done (  0.0 sec)

-------
TIMINGS
-------

Total time                :   17.575 sec
Integral trafo            :    0.283 sec (  1.6%)
FC preparation            :    0.062 sec (  0.4%)
I/O of integrals          :    0.078 sec (  0.4%)
K(i,j) operators          :    0.116 sec (  0.7%)
T(i,j) pair energies      :    0.016 sec (  0.1%)
V**(-1/2)                 :    0.112 sec (  0.6%)
Gamma(ia|P)               :    0.113 sec (  0.6%)
Gamma-Trafo               :    0.040 sec (  0.2%)
D(virtual)                :    0.005 sec (  0.0%)
D(internal)               :    0.152 sec (  0.9%)
W(virtual)                :    0.010 sec (  0.1%)
W(internal)               :    0.176 sec (  1.0%)
L(virtual)                :    0.135 sec (  0.8%)
L(internal)               :    0.017 sec (  0.1%)
XC kernel                 :    0.019 sec (  0.1%)
G(D)                      :    1.336 sec (  7.6%)
G(Z)                      :    1.364 sec (  7.8%)
Z-vector solution         :    5.204 sec ( 29.6%)
3-index derivative        :    0.255 sec (  1.5%)
2-index derivative        :    0.028 sec (  0.2%)
Fock matrix gradient      :    7.708 sec ( 43.9%)


---------------------------------------
MP2 TOTAL ENERGY:     -461.448028630 Eh
---------------------------------------

The final MP2 gradient
  0:   0.00447502  -0.00188716   0.00134027
  1:  -0.00117019   0.00049494   0.00017515
  2:   0.00010895  -0.00025939  -0.00019476
  3:  -0.00001396  -0.00004212   0.00007087
  4:   0.00004348   0.00002937   0.00001652
  5:  -0.00002530  -0.00005182  -0.00002725
  6:   0.00039537  -0.00004028   0.00005453
  7:   0.01104321  -0.01261464   0.00183519
  8:  -0.01600391  -0.01217049   0.02733316
  9:   0.00271821   0.01615872  -0.01836313
 10:  -0.00384959   0.00750330  -0.00755138
 11:   0.00019423   0.00021465   0.00001675
 12:  -0.00003479   0.00000841  -0.00000276
 13:   0.00000003   0.00000813   0.00000107
 14:   0.00001221   0.00000667  -0.00002435
 15:   0.00000682   0.00000843   0.00002604
 16:  -0.00138915   0.00079518  -0.00056228
 17:   0.00033827  -0.00061177  -0.00059448
 18:   0.00107069  -0.00027935   0.00069463
 19:  -0.00052221  -0.00132788   0.00058734
 20:   0.00263711   0.00400410  -0.00482446

-----------------------------------
NORM OF THE MP2 GRADIENT:  0.047446
-----------------------------------

Maximum memory used throughout the entire MP2-calculation: 45.5 MB


-------------------------------------------------------------------------------
                          DFT DISPERSION CORRECTION                            
                                                                               
                              DFTD3 V3.1  Rev 1                                
                          USING Becke-Johnson damping                          
-------------------------------------------------------------------------------
-------------------------   ----------------
Dispersion correction           -0.018133626
-------------------------   ----------------


-------------------------   --------------------
FINAL SINGLE POINT ENERGY      -461.466162255367
-------------------------   --------------------

------------------------------------------------------------------------------
                         ORCA GEOMETRY RELAXATION STEP
------------------------------------------------------------------------------

Reading the OPT-File                    .... done
Getting information on internals        .... done
Copying old internal coords+grads       .... done
Making the new internal coordinates     .... (2022 redundants) done
Validating the new internal coordinates .... (2022 redundants) done
Calculating the B-matrix                .... done
Calculating the G,G- and P matrices     .... done
Transforming gradient to internals      .... done
Projecting the internal gradient        .... done
Number of atoms                         ....  21
Number of internal coordinates          .... 108
Current Energy                          ....  -461.466162255 Eh
Current gradient norm                   ....     0.047445926 Eh/bohr
Maximum allowed component of the step   ....  0.300
Current trust radius                    ....  0.450
Updating the Hessian (BFGS)             .... done
Forming the augmented Hessian           .... done
Diagonalizing the augmented Hessian     .... done
Last element of RFO vector              ....  0.992786833
Lowest eigenvalues of augmented Hessian:
 -0.003423434  0.011427733  0.013595968  0.015915351  0.020107448
Length of the computed step             ....  0.120763975
The final length of the internal step   ....  0.120763975
Converting the step to Cartesian space:
 Initial RMS(Int)=    0.0116205189
Transforming coordinates:
 Iter   0:  RMS(Cart)=    0.0209602099 RMS(Int)=    0.6009890940
done
Storing new coordinates                 .... done
The predicted energy change is          ....    -0.001736681
Previously predicted energy change      ....    -0.015548051
Actually observed energy change         ....    -0.013687798
Ratio of predicted to observed change   ....     0.880354594
New trust radius                        ....     0.675000000

                                .--------------------.
          ----------------------|Geometry convergence|-------------------------
          Item                value                   Tolerance       Converged
          ---------------------------------------------------------------------
          Energy change      -0.0136877979            0.0000010000      NO
          RMS gradient        0.0039332398            0.0000300000      NO
          MAX gradient        0.0327665027            0.0001000000      NO
          RMS step            0.0116205189            0.0006000000      NO
          MAX step            0.0570378873            0.0010000000      NO
          ........................................................
          Max(Bonds)      0.0302      Max(Angles)    1.56
          Max(Dihed)        2.25      Max(Improp)    0.00
          ---------------------------------------------------------------------

The optimization has not yet converged - more geometry cycles are needed


    ---------------------------------------------------------------------------
                         Redundant Internal Coordinates
                            (Angstroem and degrees)

        Definition                    Value    dE/dq     Step     New-Value
    ----------------------------------------------------------------------------
     1. B(C   1,C   0)                1.5103  0.000374 -0.0008    1.5095   
     2. B(C   2,C   1)                1.4029 -0.000063  0.0001    1.4030   
     3. B(C   3,C   2)                1.3983 -0.000011  0.0000    1.3983   
     4. B(C   4,C   3)                1.4002  0.000053 -0.0001    1.4001   
     5. B(C   5,C   4)                1.3992  0.000057 -0.0001    1.3992   
     6. B(C   6,C   5)                1.3991  0.000038 -0.0000    1.3991   
     7. B(C   6,C   1)                1.4016 -0.000371  0.0003    1.4019   
     8. B(C   7,C   0)                1.5545 -0.006512  0.0091    1.5636   
     9. B(C   8,C   7)                1.4789 -0.015515  0.0155    1.4944   
    10. B(C   9,C   8)                1.3112 -0.032767  0.0302    1.3414   
    11. B(O  10,C   9)                1.3686  0.000831 -0.0038    1.3649   
    12. B(O  10,C   0)                1.4411 -0.007644  0.0073    1.4484   
    13. B(H  11,C   2)                1.0908 -0.000013  0.0000    1.0908   
    14. B(H  12,C   3)                1.0919  0.000002 -0.0000    1.0919   
    15. B(H  13,C   4)                1.0917 -0.000001  0.0000    1.0917   
    16. B(H  14,C   5)                1.0918 -0.000007  0.0000    1.0918   
    17. B(H  15,C   6)                1.0929  0.000019 -0.0000    1.0928   
    18. B(H  16,C   0)                1.1007  0.000043 -0.0004    1.1003   
    19. B(H  17,C   7)                1.1027  0.000273  0.0006    1.1033   
    20. B(H  18,C   7)                1.1015  0.000166  0.0007    1.1022   
    21. B(H  19,C   8)                1.0875 -0.000810  0.0025    1.0900   
    22. B(H  20,C   9)                1.0862 -0.002137  0.0039    1.0900   
    23. A(O  10,C   0,H  16)          108.03  0.002314   -0.69    107.34   
    24. A(C   1,C   0,C   7)          113.82  0.002051    0.01    113.83   
    25. A(C   7,C   0,O  10)          105.53 -0.005974    1.06    106.60   
    26. A(C   1,C   0,O  10)          110.16  0.002352   -0.22    109.94   
    27. A(C   7,C   0,H  16)          110.53  0.001022   -0.25    110.28   
    28. A(C   1,C   0,H  16)          108.61 -0.001699    0.07    108.68   
    29. A(C   2,C   1,C   6)          119.26  0.000348   -0.04    119.22   
    30. A(C   0,C   1,C   2)          120.73 -0.000494    0.08    120.81   
    31. A(C   0,C   1,C   6)          119.95  0.000150   -0.04    119.91   
    32. A(C   1,C   2,C   3)          120.30 -0.000113    0.01    120.32   
    33. A(C   1,C   2,H  11)          119.35 -0.000232    0.04    119.39   
    34. A(C   3,C   2,H  11)          120.35  0.000346   -0.06    120.29   
    35. A(C   2,C   3,C   4)          120.22 -0.000117    0.01    120.23   
    36. A(C   4,C   3,H  12)          119.98  0.000023   -0.00    119.98   
    37. A(C   2,C   3,H  12)          119.80  0.000094   -0.01    119.79   
    38. A(C   3,C   4,H  13)          120.16 -0.000028    0.00    120.17   
    39. A(C   5,C   4,H  13)          120.15 -0.000039    0.01    120.16   
    40. A(C   3,C   4,C   5)          119.68  0.000068   -0.01    119.67   
    41. A(C   6,C   5,H  14)          119.83 -0.000008    0.00    119.83   
    42. A(C   4,C   5,H  14)          120.10 -0.000006    0.00    120.10   
    43. A(C   4,C   5,C   6)          120.07  0.000014   -0.00    120.06   
    44. A(C   5,C   6,H  15)          119.98  0.000099   -0.01    119.97   
    45. A(C   1,C   6,H  15)          119.55  0.000100   -0.01    119.53   
    46. A(C   1,C   6,C   5)          120.47 -0.000199    0.03    120.50   
    47. A(C   0,C   7,H  18)          111.03  0.000273    0.03    111.06   
    48. A(C   8,C   7,H  17)          112.52 -0.000541    0.31    112.84   
    49. A(C   0,C   7,H  17)          111.70  0.000208    0.12    111.82   
    50. A(C   0,C   7,C   8)          102.10  0.000241   -0.46    101.64   
    51. A(H  17,C   7,H  18)          107.19  0.001182   -0.34    106.85   
    52. A(C   8,C   7,H  18)          112.35 -0.001445    0.33    112.68   
    53. A(C   7,C   8,C   9)          110.05  0.007070   -0.77    109.28   
    54. A(C   9,C   8,H  19)          124.45 -0.004638    0.55    125.00   
    55. A(C   7,C   8,H  19)          125.49 -0.002428    0.22    125.71   
    56. A(C   8,C   9,O  10)          114.31 -0.000418    0.61    114.92   
    57. A(O  10,C   9,H  20)          118.04  0.006754   -1.56    116.48   
    58. A(C   8,C   9,H  20)          127.65 -0.006336    0.95    128.60   
    59. A(C   0,O  10,C   9)          107.95 -0.000926   -0.33    107.62   
    60. D(C   6,C   1,C   0,C   7)    -93.78 -0.002277    0.81    -92.96   
    61. D(C   2,C   1,C   0,H  16)   -152.86 -0.000692    0.50   -152.36   
    62. D(C   2,C   1,C   0,O  10)    -34.73  0.002459   -0.44    -35.17   
    63. D(C   6,C   1,C   0,O  10)    147.94  0.002349   -0.39    147.54   
    64. D(C   2,C   1,C   0,C   7)     83.56 -0.002166    0.77     84.32   
    65. D(C   3,C   2,C   1,C   6)      0.17  0.000005    0.08      0.25   
    66. D(H  11,C   2,C   1,C   6)   -179.26 -0.000003    0.08   -179.18   
    67. D(H  11,C   2,C   1,C   0)      3.39 -0.000108    0.12      3.51   
    68. D(C   3,C   2,C   1,C   0)   -177.18 -0.000099    0.13   -177.06   
    69. D(H  12,C   3,C   2,H  11)     -0.32  0.000006   -0.02     -0.35   
    70. D(H  12,C   3,C   2,C   1)   -179.75  0.000001   -0.03   -179.77   
    71. D(C   4,C   3,C   2,H  11)    179.62  0.000025   -0.08    179.54   
    72. D(C   4,C   3,C   2,C   1)      0.19  0.000020   -0.08      0.11   
    73. D(C   5,C   4,C   3,H  12)    179.67  0.000002   -0.03    179.63   
    74. D(C   5,C   4,C   3,C   2)     -0.27 -0.000017    0.02     -0.25   
    75. D(H  13,C   4,C   3,H  12)      0.01  0.000003   -0.01     -0.00   
    76. D(H  13,C   4,C   3,C   2)   -179.93 -0.000016    0.04   -179.89   
    77. D(H  14,C   5,C   4,H  13)      0.13 -0.000001    0.01      0.13   
    78. D(H  14,C   5,C   4,C   3)   -179.53 -0.000000    0.02   -179.50   
    79. D(C   6,C   5,C   4,H  13)    179.65 -0.000011    0.02    179.67   
    80. D(C   6,C   5,C   4,C   3)     -0.01 -0.000010    0.04      0.03   
    81. D(H  15,C   6,C   5,H  14)      0.18  0.000023   -0.04      0.13   
    82. D(H  15,C   6,C   5,C   4)   -179.34  0.000033   -0.06   -179.40   
    83. D(C   1,C   6,C   5,H  14)    179.89  0.000024   -0.03    179.87   
    84. D(C   1,C   6,C   5,C   4)      0.37  0.000034   -0.04      0.33   
    85. D(H  15,C   6,C   1,C   2)    179.27 -0.000031   -0.00    179.26   
    86. D(H  15,C   6,C   1,C   0)     -3.36  0.000055   -0.05     -3.41   
    87. D(C   5,C   6,C   1,C   2)     -0.45 -0.000032   -0.02     -0.47   
    88. D(C   5,C   6,C   1,C   0)    176.92  0.000054   -0.06    176.86   
    89. D(C   8,C   7,C   0,O  10)     -1.66  0.000265    0.05     -1.61   
    90. D(C   8,C   7,C   0,C   1)   -122.57  0.000207   -0.38   -122.94   
    91. D(H  17,C   7,C   0,H  16)   -124.64 -0.000227   -0.11   -124.75   
    92. D(H  17,C   7,C   0,O  10)    118.80 -0.000131    0.22    119.03   
    93. D(H  17,C   7,C   0,C   1)     -2.11 -0.000188   -0.20     -2.30   
    94. D(C   8,C   7,C   0,H  16)    114.90  0.000169   -0.29    114.61   
    95. D(H  19,C   8,C   7,H  17)     59.71 -0.000321    0.32     60.03   
    96. D(H  19,C   8,C   7,C   0)    179.60 -0.000192    0.38    179.98   
    97. D(C   9,C   8,C   7,H  18)    119.42 -0.000727    0.88    120.30   
    98. D(C   9,C   8,C   7,H  17)   -119.48 -0.000635    0.86   -118.62   
    99. D(C   9,C   8,C   7,C   0)      0.41 -0.000507    0.92      1.33   
   100. D(H  20,C   9,C   8,H  19)      2.09  0.000410   -1.65      0.43   
   101. D(H  20,C   9,C   8,C   7)   -178.71  0.000740   -2.20   -180.91   
   102. D(O  10,C   9,C   8,H  19)   -178.07  0.000288   -0.96   -179.03   
   103. D(O  10,C   9,C   8,C   7)      1.13  0.000619   -1.51     -0.37   
   104. D(C   0,O  10,C   9,H  20)    177.58 -0.000600    2.25    179.83   
   105. D(C   0,O  10,C   9,C   8)     -2.28 -0.000470    1.56     -0.72   
   106. D(C   9,O  10,C   0,H  16)   -115.90  0.000697   -0.97   -116.87   
   107. D(C   9,O  10,C   0,C   7)      2.35 -0.000082   -1.02      1.33   
   108. D(C   9,O  10,C   0,C   1)    125.61  0.000035   -0.46    125.15   
    ----------------------------------------------------------------------------

Geometry step timings:
Preparation and reading OPT file:      0.001 s ( 9.687 %)
Internal coordinates            :      0.000 s ( 0.481 %)
B/P matrices and projection     :      0.003 s (48.083 %)
Hessian update/contruction      :      0.000 s ( 6.287 %)
Making the step                 :      0.001 s (15.702 %)
Converting the step to Cartesian:      0.000 s ( 1.957 %)
Storing new data                :      0.000 s ( 0.529 %)
Checking convergence            :      0.000 s ( 0.241 %)
Final printing                  :      0.001 s (17.017 %)
Total time                      :      0.006 s

Time for energy+gradient        :     32.468 s
Time for complete geometry iter :     32.663 s

         *************************************************************
         *                GEOMETRY OPTIMIZATION CYCLE   4            *
         *************************************************************
---------------------------------
CARTESIAN COORDINATES (ANGSTROEM)
---------------------------------
  C      0.987395    0.594248    0.485225
  C     -0.463371    0.240948    0.263691
  C     -0.827073   -1.010593   -0.255815
  C     -2.169447   -1.304395   -0.514443
  C     -3.161806   -0.350318   -0.258985
  C     -2.804631    0.898229    0.261869
  C     -1.461779    1.189873    0.524718
  C      1.705653    1.140992   -0.791541
  C      2.844667    0.183367   -0.931127
  C      2.772086   -0.736348    0.042627
  O      1.723688   -0.581075    0.902401
  H     -0.053934   -1.755906   -0.447419
  H     -2.443209   -2.282513   -0.915279
  H     -4.209711   -0.581513   -0.459569
  H     -3.573568    1.644427    0.471304
  H     -1.185533    2.161947    0.940703
  H      1.050242    1.327865    1.302891
  H      1.036851    1.141595   -1.669060
  H      2.040034    2.180853   -0.644135
  H      3.604354    0.207970   -1.712392
  H      3.431139   -1.584638    0.227687

----------------------------
CARTESIAN COORDINATES (A.U.)
----------------------------
  NO LB      ZA    FRAG     MASS         X           Y           Z
   0 C     6.0000    0    12.011    1.865907    1.122967    0.916943
   1 C     6.0000    0    12.011   -0.875644    0.455325    0.498303
   2 C     6.0000    0    12.011   -1.562941   -1.909745   -0.483420
   3 C     6.0000    0    12.011   -4.099660   -2.464949   -0.972157
   4 C     6.0000    0    12.011   -5.974948   -0.662005   -0.489410
   5 C     6.0000    0    12.011   -5.299984    1.697408    0.494861
   6 C     6.0000    0    12.011   -2.762362    2.248534    0.991573
   7 C     6.0000    0    12.011    3.223217    2.156162   -1.495797
   8 C     6.0000    0    12.011    5.375642    0.346513   -1.759575
   9 C     6.0000    0    12.011    5.238483   -1.391496    0.080554
  10 O     8.0000    0    15.999    3.257298   -1.098072    1.705291
  11 H     1.0000    0     1.008   -0.101920   -3.318182   -0.845500
  12 H     1.0000    0     1.008   -4.616996   -4.313324   -1.729627
  13 H     1.0000    0     1.008   -7.955202   -1.098901   -0.868460
  14 H     1.0000    0     1.008   -6.753064    3.107517    0.890636
  15 H     1.0000    0     1.008   -2.240333    4.085488    1.777672
  16 H     1.0000    0     1.008    1.984669    2.509302    2.462106
  17 H     1.0000    0     1.008    1.959364    2.157303   -3.154066
  18 H     1.0000    0     1.008    3.855106    4.121215   -1.217239
  19 H     1.0000    0     1.008    6.811242    0.393007   -3.235951
  20 H     1.0000    0     1.008    6.483913   -2.994533    0.430266

--------------------------------
INTERNAL COORDINATES (ANGSTROEM)
--------------------------------
 C      0   0   0     0.000000000000     0.00000000     0.00000000
 C      1   0   0     1.509510152460     0.00000000     0.00000000
 C      2   1   0     1.403039495946   120.81412359     0.00000000
 C      3   2   1     1.398276401804   120.31647432   182.94476178
 C      4   3   2     1.400107204644   120.23246580     0.11109636
 C      5   4   3     1.399190213093   119.67336624   359.74900818
 C      6   5   4     1.399069608616   120.06384097     0.03096388
 C      1   2   3     1.563635406159   113.79583163    84.30029694
 C      8   1   2     1.494618551308   101.67062806   237.06856250
 C      9   8   1     1.341394648960   109.28513469     1.25365927
 O     10   9   8     1.364719496103   114.89088675   359.53871859
 H      3   2   1     1.090847130430   119.39176118     3.51345592
 H      4   3   2     1.091938424010   119.78858270   180.22656506
 H      5   4   3     1.091691613639   120.16619772   180.11358488
 H      6   5   4     1.091759373938   120.10022107   180.49687296
 H      7   6   5     1.092832658882   119.97071551   180.59954949
 H      1   2   3     1.100327258037   108.66287393   207.64701711
 H      8   1   2     1.103329183539   111.78779640   357.68283205
 H      8   1   2     1.102202664973   111.10255210   116.93989330
 H      9   8   1     1.090001649347   125.70507601   179.89336144
 H     10   9   8     1.090043460925   128.61651751   179.06263348

---------------------------
INTERNAL COORDINATES (A.U.)
---------------------------
 C      0   0   0     0.000000000000     0.00000000     0.00000000
 C      1   0   0     2.852560784523     0.00000000     0.00000000
 C      2   1   0     2.651360402413   120.81412359     0.00000000
 C      3   2   1     2.642359458934   120.31647432   182.94476178
 C      4   3   2     2.645819174908   120.23246580     0.11109636
 C      5   4   3     2.644086312008   119.67336624   359.74900818
 C      6   5   4     2.643858402577   120.06384097     0.03096388
 C      1   2   3     2.954842690943   113.79583163    84.30029694
 C      8   1   2     2.824419736649   101.67062806   237.06856250
 C      9   8   1     2.534868524042   109.28513469     1.25365927
 O     10   9   8     2.578946097258   114.89088675   359.53871859
 H      3   2   1     2.061402330486   119.39176118     3.51345592
 H      4   3   2     2.063464576484   119.78858270   180.22656506
 H      5   4   3     2.062998172477   120.16619772   180.11358488
 H      6   5   4     2.063126220885   120.10022107   180.49687296
 H      7   6   5     2.065154435492   119.97071551   180.59954949
 H      1   2   3     2.079317175379   108.66287393   207.64701711
 H      8   1   2     2.084989992451   111.78779640   357.68283205
 H      8   1   2     2.082861180878   111.10255210   116.93989330
 H      9   8   1     2.059804602788   125.70507601   179.89336144
 H     10   9   8     2.059883615220   128.61651751   179.06263348


           ************************************************************
           *        Program running with 8 parallel MPI-processes     *
           *              working on a common directory               *
           ************************************************************
------------------------------------------------------------------------------
                   ___                                                        
                  /   \      - P O W E R E D   B Y -                         
                 /     \                                                     
                 |  |  |   _    _      __       _____    __    __             
                 |  |  |  | |  | |    /  \     |  _  \  |  |  /  |          
                  \  \/   | |  | |   /    \    | | | |  |  | /  /          
                 / \  \   | |__| |  /  /\  \   | |_| |  |  |/  /          
                |  |  |   |  __  | /  /__\  \  |    /   |      \           
                |  |  |   | |  | | |   __   |  |    \   |  |\   \          
                \     /   | |  | | |  |  |  |  | |\  \  |  | \   \       
                 \___/    |_|  |_| |__|  |__|  |_| \__\ |__|  \__/        
                                                                              
                      - O R C A' S   B I G   F R I E N D -                    
                                      &                                       
                       - I N T E G R A L  F E E D E R -                       
                                                                              
 v1 FN, 2020, v2 2021, v3 2022-2024                                           
------------------------------------------------------------------------------


----------------------
SHARK INTEGRAL PACKAGE
----------------------

Number of atoms                             ...     21
Number of basis functions                   ...    204
Number of shells                            ...     96
Maximum angular momentum                    ...      2
Integral batch strategy                     ... SHARK/LIBINT Hybrid
RI-J (if used) integral strategy            ... SPLIT-RIJ (Revised 2003 algorithm where possible)
Printlevel                                  ...      1
Contraction scheme used                     ... SEGMENTED contraction
Prescreening option                         ... SCHWARTZ
   Thresh                                   ... 1.000e-12
   Tcut                                     ... 1.000e-14
   Tpresel                                  ... 1.000e-14 
Coulomb Range Separation                    ... NOT USED
Exchange Range Separation                   ... NOT USED
Multipole approximations                    ... NOT USED
Finite Nucleus Model                        ... NOT USED
CABS basis                                  ... NOT available
Auxiliary Coulomb fitting basis             ... AVAILABLE
   # of basis functions in Aux-J            ...    649
   # of shells in Aux-J                     ...    215
   Maximum angular momentum in Aux-J        ...      4
Auxiliary J/K fitting basis                 ... NOT available
Auxiliary Correlation fitting basis         ... AVAILABLE
   # of basis functions in Aux-C            ...    668
   # of shells in Aux-C                     ...    236
   Maximum angular momentum in Aux-C        ...      3
Auxiliary 'external' fitting basis          ... NOT available

Checking pre-screening integrals            ... done (  0.0 sec) Dimension = 96
Check shell pair data                       ... done (  0.0 sec)
Shell pair information
Shell pair cut-off parameter TPreSel        ...   1.0e-14
Total number of shell pairs                 ...      4656
Shell pairs after pre-screening             ...      4308
Total number of primitive shell pairs       ...     16826
Primitive shell pairs kept                  ...     11378
          la=0 lb=0:   1320 shell pairs
          la=1 lb=0:   1578 shell pairs
          la=1 lb=1:    494 shell pairs
          la=2 lb=0:    537 shell pairs
          la=2 lb=1:    320 shell pairs
          la=2 lb=2:     59 shell pairs

Calculating one electron integrals          ... done (  0.0 sec)
Calculating RI/J V-Matrix + Cholesky decomp.... done (  0.0 sec)
Calculating RI/C V-Matrix + Cholesky decomp.... done (  0.0 sec)
Calculating Nuclear repulsion               ... done (  0.0 sec) ENN=    566.854605333052 Eh

Diagonalization of the overlap matrix:
Smallest eigenvalue                        ... 3.006e-04
Time for diagonalization                   ...    0.004 sec
Threshold for overlap eigenvalues          ... 1.000e-07
Number of eigenvalues below threshold      ... 0
Time for construction of square roots      ...    0.002 sec
Total time needed                          ...    0.008 sec

-------------------
DFT GRID GENERATION
-------------------

General Integration Accuracy     IntAcc      ... 4.388
Radial Grid Type                 RadialGrid  ... OptM3 with GC (2021)
Angular Grid (max. ang.)         AngularGrid ... 4 (Lebedev-302)
Angular grid pruning method      GridPruning ... 4 (adaptive)
Weight generation scheme         WeightScheme... mBecke (2022)
Basis function cutoff            BFCut       ... 1.0000e-12
Integration weight cutoff        WCut        ... 1.0000e-14
Partially contracted basis set               ... off
Rotationally invariant grid construction     ... off
Angular grids for H and He will be reduced by one unit

Total number of grid points                  ...    98111
Total number of batches                      ...     1542
Average number of points per batch           ...       63
Average number of grid points per atom       ...     4672

--------------------
COSX GRID GENERATION
--------------------

GRIDX 1
-------
General Integration Accuracy     IntAcc      ... 3.816
Radial Grid Type                 RadialGrid  ... OptM3 with GC (2021)
Angular Grid (max. ang.)         AngularGrid ... 1 (Lebedev-50)
Angular grid pruning method      GridPruning ... 4 (adaptive)
Weight generation scheme         WeightScheme... mBecke (2022)
Basis function cutoff            BFCut       ... 1.0000e-12
Integration weight cutoff        WCut        ... 1.0000e-14
Partially contracted basis set               ... on
Rotationally invariant grid construction     ... off
Angular grids for H and He will be reduced by one unit

Total number of grid points                  ...    12491
Total number of batches                      ...      108
Average number of points per batch           ...      115
Average number of grid points per atom       ...      595
UseSFitting                                  ... on

GRIDX 2
-------
General Integration Accuracy     IntAcc      ... 4.020
Radial Grid Type                 RadialGrid  ... OptM3 with GC (2021)
Angular Grid (max. ang.)         AngularGrid ... 2 (Lebedev-110)
Angular grid pruning method      GridPruning ... 4 (adaptive)
Weight generation scheme         WeightScheme... mBecke (2022)
Basis function cutoff            BFCut       ... 1.0000e-12
Integration weight cutoff        WCut        ... 1.0000e-14
Partially contracted basis set               ... on
Rotationally invariant grid construction     ... off
Angular grids for H and He will be reduced by one unit

Total number of grid points                  ...    27115
Total number of batches                      ...      222
Average number of points per batch           ...      122
Average number of grid points per atom       ...     1291
UseSFitting                                  ... on

GRIDX 3
-------
General Integration Accuracy     IntAcc      ... 4.338
Radial Grid Type                 RadialGrid  ... OptM3 with GC (2021)
Angular Grid (max. ang.)         AngularGrid ... 3 (Lebedev-194)
Angular grid pruning method      GridPruning ... 4 (adaptive)
Weight generation scheme         WeightScheme... mBecke (2022)
Basis function cutoff            BFCut       ... 1.0000e-12
Integration weight cutoff        WCut        ... 1.0000e-14
Partially contracted basis set               ... on
Rotationally invariant grid construction     ... off
Angular grids for H and He will be reduced by one unit

Total number of grid points                  ...    59536
Total number of batches                      ...      475
Average number of points per batch           ...      125
Average number of grid points per atom       ...     2835
UseSFitting                                  ... on
Grids setup in   0.0 sec
Initializing property integral containers    ... done (  0.0 sec)

SHARK setup successfully completed in   1.0 seconds

Maximum memory used throughout the entire STARTUP-calculation: 27.8 MB


           ************************************************************
           *        Program running with 8 parallel MPI-processes     *
           *              working on a common directory               *
           ************************************************************
Occupation numbers will be reassigned to an Aufbau configuration
             **** ENERGY FILE WAS UPDATED (calc.en.tmp) ****
Finished Guess after   0.1 sec
Maximum memory used throughout the entire GUESS-calculation: 12.2 MB


           ************************************************************
           *        Program running with 8 parallel MPI-processes     *
           *              working on a common directory               *
           ************************************************************
--------------------
CPCM SOLVATION MODEL
--------------------
CPCM parameters:
  Epsilon                                         ...      16.7000
  Refrac                                          ...       1.2750
  Rsolv                                           ...       1.3000
  Surface type                                    ... GAUSSIAN VDW
  Discretization scheme                           ... Constant charge density
    Threshold for H atoms                         ...       5.0000 (charges/Ang^2)
    Threshold for non-H atoms                     ...       5.0000 (charges/Ang^2)
  Epsilon function type                           ...         CPCM
Solvent:                                          ... CUSTOM
Radii:
  Scheme                                          ... Element-dependent radii
  Radius for C  used is    3.8550 Bohr (=   2.0400 Ang.)
  Radius for O  used is    3.4469 Bohr (=   1.8240 Ang.)
  Radius for H  used is    2.4944 Bohr (=   1.3200 Ang.)
Calculating surface                               ...        done! (  0.0s)
Cavity surface points                             ...         1942
Cavity Volume                                     ...    1278.9119
Cavity Surface-area                               ...     691.5538
Calculating surface distance matrix               ...        done! (  0.1s)
Performing Cholesky decomposition & store         ...        done! (  0.1s)
Overall time for CPCM initialization              ...                 0.2s

----------------------------------------D-I-I-S--------------------------------------------
Iteration    Energy (Eh)           Delta-E    RMSDP     MaxDP     DIISErr   Damp  Time(sec)
-------------------------------------------------------------------------------------------
               ***  Starting incremental Fock matrix formation  ***
    1    -460.9540259220971166     0.00e+00  1.07e-04  2.09e-03  1.05e-02  0.700   1.2
    2    -460.9542281215560706    -2.02e-04  9.36e-05  1.88e-03  8.46e-03  0.700   0.7
                               ***Turning on AO-DIIS***
    3    -460.9543827073898683    -1.55e-04  7.76e-05  1.54e-03  6.58e-03  0.700   0.7
    4    -460.9544988222301072    -1.16e-04  2.05e-04  4.04e-03  4.94e-03  0.000   0.7
                              *** Initializing SOSCF ***
---------------------------------------S-O-S-C-F--------------------------------------
Iteration    Energy (Eh)           Delta-E    RMSDP     MaxDP     MaxGrad    Time(sec)
--------------------------------------------------------------------------------------
    5    -460.9548099822143286    -3.11e-04  2.49e-05  5.76e-04  5.54e-04     0.7
               *** Restarting incremental Fock matrix formation ***
    6    -460.9548228306907731    -1.28e-05  1.63e-05  3.12e-04  1.98e-04     1.2
    7    -460.9548235324743928    -7.02e-07  1.29e-05  2.70e-04  5.31e-05     1.0
    8    -460.9548236049215575    -7.24e-08  4.71e-06  9.57e-05  3.28e-05     1.0
    9    -460.9548236648911370    -6.00e-08  7.77e-07  1.73e-05  6.09e-06     0.9
   10    -460.9548236674654618    -2.57e-09  2.91e-07  1.17e-05  3.23e-06     0.9
   11    -460.9548236666771572     7.88e-10  6.83e-08  2.09e-06  6.78e-07     0.8
                 **** Energy Check signals convergence ****

               *****************************************************
               *                     SUCCESS                       *
               *           SCF CONVERGED AFTER  11 CYCLES          *
               *****************************************************

Recomputing exchange energy using gridx3       ... done (    1.690 sec)
Old exchange energy                            :    -33.678993062 Eh
New exchange energy                            :    -33.679095115 Eh
Exchange energy change after final integration :     -0.000102053 Eh
Total energy after final integration           :   -460.954925720 Eh
             **** ENERGY FILE WAS UPDATED (calc.en.tmp) ****

----------------
TOTAL SCF ENERGY
----------------

Total Energy       :       -460.95492572005128 Eh          -12543.22121 eV

Components:
Nuclear Repulsion  :        566.85460533305218 Eh           15424.89800 eV
Electronic Energy  :      -1027.80083410948782 Eh          -27967.88256 eV
One Electron Energy:      -1748.04268705487448 Eh          -47566.65976 eV
Two Electron Energy:        720.24185294538677 Eh           19598.77720 eV
CPCM Dielectric    :         -0.00859489024140 Eh              -0.23388 eV

Virial components:
Potential Energy   :       -917.83930383437553 Eh          -24975.67720 eV
Kinetic Energy     :        456.88437811432425 Eh           12432.45598 eV
Virial Ratio       :          2.00890936044372

DFT components:
N(Alpha)           :       38.999959809207 electrons
N(Beta)            :       38.999959809207 electrons
N(Total)           :       77.999919618414 electrons
E(X)               :      -29.917283237978 Eh       
E(C)               :       -1.917412043302 Eh       
E(XC)              :      -31.834695281280 Eh       

CPCM Solvation Model Properties:
Surface-charge          :         -0.02163521198950
Corrected charge        :          0.00000000000000
Outlying charge corr.   :          0.00003047782612 Eh               0.00083 eV
Free-energy (cav+disp)  :  This term is not implemented in the current solvation scheme

---------------
SCF CONVERGENCE
---------------

  Last Energy change         ...   -7.8830e-10  Tolerance :   1.0000e-09
  Last MAX-Density change    ...    2.0919e-06  Tolerance :   1.0000e-08
  Last RMS-Density change    ...    6.8267e-08  Tolerance :   1.0000e-09
  Last DIIS Error            ...    5.5435e-04  Tolerance :   1.0000e-08
  Last Orbital Gradient      ...    6.7849e-07  Tolerance :   2.0000e-06
  Last Orbital Rotation      ...    2.4121e-06  Tolerance :   2.0000e-06


Total SCF time: 0 days 0 hours 0 min 11 sec 
Finished LeanSCF after  12.0 sec

Maximum memory used throughout the entire LEANSCF-calculation: 24.1 MB


           ************************************************************
           *        Program running with 8 parallel MPI-processes     *
           *              working on a common directory               *
           ************************************************************

------------------------------------------------------------------------------
                                ORCA  MP2 
------------------------------------------------------------------------------

Freezing NCore=22 chemical core electrons

----------------------
RI-MP2 ENERGY+GRADIENT
----------------------
Dimension of the orbital basis            ...  204
Dimension of the AuxC basis               ...  668
Memory devoted to MP2                     ... 8000 MB   
Data format for matrix containers         ... DOUBLE
Compression type for matrix containers    ... UNCOMPRESSED
Overall scaling of the MP2 energy         ...   2.700e-01

-----------------------
SHARK RI TRANSFORMATION
-----------------------

Number of basis functions                ...    204
Number of aux functions                  ...    668
Number of operators                      ...      1
Generation of IJK                        ... YES
Generation of IAK                        ... YES
Generation of ABK                        ... NO
Orbital Range Operator  0:    0-  38 to   39- 203

Aux basis identifier                     ...   AUXC
Contraction scheme used                  ... SEGMENTED
Do orthogonalization                     ... YES
All operator combinations                ... NO
Transpose (ia|K)                         ... NO
Integral generator used                  ... LIBINT
Starting integral generation + trafo... 
Half trafo (segmented) done. Total time =  0.2 sec. integrals=  0.1 sec trafo=  0.0 sec
Integral generation and half transformation done (  0.2 sec)

Reading or making V^(-1/2)          ... done (  0.0 sec)
Sorting IJK integrals               ... done (  0.1 sec)
Sorting IAK integrals               ... done (  0.1 sec)

SHARK RI integral transformation done. Total time =  0.3 sec.

Opening buffers                              ... done
Frozen core precalculation                   ... done

Starting loop over batches of integrals:

Operator 0  - window                       ... ( 11- 38)x( 39-203)
Operator 0  - Memory available             ...  8000 MB
Operator 0  - Memory needed per MO         ...   0.8 MB
Operator 0  - Number of orbitals per batch ... 4
Operator 0  - Number of batches            ... 1

OPERATOR  0   PASS   0:  MOs    11 ...   14 +   15 ...   18 +   19 ...   22 +   23 ...   26
                            +   27 ...   30 +   31 ...   34 +   35 ...   38
  Reading integrals       ... ok
  Internal MO  13
Closing buffer GIPV ( 0.03 GB; CompressionRatio= 1.00)
Time spent in pair loops =     0.978 sec
Deleting buffers (Ka|jb) ...done

-----------------------------------------------
 RI-MP2 CORRELATION ENERGY:     -0.494882683 Eh
-----------------------------------------------


---------------------
MP2 DENSITY FORMATION
---------------------

Completing the external part of the density      ... done
Storing the unrelaxed density                    ... done

Re-sorting 3-index density container for op 0    ... done
Computing external part of the Lagrangian        ... done
Calculating the xc-kernel                        ... done
Calculating G(D)                                 ... done
Completing the Lagrangian                        ... done
Solving the Z-vector equations                   ... Using XC Grid                  ... (calc.grid_cpscf.tmp) 
Recalculating density on grid  ... (calc.grho_cpscf0.tmp) done
Calculating the xc-kernel      ... (calc.fxc_cpscf0.tmp) done

-------------------
SHARK CP-SCF DRIVER
-------------------

Dimension of the orbital basis          ...    204
Dimension of the CPSCF-problem          ...   6435
Number of operators                     ...      1
Max. number of iterations               ...    128
Convergence Tolerance                   ... 3.0e-05
Number of perturbations                 ...      1
Perturbation type                       ... REAL

----------------------------
POPLE LINEAR EQUATION SOLVER
----------------------------

  ITERATION   0:   ||err||_max =   4.2897e-02 (   0.8 sec)
  ITERATION   1:   ||err||_max =   1.0830e-02 (   0.7 sec)
  ITERATION   2:   ||err||_max =   3.6895e-03 (   0.7 sec)
  ITERATION   3:   ||err||_max =   1.0987e-03 (   0.7 sec)
  ITERATION   4:   ||err||_max =   3.5246e-04 (   0.7 sec)
  ITERATION   5:   ||err||_max =   1.1917e-04 (   0.7 sec)
  ITERATION   6:   ||err||_max =   2.5164e-05 (   0.7 sec)
done
Finalizing the relaxed density                   ... done
Transforming P to the AO basis                   ... done
Storing the relaxed density                      ... done

------------------------------------
ENERGY WEIGHTED DENSITY FINALIZATION
------------------------------------

Gathering the parts of the W-matrix              ... done
Forming the Z-density                            ... done
Transforming Z to the AO basis                   ... done
Calculating G(Z)                                 ... done
Finalizing the W-matrix                          ... done
Transforming W to the AO basis and storing       ... done

----------------------------------
MP2 DERIVATIVE INTEGRAL GENERATION
----------------------------------

Input SCF Electron Density              ... calc.scfp
Input Correlated Electron Density       ... calc.pmp2re
Input Energy Weighted Density           ... calc.wmp2.tmp

Nuclear repulsion gradient              ... done (  0.0 sec)
HCore & Overlap gradient  (SHARK)       ... done (  0.0 sec)
Two-electron RIJ gradient terms         ... done (  0.6 sec)

-----------------------------------------------------------
MP2 COSX Grid Generation
-----------------------------------------------------------

General Integration Accuracy     IntAcc      ... 4.871
Radial Grid Type                 RadialGrid  ... OptM3 with GC (2021)
Angular Grid (max. ang.)         AngularGrid ... 4 (Lebedev-302)
Angular grid pruning method      GridPruning ... 4 (adaptive)
Weight generation scheme         WeightScheme... mBecke (2022)
Basis function cutoff            BFCut       ... 1.0000e-12
Integration weight cutoff        WCut        ... 1.0000e-14
Partially contracted basis set               ... on
Rotationally invariant grid construction     ... off
Angular grids for H and He will be reduced by one unit

Total number of grid points                  ...   112885
Total number of batches                      ...      893
Average number of points per batch           ...      126
Average number of grid points per atom       ...     5375
UseSFitting                                  ... on
Two-electron COSX gradient terms        ... 
Integration Timings:
Total Time                  =     5.0 sec
Basis fcn evaluation        =     0.1 sec
Density evaluation          =     0.1 sec
A evaluation                =     4.0 sec
A derivative evaluation     =     0.0 sec
S-fit derivative evaluation =     0.0 sec
anal. over. der. evaluation =     0.0 sec
num. over. der. evaluation  =     0.3 sec
K(P) evaluation             =     0.1 sec
finalize                    =     0.0 sec

done (  5.7 sec)
CPCM gradient                           ... done (  1.0 sec)
DFT XC gradient                         ... done (  0.7 sec)
Empirical dispersion gradient           ... done (  0.0 sec)

-------
TIMINGS
-------

Total time                :   18.415 sec
Integral trafo            :    0.336 sec (  1.8%)
FC preparation            :    0.068 sec (  0.4%)
I/O of integrals          :    0.077 sec (  0.4%)
K(i,j) operators          :    0.127 sec (  0.7%)
T(i,j) pair energies      :    0.021 sec (  0.1%)
V**(-1/2)                 :    0.127 sec (  0.7%)
Gamma(ia|P)               :    0.122 sec (  0.7%)
Gamma-Trafo               :    0.044 sec (  0.2%)
D(virtual)                :    0.006 sec (  0.0%)
D(internal)               :    0.177 sec (  1.0%)
W(virtual)                :    0.011 sec (  0.1%)
W(internal)               :    0.239 sec (  1.3%)
L(virtual)                :    0.169 sec (  0.9%)
L(internal)               :    0.018 sec (  0.1%)
XC kernel                 :    0.019 sec (  0.1%)
G(D)                      :    1.395 sec (  7.6%)
G(Z)                      :    1.656 sec (  9.0%)
Z-vector solution         :    5.209 sec ( 28.3%)
3-index derivative        :    0.251 sec (  1.4%)
2-index derivative        :    0.027 sec (  0.1%)
Fock matrix gradient      :    7.959 sec ( 43.2%)


---------------------------------------
MP2 TOTAL ENERGY:     -461.449808403 Eh
---------------------------------------

The final MP2 gradient
  0:   0.00410452  -0.00318360   0.00072707
  1:  -0.00085383   0.00036907   0.00055424
  2:   0.00002069  -0.00023993  -0.00013130
  3:   0.00001244  -0.00000308  -0.00002829
  4:   0.00003912   0.00006354   0.00002587
  5:  -0.00007874  -0.00006557  -0.00002950
  6:   0.00028313  -0.00003553   0.00008263
  7:   0.00452661  -0.00411295  -0.00242294
  8:  -0.00674329   0.00647902   0.00094003
  9:  -0.00168275  -0.00286357   0.00465225
 10:  -0.00203972   0.00165445   0.00009284
 11:   0.00017150   0.00016057   0.00007053
 12:  -0.00004311   0.00000409   0.00000079
 13:  -0.00000879   0.00000470   0.00001033
 14:  -0.00000913   0.00000289  -0.00002326
 15:   0.00000161  -0.00001029   0.00001634
 16:  -0.00111217   0.00039946  -0.00022030
 17:  -0.00002231   0.00066674  -0.00101032
 18:   0.00073112   0.00051279  -0.00012256
 19:   0.00091966  -0.00018500  -0.00075605
 20:   0.00180921   0.00032928  -0.00242075

-----------------------------------
NORM OF THE MP2 GRADIENT:  0.014647
-----------------------------------

Maximum memory used throughout the entire MP2-calculation: 45.6 MB


-------------------------------------------------------------------------------
                          DFT DISPERSION CORRECTION                            
                                                                               
                              DFTD3 V3.1  Rev 1                                
                          USING Becke-Johnson damping                          
-------------------------------------------------------------------------------
-------------------------   ----------------
Dispersion correction           -0.018112669
-------------------------   ----------------


-------------------------   --------------------
FINAL SINGLE POINT ENERGY      -461.467921072338
-------------------------   --------------------

------------------------------------------------------------------------------
                         ORCA GEOMETRY RELAXATION STEP
------------------------------------------------------------------------------

Reading the OPT-File                    .... done
Getting information on internals        .... done
Copying old internal coords+grads       .... done
Making the new internal coordinates     .... (2022 redundants) done
Validating the new internal coordinates .... (2022 redundants) done
Calculating the B-matrix                .... done
Calculating the G,G- and P matrices     .... done
Transforming gradient to internals      .... done
Projecting the internal gradient        .... done
Number of atoms                         ....  21
Number of internal coordinates          .... 108
Current Energy                          ....  -461.467921072 Eh
Current gradient norm                   ....     0.014647095 Eh/bohr
Maximum allowed component of the step   ....  0.300
Current trust radius                    ....  0.675
Updating the Hessian (BFGS)             .... done
Forming the augmented Hessian           .... done
Diagonalizing the augmented Hessian     .... done
Last element of RFO vector              ....  0.999300743
Lowest eigenvalues of augmented Hessian:
 -0.000304647  0.011421710  0.013688638  0.016017333  0.020107475
Length of the computed step             ....  0.037416339
The final length of the internal step   ....  0.037416339
Converting the step to Cartesian space:
 Initial RMS(Int)=    0.0036003889
Transforming coordinates:
 Iter   0:  RMS(Cart)=    0.0055829672 RMS(Int)=    0.0035999008
done
Storing new coordinates                 .... done
The predicted energy change is          ....    -0.000152537
Previously predicted energy change      ....    -0.001736681
Actually observed energy change         ....    -0.001758817
Ratio of predicted to observed change   ....     1.012746399
New trust radius                        ....     0.700000000

                                .--------------------.
          ----------------------|Geometry convergence|-------------------------
          Item                value                   Tolerance       Converged
          ---------------------------------------------------------------------
          Energy change      -0.0017588170            0.0000010000      NO
          RMS gradient        0.0009945635            0.0000300000      NO
          MAX gradient        0.0073774448            0.0001000000      NO
          RMS step            0.0036003889            0.0006000000      NO
          MAX step            0.0176623321            0.0010000000      NO
          ........................................................
          Max(Bonds)      0.0093      Max(Angles)    0.91
          Max(Dihed)        0.55      Max(Improp)    0.00
          ---------------------------------------------------------------------

The optimization has not yet converged - more geometry cycles are needed


    ---------------------------------------------------------------------------
                         Redundant Internal Coordinates
                            (Angstroem and degrees)

        Definition                    Value    dE/dq     Step     New-Value
    ----------------------------------------------------------------------------
     1. B(C   1,C   0)                1.5095  0.000318 -0.0006    1.5089   
     2. B(C   2,C   1)                1.4030 -0.000021  0.0000    1.4031   
     3. B(C   3,C   2)                1.3983  0.000010 -0.0000    1.3983   
     4. B(C   4,C   3)                1.4001  0.000054 -0.0001    1.4000   
     5. B(C   5,C   4)                1.3992 -0.000001 -0.0000    1.3992   
     6. B(C   6,C   5)                1.3991  0.000087 -0.0001    1.3990   
     7. B(C   6,C   1)                1.4019 -0.000221  0.0003    1.4022   
     8. B(C   7,C   0)                1.5636  0.001804 -0.0003    1.5633   
     9. B(C   8,C   7)                1.4946 -0.007377  0.0093    1.5040   
    10. B(C   9,C   8)                1.3414  0.002380 -0.0013    1.3401   
    11. B(O  10,C   9)                1.3647 -0.000341 -0.0014    1.3634   
    12. B(O  10,C   0)                1.4483 -0.001597  0.0030    1.4513   
    13. B(H  11,C   2)                1.0908 -0.000002  0.0000    1.0908   
    14. B(H  12,C   3)                1.0919  0.000007 -0.0000    1.0919   
    15. B(H  13,C   4)                1.0917  0.000006 -0.0000    1.0917   
    16. B(H  14,C   5)                1.0918  0.000005 -0.0000    1.0918   
    17. B(H  15,C   6)                1.0928 -0.000002 -0.0000    1.0928   
    18. B(H  16,C   0)                1.1003  0.000041 -0.0002    1.1002   
    19. B(H  17,C   7)                1.1033  0.000820 -0.0010    1.1023   
    20. B(H  18,C   7)                1.1022  0.000692 -0.0008    1.1014   
    21. B(H  19,C   8)                1.0900  0.001178 -0.0009    1.0891   
    22. B(H  20,C   9)                1.0900  0.000422  0.0002    1.0902   
    23. A(O  10,C   0,H  16)          107.34  0.000249   -0.26    107.08   
    24. A(C   1,C   0,C   7)          113.80 -0.000138   -0.01    113.79   
    25. A(C   7,C   0,O  10)          106.58  0.001415   -0.17    106.41   
    26. A(C   1,C   0,O  10)          109.93 -0.000839    0.06    110.00   
    27. A(C   7,C   0,H  16)          110.33 -0.000150    0.02    110.34   
    28. A(C   1,C   0,H  16)          108.66 -0.000494    0.33    108.99   
    29. A(C   2,C   1,C   6)          119.22  0.000211   -0.04    119.18   
    30. A(C   0,C   1,C   2)          120.81 -0.000378    0.07    120.89   
    31. A(C   0,C   1,C   6)          119.91  0.000167   -0.04    119.88   
    32. A(C   1,C   2,C   3)          120.32 -0.000068    0.01    120.33   
    33. A(C   1,C   2,H  11)          119.39 -0.000221    0.05    119.44   
    34. A(C   3,C   2,H  11)          120.29  0.000289   -0.06    120.23   
    35. A(C   2,C   3,C   4)          120.23 -0.000078    0.01    120.25   
    36. A(C   4,C   3,H  12)          119.98 -0.000003    0.00    119.98   
    37. A(C   2,C   3,H  12)          119.79  0.000081   -0.01    119.77   
    38. A(C   3,C   4,H  13)          120.17 -0.000021    0.00    120.17   
    39. A(C   5,C   4,H  13)          120.16 -0.000037    0.01    120.17   
    40. A(C   3,C   4,C   5)          119.67  0.000058   -0.01    119.66   
    41. A(C   6,C   5,H  14)          119.83  0.000015   -0.00    119.83   
    42. A(C   4,C   5,H  14)          120.10 -0.000017    0.00    120.10   
    43. A(C   4,C   5,C   6)          120.06  0.000001   -0.00    120.06   
    44. A(C   5,C   6,H  15)          119.97  0.000063   -0.01    119.96   
    45. A(C   1,C   6,H  15)          119.53  0.000062   -0.01    119.52   
    46. A(C   1,C   6,C   5)          120.50 -0.000125    0.02    120.52   
    47. A(C   0,C   7,H  18)          111.10  0.000550   -0.03    111.07   
    48. A(C   8,C   7,H  17)          112.83  0.000135   -0.02    112.82   
    49. A(C   0,C   7,H  17)          111.79  0.000983   -0.25    111.54   
    50. A(C   0,C   7,C   8)          101.67 -0.000941    0.11    101.78   
    51. A(H  17,C   7,H  18)          106.84  0.000127   -0.05    106.79   
    52. A(C   8,C   7,H  18)          112.69 -0.000843    0.25    112.94   
    53. A(C   7,C   8,C   9)          109.29  0.001860   -0.34    108.95   
    54. A(C   9,C   8,H  19)          124.99 -0.001178    0.24    125.23   
    55. A(C   7,C   8,H  19)          125.71 -0.000684    0.10    125.80   
    56. A(C   8,C   9,O  10)          114.89 -0.000631    0.25    115.14   
    57. A(O  10,C   9,H  20)          116.49  0.003411   -0.91    115.58   
    58. A(C   8,C   9,H  20)          128.62 -0.002780    0.66    129.27   
    59. A(C   0,O  10,C   9)          107.54 -0.001712    0.13    107.67   
    60. D(C   6,C   1,C   0,C   7)    -92.98  0.000521    0.17    -92.82   
    61. D(C   2,C   1,C   0,H  16)   -152.35 -0.000126    0.41   -151.94   
    62. D(C   2,C   1,C   0,O  10)    -35.16 -0.000587    0.35    -34.81   
    63. D(C   6,C   1,C   0,O  10)    147.56 -0.000601    0.35    147.91   
    64. D(C   2,C   1,C   0,C   7)     84.30  0.000535    0.17     84.47   
    65. D(C   3,C   2,C   1,C   6)      0.25  0.000014   -0.02      0.23   
    66. D(H  11,C   2,C   1,C   6)   -179.18  0.000003    0.01   -179.18   
    67. D(H  11,C   2,C   1,C   0)      3.51 -0.000010    0.01      3.52   
    68. D(C   3,C   2,C   1,C   0)   -177.06  0.000001   -0.02   -177.08   
    69. D(H  12,C   3,C   2,H  11)     -0.35  0.000006   -0.02     -0.37   
    70. D(H  12,C   3,C   2,C   1)   -179.77 -0.000002    0.00   -179.77   
    71. D(C   4,C   3,C   2,H  11)    179.54  0.000002   -0.02    179.51   
    72. D(C   4,C   3,C   2,C   1)      0.11 -0.000006    0.00      0.11   
    73. D(C   5,C   4,C   3,H  12)    179.63 -0.000003    0.00    179.63   
    74. D(C   5,C   4,C   3,C   2)     -0.25  0.000001    0.00     -0.25   
    75. D(H  13,C   4,C   3,H  12)     -0.00 -0.000001   -0.00     -0.00   
    76. D(H  13,C   4,C   3,C   2)   -179.89  0.000003   -0.00   -179.89   
    77. D(H  14,C   5,C   4,H  13)      0.13 -0.000010    0.02      0.16   
    78. D(H  14,C   5,C   4,C   3)   -179.50 -0.000008    0.02   -179.48   
    79. D(C   6,C   5,C   4,H  13)    179.67 -0.000005    0.01    179.68   
    80. D(C   6,C   5,C   4,C   3)      0.03 -0.000002    0.01      0.04   
    81. D(H  15,C   6,C   5,H  14)      0.13  0.000008   -0.02      0.11   
    82. D(H  15,C   6,C   5,C   4)   -179.40  0.000003   -0.02   -179.42   
    83. D(C   1,C   6,C   5,H  14)    179.87  0.000015   -0.04    179.83   
    84. D(C   1,C   6,C   5,C   4)      0.33  0.000009   -0.03      0.30   
    85. D(H  15,C   6,C   1,C   2)    179.26 -0.000009    0.02    179.28   
    86. D(H  15,C   6,C   1,C   0)     -3.41 -0.000011    0.02     -3.38   
    87. D(C   5,C   6,C   1,C   2)     -0.47 -0.000015    0.03     -0.44   
    88. D(C   5,C   6,C   1,C   0)    176.86 -0.000018    0.04    176.90   
    89. D(C   8,C   7,C   0,O  10)     -1.59 -0.000322   -0.04     -1.64   
    90. D(C   8,C   7,C   0,C   1)   -122.93 -0.000171   -0.01   -122.94   
    91. D(H  17,C   7,C   0,H  16)   -124.75  0.000763   -0.55   -125.30   
    92. D(H  17,C   7,C   0,O  10)    119.02 -0.000247   -0.16    118.86   
    93. D(H  17,C   7,C   0,C   1)     -2.32 -0.000096   -0.13     -2.44   
    94. D(C   8,C   7,C   0,H  16)    114.63  0.000688   -0.44    114.20   
    95. D(H  19,C   8,C   7,H  17)     60.01 -0.000459    0.24     60.25   
    96. D(H  19,C   8,C   7,C   0)    179.89  0.000203   -0.03    179.87   
    97. D(C   9,C   8,C   7,H  18)    120.26  0.000003    0.15    120.40   
    98. D(C   9,C   8,C   7,H  17)   -118.63 -0.000358    0.24   -118.38   
    99. D(C   9,C   8,C   7,C   0)      1.25  0.000305   -0.02      1.24   
   100. D(H  20,C   9,C   8,H  19)      0.41 -0.000109    0.26      0.67   
   101. D(H  20,C   9,C   8,C   7)    179.06 -0.000202    0.25    179.31   
   102. D(O  10,C   9,C   8,H  19)   -179.11 -0.000147    0.06   -179.06   
   103. D(O  10,C   9,C   8,C   7)     -0.46 -0.000240    0.05     -0.41   
   104. D(C   0,O  10,C   9,H  20)    179.77  0.000005   -0.31    179.45   
   105. D(C   0,O  10,C   9,C   8)     -0.65  0.000010   -0.10     -0.75   
   106. D(C   9,O  10,C   0,H  16)   -116.80 -0.000497    0.32   -116.47   
   107. D(C   9,O  10,C   0,C   7)      1.41  0.000182    0.12      1.53   
   108. D(C   9,O  10,C   0,C   1)    125.18  0.000408    0.03    125.21   
    ----------------------------------------------------------------------------

Geometry step timings:
Preparation and reading OPT file:      0.001 s (15.794 %)
Internal coordinates            :      0.000 s ( 0.760 %)
B/P matrices and projection     :      0.001 s (25.899 %)
Hessian update/contruction      :      0.000 s ( 8.503 %)
Making the step                 :      0.001 s (21.154 %)
Converting the step to Cartesian:      0.000 s ( 2.547 %)
Storing new data                :      0.000 s ( 0.842 %)
Checking convergence            :      0.000 s ( 0.329 %)
Final printing                  :      0.001 s (24.132 %)
Total time                      :      0.005 s

Time for energy+gradient        :     32.334 s
Time for complete geometry iter :     32.547 s

         *************************************************************
         *                GEOMETRY OPTIMIZATION CYCLE   5            *
         *************************************************************
---------------------------------
CARTESIAN COORDINATES (ANGSTROEM)
---------------------------------
  C      0.986499    0.594095    0.485154
  C     -0.463428    0.240390    0.263137
  C     -0.828219   -1.011278   -0.255431
  C     -2.170792   -1.304485   -0.513687
  C     -3.162734   -0.349860   -0.258995
  C     -2.804801    0.898891    0.260822
  C     -1.461807    1.190043    0.523044
  C      1.703961    1.143736   -0.790436
  C      2.851809    0.182831   -0.934794
  C      2.775608   -0.735307    0.038315
  O      1.727404   -0.583985    0.896939
  H     -0.056364   -1.758059   -0.446504
  H     -2.444906   -2.282820   -0.913721
  H     -4.210742   -0.580729   -0.459368
  H     -3.573280    1.645600    0.470079
  H     -1.185147    2.162442    0.937981
  H      1.055535    1.322785    1.306485
  H      1.032784    1.141865   -1.664830
  H      2.031560    2.184848   -0.642944
  H      3.610758    0.209538   -1.715417
  H      3.428349   -1.585523    0.237523

----------------------------
CARTESIAN COORDINATES (A.U.)
----------------------------
  NO LB      ZA    FRAG     MASS         X           Y           Z
   0 C     6.0000    0    12.011    1.864212    1.122676    0.916808
   1 C     6.0000    0    12.011   -0.875751    0.454272    0.497256
   2 C     6.0000    0    12.011   -1.565108   -1.911039   -0.482695
   3 C     6.0000    0    12.011   -4.102202   -2.465120   -0.970728
   4 C     6.0000    0    12.011   -5.976700   -0.661140   -0.489430
   5 C     6.0000    0    12.011   -5.300305    1.698658    0.492883
   6 C     6.0000    0    12.011   -2.762414    2.248856    0.988409
   7 C     6.0000    0    12.011    3.220019    2.161349   -1.493708
   8 C     6.0000    0    12.011    5.389138    0.345500   -1.766505
   9 C     6.0000    0    12.011    5.245138   -1.389528    0.072405
  10 O     8.0000    0    15.999    3.264320   -1.103572    1.694970
  11 H     1.0000    0     1.008   -0.106513   -3.322251   -0.843770
  12 H     1.0000    0     1.008   -4.620203   -4.313905   -1.726683
  13 H     1.0000    0     1.008   -7.957148   -1.097419   -0.868079
  14 H     1.0000    0     1.008   -6.752521    3.109733    0.888322
  15 H     1.0000    0     1.008   -2.239604    4.086422    1.772527
  16 H     1.0000    0     1.008    1.994673    2.499701    2.468900
  17 H     1.0000    0     1.008    1.951678    2.157811   -3.146073
  18 H     1.0000    0     1.008    3.839092    4.128764   -1.214989
  19 H     1.0000    0     1.008    6.823344    0.395970   -3.241668
  20 H     1.0000    0     1.008    6.478641   -2.996205    0.448854

--------------------------------
INTERNAL COORDINATES (ANGSTROEM)
--------------------------------
 C      0   0   0     0.000000000000     0.00000000     0.00000000
 C      1   0   0     1.508868655865     0.00000000     0.00000000
 C      2   1   0     1.403089423403   120.88630888     0.00000000
 C      3   2   1     1.398272931725   120.32864263   182.92308995
 C      4   3   2     1.400045071452   120.24541924     0.11492562
 C      5   4   3     1.399180194351   119.66202263   359.74929416
 C      6   5   4     1.398986110054   120.06320398     0.04335211
 C      1   2   3     1.563326021913   113.78860513    84.47063619
 C      8   1   2     1.503906560476   101.76852421   237.04826352
 C      9   8   1     1.340046631776   108.94529637     1.25436156
 O     10   9   8     1.363401803063   115.15037460   359.60913652
 H      3   2   1     1.090848502822   119.43797793     3.52035290
 H      4   3   2     1.091927222013   119.77397980   180.22990370
 H      5   4   3     1.091682300567   120.17043895   180.11175191
 H      6   5   4     1.091752735477   120.10337365   180.51816678
 H      7   6   5     1.092827369342   119.95882621   180.58365171
 H      1   2   3     1.100154955791   108.99083474   208.06495831
 H      8   1   2     1.102291627058   111.54379520   357.56613448
 H      8   1   2     1.101357313061   111.07515324   116.58292151
 H      9   8   1     1.089076700778   125.80428202   179.89142511
 H     10   9   8     1.090240286805   129.26831644   179.32601271

---------------------------
INTERNAL COORDINATES (A.U.)
---------------------------
 C      0   0   0     0.000000000000     0.00000000     0.00000000
 C      1   0   0     2.851348531642     0.00000000     0.00000000
 C      2   1   0     2.651454751632   120.88630888     0.00000000
 C      3   2   1     2.642352901435   120.32864263   182.92308995
 C      4   3   2     2.645701760191   120.24541924     0.11492562
 C      5   4   3     2.644067379331   119.66202263   359.74929416
 C      6   5   4     2.643700613161   120.06320398     0.04335211
 C      1   2   3     2.954258039449   113.78860513    84.47063619
 C      8   1   2     2.841971530306   101.76852421   237.04826352
 C      9   8   1     2.532321140740   108.94529637     1.25436156
 O     10   9   8     2.576456018283   115.15037460   359.60913652
 H      3   2   1     2.061404923932   119.43797793     3.52035290
 H      4   3   2     2.063443407779   119.77397980   180.22990370
 H      5   4   3     2.062980573320   120.17043895   180.11175191
 H      6   5   4     2.063113676011   120.10337365   180.51816678
 H      7   6   5     2.065144439711   119.95882621   180.58365171
 H      1   2   3     2.078991571322   108.99083474   208.06495831
 H      8   1   2     2.083029294854   111.54379520   357.56613448
 H      8   1   2     2.081263697276   111.07515324   116.58292151
 H      9   8   1     2.058056703305   125.80428202   179.89142511
 H     10   9   8     2.060255562228   129.26831644   179.32601271


           ************************************************************
           *        Program running with 8 parallel MPI-processes     *
           *              working on a common directory               *
           ************************************************************
------------------------------------------------------------------------------
                   ___                                                        
                  /   \      - P O W E R E D   B Y -                         
                 /     \                                                     
                 |  |  |   _    _      __       _____    __    __             
                 |  |  |  | |  | |    /  \     |  _  \  |  |  /  |          
                  \  \/   | |  | |   /    \    | | | |  |  | /  /          
                 / \  \   | |__| |  /  /\  \   | |_| |  |  |/  /          
                |  |  |   |  __  | /  /__\  \  |    /   |      \           
                |  |  |   | |  | | |   __   |  |    \   |  |\   \          
                \     /   | |  | | |  |  |  |  | |\  \  |  | \   \       
                 \___/    |_|  |_| |__|  |__|  |_| \__\ |__|  \__/        
                                                                              
                      - O R C A' S   B I G   F R I E N D -                    
                                      &                                       
                       - I N T E G R A L  F E E D E R -                       
                                                                              
 v1 FN, 2020, v2 2021, v3 2022-2024                                           
------------------------------------------------------------------------------


----------------------
SHARK INTEGRAL PACKAGE
----------------------

Number of atoms                             ...     21
Number of basis functions                   ...    204
Number of shells                            ...     96
Maximum angular momentum                    ...      2
Integral batch strategy                     ... SHARK/LIBINT Hybrid
RI-J (if used) integral strategy            ... SPLIT-RIJ (Revised 2003 algorithm where possible)
Printlevel                                  ...      1
Contraction scheme used                     ... SEGMENTED contraction
Prescreening option                         ... SCHWARTZ
   Thresh                                   ... 1.000e-12
   Tcut                                     ... 1.000e-14
   Tpresel                                  ... 1.000e-14 
Coulomb Range Separation                    ... NOT USED
Exchange Range Separation                   ... NOT USED
Multipole approximations                    ... NOT USED
Finite Nucleus Model                        ... NOT USED
CABS basis                                  ... NOT available
Auxiliary Coulomb fitting basis             ... AVAILABLE
   # of basis functions in Aux-J            ...    649
   # of shells in Aux-J                     ...    215
   Maximum angular momentum in Aux-J        ...      4
Auxiliary J/K fitting basis                 ... NOT available
Auxiliary Correlation fitting basis         ... AVAILABLE
   # of basis functions in Aux-C            ...    668
   # of shells in Aux-C                     ...    236
   Maximum angular momentum in Aux-C        ...      3
Auxiliary 'external' fitting basis          ... NOT available

Checking pre-screening integrals            ... done (  0.0 sec) Dimension = 96
Check shell pair data                       ... done (  0.0 sec)
Shell pair information
Shell pair cut-off parameter TPreSel        ...   1.0e-14
Total number of shell pairs                 ...      4656
Shell pairs after pre-screening             ...      4305
Total number of primitive shell pairs       ...     16826
Primitive shell pairs kept                  ...     11380
          la=0 lb=0:   1320 shell pairs
          la=1 lb=0:   1578 shell pairs
          la=1 lb=1:    494 shell pairs
          la=2 lb=0:    535 shell pairs
          la=2 lb=1:    319 shell pairs
          la=2 lb=2:     59 shell pairs

Calculating one electron integrals          ... done (  0.0 sec)
Calculating RI/J V-Matrix + Cholesky decomp.... done (  0.0 sec)
Calculating RI/C V-Matrix + Cholesky decomp.... done (  0.0 sec)
Calculating Nuclear repulsion               ... done (  0.0 sec) ENN=    566.614802785507 Eh

Diagonalization of the overlap matrix:
Smallest eigenvalue                        ... 3.006e-04
Time for diagonalization                   ...    0.005 sec
Threshold for overlap eigenvalues          ... 1.000e-07
Number of eigenvalues below threshold      ... 0
Time for construction of square roots      ...    0.003 sec
Total time needed                          ...    0.009 sec

-------------------
DFT GRID GENERATION
-------------------

General Integration Accuracy     IntAcc      ... 4.388
Radial Grid Type                 RadialGrid  ... OptM3 with GC (2021)
Angular Grid (max. ang.)         AngularGrid ... 4 (Lebedev-302)
Angular grid pruning method      GridPruning ... 4 (adaptive)
Weight generation scheme         WeightScheme... mBecke (2022)
Basis function cutoff            BFCut       ... 1.0000e-12
Integration weight cutoff        WCut        ... 1.0000e-14
Partially contracted basis set               ... off
Rotationally invariant grid construction     ... off
Angular grids for H and He will be reduced by one unit

Total number of grid points                  ...    98109
Total number of batches                      ...     1543
Average number of points per batch           ...       63
Average number of grid points per atom       ...     4672

--------------------
COSX GRID GENERATION
--------------------

GRIDX 1
-------
General Integration Accuracy     IntAcc      ... 3.816
Radial Grid Type                 RadialGrid  ... OptM3 with GC (2021)
Angular Grid (max. ang.)         AngularGrid ... 1 (Lebedev-50)
Angular grid pruning method      GridPruning ... 4 (adaptive)
Weight generation scheme         WeightScheme... mBecke (2022)
Basis function cutoff            BFCut       ... 1.0000e-12
Integration weight cutoff        WCut        ... 1.0000e-14
Partially contracted basis set               ... on
Rotationally invariant grid construction     ... off
Angular grids for H and He will be reduced by one unit

Total number of grid points                  ...    12490
Total number of batches                      ...      108
Average number of points per batch           ...      115
Average number of grid points per atom       ...      595
UseSFitting                                  ... on

GRIDX 2
-------
General Integration Accuracy     IntAcc      ... 4.020
Radial Grid Type                 RadialGrid  ... OptM3 with GC (2021)
Angular Grid (max. ang.)         AngularGrid ... 2 (Lebedev-110)
Angular grid pruning method      GridPruning ... 4 (adaptive)
Weight generation scheme         WeightScheme... mBecke (2022)
Basis function cutoff            BFCut       ... 1.0000e-12
Integration weight cutoff        WCut        ... 1.0000e-14
Partially contracted basis set               ... on
Rotationally invariant grid construction     ... off
Angular grids for H and He will be reduced by one unit

Total number of grid points                  ...    27115
Total number of batches                      ...      222
Average number of points per batch           ...      122
Average number of grid points per atom       ...     1291
UseSFitting                                  ... on

GRIDX 3
-------
General Integration Accuracy     IntAcc      ... 4.338
Radial Grid Type                 RadialGrid  ... OptM3 with GC (2021)
Angular Grid (max. ang.)         AngularGrid ... 3 (Lebedev-194)
Angular grid pruning method      GridPruning ... 4 (adaptive)
Weight generation scheme         WeightScheme... mBecke (2022)
Basis function cutoff            BFCut       ... 1.0000e-12
Integration weight cutoff        WCut        ... 1.0000e-14
Partially contracted basis set               ... on
Rotationally invariant grid construction     ... off
Angular grids for H and He will be reduced by one unit

Total number of grid points                  ...    59537
Total number of batches                      ...      475
Average number of points per batch           ...      125
Average number of grid points per atom       ...     2835
UseSFitting                                  ... on
Grids setup in   0.0 sec
Initializing property integral containers    ... done (  0.0 sec)

SHARK setup successfully completed in   1.1 seconds

Maximum memory used throughout the entire STARTUP-calculation: 27.8 MB


           ************************************************************
           *        Program running with 8 parallel MPI-processes     *
           *              working on a common directory               *
           ************************************************************
Occupation numbers will be reassigned to an Aufbau configuration
             **** ENERGY FILE WAS UPDATED (calc.en.tmp) ****
Finished Guess after   0.1 sec
Maximum memory used throughout the entire GUESS-calculation: 12.2 MB


           ************************************************************
           *        Program running with 8 parallel MPI-processes     *
           *              working on a common directory               *
           ************************************************************
--------------------
CPCM SOLVATION MODEL
--------------------
CPCM parameters:
  Epsilon                                         ...      16.7000
  Refrac                                          ...       1.2750
  Rsolv                                           ...       1.3000
  Surface type                                    ... GAUSSIAN VDW
  Discretization scheme                           ... Constant charge density
    Threshold for H atoms                         ...       5.0000 (charges/Ang^2)
    Threshold for non-H atoms                     ...       5.0000 (charges/Ang^2)
  Epsilon function type                           ...         CPCM
Solvent:                                          ... CUSTOM
Radii:
  Scheme                                          ... Element-dependent radii
  Radius for C  used is    3.8550 Bohr (=   2.0400 Ang.)
  Radius for O  used is    3.4469 Bohr (=   1.8240 Ang.)
  Radius for H  used is    2.4944 Bohr (=   1.3200 Ang.)
Calculating surface                               ...        done! (  0.0s)
Cavity surface points                             ...         1944
Cavity Volume                                     ...    1279.5827
Cavity Surface-area                               ...     691.9907
Calculating surface distance matrix               ...        done! (  0.1s)
Performing Cholesky decomposition & store         ...        done! (  0.1s)
Overall time for CPCM initialization              ...                 0.2s

----------------------------------------D-I-I-S--------------------------------------------
Iteration    Energy (Eh)           Delta-E    RMSDP     MaxDP     DIISErr   Damp  Time(sec)
-------------------------------------------------------------------------------------------
               ***  Starting incremental Fock matrix formation  ***
                              *** Initializing SOSCF ***
---------------------------------------S-O-S-C-F--------------------------------------
Iteration    Energy (Eh)           Delta-E    RMSDP     MaxDP     MaxGrad    Time(sec)
--------------------------------------------------------------------------------------
    1    -460.9549817495765183     0.00e+00  1.07e-04  3.18e-03  1.62e-04     1.3
               *** Restarting incremental Fock matrix formation ***
    2    -460.9550370320964703    -5.53e-05  3.99e-05  7.99e-04  2.54e-04     1.2
    3    -460.9550439088347957    -6.88e-06  1.93e-05  4.62e-04  1.08e-04     1.0
    4    -460.9550442148297407    -3.06e-07  7.29e-06  2.14e-04  1.21e-04     1.0
    5    -460.9550445574809601    -3.43e-07  1.33e-06  3.50e-05  8.63e-06     0.9
    6    -460.9550445585969101    -1.12e-09  5.08e-07  1.96e-05  1.10e-05     0.9
    7    -460.9550445600311832    -1.43e-09  1.77e-07  5.43e-06  1.36e-06     0.8
    8    -460.9550445590434720     9.88e-10  6.64e-08  2.56e-06  6.48e-07     1.3
                 **** Energy Check signals convergence ****

               *****************************************************
               *                     SUCCESS                       *
               *           SCF CONVERGED AFTER   8 CYCLES          *
               *****************************************************

Recomputing exchange energy using gridx3       ... done (    1.675 sec)
Old exchange energy                            :    -33.677581549 Eh
New exchange energy                            :    -33.677683428 Eh
Exchange energy change after final integration :     -0.000101879 Eh
Total energy after final integration           :   -460.955146438 Eh
             **** ENERGY FILE WAS UPDATED (calc.en.tmp) ****

----------------
TOTAL SCF ENERGY
----------------

Total Energy       :       -460.95514643777670 Eh          -12543.22722 eV

Components:
Nuclear Repulsion  :        566.61480278550744 Eh           15418.37264 eV
Electronic Energy  :      -1027.56126296916841 Eh          -27961.36349 eV
One Electron Energy:      -1747.56412431352783 Eh          -47553.63740 eV
Two Electron Energy:        720.00286134435942 Eh           19592.27391 eV
CPCM Dielectric    :         -0.00858437538246 Eh              -0.23359 eV

Virial components:
Potential Energy   :       -917.82915972177511 Eh          -24975.40116 eV
Kinetic Energy     :        456.87401328399835 Eh           12432.17394 eV
Virial Ratio       :          2.00893273207737

DFT components:
N(Alpha)           :       38.999959134093 electrons
N(Beta)            :       38.999959134093 electrons
N(Total)           :       77.999918268186 electrons
E(X)               :      -29.916172635370 Eh       
E(C)               :       -1.917258027698 Eh       
E(XC)              :      -31.833430663068 Eh       

CPCM Solvation Model Properties:
Surface-charge          :         -0.02162301444452
Corrected charge        :          0.00000000000000
Outlying charge corr.   :          0.00003043735656 Eh               0.00083 eV
Free-energy (cav+disp)  :  This term is not implemented in the current solvation scheme

---------------
SCF CONVERGENCE
---------------

  Last Energy change         ...   -9.8771e-10  Tolerance :   1.0000e-09
  Last MAX-Density change    ...    2.5607e-06  Tolerance :   1.0000e-08
  Last RMS-Density change    ...    6.6442e-08  Tolerance :   1.0000e-09
  Last DIIS Error            ...    1.8513e-03  Tolerance :   1.0000e-08
  Last Orbital Gradient      ...    6.4845e-07  Tolerance :   2.0000e-06
  Last Orbital Rotation      ...    9.1021e-07  Tolerance :   2.0000e-06


Total SCF time: 0 days 0 hours 0 min 10 sec 
Finished LeanSCF after  10.6 sec

Maximum memory used throughout the entire LEANSCF-calculation: 24.3 MB


           ************************************************************
           *        Program running with 8 parallel MPI-processes     *
           *              working on a common directory               *
           ************************************************************

------------------------------------------------------------------------------
                                ORCA  MP2 
------------------------------------------------------------------------------

Freezing NCore=22 chemical core electrons

----------------------
RI-MP2 ENERGY+GRADIENT
----------------------
Dimension of the orbital basis            ...  204
Dimension of the AuxC basis               ...  668
Memory devoted to MP2                     ... 8000 MB   
Data format for matrix containers         ... DOUBLE
Compression type for matrix containers    ... UNCOMPRESSED
Overall scaling of the MP2 energy         ...   2.700e-01

-----------------------
SHARK RI TRANSFORMATION
-----------------------

Number of basis functions                ...    204
Number of aux functions                  ...    668
Number of operators                      ...      1
Generation of IJK                        ... YES
Generation of IAK                        ... YES
Generation of ABK                        ... NO
Orbital Range Operator  0:    0-  38 to   39- 203

Aux basis identifier                     ...   AUXC
Contraction scheme used                  ... SEGMENTED
Do orthogonalization                     ... YES
All operator combinations                ... NO
Transpose (ia|K)                         ... NO
Integral generator used                  ... LIBINT
Starting integral generation + trafo... 
Half trafo (segmented) done. Total time =  0.1 sec. integrals=  0.1 sec trafo=  0.0 sec
Integral generation and half transformation done (  0.1 sec)

Reading or making V^(-1/2)          ... done (  0.0 sec)
Sorting IJK integrals               ... done (  0.1 sec)
Sorting IAK integrals               ... done (  0.1 sec)

SHARK RI integral transformation done. Total time =  0.3 sec.

Opening buffers                              ... done
Frozen core precalculation                   ... done

Starting loop over batches of integrals:

Operator 0  - window                       ... ( 11- 38)x( 39-203)
Operator 0  - Memory available             ...  8000 MB
Operator 0  - Memory needed per MO         ...   0.8 MB
Operator 0  - Number of orbitals per batch ... 4
Operator 0  - Number of batches            ... 1

OPERATOR  0   PASS   0:  MOs    11 ...   14 +   15 ...   18 +   19 ...   22 +   23 ...   26
                            +   27 ...   30 +   31 ...   34 +   35 ...   38
  Reading integrals       ... ok
  Internal MO  13
Closing buffer GIPV ( 0.03 GB; CompressionRatio= 1.00)
Time spent in pair loops =     0.904 sec
Deleting buffers (Ka|jb) ...done

-----------------------------------------------
 RI-MP2 CORRELATION ENERGY:     -0.494879980 Eh
-----------------------------------------------


---------------------
MP2 DENSITY FORMATION
---------------------

Completing the external part of the density      ... done
Storing the unrelaxed density                    ... done

Re-sorting 3-index density container for op 0    ... done
Computing external part of the Lagrangian        ... done
Calculating the xc-kernel                        ... done
Calculating G(D)                                 ... done
Completing the Lagrangian                        ... done
Solving the Z-vector equations                   ... Using XC Grid                  ... (calc.grid_cpscf.tmp) 
Recalculating density on grid  ... (calc.grho_cpscf0.tmp) done
Calculating the xc-kernel      ... (calc.fxc_cpscf0.tmp) done

-------------------
SHARK CP-SCF DRIVER
-------------------

Dimension of the orbital basis          ...    204
Dimension of the CPSCF-problem          ...   6435
Number of operators                     ...      1
Max. number of iterations               ...    128
Convergence Tolerance                   ... 3.0e-05
Number of perturbations                 ...      1
Perturbation type                       ... REAL

----------------------------
POPLE LINEAR EQUATION SOLVER
----------------------------

  ITERATION   0:   ||err||_max =   4.2962e-02 (   0.7 sec)
  ITERATION   1:   ||err||_max =   1.0846e-02 (   0.7 sec)
  ITERATION   2:   ||err||_max =   3.6871e-03 (   0.7 sec)
  ITERATION   3:   ||err||_max =   1.0959e-03 (   0.7 sec)
  ITERATION   4:   ||err||_max =   3.5089e-04 (   0.7 sec)
  ITERATION   5:   ||err||_max =   1.1821e-04 (   0.7 sec)
  ITERATION   6:   ||err||_max =   2.5103e-05 (   0.7 sec)
done
Finalizing the relaxed density                   ... done
Transforming P to the AO basis                   ... done
Storing the relaxed density                      ... done

------------------------------------
ENERGY WEIGHTED DENSITY FINALIZATION
------------------------------------

Gathering the parts of the W-matrix              ... done
Forming the Z-density                            ... done
Transforming Z to the AO basis                   ... done
Calculating G(Z)                                 ... done
Finalizing the W-matrix                          ... done
Transforming W to the AO basis and storing       ... done

----------------------------------
MP2 DERIVATIVE INTEGRAL GENERATION
----------------------------------

Input SCF Electron Density              ... calc.scfp
Input Correlated Electron Density       ... calc.pmp2re
Input Energy Weighted Density           ... calc.wmp2.tmp

Nuclear repulsion gradient              ... done (  0.0 sec)
HCore & Overlap gradient  (SHARK)       ... done (  0.1 sec)
Two-electron RIJ gradient terms         ... done (  0.5 sec)

-----------------------------------------------------------
MP2 COSX Grid Generation
-----------------------------------------------------------

General Integration Accuracy     IntAcc      ... 4.871
Radial Grid Type                 RadialGrid  ... OptM3 with GC (2021)
Angular Grid (max. ang.)         AngularGrid ... 4 (Lebedev-302)
Angular grid pruning method      GridPruning ... 4 (adaptive)
Weight generation scheme         WeightScheme... mBecke (2022)
Basis function cutoff            BFCut       ... 1.0000e-12
Integration weight cutoff        WCut        ... 1.0000e-14
Partially contracted basis set               ... on
Rotationally invariant grid construction     ... off
Angular grids for H and He will be reduced by one unit

Total number of grid points                  ...   112897
Total number of batches                      ...      893
Average number of points per batch           ...      126
Average number of grid points per atom       ...     5376
UseSFitting                                  ... on
Two-electron COSX gradient terms        ... 
Integration Timings:
Total Time                  =     5.3 sec
Basis fcn evaluation        =     0.1 sec
Density evaluation          =     0.1 sec
A evaluation                =     4.4 sec
A derivative evaluation     =     0.0 sec
S-fit derivative evaluation =     0.0 sec
anal. over. der. evaluation =     0.0 sec
num. over. der. evaluation  =     0.3 sec
K(P) evaluation             =     0.1 sec
finalize                    =     0.0 sec

done (  5.9 sec)
CPCM gradient                           ... done (  1.0 sec)
DFT XC gradient                         ... done (  0.7 sec)
Empirical dispersion gradient           ... done (  0.0 sec)

-------
TIMINGS
-------

Total time                :   18.090 sec
Integral trafo            :    0.306 sec (  1.7%)
FC preparation            :    0.063 sec (  0.3%)
I/O of integrals          :    0.077 sec (  0.4%)
K(i,j) operators          :    0.120 sec (  0.7%)
T(i,j) pair energies      :    0.017 sec (  0.1%)
V**(-1/2)                 :    0.118 sec (  0.7%)
Gamma(ia|P)               :    0.116 sec (  0.6%)
Gamma-Trafo               :    0.042 sec (  0.2%)
D(virtual)                :    0.005 sec (  0.0%)
D(internal)               :    0.165 sec (  0.9%)
W(virtual)                :    0.010 sec (  0.1%)
W(internal)               :    0.203 sec (  1.1%)
L(virtual)                :    0.141 sec (  0.8%)
L(internal)               :    0.018 sec (  0.1%)
XC kernel                 :    0.019 sec (  0.1%)
G(D)                      :    1.342 sec (  7.4%)
G(Z)                      :    1.337 sec (  7.4%)
Z-vector solution         :    5.201 sec ( 28.8%)
3-index derivative        :    0.254 sec (  1.4%)
2-index derivative        :    0.028 sec (  0.2%)
Fock matrix gradient      :    8.188 sec ( 45.3%)


---------------------------------------
MP2 TOTAL ENERGY:     -461.450026417 Eh
---------------------------------------

The final MP2 gradient
  0:   0.00168841  -0.00174068   0.00088243
  1:  -0.00049652   0.00028103   0.00026444
  2:  -0.00010440  -0.00016738  -0.00014911
  3:   0.00005222  -0.00003321  -0.00000577
  4:   0.00003009   0.00007221   0.00002772
  5:  -0.00007295  -0.00006024  -0.00001395
  6:   0.00011727  -0.00002911   0.00002148
  7:   0.00181726  -0.00100086  -0.00189979
  8:  -0.00242095   0.00225121   0.00044026
  9:  -0.00170781  -0.00086251   0.00250947
 10:  -0.00006405   0.00017572  -0.00004639
 11:   0.00009505   0.00007965   0.00003764
 12:  -0.00004192   0.00000779  -0.00000031
 13:  -0.00000371   0.00000612   0.00000133
 14:  -0.00001364  -0.00000890  -0.00000308
 15:   0.00000106  -0.00000583   0.00000018
 16:  -0.00053890   0.00022491  -0.00014556
 17:   0.00002003   0.00075970  -0.00029100
 18:   0.00002849   0.00032261  -0.00020067
 19:   0.00057589  -0.00031000  -0.00038236
 20:   0.00106481  -0.00001716  -0.00103567

-----------------------------------
NORM OF THE MP2 GRADIENT:  0.006337
-----------------------------------

Maximum memory used throughout the entire MP2-calculation: 45.8 MB


-------------------------------------------------------------------------------
                          DFT DISPERSION CORRECTION                            
                                                                               
                              DFTD3 V3.1  Rev 1                                
                          USING Becke-Johnson damping                          
-------------------------------------------------------------------------------
-------------------------   ----------------
Dispersion correction           -0.018105762
-------------------------   ----------------


-------------------------   --------------------
FINAL SINGLE POINT ENERGY      -461.468132179437
-------------------------   --------------------

------------------------------------------------------------------------------
                         ORCA GEOMETRY RELAXATION STEP
------------------------------------------------------------------------------

Reading the OPT-File                    .... done
Getting information on internals        .... done
Copying old internal coords+grads       .... done
Making the new internal coordinates     .... (2022 redundants) done
Validating the new internal coordinates .... (2022 redundants) done
Calculating the B-matrix                .... done
Calculating the G,G- and P matrices     .... done
Transforming gradient to internals      .... done
Projecting the internal gradient        .... done
Number of atoms                         ....  21
Number of internal coordinates          .... 108
Current Energy                          ....  -461.468132179 Eh
Current gradient norm                   ....     0.006336510 Eh/bohr
Maximum allowed component of the step   ....  0.300
Current trust radius                    ....  0.700
Updating the Hessian (BFGS)             .... done
Forming the augmented Hessian           .... done
Diagonalizing the augmented Hessian     .... done
Last element of RFO vector              ....  0.999379897
Lowest eigenvalues of augmented Hessian:
 -0.000106062  0.011308420  0.013745705  0.015808605  0.020107411
Length of the computed step             ....  0.035232937
The final length of the internal step   ....  0.035232937
Converting the step to Cartesian space:
 Initial RMS(Int)=    0.0033902909
Transforming coordinates:
 Iter   0:  RMS(Cart)=    0.0062612823 RMS(Int)=    0.0033894991
done
Storing new coordinates                 .... done
The predicted energy change is          ....    -0.000053097
Previously predicted energy change      ....    -0.000152537
Actually observed energy change         ....    -0.000211107
Ratio of predicted to observed change   ....     1.383973223
New trust radius                        ....     0.700000000

                                .--------------------.
          ----------------------|Geometry convergence|-------------------------
          Item                value                   Tolerance       Converged
          ---------------------------------------------------------------------
          Energy change      -0.0002111071            0.0000010000      NO
          RMS gradient        0.0004382964            0.0000300000      NO
          MAX gradient        0.0022665985            0.0001000000      NO
          RMS step            0.0033902909            0.0006000000      NO
          MAX step            0.0119297183            0.0010000000      NO
          ........................................................
          Max(Bonds)      0.0052      Max(Angles)    0.61
          Max(Dihed)        0.68      Max(Improp)    0.00
          ---------------------------------------------------------------------

The optimization has not yet converged - more geometry cycles are needed


    ---------------------------------------------------------------------------
                         Redundant Internal Coordinates
                            (Angstroem and degrees)

        Definition                    Value    dE/dq     Step     New-Value
    ----------------------------------------------------------------------------
     1. B(C   1,C   0)                1.5089  0.000370 -0.0010    1.5079   
     2. B(C   2,C   1)                1.4031  0.000097 -0.0001    1.4030   
     3. B(C   3,C   2)                1.3983 -0.000017  0.0000    1.3983   
     4. B(C   4,C   3)                1.4000  0.000031 -0.0001    1.4000   
     5. B(C   5,C   4)                1.3992 -0.000041  0.0001    1.3992   
     6. B(C   6,C   5)                1.3990  0.000073 -0.0001    1.3989   
     7. B(C   6,C   1)                1.4022 -0.000076  0.0002    1.4024   
     8. B(C   7,C   0)                1.5633  0.001665 -0.0025    1.5608   
     9. B(C   8,C   7)                1.5039 -0.002267  0.0052    1.5091   
    10. B(C   9,C   8)                1.3400  0.001140 -0.0011    1.3390   
    11. B(O  10,C   9)                1.3634 -0.000867  0.0007    1.3641   
    12. B(O  10,C   0)                1.4513 -0.000253  0.0014    1.4528   
    13. B(H  11,C   2)                1.0908  0.000005 -0.0000    1.0908   
    14. B(H  12,C   3)                1.0919  0.000003 -0.0000    1.0919   
    15. B(H  13,C   4)                1.0917  0.000003 -0.0000    1.0917   
    16. B(H  14,C   5)                1.0918  0.000004 -0.0000    1.0917   
    17. B(H  15,C   6)                1.0928 -0.000005  0.0000    1.0928   
    18. B(H  16,C   0)                1.1002  0.000009 -0.0001    1.1001   
    19. B(H  17,C   7)                1.1023  0.000220 -0.0005    1.1018   
    20. B(H  18,C   7)                1.1014  0.000290 -0.0007    1.1007   
    21. B(H  19,C   8)                1.0891  0.000667 -0.0011    1.0879   
    22. B(H  20,C   9)                1.0902  0.000457 -0.0005    1.0897   
    23. A(O  10,C   0,H  16)          107.08  0.000062   -0.18    106.91   
    24. A(C   1,C   0,C   7)          113.79 -0.000173    0.02    113.80   
    25. A(C   7,C   0,O  10)          106.42  0.000766   -0.22    106.20   
    26. A(C   1,C   0,O  10)          110.00 -0.000310    0.02    110.02   
    27. A(C   7,C   0,H  16)          110.33 -0.000106    0.05    110.38   
    28. A(C   1,C   0,H  16)          108.99 -0.000210    0.28    109.27   
    29. A(C   2,C   1,C   6)          119.18  0.000037   -0.02    119.16   
    30. A(C   0,C   1,C   2)          120.89 -0.000162    0.05    120.94   
    31. A(C   0,C   1,C   6)          119.88  0.000126   -0.04    119.84   
    32. A(C   1,C   2,C   3)          120.33 -0.000005    0.00    120.33   
    33. A(C   1,C   2,H  11)          119.44 -0.000134    0.04    119.48   
    34. A(C   3,C   2,H  11)          120.23  0.000138   -0.05    120.18   
    35. A(C   2,C   3,C   4)          120.25 -0.000043    0.01    120.26   
    36. A(C   4,C   3,H  12)          119.98 -0.000020    0.01    119.99   
    37. A(C   2,C   3,H  12)          119.77  0.000064   -0.02    119.76   
    38. A(C   3,C   4,H  13)          120.17 -0.000017    0.00    120.17   
    39. A(C   5,C   4,H  13)          120.17 -0.000027    0.01    120.17   
    40. A(C   3,C   4,C   5)          119.66  0.000043   -0.01    119.65   
    41. A(C   6,C   5,H  14)          119.83  0.000017   -0.01    119.83   
    42. A(C   4,C   5,H  14)          120.10 -0.000024    0.01    120.11   
    43. A(C   4,C   5,C   6)          120.06  0.000007   -0.00    120.06   
    44. A(C   5,C   6,H  15)          119.96  0.000018   -0.01    119.95   
    45. A(C   1,C   6,H  15)          119.52  0.000022   -0.01    119.51   
    46. A(C   1,C   6,C   5)          120.52 -0.000040    0.01    120.53   
    47. A(C   0,C   7,H  18)          111.08  0.000337   -0.05    111.02   
    48. A(C   8,C   7,H  17)          112.80  0.000376   -0.16    112.64   
    49. A(C   0,C   7,H  17)          111.54  0.000574   -0.23    111.31   
    50. A(C   0,C   7,C   8)          101.77 -0.000992    0.26    102.03   
    51. A(H  17,C   7,H  18)          106.80 -0.000334    0.11    106.91   
    52. A(C   8,C   7,H  18)          112.94  0.000076    0.07    113.02   
    53. A(C   7,C   8,C   9)          108.95  0.000880   -0.27    108.67   
    54. A(C   9,C   8,H  19)          125.24 -0.000794    0.25    125.49   
    55. A(C   7,C   8,H  19)          125.80 -0.000087    0.02    125.83   
    56. A(C   8,C   9,O  10)          115.15  0.000100    0.05    115.20   
    57. A(O  10,C   9,H  20)          115.58  0.001406   -0.61    114.97   
    58. A(C   8,C   9,H  20)          129.27 -0.001506    0.56    129.83   
    59. A(C   0,O  10,C   9)          107.69 -0.000757    0.17    107.87   
    60. D(C   6,C   1,C   0,C   7)    -92.81  0.000291    0.24    -92.57   
    61. D(C   2,C   1,C   0,H  16)   -151.94 -0.000116    0.51   -151.42   
    62. D(C   2,C   1,C   0,O  10)    -34.81 -0.000341    0.48    -34.33   
    63. D(C   6,C   1,C   0,O  10)    147.90 -0.000354    0.49    148.39   
    64. D(C   2,C   1,C   0,C   7)     84.47  0.000304    0.23     84.70   
    65. D(C   3,C   2,C   1,C   6)      0.23 -0.000000    0.02      0.25   
    66. D(H  11,C   2,C   1,C   6)   -179.18  0.000001    0.01   -179.16   
    67. D(H  11,C   2,C   1,C   0)      3.52 -0.000014    0.03      3.55   
    68. D(C   3,C   2,C   1,C   0)   -177.08 -0.000015    0.03   -177.05   
    69. D(H  12,C   3,C   2,H  11)     -0.37 -0.000002   -0.00     -0.38   
    70. D(H  12,C   3,C   2,C   1)   -179.77  0.000002   -0.01   -179.78   
    71. D(C   4,C   3,C   2,H  11)    179.51 -0.000005   -0.00    179.51   
    72. D(C   4,C   3,C   2,C   1)      0.11 -0.000001   -0.01      0.11   
    73. D(C   5,C   4,C   3,H  12)    179.63 -0.000003    0.00    179.64   
    74. D(C   5,C   4,C   3,C   2)     -0.25  0.000000   -0.00     -0.25   
    75. D(H  13,C   4,C   3,H  12)     -0.00 -0.000001    0.00     -0.00   
    76. D(H  13,C   4,C   3,C   2)   -179.89  0.000002   -0.00   -179.89   
    77. D(H  14,C   5,C   4,H  13)      0.16 -0.000001    0.00      0.16   
    78. D(H  14,C   5,C   4,C   3)   -179.48  0.000001    0.00   -179.48   
    79. D(C   6,C   5,C   4,H  13)    179.68  0.000001   -0.00    179.68   
    80. D(C   6,C   5,C   4,C   3)      0.04  0.000003   -0.00      0.04   
    81. D(H  15,C   6,C   5,H  14)      0.11  0.000002   -0.01      0.10   
    82. D(H  15,C   6,C   5,C   4)   -179.42  0.000001   -0.01   -179.42   
    83. D(C   1,C   6,C   5,H  14)    179.83 -0.000003    0.01    179.84   
    84. D(C   1,C   6,C   5,C   4)      0.30 -0.000005    0.02      0.32   
    85. D(H  15,C   6,C   1,C   2)    179.28 -0.000002   -0.00    179.28   
    86. D(H  15,C   6,C   1,C   0)     -3.38  0.000005   -0.01     -3.39   
    87. D(C   5,C   6,C   1,C   2)     -0.43  0.000004   -0.02     -0.46   
    88. D(C   5,C   6,C   1,C   0)    176.90  0.000010   -0.03    176.86   
    89. D(C   8,C   7,C   0,O  10)     -1.65 -0.000110   -0.22     -1.87   
    90. D(C   8,C   7,C   0,C   1)   -122.95 -0.000148   -0.11   -123.06   
    91. D(H  17,C   7,C   0,H  16)   -125.30  0.000472   -0.68   -125.98   
    92. D(H  17,C   7,C   0,O  10)    118.87  0.000027   -0.38    118.49   
    93. D(H  17,C   7,C   0,C   1)     -2.43 -0.000011   -0.27     -2.70   
    94. D(C   8,C   7,C   0,H  16)    114.19  0.000334   -0.53    113.66   
    95. D(H  19,C   8,C   7,H  17)     60.26 -0.000210    0.27     60.53   
    96. D(H  19,C   8,C   7,C   0)    179.89  0.000054    0.06    179.95   
    97. D(C   9,C   8,C   7,H  18)    120.40 -0.000065    0.26    120.66   
    98. D(C   9,C   8,C   7,H  17)   -118.38 -0.000167    0.36   -118.02   
    99. D(C   9,C   8,C   7,C   0)      1.25  0.000096    0.14      1.40   
   100. D(H  20,C   9,C   8,H  19)      0.68 -0.000006   -0.07      0.61   
   101. D(H  20,C   9,C   8,C   7)    179.33 -0.000037   -0.15    179.17   
   102. D(O  10,C   9,C   8,H  19)   -179.04 -0.000046    0.09   -178.95   
   103. D(O  10,C   9,C   8,C   7)     -0.39 -0.000076    0.00     -0.39   
   104. D(C   0,O  10,C   9,H  20)    179.48 -0.000033    0.02    179.50   
   105. D(C   0,O  10,C   9,C   8)     -0.76 -0.000007   -0.15     -0.91   
   106. D(C   9,O  10,C   0,H  16)   -116.49 -0.000222    0.36   -116.13   
   107. D(C   9,O  10,C   0,C   7)      1.52  0.000073    0.21      1.73   
   108. D(C   9,O  10,C   0,C   1)    125.21  0.000163    0.11    125.32   
    ----------------------------------------------------------------------------

Geometry step timings:
Preparation and reading OPT file:      0.001 s (18.513 %)
Internal coordinates            :      0.000 s ( 0.626 %)
B/P matrices and projection     :      0.001 s (24.540 %)
Hessian update/contruction      :      0.000 s ( 7.808 %)
Making the step                 :      0.001 s (19.804 %)
Converting the step to Cartesian:      0.000 s ( 2.270 %)
Storing new data                :      0.000 s ( 0.861 %)
Checking convergence            :      0.000 s ( 0.313 %)
Final printing                  :      0.001 s (25.225 %)
Total time                      :      0.005 s

Time for energy+gradient        :     30.642 s
Time for complete geometry iter :     30.841 s

         *************************************************************
         *                GEOMETRY OPTIMIZATION CYCLE   6            *
         *************************************************************
---------------------------------
CARTESIAN COORDINATES (ANGSTROEM)
---------------------------------
  C      0.985537    0.593216    0.485720
  C     -0.463359    0.239508    0.263498
  C     -0.829194   -1.012823   -0.252395
  C     -2.171894   -1.305043   -0.511241
  C     -3.163120   -0.348907   -0.259747
  C     -2.804203    0.900640    0.257623
  C     -1.461225    1.190734    0.520492
  C      1.701728    1.144334   -0.786901
  C      2.857441    0.185614   -0.937049
  C      2.780049   -0.734253    0.032814
  O      1.729433   -0.587231    0.890323
  H     -0.058679   -1.761515   -0.441321
  H     -2.446438   -2.284026   -0.909363
  H     -4.211161   -0.579120   -0.460659
  H     -3.571919    1.648765    0.464563
  H     -1.183900    2.163818    0.933389
  H      1.060214    1.316796    1.310959
  H      1.028996    1.137483   -1.659398
  H      2.023453    2.186483   -0.638766
  H      3.614642    0.218290   -1.717550
  H      3.425644   -1.587748    0.238362

----------------------------
CARTESIAN COORDINATES (A.U.)
----------------------------
  NO LB      ZA    FRAG     MASS         X           Y           Z
   0 C     6.0000    0    12.011    1.862395    1.121016    0.917878
   1 C     6.0000    0    12.011   -0.875622    0.452604    0.497939
   2 C     6.0000    0    12.011   -1.566949   -1.913958   -0.476957
   3 C     6.0000    0    12.011   -4.104285   -2.466174   -0.966106
   4 C     6.0000    0    12.011   -5.977430   -0.659338   -0.490851
   5 C     6.0000    0    12.011   -5.299176    1.701963    0.486837
   6 C     6.0000    0    12.011   -2.761316    2.250160    0.983587
   7 C     6.0000    0    12.011    3.215799    2.162478   -1.487027
   8 C     6.0000    0    12.011    5.399782    0.350760   -1.770766
   9 C     6.0000    0    12.011    5.253531   -1.387537    0.062009
  10 O     8.0000    0    15.999    3.268155   -1.109706    1.682467
  11 H     1.0000    0     1.008   -0.110888   -3.328781   -0.833977
  12 H     1.0000    0     1.008   -4.623097   -4.316184   -1.718448
  13 H     1.0000    0     1.008   -7.957940   -1.094378   -0.870519
  14 H     1.0000    0     1.008   -6.749948    3.115714    0.877898
  15 H     1.0000    0     1.008   -2.237246    4.089023    1.763849
  16 H     1.0000    0     1.008    2.003515    2.488384    2.477353
  17 H     1.0000    0     1.008    1.944521    2.149532   -3.135808
  18 H     1.0000    0     1.008    3.823772    4.131855   -1.207093
  19 H     1.0000    0     1.008    6.830684    0.412509   -3.245700
  20 H     1.0000    0     1.008    6.473530   -3.000409    0.450438

--------------------------------
INTERNAL COORDINATES (ANGSTROEM)
--------------------------------
 C      0   0   0     0.000000000000     0.00000000     0.00000000
 C      1   0   0     1.507910204231     0.00000000     0.00000000
 C      2   1   0     1.402965310909   120.93909516     0.00000000
 C      3   2   1     1.398298364625   120.33161119   182.95390435
 C      4   3   2     1.399990988912   120.25773688     0.10844089
 C      5   4   3     1.399235332392   119.65026359   359.74759731
 C      6   5   4     1.398872230625   120.06178270     0.04067789
 C      1   2   3     1.560840881729   113.80077765    84.70171525
 C      8   1   2     1.509093288137   102.01736363   236.94230541
 C      9   8   1     1.338946623324   108.67004270     1.39544098
 O     10   9   8     1.364086138576   115.20265380   359.60384918
 H      3   2   1     1.090837027307   119.48226345     3.54603297
 H      4   3   2     1.091917362876   119.75538835   180.21953510
 H      5   4   3     1.091674503431   120.17481554   180.10910554
 H      6   5   4     1.091742976472   120.10976908   180.52212386
 H      7   6   5     1.092834309402   119.95231563   180.57584767
 H      1   2   3     1.100074462647   109.27294991   208.58071616
 H      8   1   2     1.101755619779   111.30387637   357.29836936
 H      8   1   2     1.100693522168   111.02020313   116.27098935
 H      9   8   1     1.087935604479   125.82538651   179.94399237
 H     10   9   8     1.089723745473   129.82651620   179.15875058

---------------------------
INTERNAL COORDINATES (A.U.)
---------------------------
 C      0   0   0     0.000000000000     0.00000000     0.00000000
 C      1   0   0     2.849537320542     0.00000000     0.00000000
 C      2   1   0     2.651220213010   120.93909516     0.00000000
 C      3   2   1     2.642400962651   120.33161119   182.95390435
 C      4   3   2     2.645599559002   120.25773688     0.10844089
 C      5   4   3     2.644171575127   119.65026359   359.74759731
 C      6   5   4     2.643485412228   120.06178270     0.04067789
 C      1   2   3     2.949561805096   113.80077765    84.70171525
 C      8   1   2     2.851773025117   102.01736363   236.94230541
 C      9   8   1     2.530242426022   108.67004270     1.39544098
 O     10   9   8     2.577749224986   115.20265380   359.60384918
 H      3   2   1     2.061383238351   119.48226345     3.54603297
 H      4   3   2     2.063424776709   119.75538835   180.21953510
 H      5   4   3     2.062965838870   120.17481554   180.10910554
 H      6   5   4     2.063095234164   120.10976908   180.52212386
 H      7   6   5     2.065157554523   119.95231563   180.57584767
 H      1   2   3     2.078839461324   109.27294991   208.58071616
 H      8   1   2     2.082016387891   111.30387637   357.29836936
 H      8   1   2     2.080009314279   111.02020313   116.27098935
 H      9   8   1     2.055900343808   125.82538651   179.94399237
 H     10   9   8     2.059279440575   129.82651620   179.15875058


           ************************************************************
           *        Program running with 8 parallel MPI-processes     *
           *              working on a common directory               *
           ************************************************************
------------------------------------------------------------------------------
                   ___                                                        
                  /   \      - P O W E R E D   B Y -                         
                 /     \                                                     
                 |  |  |   _    _      __       _____    __    __             
                 |  |  |  | |  | |    /  \     |  _  \  |  |  /  |          
                  \  \/   | |  | |   /    \    | | | |  |  | /  /          
                 / \  \   | |__| |  /  /\  \   | |_| |  |  |/  /          
                |  |  |   |  __  | /  /__\  \  |    /   |      \           
                |  |  |   | |  | | |   __   |  |    \   |  |\   \          
                \     /   | |  | | |  |  |  |  | |\  \  |  | \   \       
                 \___/    |_|  |_| |__|  |__|  |_| \__\ |__|  \__/        
                                                                              
                      - O R C A' S   B I G   F R I E N D -                    
                                      &                                       
                       - I N T E G R A L  F E E D E R -                       
                                                                              
 v1 FN, 2020, v2 2021, v3 2022-2024                                           
------------------------------------------------------------------------------


----------------------
SHARK INTEGRAL PACKAGE
----------------------

Number of atoms                             ...     21
Number of basis functions                   ...    204
Number of shells                            ...     96
Maximum angular momentum                    ...      2
Integral batch strategy                     ... SHARK/LIBINT Hybrid
RI-J (if used) integral strategy            ... SPLIT-RIJ (Revised 2003 algorithm where possible)
Printlevel                                  ...      1
Contraction scheme used                     ... SEGMENTED contraction
Prescreening option                         ... SCHWARTZ
   Thresh                                   ... 1.000e-12
   Tcut                                     ... 1.000e-14
   Tpresel                                  ... 1.000e-14 
Coulomb Range Separation                    ... NOT USED
Exchange Range Separation                   ... NOT USED
Multipole approximations                    ... NOT USED
Finite Nucleus Model                        ... NOT USED
CABS basis                                  ... NOT available
Auxiliary Coulomb fitting basis             ... AVAILABLE
   # of basis functions in Aux-J            ...    649
   # of shells in Aux-J                     ...    215
   Maximum angular momentum in Aux-J        ...      4
Auxiliary J/K fitting basis                 ... NOT available
Auxiliary Correlation fitting basis         ... AVAILABLE
   # of basis functions in Aux-C            ...    668
   # of shells in Aux-C                     ...    236
   Maximum angular momentum in Aux-C        ...      3
Auxiliary 'external' fitting basis          ... NOT available

Checking pre-screening integrals            ... done (  0.0 sec) Dimension = 96
Check shell pair data                       ... done (  0.0 sec)
Shell pair information
Shell pair cut-off parameter TPreSel        ...   1.0e-14
Total number of shell pairs                 ...      4656
Shell pairs after pre-screening             ...      4305
Total number of primitive shell pairs       ...     16826
Primitive shell pairs kept                  ...     11382
          la=0 lb=0:   1321 shell pairs
          la=1 lb=0:   1578 shell pairs
          la=1 lb=1:    494 shell pairs
          la=2 lb=0:    534 shell pairs
          la=2 lb=1:    319 shell pairs
          la=2 lb=2:     59 shell pairs

Calculating one electron integrals          ... done (  0.0 sec)
Calculating RI/J V-Matrix + Cholesky decomp.... done (  0.0 sec)
Calculating RI/C V-Matrix + Cholesky decomp.... done (  0.0 sec)
Calculating Nuclear repulsion               ... done (  0.0 sec) ENN=    566.548424243619 Eh

Diagonalization of the overlap matrix:
Smallest eigenvalue                        ... 3.005e-04
Time for diagonalization                   ...    0.005 sec
Threshold for overlap eigenvalues          ... 1.000e-07
Number of eigenvalues below threshold      ... 0
Time for construction of square roots      ...    0.002 sec
Total time needed                          ...    0.010 sec

-------------------
DFT GRID GENERATION
-------------------

General Integration Accuracy     IntAcc      ... 4.388
Radial Grid Type                 RadialGrid  ... OptM3 with GC (2021)
Angular Grid (max. ang.)         AngularGrid ... 4 (Lebedev-302)
Angular grid pruning method      GridPruning ... 4 (adaptive)
Weight generation scheme         WeightScheme... mBecke (2022)
Basis function cutoff            BFCut       ... 1.0000e-12
Integration weight cutoff        WCut        ... 1.0000e-14
Partially contracted basis set               ... off
Rotationally invariant grid construction     ... off
Angular grids for H and He will be reduced by one unit

Total number of grid points                  ...    98108
Total number of batches                      ...     1543
Average number of points per batch           ...       63
Average number of grid points per atom       ...     4672

--------------------
COSX GRID GENERATION
--------------------

GRIDX 1
-------
General Integration Accuracy     IntAcc      ... 3.816
Radial Grid Type                 RadialGrid  ... OptM3 with GC (2021)
Angular Grid (max. ang.)         AngularGrid ... 1 (Lebedev-50)
Angular grid pruning method      GridPruning ... 4 (adaptive)
Weight generation scheme         WeightScheme... mBecke (2022)
Basis function cutoff            BFCut       ... 1.0000e-12
Integration weight cutoff        WCut        ... 1.0000e-14
Partially contracted basis set               ... on
Rotationally invariant grid construction     ... off
Angular grids for H and He will be reduced by one unit

Total number of grid points                  ...    12489
Total number of batches                      ...      108
Average number of points per batch           ...      115
Average number of grid points per atom       ...      595
UseSFitting                                  ... on

GRIDX 2
-------
General Integration Accuracy     IntAcc      ... 4.020
Radial Grid Type                 RadialGrid  ... OptM3 with GC (2021)
Angular Grid (max. ang.)         AngularGrid ... 2 (Lebedev-110)
Angular grid pruning method      GridPruning ... 4 (adaptive)
Weight generation scheme         WeightScheme... mBecke (2022)
Basis function cutoff            BFCut       ... 1.0000e-12
Integration weight cutoff        WCut        ... 1.0000e-14
Partially contracted basis set               ... on
Rotationally invariant grid construction     ... off
Angular grids for H and He will be reduced by one unit

Total number of grid points                  ...    27115
Total number of batches                      ...      222
Average number of points per batch           ...      122
Average number of grid points per atom       ...     1291
UseSFitting                                  ... on

GRIDX 3
-------
General Integration Accuracy     IntAcc      ... 4.338
Radial Grid Type                 RadialGrid  ... OptM3 with GC (2021)
Angular Grid (max. ang.)         AngularGrid ... 3 (Lebedev-194)
Angular grid pruning method      GridPruning ... 4 (adaptive)
Weight generation scheme         WeightScheme... mBecke (2022)
Basis function cutoff            BFCut       ... 1.0000e-12
Integration weight cutoff        WCut        ... 1.0000e-14
Partially contracted basis set               ... on
Rotationally invariant grid construction     ... off
Angular grids for H and He will be reduced by one unit

Total number of grid points                  ...    59531
Total number of batches                      ...      474
Average number of points per batch           ...      125
Average number of grid points per atom       ...     2835
UseSFitting                                  ... on
Grids setup in   0.0 sec
Initializing property integral containers    ... done (  0.0 sec)

SHARK setup successfully completed in   1.1 seconds

Maximum memory used throughout the entire STARTUP-calculation: 27.8 MB


           ************************************************************
           *        Program running with 8 parallel MPI-processes     *
           *              working on a common directory               *
           ************************************************************
Occupation numbers will be reassigned to an Aufbau configuration
             **** ENERGY FILE WAS UPDATED (calc.en.tmp) ****
Finished Guess after   0.1 sec
Maximum memory used throughout the entire GUESS-calculation: 12.2 MB


           ************************************************************
           *        Program running with 8 parallel MPI-processes     *
           *              working on a common directory               *
           ************************************************************
--------------------
CPCM SOLVATION MODEL
--------------------
CPCM parameters:
  Epsilon                                         ...      16.7000
  Refrac                                          ...       1.2750
  Rsolv                                           ...       1.3000
  Surface type                                    ... GAUSSIAN VDW
  Discretization scheme                           ... Constant charge density
    Threshold for H atoms                         ...       5.0000 (charges/Ang^2)
    Threshold for non-H atoms                     ...       5.0000 (charges/Ang^2)
  Epsilon function type                           ...         CPCM
Solvent:                                          ... CUSTOM
Radii:
  Scheme                                          ... Element-dependent radii
  Radius for C  used is    3.8550 Bohr (=   2.0400 Ang.)
  Radius for O  used is    3.4469 Bohr (=   1.8240 Ang.)
  Radius for H  used is    2.4944 Bohr (=   1.3200 Ang.)
Calculating surface                               ...        done! (  0.0s)
Cavity surface points                             ...         1947
Cavity Volume                                     ...    1279.8555
Cavity Surface-area                               ...     692.2370
Calculating surface distance matrix               ...        done! (  0.1s)
Performing Cholesky decomposition & store         ...        done! (  0.1s)
Overall time for CPCM initialization              ...                 0.2s

----------------------------------------D-I-I-S--------------------------------------------
Iteration    Energy (Eh)           Delta-E    RMSDP     MaxDP     DIISErr   Damp  Time(sec)
-------------------------------------------------------------------------------------------
               ***  Starting incremental Fock matrix formation  ***
                              *** Initializing SOSCF ***
---------------------------------------S-O-S-C-F--------------------------------------
Iteration    Energy (Eh)           Delta-E    RMSDP     MaxDP     MaxGrad    Time(sec)
--------------------------------------------------------------------------------------
    1    -460.9550602079704049     0.00e+00  1.05e-04  2.56e-03  1.11e-04     1.2
               *** Restarting incremental Fock matrix formation ***
    2    -460.9551158434661602    -5.56e-05  4.05e-05  8.06e-04  1.93e-04     1.2
    3    -460.9551238815603256    -8.04e-06  1.82e-05  3.99e-04  7.28e-05     1.0
    4    -460.9551242653950567    -3.84e-07  6.42e-06  2.47e-04  1.06e-04     1.0
    5    -460.9551245413650804    -2.76e-07  1.49e-06  3.33e-05  1.22e-05     1.0
    6    -460.9551245499004608    -8.54e-09  5.90e-07  2.41e-05  1.07e-05     0.9
    7    -460.9551245493611304     5.39e-10  2.21e-07  6.69e-06  2.77e-06     0.8
                 **** Energy Check signals convergence ****

               *****************************************************
               *                     SUCCESS                       *
               *           SCF CONVERGED AFTER   7 CYCLES          *
               *****************************************************

Recomputing exchange energy using gridx3       ... done (    1.676 sec)
Old exchange energy                            :    -33.677615406 Eh
New exchange energy                            :    -33.677718221 Eh
Exchange energy change after final integration :     -0.000102815 Eh
Total energy after final integration           :   -460.955227364 Eh
             **** ENERGY FILE WAS UPDATED (calc.en.tmp) ****

----------------
TOTAL SCF ENERGY
----------------

Total Energy       :       -460.95522736423044 Eh          -12543.22942 eV

Components:
Nuclear Repulsion  :        566.54842424361925 Eh           15416.56639 eV
Electronic Energy  :      -1027.49496152002985 Eh          -27959.55934 eV
One Electron Energy:      -1747.43448382154770 Eh          -47550.10971 eV
Two Electron Energy:        719.93952230151774 Eh           19590.55037 eV
CPCM Dielectric    :         -0.00858727295052 Eh              -0.23367 eV

Virial components:
Potential Energy   :       -917.82928243097103 Eh          -24975.40450 eV
Kinetic Energy     :        456.87405506674065 Eh           12432.17508 eV
Virial Ratio       :          2.00893281693769

DFT components:
N(Alpha)           :       38.999958391560 electrons
N(Beta)            :       38.999958391560 electrons
N(Total)           :       77.999916783121 electrons
E(X)               :      -29.916201156778 Eh       
E(C)               :       -1.917237977280 Eh       
E(XC)              :      -31.833439134058 Eh       

CPCM Solvation Model Properties:
Surface-charge          :         -0.02160999877822
Corrected charge        :         -0.00000000000000
Outlying charge corr.   :          0.00003039888111 Eh               0.00083 eV
Free-energy (cav+disp)  :  This term is not implemented in the current solvation scheme

---------------
SCF CONVERGENCE
---------------

  Last Energy change         ...   -5.3933e-10  Tolerance :   1.0000e-09
  Last MAX-Density change    ...    6.6943e-06  Tolerance :   1.0000e-08
  Last RMS-Density change    ...    2.2137e-07  Tolerance :   1.0000e-09
  Last DIIS Error            ...    2.0625e-03  Tolerance :   1.0000e-08
  Last Orbital Gradient      ...    2.7716e-06  Tolerance :   2.0000e-06
  Last Orbital Rotation      ...    4.9095e-06  Tolerance :   2.0000e-06


Total SCF time: 0 days 0 hours 0 min 9 sec 
Finished LeanSCF after   9.3 sec

Maximum memory used throughout the entire LEANSCF-calculation: 24.4 MB


           ************************************************************
           *        Program running with 8 parallel MPI-processes     *
           *              working on a common directory               *
           ************************************************************

------------------------------------------------------------------------------
                                ORCA  MP2 
------------------------------------------------------------------------------

Freezing NCore=22 chemical core electrons

----------------------
RI-MP2 ENERGY+GRADIENT
----------------------
Dimension of the orbital basis            ...  204
Dimension of the AuxC basis               ...  668
Memory devoted to MP2                     ... 8000 MB   
Data format for matrix containers         ... DOUBLE
Compression type for matrix containers    ... UNCOMPRESSED
Overall scaling of the MP2 energy         ...   2.700e-01

-----------------------
SHARK RI TRANSFORMATION
-----------------------

Number of basis functions                ...    204
Number of aux functions                  ...    668
Number of operators                      ...      1
Generation of IJK                        ... YES
Generation of IAK                        ... YES
Generation of ABK                        ... NO
Orbital Range Operator  0:    0-  38 to   39- 203

Aux basis identifier                     ...   AUXC
Contraction scheme used                  ... SEGMENTED
Do orthogonalization                     ... YES
All operator combinations                ... NO
Transpose (ia|K)                         ... NO
Integral generator used                  ... LIBINT
Starting integral generation + trafo... 
Half trafo (segmented) done. Total time =  0.1 sec. integrals=  0.1 sec trafo=  0.0 sec
Integral generation and half transformation done (  0.1 sec)

Reading or making V^(-1/2)          ... done (  0.0 sec)
Sorting IJK integrals               ... done (  0.1 sec)
Sorting IAK integrals               ... done (  0.1 sec)

SHARK RI integral transformation done. Total time =  0.3 sec.

Opening buffers                              ... done
Frozen core precalculation                   ... done

Starting loop over batches of integrals:

Operator 0  - window                       ... ( 11- 38)x( 39-203)
Operator 0  - Memory available             ...  8000 MB
Operator 0  - Memory needed per MO         ...   0.8 MB
Operator 0  - Number of orbitals per batch ... 4
Operator 0  - Number of batches            ... 1

OPERATOR  0   PASS   0:  MOs    11 ...   14 +   15 ...   18 +   19 ...   22 +   23 ...   26
                            +   27 ...   30 +   31 ...   34 +   35 ...   38
  Reading integrals       ... ok
  Internal MO  13
Closing buffer GIPV ( 0.03 GB; CompressionRatio= 1.00)
Time spent in pair loops =     0.932 sec
Deleting buffers (Ka|jb) ...done

-----------------------------------------------
 RI-MP2 CORRELATION ENERGY:     -0.494860526 Eh
-----------------------------------------------


---------------------
MP2 DENSITY FORMATION
---------------------

Completing the external part of the density      ... done
Storing the unrelaxed density                    ... done

Re-sorting 3-index density container for op 0    ... done
Computing external part of the Lagrangian        ... done
Calculating the xc-kernel                        ... done
Calculating G(D)                                 ... done
Completing the Lagrangian                        ... done
Solving the Z-vector equations                   ... Using XC Grid                  ... (calc.grid_cpscf.tmp) 
Recalculating density on grid  ... (calc.grho_cpscf0.tmp) done
Calculating the xc-kernel      ... (calc.fxc_cpscf0.tmp) done

-------------------
SHARK CP-SCF DRIVER
-------------------

Dimension of the orbital basis          ...    204
Dimension of the CPSCF-problem          ...   6435
Number of operators                     ...      1
Max. number of iterations               ...    128
Convergence Tolerance                   ... 3.0e-05
Number of perturbations                 ...      1
Perturbation type                       ... REAL

----------------------------
POPLE LINEAR EQUATION SOLVER
----------------------------

  ITERATION   0:   ||err||_max =   4.2995e-02 (   0.8 sec)
  ITERATION   1:   ||err||_max =   1.0865e-02 (   0.8 sec)
  ITERATION   2:   ||err||_max =   3.6895e-03 (   0.8 sec)
  ITERATION   3:   ||err||_max =   1.0959e-03 (   0.8 sec)
  ITERATION   4:   ||err||_max =   3.5064e-04 (   0.8 sec)
  ITERATION   5:   ||err||_max =   1.1803e-04 (   0.8 sec)
  ITERATION   6:   ||err||_max =   2.5124e-05 (   1.1 sec)
done
Finalizing the relaxed density                   ... done
Transforming P to the AO basis                   ... done
Storing the relaxed density                      ... done

------------------------------------
ENERGY WEIGHTED DENSITY FINALIZATION
------------------------------------

Gathering the parts of the W-matrix              ... done
Forming the Z-density                            ... done
Transforming Z to the AO basis                   ... done
Calculating G(Z)                                 ... done
Finalizing the W-matrix                          ... done
Transforming W to the AO basis and storing       ... done

----------------------------------
MP2 DERIVATIVE INTEGRAL GENERATION
----------------------------------

Input SCF Electron Density              ... calc.scfp
Input Correlated Electron Density       ... calc.pmp2re
Input Energy Weighted Density           ... calc.wmp2.tmp

Nuclear repulsion gradient              ... done (  0.0 sec)
HCore & Overlap gradient  (SHARK)       ... done (  0.0 sec)
Two-electron RIJ gradient terms         ... done (  0.4 sec)

-----------------------------------------------------------
MP2 COSX Grid Generation
-----------------------------------------------------------

General Integration Accuracy     IntAcc      ... 4.871
Radial Grid Type                 RadialGrid  ... OptM3 with GC (2021)
Angular Grid (max. ang.)         AngularGrid ... 4 (Lebedev-302)
Angular grid pruning method      GridPruning ... 4 (adaptive)
Weight generation scheme         WeightScheme... mBecke (2022)
Basis function cutoff            BFCut       ... 1.0000e-12
Integration weight cutoff        WCut        ... 1.0000e-14
Partially contracted basis set               ... on
Rotationally invariant grid construction     ... off
Angular grids for H and He will be reduced by one unit

Total number of grid points                  ...   112899
Total number of batches                      ...      893
Average number of points per batch           ...      126
Average number of grid points per atom       ...     5376
UseSFitting                                  ... on
Two-electron COSX gradient terms        ... 
Integration Timings:
Total Time                  =     4.8 sec
Basis fcn evaluation        =     0.1 sec
Density evaluation          =     0.1 sec
A evaluation                =     4.1 sec
A derivative evaluation     =     0.0 sec
S-fit derivative evaluation =     0.0 sec
anal. over. der. evaluation =     0.0 sec
num. over. der. evaluation  =     0.3 sec
K(P) evaluation             =     0.1 sec
finalize                    =     0.0 sec

done (  5.8 sec)
CPCM gradient                           ... done (  1.0 sec)
DFT XC gradient                         ... done (  0.7 sec)
Empirical dispersion gradient           ... done (  0.0 sec)

-------
TIMINGS
-------

Total time                :   18.560 sec
Integral trafo            :    0.302 sec (  1.6%)
FC preparation            :    0.064 sec (  0.3%)
I/O of integrals          :    0.077 sec (  0.4%)
K(i,j) operators          :    0.119 sec (  0.6%)
T(i,j) pair energies      :    0.017 sec (  0.1%)
V**(-1/2)                 :    0.115 sec (  0.6%)
Gamma(ia|P)               :    0.116 sec (  0.6%)
Gamma-Trafo               :    0.041 sec (  0.2%)
D(virtual)                :    0.005 sec (  0.0%)
D(internal)               :    0.160 sec (  0.9%)
W(virtual)                :    0.010 sec (  0.1%)
W(internal)               :    0.194 sec (  1.0%)
L(virtual)                :    0.142 sec (  0.8%)
L(internal)               :    0.017 sec (  0.1%)
XC kernel                 :    0.018 sec (  0.1%)
G(D)                      :    1.394 sec (  7.5%)
G(Z)                      :    1.474 sec (  7.9%)
Z-vector solution         :    5.715 sec ( 30.8%)
3-index derivative        :    0.255 sec (  1.4%)
2-index derivative        :    0.028 sec (  0.1%)
Fock matrix gradient      :    7.923 sec ( 42.7%)


---------------------------------------
MP2 TOTAL ENERGY:     -461.450087890 Eh
---------------------------------------

The final MP2 gradient
  0:  -0.00038579  -0.00021098   0.00054858
  1:   0.00000876   0.00012205  -0.00000731
  2:  -0.00011239  -0.00003552  -0.00007147
  3:   0.00009039  -0.00005484   0.00000010
  4:   0.00000448   0.00005757   0.00002136
  5:  -0.00003102  -0.00002192  -0.00001615
  6:   0.00002709  -0.00005235   0.00002592
  7:   0.00024562  -0.00002541  -0.00061868
  8:   0.00026433  -0.00008836  -0.00024546
  9:  -0.00034766   0.00004833   0.00066219
 10:   0.00036127  -0.00000412  -0.00016594
 11:   0.00003312   0.00000001  -0.00000375
 12:  -0.00002622   0.00001173  -0.00000440
 13:   0.00000034   0.00000205   0.00000092
 14:  -0.00000288  -0.00000895   0.00000222
 15:   0.00000167   0.00000256  -0.00000498
 16:  -0.00005154   0.00004056  -0.00008096
 17:  -0.00006679   0.00048278   0.00017823
 18:  -0.00025461   0.00003417  -0.00001476
 19:   0.00007883  -0.00033816   0.00010971
 20:   0.00019204  -0.00001909  -0.00030122

-----------------------------------
NORM OF THE MP2 GRADIENT:  0.001568
-----------------------------------

Maximum memory used throughout the entire MP2-calculation: 45.9 MB


-------------------------------------------------------------------------------
                          DFT DISPERSION CORRECTION                            
                                                                               
                              DFTD3 V3.1  Rev 1                                
                          USING Becke-Johnson damping                          
-------------------------------------------------------------------------------
-------------------------   ----------------
Dispersion correction           -0.018104537
-------------------------   ----------------


-------------------------   --------------------
FINAL SINGLE POINT ENERGY      -461.468192427273
-------------------------   --------------------

------------------------------------------------------------------------------
                         ORCA GEOMETRY RELAXATION STEP
------------------------------------------------------------------------------

Reading the OPT-File                    .... done
Getting information on internals        .... done
Copying old internal coords+grads       .... done
Making the new internal coordinates     .... (2022 redundants) done
Validating the new internal coordinates .... (2022 redundants) done
Calculating the B-matrix                .... done
Calculating the G,G- and P matrices     .... done
Transforming gradient to internals      .... done
Projecting the internal gradient        .... done
Number of atoms                         ....  21
Number of internal coordinates          .... 108
Current Energy                          ....  -461.468192427 Eh
Current gradient norm                   ....     0.001568314 Eh/bohr
Maximum allowed component of the step   ....  0.300
Current trust radius                    ....  0.700
Updating the Hessian (BFGS)             .... done
Forming the augmented Hessian           .... done
Diagonalizing the augmented Hessian     .... done
Last element of RFO vector              ....  0.999812794
Lowest eigenvalues of augmented Hessian:
 -0.000010619  0.010942406  0.013831354  0.015162962  0.020107662
Length of the computed step             ....  0.019352427
The final length of the internal step   ....  0.019352427
Converting the step to Cartesian space:
 Initial RMS(Int)=    0.0018621882
Transforming coordinates:
 Iter   0:  RMS(Cart)=    0.0042285365 RMS(Int)=    0.6044023380
done
Storing new coordinates                 .... done
The predicted energy change is          ....    -0.000005312
Previously predicted energy change      ....    -0.000053097
Actually observed energy change         ....    -0.000060248
Ratio of predicted to observed change   ....     1.134677282
New trust radius                        ....     0.700000000

                                .--------------------.
          ----------------------|Geometry convergence|-------------------------
          Item                value                   Tolerance       Converged
          ---------------------------------------------------------------------
          Energy change      -0.0000602478            0.0000010000      NO
          RMS gradient        0.0001251071            0.0000300000      NO
          MAX gradient        0.0005535111            0.0001000000      NO
          RMS step            0.0018621882            0.0006000000      NO
          MAX step            0.0063036989            0.0010000000      NO
          ........................................................
          Max(Bonds)      0.0011      Max(Angles)    0.15
          Max(Dihed)        0.36      Max(Improp)    0.00
          ---------------------------------------------------------------------

The optimization has not yet converged - more geometry cycles are needed


    ---------------------------------------------------------------------------
                         Redundant Internal Coordinates
                            (Angstroem and degrees)

        Definition                    Value    dE/dq     Step     New-Value
    ----------------------------------------------------------------------------
     1. B(C   1,C   0)                1.5079  0.000021 -0.0001    1.5078   
     2. B(C   2,C   1)                1.4030  0.000073 -0.0001    1.4029   
     3. B(C   3,C   2)                1.3983 -0.000052  0.0001    1.3984   
     4. B(C   4,C   3)                1.4000  0.000028 -0.0000    1.4000   
     5. B(C   5,C   4)                1.3992 -0.000033  0.0000    1.3993   
     6. B(C   6,C   5)                1.3989  0.000027 -0.0000    1.3988   
     7. B(C   6,C   1)                1.4024 -0.000028  0.0001    1.4024   
     8. B(C   7,C   0)                1.5608  0.000554 -0.0011    1.5597   
     9. B(C   8,C   7)                1.5091  0.000478  0.0003    1.5094   
    10. B(C   9,C   8)                1.3389  0.000045 -0.0001    1.3388   
    11. B(O  10,C   9)                1.3641 -0.000261  0.0004    1.3645   
    12. B(O  10,C   0)                1.4528  0.000148  0.0000    1.4528   
    13. B(H  11,C   2)                1.0908  0.000023 -0.0000    1.0908   
    14. B(H  12,C   3)                1.0919 -0.000002  0.0000    1.0919   
    15. B(H  13,C   4)                1.0917  0.000000 -0.0000    1.0917   
    16. B(H  14,C   5)                1.0917 -0.000002  0.0000    1.0917   
    17. B(H  15,C   6)                1.0928  0.000001 -0.0000    1.0928   
    18. B(H  16,C   0)                1.1001 -0.000035  0.0001    1.1001   
    19. B(H  17,C   7)                1.1018 -0.000101  0.0001    1.1018   
    20. B(H  18,C   7)                1.1007 -0.000041 -0.0000    1.1007   
    21. B(H  19,C   8)                1.0879 -0.000035 -0.0001    1.0878   
    22. B(H  20,C   9)                1.0897  0.000067 -0.0001    1.0896   
    23. A(O  10,C   0,H  16)          106.90 -0.000009   -0.04    106.86   
    24. A(C   1,C   0,C   7)          113.80 -0.000072    0.02    113.82   
    25. A(C   7,C   0,O  10)          106.20 -0.000042   -0.02    106.18   
    26. A(C   1,C   0,O  10)          110.03  0.000108   -0.01    110.02   
    27. A(C   7,C   0,H  16)          110.38 -0.000006    0.01    110.39   
    28. A(C   1,C   0,H  16)          109.27  0.000024    0.03    109.30   
    29. A(C   2,C   1,C   6)          119.16 -0.000017   -0.00    119.16   
    30. A(C   0,C   1,C   2)          120.94 -0.000061    0.02    120.96   
    31. A(C   0,C   1,C   6)          119.84  0.000079   -0.02    119.82   
    32. A(C   1,C   2,C   3)          120.33  0.000022   -0.00    120.33   
    33. A(C   1,C   2,H  11)          119.48 -0.000036    0.01    119.49   
    34. A(C   3,C   2,H  11)          120.18  0.000014   -0.01    120.17   
    35. A(C   2,C   3,C   4)          120.26 -0.000024    0.01    120.26   
    36. A(C   4,C   3,H  12)          119.99 -0.000016    0.00    119.99   
    37. A(C   2,C   3,H  12)          119.76  0.000040   -0.01    119.75   
    38. A(C   3,C   4,H  13)          120.17 -0.000010    0.00    120.18   
    39. A(C   5,C   4,H  13)          120.17 -0.000009    0.00    120.18   
    40. A(C   3,C   4,C   5)          119.65  0.000019   -0.00    119.65   
    41. A(C   6,C   5,H  14)          119.83  0.000009   -0.00    119.82   
    42. A(C   4,C   5,H  14)          120.11 -0.000013    0.00    120.11   
    43. A(C   4,C   5,C   6)          120.06  0.000003   -0.00    120.06   
    44. A(C   5,C   6,H  15)          119.95 -0.000002   -0.00    119.95   
    45. A(C   1,C   6,H  15)          119.51  0.000005   -0.00    119.51   
    46. A(C   1,C   6,C   5)          120.53 -0.000004    0.00    120.54   
    47. A(C   0,C   7,H  18)          111.02 -0.000077    0.02    111.04   
    48. A(C   8,C   7,H  17)          112.64  0.000260   -0.11    112.52   
    49. A(C   0,C   7,H  17)          111.30 -0.000026   -0.02    111.29   
    50. A(C   0,C   7,C   8)          102.02 -0.000211    0.06    102.08   
    51. A(H  17,C   7,H  18)          106.91 -0.000280    0.09    107.00   
    52. A(C   8,C   7,H  18)          113.02  0.000346   -0.04    112.98   
    53. A(C   7,C   8,C   9)          108.67  0.000005   -0.04    108.63   
    54. A(C   9,C   8,H  19)          125.49 -0.000358    0.10    125.58   
    55. A(C   7,C   8,H  19)          125.83  0.000353   -0.06    125.77   
    56. A(C   8,C   9,O  10)          115.20  0.000141   -0.02    115.18   
    57. A(O  10,C   9,H  20)          114.97  0.000282   -0.13    114.84   
    58. A(C   8,C   9,H  20)          129.83 -0.000423    0.15    129.98   
    59. A(C   0,O  10,C   9)          107.87  0.000107    0.01    107.88   
    60. D(C   6,C   1,C   0,C   7)    -92.57 -0.000040    0.23    -92.34   
    61. D(C   2,C   1,C   0,H  16)   -151.42 -0.000074    0.28   -151.14   
    62. D(C   2,C   1,C   0,O  10)    -34.33 -0.000008    0.24    -34.10   
    63. D(C   6,C   1,C   0,O  10)    148.39 -0.000016    0.24    148.64   
    64. D(C   2,C   1,C   0,C   7)     84.70 -0.000033    0.22     84.92   
    65. D(C   3,C   2,C   1,C   6)      0.25  0.000001    0.01      0.25   
    66. D(H  11,C   2,C   1,C   6)   -179.16 -0.000001    0.01   -179.15   
    67. D(H  11,C   2,C   1,C   0)      3.55 -0.000011    0.02      3.57   
    68. D(C   3,C   2,C   1,C   0)   -177.05 -0.000009    0.02   -177.03   
    69. D(H  12,C   3,C   2,H  11)     -0.38 -0.000001   -0.00     -0.38   
    70. D(H  12,C   3,C   2,C   1)   -179.78 -0.000003    0.00   -179.78   
    71. D(C   4,C   3,C   2,H  11)    179.51  0.000001   -0.01    179.50   
    72. D(C   4,C   3,C   2,C   1)      0.11 -0.000000   -0.00      0.10   
    73. D(C   5,C   4,C   3,H  12)    179.64  0.000002   -0.01    179.63   
    74. D(C   5,C   4,C   3,C   2)     -0.25 -0.000000   -0.00     -0.25   
    75. D(H  13,C   4,C   3,H  12)     -0.00  0.000002   -0.01     -0.01   
    76. D(H  13,C   4,C   3,C   2)   -179.89 -0.000000    0.00   -179.89   
    77. D(H  14,C   5,C   4,H  13)      0.16  0.000001   -0.00      0.16   
    78. D(H  14,C   5,C   4,C   3)   -179.48  0.000001   -0.00   -179.48   
    79. D(C   6,C   5,C   4,H  13)    179.68 -0.000000    0.00    179.68   
    80. D(C   6,C   5,C   4,C   3)      0.04 -0.000000    0.00      0.04   
    81. D(H  15,C   6,C   5,H  14)      0.10 -0.000004    0.01      0.10   
    82. D(H  15,C   6,C   5,C   4)   -179.42 -0.000002    0.00   -179.42   
    83. D(C   1,C   6,C   5,H  14)    179.84 -0.000001    0.00    179.84   
    84. D(C   1,C   6,C   5,C   4)      0.32  0.000001    0.00      0.32   
    85. D(H  15,C   6,C   1,C   2)    179.28  0.000002   -0.01    179.28   
    86. D(H  15,C   6,C   1,C   0)     -3.39  0.000008   -0.02     -3.41   
    87. D(C   5,C   6,C   1,C   2)     -0.46 -0.000001   -0.01     -0.46   
    88. D(C   5,C   6,C   1,C   0)    176.86  0.000005   -0.01    176.85   
    89. D(C   8,C   7,C   0,O  10)     -1.86  0.000036   -0.20     -2.07   
    90. D(C   8,C   7,C   0,C   1)   -123.06 -0.000027   -0.19   -123.25   
    91. D(H  17,C   7,C   0,H  16)   -125.98  0.000171   -0.36   -126.34   
    92. D(H  17,C   7,C   0,O  10)    118.49  0.000207   -0.31    118.18   
    93. D(H  17,C   7,C   0,C   1)     -2.70  0.000144   -0.30     -3.00   
    94. D(C   8,C   7,C   0,H  16)    113.66 -0.000001   -0.25    113.41   
    95. D(H  19,C   8,C   7,H  17)     60.52 -0.000041    0.17     60.69   
    96. D(H  19,C   8,C   7,C   0)    179.94 -0.000073    0.12    180.06   
    97. D(C   9,C   8,C   7,H  18)    120.66 -0.000100    0.21    120.88   
    98. D(C   9,C   8,C   7,H  17)   -118.03 -0.000016    0.23   -117.80   
    99. D(C   9,C   8,C   7,C   0)      1.40 -0.000048    0.18      1.57   
   100. D(H  20,C   9,C   8,H  19)      0.60 -0.000031    0.19      0.79   
   101. D(H  20,C   9,C   8,C   7)    179.16 -0.000043    0.13    179.29   
   102. D(O  10,C   9,C   8,H  19)   -178.95  0.000058   -0.02   -178.97   
   103. D(O  10,C   9,C   8,C   7)     -0.40  0.000045   -0.09     -0.48   
   104. D(C   0,O  10,C   9,H  20)    179.47  0.000053   -0.27    179.21   
   105. D(C   0,O  10,C   9,C   8)     -0.90 -0.000025   -0.05     -0.95   
   106. D(C   9,O  10,C   0,H  16)   -116.12  0.000025    0.16   -115.96   
   107. D(C   9,O  10,C   0,C   7)      1.74 -0.000007    0.15      1.88   
   108. D(C   9,O  10,C   0,C   1)    125.32 -0.000057    0.16    125.48   
    ----------------------------------------------------------------------------

Geometry step timings:
Preparation and reading OPT file:      0.001 s (19.384 %)
Internal coordinates            :      0.000 s ( 0.568 %)
B/P matrices and projection     :      0.001 s (23.528 %)
Hessian update/contruction      :      0.001 s (10.710 %)
Making the step                 :      0.001 s (18.870 %)
Converting the step to Cartesian:      0.000 s ( 2.127 %)
Storing new data                :      0.000 s ( 0.697 %)
Checking convergence            :      0.000 s ( 0.293 %)
Final printing                  :      0.001 s (23.785 %)
Total time                      :      0.005 s

Time for energy+gradient        :     29.801 s
Time for complete geometry iter :     30.008 s

         *************************************************************
         *                GEOMETRY OPTIMIZATION CYCLE   7            *
         *************************************************************
---------------------------------
CARTESIAN COORDINATES (ANGSTROEM)
---------------------------------
  C      0.985472    0.590974    0.485328
  C     -0.463528    0.238098    0.263371
  C     -0.830626   -1.014565   -0.250582
  C     -2.173649   -1.305578   -0.509406
  C     -3.163869   -0.347965   -0.259766
  C     -2.803627    0.901988    0.255803
  C     -1.460423    1.190888    0.518611
  C      1.700747    1.144258   -0.785473
  C      2.859506    0.188941   -0.936658
  C      2.781765   -0.734141    0.029963
  O      1.729336   -0.590684    0.886528
  H     -0.061121   -1.764611   -0.438017
  H     -2.449093   -2.284943   -0.905972
  H     -4.212107   -0.577293   -0.460656
  H     -3.570483    1.651385    0.461341
  H     -1.182084    2.164254    0.930158
  H      1.061505    1.312058    1.312698
  H      1.028912    1.134412   -1.658727
  H      2.020027    2.187040   -0.636672
  H      3.617196    0.226780   -1.716318
  H      3.428190   -1.586279    0.237796

----------------------------
CARTESIAN COORDINATES (A.U.)
----------------------------
  NO LB      ZA    FRAG     MASS         X           Y           Z
   0 C     6.0000    0    12.011    1.862272    1.116779    0.917137
   1 C     6.0000    0    12.011   -0.875941    0.449940    0.497699
   2 C     6.0000    0    12.011   -1.569656   -1.917250   -0.473532
   3 C     6.0000    0    12.011   -4.107601   -2.467186   -0.962638
   4 C     6.0000    0    12.011   -5.978846   -0.657558   -0.490887
   5 C     6.0000    0    12.011   -5.298088    1.704510    0.483397
   6 C     6.0000    0    12.011   -2.759799    2.250453    0.980032
   7 C     6.0000    0    12.011    3.213946    2.162334   -1.484329
   8 C     6.0000    0    12.011    5.403682    0.357046   -1.770027
   9 C     6.0000    0    12.011    5.256774   -1.387325    0.056622
  10 O     8.0000    0    15.999    3.267971   -1.116232    1.675296
  11 H     1.0000    0     1.008   -0.115501   -3.334632   -0.827732
  12 H     1.0000    0     1.008   -4.628114   -4.317917   -1.712040
  13 H     1.0000    0     1.008   -7.959728   -1.090925   -0.870513
  14 H     1.0000    0     1.008   -6.747235    3.120665    0.871808
  15 H     1.0000    0     1.008   -2.233815    4.089848    1.757744
  16 H     1.0000    0     1.008    2.005955    2.479430    2.480639
  17 H     1.0000    0     1.008    1.944362    2.143728   -3.134539
  18 H     1.0000    0     1.008    3.817299    4.132907   -1.203135
  19 H     1.0000    0     1.008    6.835509    0.428551   -3.243370
  20 H     1.0000    0     1.008    6.478341   -2.997633    0.449370

--------------------------------
INTERNAL COORDINATES (ANGSTROEM)
--------------------------------
 C      0   0   0     0.000000000000     0.00000000     0.00000000
 C      1   0   0     1.507775402116     0.00000000     0.00000000
 C      2   1   0     1.402880424897   120.95616143     0.00000000
 C      3   2   1     1.398352145349   120.32856733   182.96940386
 C      4   3   2     1.399956952981   120.26329608     0.10495123
 C      5   4   3     1.399273994546   119.64594836   359.74646111
 C      6   5   4     1.398831613977   120.06124240     0.04329896
 C      1   2   3     1.559704361151   113.81596758    84.92146414
 C      8   1   2     1.509373960298   102.07301476   236.75452833
 C      9   8   1     1.338834845561   108.63174368     1.57190429
 O     10   9   8     1.364511474633   115.18375866   359.51293501
 H      3   2   1     1.090798072376   119.49431291     3.56645936
 H      4   3   2     1.091920307251   119.74605001   180.22345915
 H      5   4   3     1.091673135396   120.17681177   180.11005993
 H      6   5   4     1.091745955803   120.11270675   180.52190002
 H      7   6   5     1.092833479562   119.95175941   180.58006131
 H      1   2   3     1.100128768024   109.30096959   208.85728812
 H      8   1   2     1.101830799639   111.28136358   357.00014715
 H      8   1   2     1.100670812333   111.03622726   116.08499659
 H      9   8   1     1.087839725083   125.76683479   180.06333421
 H     10   9   8     1.089587033733   129.97701805   179.29878240

---------------------------
INTERNAL COORDINATES (A.U.)
---------------------------
 C      0   0   0     0.000000000000     0.00000000     0.00000000
 C      1   0   0     2.849282581462     0.00000000     0.00000000
 C      2   1   0     2.651059801694   120.95616143     0.00000000
 C      3   2   1     2.642502593492   120.32856733   182.96940386
 C      4   3   2     2.645535240413   120.26329608     0.10495123
 C      5   4   3     2.644244636009   119.64594836   359.74646111
 C      6   5   4     2.643408657887   120.06124240     0.04329896
 C      1   2   3     2.947414092459   113.81596758    84.92146414
 C      8   1   2     2.852303418635   102.07301476   236.75452833
 C      9   8   1     2.530031196661   108.63174368     1.57190429
 O     10   9   8     2.578552993649   115.18375866   359.51293501
 H      3   2   1     2.061309624200   119.49431291     3.56645936
 H      4   3   2     2.063430340771   119.74605001   180.22345915
 H      5   4   3     2.062963253657   120.17681177   180.11005993
 H      6   5   4     2.063100864283   120.11270675   180.52190002
 H      7   6   5     2.065155986352   119.95175941   180.58006131
 H      1   2   3     2.078942083614   109.30096959   208.85728812
 H      8   1   2     2.082158457238   111.28136358   357.00014715
 H      8   1   2     2.079966398911   111.03622726   116.08499659
 H      9   8   1     2.055719158007   125.76683479   180.06333421
 H     10   9   8     2.059021092826   129.97701805   179.29878240


           ************************************************************
           *        Program running with 8 parallel MPI-processes     *
           *              working on a common directory               *
           ************************************************************
------------------------------------------------------------------------------
                   ___                                                        
                  /   \      - P O W E R E D   B Y -                         
                 /     \                                                     
                 |  |  |   _    _      __       _____    __    __             
                 |  |  |  | |  | |    /  \     |  _  \  |  |  /  |          
                  \  \/   | |  | |   /    \    | | | |  |  | /  /          
                 / \  \   | |__| |  /  /\  \   | |_| |  |  |/  /          
                |  |  |   |  __  | /  /__\  \  |    /   |      \           
                |  |  |   | |  | | |   __   |  |    \   |  |\   \          
                \     /   | |  | | |  |  |  |  | |\  \  |  | \   \       
                 \___/    |_|  |_| |__|  |__|  |_| \__\ |__|  \__/        
                                                                              
                      - O R C A' S   B I G   F R I E N D -                    
                                      &                                       
                       - I N T E G R A L  F E E D E R -                       
                                                                              
 v1 FN, 2020, v2 2021, v3 2022-2024                                           
------------------------------------------------------------------------------


----------------------
SHARK INTEGRAL PACKAGE
----------------------

Number of atoms                             ...     21
Number of basis functions                   ...    204
Number of shells                            ...     96
Maximum angular momentum                    ...      2
Integral batch strategy                     ... SHARK/LIBINT Hybrid
RI-J (if used) integral strategy            ... SPLIT-RIJ (Revised 2003 algorithm where possible)
Printlevel                                  ...      1
Contraction scheme used                     ... SEGMENTED contraction
Prescreening option                         ... SCHWARTZ
   Thresh                                   ... 1.000e-12
   Tcut                                     ... 1.000e-14
   Tpresel                                  ... 1.000e-14 
Coulomb Range Separation                    ... NOT USED
Exchange Range Separation                   ... NOT USED
Multipole approximations                    ... NOT USED
Finite Nucleus Model                        ... NOT USED
CABS basis                                  ... NOT available
Auxiliary Coulomb fitting basis             ... AVAILABLE
   # of basis functions in Aux-J            ...    649
   # of shells in Aux-J                     ...    215
   Maximum angular momentum in Aux-J        ...      4
Auxiliary J/K fitting basis                 ... NOT available
Auxiliary Correlation fitting basis         ... AVAILABLE
   # of basis functions in Aux-C            ...    668
   # of shells in Aux-C                     ...    236
   Maximum angular momentum in Aux-C        ...      3
Auxiliary 'external' fitting basis          ... NOT available

Checking pre-screening integrals            ... done (  0.0 sec) Dimension = 96
Check shell pair data                       ... done (  0.0 sec)
Shell pair information
Shell pair cut-off parameter TPreSel        ...   1.0e-14
Total number of shell pairs                 ...      4656
Shell pairs after pre-screening             ...      4305
Total number of primitive shell pairs       ...     16826
Primitive shell pairs kept                  ...     11382
          la=0 lb=0:   1321 shell pairs
          la=1 lb=0:   1578 shell pairs
          la=1 lb=1:    494 shell pairs
          la=2 lb=0:    534 shell pairs
          la=2 lb=1:    319 shell pairs
          la=2 lb=2:     59 shell pairs

Calculating one electron integrals          ... done (  0.0 sec)
Calculating RI/J V-Matrix + Cholesky decomp.... done (  0.0 sec)
Calculating RI/C V-Matrix + Cholesky decomp.... done (  0.0 sec)
Calculating Nuclear repulsion               ... done (  0.0 sec) ENN=    566.544573164071 Eh

Diagonalization of the overlap matrix:
Smallest eigenvalue                        ... 3.005e-04
Time for diagonalization                   ...    0.005 sec
Threshold for overlap eigenvalues          ... 1.000e-07
Number of eigenvalues below threshold      ... 0
Time for construction of square roots      ...    0.002 sec
Total time needed                          ...    0.008 sec

-------------------
DFT GRID GENERATION
-------------------

General Integration Accuracy     IntAcc      ... 4.388
Radial Grid Type                 RadialGrid  ... OptM3 with GC (2021)
Angular Grid (max. ang.)         AngularGrid ... 4 (Lebedev-302)
Angular grid pruning method      GridPruning ... 4 (adaptive)
Weight generation scheme         WeightScheme... mBecke (2022)
Basis function cutoff            BFCut       ... 1.0000e-12
Integration weight cutoff        WCut        ... 1.0000e-14
Partially contracted basis set               ... off
Rotationally invariant grid construction     ... off
Angular grids for H and He will be reduced by one unit

Total number of grid points                  ...    98112
Total number of batches                      ...     1543
Average number of points per batch           ...       63
Average number of grid points per atom       ...     4672

--------------------
COSX GRID GENERATION
--------------------

GRIDX 1
-------
General Integration Accuracy     IntAcc      ... 3.816
Radial Grid Type                 RadialGrid  ... OptM3 with GC (2021)
Angular Grid (max. ang.)         AngularGrid ... 1 (Lebedev-50)
Angular grid pruning method      GridPruning ... 4 (adaptive)
Weight generation scheme         WeightScheme... mBecke (2022)
Basis function cutoff            BFCut       ... 1.0000e-12
Integration weight cutoff        WCut        ... 1.0000e-14
Partially contracted basis set               ... on
Rotationally invariant grid construction     ... off
Angular grids for H and He will be reduced by one unit

Total number of grid points                  ...    12490
Total number of batches                      ...      108
Average number of points per batch           ...      115
Average number of grid points per atom       ...      595
UseSFitting                                  ... on

GRIDX 2
-------
General Integration Accuracy     IntAcc      ... 4.020
Radial Grid Type                 RadialGrid  ... OptM3 with GC (2021)
Angular Grid (max. ang.)         AngularGrid ... 2 (Lebedev-110)
Angular grid pruning method      GridPruning ... 4 (adaptive)
Weight generation scheme         WeightScheme... mBecke (2022)
Basis function cutoff            BFCut       ... 1.0000e-12
Integration weight cutoff        WCut        ... 1.0000e-14
Partially contracted basis set               ... on
Rotationally invariant grid construction     ... off
Angular grids for H and He will be reduced by one unit

Total number of grid points                  ...    27115
Total number of batches                      ...      222
Average number of points per batch           ...      122
Average number of grid points per atom       ...     1291
UseSFitting                                  ... on

GRIDX 3
-------
General Integration Accuracy     IntAcc      ... 4.338
Radial Grid Type                 RadialGrid  ... OptM3 with GC (2021)
Angular Grid (max. ang.)         AngularGrid ... 3 (Lebedev-194)
Angular grid pruning method      GridPruning ... 4 (adaptive)
Weight generation scheme         WeightScheme... mBecke (2022)
Basis function cutoff            BFCut       ... 1.0000e-12
Integration weight cutoff        WCut        ... 1.0000e-14
Partially contracted basis set               ... on
Rotationally invariant grid construction     ... off
Angular grids for H and He will be reduced by one unit

Total number of grid points                  ...    59534
Total number of batches                      ...      474
Average number of points per batch           ...      125
Average number of grid points per atom       ...     2835
UseSFitting                                  ... on
Grids setup in   0.0 sec
Initializing property integral containers    ... done (  0.0 sec)

SHARK setup successfully completed in   1.1 seconds

Maximum memory used throughout the entire STARTUP-calculation: 27.8 MB


           ************************************************************
           *        Program running with 8 parallel MPI-processes     *
           *              working on a common directory               *
           ************************************************************
Occupation numbers will be reassigned to an Aufbau configuration
             **** ENERGY FILE WAS UPDATED (calc.en.tmp) ****
Finished Guess after   0.1 sec
Maximum memory used throughout the entire GUESS-calculation: 12.2 MB


           ************************************************************
           *        Program running with 8 parallel MPI-processes     *
           *              working on a common directory               *
           ************************************************************
--------------------
CPCM SOLVATION MODEL
--------------------
CPCM parameters:
  Epsilon                                         ...      16.7000
  Refrac                                          ...       1.2750
  Rsolv                                           ...       1.3000
  Surface type                                    ... GAUSSIAN VDW
  Discretization scheme                           ... Constant charge density
    Threshold for H atoms                         ...       5.0000 (charges/Ang^2)
    Threshold for non-H atoms                     ...       5.0000 (charges/Ang^2)
  Epsilon function type                           ...         CPCM
Solvent:                                          ... CUSTOM
Radii:
  Scheme                                          ... Element-dependent radii
  Radius for C  used is    3.8550 Bohr (=   2.0400 Ang.)
  Radius for O  used is    3.4469 Bohr (=   1.8240 Ang.)
  Radius for H  used is    2.4944 Bohr (=   1.3200 Ang.)
Calculating surface                               ...        done! (  0.0s)
Cavity surface points                             ...         1945
Cavity Volume                                     ...    1279.9333
Cavity Surface-area                               ...     692.3573
Calculating surface distance matrix               ...        done! (  0.1s)
Performing Cholesky decomposition & store         ...        done! (  0.1s)
Overall time for CPCM initialization              ...                 0.2s

----------------------------------------D-I-I-S--------------------------------------------
Iteration    Energy (Eh)           Delta-E    RMSDP     MaxDP     DIISErr   Damp  Time(sec)
-------------------------------------------------------------------------------------------
               ***  Starting incremental Fock matrix formation  ***
                              *** Initializing SOSCF ***
---------------------------------------S-O-S-C-F--------------------------------------
Iteration    Energy (Eh)           Delta-E    RMSDP     MaxDP     MaxGrad    Time(sec)
--------------------------------------------------------------------------------------
    1    -460.9551103253404563     0.00e+00  5.24e-05  1.18e-03  1.24e-04     1.7
               *** Restarting incremental Fock matrix formation ***
    2    -460.9551325047491446    -2.22e-05  2.37e-05  5.35e-04  2.16e-04     1.3
    3    -460.9551360366301651    -3.53e-06  9.04e-06  1.76e-04  6.22e-05     1.0
    4    -460.9551362921467899    -2.56e-07  3.04e-06  1.20e-04  3.18e-05     1.0
    5    -460.9551363014027174    -9.26e-09  1.38e-06  4.68e-05  2.19e-05     0.9
    6    -460.9551363176117320    -1.62e-08  2.65e-07  8.51e-06  1.83e-06     0.9
    7    -460.9551363176356062    -2.39e-11  1.10e-07  3.89e-06  1.68e-06     0.8
                 **** Energy Check signals convergence ****

               *****************************************************
               *                     SUCCESS                       *
               *           SCF CONVERGED AFTER   7 CYCLES          *
               *****************************************************

Recomputing exchange energy using gridx3       ... done (    1.700 sec)
Old exchange energy                            :    -33.677795955 Eh
New exchange energy                            :    -33.677898741 Eh
Exchange energy change after final integration :     -0.000102786 Eh
Total energy after final integration           :   -460.955239104 Eh
             **** ENERGY FILE WAS UPDATED (calc.en.tmp) ****

----------------
TOTAL SCF ENERGY
----------------

Total Energy       :       -460.95523910374402 Eh          -12543.22974 eV

Components:
Nuclear Repulsion  :        566.54457316407093 Eh           15416.46159 eV
Electronic Energy  :      -1027.49112400503805 Eh          -27959.45492 eV
One Electron Energy:      -1747.42771257802633 Eh          -47549.92545 eV
Two Electron Energy:        719.93658857298828 Eh           19590.47054 eV
CPCM Dielectric    :         -0.00858547666852 Eh              -0.23362 eV

Virial components:
Potential Energy   :       -917.83074289536694 Eh          -24975.44424 eV
Kinetic Energy     :        456.87550379162292 Eh           12432.21450 eV
Virial Ratio       :          2.00892964336731

DFT components:
N(Alpha)           :       38.999957386460 electrons
N(Beta)            :       38.999957386460 electrons
N(Total)           :       77.999914772919 electrons
E(X)               :      -29.916344930765 Eh       
E(C)               :       -1.917253496787 Eh       
E(XC)              :      -31.833598427551 Eh       

CPCM Solvation Model Properties:
Surface-charge          :         -0.02161066523236
Corrected charge        :          0.00000000000000
Outlying charge corr.   :          0.00003040036156 Eh               0.00083 eV
Free-energy (cav+disp)  :  This term is not implemented in the current solvation scheme

---------------
SCF CONVERGENCE
---------------

  Last Energy change         ...    2.3874e-11  Tolerance :   1.0000e-09
  Last MAX-Density change    ...    3.8864e-06  Tolerance :   1.0000e-08
  Last RMS-Density change    ...    1.0997e-07  Tolerance :   1.0000e-09
  Last DIIS Error            ...    1.6818e-03  Tolerance :   1.0000e-08
  Last Orbital Gradient      ...    1.6821e-06  Tolerance :   2.0000e-06
  Last Orbital Rotation      ...    2.3397e-06  Tolerance :   2.0000e-06


Total SCF time: 0 days 0 hours 0 min 9 sec 
Finished LeanSCF after   9.8 sec

Maximum memory used throughout the entire LEANSCF-calculation: 24.5 MB


           ************************************************************
           *        Program running with 8 parallel MPI-processes     *
           *              working on a common directory               *
           ************************************************************

------------------------------------------------------------------------------
                                ORCA  MP2 
------------------------------------------------------------------------------

Freezing NCore=22 chemical core electrons

----------------------
RI-MP2 ENERGY+GRADIENT
----------------------
Dimension of the orbital basis            ...  204
Dimension of the AuxC basis               ...  668
Memory devoted to MP2                     ... 8000 MB   
Data format for matrix containers         ... DOUBLE
Compression type for matrix containers    ... UNCOMPRESSED
Overall scaling of the MP2 energy         ...   2.700e-01

-----------------------
SHARK RI TRANSFORMATION
-----------------------

Number of basis functions                ...    204
Number of aux functions                  ...    668
Number of operators                      ...      1
Generation of IJK                        ... YES
Generation of IAK                        ... YES
Generation of ABK                        ... NO
Orbital Range Operator  0:    0-  38 to   39- 203

Aux basis identifier                     ...   AUXC
Contraction scheme used                  ... SEGMENTED
Do orthogonalization                     ... YES
All operator combinations                ... NO
Transpose (ia|K)                         ... NO
Integral generator used                  ... LIBINT
Starting integral generation + trafo... 
Half trafo (segmented) done. Total time =  0.2 sec. integrals=  0.1 sec trafo=  0.0 sec
Integral generation and half transformation done (  0.2 sec)

Reading or making V^(-1/2)          ... done (  0.0 sec)
Sorting IJK integrals               ... done (  0.1 sec)
Sorting IAK integrals               ... done (  0.1 sec)

SHARK RI integral transformation done. Total time =  0.3 sec.

Opening buffers                              ... done
Frozen core precalculation                   ... done

Starting loop over batches of integrals:

Operator 0  - window                       ... ( 11- 38)x( 39-203)
Operator 0  - Memory available             ...  8000 MB
Operator 0  - Memory needed per MO         ...   0.8 MB
Operator 0  - Number of orbitals per batch ... 4
Operator 0  - Number of batches            ... 1

OPERATOR  0   PASS   0:  MOs    11 ...   14 +   15 ...   18 +   19 ...   22 +   23 ...   26
                            +   27 ...   30 +   31 ...   34 +   35 ...   38
  Reading integrals       ... ok
  Internal MO  13
Closing buffer GIPV ( 0.03 GB; CompressionRatio= 1.00)
Time spent in pair loops =     0.906 sec
Deleting buffers (Ka|jb) ...done

-----------------------------------------------
 RI-MP2 CORRELATION ENERGY:     -0.494858537 Eh
-----------------------------------------------


---------------------
MP2 DENSITY FORMATION
---------------------

Completing the external part of the density      ... done
Storing the unrelaxed density                    ... done

Re-sorting 3-index density container for op 0    ... done
Computing external part of the Lagrangian        ... done
Calculating the xc-kernel                        ... done
Calculating G(D)                                 ... done
Completing the Lagrangian                        ... done
Solving the Z-vector equations                   ... Using XC Grid                  ... (calc.grid_cpscf.tmp) 
Recalculating density on grid  ... (calc.grho_cpscf0.tmp) done
Calculating the xc-kernel      ... (calc.fxc_cpscf0.tmp) done

-------------------
SHARK CP-SCF DRIVER
-------------------

Dimension of the orbital basis          ...    204
Dimension of the CPSCF-problem          ...   6435
Number of operators                     ...      1
Max. number of iterations               ...    128
Convergence Tolerance                   ... 3.0e-05
Number of perturbations                 ...      1
Perturbation type                       ... REAL

----------------------------
POPLE LINEAR EQUATION SOLVER
----------------------------

  ITERATION   0:   ||err||_max =   4.3004e-02 (   0.7 sec)
  ITERATION   1:   ||err||_max =   1.0872e-02 (   0.7 sec)
  ITERATION   2:   ||err||_max =   3.6918e-03 (   0.7 sec)
  ITERATION   3:   ||err||_max =   1.0971e-03 (   0.7 sec)
  ITERATION   4:   ||err||_max =   3.5099e-04 (   0.7 sec)
  ITERATION   5:   ||err||_max =   1.1815e-04 (   0.7 sec)
  ITERATION   6:   ||err||_max =   2.5134e-05 (   0.7 sec)
done
Finalizing the relaxed density                   ... done
Transforming P to the AO basis                   ... done
Storing the relaxed density                      ... done

------------------------------------
ENERGY WEIGHTED DENSITY FINALIZATION
------------------------------------

Gathering the parts of the W-matrix              ... done
Forming the Z-density                            ... done
Transforming Z to the AO basis                   ... done
Calculating G(Z)                                 ... done
Finalizing the W-matrix                          ... done
Transforming W to the AO basis and storing       ... done

----------------------------------
MP2 DERIVATIVE INTEGRAL GENERATION
----------------------------------

Input SCF Electron Density              ... calc.scfp
Input Correlated Electron Density       ... calc.pmp2re
Input Energy Weighted Density           ... calc.wmp2.tmp

Nuclear repulsion gradient              ... done (  0.0 sec)
HCore & Overlap gradient  (SHARK)       ... done (  0.0 sec)
Two-electron RIJ gradient terms         ... done (  0.4 sec)

-----------------------------------------------------------
MP2 COSX Grid Generation
-----------------------------------------------------------

General Integration Accuracy     IntAcc      ... 4.871
Radial Grid Type                 RadialGrid  ... OptM3 with GC (2021)
Angular Grid (max. ang.)         AngularGrid ... 4 (Lebedev-302)
Angular grid pruning method      GridPruning ... 4 (adaptive)
Weight generation scheme         WeightScheme... mBecke (2022)
Basis function cutoff            BFCut       ... 1.0000e-12
Integration weight cutoff        WCut        ... 1.0000e-14
Partially contracted basis set               ... on
Rotationally invariant grid construction     ... off
Angular grids for H and He will be reduced by one unit

Total number of grid points                  ...   112894
Total number of batches                      ...      893
Average number of points per batch           ...      126
Average number of grid points per atom       ...     5376
UseSFitting                                  ... on
Two-electron COSX gradient terms        ... 
Integration Timings:
Total Time                  =     5.0 sec
Basis fcn evaluation        =     0.1 sec
Density evaluation          =     0.1 sec
A evaluation                =     4.2 sec
A derivative evaluation     =     0.0 sec
S-fit derivative evaluation =     0.0 sec
anal. over. der. evaluation =     0.0 sec
num. over. der. evaluation  =     0.3 sec
K(P) evaluation             =     0.1 sec
finalize                    =     0.0 sec

done (  5.6 sec)
CPCM gradient                           ... done (  1.0 sec)
DFT XC gradient                         ... done (  0.7 sec)
Empirical dispersion gradient           ... done (  0.0 sec)

-------
TIMINGS
-------

Total time                :   17.767 sec
Integral trafo            :    0.335 sec (  1.9%)
FC preparation            :    0.066 sec (  0.4%)
I/O of integrals          :    0.076 sec (  0.4%)
K(i,j) operators          :    0.121 sec (  0.7%)
T(i,j) pair energies      :    0.019 sec (  0.1%)
V**(-1/2)                 :    0.121 sec (  0.7%)
Gamma(ia|P)               :    0.116 sec (  0.7%)
Gamma-Trafo               :    0.044 sec (  0.2%)
D(virtual)                :    0.005 sec (  0.0%)
D(internal)               :    0.161 sec (  0.9%)
W(virtual)                :    0.011 sec (  0.1%)
W(internal)               :    0.206 sec (  1.2%)
L(virtual)                :    0.132 sec (  0.7%)
L(internal)               :    0.017 sec (  0.1%)
XC kernel                 :    0.019 sec (  0.1%)
G(D)                      :    1.368 sec (  7.7%)
G(Z)                      :    1.369 sec (  7.7%)
Z-vector solution         :    5.184 sec ( 29.2%)
3-index derivative        :    0.243 sec (  1.4%)
2-index derivative        :    0.028 sec (  0.2%)
Fock matrix gradient      :    7.808 sec ( 43.9%)


---------------------------------------
MP2 TOTAL ENERGY:     -461.450097641 Eh
---------------------------------------

The final MP2 gradient
  0:  -0.00047554   0.00009822   0.00020213
  1:   0.00010197   0.00003914  -0.00003726
  2:  -0.00005450  -0.00000463  -0.00004284
  3:   0.00007893  -0.00004581  -0.00000772
  4:  -0.00000516   0.00004729   0.00001820
  5:  -0.00002188  -0.00001474  -0.00001277
  6:   0.00001963  -0.00004291   0.00002334
  7:   0.00002320  -0.00007922  -0.00012465
  8:   0.00044117  -0.00016510  -0.00030604
  9:  -0.00016881  -0.00004502   0.00009680
 10:   0.00025464   0.00006265  -0.00002273
 11:   0.00000335  -0.00001121  -0.00000829
 12:  -0.00001684   0.00000758  -0.00000149
 13:   0.00000082   0.00000060   0.00000079
 14:   0.00000076  -0.00000386   0.00000233
 15:   0.00000252  -0.00000186  -0.00000051
 16:   0.00001650  -0.00000834  -0.00003884
 17:  -0.00008446   0.00028481   0.00014056
 18:  -0.00015717   0.00001538   0.00007115
 19:   0.00000187  -0.00026031   0.00011144
 20:   0.00007156   0.00006817  -0.00004765

-----------------------------------
NORM OF THE MP2 GRADIENT:  0.000995
-----------------------------------

Maximum memory used throughout the entire MP2-calculation: 46.0 MB


-------------------------------------------------------------------------------
                          DFT DISPERSION CORRECTION                            
                                                                               
                              DFTD3 V3.1  Rev 1                                
                          USING Becke-Johnson damping                          
-------------------------------------------------------------------------------
-------------------------   ----------------
Dispersion correction           -0.018103233
-------------------------   ----------------


-------------------------   --------------------
FINAL SINGLE POINT ENERGY      -461.468200873641
-------------------------   --------------------

------------------------------------------------------------------------------
                         ORCA GEOMETRY RELAXATION STEP
------------------------------------------------------------------------------

Reading the OPT-File                    .... done
Getting information on internals        .... done
Copying old internal coords+grads       .... done
Making the new internal coordinates     .... (2022 redundants) done
Validating the new internal coordinates .... (2022 redundants) done
Calculating the B-matrix                .... done
Calculating the G,G- and P matrices     .... done
Transforming gradient to internals      .... done
Projecting the internal gradient        .... done
Number of atoms                         ....  21
Number of internal coordinates          .... 108
Current Energy                          ....  -461.468200874 Eh
Current gradient norm                   ....     0.000994557 Eh/bohr
Maximum allowed component of the step   ....  0.300
Current trust radius                    ....  0.700
Updating the Hessian (BFGS)             .... done
Forming the augmented Hessian           .... done
Diagonalizing the augmented Hessian     .... done
Last element of RFO vector              ....  0.998872748
Lowest eigenvalues of augmented Hessian:
 -0.000016254  0.005843067  0.012802704  0.015868698  0.020107921
Length of the computed step             ....  0.047521800
The final length of the internal step   ....  0.047521800
Converting the step to Cartesian space:
 Initial RMS(Int)=    0.0045727873
Transforming coordinates:
 Iter   0:  RMS(Cart)=    0.0109498900 RMS(Int)=    0.0045718268
done
Storing new coordinates                 .... done
The predicted energy change is          ....    -0.000008145
Previously predicted energy change      ....    -0.000005312
Actually observed energy change         ....    -0.000008446
Ratio of predicted to observed change   ....     1.590194571
New trust radius                        ....     0.466666667

                                .--------------------.
          ----------------------|Geometry convergence|-------------------------
          Item                value                   Tolerance       Converged
          ---------------------------------------------------------------------
          Energy change      -0.0000084464            0.0000010000      NO
          RMS gradient        0.0000860969            0.0000300000      NO
          MAX gradient        0.0005328932            0.0001000000      NO
          RMS step            0.0045727873            0.0006000000      NO
          MAX step            0.0153233904            0.0010000000      NO
          ........................................................
          Max(Bonds)      0.0017      Max(Angles)    0.23
          Max(Dihed)        0.88      Max(Improp)    0.00
          ---------------------------------------------------------------------

The optimization has not yet converged - more geometry cycles are needed


    ---------------------------------------------------------------------------
                         Redundant Internal Coordinates
                            (Angstroem and degrees)

        Definition                    Value    dE/dq     Step     New-Value
    ----------------------------------------------------------------------------
     1. B(C   1,C   0)                1.5078 -0.000075  0.0000    1.5078   
     2. B(C   2,C   1)                1.4029  0.000042 -0.0002    1.4027   
     3. B(C   3,C   2)                1.3984 -0.000044  0.0001    1.3985   
     4. B(C   4,C   3)                1.4000  0.000029 -0.0001    1.3999   
     5. B(C   5,C   4)                1.3993 -0.000023  0.0001    1.3994   
     6. B(C   6,C   5)                1.3988  0.000018 -0.0001    1.3988   
     7. B(C   6,C   1)                1.4024 -0.000023  0.0001    1.4025   
     8. B(C   7,C   0)                1.5597  0.000121 -0.0017    1.5580   
     9. B(C   8,C   7)                1.5094  0.000533 -0.0002    1.5092   
    10. B(C   9,C   8)                1.3388 -0.000042 -0.0002    1.3387   
    11. B(O  10,C   9)                1.3645 -0.000058  0.0007    1.3652   
    12. B(O  10,C   0)                1.4528  0.000086 -0.0001    1.4527   
    13. B(H  11,C   2)                1.0908  0.000010 -0.0001    1.0907   
    14. B(H  12,C   3)                1.0919 -0.000002  0.0000    1.0919   
    15. B(H  13,C   4)                1.0917  0.000000 -0.0000    1.0917   
    16. B(H  14,C   5)                1.0917 -0.000001  0.0000    1.0918   
    17. B(H  15,C   6)                1.0928 -0.000001  0.0000    1.0928   
    18. B(H  16,C   0)                1.1001 -0.000031  0.0002    1.1003   
    19. B(H  17,C   7)                1.1018 -0.000060  0.0002    1.1020   
    20. B(H  18,C   7)                1.1007 -0.000018 -0.0000    1.1006   
    21. B(H  19,C   8)                1.0878 -0.000088  0.0000    1.0879   
    22. B(H  20,C   9)                1.0896 -0.000025 -0.0001    1.0895   
    23. A(O  10,C   0,H  16)          106.86 -0.000032   -0.05    106.81   
    24. A(C   1,C   0,C   7)          113.82 -0.000038    0.03    113.85   
    25. A(C   7,C   0,O  10)          106.18 -0.000098   -0.00    106.18   
    26. A(C   1,C   0,O  10)          110.02  0.000090   -0.00    110.02   
    27. A(C   7,C   0,H  16)          110.40  0.000008    0.03    110.43   
    28. A(C   1,C   0,H  16)          109.30  0.000066   -0.01    109.29   
    29. A(C   2,C   1,C   6)          119.16 -0.000010    0.00    119.17   
    30. A(C   0,C   1,C   2)          120.96 -0.000048    0.03    120.99   
    31. A(C   0,C   1,C   6)          119.82  0.000059   -0.04    119.79   
    32. A(C   1,C   2,C   3)          120.33  0.000016   -0.01    120.32   
    33. A(C   1,C   2,H  11)          119.49 -0.000003    0.02    119.51   
    34. A(C   3,C   2,H  11)          120.17 -0.000013   -0.01    120.17   
    35. A(C   2,C   3,C   4)          120.26 -0.000015    0.01    120.27   
    36. A(C   4,C   3,H  12)          119.99 -0.000010    0.01    120.00   
    37. A(C   2,C   3,H  12)          119.75  0.000025   -0.02    119.73   
    38. A(C   3,C   4,H  13)          120.18 -0.000007    0.00    120.18   
    39. A(C   5,C   4,H  13)          120.18 -0.000003    0.00    120.18   
    40. A(C   3,C   4,C   5)          119.65  0.000010   -0.01    119.64   
    41. A(C   6,C   5,H  14)          119.82  0.000005   -0.00    119.82   
    42. A(C   4,C   5,H  14)          120.11 -0.000005    0.00    120.12   
    43. A(C   4,C   5,C   6)          120.06 -0.000001   -0.00    120.06   
    44. A(C   5,C   6,H  15)          119.95 -0.000002   -0.00    119.95   
    45. A(C   1,C   6,H  15)          119.51  0.000002   -0.00    119.51   
    46. A(C   1,C   6,C   5)          120.54  0.000000    0.00    120.54   
    47. A(C   0,C   7,H  18)          111.04 -0.000136    0.07    111.11   
    48. A(C   8,C   7,H  17)          112.52  0.000131   -0.22    112.30   
    49. A(C   0,C   7,H  17)          111.28 -0.000097    0.01    111.29   
    50. A(C   0,C   7,C   8)          102.07  0.000012    0.05    102.12   
    51. A(H  17,C   7,H  18)          107.01 -0.000123    0.17    107.17   
    52. A(C   8,C   7,H  18)          112.98  0.000215   -0.08    112.90   
    53. A(C   7,C   8,C   9)          108.63 -0.000142   -0.02    108.61   
    54. A(C   9,C   8,H  19)          125.58 -0.000186    0.17    125.75   
    55. A(C   7,C   8,H  19)          125.77  0.000328   -0.16    125.61   
    56. A(C   8,C   9,O  10)          115.18  0.000092   -0.05    115.13   
    57. A(O  10,C   9,H  20)          114.84  0.000053   -0.18    114.66   
    58. A(C   8,C   9,H  20)          129.98 -0.000145    0.23    130.21   
    59. A(C   0,O  10,C   9)          107.88  0.000138   -0.02    107.87   
    60. D(C   6,C   1,C   0,C   7)    -92.34 -0.000072    0.58    -91.77   
    61. D(C   2,C   1,C   0,H  16)   -151.14 -0.000037    0.62   -150.52   
    62. D(C   2,C   1,C   0,O  10)    -34.10  0.000015    0.55    -33.55   
    63. D(C   6,C   1,C   0,O  10)    148.64  0.000014    0.56    149.20   
    64. D(C   2,C   1,C   0,C   7)     84.92 -0.000071    0.57     85.49   
    65. D(C   3,C   2,C   1,C   6)      0.25  0.000001    0.00      0.26   
    66. D(H  11,C   2,C   1,C   6)   -179.15 -0.000001    0.02   -179.13   
    67. D(H  11,C   2,C   1,C   0)      3.57 -0.000004    0.03      3.60   
    68. D(C   3,C   2,C   1,C   0)   -177.03 -0.000002    0.01   -177.02   
    69. D(H  12,C   3,C   2,H  11)     -0.38  0.000001   -0.01     -0.39   
    70. D(H  12,C   3,C   2,C   1)   -179.78 -0.000001    0.01   -179.77   
    71. D(C   4,C   3,C   2,H  11)    179.50  0.000002   -0.02    179.49   
    72. D(C   4,C   3,C   2,C   1)      0.10 -0.000001   -0.00      0.10   
    73. D(C   5,C   4,C   3,H  12)    179.63  0.000001   -0.02    179.61   
    74. D(C   5,C   4,C   3,C   2)     -0.25  0.000001   -0.00     -0.26   
    75. D(H  13,C   4,C   3,H  12)     -0.01  0.000001   -0.01     -0.02   
    76. D(H  13,C   4,C   3,C   2)   -179.89  0.000000   -0.00   -179.89   
    77. D(H  14,C   5,C   4,H  13)      0.16  0.000001   -0.00      0.15   
    78. D(H  14,C   5,C   4,C   3)   -179.48  0.000000   -0.00   -179.48   
    79. D(C   6,C   5,C   4,H  13)    179.68 -0.000000    0.00    179.68   
    80. D(C   6,C   5,C   4,C   3)      0.04 -0.000001    0.01      0.05   
    81. D(H  15,C   6,C   5,H  14)      0.10 -0.000002    0.01      0.12   
    82. D(H  15,C   6,C   5,C   4)   -179.42 -0.000001    0.01   -179.41   
    83. D(C   1,C   6,C   5,H  14)    179.84 -0.000000    0.00    179.84   
    84. D(C   1,C   6,C   5,C   4)      0.32  0.000001   -0.00      0.31   
    85. D(H  15,C   6,C   1,C   2)    179.28  0.000001   -0.01    179.26   
    86. D(H  15,C   6,C   1,C   0)     -3.41  0.000001   -0.02     -3.43   
    87. D(C   5,C   6,C   1,C   2)     -0.46 -0.000001   -0.00     -0.46   
    88. D(C   5,C   6,C   1,C   0)    176.85 -0.000001   -0.01    176.84   
    89. D(C   8,C   7,C   0,O  10)     -2.06  0.000059   -0.61     -2.67   
    90. D(C   8,C   7,C   0,C   1)   -123.25  0.000038   -0.62   -123.87   
    91. D(H  17,C   7,C   0,H  16)   -126.34  0.000086   -0.88   -127.22   
    92. D(H  17,C   7,C   0,O  10)    118.18  0.000173   -0.83    117.35   
    93. D(H  17,C   7,C   0,C   1)     -3.00  0.000152   -0.85     -3.85   
    94. D(C   8,C   7,C   0,H  16)    113.41 -0.000028   -0.65    112.76   
    95. D(H  19,C   8,C   7,H  17)     60.69 -0.000013    0.34     61.03   
    96. D(H  19,C   8,C   7,C   0)   -179.94 -0.000059    0.27   -179.67   
    97. D(C   9,C   8,C   7,H  18)    120.88 -0.000102    0.50    121.38   
    98. D(C   9,C   8,C   7,H  17)   -117.80 -0.000006    0.50   -117.30   
    99. D(C   9,C   8,C   7,C   0)      1.57 -0.000052    0.43      2.00   
   100. D(H  20,C   9,C   8,H  19)      0.80  0.000042   -0.08      0.73   
   101. D(H  20,C   9,C   8,C   7)    179.30  0.000045   -0.24    179.05   
   102. D(O  10,C   9,C   8,H  19)   -178.98  0.000025    0.07   -178.91   
   103. D(O  10,C   9,C   8,C   7)     -0.49  0.000028   -0.10     -0.59   
   104. D(C   0,O  10,C   9,H  20)    179.23 -0.000002   -0.09    179.14   
   105. D(C   0,O  10,C   9,C   8)     -0.95  0.000011   -0.31     -1.26   
   106. D(C   9,O  10,C   0,H  16)   -115.96  0.000011    0.57   -115.38   
   107. D(C   9,O  10,C   0,C   7)      1.90 -0.000044    0.58      2.48   
   108. D(C   9,O  10,C   0,C   1)    125.49 -0.000099    0.62    126.10   
    ----------------------------------------------------------------------------

Geometry step timings:
Preparation and reading OPT file:      0.001 s (19.345 %)
Internal coordinates            :      0.000 s ( 0.600 %)
B/P matrices and projection     :      0.001 s (24.436 %)
Hessian update/contruction      :      0.001 s ( 9.109 %)
Making the step                 :      0.001 s (19.582 %)
Converting the step to Cartesian:      0.000 s ( 2.255 %)
Storing new data                :      0.000 s ( 0.691 %)
Checking convergence            :      0.000 s ( 0.309 %)
Final printing                  :      0.001 s (23.636 %)
Total time                      :      0.006 s

Time for energy+gradient        :     29.589 s
Time for complete geometry iter :     29.810 s

         *************************************************************
         *                GEOMETRY OPTIMIZATION CYCLE   8            *
         *************************************************************
---------------------------------
CARTESIAN COORDINATES (ANGSTROEM)
---------------------------------
  C      0.985494    0.584558    0.483873
  C     -0.464277    0.234232    0.262688
  C     -0.834900   -1.019144   -0.246526
  C     -2.178864   -1.306984   -0.504728
  C     -3.166296   -0.345570   -0.259192
  C     -2.802389    0.905276    0.251842
  C     -1.458467    1.191047    0.513971
  C      1.698870    1.143999   -0.783147
  C      2.865585    0.198620   -0.933388
  C      2.787923   -0.731799    0.025941
  O      1.728910   -0.599854    0.877324
  H     -0.067866   -1.772454   -0.430574
  H     -2.456912   -2.287159   -0.897481
  H     -4.215141   -0.572505   -0.459613
  H     -3.566951    1.657869    0.454257
  H     -1.177307    2.165053    0.922082
  H      1.063648    1.300211    1.315951
  H      1.030614    1.126091   -1.659237
  H      2.010720    2.188874   -0.633526
  H      3.625404    0.248666   -1.710301
  H      3.434248   -1.584014    0.233135

----------------------------
CARTESIAN COORDINATES (A.U.)
----------------------------
  NO LB      ZA    FRAG     MASS         X           Y           Z
   0 C     6.0000    0    12.011    1.862314    1.104655    0.914387
   1 C     6.0000    0    12.011   -0.877356    0.442635    0.496409
   2 C     6.0000    0    12.011   -1.577732   -1.925903   -0.465867
   3 C     6.0000    0    12.011   -4.117456   -2.469842   -0.953797
   4 C     6.0000    0    12.011   -5.983432   -0.653032   -0.489801
   5 C     6.0000    0    12.011   -5.295747    1.710725    0.475912
   6 C     6.0000    0    12.011   -2.756103    2.250753    0.971265
   7 C     6.0000    0    12.011    3.210400    2.161844   -1.479933
   8 C     6.0000    0    12.011    5.415172    0.375338   -1.763848
   9 C     6.0000    0    12.011    5.268411   -1.382899    0.049022
  10 O     8.0000    0    15.999    3.267167   -1.133560    1.657902
  11 H     1.0000    0     1.008   -0.128249   -3.349453   -0.813667
  12 H     1.0000    0     1.008   -4.642891   -4.322103   -1.695993
  13 H     1.0000    0     1.008   -7.965462   -1.081877   -0.868543
  14 H     1.0000    0     1.008   -6.740560    3.132919    0.858422
  15 H     1.0000    0     1.008   -2.224787    4.091358    1.742482
  16 H     1.0000    0     1.008    2.010004    2.457042    2.486787
  17 H     1.0000    0     1.008    1.947578    2.128004   -3.135503
  18 H     1.0000    0     1.008    3.799709    4.136373   -1.197190
  19 H     1.0000    0     1.008    6.851020    0.469911   -3.232001
  20 H     1.0000    0     1.008    6.489788   -2.993352    0.440561

--------------------------------
INTERNAL COORDINATES (ANGSTROEM)
--------------------------------
 C      0   0   0     0.000000000000     0.00000000     0.00000000
 C      1   0   0     1.507808485728     0.00000000     0.00000000
 C      2   1   0     1.402715957510   120.99113468     0.00000000
 C      3   2   1     1.398484305968   120.32151808   182.98354935
 C      4   3   2     1.399867087378   120.27395793     0.10416509
 C      5   4   3     1.399356767115   119.63820570   359.74195326
 C      6   5   4     1.398750602676   120.06084031     0.05000252
 C      1   2   3     1.557953559055   113.85352167    85.49242277
 C      8   1   2     1.509151076428   102.12318418   236.13631425
 C      9   8   1     1.338664946040   108.61437490     2.00598238
 O     10   9   8     1.365199565957   115.13444938   359.40994447
 H      3   2   1     1.090729725151   119.50950044     3.59863161
 H      4   3   2     1.091928773953   119.72776000   180.23331743
 H      5   4   3     1.091670308782   120.18100728   180.10957449
 H      6   5   4     1.091752314334   120.11758520   180.52156314
 H      7   6   5     1.092837208046   119.95127517   180.58778227
 H      1   2   3     1.100281903619   109.29020177   209.47759490
 H      8   1   2     1.102007694325   111.28671550   356.15262067
 H      8   1   2     1.100636978962   111.10492346   115.49990942
 H      9   8   1     1.087852125112   125.60912700   180.32537654
 H     10   9   8     1.089465721120   130.20688426   179.01939543

---------------------------
INTERNAL COORDINATES (A.U.)
---------------------------
 C      0   0   0     0.000000000000     0.00000000     0.00000000
 C      1   0   0     2.849345100428     0.00000000     0.00000000
 C      2   1   0     2.650749003374   120.99113468     0.00000000
 C      3   2   1     2.642752340866   120.32151808   182.98354935
 C      4   3   2     2.645365419035   120.27395793     0.10416509
 C      5   4   3     2.644401053496   119.63820570   359.74195326
 C      6   5   4     2.643255568715   120.06084031     0.05000252
 C      1   2   3     2.944105555983   113.85352167    85.49242277
 C      8   1   2     2.851882229162   102.12318418   236.13631425
 C      9   8   1     2.529710133096   108.61437490     2.00598238
 O     10   9   8     2.579853297808   115.13444938   359.40994447
 H      3   2   1     2.061180466662   119.50950044     3.59863161
 H      4   3   2     2.063446340520   119.72776000   180.23331743
 H      5   4   3     2.062957912131   120.18100728   180.10957449
 H      6   5   4     2.063112880166   120.11758520   180.52156314
 H      7   6   5     2.065163032166   119.95127517   180.58778227
 H      1   2   3     2.079231467950   109.29020177   209.47759490
 H      8   1   2     2.082492739749   111.28671550   356.15262067
 H      8   1   2     2.079902463105   111.10492346   115.49990942
 H      9   8   1     2.055742590666   125.60912700   180.32537654
 H     10   9   8     2.058791845211   130.20688426   179.01939543


           ************************************************************
           *        Program running with 8 parallel MPI-processes     *
           *              working on a common directory               *
           ************************************************************
------------------------------------------------------------------------------
                   ___                                                        
                  /   \      - P O W E R E D   B Y -                         
                 /     \                                                     
                 |  |  |   _    _      __       _____    __    __             
                 |  |  |  | |  | |    /  \     |  _  \  |  |  /  |          
                  \  \/   | |  | |   /    \    | | | |  |  | /  /          
                 / \  \   | |__| |  /  /\  \   | |_| |  |  |/  /          
                |  |  |   |  __  | /  /__\  \  |    /   |      \           
                |  |  |   | |  | | |   __   |  |    \   |  |\   \          
                \     /   | |  | | |  |  |  |  | |\  \  |  | \   \       
                 \___/    |_|  |_| |__|  |__|  |_| \__\ |__|  \__/        
                                                                              
                      - O R C A' S   B I G   F R I E N D -                    
                                      &                                       
                       - I N T E G R A L  F E E D E R -                       
                                                                              
 v1 FN, 2020, v2 2021, v3 2022-2024                                           
------------------------------------------------------------------------------


----------------------
SHARK INTEGRAL PACKAGE
----------------------

Number of atoms                             ...     21
Number of basis functions                   ...    204
Number of shells                            ...     96
Maximum angular momentum                    ...      2
Integral batch strategy                     ... SHARK/LIBINT Hybrid
[truncated: 742,523 more chars]
