# Supplementary material for: Bro̷nsted Acid-Catalyzed Reduction of Furans
Source: J Am Chem Soc. 2025 Feb 19;147(9):7932–8. doi: 10.1021/jacs.4c18485 (PMC11887439; doi:10.1021/jacs.4c18485)
Supplement: Supplementary file 2 — ja4c18485_si_002.zip [file ja4c18485_si_002.zip › AllCoordinates/2-Ph-Furan/IM_3/calc.xyz]

21
Coordinates from ORCA-job calc E -461.468443808705
  C           0.97408379716132      0.50909129467897      0.39822978900681
  C          -0.48853398998967      0.20060119477216      0.22329781459634
  C          -0.90798005689738     -1.02937856625156     -0.30560764614492
  C          -2.26712548215852     -1.27997711238654     -0.51766961148532
  C          -3.22105243725943     -0.30277541587529     -0.20898594912047
  C          -2.80830314764382      0.92530328435843      0.31937819100546
  C          -1.44894105521423      1.17285551590606      0.53798704427625
  C           1.68338658484203      1.05774207527725     -0.86800976485627
  C           2.99410629775444      0.30888911592574     -0.82455406450261
  C           2.89032919113462     -0.66253914743902      0.09229171872664
  O           1.70327449959235     -0.69007771690018      0.76870754564840
  H          -0.16467096742216     -1.79258609260526     -0.53969656380583
  H          -2.58353714412938     -2.24262809754411     -0.92443917077312
  H          -4.28192074490487     -0.50002092480895     -0.37453778660044
  H          -3.54639878436691      1.68982272469244      0.56947131646532
  H          -1.12906832006785      2.12821042413189      0.96121696881416
  H           1.10135805983035      1.22632858608958      1.22607031820109
  H           1.11316308902454      0.82501308721704     -1.78370602688488
  H           1.78777503201533      2.15087978675255     -0.81626821714955
  H           3.84408189217961      0.47188003260465     -1.48389308990893
  H           3.59802097011961     -1.44161786619587      0.37406884369189
