# Supplementary material for: Bro̷nsted Acid-Catalyzed Reduction of Furans
Source: J Am Chem Soc. 2025 Feb 19;147(9):7932–8. doi: 10.1021/jacs.4c18485 (PMC11887439; doi:10.1021/jacs.4c18485)
Supplement: Supplementary file 2 — ja4c18485_si_002.zip [file ja4c18485_si_002.zip › AllCoordinates/2-Ph-Furan/Product/calc.mpi8.out]

! Job execution by suborca V 10.00 !
Job started from head1.mpi-muelheim.mpg.de, running /hsnfs/software/orca/orca_stable_directory/orca_stable_20240726/orca on xe31th9.mpi-muelheim.mpg.de in /usr/scratch/frank/calc__8525985 (/bin/ksh)
Job execution start: Fri Jul 26 17:05:04 CEST 2024
Shared library path: /hsnfs/software/openmpi-4.1.0/lib:/hsnfs/software/orca/orca_stable_directory/orca_stable_20240726:/hsnfs/software/themis/llvm-14.0.1/lib::/hsnfs/software/cfour-2.1/lib:/hsnfs/software/orca/orca_stable:/usr/users/openmpi-2.0.4/lib:/opt/intel/lib/intel64:/opt/intel/mkl/lib/intel64
SLURM Job ID is: 8525985
SLURM_JOB_NODELIST: xe31th9
Maxcore enforced by SLURM: 9600 MB per core
Expanded nodelist (1 nodes):
xe31th9

                                 *****************
                                 * O   R   C   A *
                                 *****************

                                            #,                                       
                                            ###                                      
                                            ####                                     
                                            #####                                    
                                            ######                                   
                                           ########,                                 
                                     ,,################,,,,,                         
                               ,,#################################,,                 
                          ,,##########################################,,             
                       ,#########################################, ''#####,          
                    ,#############################################,,   '####,        
                  ,##################################################,,,,####,       
                ,###########''''           ''''###############################       
              ,#####''   ,,,,##########,,,,          '''####'''          '####       
            ,##' ,,,,###########################,,,                        '##       
           ' ,,###''''                  '''############,,,                           
         ,,##''                                '''############,,,,        ,,,,,,###''
      ,#''                                            '''#######################'''  
     '                                                          ''''####''''         
             ,#######,   #######,   ,#######,      ##                                
            ,#'     '#,  ##    ##  ,#'     '#,    #''#        ,####,   ,####,        
            ##       ##  ##   ,#'  ##            #'  '#       #'       #'  '#        
            ##       ##  #######   ##           ,######,      #####,   #    #        
            '#,     ,#'  ##    ##  '#,     ,#' ,#      #,     #,   #   #,  ,#        
             '#######'   ##     ##  '#######'  #'      '#     '####' # '####'        


                #########################################################
                #                        -***-                          #
                #          Department of theory and spectroscopy        #
                #                                                       #
                #                      Frank Neese                      #
                #                                                       #
                #     Directorship, Architecture, Infrastructure        #
                #                    SHARK, DRIVERS                     #
                #        Core code/Algorithms in most modules           #
                #                                                       #
                #        Max Planck Institute fuer Kohlenforschung      #
                #                Kaiser Wilhelm Platz 1                 #
                #                 D-45470 Muelheim/Ruhr                 #
                #                      Germany                          #
                #                                                       #
                #                  All rights reserved                  #
                #                        -***-                          #
                #########################################################


                         Program Version 6.0.x  -   STABLE   -
                                (GIT: $d6293895$)
                ($2024-07-24 15:24:10 +0200 $)

                         (BUILD: $Fri 26 Jul 2024 01:03:43 AM CEST$)


 With contributions from (in alphabetic order):
   Daniel Aravena         : Magnetic Suceptibility
   Michael Atanasov       : Ab Initio Ligand Field Theory (pilot matlab implementation)
   Alexander A. Auer      : GIAO ZORA, VPT2 properties, NMR spectrum
   Ute Becker             : All parallelization in ORCA, NUMFREQ, NUMCALC
   Giovanni Bistoni       : ED, misc. LED, open-shell LED, HFLD
   Martin Brehm           : Molecular dynamics
   Dmytro Bykov           : pre 5.0 version of the SCF Hessian
   Marcos Casanova-Páez   : Triplet and SCS-CIS(D). UHF-(DLPNO)-IP/EA/STEOM-CCSD. UHF-CVS-IP/STEOM-CCSD
   Vijay G. Chilkuri      : MRCI spin determinant printing, contributions to CSF-ICE
   Pauline Colinet        : FMM embedding
   Dipayan Datta          : RHF DLPNO-CCSD density
   Achintya Kumar Dutta   : EOM-CC, STEOM-CC
   Nicolas Foglia         : Exact transition moments, OPA infrastructure, MCD improvements
   Dmitry Ganyushin       : Spin-Orbit,Spin-Spin,Magnetic field MRCI
   Miquel Garcia          : C-PCM and meta-GGA Hessian, CCSD/C-PCM, Gaussian charge scheme
   Tiago L. C. Gouveia    : GS-ROHF, GS-ROCIS
   Yang Guo               : DLPNO-NEVPT2, F12-NEVPT2, CIM, IAO-localization
   Andreas Hansen         : Spin unrestricted coupled pair/coupled cluster methods
   Ingolf Harden          : AUTO-CI MPn and infrastructure 
   Benjamin Helmich-Paris : MC-RPA, TRAH-(SCF,CASSCF), AVAS, COSX integrals, SCF dyn. polar.
   Lee Huntington         : MR-EOM, pCC
   Robert Izsak           : Overlap fitted RIJCOSX, COSX-SCS-MP3, EOM
   Riya Kayal             : Wick's Theorem for AUTO-CI, AUTO-CI UHF-CCSDT
   Emily Kempfer          : AUTO-CI, RHF CISDT and CCSDT
   Christian Kollmar      : KDIIS, OOCD, Brueckner-CCSD(T), CCSD density, CASPT2, CASPT2-K, improved NEVPT2
   Axel Koslowski         : Symmetry handling
   Simone Kossmann        : Meta GGA functionals, TD-DFT gradient, OOMP2, (MP2 Hessian; deprecated post 5.0)
   Lucas Lang             : DCDCAS
   Marvin Lechner         : AUTO-CI (C++ implementation), FIC-MRCC
   Spencer Leger          : CASSCF response
   Dagmar Lenk            : GEPOL surface, SMD, ORCA-2-JSON
   Dimitrios Liakos       : Extrapolation schemes; Compound Job, initial MDCI parallelization
   Dimitrios Manganas     : Further ROCIS development; embedding schemes. LFT, Crystal Embedding
   Dimitrios Pantazis     : SARC Basis sets
   Anastasios Papadopoulos: AUTO-CI, single reference methods and gradients
   Taras Petrenko         : pre 6.0 DFT Hessian and TD-DFT gradient, (ASA, deprecated), ECA, 1-Electron XAS/XES, NRVS
   Peter Pinski           : DLPNO-MP2, DLPNO-MP2 Gradient
   Christoph Reimann      : Effective Core Potentials
   Marius Retegan         : Local ZFS, SOC
   Christoph Riplinger    : Optimizer, TS searches, QM/MM, DLPNO-CCSD(T), (RO)-DLPNO pert. Triples
   Michael Roemelt        : Original ROCIS implementation
   Masaaki Saitow         : Open-shell DLPNO-CCSD energy and density
   Barbara Sandhoefer     : DKH picture change effects
   Kantharuban Sivalingam : CASSCF convergence/infrastructure, NEVPT2 and variants, FIC-MRCI
   Bernardo de Souza      : ESD, SOC TD-DFT
   Georgi Stoychev        : AutoAux, RI-MP2 NMR, DLPNO-MP2 response, X2C
   Van Anh Tran           : RI-MP2 g-tensors
   Willem Van den Heuvel  : Paramagnetic NMR
   Zikuan Wang            : NOTCH, Electric field optimization 
   Frank Wennmohs         : Technical directorship and infrastructure
   Hang Xu                : AUTO-CI-Response properties 


 We gratefully acknowledge several colleagues who have allowed us to
 interface, adapt or use parts of their codes:
   Stefan Grimme, W. Hujo, H. Kruse, P. Pracht,  : VdW corrections, initial TS optimization,
                  C. Bannwarth, S. Ehlert,         DFT functionals, gCP, sTDA/sTD-DF
                  L. Wittmann, M. Mueller
   Ed Valeev, F. Pavosevic, A. Kumar             : LibInt (2-el integral package), F12 methods
   Garnet Chan, S. Sharma, J. Yang, R. Olivares  : DMRG
   Ulf Ekstrom                                   : XCFun DFT Library
   Mihaly Kallay                                 : mrcc  (arbitrary order and MRCC methods)
   Frank Weinhold                                : gennbo (NPA and NBO analysis)
   Simon Mueller                                 : openCOSMO-RS
   Christopher J. Cramer and Donald G. Truhlar   : smd solvation model
   Lars Goerigk                                  : TD-DFT with DH, B97 family of functionals
   V. Asgeirsson, H. Jonsson                     : NEB implementation
   FAccTs GmbH                                   : IRC, NEB, NEB-TS, DLPNO-Multilevel, CI-OPT
                                                   MM, QMMM, 2- and 3-layer-ONIOM, Crystal-QMMM,
                                                   LR-CPCM, SF, NACMEs, symmetry and pop. for TD-DFT,
                                                   nearIR, NL-DFT gradient (VV10), updates on ESD,
                                                   ML-optimized integration grids, MBIS, APM,
                                                   GOAT, DOCKER, SOLVATOR, interface openCOSMO-RS
   S Lehtola, MJT Oliveira, MAL Marques          : LibXC Library
   Liviu Ungur et al                             : ANISO software


 Your calculation uses the libint2 library for the computation of 2-el integrals
 For citations please refer to: http://libint.valeyev.net

 Your ORCA version has been built with support for libXC version: 6.2.2
 For citations please refer to: https://libxc.gitlab.io

 This ORCA versions uses:
   CBLAS   interface :  Fast vector & matrix operations
   LAPACKE interface :  Fast linear algebra routines
   SCALAPACK package :  Parallel linear algebra routines
   Shared memory     :  Shared parallel matrices
   BLAS/LAPACK       :  OpenBLAS 0.3.26  USE64BITINT DYNAMIC_ARCH NO_AFFINITY Haswell SINGLE_THREADED
        Core in use  :  Haswell
   Copyright (c) 2011-2014, The OpenBLAS Project


NOTE: MaxCore=8000 MB was set to SCF,MP2,MDCI,CIPSI,MRCI and CIS
      => If you want to overwrite this, your respective input block should be placed after the MaxCore statement
Your calculation utilizes the atom-pairwise dispersion correction
with the Becke-Johnson damping scheme (D3BJ)


================================================================================

----- Orbital basis set information -----
Your calculation utilizes the basis: def2-SVP
   F. Weigend and R. Ahlrichs, Phys. Chem. Chem. Phys. 7, 3297 (2005).

----- AuxJ basis set information -----
Your calculation utilizes the auxiliary basis: def2/J
   F. Weigend, Phys. Chem. Chem. Phys. 8, 1057 (2006).

----- AuxC basis set information -----
Your calculation utilizes the auxiliary basis: def2-SVP/C
  H-La, Hf-Rn : A. Hellweg, C. Hattig, S. Hofener and W. Klopper, Theor. Chem. Acc. 117, 587 (2007).
        Ce-Lu : J. Chmela and M. E. Harding, Mol. Phys. (2018).

================================================================================
                                        WARNINGS
                       Please study these warnings very carefully!
================================================================================


WARNING: The frozen-core approximation for MP2-gradient calculations is turned on by default.

WARNING: Geometry Optimization
  ===> : Switching off AutoStart
         For restart on a previous wavefunction, please use MOREAD

WARNING: The frozen-core approximation is turned on by default for 
         the MP2 part of double-hybrid DFT.

================================================================================
                                       INPUT FILE
================================================================================
NAME = calc.inp
|  1> ! RI-B2PLYP D3BJ  def2-SVP def2-SVP/C RIJCOSX def2/J  TightOpt NumFreq
|  2> 
|  3> %cpcm
|  4> epsilon 16.7                    # Dielectric constant
|  5> refrac 1.275   
|  6> SURFACETYPE VDW_GAUSSIAN
|  7> end
|  8> 
|  9> %geom
| 10> MaxIter 100
| 11> end
| 12> 
| 13> 
| 14> 
| 15> %PAL NPROCS 8 END
| 16> 
| 17> %maxcore 8000
| 18> 
| 19> 
| 20> *xyz 0 1
| 21>  C          1.0093945078        0.5828401565       -0.7043276439
| 22>  C         -0.4213303782        0.2230044125       -0.3598935751
| 23>  C         -0.7950966389       -1.0839302199       -0.0872539098
| 24>  C         -2.1018579154       -1.3816581630        0.2591805475
| 25>  C         -3.0474057990       -0.3748184591        0.3372438877
| 26>  C         -2.6825698046        0.9323875255        0.0592348555
| 27>  C         -1.3778843862        1.2290650733       -0.2884300991
| 28>  C          1.6996638568        1.2683679444        0.4879857126
| 29>  C          2.2701474307        0.0655175225        1.2324516357
| 30>  C          2.6795234316       -0.8412284811        0.0723067801
| 31>  O          1.7996785219       -0.5570965788       -1.0037432238
| 32>  H          1.0062434161        1.2245764045       -1.5950781073
| 33>  H         -0.0587876314       -1.8693892616       -0.1625941279
| 34>  H         -2.3814397199       -2.4040364368        0.4687856980
| 35>  H         -4.0668277317       -0.6063855261        0.6090266881
| 36>  H         -3.4180294230        1.7220737812        0.1117363903
| 37>  H         -1.0957474399        2.2492210077       -0.5096869263
| 38>  H          1.0039982433        1.8527940941        1.0855060843
| 39>  H          2.5049605450        1.9144468623        0.1357726642
| 40>  H          1.4892155839       -0.4083809496        1.8286626538
| 41>  H          3.1094865947        0.3162593203        1.8768554779
| 42>  H          2.6101240759       -1.9055750704        0.3164359946
| 43>  H          3.7076114789       -0.6253122883       -0.2501356947
| 44> *
| 45> 
| 46>                          ****END OF INPUT****
================================================================================

                       *****************************
                       * Geometry Optimization Run *
                       *****************************

Geometry optimization settings:
Update method            Update   .... BFGS
Choice of coordinates    CoordSys .... (2022) Redundant Internals
Initial Hessian          InHess   .... Almloef's Model
Max. no of cycles        MaxIter  .... 100

Convergence Tolerances:
Energy Change            TolE     ....  1.0000e-06 Eh
Max. Gradient            TolMAXG  ....  1.0000e-04 Eh/bohr
RMS Gradient             TolRMSG  ....  3.0000e-05 Eh/bohr
Max. Displacement        TolMAXD  ....  1.0000e-03 bohr
RMS Displacement         TolRMSD  ....  6.0000e-04 bohr
Strict Convergence                .... False

------------------------------------------------------------------------------
                        ORCA OPTIMIZATION COORDINATE SETUP
------------------------------------------------------------------------------

The optimization will be done in redundant internal coordinates (2022)
Making redundant internal coordinates   ...  (2022 redundants) done
Evaluating the initial hessian          ...  (Almloef) done
Evaluating the coordinates              ...  done
Calculating the B-matrix                .... done
Calculating the G-matrix                .... done
Diagonalizing the G-matrix              .... done
Small eigenvalue found = 1.912e-02
The first mode is                       ....   57
The number of degrees of freedom        ....   63

    -----------------------------------------------------------------
                    Redundant Internal Coordinates


    -----------------------------------------------------------------
         Definition                    Initial Value    Approx d2E/dq
    -----------------------------------------------------------------
      1. B(C   1,C   0)                  1.5150         0.394803   
      2. B(C   2,C   1)                  1.3864         0.633109   
      3. B(C   3,C   2)                  1.3843         0.638020   
      4. B(C   4,C   3)                  1.3834         0.640058   
      5. B(C   5,C   4)                  1.3853         0.635572   
      6. B(C   6,C   1)                  1.3901         0.624664   
      7. B(C   6,C   5)                  1.3824         0.642433   
      8. B(C   7,C   0)                  1.5388         0.361637   
      9. B(C   8,C   7)                  1.5253         0.380085   
     10. B(C   9,C   8)                  1.5283         0.375910   
     11. B(O  10,C   9)                  1.4187         0.503580   
     12. B(O  10,C   0)                  1.4190         0.502985   
     13. B(H  11,C   0)                  1.0978         0.349865   
     14. B(H  12,C   2)                  1.0792         0.374610   
     15. B(H  13,C   3)                  1.0804         0.372967   
     16. B(H  14,C   4)                  1.0801         0.373378   
     17. B(H  15,C   5)                  1.0804         0.373028   
     18. B(H  16,C   6)                  1.0813         0.371754   
     19. B(H  17,C   7)                  1.0874         0.363497   
     20. B(H  18,C   7)                  1.0909         0.358965   
     21. B(H  19,C   8)                  1.0908         0.359009   
     22. B(H  20,C   8)                  1.0875         0.363446   
     23. B(H  21,C   9)                  1.0942         0.354601   
     24. B(H  22,C   9)                  1.0989         0.348533   
     25. A(O  10,C   0,H  11)          107.4560         0.337012   
     26. A(C   1,C   0,O  10)          112.5270         0.383706   
     27. A(C   1,C   0,H  11)          108.6991         0.325731   
     28. A(C   7,C   0,H  11)          111.6871         0.321076   
     29. A(C   1,C   0,C   7)          110.6880         0.364770   
     30. A(C   7,C   0,O  10)          105.7558         0.377911   
     31. A(C   2,C   1,C   6)          119.1200         0.436293   
     32. A(C   0,C   1,C   6)          119.3182         0.401086   
     33. A(C   0,C   1,C   2)          121.5487         0.402036   
     34. A(C   3,C   2,H  12)          120.3295         0.357012   
     35. A(C   1,C   2,C   3)          120.4280         0.437959   
     36. A(C   1,C   2,H  12)          119.2362         0.356543   
     37. A(C   4,C   3,H  13)          120.0572         0.356938   
     38. A(C   2,C   3,H  13)          119.7580         0.356745   
     39. A(C   2,C   3,C   4)          120.1848         0.438823   
     40. A(C   5,C   4,H  14)          120.0885         0.356579   
     41. A(C   3,C   4,H  14)          120.2139         0.357005   
     42. A(C   3,C   4,C   5)          119.6970         0.438519   
     43. A(C   6,C   5,H  15)          119.8553         0.357173   
     44. A(C   4,C   5,H  15)          120.0443         0.356522   
     45. A(C   4,C   5,C   6)          120.1003         0.438812   
     46. A(C   5,C   6,H  16)          120.0112         0.356965   
     47. A(C   1,C   6,H  16)          119.5210         0.355270   
     48. A(C   1,C   6,C   5)          120.4675         0.437444   
     49. A(C   0,C   7,H  18)          110.1706         0.322428   
     50. A(C   8,C   7,H  17)          113.2597         0.325743   
     51. A(C   0,C   7,H  17)          112.2220         0.323092   
     52. A(C   0,C   7,C   8)          101.2232         0.362409   
     53. A(H  17,C   7,H  18)          109.3519         0.291124   
     54. A(C   8,C   7,H  18)          110.3983         0.325072   
     55. A(C   7,C   8,C   9)          101.3943         0.364815   
     56. A(H  19,C   8,H  20)          109.1986         0.291123   
     57. A(C   9,C   8,H  20)          112.3260         0.325145   
     58. A(C   7,C   8,H  20)          113.3322         0.325736   
     59. A(C   9,C   8,H  19)          110.4209         0.324489   
     60. A(C   7,C   8,H  19)          109.9749         0.325079   
     61. A(C   8,C   9,O  10)          106.9067         0.380531   
     62. A(O  10,C   9,H  22)          108.5607         0.336864   
     63. A(C   8,C   9,H  22)          110.9020         0.322916   
     64. A(O  10,C   9,H  21)          108.9476         0.337834   
     65. A(C   8,C   9,H  21)          113.0020         0.323832   
     66. A(H  21,C   9,H  22)          108.4172         0.288657   
     67. A(C   0,O  10,C   9)          110.2570         0.397832   
     68. D(C   6,C   1,C   0,O  10)   -168.0366         0.011582   
     69. D(C   2,C   1,C   0,C   7)   -104.8010         0.011582   
     70. D(C   2,C   1,C   0,O  10)     13.2889         0.011582   
     71. D(C   2,C   1,C   0,H  11)    132.1857         0.011582   
     72. D(C   6,C   1,C   0,C   7)     73.8735         0.011582   
     73. D(C   3,C   2,C   1,C   6)     -0.3761         0.027809   
     74. D(H  12,C   2,C   1,C   6)    178.7117         0.027809   
     75. D(H  12,C   2,C   1,C   0)     -2.6112         0.027809   
     76. D(C   3,C   2,C   1,C   0)    178.3010         0.027809   
     77. D(H  13,C   3,C   2,H  12)      0.8814         0.028271   
     78. D(C   4,C   3,C   2,H  12)   -179.1245         0.028271   
     79. D(H  13,C   3,C   2,C   1)    179.9592         0.028271   
     80. D(C   4,C   3,C   2,C   1)     -0.0467         0.028271   
     81. D(C   5,C   4,C   3,H  13)   -179.6190         0.028464   
     82. D(C   5,C   4,C   3,C   2)      0.3869         0.028464   
     83. D(H  14,C   4,C   3,H  13)      0.0902         0.028464   
     84. D(H  14,C   4,C   3,C   2)   -179.9039         0.028464   
     85. D(H  15,C   5,C   4,H  14)     -0.1379         0.028040   
     86. D(H  15,C   5,C   4,C   3)    179.5717         0.028040   
     87. D(C   6,C   5,C   4,H  14)    179.9900         0.028040   
     88. D(C   6,C   5,C   4,C   3)     -0.3004         0.028040   
     89. D(H  16,C   6,C   5,H  15)     -0.1612         0.028690   
     90. D(H  16,C   6,C   5,C   4)    179.7111         0.028690   
     91. D(C   1,C   6,C   5,H  15)   -179.9988         0.028690   
     92. D(C   1,C   6,C   5,C   4)     -0.1264         0.028690   
     93. D(H  16,C   6,C   1,C   2)   -179.3756         0.027026   
     94. D(H  16,C   6,C   1,C   0)      1.9174         0.027026   
     95. D(C   5,C   6,C   1,C   2)      0.4627         0.027026   
     96. D(C   5,C   6,C   1,C   0)   -178.2443         0.027026   
     97. D(C   8,C   7,C   0,O  10)    -33.0073         0.010486   
     98. D(C   8,C   7,C   0,C   1)     89.1372         0.010486   
     99. D(H  17,C   7,C   0,H  11)     89.3390         0.010486   
    100. D(H  17,C   7,C   0,O  10)   -154.0693         0.010486   
    101. D(H  17,C   7,C   0,C   1)    -31.9248         0.010486   
    102. D(C   8,C   7,C   0,H  11)   -149.5990         0.010486   
    103. D(H  19,C   8,C   7,H  18)    163.1781         0.011514   
    104. D(H  19,C   8,C   7,H  17)     40.1770         0.011514   
    105. D(H  19,C   8,C   7,C   0)    -80.1523         0.011514   
    106. D(C   9,C   8,C   7,H  18)    -79.9522         0.011514   
    107. D(C   9,C   8,C   7,H  17)    157.0467         0.011514   
    108. D(C   9,C   8,C   7,C   0)     36.7174         0.011514   
    109. D(H  21,C   9,C   8,H  19)    -32.6550         0.011275   
    110. D(H  21,C   9,C   8,C   7)   -149.1985         0.011275   
    111. D(O  10,C   9,C   8,H  20)   -150.6499         0.011275   
    112. D(O  10,C   9,C   8,H  19)     87.1941         0.011275   
    113. D(H  21,C   9,C   8,H  20)     89.5010         0.011275   
    114. D(O  10,C   9,C   8,C   7)    -29.3494         0.011275   
    115. D(C   0,O  10,C   9,H  22)   -110.7369         0.020058   
    116. D(C   0,O  10,C   9,H  21)    131.3824         0.020058   
    117. D(C   0,O  10,C   9,C   8)      8.9596         0.020058   
    118. D(C   9,O  10,C   0,H  11)    134.7794         0.020009   
    119. D(C   9,O  10,C   0,C   7)     15.3587         0.020009   
    120. D(C   9,O  10,C   0,C   1)   -105.5995         0.020009   
    -----------------------------------------------------------------

Number of atoms                         .... 23
Number of degrees of freedom            .... 120


         *************************************************************
         *                GEOMETRY OPTIMIZATION CYCLE   1            *
         *************************************************************
---------------------------------
CARTESIAN COORDINATES (ANGSTROEM)
---------------------------------
  C      1.009395    0.582840   -0.704328
  C     -0.421330    0.223004   -0.359894
  C     -0.795097   -1.083930   -0.087254
  C     -2.101858   -1.381658    0.259181
  C     -3.047406   -0.374818    0.337244
  C     -2.682570    0.932388    0.059235
  C     -1.377884    1.229065   -0.288430
  C      1.699664    1.268368    0.487986
  C      2.270147    0.065518    1.232452
  C      2.679523   -0.841228    0.072307
  O      1.799679   -0.557097   -1.003743
  H      1.006243    1.224576   -1.595078
  H     -0.058788   -1.869389   -0.162594
  H     -2.381440   -2.404036    0.468786
  H     -4.066828   -0.606386    0.609027
  H     -3.418029    1.722074    0.111736
  H     -1.095747    2.249221   -0.509687
  H      1.003998    1.852794    1.085506
  H      2.504961    1.914447    0.135773
  H      1.489216   -0.408381    1.828663
  H      3.109487    0.316259    1.876855
  H      2.610124   -1.905575    0.316436
  H      3.707611   -0.625312   -0.250136

----------------------------
CARTESIAN COORDINATES (A.U.)
----------------------------
  NO LB      ZA    FRAG     MASS         X           Y           Z
   0 C     6.0000    0    12.011    1.907479    1.101408   -1.330986
   1 C     6.0000    0    12.011   -0.796199    0.421417   -0.680100
   2 C     6.0000    0    12.011   -1.502515   -2.048331   -0.164886
   3 C     6.0000    0    12.011   -3.971936   -2.610956    0.489780
   4 C     6.0000    0    12.011   -5.758762   -0.708304    0.637299
   5 C     6.0000    0    12.011   -5.069322    1.761957    0.111938
   6 C     6.0000    0    12.011   -2.603824    2.322596   -0.545054
   7 C     6.0000    0    12.011    3.211899    2.396868    0.922159
   8 C     6.0000    0    12.011    4.289957    0.123810    2.328996
   9 C     6.0000    0    12.011    5.063565   -1.589691    0.136640
  10 O     8.0000    0    15.999    3.400900   -1.052760   -1.896800
  11 H     1.0000    0     1.008    1.901524    2.314114   -3.014261
  12 H     1.0000    0     1.008   -0.111093   -3.532634   -0.307258
  13 H     1.0000    0     1.008   -4.500269   -4.542970    0.885877
  14 H     1.0000    0     1.008   -7.685191   -1.145903    1.150894
  15 H     1.0000    0     1.008   -6.459140    3.254248    0.211151
  16 H     1.0000    0     1.008   -2.070663    4.250412   -0.963169
  17 H     1.0000    0     1.008    1.897282    3.501273    2.051309
  18 H     1.0000    0     1.008    4.733689    3.617780    0.256573
  19 H     1.0000    0     1.008    2.814210   -0.771728    3.455672
  20 H     1.0000    0     1.008    5.876078    0.597644    3.546743
  21 H     1.0000    0     1.008    4.932420   -3.601015    0.597977
  22 H     1.0000    0     1.008    7.006370   -1.181669   -0.472688

--------------------------------
INTERNAL COORDINATES (ANGSTROEM)
--------------------------------
 C      0   0   0     0.000000000000     0.00000000     0.00000000
 C      1   0   0     1.514955540546     0.00000000     0.00000000
 C      2   1   0     1.386402444494   121.54868350     0.00000000
 C      3   2   1     1.384299026608   120.42798019   178.30102307
 C      4   3   2     1.383430834777   120.18478555   359.95328077
 C      5   4   3     1.385345376059   119.69702338     0.38687082
 C      6   5   4     1.382422702726   120.10031654   359.69961022
 C      1   2   3     1.538840882691   110.68797649   255.19898233
 C      8   1   2     1.525296743657   101.22318985    89.13722723
 C      9   8   1     1.528303998271   101.39426773    36.71737144
 O     10   9   8     1.418711251074   106.90674180   330.65059945
 H      1   2   3     1.097848682389   108.69909653   132.18569910
 H      3   2   1     1.079246500656   119.23622565   357.38883035
 H      4   3   2     1.080443260547   119.75804128   179.95916553
 H      5   4   3     1.080143635811   120.21388174   180.09610658
 H      6   5   4     1.080398835567   120.04429189   179.57168793
 H      7   6   5     1.081329723323   120.01120618   179.71108123
 H      8   1   2     1.087444327244   112.22200622   328.07522317
 H      8   1   2     1.090859640671   110.17055418   205.97383391
 H      9   8   1     1.090826241575   109.97487480   279.84765749
 H      9   8   1     1.087482410538   113.33221611   157.31146995
 H     10   9   8     1.094188743361   113.00204792   210.80147706
 H     10   9   8     1.098887612483   110.90202182    88.82806055

---------------------------
INTERNAL COORDINATES (A.U.)
---------------------------
 C      0   0   0     0.000000000000     0.00000000     0.00000000
 C      1   0   0     2.862851076698     0.00000000     0.00000000
 C      2   1   0     2.619920931493   121.54868350     0.00000000
 C      3   2   1     2.615946047742   120.42798019   178.30102307
 C      4   3   2     2.614305402951   120.18478555   359.95328077
 C      5   4   3     2.617923361646   119.69702338     0.38687082
 C      6   5   4     2.612400309467   120.10031654   359.69961022
 C      1   2   3     2.907987831967   110.68797649   255.19898233
 C      8   1   2     2.882393118474   101.22318985    89.13722723
 C      9   8   1     2.888076006110   101.39426773    36.71737144
 O     10   9   8     2.680975727642   106.90674180   330.65059945
 H      1   2   3     2.074633346202   108.69909653   132.18569910
 H      3   2   1     2.039480317232   119.23622565   357.38883035
 H      4   3   2     2.041741865675   119.75804128   179.95916553
 H      5   4   3     2.041175656980   120.21388174   180.09610658
 H      6   5   4     2.041657914629   120.04429189   179.57168793
 H      7   6   5     2.043417037549   120.01120618   179.71108123
 H      8   1   2     2.054971964378   112.22200622   328.07522317
 H      8   1   2     2.061425971415   110.17055418   205.97383391
 H      9   8   1     2.061362856272   109.97487480   279.84765749
 H      9   8   1     2.055043931374   113.33221611   157.31146995
 H     10   9   8     2.067717063772   113.00204792   210.80147706
 H     10   9   8     2.076596639552   110.90202182    88.82806055

---------------------
BASIS SET INFORMATION
---------------------
There are 3 groups of distinct atoms

 Group   1 Type C   : 7s4p1d contracted to 3s2p1d pattern {511/31/1}
 Group   2 Type O   : 7s4p1d contracted to 3s2p1d pattern {511/31/1}
 Group   3 Type H   : 4s1p contracted to 2s1p pattern {31/1}

Atom   0C    basis set group =>   1
Atom   1C    basis set group =>   1
Atom   2C    basis set group =>   1
Atom   3C    basis set group =>   1
Atom   4C    basis set group =>   1
Atom   5C    basis set group =>   1
Atom   6C    basis set group =>   1
Atom   7C    basis set group =>   1
Atom   8C    basis set group =>   1
Atom   9C    basis set group =>   1
Atom  10O    basis set group =>   2
Atom  11H    basis set group =>   3
Atom  12H    basis set group =>   3
Atom  13H    basis set group =>   3
Atom  14H    basis set group =>   3
Atom  15H    basis set group =>   3
Atom  16H    basis set group =>   3
Atom  17H    basis set group =>   3
Atom  18H    basis set group =>   3
Atom  19H    basis set group =>   3
Atom  20H    basis set group =>   3
Atom  21H    basis set group =>   3
Atom  22H    basis set group =>   3
---------------------------------
AUXILIARY/J BASIS SET INFORMATION
---------------------------------
There are 3 groups of distinct atoms

 Group   1 Type C   : 12s5p4d2f1g contracted to 6s4p3d1f1g pattern {711111/2111/211/2/1}
 Group   2 Type O   : 12s5p4d2f1g contracted to 6s4p3d1f1g pattern {711111/2111/211/2/1}
 Group   3 Type H   : 5s2p1d contracted to 3s1p1d pattern {311/2/1}

Atom   0C    basis set group =>   1
Atom   1C    basis set group =>   1
Atom   2C    basis set group =>   1
Atom   3C    basis set group =>   1
Atom   4C    basis set group =>   1
Atom   5C    basis set group =>   1
Atom   6C    basis set group =>   1
Atom   7C    basis set group =>   1
Atom   8C    basis set group =>   1
Atom   9C    basis set group =>   1
Atom  10O    basis set group =>   2
Atom  11H    basis set group =>   3
Atom  12H    basis set group =>   3
Atom  13H    basis set group =>   3
Atom  14H    basis set group =>   3
Atom  15H    basis set group =>   3
Atom  16H    basis set group =>   3
Atom  17H    basis set group =>   3
Atom  18H    basis set group =>   3
Atom  19H    basis set group =>   3
Atom  20H    basis set group =>   3
Atom  21H    basis set group =>   3
Atom  22H    basis set group =>   3
---------------------------------
AUXILIARY/C BASIS SET INFORMATION
---------------------------------
There are 3 groups of distinct atoms

 Group   1 Type C   : 8s6p5d3f contracted to 6s5p4d1f pattern {311111/21111/2111/3}
 Group   2 Type O   : 8s6p5d3f contracted to 6s5p4d1f pattern {311111/21111/2111/3}
 Group   3 Type H   : 4s3p2d contracted to 3s2p1d pattern {211/21/2}

Atom   0C    basis set group =>   1
Atom   1C    basis set group =>   1
Atom   2C    basis set group =>   1
Atom   3C    basis set group =>   1
Atom   4C    basis set group =>   1
Atom   5C    basis set group =>   1
Atom   6C    basis set group =>   1
Atom   7C    basis set group =>   1
Atom   8C    basis set group =>   1
Atom   9C    basis set group =>   1
Atom  10O    basis set group =>   2
Atom  11H    basis set group =>   3
Atom  12H    basis set group =>   3
Atom  13H    basis set group =>   3
Atom  14H    basis set group =>   3
Atom  15H    basis set group =>   3
Atom  16H    basis set group =>   3
Atom  17H    basis set group =>   3
Atom  18H    basis set group =>   3
Atom  19H    basis set group =>   3
Atom  20H    basis set group =>   3
Atom  21H    basis set group =>   3
Atom  22H    basis set group =>   3


           ************************************************************
           *        Program running with 8 parallel MPI-processes     *
           *              working on a common directory               *
           ************************************************************
------------------------------------------------------------------------------
                             ORCA STARTUP CALCULATIONS
                           -- RI-GTO INTEGRALS CHOSEN --
------------------------------------------------------------------------------
------------------------------------------------------------------------------
                   ___                                                        
                  /   \      - P O W E R E D   B Y -                         
                 /     \                                                     
                 |  |  |   _    _      __       _____    __    __             
                 |  |  |  | |  | |    /  \     |  _  \  |  |  /  |          
                  \  \/   | |  | |   /    \    | | | |  |  | /  /          
                 / \  \   | |__| |  /  /\  \   | |_| |  |  |/  /          
                |  |  |   |  __  | /  /__\  \  |    /   |      \           
                |  |  |   | |  | | |   __   |  |    \   |  |\   \          
                \     /   | |  | | |  |  |  |  | |\  \  |  | \   \       
                 \___/    |_|  |_| |__|  |__|  |_| \__\ |__|  \__/        
                                                                              
                      - O R C A' S   B I G   F R I E N D -                    
                                      &                                       
                       - I N T E G R A L  F E E D E R -                       
                                                                              
 v1 FN, 2020, v2 2021, v3 2022-2024                                           
------------------------------------------------------------------------------


----------------------
SHARK INTEGRAL PACKAGE
----------------------

Number of atoms                             ...     23
Number of basis functions                   ...    214
Number of shells                            ...    102
Maximum angular momentum                    ...      2
Integral batch strategy                     ... SHARK/LIBINT Hybrid
RI-J (if used) integral strategy            ... SPLIT-RIJ (Revised 2003 algorithm where possible)
Printlevel                                  ...      1
Contraction scheme used                     ... SEGMENTED contraction
Prescreening option                         ... SCHWARTZ
   Thresh                                   ... 1.000e-12
   Tcut                                     ... 1.000e-14
   Tpresel                                  ... 1.000e-14 
Coulomb Range Separation                    ... NOT USED
Exchange Range Separation                   ... NOT USED
Multipole approximations                    ... NOT USED
Finite Nucleus Model                        ... NOT USED
CABS basis                                  ... NOT available
Auxiliary Coulomb fitting basis             ... AVAILABLE
   # of basis functions in Aux-J            ...    671
   # of shells in Aux-J                     ...    225
   Maximum angular momentum in Aux-J        ...      4
Auxiliary J/K fitting basis                 ... NOT available
Auxiliary Correlation fitting basis         ... AVAILABLE
   # of basis functions in Aux-C            ...    696
   # of shells in Aux-C                     ...    248
   Maximum angular momentum in Aux-C        ...      3
Auxiliary 'external' fitting basis          ... NOT available

Checking pre-screening integrals            ... done (  0.0 sec) Dimension = 102
Check shell pair data                       ... done (  0.0 sec)
Shell pair information
Shell pair cut-off parameter TPreSel        ...   1.0e-14
Total number of shell pairs                 ...      5253
Shell pairs after pre-screening             ...      4904
Total number of primitive shell pairs       ...     18707
Primitive shell pairs kept                  ...     12853
          la=0 lb=0:   1546 shell pairs
          la=1 lb=0:   1815 shell pairs
          la=1 lb=1:    557 shell pairs
          la=2 lb=0:    579 shell pairs
          la=2 lb=1:    346 shell pairs
          la=2 lb=2:     61 shell pairs

Calculating one electron integrals          ... done (  0.0 sec)
Calculating RI/J V-Matrix + Cholesky decomp.... done (  0.0 sec)
Calculating RI/C V-Matrix + Cholesky decomp.... done (  0.0 sec)
Calculating Nuclear repulsion               ... done (  0.0 sec) ENN=    601.387281509258 Eh

Diagonalization of the overlap matrix:
Smallest eigenvalue                        ... 2.646e-04
Time for diagonalization                   ...    0.007 sec
Threshold for overlap eigenvalues          ... 1.000e-07
Number of eigenvalues below threshold      ... 0
Time for construction of square roots      ...    0.003 sec
Total time needed                          ...    0.010 sec

-------------------
DFT GRID GENERATION
-------------------

General Integration Accuracy     IntAcc      ... 4.388
Radial Grid Type                 RadialGrid  ... OptM3 with GC (2021)
Angular Grid (max. ang.)         AngularGrid ... 4 (Lebedev-302)
Angular grid pruning method      GridPruning ... 4 (adaptive)
Weight generation scheme         WeightScheme... mBecke (2022)
Basis function cutoff            BFCut       ... 1.0000e-12
Integration weight cutoff        WCut        ... 1.0000e-14
Partially contracted basis set               ... off
Rotationally invariant grid construction     ... off
Angular grids for H and He will be reduced by one unit

Total number of grid points                  ...   104122
Total number of batches                      ...     1641
Average number of points per batch           ...       63
Average number of grid points per atom       ...     4527

--------------------
COSX GRID GENERATION
--------------------

GRIDX 1
-------
General Integration Accuracy     IntAcc      ... 3.816
Radial Grid Type                 RadialGrid  ... OptM3 with GC (2021)
Angular Grid (max. ang.)         AngularGrid ... 1 (Lebedev-50)
Angular grid pruning method      GridPruning ... 4 (adaptive)
Weight generation scheme         WeightScheme... mBecke (2022)
Basis function cutoff            BFCut       ... 1.0000e-12
Integration weight cutoff        WCut        ... 1.0000e-14
Partially contracted basis set               ... on
Rotationally invariant grid construction     ... off
Angular grids for H and He will be reduced by one unit

Total number of grid points                  ...    13272
Total number of batches                      ...      118
Average number of points per batch           ...      112
Average number of grid points per atom       ...      577
UseSFitting                                  ... on

GRIDX 2
-------
General Integration Accuracy     IntAcc      ... 4.020
Radial Grid Type                 RadialGrid  ... OptM3 with GC (2021)
Angular Grid (max. ang.)         AngularGrid ... 2 (Lebedev-110)
Angular grid pruning method      GridPruning ... 4 (adaptive)
Weight generation scheme         WeightScheme... mBecke (2022)
Basis function cutoff            BFCut       ... 1.0000e-12
Integration weight cutoff        WCut        ... 1.0000e-14
Partially contracted basis set               ... on
Rotationally invariant grid construction     ... off
Angular grids for H and He will be reduced by one unit

Total number of grid points                  ...    28424
Total number of batches                      ...      234
Average number of points per batch           ...      121
Average number of grid points per atom       ...     1236
UseSFitting                                  ... on

GRIDX 3
-------
General Integration Accuracy     IntAcc      ... 4.338
Radial Grid Type                 RadialGrid  ... OptM3 with GC (2021)
Angular Grid (max. ang.)         AngularGrid ... 3 (Lebedev-194)
Angular grid pruning method      GridPruning ... 4 (adaptive)
Weight generation scheme         WeightScheme... mBecke (2022)
Basis function cutoff            BFCut       ... 1.0000e-12
Integration weight cutoff        WCut        ... 1.0000e-14
Partially contracted basis set               ... on
Rotationally invariant grid construction     ... off
Angular grids for H and He will be reduced by one unit

Total number of grid points                  ...    62224
Total number of batches                      ...      498
Average number of points per batch           ...      124
Average number of grid points per atom       ...     2705
UseSFitting                                  ... on
Initializing property integral containers    ... done (  0.0 sec)

SHARK setup successfully completed in   1.2 seconds

Maximum memory used throughout the entire STARTUP-calculation: 28.4 MB


           ************************************************************
           *        Program running with 8 parallel MPI-processes     *
           *              working on a common directory               *
           ************************************************************
-------------------------------------------------------------------------------
                                 ORCA GUESS
                   Start orbitals & Density for SCF / CASSCF
-------------------------------------------------------------------------------

------------
SCF SETTINGS
------------
Hamiltonian:
 Density Functional     Method          .... DFT(GTOs)
 Exchange Functional    Exchange        .... B88
   X-Alpha parameter    XAlpha          ....  0.666667
   Becke's b parameter  XBeta           ....  0.004200
 Correlation Functional Correlation     .... LYP
 LDA part of GGA corr.  LDAOpt          .... VWN-3
 Gradients option       PostSCFGGA      .... off
 Hybrid DFT is turned on
   Fraction HF Exchange ScalHFX         ....  0.530000
   Scaling of DF-GGA-X  ScalDFX         ....  0.470000
   Scaling of DF-GGA-C  ScalDFC         ....  0.730000
   Scaling of DF-LDA-C  ScalLDAC        ....  0.730000
   Perturbative correction              ....  0.270000
   NL short-range parameter             ....  7.800000
 RI-approximation to the Coulomb term is turned on
   Number of AuxJ basis functions       .... 671
   RIJ-COSX (HFX calculated with COS-X)).... on


General Settings:
 Integral files         IntName         .... calc
 Hartree-Fock type      HFTyp           .... RHF
 Total Charge           Charge          ....    0
 Multiplicity           Mult            ....    1
 Number of Electrons    NEL             ....   80
 Basis Dimension        Dim             ....  214
 Nuclear Repulsion      ENuc            ....    601.3872815093 Eh

Convergence Acceleration:
 AO-DIIS                CNVDIIS         .... on
   Start iteration      DIISMaxIt       ....    12
   Startup error        DIISStart       ....  0.200000
   # of expansion vecs  DIISMaxEq       ....     5
   Bias factor          DIISBfac        ....   1.050
   Max. coefficient     DIISMaxC        ....  10.000
 MO-DIIS                CNVKDIIS        .... off
 Trust-Rad. Augm. Hess. CNVTRAH         .... auto
   Auto Start mean grad. ratio tolernc. ....  1.125000
   Auto Start start iteration           ....    50
   Auto Start num. interpolation iter.  ....    10
   Max. Number of Micro iterations      ....    24
   Max. Number of Macro iterations      .... Maxiter - #DIIS iter
   Number of Davidson start vectors     ....     2
   Converg. threshold    (grad. norm)   ....   2.000e-06
   Grad. Scal. Fac. for Micro threshold ....   0.100
   Minimum threshold for Micro iter.    ....   1.000e-02
   NR start threshold (gradient norm)   ....   1.000e-04
   Initial trust radius                 ....   0.400
   Minimum AH scaling param. (alpha)    ....   1.000
   Maximum AH scaling param. (alpha)    .... 1000.000
   Quad. conv. algorithm                .... NR
   White noise on init. David. guess    .... on
   Maximum white noise                  ....   0.010
   Pseudo random numbers                .... off
   Inactive MOs                         .... canonical
   Orbital update algorithm             .... Taylor
   Preconditioner                       .... Diag
   Full preconditioner red. dimension   ....   250
 SOSCF                  CNVSOSCF        .... on
   Start iteration      SOSCFMaxIt      ....   150
   Startup grad/error   SOSCFStart      ....  0.003300
   Hessian update       SOSCFHessUp     .... L-BFGS
 Level Shifting         CNVShift        .... on
   Level shift para.    LevelShift      ....    0.2500
   Turn off err/grad.   ShiftErr        ....    0.0010
 Zerner damping         CNVZerner       .... off
 Static damping         CNVDamp         .... on
   Fraction old density DampFac         ....    0.7000
   Max. Damping (<1)    DampMax         ....    0.9800
   Min. Damping (>=0)   DampMin         ....    0.0000
   Turn off err/grad.   DampErr         ....    0.1000

SCF Procedure:
 Maximum # iterations   MaxIter         ....   125
 SCF integral mode      SCFMode         .... Direct
   Integral package                     .... SHARK and LIBINT hybrid scheme
 Reset frequency        DirectResetFreq ....    20
 Integral Threshold     Thresh          ....  1.000e-12 Eh
 Primitive CutOff       TCut            ....  1.000e-14 Eh

Convergence Tolerance:
 Convergence Check Mode ConvCheckMode   .... Total+1el-Energy
 Convergence forced     ConvForced      .... 0
 Energy Change          TolE            ....  1.000e-09 Eh
 1-El. energy change                    ....  1.000e-06 Eh
 Orbital Gradient       TolG            ....  2.000e-06
 Orbital Rotation angle TolX            ....  2.000e-06
 DIIS Error             TolErr          ....  1.000e-08

------------------------------
INITIAL GUESS: MODEL POTENTIAL
------------------------------
Loading Hartree-Fock densities                     ... done
Calculating cut-offs                               ... done
Initializing the effective Hamiltonian             ... done
Setting up the integral package (SHARK)            ... done
Starting the Coulomb interaction                   ... done (   0.0 sec)
Making the grid                                    ... done (   0.1 sec)
Mapping shells                                     ... done
Starting the XC term evaluation                    ... done (   0.0 sec)
  promolecular density results
     # of electrons  =     79.992591291
     EX              =    -63.230980110
     EC              =     -0.887612280
     EX+EC           =    -64.118592390
Transforming the Hamiltonian                       ... done (   0.0 sec)
Diagonalizing the Hamiltonian                      ... done (   0.0 sec)
Back transforming the eigenvectors                 ... done (   0.0 sec)
Now organizing SCF variables                       ... done
                      ------------------
                      INITIAL GUESS DONE (   0.2 sec)
                      ------------------
             **** ENERGY FILE WAS UPDATED (calc.en.tmp) ****
Finished Guess after   0.4 sec
Maximum memory used throughout the entire GUESS-calculation: 16.0 MB


           ************************************************************
           *        Program running with 8 parallel MPI-processes     *
           *              working on a common directory               *
           ************************************************************

-------------------------------------------------------------------------------------------
                                      ORCA LEAN-SCF
                              memory conserving SCF solver
-------------------------------------------------------------------------------------------

--------------------
CPCM SOLVATION MODEL
--------------------
CPCM parameters:
  Epsilon                                         ...      16.7000
  Refrac                                          ...       1.2750
  Rsolv                                           ...       1.3000
  Surface type                                    ... GAUSSIAN VDW
  Discretization scheme                           ... Constant charge density
    Threshold for H atoms                         ...       5.0000 (charges/Ang^2)
    Threshold for non-H atoms                     ...       5.0000 (charges/Ang^2)
  Epsilon function type                           ...         CPCM
Solvent:                                          ... CUSTOM
Radii:
  Scheme                                          ... Element-dependent radii
  Radius for C  used is    3.8550 Bohr (=   2.0400 Ang.)
  Radius for O  used is    3.4469 Bohr (=   1.8240 Ang.)
  Radius for H  used is    2.4944 Bohr (=   1.3200 Ang.)
Calculating surface                               ...        done! (  0.0s)
Cavity surface points                             ...         2015
Cavity Volume                                     ...    1296.7552
Cavity Surface-area                               ...     696.6007
Calculating surface distance matrix               ...        done! (  0.1s)
Performing Cholesky decomposition & store         ...        done! (  0.1s)
Overall time for CPCM initialization              ...                 0.2s

----------------------------------------D-I-I-S--------------------------------------------
Iteration    Energy (Eh)           Delta-E    RMSDP     MaxDP     DIISErr   Damp  Time(sec)
-------------------------------------------------------------------------------------------
               ***  Starting incremental Fock matrix formation  ***
    1    -461.9110024530282317     0.00e+00  3.34e-03  6.77e-02  1.56e-01  0.700   1.6
    2    -462.0107289704747018    -9.97e-02  2.50e-03  4.64e-02  8.43e-02  0.700   1.0
                               ***Turning on AO-DIIS***
    3    -462.0643327279042296    -5.36e-02  1.53e-03  2.88e-02  4.45e-02  0.700   1.0
    4    -462.0966724883207917    -3.23e-02  3.50e-03  6.85e-02  2.90e-02  0.000   1.0
                              *** Initializing SOSCF ***
---------------------------------------S-O-S-C-F--------------------------------------
Iteration    Energy (Eh)           Delta-E    RMSDP     MaxDP     MaxGrad    Time(sec)
--------------------------------------------------------------------------------------
    5    -462.1657646785079123    -6.91e-02  1.65e-04  3.04e-03  3.11e-03     1.0
               *** Restarting incremental Fock matrix formation ***
    6    -462.1660916752300636    -3.27e-04  1.02e-04  1.52e-03  2.84e-04     1.6
    7    -462.1661003715285005    -8.70e-06  3.17e-05  8.88e-04  2.81e-04     1.3
    8    -462.1661040746905655    -3.70e-06  9.71e-06  1.73e-04  4.75e-05     1.3
    9    -462.1661041353715973    -6.07e-08  2.90e-06  8.64e-05  2.31e-05     1.2
   10    -462.1661041927288807    -5.74e-08  7.26e-07  1.39e-05  4.45e-06     1.1
   11    -462.1661041961315277    -3.40e-09  2.19e-07  6.79e-06  2.94e-06     1.1
   12    -462.1661041955408109     5.91e-10  1.34e-07  2.85e-06  1.05e-06     1.0
                 **** Energy Check signals convergence ****

               *****************************************************
               *                     SUCCESS                       *
               *           SCF CONVERGED AFTER  12 CYCLES          *
               *****************************************************

Recomputing exchange energy using gridx3       ... done (    2.178 sec)
Old exchange energy                            :    -34.140711521 Eh
New exchange energy                            :    -34.140857907 Eh
Exchange energy change after final integration :     -0.000146386 Eh
Total energy after final integration           :   -462.166250581 Eh
             **** ENERGY FILE WAS UPDATED (calc.en.tmp) ****

----------------
TOTAL SCF ENERGY
----------------

Total Energy       :       -462.16625058129682 Eh          -12576.18304 eV

Components:
Nuclear Repulsion  :        601.38728150925772 Eh           16364.57989 eV
Electronic Energy  :      -1063.54513981457558 Eh          -28940.53456 eV
One Electron Energy:      -1818.42482819714269 Eh          -49481.85518 eV
Two Electron Energy:        754.87968838256722 Eh           20541.32062 eV
CPCM Dielectric    :         -0.00824589022299 Eh              -0.22438 eV

Virial components:
Potential Energy   :       -920.62248851191021 Eh          -25051.41150 eV
Kinetic Energy     :        458.45623793061333 Eh           12475.22846 eV
Virial Ratio       :          2.00809240303378

DFT components:
N(Alpha)           :       39.999987399283 electrons
N(Beta)            :       39.999987399283 electrons
N(Total)           :       79.999974798565 electrons
E(X)               :      -30.304209103657 Eh       
E(C)               :       -1.960990369736 Eh       
E(XC)              :      -32.265199473393 Eh       

CPCM Solvation Model Properties:
Surface-charge          :         -0.02312962606602
Corrected charge        :          0.00000000000000
Outlying charge corr.   :          0.00003495382732 Eh               0.00095 eV
Free-energy (cav+disp)  :  This term is not implemented in the current solvation scheme

---------------
SCF CONVERGENCE
---------------

  Last Energy change         ...   -5.9072e-10  Tolerance :   1.0000e-09
  Last MAX-Density change    ...    2.8454e-06  Tolerance :   1.0000e-08
  Last RMS-Density change    ...    1.3356e-07  Tolerance :   1.0000e-09
  Last DIIS Error            ...    3.1052e-03  Tolerance :   1.0000e-08
  Last Orbital Gradient      ...    1.0459e-06  Tolerance :   2.0000e-06
  Last Orbital Rotation      ...    2.9004e-06  Tolerance :   2.0000e-06


----------------
ORBITAL ENERGIES
----------------

  NO   OCC          E(Eh)            E(eV) 
   0   2.0000     -19.722507      -536.6767 
   1   2.0000     -10.672901      -290.4244 
   2   2.0000     -10.662377      -290.1380 
   3   2.0000     -10.626297      -289.1562 
   4   2.0000     -10.624461      -289.1063 
   5   2.0000     -10.623597      -289.0828 
   6   2.0000     -10.622271      -289.0467 
   7   2.0000     -10.621492      -289.0255 
   8   2.0000     -10.619990      -288.9846 
   9   2.0000     -10.617957      -288.9293 
  10   2.0000     -10.615928      -288.8741 
  11   2.0000      -1.170955       -31.8633 
  12   2.0000      -0.978052       -26.6142 
  13   2.0000      -0.897360       -24.4184 
  14   2.0000      -0.874151       -23.7869 
  15   2.0000      -0.851136       -23.1606 
  16   2.0000      -0.815427       -22.1889 
  17   2.0000      -0.705550       -19.1990 
  18   2.0000      -0.698762       -19.0143 
  19   2.0000      -0.673014       -18.3136 
  20   2.0000      -0.649633       -17.6774 
  21   2.0000      -0.602396       -16.3920 
  22   2.0000      -0.576142       -15.6776 
  23   2.0000      -0.556621       -15.1464 
  24   2.0000      -0.535090       -14.5605 
  25   2.0000      -0.522694       -14.2232 
  26   2.0000      -0.495231       -13.4759 
  27   2.0000      -0.488162       -13.2836 
  28   2.0000      -0.485851       -13.2207 
  29   2.0000      -0.478529       -13.0214 
  30   2.0000      -0.438063       -11.9203 
  31   2.0000      -0.423491       -11.5238 
  32   2.0000      -0.417707       -11.3664 
  33   2.0000      -0.406937       -11.0733 
  34   2.0000      -0.402791       -10.9605 
  35   2.0000      -0.385896       -10.5008 
  36   2.0000      -0.383144       -10.4259 
  37   2.0000      -0.322282        -8.7697 
  38   2.0000      -0.293908        -7.9977 
  39   2.0000      -0.283472        -7.7137 
  40   0.0000       0.047125         1.2823 
  41   0.0000       0.053532         1.4567 
  42   0.0000       0.112151         3.0518 
  43   0.0000       0.128134         3.4867 
  44   0.0000       0.135793         3.6951 
  45   0.0000       0.153526         4.1777 
  46   0.0000       0.164569         4.4782 
  47   0.0000       0.173431         4.7193 
  48   0.0000       0.187425         5.1001 
  49   0.0000       0.191455         5.2097 
  50   0.0000       0.198128         5.3913 
*Only the first 10 virtual orbitals were printed.

                    ********************************
                    * MULLIKEN POPULATION ANALYSIS *
                    ********************************

-----------------------
MULLIKEN ATOMIC CHARGES
-----------------------
   0 C :    0.235443
   1 C :   -0.078863
   2 C :   -0.027206
   3 C :   -0.007742
   4 C :   -0.020513
   5 C :   -0.010528
   6 C :   -0.026406
   7 C :   -0.004302
   8 C :   -0.056934
   9 C :    0.255961
  10 O :   -0.510304
  11 H :    0.023400
  12 H :    0.006788
  13 H :    0.015029
  14 H :    0.016353
  15 H :    0.016593
  16 H :    0.009353
  17 H :    0.034350
  18 H :    0.029676
  19 H :    0.028135
  20 H :    0.035300
  21 H :    0.021534
  22 H :    0.014882
Sum of atomic charges:    0.0000000

--------------------------------
MULLIKEN REDUCED ORBITAL CHARGES
--------------------------------
  0 C s       :     3.014897  s :     3.014897
      pz      :     1.031485  p :     2.675595
      px      :     0.839932
      py      :     0.804178
      dz2     :     0.011778  d :     0.074066
      dxz     :     0.010875
      dyz     :     0.015342
      dx2y2   :     0.018152
      dxy     :     0.017919

  1 C s       :     3.077613  s :     3.077613
      pz      :     0.984986  p :     2.955032
      px      :     0.974889
      py      :     0.995157
      dz2     :     0.004020  d :     0.046219
      dxz     :     0.006389
      dyz     :     0.007712
      dx2y2   :     0.014253
      dxy     :     0.013844

  2 C s       :     3.213989  s :     3.213989
      pz      :     0.985604  p :     2.774072
      px      :     0.857795
      py      :     0.930672
      dz2     :     0.003619  d :     0.039145
      dxz     :     0.005053
      dyz     :     0.005184
      dx2y2   :     0.011856
      dxy     :     0.013434

  3 C s       :     3.158918  s :     3.158918
      pz      :     0.978885  p :     2.808674
      px      :     0.949531
      py      :     0.880257
      dz2     :     0.003336  d :     0.040150
      dxz     :     0.006913
      dyz     :     0.003920
      dx2y2   :     0.013444
      dxy     :     0.012537

  4 C s       :     3.158231  s :     3.158231
      pz      :     0.988756  p :     2.822584
      px      :     0.884559
      py      :     0.949269
      dz2     :     0.003085  d :     0.039698
      dxz     :     0.003708
      dyz     :     0.006992
      dx2y2   :     0.013476
      dxy     :     0.012437

  5 C s       :     3.158189  s :     3.158189
      pz      :     0.981074  p :     2.812166
      px      :     0.920112
      py      :     0.910981
      dz2     :     0.003742  d :     0.040173
      dxz     :     0.005384
      dyz     :     0.005269
      dx2y2   :     0.011909
      dxy     :     0.013868

  6 C s       :     3.208002  s :     3.208002
      pz      :     0.986406  p :     2.779456
      px      :     0.916266
      py      :     0.876784
      dz2     :     0.003332  d :     0.038948
      dxz     :     0.006596
      dyz     :     0.003819
      dx2y2   :     0.012678
      dxy     :     0.012523

  7 C s       :     3.034714  s :     3.034714
      pz      :     0.955975  p :     2.930471
      px      :     0.985781
      py      :     0.988715
      dz2     :     0.005515  d :     0.039117
      dxz     :     0.008458
      dyz     :     0.009867
      dx2y2   :     0.003838
      dxy     :     0.011438

  8 C s       :     3.051548  s :     3.051548
      pz      :     1.004997  p :     2.966028
      px      :     1.001947
      py      :     0.959085
      dz2     :     0.003667  d :     0.039358
      dxz     :     0.011335
      dyz     :     0.011042
      dx2y2   :     0.006439
      dxy     :     0.006875

  9 C s       :     2.985714  s :     2.985714
      pz      :     0.803484  p :     2.691854
      px      :     0.887433
      py      :     1.000937
      dz2     :     0.013781  d :     0.066470
      dxz     :     0.018049
      dyz     :     0.012029
      dx2y2   :     0.016873
      dxy     :     0.005739

 10 O s       :     3.784104  s :     3.784104
      pz      :     1.620920  p :     4.709938
      px      :     1.536396
      py      :     1.552622
      dz2     :     0.003538  d :     0.016262
      dxz     :     0.004191
      dyz     :     0.003065
      dx2y2   :     0.002723
      dxy     :     0.002744

 11 H s       :     0.954839  s :     0.954839
      pz      :     0.011950  p :     0.021761
      px      :     0.002847
      py      :     0.006964

 12 H s       :     0.967993  s :     0.967993
      pz      :     0.004412  p :     0.025219
      px      :     0.010316
      py      :     0.010491

 13 H s       :     0.960380  s :     0.960380
      pz      :     0.004708  p :     0.024591
      px      :     0.004085
      py      :     0.015798

 14 H s       :     0.959020  s :     0.959020
      pz      :     0.005177  p :     0.024627
      px      :     0.015760
      py      :     0.003690

 15 H s       :     0.958804  s :     0.958804
      pz      :     0.004203  p :     0.024603
      px      :     0.009735
      py      :     0.010665

 16 H s       :     0.965932  s :     0.965932
      pz      :     0.004900  p :     0.024715
      px      :     0.004046
      py      :     0.015769

 17 H s       :     0.941792  s :     0.941792
      pz      :     0.007615  p :     0.023858
      px      :     0.008989
      py      :     0.007253

 18 H s       :     0.946866  s :     0.946866
      pz      :     0.004927  p :     0.023459
      px      :     0.010503
      py      :     0.008028

 19 H s       :     0.948059  s :     0.948059
      pz      :     0.007564  p :     0.023806
      px      :     0.010312
      py      :     0.005929

 20 H s       :     0.940860  s :     0.940860
      pz      :     0.007990  p :     0.023840
      px      :     0.011422
      py      :     0.004428

 21 H s       :     0.955935  s :     0.955935
      pz      :     0.003589  p :     0.022532
      px      :     0.003315
      py      :     0.015627

 22 H s       :     0.962980  s :     0.962980
      pz      :     0.003636  p :     0.022138
      px      :     0.014088
      py      :     0.004414


                     *******************************
                     * LOEWDIN POPULATION ANALYSIS *
                     *******************************

----------------------
LOEWDIN ATOMIC CHARGES
----------------------
   0 C :    0.091734
   1 C :   -0.039829
   2 C :   -0.034466
   3 C :   -0.028158
   4 C :   -0.039261
   5 C :   -0.027777
   6 C :   -0.030310
   7 C :   -0.022769
   8 C :   -0.037070
   9 C :    0.100435
  10 O :   -0.226284
  11 H :    0.022223
  12 H :    0.027561
  13 H :    0.030876
  14 H :    0.030107
  15 H :    0.031327
  16 H :    0.029810
  17 H :    0.026153
  18 H :    0.024228
  19 H :    0.022471
  20 H :    0.028476
  21 H :    0.012056
  22 H :    0.008467

-------------------------------
LOEWDIN REDUCED ORBITAL CHARGES
-------------------------------
  0 C s       :     2.840260  s :     2.840260
      pz      :     1.049391  p :     2.904219
      px      :     0.962600
      py      :     0.892228
      dz2     :     0.025891  d :     0.163787
      dxz     :     0.022892
      dyz     :     0.035198
      dx2y2   :     0.041861
      dxy     :     0.037945

  1 C s       :     2.856721  s :     2.856721
      pz      :     0.949312  p :     3.071856
      px      :     1.038284
      py      :     1.084260
      dz2     :     0.008829  d :     0.111252
      dxz     :     0.012537
      dyz     :     0.015979
      dx2y2   :     0.037770
      dxy     :     0.036137

  2 C s       :     2.849035  s :     2.849035
      pz      :     0.984104  p :     3.088387
      px      :     1.052144
      py      :     1.052138
      dz2     :     0.007827  d :     0.097045
      dxz     :     0.010664
      dyz     :     0.010985
      dx2y2   :     0.031014
      dxy     :     0.036555

  3 C s       :     2.851471  s :     2.851471
      pz      :     0.970098  p :     3.078751
      px      :     1.063845
      py      :     1.044808
      dz2     :     0.007182  d :     0.097936
      dxz     :     0.015081
      dyz     :     0.007523
      dx2y2   :     0.035249
      dxy     :     0.032901

  4 C s       :     2.851718  s :     2.851718
      pz      :     0.982597  p :     3.090548
      px      :     1.041511
      py      :     1.066440
      dz2     :     0.006686  d :     0.096995
      dxz     :     0.007109
      dyz     :     0.015164
      dx2y2   :     0.035474
      dxy     :     0.032561

  5 C s       :     2.851444  s :     2.851444
      pz      :     0.971050  p :     3.078430
      px      :     1.052704
      py      :     1.054676
      dz2     :     0.008068  d :     0.097903
      dxz     :     0.011370
      dyz     :     0.010993
      dx2y2   :     0.031071
      dxy     :     0.036401

  6 C s       :     2.849001  s :     2.849001
      pz      :     0.986634  p :     3.084439
      px      :     1.056140
      py      :     1.041665
      dz2     :     0.007124  d :     0.096870
      dxz     :     0.014382
      dyz     :     0.007544
      dx2y2   :     0.034697
      dxy     :     0.033123

  7 C s       :     2.840852  s :     2.840852
      pz      :     1.018549  p :     3.089520
      px      :     1.041354
      py      :     1.029617
      dz2     :     0.012194  d :     0.092397
      dxz     :     0.020394
      dyz     :     0.024133
      dx2y2   :     0.007489
      dxy     :     0.028187

  8 C s       :     2.837405  s :     2.837405
      pz      :     1.033581  p :     3.107233
      px      :     1.052655
      py      :     1.020996
      dz2     :     0.007357  d :     0.092432
      dxz     :     0.027638
      dyz     :     0.027464
      dx2y2   :     0.014030
      dxy     :     0.015943

  9 C s       :     2.843095  s :     2.843095
      pz      :     0.901005  p :     2.909734
      px      :     0.961656
      py      :     1.047073
      dz2     :     0.029923  d :     0.146736
      dxz     :     0.038015
      dyz     :     0.028116
      dx2y2   :     0.040619
      dxy     :     0.010061

 10 O s       :     3.467597  s :     3.467597
      pz      :     1.627009  p :     4.730473
      px      :     1.540606
      py      :     1.562858
      dz2     :     0.005757  d :     0.028213
      dxz     :     0.007336
      dyz     :     0.004779
      dx2y2   :     0.004877
      dxy     :     0.005464

 11 H s       :     0.912270  s :     0.912270
      pz      :     0.032938  p :     0.065508
      px      :     0.011114
      py      :     0.021456

 12 H s       :     0.900249  s :     0.900249
      pz      :     0.014757  p :     0.072191
      px      :     0.028791
      py      :     0.028643

 13 H s       :     0.899671  s :     0.899671
      pz      :     0.015327  p :     0.069453
      px      :     0.013537
      py      :     0.040588

 14 H s       :     0.900104  s :     0.900104
      pz      :     0.016541  p :     0.069788
      px      :     0.040472
      py      :     0.012775

 15 H s       :     0.899189  s :     0.899189
      pz      :     0.014125  p :     0.069484
      px      :     0.026536
      py      :     0.028824

 16 H s       :     0.900174  s :     0.900174
      pz      :     0.015739  p :     0.070017
      px      :     0.013517
      py      :     0.040760

 17 H s       :     0.905189  s :     0.905189
      pz      :     0.022766  p :     0.068658
      px      :     0.024705
      py      :     0.021187

 18 H s       :     0.907807  s :     0.907807
      pz      :     0.015762  p :     0.067965
      px      :     0.029014
      py      :     0.023189

 19 H s       :     0.909299  s :     0.909299
      pz      :     0.021543  p :     0.068230
      px      :     0.028136
      py      :     0.018551

 20 H s       :     0.903222  s :     0.903222
      pz      :     0.023010  p :     0.068302
      px      :     0.030078
      py      :     0.015215

 21 H s       :     0.923132  s :     0.923132
      pz      :     0.012095  p :     0.064811
      px      :     0.010502
      py      :     0.042215

 22 H s       :     0.927086  s :     0.927086
      pz      :     0.012014  p :     0.064447
      px      :     0.038863
      py      :     0.013571


                      *****************************
                      * MAYER POPULATION ANALYSIS *
                      *****************************

  NA   - Mulliken gross atomic population
  ZA   - Total nuclear charge
  QA   - Mulliken gross atomic charge
  VA   - Mayer's total valence
  BVA  - Mayer's bonded valence
  FA   - Mayer's free valence

  ATOM       NA         ZA         QA         VA         BVA        FA
  0 C      5.7646     6.0000     0.2354     3.9131     3.9131    -0.0000
  1 C      6.0789     6.0000    -0.0789     3.7996     3.7996    -0.0000
  2 C      6.0272     6.0000    -0.0272     3.8744     3.8744    -0.0000
  3 C      6.0077     6.0000    -0.0077     3.8245     3.8245    -0.0000
  4 C      6.0205     6.0000    -0.0205     3.8181     3.8181     0.0000
  5 C      6.0105     6.0000    -0.0105     3.8388     3.8388    -0.0000
  6 C      6.0264     6.0000    -0.0264     3.8484     3.8484     0.0000
  7 C      6.0043     6.0000    -0.0043     3.9859     3.9859     0.0000
  8 C      6.0569     6.0000    -0.0569     4.0476     4.0476     0.0000
  9 C      5.7440     6.0000     0.2560     3.9123     3.9123     0.0000
 10 O      8.5103     8.0000    -0.5103     1.9529     1.9529     0.0000
 11 H      0.9766     1.0000     0.0234     0.9859     0.9859     0.0000
 12 H      0.9932     1.0000     0.0068     1.0049     1.0049     0.0000
 13 H      0.9850     1.0000     0.0150     0.9819     0.9819    -0.0000
 14 H      0.9836     1.0000     0.0164     0.9817     0.9817     0.0000
 15 H      0.9834     1.0000     0.0166     0.9816     0.9816    -0.0000
 16 H      0.9906     1.0000     0.0094     0.9901     0.9901     0.0000
 17 H      0.9657     1.0000     0.0343     0.9919     0.9919     0.0000
 18 H      0.9703     1.0000     0.0297     0.9738     0.9738     0.0000
 19 H      0.9719     1.0000     0.0281     0.9830     0.9830     0.0000
 20 H      0.9647     1.0000     0.0353     0.9790     0.9790     0.0000
 21 H      0.9785     1.0000     0.0215     0.9752     0.9752     0.0000
 22 H      0.9851     1.0000     0.0149     0.9759     0.9759     0.0000

  Mayer bond orders larger than 0.100000
B(  0-C ,  1-C ) :   0.9589 B(  0-C ,  7-C ) :   1.0563 B(  0-C , 10-O ) :   0.9729 
B(  0-C , 11-H ) :   0.9376 B(  1-C ,  2-C ) :   1.4222 B(  1-C ,  6-C ) :   1.3849 
B(  2-C ,  3-C ) :   1.3723 B(  2-C , 12-H ) :   1.0006 B(  3-C ,  4-C ) :   1.3957 
B(  3-C , 13-H ) :   1.0014 B(  4-C ,  5-C ) :   1.3769 B(  4-C , 14-H ) :   1.0024 
B(  5-C ,  6-C ) :   1.4015 B(  5-C , 15-H ) :   1.0008 B(  6-C , 16-H ) :   1.0039 
B(  7-C ,  8-C ) :   1.0506 B(  7-C , 17-H ) :   0.9572 B(  7-C , 18-H ) :   0.9513 
B(  8-C ,  9-C ) :   1.0645 B(  8-C , 19-H ) :   0.9526 B(  8-C , 20-H ) :   0.9558 
B(  9-C , 10-O ) :   0.9194 B(  9-C , 21-H ) :   0.9619 B(  9-C , 22-H ) :   0.9640 


-------
TIMINGS
-------

Total SCF time: 0 days 0 hours 0 min 16 sec 

Total time                  ....      16.524 sec
Sum of individual times     ....      16.510 sec  ( 99.9%)

SCF preparation             ....       0.338 sec  (  2.0%)
Fock matrix formation       ....      15.844 sec  ( 95.9%)
  Startup                   ....       0.012 sec  (  0.1% of F)
  Split-RI-J                ....       1.151 sec  (  7.3% of F)
  Chain of spheres X        ....      10.696 sec  ( 67.5% of F)
  XC integration            ....       1.820 sec  ( 11.5% of F)
    XC Preparation          ....       0.000 sec  (  0.0% of XC)
    Basis function eval.    ....       0.687 sec  ( 37.7% of XC)
    Density eval.           ....       0.437 sec  ( 24.0% of XC)
    XC-Functional eval.     ....       0.085 sec  (  4.7% of XC)
    XC-Potential eval.      ....       0.459 sec  ( 25.2% of XC)
  CPCM terms                ....       2.101 sec  ( 13.3% of F)
Diagonalization             ....       0.000 sec  (  0.0%)
Density matrix formation    ....       0.031 sec  (  0.2%)
Total Energy calculation    ....       0.023 sec  (  0.1%)
Population analysis         ....       0.017 sec  (  0.1%)
Orbital Transformation      ....       0.037 sec  (  0.2%)
Orbital Orthonormalization  ....       0.000 sec  (  0.0%)
DIIS solution               ....       0.135 sec  (  0.8%)
SOSCF solution              ....       0.083 sec  (  0.5%)
Finished LeanSCF after  16.6 sec

Maximum memory used throughout the entire LEANSCF-calculation: 24.9 MB


           ************************************************************
           *        Program running with 8 parallel MPI-processes     *
           *              working on a common directory               *
           ************************************************************

------------------------------------------------------------------------------
                                ORCA  MP2 
------------------------------------------------------------------------------

Freezing NCore=22 chemical core electrons

----------------------
RI-MP2 ENERGY+GRADIENT
----------------------
Dimension of the orbital basis            ...  214
Dimension of the AuxC basis               ...  696
Memory devoted to MP2                     ... 8000 MB   
Data format for matrix containers         ... DOUBLE
Compression type for matrix containers    ... UNCOMPRESSED
Overall scaling of the MP2 energy         ...   2.700e-01

-----------------------
SHARK RI TRANSFORMATION
-----------------------

Number of basis functions                ...    214
Number of aux functions                  ...    696
Number of operators                      ...      1
Generation of IJK                        ... YES
Generation of IAK                        ... YES
Generation of ABK                        ... NO
Orbital Range Operator  0:    0-  39 to   40- 213

Aux basis identifier                     ...   AUXC
Contraction scheme used                  ... SEGMENTED
Do orthogonalization                     ... YES
All operator combinations                ... NO
Transpose (ia|K)                         ... NO
Integral generator used                  ... LIBINT
Starting integral generation + trafo... 
Half trafo (segmented) done. Total time =  0.1 sec. integrals=  0.1 sec trafo=  0.0 sec
Integral generation and half transformation done (  0.1 sec)

Reading or making V^(-1/2)          ... done (  0.0 sec)
Sorting IJK integrals               ... done (  0.1 sec)
Sorting IAK integrals               ... done (  0.1 sec)

SHARK RI integral transformation done. Total time =  0.3 sec.

Opening buffers                              ... done
Frozen core precalculation                   ... done

Starting loop over batches of integrals:

Operator 0  - window                       ... ( 11- 39)x( 40-213)
Operator 0  - Memory available             ...  8000 MB
Operator 0  - Memory needed per MO         ...   0.9 MB
Operator 0  - Number of orbitals per batch ... 4
Operator 0  - Number of batches            ... 1

OPERATOR  0   PASS   0:  MOs    11 ...   14 +   15 ...   18 +   19 ...   22 +   23 ...   26
                            +   27 ...   30 +   31 ...   34 +   35 ...   38 +   39 ...   39
  Reading integrals       ... ok
  Internal MO  13
Closing buffer GIPV ( 0.03 GB; CompressionRatio= 1.00)
Time spent in pair loops =     0.998 sec
Deleting buffers (Ka|jb) ...done

-----------------------------------------------
 RI-MP2 CORRELATION ENERGY:     -0.498781132 Eh
-----------------------------------------------


---------------------
MP2 DENSITY FORMATION
---------------------

Completing the external part of the density      ... done
Storing the unrelaxed density                    ... done

Re-sorting 3-index density container for op 0    ... done
Computing external part of the Lagrangian        ... done
Calculating the xc-kernel                        ... done
Calculating G(D)                                 ... done
Completing the Lagrangian                        ... done
Solving the Z-vector equations                   ... Using XC Grid                  ... (calc.grid_cpscf.tmp) 
Recalculating density on grid  ... (calc.grho_cpscf0.tmp) done
Calculating the xc-kernel      ... (calc.fxc_cpscf0.tmp) done

-------------------
SHARK CP-SCF DRIVER
-------------------

Dimension of the orbital basis          ...    214
Dimension of the CPSCF-problem          ...   6960
Number of operators                     ...      1
Max. number of iterations               ...    128
Convergence Tolerance                   ... 3.0e-05
Number of perturbations                 ...      1
Perturbation type                       ... REAL

----------------------------
POPLE LINEAR EQUATION SOLVER
----------------------------

  ITERATION   0:   ||err||_max =   3.5988e-02 (   0.9 sec)
  ITERATION   1:   ||err||_max =   7.1171e-03 (   0.9 sec)
  ITERATION   2:   ||err||_max =   2.4672e-03 (   0.9 sec)
  ITERATION   3:   ||err||_max =   5.6430e-04 (   0.9 sec)
  ITERATION   4:   ||err||_max =   2.3489e-04 (   0.9 sec)
  ITERATION   5:   ||err||_max =   8.9694e-05 (   0.9 sec)
  ITERATION   6:   ||err||_max =   2.2927e-05 (   0.9 sec)
done
Finalizing the relaxed density                   ... done
Transforming P to the AO basis                   ... done
Storing the relaxed density                      ... done

------------------------------------
ENERGY WEIGHTED DENSITY FINALIZATION
------------------------------------

Gathering the parts of the W-matrix              ... done
Forming the Z-density                            ... done
Transforming Z to the AO basis                   ... done
Calculating G(Z)                                 ... done
Finalizing the W-matrix                          ... done
Transforming W to the AO basis and storing       ... done

----------------------------------
MP2 DERIVATIVE INTEGRAL GENERATION
----------------------------------

Input SCF Electron Density              ... calc.scfp
Input Correlated Electron Density       ... calc.pmp2re
Input Energy Weighted Density           ... calc.wmp2.tmp

Nuclear repulsion gradient              ... done (  0.0 sec)
HCore & Overlap gradient  (SHARK)       ... done (  0.1 sec)
Two-electron RIJ gradient terms         ... done (  0.5 sec)

-----------------------------------------------------------
MP2 COSX Grid Generation
-----------------------------------------------------------

General Integration Accuracy     IntAcc      ... 4.871
Radial Grid Type                 RadialGrid  ... OptM3 with GC (2021)
Angular Grid (max. ang.)         AngularGrid ... 4 (Lebedev-302)
Angular grid pruning method      GridPruning ... 4 (adaptive)
Weight generation scheme         WeightScheme... mBecke (2022)
Basis function cutoff            BFCut       ... 1.0000e-12
Integration weight cutoff        WCut        ... 1.0000e-14
Partially contracted basis set               ... on
Rotationally invariant grid construction     ... off
Angular grids for H and He will be reduced by one unit

Total number of grid points                  ...   119031
Total number of batches                      ...      941
Average number of points per batch           ...      126
Average number of grid points per atom       ...     5175
UseSFitting                                  ... on
Two-electron COSX gradient terms        ... 
Integration Timings:
Total Time                  =     5.8 sec
Basis fcn evaluation        =     0.1 sec
Density evaluation          =     0.1 sec
A evaluation                =     4.9 sec
A derivative evaluation     =     0.0 sec
S-fit derivative evaluation =     0.0 sec
anal. over. der. evaluation =     0.0 sec
num. over. der. evaluation  =     0.4 sec
K(P) evaluation             =     0.1 sec
finalize                    =     0.0 sec

done (  6.5 sec)
CPCM gradient                           ... done (  0.6 sec)
DFT XC gradient                         ... Exchange-correlation gradient    ... done
done (  0.8 sec)
Empirical dispersion gradient           ... 
-------------------
DISPERSION GRADIENT
-------------------

   1   C   :    0.000102620    0.000097076   -0.000137690
   2   C   :   -0.000233877    0.000026516   -0.000097806
   3   C   :   -0.000331578   -0.000159572   -0.000060019
   4   C   :   -0.000162304   -0.000111522    0.000010869
   5   C   :   -0.000119667   -0.000025867    0.000013944
   6   C   :   -0.000170144    0.000045750   -0.000000991
   7   C   :   -0.000257743    0.000073426   -0.000056177
   8   C   :    0.000197735    0.000171395    0.000066172
   9   C   :    0.000263816    0.000012321    0.000179751
  10   C   :    0.000291562   -0.000121636    0.000010750
  11   O   :    0.000150481   -0.000077141   -0.000141954
  12   H   :    0.000042105    0.000090432   -0.000148165
  13   H   :   -0.000046106   -0.000173206   -0.000030843
  14   H   :   -0.000049436   -0.000116472    0.000022715
  15   H   :   -0.000113525   -0.000025627    0.000028949
  16   H   :   -0.000093104    0.000084468    0.000005487
  17   H   :   -0.000067657    0.000142045   -0.000041127
  18   H   :    0.000064073    0.000150807    0.000096784
  19   H   :    0.000093375    0.000127174    0.000012211
  20   H   :    0.000099310   -0.000027865    0.000174340
  21   H   :    0.000088659    0.000009029    0.000105807
  22   H   :    0.000121816   -0.000129431    0.000010131
  23   H   :    0.000129589   -0.000062099   -0.000023137

Difference to translation invariance:
           :   -0.0000000000   -0.0000000000   -0.0000000000

Difference to rotation invariance:
           :   -0.0000000000   -0.0000000000    0.0000000000

Norm of the Dispersion gradient    ...    0.0010193376
RMS gradient                       ...    0.0001227138
MAX gradient                       ...    0.0003315779
done (  0.0 sec)

                *********************************************
                * UNRELAXED MP2 DENSITY POPULATION ANALYSIS *
                *********************************************

------------------------------------------------------------------------------
                           ORCA POPULATION ANALYSIS
------------------------------------------------------------------------------
Input electron density              ... calc.pmp2ur
BaseName (.gbw .S,...)              ... calc

                    ********************************
                    * MULLIKEN POPULATION ANALYSIS *
                    ********************************

-----------------------
MULLIKEN ATOMIC CHARGES
-----------------------
   0 C :    0.230522
   1 C :   -0.079445
   2 C :   -0.028434
   3 C :   -0.009015
   4 C :   -0.021372
   5 C :   -0.011843
   6 C :   -0.027394
   7 C :   -0.006497
   8 C :   -0.058989
   9 C :    0.250753
  10 O :   -0.501776
  11 H :    0.024322
  12 H :    0.007757
  13 H :    0.016229
  14 H :    0.017547
  15 H :    0.017786
  16 H :    0.010568
  17 H :    0.035274
  18 H :    0.030611
  19 H :    0.029075
  20 H :    0.036219
  21 H :    0.022420
  22 H :    0.015680
Sum of atomic charges:    0.0000000

--------------------------------
MULLIKEN REDUCED ORBITAL CHARGES
--------------------------------
  0 C s       :     3.014859  s :     3.014859
      pz      :     1.030139  p :     2.675077
      px      :     0.839864
      py      :     0.805073
      dz2     :     0.012903  d :     0.079541
      dxz     :     0.012123
      dyz     :     0.016375
      dx2y2   :     0.019237
      dxy     :     0.018904
  1 C s       :     3.077642  s :     3.077642
      pz      :     0.983257  p :     2.949084
      px      :     0.972565
      py      :     0.993263
      dz2     :     0.005114  d :     0.052719
      dxz     :     0.007639
      dyz     :     0.009154
      dx2y2   :     0.015625
      dxy     :     0.015187
  2 C s       :     3.213909  s :     3.213909
      pz      :     0.983665  p :     2.769148
      px      :     0.856412
      py      :     0.929071
      dz2     :     0.004725  d :     0.045377
      dxz     :     0.006325
      dyz     :     0.006445
      dx2y2   :     0.013060
      dxy     :     0.014822
  3 C s       :     3.158724  s :     3.158724
      pz      :     0.977521  p :     2.804035
      px      :     0.947481
      py      :     0.879034
      dz2     :     0.004384  d :     0.046255
      dxz     :     0.008255
      dyz     :     0.005079
      dx2y2   :     0.014764
      dxy     :     0.013773
  4 C s       :     3.158158  s :     3.158158
      pz      :     0.986809  p :     2.817378
      px      :     0.883299
      py      :     0.947270
      dz2     :     0.004125  d :     0.045836
      dxz     :     0.004856
      dyz     :     0.008390
      dx2y2   :     0.014802
      dxy     :     0.013663
  5 C s       :     3.157999  s :     3.157999
      pz      :     0.979706  p :     2.807571
      px      :     0.918459
      py      :     0.909406
      dz2     :     0.004821  d :     0.046273
      dxz     :     0.006610
      dyz     :     0.006510
      dx2y2   :     0.013095
      dxy     :     0.015237
  6 C s       :     3.208051  s :     3.208051
      pz      :     0.984473  p :     2.774162
      px      :     0.914188
      py      :     0.875502
      dz2     :     0.004411  d :     0.045180
      dxz     :     0.007986
      dyz     :     0.004996
      dx2y2   :     0.014016
      dxy     :     0.013771
  7 C s       :     3.035148  s :     3.035148
      pz      :     0.954739  p :     2.926254
      px      :     0.984519
      py      :     0.986996
      dz2     :     0.006780  d :     0.045095
      dxz     :     0.009582
      dyz     :     0.011020
      dx2y2   :     0.005119
      dxy     :     0.012594
  8 C s       :     3.051987  s :     3.051987
      pz      :     1.003412  p :     2.961696
      px      :     1.000637
      py      :     0.957648
      dz2     :     0.004984  d :     0.045306
      dxz     :     0.012491
      dyz     :     0.012145
      dx2y2   :     0.007636
      dxy     :     0.008050
  9 C s       :     2.986119  s :     2.986119
      pz      :     0.804037  p :     2.691509
      px      :     0.887578
      py      :     0.999894
      dz2     :     0.014862  d :     0.071619
      dxz     :     0.018949
      dyz     :     0.013060
      dx2y2   :     0.017889
      dxy     :     0.006860
 10 O s       :     3.783238  s :     3.783238
      pz      :     1.615949  p :     4.695826
      px      :     1.531961
      py      :     1.547916
      dz2     :     0.004808  d :     0.022713
      dxz     :     0.005444
      dyz     :     0.004351
      dx2y2   :     0.004069
      dxy     :     0.004040
 11 H s       :     0.952623  s :     0.952623
      pz      :     0.012269  p :     0.023055
      px      :     0.003383
      py      :     0.007403
 12 H s       :     0.965798  s :     0.965798
      pz      :     0.004948  p :     0.026445
      px      :     0.010673
      py      :     0.010823
 13 H s       :     0.957981  s :     0.957981
      pz      :     0.005227  p :     0.025791
      px      :     0.004560
      py      :     0.016004
 14 H s       :     0.956627  s :     0.956627
      pz      :     0.005686  p :     0.025827
      px      :     0.015969
      py      :     0.004171
 15 H s       :     0.956414  s :     0.956414
      pz      :     0.004733  p :     0.025800
      px      :     0.010080
      py      :     0.010987
 16 H s       :     0.963502  s :     0.963502
      pz      :     0.005419  p :     0.025930
      px      :     0.004530
      py      :     0.015980
 17 H s       :     0.939565  s :     0.939565
      pz      :     0.008062  p :     0.025161
      px      :     0.009391
      py      :     0.007708
 18 H s       :     0.944620  s :     0.944620
      pz      :     0.005438  p :     0.024769
      px      :     0.010867
      py      :     0.008465
 19 H s       :     0.945788  s :     0.945788
      pz      :     0.008025  p :     0.025137
      px      :     0.010682
      py      :     0.006429
 20 H s       :     0.938677  s :     0.938677
      pz      :     0.008414  p :     0.025104
      px      :     0.011745
      py      :     0.004945
 21 H s       :     0.953750  s :     0.953750
      pz      :     0.004138  p :     0.023830
      px      :     0.003841
      py      :     0.015852
 22 H s       :     0.960854  s :     0.960854
      pz      :     0.004176  p :     0.023467
      px      :     0.014372
      py      :     0.004919


                     *******************************
                     * LOEWDIN POPULATION ANALYSIS *
                     *******************************

----------------------
LOEWDIN ATOMIC CHARGES
----------------------
   0 C :    0.088352
   1 C :   -0.040688
   2 C :   -0.033978
   3 C :   -0.028265
   4 C :   -0.038844
   5 C :   -0.027875
   6 C :   -0.029834
   7 C :   -0.022491
   8 C :   -0.036788
   9 C :    0.097600
  10 O :   -0.218735
  11 H :    0.022028
  12 H :    0.027232
  13 H :    0.030740
  14 H :    0.029991
  15 H :    0.031190
  16 H :    0.029647
  17 H :    0.025968
  18 H :    0.024073
  19 H :    0.022275
  20 H :    0.028327
  21 H :    0.011871
  22 H :    0.008205

-------------------------------
LOEWDIN REDUCED ORBITAL CHARGES
-------------------------------
  0 C s       :     2.840802  s :     2.840802
      pz      :     1.047018  p :     2.900514
      px      :     0.961324
      py      :     0.892171
      dz2     :     0.027221  d :     0.170333
      dxz     :     0.024300
      dyz     :     0.036551
      dx2y2   :     0.043117
      dxy     :     0.039145
  1 C s       :     2.857098  s :     2.857098
      pz      :     0.947728  p :     3.064091
      px      :     1.035329
      py      :     1.081035
      dz2     :     0.010446  d :     0.119498
      dxz     :     0.013929
      dyz     :     0.017589
      dx2y2   :     0.039531
      dxy     :     0.038003
  2 C s       :     2.849185  s :     2.849185
      pz      :     0.981710  p :     3.079956
      px      :     1.049159
      py      :     1.049087
      dz2     :     0.009414  d :     0.104836
      dxz     :     0.012110
      dyz     :     0.012390
      dx2y2   :     0.032653
      dxy     :     0.038268
  3 C s       :     2.851594  s :     2.851594
      pz      :     0.968423  p :     3.071204
      px      :     1.060754
      py      :     1.042027
      dz2     :     0.008694  d :     0.105467
      dxz     :     0.016613
      dyz     :     0.008741
      dx2y2   :     0.036890
      dxy     :     0.034529
  4 C s       :     2.851853  s :     2.851853
      pz      :     0.980358  p :     3.082435
      px      :     1.038755
      py      :     1.063322
      dz2     :     0.008191  d :     0.104556
      dxz     :     0.008350
      dyz     :     0.016715
      dx2y2   :     0.037113
      dxy     :     0.034187
  5 C s       :     2.851563  s :     2.851563
      pz      :     0.969362  p :     3.070885
      px      :     1.049772
      py      :     1.051750
      dz2     :     0.009600  d :     0.105428
      dxz     :     0.012760
      dyz     :     0.012346
      dx2y2   :     0.032676
      dxy     :     0.038046
  6 C s       :     2.849154  s :     2.849154
      pz      :     0.984284  p :     3.076035
      px      :     1.052960
      py      :     1.038791
      dz2     :     0.008684  d :     0.104645
      dxz     :     0.015980
      dyz     :     0.008805
      dx2y2   :     0.036413
      dxy     :     0.034763
  7 C s       :     2.840894  s :     2.840894
      pz      :     1.016161  p :     3.082080
      px      :     1.038849
      py      :     1.027069
      dz2     :     0.013585  d :     0.099517
      dxz     :     0.021796
      dyz     :     0.025607
      dx2y2   :     0.008844
      dxy     :     0.029685
  8 C s       :     2.837458  s :     2.837458
      pz      :     1.031104  p :     3.099840
      px      :     1.050156
      py      :     1.018580
      dz2     :     0.008745  d :     0.099491
      dxz     :     0.029144
      dyz     :     0.028875
      dx2y2   :     0.015391
      dxy     :     0.017335
  9 C s       :     2.843356  s :     2.843356
      pz      :     0.900619  p :     2.906340
      px      :     0.960779
      py      :     1.044942
      dz2     :     0.031137  d :     0.152703
      dxz     :     0.039079
      dyz     :     0.029300
      dx2y2   :     0.041929
      dxy     :     0.011259
 10 O s       :     3.467021  s :     3.467021
      pz      :     1.622148  p :     4.716471
      px      :     1.536144
      py      :     1.558179
      dz2     :     0.007117  d :     0.035244
      dxz     :     0.008762
      dyz     :     0.006125
      dx2y2   :     0.006296
      dxy     :     0.006944
 11 H s       :     0.909788  s :     0.909788
      pz      :     0.033933  p :     0.068184
      px      :     0.011861
      py      :     0.022390
 12 H s       :     0.897952  s :     0.897952
      pz      :     0.015439  p :     0.074816
      px      :     0.029764
      py      :     0.029613
 13 H s       :     0.897282  s :     0.897282
      pz      :     0.016004  p :     0.071978
      px      :     0.014293
      py      :     0.041681
 14 H s       :     0.897713  s :     0.897713
      pz      :     0.017213  p :     0.072296
      px      :     0.041562
      py      :     0.013521
 15 H s       :     0.896803  s :     0.896803
      pz      :     0.014788  p :     0.072007
      px      :     0.027452
      py      :     0.029768
 16 H s       :     0.897759  s :     0.897759
      pz      :     0.016426  p :     0.072594
      px      :     0.014301
      py      :     0.041867
 17 H s       :     0.902800  s :     0.902800
      pz      :     0.023595  p :     0.071232
      px      :     0.025589
      py      :     0.022048
 18 H s       :     0.905396  s :     0.905396
      pz      :     0.016493  p :     0.070531
      px      :     0.029968
      py      :     0.024069
 19 H s       :     0.906922  s :     0.906922
      pz      :     0.022401  p :     0.070803
      px      :     0.029071
      py      :     0.019330
 20 H s       :     0.900869  s :     0.900869
      pz      :     0.023882  p :     0.070803
      px      :     0.031019
      py      :     0.015902
 21 H s       :     0.920796  s :     0.920796
      pz      :     0.012814  p :     0.067333
      px      :     0.011177
      py      :     0.043342
 22 H s       :     0.924783  s :     0.924783
      pz      :     0.012745  p :     0.067012
      px      :     0.040029
      py      :     0.014238


                      *****************************
                      * MAYER POPULATION ANALYSIS *
                      *****************************

  NA   - Mulliken gross atomic population
  ZA   - Total nuclear charge
  QA   - Mulliken gross atomic charge
  VA   - Mayer's total valence
  BVA  - Mayer's bonded valence
  FA   - Mayer's free valence

  ATOM       NA         ZA         QA         VA         BVA        FA
  0 C      5.7695     6.0000     0.2305     3.9390     3.8227     0.1163
  1 C      6.0794     6.0000    -0.0794     3.8269     3.6737     0.1532
  2 C      6.0284     6.0000    -0.0284     3.9014     3.7585     0.1429
  3 C      6.0090     6.0000    -0.0090     3.8523     3.7120     0.1403
  4 C      6.0214     6.0000    -0.0214     3.8468     3.7063     0.1406
  5 C      6.0118     6.0000    -0.0118     3.8665     3.7264     0.1401
  6 C      6.0274     6.0000    -0.0274     3.8754     3.7324     0.1429
  7 C      6.0065     6.0000    -0.0065     4.0175     3.9051     0.1124
  8 C      6.0590     6.0000    -0.0590     4.0794     3.9686     0.1108
  9 C      5.7492     6.0000     0.2508     3.9399     3.8340     0.1059
 10 O      8.5018     8.0000    -0.5018     2.0512     1.9025     0.1487
 11 H      0.9757     1.0000     0.0243     0.9901     0.9678     0.0223
 12 H      0.9922     1.0000     0.0078     1.0093     0.9874     0.0219
 13 H      0.9838     1.0000     0.0162     0.9860     0.9650     0.0210
 14 H      0.9825     1.0000     0.0175     0.9857     0.9648     0.0209
 15 H      0.9822     1.0000     0.0178     0.9856     0.9647     0.0209
 16 H      0.9894     1.0000     0.0106     0.9943     0.9728     0.0215
 17 H      0.9647     1.0000     0.0353     0.9958     0.9744     0.0214
 18 H      0.9694     1.0000     0.0306     0.9780     0.9566     0.0214
 19 H      0.9709     1.0000     0.0291     0.9872     0.9660     0.0212
 20 H      0.9638     1.0000     0.0362     0.9829     0.9620     0.0209
 21 H      0.9776     1.0000     0.0224     0.9793     0.9586     0.0207
 22 H      0.9843     1.0000     0.0157     0.9802     0.9590     0.0212

  Mayer bond orders larger than 0.100000
B(  0-C ,  1-C ) :   0.9354 B(  0-C ,  7-C ) :   1.0323 B(  0-C , 10-O ) :   0.9496 
B(  0-C , 11-H ) :   0.9216 B(  1-C ,  2-C ) :   1.3782 B(  1-C ,  6-C ) :   1.3418 
B(  2-C ,  3-C ) :   1.3310 B(  2-C , 12-H ) :   0.9847 B(  3-C ,  4-C ) :   1.3538 
B(  3-C , 13-H ) :   0.9858 B(  4-C ,  5-C ) :   1.3362 B(  4-C , 14-H ) :   0.9868 
B(  5-C ,  6-C ) :   1.3587 B(  5-C , 15-H ) :   0.9852 B(  6-C , 16-H ) :   0.9880 
B(  7-C ,  8-C ) :   1.0276 B(  7-C , 17-H ) :   0.9415 B(  7-C , 18-H ) :   0.9355 
B(  8-C ,  9-C ) :   1.0418 B(  8-C , 19-H ) :   0.9370 B(  8-C , 20-H ) :   0.9403 
B(  9-C , 10-O ) :   0.8970 B(  9-C , 21-H ) :   0.9464 B(  9-C , 22-H ) :   0.9482 


                *******************************************
                * RELAXED MP2 DENSITY POPULATION ANALYSIS *
                *******************************************

------------------------------------------------------------------------------
                           ORCA POPULATION ANALYSIS
------------------------------------------------------------------------------
Input electron density              ... calc.pmp2re
BaseName (.gbw .S,...)              ... calc

                    ********************************
                    * MULLIKEN POPULATION ANALYSIS *
                    ********************************

-----------------------
MULLIKEN ATOMIC CHARGES
-----------------------
   0 C :    0.194357
   1 C :   -0.050477
   2 C :   -0.023770
   3 C :   -0.001707
   4 C :   -0.009948
   5 C :   -0.004331
   6 C :   -0.023692
   7 C :    0.000394
   8 C :   -0.052482
   9 C :    0.230273
  10 O :   -0.450511
  11 H :    0.019876
  12 H :   -0.004651
  13 H :    0.006622
  14 H :    0.008343
  15 H :    0.008199
  16 H :    0.000566
  17 H :    0.031273
  18 H :    0.027848
  19 H :    0.025918
  20 H :    0.033759
  21 H :    0.020820
  22 H :    0.013320
Sum of atomic charges:    0.0000000

--------------------------------
MULLIKEN REDUCED ORBITAL CHARGES
--------------------------------
  0 C s       :     3.018581  s :     3.018581
      pz      :     1.030891  p :     2.709449
      px      :     0.859276
      py      :     0.819283
      dz2     :     0.012518  d :     0.077613
      dxz     :     0.011950
      dyz     :     0.015899
      dx2y2   :     0.018992
      dxy     :     0.018255
  1 C s       :     3.079630  s :     3.079630
      pz      :     0.983028  p :     2.920023
      px      :     0.960847
      py      :     0.976147
      dz2     :     0.004900  d :     0.050824
      dxz     :     0.007450
      dyz     :     0.008902
      dx2y2   :     0.015001
      dxy     :     0.014570
  2 C s       :     3.218528  s :     3.218528
      pz      :     0.983844  p :     2.761264
      px      :     0.853084
      py      :     0.924336
      dz2     :     0.004574  d :     0.043978
      dxz     :     0.006133
      dyz     :     0.006227
      dx2y2   :     0.012445
      dxy     :     0.014598
  3 C s       :     3.161341  s :     3.161341
      pz      :     0.979201  p :     2.795574
      px      :     0.947748
      py      :     0.868624
      dz2     :     0.004209  d :     0.044792
      dxz     :     0.008000
      dyz     :     0.004909
      dx2y2   :     0.014400
      dxy     :     0.013274
  4 C s       :     3.159505  s :     3.159505
      pz      :     0.983796  p :     2.806001
      px      :     0.873362
      py      :     0.948843
      dz2     :     0.003951  d :     0.044442
      dxz     :     0.004716
      dyz     :     0.008194
      dx2y2   :     0.014466
      dxy     :     0.013114
  5 C s       :     3.160443  s :     3.160443
      pz      :     0.981935  p :     2.799091
      px      :     0.914149
      py      :     0.903007
      dz2     :     0.004652  d :     0.044797
      dxz     :     0.006366
      dyz     :     0.006299
      dx2y2   :     0.012496
      dxy     :     0.014985
  6 C s       :     3.214313  s :     3.214313
      pz      :     0.982926  p :     2.765581
      px      :     0.918034
      py      :     0.864621
      dz2     :     0.004247  d :     0.043799
      dxz     :     0.007776
      dyz     :     0.004828
      dx2y2   :     0.013703
      dxy     :     0.013244
  7 C s       :     3.023973  s :     3.023973
      pz      :     0.958177  p :     2.932135
      px      :     0.985581
      py      :     0.988376
      dz2     :     0.006697  d :     0.043498
      dxz     :     0.009136
      dyz     :     0.010452
      dx2y2   :     0.005081
      dxy     :     0.012131
  8 C s       :     3.039691  s :     3.039691
      pz      :     1.006333  p :     2.969067
      px      :     1.000758
      py      :     0.961976
      dz2     :     0.004966  d :     0.043724
      dxz     :     0.012091
      dyz     :     0.011440
      dx2y2   :     0.007440
      dxy     :     0.007787
  9 C s       :     2.985713  s :     2.985713
      pz      :     0.814893  p :     2.714038
      px      :     0.894129
      py      :     1.005016
      dz2     :     0.014706  d :     0.069975
      dxz     :     0.018238
      dyz     :     0.012618
      dx2y2   :     0.017606
      dxy     :     0.006806
 10 O s       :     3.774830  s :     3.774830
      pz      :     1.602310  p :     4.653207
      px      :     1.517906
      py      :     1.532990
      dz2     :     0.004764  d :     0.022474
      dxz     :     0.005290
      dyz     :     0.004364
      dx2y2   :     0.004098
      dxy     :     0.003959
 11 H s       :     0.957588  s :     0.957588
      pz      :     0.011814  p :     0.022536
      px      :     0.003507
      py      :     0.007216
 12 H s       :     0.978702  s :     0.978702
      pz      :     0.005046  p :     0.025949
      px      :     0.010421
      py      :     0.010483
 13 H s       :     0.968085  s :     0.968085
      pz      :     0.005301  p :     0.025294
      px      :     0.004686
      py      :     0.015307
 14 H s       :     0.966334  s :     0.966334
      pz      :     0.005719  p :     0.025323
      px      :     0.015285
      py      :     0.004319
 15 H s       :     0.966500  s :     0.966500
      pz      :     0.004841  p :     0.025301
      px      :     0.009810
      py      :     0.010651
 16 H s       :     0.974024  s :     0.974024
      pz      :     0.005470  p :     0.025410
      px      :     0.004665
      py      :     0.015275
 17 H s       :     0.943972  s :     0.943972
      pz      :     0.007914  p :     0.024755
      px      :     0.009170
      py      :     0.007671
 18 H s       :     0.947769  s :     0.947769
      pz      :     0.005483  p :     0.024383
      px      :     0.010527
      py      :     0.008373
 19 H s       :     0.949343  s :     0.949343
      pz      :     0.007978  p :     0.024739
      px      :     0.010352
      py      :     0.006409
 20 H s       :     0.941549  s :     0.941549
      pz      :     0.008306  p :     0.024692
      px      :     0.011367
      py      :     0.005020
 21 H s       :     0.955854  s :     0.955854
      pz      :     0.004201  p :     0.023326
      px      :     0.003948
      py      :     0.015177
 22 H s       :     0.963697  s :     0.963697
      pz      :     0.004210  p :     0.022983
      px      :     0.013777
      py      :     0.004995


                     *******************************
                     * LOEWDIN POPULATION ANALYSIS *
                     *******************************

----------------------
LOEWDIN ATOMIC CHARGES
----------------------
   0 C :    0.079101
   1 C :   -0.040979
   2 C :   -0.033313
   3 C :   -0.028583
   4 C :   -0.036659
   5 C :   -0.028297
   6 C :   -0.028485
   7 C :   -0.026453
   8 C :   -0.040715
   9 C :    0.088452
  10 O :   -0.199473
  11 H :    0.022646
  12 H :    0.025747
  13 H :    0.029949
  14 H :    0.029434
  15 H :    0.030390
  16 H :    0.028822
  17 H :    0.027377
  18 H :    0.025678
  19 H :    0.023809
  20 H :    0.030125
  21 H :    0.012829
  22 H :    0.008598

-------------------------------
LOEWDIN REDUCED ORBITAL CHARGES
-------------------------------
  0 C s       :     2.843421  s :     2.843421
      pz      :     1.047511  p :     2.909113
      px      :     0.965567
      py      :     0.896035
      dz2     :     0.026777  d :     0.168365
      dxz     :     0.024142
      dyz     :     0.036041
      dx2y2   :     0.043126
      dxy     :     0.038279
  1 C s       :     2.858888  s :     2.858888
      pz      :     0.950768  p :     3.063964
      px      :     1.033696
      py      :     1.079500
      dz2     :     0.010278  d :     0.118127
      dxz     :     0.013727
      dyz     :     0.017355
      dx2y2   :     0.039163
      dxy     :     0.037603
  2 C s       :     2.850845  s :     2.850845
      pz      :     0.981100  p :     3.078960
      px      :     1.049024
      py      :     1.048835
      dz2     :     0.009261  d :     0.103508
      dxz     :     0.011959
      dyz     :     0.012180
      dx2y2   :     0.032028
      dxy     :     0.038079
  3 C s       :     2.852679  s :     2.852679
      pz      :     0.970122  p :     3.071788
      px      :     1.060363
      py      :     1.041303
      dz2     :     0.008527  d :     0.104115
      dxz     :     0.016376
      dyz     :     0.008576
      dx2y2   :     0.036544
      dxy     :     0.034093
  4 C s       :     2.853158  s :     2.853158
      pz      :     0.978573  p :     3.080267
      px      :     1.038180
      py      :     1.063513
      dz2     :     0.008034  d :     0.103234
      dxz     :     0.008213
      dyz     :     0.016566
      dx2y2   :     0.036778
      dxy     :     0.033644
  5 C s       :     2.852684  s :     2.852684
      pz      :     0.971129  p :     3.071567
      px      :     1.049234
      py      :     1.051203
      dz2     :     0.009429  d :     0.104046
      dxz     :     0.012532
      dyz     :     0.012156
      dx2y2   :     0.032117
      dxy     :     0.037813
  6 C s       :     2.850756  s :     2.850756
      pz      :     0.983182  p :     3.074380
      px      :     1.052814
      py      :     1.038385
      dz2     :     0.008526  d :     0.103348
      dxz     :     0.015817
      dyz     :     0.008624
      dx2y2   :     0.036137
      dxy     :     0.034243
  7 C s       :     2.842024  s :     2.842024
      pz      :     1.017931  p :     3.086856
      px      :     1.040811
      py      :     1.028114
      dz2     :     0.013522  d :     0.097573
      dxz     :     0.021213
      dyz     :     0.024941
      dx2y2   :     0.008800
      dxy     :     0.029098
  8 C s       :     2.838245  s :     2.838245
      pz      :     1.032662  p :     3.104970
      px      :     1.052311
      py      :     1.019997
      dz2     :     0.008739  d :     0.097500
      dxz     :     0.028523
      dyz     :     0.028101
      dx2y2   :     0.015126
      dxy     :     0.017011
  9 C s       :     2.845188  s :     2.845188
      pz      :     0.904228  p :     2.915777
      px      :     0.964456
      py      :     1.047094
      dz2     :     0.030897  d :     0.150583
      dxz     :     0.038093
      dyz     :     0.028788
      dx2y2   :     0.041713
      dxy     :     0.011092
 10 O s       :     3.468797  s :     3.468797
      pz      :     1.614619  p :     4.695276
      px      :     1.530119
      py      :     1.550537
      dz2     :     0.007144  d :     0.035401
      dxz     :     0.008740
      dyz     :     0.006163
      dx2y2   :     0.006369
      dxy     :     0.006985
 11 H s       :     0.908997  s :     0.908997
      pz      :     0.033698  p :     0.068357
      px      :     0.012144
      py      :     0.022515
 12 H s       :     0.899471  s :     0.899471
      pz      :     0.015515  p :     0.074781
      px      :     0.029816
      py      :     0.029451
 13 H s       :     0.898290  s :     0.898290
      pz      :     0.016066  p :     0.071761
      px      :     0.014525
      py      :     0.041170
 14 H s       :     0.898529  s :     0.898529
      pz      :     0.017165  p :     0.072037
      px      :     0.041082
      py      :     0.013790
 15 H s       :     0.897813  s :     0.897813
      pz      :     0.014880  p :     0.071797
      px      :     0.027342
      py      :     0.029574
 16 H s       :     0.898761  s :     0.898761
      pz      :     0.016432  p :     0.072418
      px      :     0.014581
      py      :     0.041405
 17 H s       :     0.901285  s :     0.901285
      pz      :     0.023691  p :     0.071338
      px      :     0.025553
      py      :     0.022095
 18 H s       :     0.903752  s :     0.903752
      pz      :     0.016628  p :     0.070570
      px      :     0.029889
      py      :     0.024054
 19 H s       :     0.905414  s :     0.905414
      pz      :     0.022394  p :     0.070777
      px      :     0.028972
      py      :     0.019412
 20 H s       :     0.898944  s :     0.898944
      pz      :     0.023953  p :     0.070931
      px      :     0.030888
      py      :     0.016089
 21 H s       :     0.919755  s :     0.919755
      pz      :     0.013026  p :     0.067416
      px      :     0.011319
      py      :     0.043072
 22 H s       :     0.924279  s :     0.924279
      pz      :     0.012916  p :     0.067123
      px      :     0.039914
      py      :     0.014293


                      *****************************
                      * MAYER POPULATION ANALYSIS *
                      *****************************

  NA   - Mulliken gross atomic population
  ZA   - Total nuclear charge
  QA   - Mulliken gross atomic charge
  VA   - Mayer's total valence
  BVA  - Mayer's bonded valence
  FA   - Mayer's free valence

  ATOM       NA         ZA         QA         VA         BVA        FA
  0 C      5.8056     6.0000     0.1944     3.9829     3.8671     0.1157
  1 C      6.0505     6.0000    -0.0505     3.8372     3.6853     0.1519
  2 C      6.0238     6.0000    -0.0238     3.8970     3.7548     0.1422
  3 C      6.0017     6.0000    -0.0017     3.8530     3.7134     0.1396
  4 C      6.0099     6.0000    -0.0099     3.8479     3.7081     0.1399
  5 C      6.0043     6.0000    -0.0043     3.8666     3.7272     0.1394
  6 C      6.0237     6.0000    -0.0237     3.8722     3.7299     0.1423
  7 C      5.9996     6.0000     0.0004     4.0350     3.9231     0.1119
  8 C      6.0525     6.0000    -0.0525     4.0971     3.9868     0.1104
  9 C      5.7697     6.0000     0.2303     3.9712     3.8656     0.1056
 10 O      8.4505     8.0000    -0.4505     2.1191     1.9720     0.1471
 11 H      0.9801     1.0000     0.0199     0.9886     0.9664     0.0222
 12 H      1.0047     1.0000    -0.0047     1.0097     0.9879     0.0218
 13 H      0.9934     1.0000     0.0066     0.9843     0.9633     0.0210
 14 H      0.9917     1.0000     0.0083     0.9841     0.9632     0.0209
 15 H      0.9918     1.0000     0.0082     0.9839     0.9630     0.0209
 16 H      0.9994     1.0000     0.0006     0.9925     0.9710     0.0215
 17 H      0.9687     1.0000     0.0313     0.9964     0.9750     0.0214
 18 H      0.9722     1.0000     0.0278     0.9781     0.9567     0.0214
 19 H      0.9741     1.0000     0.0259     0.9884     0.9672     0.0212
 20 H      0.9662     1.0000     0.0338     0.9829     0.9621     0.0208
 21 H      0.9792     1.0000     0.0208     0.9779     0.9572     0.0207
 22 H      0.9867     1.0000     0.0133     0.9788     0.9577     0.0211

  Mayer bond orders larger than 0.100000
B(  0-C ,  1-C ) :   0.9345 B(  0-C ,  7-C ) :   1.0319 B(  0-C , 10-O ) :   0.9802 
B(  0-C , 11-H ) :   0.9131 B(  1-C ,  2-C ) :   1.3745 B(  1-C ,  6-C ) :   1.3399 
B(  2-C ,  3-C ) :   1.3276 B(  2-C , 12-H ) :   0.9786 B(  3-C ,  4-C ) :   1.3516 
B(  3-C , 13-H ) :   0.9813 B(  4-C ,  5-C ) :   1.3353 B(  4-C , 14-H ) :   0.9825 
B(  5-C ,  6-C ) :   1.3542 B(  5-C , 15-H ) :   0.9807 B(  6-C , 16-H ) :   0.9832 
B(  7-C ,  8-C ) :   1.0359 B(  7-C , 17-H ) :   0.9352 B(  7-C , 18-H ) :   0.9302 
B(  8-C ,  9-C ) :   1.0468 B(  8-C , 19-H ) :   0.9324 B(  8-C , 20-H ) :   0.9343 
B(  9-C , 10-O ) :   0.9202 B(  9-C , 21-H ) :   0.9407 B(  9-C , 22-H ) :   0.9432 


-------
TIMINGS
-------

Total time                :   20.768 sec
Integral trafo            :    0.270 sec (  1.3%)
FC preparation            :    0.068 sec (  0.3%)
I/O of integrals          :    0.083 sec (  0.4%)
K(i,j) operators          :    0.137 sec (  0.7%)
T(i,j) pair energies      :    0.024 sec (  0.1%)
V**(-1/2)                 :    0.138 sec (  0.7%)
Gamma(ia|P)               :    0.131 sec (  0.6%)
Gamma-Trafo               :    0.044 sec (  0.2%)
D(virtual)                :    0.006 sec (  0.0%)
D(internal)               :    0.164 sec (  0.8%)
W(virtual)                :    0.012 sec (  0.1%)
W(internal)               :    0.201 sec (  1.0%)
L(virtual)                :    0.156 sec (  0.8%)
L(internal)               :    0.019 sec (  0.1%)
XC kernel                 :    0.019 sec (  0.1%)
G(D)                      :    1.702 sec (  8.2%)
G(Z)                      :    1.732 sec (  8.3%)
Z-vector solution         :    6.542 sec ( 31.5%)
3-index derivative        :    0.279 sec (  1.3%)
2-index derivative        :    0.035 sec (  0.2%)
Fock matrix gradient      :    8.508 sec ( 41.0%)


---------------------------------------
MP2 TOTAL ENERGY:     -462.665031714 Eh
---------------------------------------

The final MP2 gradient
  0:   0.00280814  -0.00439969  -0.00063991
  1:  -0.01109027  -0.00086729   0.00479126
  2:  -0.00561529   0.00424018   0.00150305
  3:   0.00267601   0.00613785  -0.00193823
  4:   0.00715651   0.00211496  -0.00199511
  5:   0.00443181  -0.00557644  -0.00032157
  6:  -0.00196989  -0.00440690   0.00136948
  7:  -0.00158328   0.00628490   0.00286848
  8:   0.00114415   0.00104193   0.00840480
  9:  -0.00495064   0.00021743  -0.00455508
 10:   0.00537395  -0.00004180   0.00253617
 11:   0.00039085  -0.00276839   0.00138681
 12:  -0.00565286   0.00563519   0.00070687
 13:   0.00224786   0.00789847  -0.00163722
 14:   0.00791596   0.00185247  -0.00203376
 15:   0.00573640  -0.00612812  -0.00037417
 16:  -0.00199042  -0.00816934   0.00168494
 17:   0.00338384  -0.00490332  -0.00294794
 18:  -0.00430364  -0.00422167   0.00210573
 19:   0.00330779   0.00289344  -0.00407302
 20:  -0.00488798  -0.00109334  -0.00496169
 21:  -0.00061967   0.00417224  -0.00154753
 22:  -0.00387938   0.00005595  -0.00031817

-----------------------------------
NORM OF THE MP2 GRADIENT:  0.034331
-----------------------------------

Maximum memory used throughout the entire MP2-calculation: 49.5 MB


-------------------------------------------------------------------------------
                          DFT DISPERSION CORRECTION                            
                                                                               
                              DFTD3 V3.1  Rev 1                                
                          USING Becke-Johnson damping                          
-------------------------------------------------------------------------------
The B2PLYP functional is recognized
Active option DFTDOPT                   ...         4   

molecular C6(AA) [au] = 5087.137705 


            DFT-D V3
 parameters
 s6 scaling factor         :     0.6400 
 a1 scaling factor         :     0.3065 
 s8 scaling factor         :     0.9147 
 a2 scaling factor         :     5.0570 
 ad hoc parameters k1-k3   :    16.0000     1.3333    -4.0000 

 Edisp/kcal,au: -12.383933517989  -0.019735052153 
 E6   /kcal   :  -7.045887331 
 E8   /kcal   :  -5.338046187 
 % E8         :  43.104609524 

-------------------------   ----------------
Dispersion correction           -0.019735052
-------------------------   ----------------


-------------------------   --------------------
FINAL SINGLE POINT ENERGY      -462.684766765657
-------------------------   --------------------

------------------------------------------------------------------------------
                         ORCA GEOMETRY RELAXATION STEP
------------------------------------------------------------------------------

Reading the OPT-File                    .... done
Getting information on internals        .... done
Copying old internal coords+grads       .... done
Making the new internal coordinates     .... (2022 redundants) done
Validating the new internal coordinates .... (2022 redundants) done
Calculating the B-matrix                .... done
Calculating the G,G- and P matrices     .... done
Transforming gradient to internals      .... done
Projecting the internal gradient        .... done
Number of atoms                         ....  23
Number of internal coordinates          .... 120
Current Energy                          ....  -462.684766766 Eh
Current gradient norm                   ....     0.034331328 Eh/bohr
Maximum allowed component of the step   ....  0.300
Current trust radius                    ....  0.300
Evaluating the initial hessian          ....  (Almloef) done
Projecting the Hessian                  .... done
Forming the augmented Hessian           .... done
Diagonalizing the augmented Hessian     .... done
Last element of RFO vector              ....  0.994249377
Lowest eigenvalues of augmented Hessian:
 -0.004444983  0.011588821  0.015348539  0.016985355  0.021897492
Length of the computed step             ....  0.107708964
The final length of the internal step   ....  0.107708964
Converting the step to Cartesian space:
 Initial RMS(Int)=    0.0098324382
Transforming coordinates:
 Iter   0:  RMS(Cart)=    0.0329173490 RMS(Int)=    0.9931377243
done
Storing new coordinates                 .... done

                                .--------------------.
          ----------------------|Geometry convergence|-------------------------
          Item                value                   Tolerance       Converged
          ---------------------------------------------------------------------
          RMS gradient        0.0042846132            0.0000300000      NO
          MAX gradient        0.0165098251            0.0001000000      NO
          RMS step            0.0098324382            0.0006000000      NO
          MAX step            0.0257258304            0.0010000000      NO
          ........................................................
          Max(Bonds)      0.0136      Max(Angles)    1.21
          Max(Dihed)        0.97      Max(Improp)    0.00
          ---------------------------------------------------------------------

The optimization has not yet converged - more geometry cycles are needed


    ---------------------------------------------------------------------------
                         Redundant Internal Coordinates
                            (Angstroem and degrees)

        Definition                    Value    dE/dq     Step     New-Value
    ----------------------------------------------------------------------------
     1. B(C   1,C   0)                1.5150 -0.003862  0.0051    1.5201   
     2. B(C   2,C   1)                1.3864 -0.014213  0.0118    1.3982   
     3. B(C   3,C   2)                1.3843 -0.016510  0.0136    1.3979   
     4. B(C   4,C   3)                1.3834 -0.014940  0.0123    1.3957   
     5. B(C   5,C   4)                1.3853 -0.015482  0.0128    1.3982   
     6. B(C   6,C   1)                1.3901 -0.014477  0.0121    1.4022   
     7. B(C   6,C   5)                1.3824 -0.015386  0.0126    1.3950   
     8. B(C   7,C   0)                1.5388 -0.002032  0.0025    1.5413   
     9. B(C   8,C   7)                1.5253 -0.004852  0.0055    1.5308   
    10. B(C   9,C   8)                1.5283  0.000446 -0.0008    1.5275   
    11. B(O  10,C   9)                1.4187 -0.009083  0.0103    1.4290   
    12. B(O  10,C   0)                1.4190 -0.003801  0.0046    1.4237   
    13. B(H  11,C   0)                1.0978 -0.002741  0.0041    1.1019   
    14. B(H  12,C   2)                1.0792 -0.008009  0.0112    1.0904   
    15. B(H  13,C   3)                1.0804 -0.008373  0.0117    1.0922   
    16. B(H  14,C   4)                1.0801 -0.008378  0.0117    1.0919   
    17. B(H  15,C   5)                1.0804 -0.008400  0.0118    1.0922   
    18. B(H  16,C   6)                1.0813 -0.008571  0.0121    1.0934   
    19. B(H  17,C   7)                1.0874 -0.006418  0.0092    1.0967   
    20. B(H  18,C   7)                1.0909 -0.006358  0.0093    1.1001   
    21. B(H  19,C   8)                1.0908 -0.005854  0.0085    1.0993   
    22. B(H  20,C   8)                1.0875 -0.006967  0.0100    1.0975   
    23. B(H  21,C   9)                1.0942 -0.004369  0.0064    1.1006   
    24. B(H  22,C   9)                1.0989 -0.003523  0.0053    1.1042   
    25. A(O  10,C   0,H  11)          107.46 -0.002126    0.33    107.79   
    26. A(C   1,C   0,O  10)          112.53  0.002476   -0.58    111.95   
    27. A(C   1,C   0,H  11)          108.70  0.001339   -0.09    108.61   
    28. A(C   7,C   0,H  11)          111.69  0.001166   -0.29    111.40   
    29. A(C   1,C   0,C   7)          110.69 -0.005557    1.21    111.90   
    30. A(C   7,C   0,O  10)          105.76  0.002863   -0.64    105.11   
    31. A(C   2,C   1,C   6)          119.12  0.000554   -0.09    119.03   
    32. A(C   0,C   1,C   6)          119.32 -0.001102    0.16    119.48   
    33. A(C   0,C   1,C   2)          121.55  0.000545   -0.07    121.48   
    34. A(C   3,C   2,H  12)          120.33 -0.000146    0.03    120.36   
    35. A(C   1,C   2,C   3)          120.43 -0.000313    0.04    120.47   
    36. A(C   1,C   2,H  12)          119.24  0.000458   -0.07    119.17   
    37. A(C   4,C   3,H  13)          120.06  0.000165   -0.03    120.03   
    38. A(C   2,C   3,H  13)          119.76 -0.000013   -0.00    119.76   
    39. A(C   2,C   3,C   4)          120.18 -0.000152    0.03    120.22   
    40. A(C   5,C   4,H  14)          120.09 -0.000394    0.05    120.14   
    41. A(C   3,C   4,H  14)          120.21 -0.000304    0.03    120.25   
    42. A(C   3,C   4,C   5)          119.70  0.000698   -0.08    119.61   
    43. A(C   6,C   5,H  15)          119.86  0.000001   -0.00    119.85   
    44. A(C   4,C   5,H  15)          120.04  0.000015   -0.00    120.04   
    45. A(C   4,C   5,C   6)          120.10 -0.000016    0.00    120.10   
    46. A(C   5,C   6,H  16)          120.01  0.000653   -0.09    119.92   
    47. A(C   1,C   6,H  16)          119.52  0.000118   -0.00    119.52   
    48. A(C   1,C   6,C   5)          120.47 -0.000770    0.09    120.56   
    49. A(C   0,C   7,H  18)          110.17  0.000084   -0.13    110.04   
    50. A(C   8,C   7,H  17)          113.26  0.000043    0.22    113.48   
    51. A(C   0,C   7,H  17)          112.22  0.000951    0.05    112.27   
    52. A(C   0,C   7,C   8)          101.22 -0.001503    0.25    101.47   
    53. A(H  17,C   7,H  18)          109.35  0.000879   -0.33    109.02   
    54. A(C   8,C   7,H  18)          110.40 -0.000627   -0.02    110.38   
    55. A(C   7,C   8,C   9)          101.39 -0.001793    0.13    101.53   
    56. A(H  19,C   8,H  20)          109.20  0.001363   -0.38    108.82   
    57. A(C   9,C   8,H  20)          112.33 -0.000237    0.01    112.34   
    58. A(C   7,C   8,H  20)          113.33  0.000143    0.04    113.37   
    59. A(C   9,C   8,H  19)          110.42 -0.000162    0.04    110.46   
    60. A(C   7,C   8,H  19)          109.97  0.000479    0.20    110.18   
    61. A(C   8,C   9,O  10)          106.91  0.003316   -0.59    106.32   
    62. A(O  10,C   9,H  22)          108.56 -0.002626    0.51    109.07   
    63. A(C   8,C   9,H  22)          110.90  0.000314    0.01    110.91   
    64. A(O  10,C   9,H  21)          108.95 -0.002015    0.28    109.22   
    65. A(C   8,C   9,H  21)          113.00 -0.000481   -0.03    112.97   
    66. A(H  21,C   9,H  22)          108.42  0.001308   -0.15    108.27   
    67. A(C   0,O  10,C   9)          110.26 -0.002807    0.57    110.83   
    68. D(C   6,C   1,C   0,O  10)   -168.04  0.000715   -0.44   -168.48   
    69. D(C   2,C   1,C   0,C   7)   -104.80 -0.000642   -0.48   -105.29   
    70. D(C   2,C   1,C   0,O  10)     13.29  0.000848   -0.86     12.43   
    71. D(C   2,C   1,C   0,H  11)    132.19  0.000608   -0.85    131.33   
    72. D(C   6,C   1,C   0,C   7)     73.87 -0.000775   -0.07     73.81   
    73. D(C   3,C   2,C   1,C   6)     -0.38  0.000192   -0.41     -0.79   
    74. D(H  12,C   2,C   1,C   6)    178.71  0.000098   -0.24    178.47   
    75. D(H  12,C   2,C   1,C   0)     -2.61 -0.000056    0.18     -2.43   
    76. D(C   3,C   2,C   1,C   0)    178.30  0.000038    0.01    178.31   
    77. D(H  13,C   3,C   2,H  12)      0.88  0.000024   -0.04      0.84   
    78. D(C   4,C   3,C   2,H  12)   -179.12 -0.000100    0.19   -178.94   
    79. D(H  13,C   3,C   2,C   1)    179.96 -0.000066    0.14    180.10   
    80. D(C   4,C   3,C   2,C   1)     -0.05 -0.000190    0.36      0.32   
    81. D(C   5,C   4,C   3,H  13)   -179.62 -0.000039    0.09   -179.53   
    82. D(C   5,C   4,C   3,C   2)      0.39  0.000086   -0.13      0.26   
    83. D(H  14,C   4,C   3,H  13)      0.09 -0.000001    0.00      0.09   
    84. D(H  14,C   4,C   3,C   2)   -179.90  0.000124   -0.22   -180.12   
    85. D(H  15,C   5,C   4,H  14)     -0.14 -0.000007    0.01     -0.13   
    86. D(H  15,C   5,C   4,C   3)    179.57  0.000031   -0.08    179.49   
    87. D(C   6,C   5,C   4,H  14)    179.99 -0.000023    0.05    180.04   
    88. D(C   6,C   5,C   4,C   3)     -0.30  0.000015   -0.04     -0.34   
    89. D(H  16,C   6,C   5,H  15)     -0.16 -0.000039    0.05     -0.11   
    90. D(H  16,C   6,C   5,C   4)    179.71 -0.000023    0.01    179.72   
    91. D(C   1,C   6,C   5,H  15)   -180.00 -0.000025    0.02   -179.97   
    92. D(C   1,C   6,C   5,C   4)     -0.13 -0.000009   -0.02     -0.14   
    93. D(H  16,C   6,C   1,C   2)   -179.38 -0.000081    0.21   -179.16   
    94. D(H  16,C   6,C   1,C   0)      1.92  0.000047   -0.19      1.72   
    95. D(C   5,C   6,C   1,C   2)      0.46 -0.000094    0.24      0.71   
    96. D(C   5,C   6,C   1,C   0)   -178.24  0.000035   -0.16   -178.41   
    97. D(C   8,C   7,C   0,O  10)    -33.01 -0.000418   -0.13    -33.14   
    98. D(C   8,C   7,C   0,C   1)     89.14  0.001196   -0.54     88.60   
    99. D(H  17,C   7,C   0,H  11)     89.34  0.000232   -0.44     88.90   
   100. D(H  17,C   7,C   0,O  10)   -154.07 -0.000027   -0.56   -154.63   
   101. D(H  17,C   7,C   0,C   1)    -31.92  0.001587   -0.97    -32.90   
   102. D(C   8,C   7,C   0,H  11)   -149.60 -0.000160   -0.01   -149.61   
   103. D(H  19,C   8,C   7,H  18)    163.18  0.000345    0.40    163.58   
   104. D(H  19,C   8,C   7,H  17)     40.18 -0.000361    0.69     40.87   
   105. D(H  19,C   8,C   7,C   0)    -80.15 -0.000590    0.37    -79.78   
   106. D(C   9,C   8,C   7,H  18)    -79.95 -0.000557    0.60    -79.35   
   107. D(C   9,C   8,C   7,H  17)    157.05 -0.001263    0.89    157.94   
   108. D(C   9,C   8,C   7,C   0)     36.72 -0.001493    0.57     37.29   
   109. D(H  21,C   9,C   8,H  19)    -32.65 -0.000725    0.17    -32.48   
   110. D(H  21,C   9,C   8,C   7)   -149.20 -0.000280   -0.14   -149.34   
   111. D(O  10,C   9,C   8,H  20)   -150.65  0.000168   -0.34   -150.99   
   112. D(O  10,C   9,C   8,H  19)     87.19 -0.001304    0.11     87.30   
   113. D(H  21,C   9,C   8,H  20)     89.50  0.000747   -0.27     89.23   
   114. D(O  10,C   9,C   8,C   7)    -29.35 -0.000859   -0.21    -29.56   
   115. D(C   0,O  10,C   9,H  22)   -110.74 -0.000199    0.18   -110.56   
   116. D(C   0,O  10,C   9,H  21)    131.38  0.000853   -0.08    131.30   
   117. D(C   0,O  10,C   9,C   8)      8.96  0.000608    0.14      9.10   
   118. D(C   9,O  10,C   0,H  11)    134.78  0.001476   -0.50    134.28   
   119. D(C   9,O  10,C   0,C   7)     15.36 -0.000302    0.00     15.36   
   120. D(C   9,O  10,C   0,C   1)   -105.60  0.003217   -0.73   -106.33   
    ----------------------------------------------------------------------------

Geometry step timings:
Preparation and reading OPT file:      0.000 s ( 7.546 %)
Internal coordinates            :      0.000 s ( 0.771 %)
B/P matrices and projection     :      0.002 s (34.219 %)
Hessian update/contruction      :      0.001 s (11.602 %)
Making the step                 :      0.001 s (26.247 %)
Converting the step to Cartesian:      0.000 s ( 2.901 %)
Storing new data                :      0.000 s ( 0.669 %)
Checking convergence            :      0.000 s ( 0.142 %)
Final printing                  :      0.001 s (15.801 %)
Total time                      :      0.005 s

Time for energy+gradient        :     39.665 s
Time for complete geometry iter :     39.845 s

         *************************************************************
         *                GEOMETRY OPTIMIZATION CYCLE   2            *
         *************************************************************
---------------------------------
CARTESIAN COORDINATES (ANGSTROEM)
---------------------------------
  C      1.010473    0.590846   -0.699485
  C     -0.425555    0.227979   -0.357762
  C     -0.802707   -1.092998   -0.097684
  C     -2.122084   -1.398256    0.249047
  C     -3.078710   -0.385338    0.332543
  C     -2.711025    0.936242    0.062092
  C     -1.393611    1.239540   -0.282061
  C      1.726407    1.276749    0.480647
  C      2.294327    0.071465    1.234298
  C      2.693375   -0.848644    0.082147
  O      1.795372   -0.560477   -0.991399
  H      1.007449    1.232248   -1.595518
  H     -0.057378   -1.884621   -0.180446
  H     -2.403634   -2.433953    0.451350
  H     -4.109850   -0.623420    0.601366
  H     -3.455797    1.733188    0.117217
  H     -1.110362    2.273418   -0.497373
  H      1.042963    1.886638    1.083669
  H      2.541692    1.914379    0.107826
  H      1.510273   -0.396867    1.846256
  H      3.144773    0.323450    1.880641
  H      2.619643   -1.916191    0.339610
  H      3.727036   -0.642635   -0.246938

----------------------------
CARTESIAN COORDINATES (A.U.)
----------------------------
  NO LB      ZA    FRAG     MASS         X           Y           Z
   0 C     6.0000    0    12.011    1.909518    1.116538   -1.321836
   1 C     6.0000    0    12.011   -0.804182    0.430817   -0.676073
   2 C     6.0000    0    12.011   -1.516896   -2.065466   -0.184597
   3 C     6.0000    0    12.011   -4.010157   -2.642320    0.470630
   4 C     6.0000    0    12.011   -5.817920   -0.728183    0.628415
   5 C     6.0000    0    12.011   -5.123095    1.769241    0.117337
   6 C     6.0000    0    12.011   -2.633544    2.342391   -0.533017
   7 C     6.0000    0    12.011    3.262436    2.412706    0.908292
   8 C     6.0000    0    12.011    4.335649    0.135049    2.332484
   9 C     6.0000    0    12.011    5.089741   -1.603704    0.155235
  10 O     8.0000    0    15.999    3.392762   -1.059148   -1.873472
  11 H     1.0000    0     1.008    1.903803    2.328611   -3.015091
  12 H     1.0000    0     1.008   -0.108428   -3.561417   -0.340994
  13 H     1.0000    0     1.008   -4.542209   -4.599504    0.852928
  14 H     1.0000    0     1.008   -7.766490   -1.178093    1.136417
  15 H     1.0000    0     1.008   -6.530510    3.275250    0.221508
  16 H     1.0000    0     1.008   -2.098280    4.296138   -0.939898
  17 H     1.0000    0     1.008    1.970914    3.565229    2.047838
  18 H     1.0000    0     1.008    4.803102    3.617652    0.203762
  19 H     1.0000    0     1.008    2.854002   -0.749970    3.488918
  20 H     1.0000    0     1.008    5.942760    0.611231    3.553897
  21 H     1.0000    0     1.008    4.950408   -3.621077    0.641769
  22 H     1.0000    0     1.008    7.043076   -1.214405   -0.466646

--------------------------------
INTERNAL COORDINATES (ANGSTROEM)
--------------------------------
 C      0   0   0     0.000000000000     0.00000000     0.00000000
 C      1   0   0     1.520073771020     0.00000000     0.00000000
 C      2   1   0     1.398164258561   121.47921977     0.00000000
 C      3   2   1     1.397912494664   120.46707084   178.30613058
 C      4   3   2     1.395746828464   120.21502735     0.31544689
 C      5   4   3     1.398180704710   119.61356791     0.25543025
 C      6   5   4     1.394994366241   120.10437959   359.65984885
 C      1   2   3     1.541342560121   111.89528037   254.71709484
 C      8   1   2     1.530761421832   101.47271033    88.59339548
 C      9   8   1     1.527511582910   101.52820148    37.28896210
 O      1   2   3     1.423666058341   111.95530706    12.43061178
 H      1   2   3     1.101943062355   108.61184728   131.33334809
 H      3   2   1     1.090427702912   119.16981286   357.56933932
 H      4   3   2     1.092183860946   119.75681791   180.09831685
 H      5   4   3     1.091877733563   120.24823860   179.87719914
 H      6   5   4     1.092175105934   120.04106180   179.49040167
 H      7   6   5     1.093386234958   119.92178048   179.72310297
 H      8   1   2     1.096675122221   112.27272065   327.10060679
 H      8   1   2     1.100117383618   110.04008590   205.48475871
 H      9   8   1     1.099349285687   110.17511865   280.22171488
 H      9   8   1     1.097504312493   113.36930857   157.99896793
 H     10   9   8     1.100627848831   112.97391263   210.65753898
 H     10   9   8     1.104169358940   110.91456816    88.89400335

---------------------------
INTERNAL COORDINATES (A.U.)
---------------------------
 C      0   0   0     0.000000000000     0.00000000     0.00000000
 C      1   0   0     2.872523130584     0.00000000     0.00000000
 C      2   1   0     2.642147538918   121.47921977     0.00000000
 C      3   2   1     2.641671774102   120.46707084   178.30613058
 C      4   3   2     2.637579258086   120.21502735     0.31544689
 C      5   4   3     2.642178617636   119.61356791     0.25543025
 C      6   5   4     2.636157310559   120.10437959   359.65984885
 C      1   2   3     2.912715317186   111.89528037   254.71709484
 C      8   1   2     2.892719863634   101.47271033    88.59339548
 C      9   8   1     2.886578558093   101.52820148    37.28896210
 O      1   2   3     2.690338956424   111.95530706    12.43061178
 H      1   2   3     2.082370603025   108.61184728   131.33334809
 H      3   2   1     2.060609727345   119.16981286   357.56933932
 H      4   3   2     2.063928385077   119.75681791   180.09831685
 H      5   4   3     2.063349888161   120.24823860   179.87719914
 H      6   5   4     2.063911840501   120.04106180   179.49040167
 H      7   6   5     2.066200542669   119.92178048   179.72310297
 H      8   1   2     2.072415638883   112.27272065   327.10060679
 H      8   1   2     2.078920570204   110.04008590   205.48475871
 H      9   8   1     2.077469075470   110.17511865   280.22171488
 H      9   8   1     2.073982581409   113.36930857   157.99896793
 H     10   9   8     2.079885209657   112.97391263   210.65753898
 H     10   9   8     2.086577693863   110.91456816    88.89400335


           ************************************************************
           *        Program running with 8 parallel MPI-processes     *
           *              working on a common directory               *
           ************************************************************
------------------------------------------------------------------------------
                   ___                                                        
                  /   \      - P O W E R E D   B Y -                         
                 /     \                                                     
                 |  |  |   _    _      __       _____    __    __             
                 |  |  |  | |  | |    /  \     |  _  \  |  |  /  |          
                  \  \/   | |  | |   /    \    | | | |  |  | /  /          
                 / \  \   | |__| |  /  /\  \   | |_| |  |  |/  /          
                |  |  |   |  __  | /  /__\  \  |    /   |      \           
                |  |  |   | |  | | |   __   |  |    \   |  |\   \          
                \     /   | |  | | |  |  |  |  | |\  \  |  | \   \       
                 \___/    |_|  |_| |__|  |__|  |_| \__\ |__|  \__/        
                                                                              
                      - O R C A' S   B I G   F R I E N D -                    
                                      &                                       
                       - I N T E G R A L  F E E D E R -                       
                                                                              
 v1 FN, 2020, v2 2021, v3 2022-2024                                           
------------------------------------------------------------------------------


----------------------
SHARK INTEGRAL PACKAGE
----------------------

Number of atoms                             ...     23
Number of basis functions                   ...    214
Number of shells                            ...    102
Maximum angular momentum                    ...      2
Integral batch strategy                     ... SHARK/LIBINT Hybrid
RI-J (if used) integral strategy            ... SPLIT-RIJ (Revised 2003 algorithm where possible)
Printlevel                                  ...      1
Contraction scheme used                     ... SEGMENTED contraction
Prescreening option                         ... SCHWARTZ
   Thresh                                   ... 1.000e-12
   Tcut                                     ... 1.000e-14
   Tpresel                                  ... 1.000e-14 
Coulomb Range Separation                    ... NOT USED
Exchange Range Separation                   ... NOT USED
Multipole approximations                    ... NOT USED
Finite Nucleus Model                        ... NOT USED
CABS basis                                  ... NOT available
Auxiliary Coulomb fitting basis             ... AVAILABLE
   # of basis functions in Aux-J            ...    671
   # of shells in Aux-J                     ...    225
   Maximum angular momentum in Aux-J        ...      4
Auxiliary J/K fitting basis                 ... NOT available
Auxiliary Correlation fitting basis         ... AVAILABLE
   # of basis functions in Aux-C            ...    696
   # of shells in Aux-C                     ...    248
   Maximum angular momentum in Aux-C        ...      3
Auxiliary 'external' fitting basis          ... NOT available

Checking pre-screening integrals            ... done (  0.0 sec) Dimension = 102
Check shell pair data                       ... done (  0.0 sec)
Shell pair information
Shell pair cut-off parameter TPreSel        ...   1.0e-14
Total number of shell pairs                 ...      5253
Shell pairs after pre-screening             ...      4889
Total number of primitive shell pairs       ...     18707
Primitive shell pairs kept                  ...     12781
          la=0 lb=0:   1543 shell pairs
          la=1 lb=0:   1808 shell pairs
          la=1 lb=1:    556 shell pairs
          la=2 lb=0:    579 shell pairs
          la=2 lb=1:    342 shell pairs
          la=2 lb=2:     61 shell pairs

Calculating one electron integrals          ... done (  0.0 sec)
Calculating RI/J V-Matrix + Cholesky decomp.... done (  0.0 sec)
Calculating RI/C V-Matrix + Cholesky decomp.... done (  0.0 sec)
Calculating Nuclear repulsion               ... done (  0.0 sec) ENN=    597.335709465190 Eh

Diagonalization of the overlap matrix:
Smallest eigenvalue                        ... 2.888e-04
Time for diagonalization                   ...    0.007 sec
Threshold for overlap eigenvalues          ... 1.000e-07
Number of eigenvalues below threshold      ... 0
Time for construction of square roots      ...    0.002 sec
Total time needed                          ...    0.010 sec

-------------------
DFT GRID GENERATION
-------------------

General Integration Accuracy     IntAcc      ... 4.388
Radial Grid Type                 RadialGrid  ... OptM3 with GC (2021)
Angular Grid (max. ang.)         AngularGrid ... 4 (Lebedev-302)
Angular grid pruning method      GridPruning ... 4 (adaptive)
Weight generation scheme         WeightScheme... mBecke (2022)
Basis function cutoff            BFCut       ... 1.0000e-12
Integration weight cutoff        WCut        ... 1.0000e-14
Partially contracted basis set               ... off
Rotationally invariant grid construction     ... off
Angular grids for H and He will be reduced by one unit

Total number of grid points                  ...   104180
Total number of batches                      ...     1638
Average number of points per batch           ...       63
Average number of grid points per atom       ...     4530

--------------------
COSX GRID GENERATION
--------------------

GRIDX 1
-------
General Integration Accuracy     IntAcc      ... 3.816
Radial Grid Type                 RadialGrid  ... OptM3 with GC (2021)
Angular Grid (max. ang.)         AngularGrid ... 1 (Lebedev-50)
Angular grid pruning method      GridPruning ... 4 (adaptive)
Weight generation scheme         WeightScheme... mBecke (2022)
Basis function cutoff            BFCut       ... 1.0000e-12
Integration weight cutoff        WCut        ... 1.0000e-14
Partially contracted basis set               ... on
Rotationally invariant grid construction     ... off
Angular grids for H and He will be reduced by one unit

Total number of grid points                  ...    13283
Total number of batches                      ...      118
Average number of points per batch           ...      112
Average number of grid points per atom       ...      578
UseSFitting                                  ... on

GRIDX 2
-------
General Integration Accuracy     IntAcc      ... 4.020
Radial Grid Type                 RadialGrid  ... OptM3 with GC (2021)
Angular Grid (max. ang.)         AngularGrid ... 2 (Lebedev-110)
Angular grid pruning method      GridPruning ... 4 (adaptive)
Weight generation scheme         WeightScheme... mBecke (2022)
Basis function cutoff            BFCut       ... 1.0000e-12
Integration weight cutoff        WCut        ... 1.0000e-14
Partially contracted basis set               ... on
Rotationally invariant grid construction     ... off
Angular grids for H and He will be reduced by one unit

Total number of grid points                  ...    28452
Total number of batches                      ...      234
Average number of points per batch           ...      121
Average number of grid points per atom       ...     1237
UseSFitting                                  ... on

GRIDX 3
-------
General Integration Accuracy     IntAcc      ... 4.338
Radial Grid Type                 RadialGrid  ... OptM3 with GC (2021)
Angular Grid (max. ang.)         AngularGrid ... 3 (Lebedev-194)
Angular grid pruning method      GridPruning ... 4 (adaptive)
Weight generation scheme         WeightScheme... mBecke (2022)
Basis function cutoff            BFCut       ... 1.0000e-12
Integration weight cutoff        WCut        ... 1.0000e-14
Partially contracted basis set               ... on
Rotationally invariant grid construction     ... off
Angular grids for H and He will be reduced by one unit

Total number of grid points                  ...    62277
Total number of batches                      ...      497
Average number of points per batch           ...      125
Average number of grid points per atom       ...     2708
UseSFitting                                  ... on
Initializing property integral containers    ... done (  0.0 sec)

SHARK setup successfully completed in   1.2 seconds

Maximum memory used throughout the entire STARTUP-calculation: 28.8 MB


           ************************************************************
           *        Program running with 8 parallel MPI-processes     *
           *              working on a common directory               *
           ************************************************************
Occupation numbers will be reassigned to an Aufbau configuration
             **** ENERGY FILE WAS UPDATED (calc.en.tmp) ****
Finished Guess after   0.1 sec
Maximum memory used throughout the entire GUESS-calculation: 12.3 MB


           ************************************************************
           *        Program running with 8 parallel MPI-processes     *
           *              working on a common directory               *
           ************************************************************
--------------------
CPCM SOLVATION MODEL
--------------------
CPCM parameters:
  Epsilon                                         ...      16.7000
  Refrac                                          ...       1.2750
  Rsolv                                           ...       1.3000
  Surface type                                    ... GAUSSIAN VDW
  Discretization scheme                           ... Constant charge density
    Threshold for H atoms                         ...       5.0000 (charges/Ang^2)
    Threshold for non-H atoms                     ...       5.0000 (charges/Ang^2)
  Epsilon function type                           ...         CPCM
Solvent:                                          ... CUSTOM
Radii:
  Scheme                                          ... Element-dependent radii
  Radius for C  used is    3.8550 Bohr (=   2.0400 Ang.)
  Radius for O  used is    3.4469 Bohr (=   1.8240 Ang.)
  Radius for H  used is    2.4944 Bohr (=   1.3200 Ang.)
Calculating surface                               ...        done! (  0.0s)
Cavity surface points                             ...         2017
Cavity Volume                                     ...    1307.3684
Cavity Surface-area                               ...     703.1677
Calculating surface distance matrix               ...        done! (  0.1s)
Performing Cholesky decomposition & store         ...        done! (  0.1s)
Overall time for CPCM initialization              ...                 0.2s

----------------------------------------D-I-I-S--------------------------------------------
Iteration    Energy (Eh)           Delta-E    RMSDP     MaxDP     DIISErr   Damp  Time(sec)
-------------------------------------------------------------------------------------------
               ***  Starting incremental Fock matrix formation  ***
    1    -462.1661688510794193     0.00e+00  2.87e-04  7.33e-03  5.31e-03  0.700   1.5
    2    -462.1663903749069959    -2.22e-04  2.36e-04  6.08e-03  4.28e-03  0.700   0.9
                               ***Turning on AO-DIIS***
    3    -462.1665581624311017    -1.68e-04  1.81e-04  4.73e-03  3.32e-03  0.700   0.9
                              *** Initializing SOSCF ***
---------------------------------------S-O-S-C-F--------------------------------------
Iteration    Energy (Eh)           Delta-E    RMSDP     MaxDP     MaxGrad    Time(sec)
--------------------------------------------------------------------------------------
    4    -462.1666821847049960    -1.24e-04  4.39e-04  1.13e-02  2.47e-03     0.9
               *** Restarting incremental Fock matrix formation ***
    5    -462.1670134680418869    -3.31e-04  2.34e-05  4.90e-04  1.42e-04     1.5
    6    -462.1670151073449233    -1.64e-06  1.07e-05  2.65e-04  7.85e-05     1.2
    7    -462.1670154400949286    -3.33e-07  2.35e-06  4.60e-05  8.86e-06     1.2
    8    -462.1670154549676681    -1.49e-08  8.37e-07  2.21e-05  5.81e-06     1.1
    9    -462.1670154548075971     1.60e-10  2.99e-07  7.48e-06  2.53e-06     1.1
                 **** Energy Check signals convergence ****

               *****************************************************
               *                     SUCCESS                       *
               *           SCF CONVERGED AFTER   9 CYCLES          *
               *****************************************************

Recomputing exchange energy using gridx3       ... done (    2.159 sec)
Old exchange energy                            :    -34.086297306 Eh
New exchange energy                            :    -34.086459436 Eh
Exchange energy change after final integration :     -0.000162130 Eh
Total energy after final integration           :   -462.167177585 Eh
             **** ENERGY FILE WAS UPDATED (calc.en.tmp) ****

----------------
TOTAL SCF ENERGY
----------------

Total Energy       :       -462.16717758462067 Eh          -12576.20826 eV

Components:
Nuclear Repulsion  :        597.33570946518967 Eh           16254.33101 eV
Electronic Energy  :      -1059.49414218367519 Eh          -28830.30131 eV
One Electron Energy:      -1810.43262439823206 Eh          -49264.37626 eV
Two Electron Energy:        750.93848221455698 Eh           20434.07495 eV
CPCM Dielectric    :         -0.00858273632201 Eh              -0.23355 eV

Virial components:
Potential Energy   :       -920.22578583304357 Eh          -25040.61667 eV
Kinetic Energy     :        458.05860824842296 Eh           12464.40841 eV
Virial Ratio       :          2.00896952761549

DFT components:
N(Alpha)           :       39.999969894984 electrons
N(Beta)            :       39.999969894984 electrons
N(Total)           :       79.999939789968 electrons
E(X)               :      -30.261205224805 Eh       
E(C)               :       -1.957286810087 Eh       
E(XC)              :      -32.218492034892 Eh       

CPCM Solvation Model Properties:
Surface-charge          :         -0.02337511297071
Corrected charge        :         -0.00000000000000
Outlying charge corr.   :          0.00003555528518 Eh               0.00097 eV
Free-energy (cav+disp)  :  This term is not implemented in the current solvation scheme

---------------
SCF CONVERGENCE
---------------

  Last Energy change         ...   -1.6007e-10  Tolerance :   1.0000e-09
  Last MAX-Density change    ...    7.4786e-06  Tolerance :   1.0000e-08
  Last RMS-Density change    ...    2.9891e-07  Tolerance :   1.0000e-09
  Last DIIS Error            ...    2.4658e-03  Tolerance :   1.0000e-08
  Last Orbital Gradient      ...    2.5305e-06  Tolerance :   2.0000e-06
  Last Orbital Rotation      ...    4.2388e-06  Tolerance :   2.0000e-06


Total SCF time: 0 days 0 hours 0 min 12 sec 
Finished LeanSCF after  13.0 sec

Maximum memory used throughout the entire LEANSCF-calculation: 25.1 MB


           ************************************************************
           *        Program running with 8 parallel MPI-processes     *
           *              working on a common directory               *
           ************************************************************

------------------------------------------------------------------------------
                                ORCA  MP2 
------------------------------------------------------------------------------

Freezing NCore=22 chemical core electrons

----------------------
RI-MP2 ENERGY+GRADIENT
----------------------
Dimension of the orbital basis            ...  214
Dimension of the AuxC basis               ...  696
Memory devoted to MP2                     ... 8000 MB   
Data format for matrix containers         ... DOUBLE
Compression type for matrix containers    ... UNCOMPRESSED
Overall scaling of the MP2 energy         ...   2.700e-01

-----------------------
SHARK RI TRANSFORMATION
-----------------------

Number of basis functions                ...    214
Number of aux functions                  ...    696
Number of operators                      ...      1
Generation of IJK                        ... YES
Generation of IAK                        ... YES
Generation of ABK                        ... NO
Orbital Range Operator  0:    0-  39 to   40- 213

Aux basis identifier                     ...   AUXC
Contraction scheme used                  ... SEGMENTED
Do orthogonalization                     ... YES
All operator combinations                ... NO
Transpose (ia|K)                         ... NO
Integral generator used                  ... LIBINT
Starting integral generation + trafo... 
Half trafo (segmented) done. Total time =  0.1 sec. integrals=  0.1 sec trafo=  0.0 sec
Integral generation and half transformation done (  0.1 sec)

Reading or making V^(-1/2)          ... done (  0.0 sec)
Sorting IJK integrals               ... done (  0.1 sec)
Sorting IAK integrals               ... done (  0.1 sec)

SHARK RI integral transformation done. Total time =  0.3 sec.

Opening buffers                              ... done
Frozen core precalculation                   ... done

Starting loop over batches of integrals:

Operator 0  - window                       ... ( 11- 39)x( 40-213)
Operator 0  - Memory available             ...  8000 MB
Operator 0  - Memory needed per MO         ...   0.9 MB
Operator 0  - Number of orbitals per batch ... 4
Operator 0  - Number of batches            ... 1

OPERATOR  0   PASS   0:  MOs    11 ...   14 +   15 ...   18 +   19 ...   22 +   23 ...   26
                            +   27 ...   30 +   31 ...   34 +   35 ...   38 +   39 ...   39
  Reading integrals       ... ok
  Internal MO  13
Closing buffer GIPV ( 0.03 GB; CompressionRatio= 1.00)
Time spent in pair loops =     1.023 sec
Deleting buffers (Ka|jb) ...done

-----------------------------------------------
 RI-MP2 CORRELATION ENERGY:     -0.500511895 Eh
-----------------------------------------------


---------------------
MP2 DENSITY FORMATION
---------------------

Completing the external part of the density      ... done
Storing the unrelaxed density                    ... done

Re-sorting 3-index density container for op 0    ... done
Computing external part of the Lagrangian        ... done
Calculating the xc-kernel                        ... done
Calculating G(D)                                 ... done
Completing the Lagrangian                        ... done
Solving the Z-vector equations                   ... Using XC Grid                  ... (calc.grid_cpscf.tmp) 
Recalculating density on grid  ... (calc.grho_cpscf0.tmp) done
Calculating the xc-kernel      ... (calc.fxc_cpscf0.tmp) done

-------------------
SHARK CP-SCF DRIVER
-------------------

Dimension of the orbital basis          ...    214
Dimension of the CPSCF-problem          ...   6960
Number of operators                     ...      1
Max. number of iterations               ...    128
Convergence Tolerance                   ... 3.0e-05
Number of perturbations                 ...      1
Perturbation type                       ... REAL

----------------------------
POPLE LINEAR EQUATION SOLVER
----------------------------

  ITERATION   0:   ||err||_max =   3.7013e-02 (   0.9 sec)
  ITERATION   1:   ||err||_max =   7.3754e-03 (   0.9 sec)
  ITERATION   2:   ||err||_max =   2.5279e-03 (   0.9 sec)
  ITERATION   3:   ||err||_max =   5.8159e-04 (   0.9 sec)
  ITERATION   4:   ||err||_max =   2.4254e-04 (   0.9 sec)
  ITERATION   5:   ||err||_max =   9.3043e-05 (   0.9 sec)
  ITERATION   6:   ||err||_max =   2.4900e-05 (   0.9 sec)
done
Finalizing the relaxed density                   ... done
Transforming P to the AO basis                   ... done
Storing the relaxed density                      ... done

------------------------------------
ENERGY WEIGHTED DENSITY FINALIZATION
------------------------------------

Gathering the parts of the W-matrix              ... done
Forming the Z-density                            ... done
Transforming Z to the AO basis                   ... done
Calculating G(Z)                                 ... done
Finalizing the W-matrix                          ... done
Transforming W to the AO basis and storing       ... done

----------------------------------
MP2 DERIVATIVE INTEGRAL GENERATION
----------------------------------

Input SCF Electron Density              ... calc.scfp
Input Correlated Electron Density       ... calc.pmp2re
Input Energy Weighted Density           ... calc.wmp2.tmp

Nuclear repulsion gradient              ... done (  0.0 sec)
HCore & Overlap gradient  (SHARK)       ... done (  0.1 sec)
Two-electron RIJ gradient terms         ... done (  0.5 sec)

-----------------------------------------------------------
MP2 COSX Grid Generation
-----------------------------------------------------------

General Integration Accuracy     IntAcc      ... 4.871
Radial Grid Type                 RadialGrid  ... OptM3 with GC (2021)
Angular Grid (max. ang.)         AngularGrid ... 4 (Lebedev-302)
Angular grid pruning method      GridPruning ... 4 (adaptive)
Weight generation scheme         WeightScheme... mBecke (2022)
Basis function cutoff            BFCut       ... 1.0000e-12
Integration weight cutoff        WCut        ... 1.0000e-14
Partially contracted basis set               ... on
Rotationally invariant grid construction     ... off
Angular grids for H and He will be reduced by one unit

Total number of grid points                  ...   119162
Total number of batches                      ...      941
Average number of points per batch           ...      126
Average number of grid points per atom       ...     5181
UseSFitting                                  ... on
Two-electron COSX gradient terms        ... 
Integration Timings:
Total Time                  =     5.7 sec
Basis fcn evaluation        =     0.1 sec
Density evaluation          =     0.1 sec
A evaluation                =     4.8 sec
A derivative evaluation     =     0.0 sec
S-fit derivative evaluation =     0.0 sec
anal. over. der. evaluation =     0.0 sec
num. over. der. evaluation  =     0.4 sec
K(P) evaluation             =     0.1 sec
finalize                    =     0.0 sec

done (  6.4 sec)
CPCM gradient                           ... done (  0.6 sec)
DFT XC gradient                         ... Exchange-correlation gradient    ... done
done (  0.8 sec)
Empirical dispersion gradient           ... 
-------------------
DISPERSION GRADIENT
-------------------

   1   C   :    0.000109506    0.000099976   -0.000139688
   2   C   :   -0.000203636    0.000032211   -0.000112873
   3   C   :   -0.000301666   -0.000196739   -0.000061514
   4   C   :   -0.000170066   -0.000146295    0.000019379
   5   C   :   -0.000155719   -0.000034037    0.000024465
   6   C   :   -0.000193927    0.000072670    0.000003522
   7   C   :   -0.000252105    0.000118011   -0.000061874
   8   C   :    0.000204546    0.000174557    0.000067729
   9   C   :    0.000260213    0.000012056    0.000179332
  10   C   :    0.000289337   -0.000122498    0.000012246
  11   O   :    0.000149557   -0.000077312   -0.000139830
  12   H   :    0.000042032    0.000089646   -0.000146981
  13   H   :   -0.000046678   -0.000170926   -0.000031858
  14   H   :   -0.000048085   -0.000114707    0.000021615
  15   H   :   -0.000111551   -0.000025598    0.000028047
  16   H   :   -0.000091227    0.000082997    0.000005866
  17   H   :   -0.000068248    0.000140329   -0.000038910
  18   H   :    0.000064449    0.000149528    0.000094855
  19   H   :    0.000090814    0.000125345    0.000009832
  20   H   :    0.000098348   -0.000026446    0.000174173
  21   H   :    0.000086670    0.000008553    0.000103910
  22   H   :    0.000119824   -0.000128137    0.000011298
  23   H   :    0.000127611   -0.000063183   -0.000022739

Difference to translation invariance:
           :    0.0000000000   -0.0000000000   -0.0000000000

Difference to rotation invariance:
           :    0.0000000000    0.0000000000    0.0000000000

Norm of the Dispersion gradient    ...    0.0010295330
RMS gradient                       ...    0.0001239412
MAX gradient                       ...    0.0003016658
done (  0.0 sec)

-------
TIMINGS
-------

Total time                :   20.625 sec
Integral trafo            :    0.268 sec (  1.3%)
FC preparation            :    0.069 sec (  0.3%)
I/O of integrals          :    0.083 sec (  0.4%)
K(i,j) operators          :    0.137 sec (  0.7%)
T(i,j) pair energies      :    0.023 sec (  0.1%)
V**(-1/2)                 :    0.138 sec (  0.7%)
Gamma(ia|P)               :    0.132 sec (  0.6%)
Gamma-Trafo               :    0.044 sec (  0.2%)
D(virtual)                :    0.006 sec (  0.0%)
D(internal)               :    0.163 sec (  0.8%)
W(virtual)                :    0.012 sec (  0.1%)
W(internal)               :    0.207 sec (  1.0%)
L(virtual)                :    0.155 sec (  0.8%)
L(internal)               :    0.019 sec (  0.1%)
XC kernel                 :    0.021 sec (  0.1%)
G(D)                      :    1.697 sec (  8.2%)
G(Z)                      :    1.712 sec (  8.3%)
Z-vector solution         :    6.595 sec ( 32.0%)
3-index derivative        :    0.280 sec (  1.4%)
2-index derivative        :    0.034 sec (  0.2%)
Fock matrix gradient      :    8.403 sec ( 40.7%)


---------------------------------------
MP2 TOTAL ENERGY:     -462.667689480 Eh
---------------------------------------

The final MP2 gradient
  0:   0.00063183  -0.00167527  -0.00128193
  1:  -0.00277502   0.00002210   0.00148754
  2:  -0.00159553   0.00187191   0.00035510
  3:   0.00078491   0.00197192  -0.00040374
  4:   0.00251992   0.00083146  -0.00068089
  5:   0.00144190  -0.00217497  -0.00004011
  6:  -0.00045660  -0.00149492   0.00025779
  7:  -0.00031342   0.00181404   0.00020541
  8:   0.00062838  -0.00032948   0.00218099
  9:  -0.00223208  -0.00015606  -0.00182377
 10:   0.00155366   0.00127155   0.00113716
 11:   0.00008999  -0.00057485  -0.00043126
 12:  -0.00000490  -0.00033377  -0.00002144
 13:  -0.00002667  -0.00009572   0.00001230
 14:  -0.00011837  -0.00000637   0.00002027
 15:  -0.00007933   0.00006442   0.00002164
 16:   0.00016878  -0.00002752  -0.00010797
 17:  -0.00037400  -0.00121076   0.00001531
 18:   0.00019967  -0.00028128   0.00029277
 19:  -0.00026268   0.00014034  -0.00061369
 20:   0.00024093   0.00007420  -0.00077152
 21:  -0.00010595  -0.00008076   0.00027862
 22:   0.00011874   0.00034306  -0.00007606

-----------------------------------
NORM OF THE MP2 GRADIENT:  0.008286
-----------------------------------

Maximum memory used throughout the entire MP2-calculation: 49.7 MB


-------------------------------------------------------------------------------
                          DFT DISPERSION CORRECTION                            
                                                                               
                              DFTD3 V3.1  Rev 1                                
                          USING Becke-Johnson damping                          
-------------------------------------------------------------------------------
-------------------------   ----------------
Dispersion correction           -0.019568028
-------------------------   ----------------


-------------------------   --------------------
FINAL SINGLE POINT ENERGY      -462.687257507831
-------------------------   --------------------

------------------------------------------------------------------------------
                         ORCA GEOMETRY RELAXATION STEP
------------------------------------------------------------------------------

Reading the OPT-File                    .... done
Getting information on internals        .... done
Copying old internal coords+grads       .... done
Making the new internal coordinates     .... (2022 redundants) done
Validating the new internal coordinates .... (2022 redundants) done
Calculating the B-matrix                .... done
Calculating the G,G- and P matrices     .... done
Transforming gradient to internals      .... done
Projecting the internal gradient        .... done
Number of atoms                         ....  23
Number of internal coordinates          .... 120
Current Energy                          ....  -462.687257508 Eh
Current gradient norm                   ....     0.008286173 Eh/bohr
Maximum allowed component of the step   ....  0.300
Current trust radius                    ....  0.300
Updating the Hessian (BFGS)             .... done
Forming the augmented Hessian           .... done
Diagonalizing the augmented Hessian     .... done
Last element of RFO vector              ....  0.998824924
Lowest eigenvalues of augmented Hessian:
 -0.000172417  0.011568403  0.015288882  0.016986855  0.021888548
Length of the computed step             ....  0.048521141
The final length of the internal step   ....  0.048521141
Converting the step to Cartesian space:
 Initial RMS(Int)=    0.0044293539
Transforming coordinates:
 Iter   0:  RMS(Cart)=    0.0148876706 RMS(Int)=    0.0044287438
done
Storing new coordinates                 .... done
The predicted energy change is          ....    -0.000086411
Previously predicted energy change      ....    -0.002248275
Actually observed energy change         ....    -0.002490742
Ratio of predicted to observed change   ....     1.107845904
New trust radius                        ....     0.450000000

                                .--------------------.
          ----------------------|Geometry convergence|-------------------------
          Item                value                   Tolerance       Converged
          ---------------------------------------------------------------------
          Energy change      -0.0024907422            0.0000010000      NO
          RMS gradient        0.0006488640            0.0000300000      NO
          MAX gradient        0.0025174357            0.0001000000      NO
          RMS step            0.0044293539            0.0006000000      NO
          MAX step            0.0128860495            0.0010000000      NO
          ........................................................
          Max(Bonds)      0.0029      Max(Angles)    0.51
          Max(Dihed)        0.74      Max(Improp)    0.00
          ---------------------------------------------------------------------

The optimization has not yet converged - more geometry cycles are needed


    ---------------------------------------------------------------------------
                         Redundant Internal Coordinates
                            (Angstroem and degrees)

        Definition                    Value    dE/dq     Step     New-Value
    ----------------------------------------------------------------------------
     1. B(C   1,C   0)                1.5201  0.000208 -0.0002    1.5199   
     2. B(C   2,C   1)                1.3982 -0.002124  0.0023    1.4004   
     3. B(C   3,C   2)                1.3979 -0.002517  0.0027    1.4006   
     4. B(C   4,C   3)                1.3957 -0.002204  0.0023    1.3981   
     5. B(C   5,C   4)                1.3982 -0.002438  0.0026    1.4008   
     6. B(C   6,C   1)                1.4022 -0.002234  0.0024    1.4046   
     7. B(C   6,C   5)                1.3950 -0.002133  0.0022    1.3972   
     8. B(C   7,C   0)                1.5413  0.000456 -0.0010    1.5404   
     9. B(C   8,C   7)                1.5308  0.000193 -0.0008    1.5300   
    10. B(C   9,C   8)                1.5275  0.000360 -0.0005    1.5270   
    11. B(O  10,C   9)                1.4290 -0.001891  0.0029    1.4318   
    12. B(O  10,C   0)                1.4237 -0.001258  0.0018    1.4255   
    13. B(H  11,C   0)                1.1019  0.000019  0.0001    1.1020   
    14. B(H  12,C   2)                1.0904  0.000238 -0.0001    1.0903   
    15. B(H  13,C   3)                1.0922  0.000100  0.0001    1.0923   
    16. B(H  14,C   4)                1.0919  0.000120  0.0000    1.0919   
    17. B(H  15,C   5)                1.0922  0.000105  0.0001    1.0923   
    18. B(H  16,C   6)                1.0934  0.000039  0.0002    1.0936   
    19. B(H  17,C   7)                1.0967 -0.000431  0.0009    1.0976   
    20. B(H  18,C   7)                1.1001 -0.000114  0.0004    1.1005   
    21. B(H  19,C   8)                1.0993 -0.000217  0.0005    1.0999   
    22. B(H  20,C   8)                1.0975 -0.000253  0.0006    1.0981   
    23. B(H  21,C   9)                1.1006  0.000146 -0.0001    1.1005   
    24. B(H  22,C   9)                1.1042  0.000199 -0.0002    1.1039   
    25. A(O  10,C   0,H  11)          107.79 -0.000549    0.14    107.92   
    26. A(C   1,C   0,O  10)          111.96  0.001126   -0.28    111.68   
    27. A(C   1,C   0,H  11)          108.61  0.000307   -0.07    108.54   
    28. A(C   7,C   0,H  11)          111.40  0.000718   -0.23    111.17   
    29. A(C   1,C   0,C   7)          111.90 -0.001714    0.51    112.40   
    30. A(C   7,C   0,O  10)          105.12  0.000164   -0.09    105.03   
    31. A(C   2,C   1,C   6)          119.03  0.000311   -0.05    118.98   
    32. A(C   0,C   1,C   6)          119.48 -0.000378    0.07    119.55   
    33. A(C   0,C   1,C   2)          121.48  0.000067   -0.01    121.47   
    34. A(C   3,C   2,H  12)          120.36 -0.000194    0.04    120.40   
    35. A(C   1,C   2,C   3)          120.47 -0.000070    0.01    120.48   
    36. A(C   1,C   2,H  12)          119.17  0.000264   -0.05    119.12   
    37. A(C   4,C   3,H  13)          120.03  0.000079   -0.01    120.01   
    38. A(C   2,C   3,H  13)          119.76  0.000078   -0.01    119.74   
    39. A(C   2,C   3,C   4)          120.22 -0.000157    0.03    120.24   
    40. A(C   5,C   4,H  14)          120.14 -0.000138    0.02    120.16   
    41. A(C   3,C   4,H  14)          120.25 -0.000097    0.01    120.26   
    42. A(C   3,C   4,C   5)          119.61  0.000235   -0.04    119.58   
    43. A(C   6,C   5,H  15)          119.85 -0.000007    0.00    119.85   
    44. A(C   4,C   5,H  15)          120.04 -0.000052    0.01    120.05   
    45. A(C   4,C   5,C   6)          120.10  0.000059   -0.01    120.10   
    46. A(C   5,C   6,H  16)          119.92  0.000375   -0.06    119.86   
    47. A(C   1,C   6,H  16)          119.52  0.000003    0.01    119.52   
    48. A(C   1,C   6,C   5)          120.56 -0.000378    0.06    120.62   
    49. A(C   0,C   7,H  18)          110.04  0.000331   -0.17    109.87   
    50. A(C   8,C   7,H  17)          113.48 -0.000011    0.21    113.68   
    51. A(C   0,C   7,H  17)          112.27 -0.000096    0.17    112.45   
    52. A(C   0,C   7,C   8)          101.47 -0.000302    0.01    101.48   
    53. A(H  17,C   7,H  18)          109.02  0.000496   -0.22    108.80   
    54. A(C   8,C   7,H  18)          110.38 -0.000474    0.01    110.39   
    55. A(C   7,C   8,C   9)          101.53 -0.000655    0.00    101.53   
    56. A(H  19,C   8,H  20)          108.82  0.000859   -0.26    108.56   
    57. A(C   9,C   8,H  20)          112.34 -0.000592    0.11    112.45   
    58. A(C   7,C   8,H  20)          113.37  0.000215    0.01    113.38   
    59. A(C   9,C   8,H  19)          110.46 -0.000100    0.07    110.53   
    60. A(C   7,C   8,H  19)          110.18  0.000168    0.10    110.28   
    61. A(C   8,C   9,O  10)          106.32  0.000590   -0.18    106.14   
    62. A(O  10,C   9,H  22)          109.07 -0.000222    0.10    109.17   
    63. A(C   8,C   9,H  22)          110.91 -0.000197    0.12    111.04   
    64. A(O  10,C   9,H  21)          109.22 -0.000089   -0.05    109.17   
    65. A(C   8,C   9,H  21)          112.97 -0.000389    0.05    113.02   
    66. A(H  21,C   9,H  22)          108.26  0.000302   -0.04    108.23   
    67. A(C   0,O  10,C   9)          110.82  0.000182   -0.03    110.80   
    68. D(C   6,C   1,C   0,O  10)   -168.48 -0.000016   -0.53   -169.01   
    69. D(C   2,C   1,C   0,C   7)   -105.28  0.000207   -0.74   -106.02   
    70. D(C   2,C   1,C   0,O  10)     12.43  0.000023   -0.69     11.74   
    71. D(C   2,C   1,C   0,H  11)    131.33  0.000225   -0.73    130.60   
    72. D(C   6,C   1,C   0,C   7)     73.81  0.000168   -0.58     73.23   
    73. D(C   3,C   2,C   1,C   6)     -0.79 -0.000032    0.05     -0.74   
    74. D(H  12,C   2,C   1,C   6)    178.47 -0.000034    0.05    178.52   
    75. D(H  12,C   2,C   1,C   0)     -2.43 -0.000078    0.21     -2.22   
    76. D(C   3,C   2,C   1,C   0)    178.31 -0.000077    0.21    178.51   
    77. D(H  13,C   3,C   2,H  12)      0.84  0.000002   -0.01      0.84   
    78. D(C   4,C   3,C   2,H  12)   -178.94  0.000006   -0.01   -178.95   
    79. D(H  13,C   3,C   2,C   1)   -179.90  0.000005   -0.00   -179.91   
    80. D(C   4,C   3,C   2,C   1)      0.32  0.000008   -0.01      0.31   
    81. D(C   5,C   4,C   3,H  13)   -179.53  0.000018   -0.04   -179.56   
    82. D(C   5,C   4,C   3,C   2)      0.26  0.000015   -0.03      0.23   
    83. D(H  14,C   4,C   3,H  13)      0.09  0.000004   -0.01      0.09   
    84. D(H  14,C   4,C   3,C   2)    179.88  0.000001   -0.00    179.87   
    85. D(H  15,C   5,C   4,H  14)     -0.13  0.000010   -0.02     -0.16   
    86. D(H  15,C   5,C   4,C   3)    179.49 -0.000003    0.00    179.49   
    87. D(C   6,C   5,C   4,H  14)   -179.96 -0.000002    0.01   -179.96   
    88. D(C   6,C   5,C   4,C   3)     -0.34 -0.000015    0.03     -0.31   
    89. D(H  16,C   6,C   5,H  15)     -0.11 -0.000016    0.03     -0.08   
    90. D(H  16,C   6,C   5,C   4)    179.72 -0.000004    0.00    179.72   
    91. D(C   1,C   6,C   5,H  15)   -179.97 -0.000018    0.04   -179.94   
    92. D(C   1,C   6,C   5,C   4)     -0.14 -0.000006    0.01     -0.14   
    93. D(H  16,C   6,C   1,C   2)   -179.16  0.000027   -0.04   -179.20   
    94. D(H  16,C   6,C   1,C   0)      1.72  0.000067   -0.20      1.53   
    95. D(C   5,C   6,C   1,C   2)      0.71  0.000030   -0.05      0.66   
    96. D(C   5,C   6,C   1,C   0)   -178.41  0.000070   -0.20   -178.61   
    97. D(C   8,C   7,C   0,O  10)    -33.14 -0.000062   -0.18    -33.32   
    98. D(C   8,C   7,C   0,C   1)     88.59  0.000443   -0.28     88.31   
    99. D(H  17,C   7,C   0,H  11)     88.90  0.000380   -0.51     88.39   
   100. D(H  17,C   7,C   0,O  10)   -154.63  0.000181   -0.52   -155.15   
   101. D(H  17,C   7,C   0,C   1)    -32.90  0.000686   -0.61    -33.51   
   102. D(C   8,C   7,C   0,H  11)   -149.61  0.000137   -0.17   -149.78   
   103. D(H  19,C   8,C   7,H  18)    163.58  0.000049    0.49    164.07   
   104. D(H  19,C   8,C   7,H  17)     40.87 -0.000234    0.61     41.49   
   105. D(H  19,C   8,C   7,C   0)    -79.78  0.000076    0.30    -79.48   
   106. D(C   9,C   8,C   7,H  18)    -79.35 -0.000333    0.61    -78.75   
   107. D(C   9,C   8,C   7,H  17)    157.94 -0.000616    0.74    158.68   
   108. D(C   9,C   8,C   7,C   0)     37.29 -0.000307    0.42     37.71   
   109. D(H  21,C   9,C   8,H  19)    -32.48 -0.000366   -0.10    -32.59   
   110. D(H  21,C   9,C   8,C   7)   -149.34 -0.000176   -0.25   -149.59   
   111. D(O  10,C   9,C   8,H  20)   -150.99  0.000308   -0.47   -151.46   
   112. D(O  10,C   9,C   8,H  19)     87.30 -0.000314   -0.26     87.04   
   113. D(H  21,C   9,C   8,H  20)     89.23  0.000256   -0.31     88.91   
   114. D(O  10,C   9,C   8,C   7)    -29.56 -0.000123   -0.41    -29.96   
   115. D(C   0,O  10,C   9,H  22)   -110.56  0.000154    0.21   -110.35   
   116. D(C   0,O  10,C   9,H  21)    131.30 -0.000030    0.23    131.52   
   117. D(C   0,O  10,C   9,C   8)      9.10  0.000136    0.31      9.41   
   118. D(C   9,O  10,C   0,H  11)    134.28  0.000649   -0.34    133.94   
   119. D(C   9,O  10,C   0,C   7)     15.36  0.000000   -0.10     15.27   
   120. D(C   9,O  10,C   0,C   1)   -106.33  0.001345   -0.50   -106.83   
    ----------------------------------------------------------------------------

Geometry step timings:
Preparation and reading OPT file:      0.000 s ( 9.030 %)
Internal coordinates            :      0.000 s ( 0.713 %)
B/P matrices and projection     :      0.002 s (33.426 %)
Hessian update/contruction      :      0.000 s ( 7.921 %)
Making the step                 :      0.001 s (26.198 %)
Converting the step to Cartesian:      0.000 s ( 2.990 %)
Storing new data                :      0.000 s ( 0.653 %)
Checking convergence            :      0.000 s ( 0.297 %)
Final printing                  :      0.001 s (18.713 %)
Total time                      :      0.005 s

Time for energy+gradient        :     35.685 s
Time for complete geometry iter :     35.880 s

         *************************************************************
         *                GEOMETRY OPTIMIZATION CYCLE   3            *
         *************************************************************
---------------------------------
CARTESIAN COORDINATES (ANGSTROEM)
---------------------------------
  C      1.009716    0.588944   -0.696299
  C     -0.426344    0.226853   -0.354818
  C     -0.806652   -1.097536   -0.104766
  C     -2.129453   -1.404039    0.238522
  C     -3.086731   -0.389109    0.328880
  C     -2.715683    0.936410    0.069195
  C     -1.395137    1.240416   -0.271435
  C      1.735059    1.280087    0.473734
  C      2.298667    0.078539    1.234943
  C      2.696563   -0.849347    0.089267
  O      1.790653   -0.568492   -0.983369
  H      1.006084    1.226983   -1.594790
  H     -0.061977   -1.889021   -0.192612
  H     -2.412589   -2.440978    0.432526
  H     -4.118582   -0.627960    0.594471
  H     -3.459144    1.734313    0.129417
  H     -1.110711    2.275993   -0.477785
  H      1.061455    1.905510    1.073544
  H      2.552776    1.907831    0.088542
  H      1.514116   -0.384270    1.851415
  H      3.148006    0.332664    1.882961
  H      2.624233   -1.915167    0.353705
  H      3.728746   -0.645881   -0.245206

----------------------------
CARTESIAN COORDINATES (A.U.)
----------------------------
  NO LB      ZA    FRAG     MASS         X           Y           Z
   0 C     6.0000    0    12.011    1.908087    1.112942   -1.315815
   1 C     6.0000    0    12.011   -0.805673    0.428689   -0.670508
   2 C     6.0000    0    12.011   -1.524352   -2.074043   -0.197978
   3 C     6.0000    0    12.011   -4.024083   -2.653249    0.450741
   4 C     6.0000    0    12.011   -5.833077   -0.735310    0.621493
   5 C     6.0000    0    12.011   -5.131897    1.769558    0.130759
   6 C     6.0000    0    12.011   -2.636426    2.344046   -0.512938
   7 C     6.0000    0    12.011    3.278786    2.419014    0.895227
   8 C     6.0000    0    12.011    4.343851    0.148417    2.333705
   9 C     6.0000    0    12.011    5.095766   -1.605034    0.168690
  10 O     8.0000    0    15.999    3.383844   -1.074295   -1.858299
  11 H     1.0000    0     1.008    1.901224    2.318662   -3.013715
  12 H     1.0000    0     1.008   -0.117119   -3.569732   -0.363984
  13 H     1.0000    0     1.008   -4.559132   -4.612779    0.817356
  14 H     1.0000    0     1.008   -7.782993   -1.186672    1.123387
  15 H     1.0000    0     1.008   -6.536835    3.277376    0.244564
  16 H     1.0000    0     1.008   -2.098940    4.301004   -0.902883
  17 H     1.0000    0     1.008    2.005858    3.600891    2.028705
  18 H     1.0000    0     1.008    4.824047    3.605278    0.167319
  19 H     1.0000    0     1.008    2.861264   -0.726165    3.498668
  20 H     1.0000    0     1.008    5.948869    0.628644    3.558281
  21 H     1.0000    0     1.008    4.959082   -3.619140    0.668405
  22 H     1.0000    0     1.008    7.046309   -1.220539   -0.463373

--------------------------------
INTERNAL COORDINATES (ANGSTROEM)
--------------------------------
 C      0   0   0     0.000000000000     0.00000000     0.00000000
 C      1   0   0     1.519864772764     0.00000000     0.00000000
 C      2   1   0     1.400416337197   121.46761867     0.00000000
 C      3   2   1     1.400568564280   120.47847974   178.51219902
 C      4   3   2     1.398080197649   120.24272773     0.30549807
 C      5   4   3     1.400754798311   119.57737300     0.22577007
 C      6   5   4     1.397244071860   120.09506271   359.69133726
 C      1   2   3     1.540382756848   112.40517702   253.98085057
 C      8   1   2     1.529970973752   101.47888375    88.31317956
 C      9   8   1     1.527046004961   101.53171281    37.71447700
 O      1   2   3     1.425457830843   111.68142458    11.73974238
 H      1   2   3     1.101994582841   108.54266646   130.59813716
 H      3   2   1     1.090278059644   119.12161276   357.77783275
 H      4   3   2     1.092266317816   119.74340025   180.09387564
 H      5   4   3     1.091927020409   120.26253205   179.87306738
 H      6   5   4     1.092250138679   120.04971968   179.49121903
 H      7   6   5     1.093571582072   119.85784860   179.72481962
 H      8   1   2     1.097574044591   112.44367429   326.48585003
 H      8   1   2     1.100498263795   109.87449311   205.14860785
 H      9   8   1     1.099886275120   110.27643091   280.52476724
 H      9   8   1     1.098127341170   113.37691877   158.56011186
 H     10   9   8     1.100513404651   113.02155554   210.40713677
 H     10   9   8     1.103935275380   111.03584246    88.57058655

---------------------------
INTERNAL COORDINATES (A.U.)
---------------------------
 C      0   0   0     0.000000000000     0.00000000     0.00000000
 C      1   0   0     2.872128181118     0.00000000     0.00000000
 C      2   1   0     2.646403350772   121.46761867     0.00000000
 C      3   2   1     2.646691018268   120.47847974   178.51219902
 C      4   3   2     2.641988686815   120.24272773     0.30549807
 C      5   4   3     2.647042949585   119.57737300     0.22577007
 C      6   5   4     2.640408638060   120.09506271   359.69133726
 C      1   2   3     2.910901551857   112.40517702   253.98085057
 C      8   1   2     2.891226133240   101.47888375    88.31317956
 C      9   8   1     2.885698743275   101.53171281    37.71447700
 O      1   2   3     2.693724915746   111.68142458    11.73974238
 H      1   2   3     2.082467962634   108.54266646   130.59813716
 H      3   2   1     2.060326942550   119.12161276   357.77783275
 H      4   3   2     2.064084205980   119.74340025   180.09387564
 H      5   4   3     2.063443026802   120.26253205   179.87306738
 H      6   5   4     2.064053631841   120.04971968   179.49121903
 H      7   6   5     2.066550797955   119.85784860   179.72481962
 H      8   1   2     2.074114355977   112.44367429   326.48585003
 H      8   1   2     2.079640329428   109.87449311   205.14860785
 H      9   8   1     2.078483838435   110.27643091   280.52476724
 H      9   8   1     2.075159934982   113.37691877   158.56011186
 H     10   9   8     2.079668941499   113.02155554   210.40713677
 H     10   9   8     2.086135340043   111.03584246    88.57058655


           ************************************************************
           *        Program running with 8 parallel MPI-processes     *
           *              working on a common directory               *
           ************************************************************
------------------------------------------------------------------------------
                   ___                                                        
                  /   \      - P O W E R E D   B Y -                         
                 /     \                                                     
                 |  |  |   _    _      __       _____    __    __             
                 |  |  |  | |  | |    /  \     |  _  \  |  |  /  |          
                  \  \/   | |  | |   /    \    | | | |  |  | /  /          
                 / \  \   | |__| |  /  /\  \   | |_| |  |  |/  /          
                |  |  |   |  __  | /  /__\  \  |    /   |      \           
                |  |  |   | |  | | |   __   |  |    \   |  |\   \          
                \     /   | |  | | |  |  |  |  | |\  \  |  | \   \       
                 \___/    |_|  |_| |__|  |__|  |_| \__\ |__|  \__/        
                                                                              
                      - O R C A' S   B I G   F R I E N D -                    
                                      &                                       
                       - I N T E G R A L  F E E D E R -                       
                                                                              
 v1 FN, 2020, v2 2021, v3 2022-2024                                           
------------------------------------------------------------------------------


----------------------
SHARK INTEGRAL PACKAGE
----------------------

Number of atoms                             ...     23
Number of basis functions                   ...    214
Number of shells                            ...    102
Maximum angular momentum                    ...      2
Integral batch strategy                     ... SHARK/LIBINT Hybrid
RI-J (if used) integral strategy            ... SPLIT-RIJ (Revised 2003 algorithm where possible)
Printlevel                                  ...      1
Contraction scheme used                     ... SEGMENTED contraction
Prescreening option                         ... SCHWARTZ
   Thresh                                   ... 1.000e-12
   Tcut                                     ... 1.000e-14
   Tpresel                                  ... 1.000e-14 
Coulomb Range Separation                    ... NOT USED
Exchange Range Separation                   ... NOT USED
Multipole approximations                    ... NOT USED
Finite Nucleus Model                        ... NOT USED
CABS basis                                  ... NOT available
Auxiliary Coulomb fitting basis             ... AVAILABLE
   # of basis functions in Aux-J            ...    671
   # of shells in Aux-J                     ...    225
   Maximum angular momentum in Aux-J        ...      4
Auxiliary J/K fitting basis                 ... NOT available
Auxiliary Correlation fitting basis         ... AVAILABLE
   # of basis functions in Aux-C            ...    696
   # of shells in Aux-C                     ...    248
   Maximum angular momentum in Aux-C        ...      3
Auxiliary 'external' fitting basis          ... NOT available

Checking pre-screening integrals            ... done (  0.0 sec) Dimension = 102
Check shell pair data                       ... done (  0.0 sec)
Shell pair information
Shell pair cut-off parameter TPreSel        ...   1.0e-14
Total number of shell pairs                 ...      5253
Shell pairs after pre-screening             ...      4887
Total number of primitive shell pairs       ...     18707
Primitive shell pairs kept                  ...     12768
          la=0 lb=0:   1542 shell pairs
          la=1 lb=0:   1808 shell pairs
          la=1 lb=1:    555 shell pairs
          la=2 lb=0:    579 shell pairs
          la=2 lb=1:    342 shell pairs
          la=2 lb=2:     61 shell pairs

Calculating one electron integrals          ... done (  0.0 sec)
Calculating RI/J V-Matrix + Cholesky decomp.... done (  0.0 sec)
Calculating RI/C V-Matrix + Cholesky decomp.... done (  0.0 sec)
Calculating Nuclear repulsion               ... done (  0.0 sec) ENN=    596.706971986874 Eh

Diagonalization of the overlap matrix:
Smallest eigenvalue                        ... 2.941e-04
Time for diagonalization                   ...    0.007 sec
Threshold for overlap eigenvalues          ... 1.000e-07
Number of eigenvalues below threshold      ... 0
Time for construction of square roots      ...    0.002 sec
Total time needed                          ...    0.010 sec

-------------------
DFT GRID GENERATION
-------------------

General Integration Accuracy     IntAcc      ... 4.388
Radial Grid Type                 RadialGrid  ... OptM3 with GC (2021)
Angular Grid (max. ang.)         AngularGrid ... 4 (Lebedev-302)
Angular grid pruning method      GridPruning ... 4 (adaptive)
Weight generation scheme         WeightScheme... mBecke (2022)
Basis function cutoff            BFCut       ... 1.0000e-12
Integration weight cutoff        WCut        ... 1.0000e-14
Partially contracted basis set               ... off
Rotationally invariant grid construction     ... off
Angular grids for H and He will be reduced by one unit

Total number of grid points                  ...   104185
Total number of batches                      ...     1640
Average number of points per batch           ...       63
Average number of grid points per atom       ...     4530

--------------------
COSX GRID GENERATION
--------------------

GRIDX 1
-------
General Integration Accuracy     IntAcc      ... 3.816
Radial Grid Type                 RadialGrid  ... OptM3 with GC (2021)
Angular Grid (max. ang.)         AngularGrid ... 1 (Lebedev-50)
Angular grid pruning method      GridPruning ... 4 (adaptive)
Weight generation scheme         WeightScheme... mBecke (2022)
Basis function cutoff            BFCut       ... 1.0000e-12
Integration weight cutoff        WCut        ... 1.0000e-14
Partially contracted basis set               ... on
Rotationally invariant grid construction     ... off
Angular grids for H and He will be reduced by one unit

Total number of grid points                  ...    13286
Total number of batches                      ...      118
Average number of points per batch           ...      112
Average number of grid points per atom       ...      578
UseSFitting                                  ... on

GRIDX 2
-------
General Integration Accuracy     IntAcc      ... 4.020
Radial Grid Type                 RadialGrid  ... OptM3 with GC (2021)
Angular Grid (max. ang.)         AngularGrid ... 2 (Lebedev-110)
Angular grid pruning method      GridPruning ... 4 (adaptive)
Weight generation scheme         WeightScheme... mBecke (2022)
Basis function cutoff            BFCut       ... 1.0000e-12
Integration weight cutoff        WCut        ... 1.0000e-14
Partially contracted basis set               ... on
Rotationally invariant grid construction     ... off
Angular grids for H and He will be reduced by one unit

Total number of grid points                  ...    28458
Total number of batches                      ...      234
Average number of points per batch           ...      121
Average number of grid points per atom       ...     1237
UseSFitting                                  ... on

GRIDX 3
-------
General Integration Accuracy     IntAcc      ... 4.338
Radial Grid Type                 RadialGrid  ... OptM3 with GC (2021)
Angular Grid (max. ang.)         AngularGrid ... 3 (Lebedev-194)
Angular grid pruning method      GridPruning ... 4 (adaptive)
Weight generation scheme         WeightScheme... mBecke (2022)
Basis function cutoff            BFCut       ... 1.0000e-12
Integration weight cutoff        WCut        ... 1.0000e-14
Partially contracted basis set               ... on
Rotationally invariant grid construction     ... off
Angular grids for H and He will be reduced by one unit

Total number of grid points                  ...    62293
Total number of batches                      ...      498
Average number of points per batch           ...      125
Average number of grid points per atom       ...     2708
UseSFitting                                  ... on
Initializing property integral containers    ... done (  0.0 sec)

SHARK setup successfully completed in   1.2 seconds

Maximum memory used throughout the entire STARTUP-calculation: 28.8 MB


           ************************************************************
           *        Program running with 8 parallel MPI-processes     *
           *              working on a common directory               *
           ************************************************************
Occupation numbers will be reassigned to an Aufbau configuration
             **** ENERGY FILE WAS UPDATED (calc.en.tmp) ****
Finished Guess after   0.1 sec
Maximum memory used throughout the entire GUESS-calculation: 12.3 MB


           ************************************************************
           *        Program running with 8 parallel MPI-processes     *
           *              working on a common directory               *
           ************************************************************
--------------------
CPCM SOLVATION MODEL
--------------------
CPCM parameters:
  Epsilon                                         ...      16.7000
  Refrac                                          ...       1.2750
  Rsolv                                           ...       1.3000
  Surface type                                    ... GAUSSIAN VDW
  Discretization scheme                           ... Constant charge density
    Threshold for H atoms                         ...       5.0000 (charges/Ang^2)
    Threshold for non-H atoms                     ...       5.0000 (charges/Ang^2)
  Epsilon function type                           ...         CPCM
Solvent:                                          ... CUSTOM
Radii:
  Scheme                                          ... Element-dependent radii
  Radius for C  used is    3.8550 Bohr (=   2.0400 Ang.)
  Radius for O  used is    3.4469 Bohr (=   1.8240 Ang.)
  Radius for H  used is    2.4944 Bohr (=   1.3200 Ang.)
Calculating surface                               ...        done! (  0.0s)
Cavity surface points                             ...         2014
Cavity Volume                                     ...    1308.9134
Cavity Surface-area                               ...     704.3030
Calculating surface distance matrix               ...        done! (  0.1s)
Performing Cholesky decomposition & store         ...        done! (  0.1s)
Overall time for CPCM initialization              ...                 0.2s

----------------------------------------D-I-I-S--------------------------------------------
Iteration    Energy (Eh)           Delta-E    RMSDP     MaxDP     DIISErr   Damp  Time(sec)
-------------------------------------------------------------------------------------------
               ***  Starting incremental Fock matrix formation  ***
    1    -462.1666890888571970     0.00e+00  5.25e-05  8.83e-04  4.15e-03  0.700   1.5
    2    -462.1667475837258507    -5.85e-05  4.75e-05  7.98e-04  3.34e-03  0.700   0.9
                               ***Turning on AO-DIIS***
                              *** Initializing SOSCF ***
---------------------------------------S-O-S-C-F--------------------------------------
Iteration    Energy (Eh)           Delta-E    RMSDP     MaxDP     MaxGrad    Time(sec)
--------------------------------------------------------------------------------------
    3    -462.1667956038833154    -4.80e-05  1.37e-04  2.37e-03  2.61e-03     0.9
               *** Restarting incremental Fock matrix formation ***
    4    -462.1669334130334619    -1.38e-04  2.26e-05  4.44e-04  1.95e-04     1.5
    5    -462.1669359586809378    -2.55e-06  1.23e-05  2.11e-04  6.39e-05     1.2
    6    -462.1669361831328615    -2.24e-07  4.25e-06  1.17e-04  3.86e-05     1.2
    7    -462.1669362830995169    -1.00e-07  1.35e-06  3.13e-05  7.15e-06     1.1
    8    -462.1669362832443539    -1.45e-10  5.52e-07  1.54e-05  6.41e-06     1.1
                 **** Energy Check signals convergence ****

               *****************************************************
               *                     SUCCESS                       *
               *           SCF CONVERGED AFTER   8 CYCLES          *
               *****************************************************

Recomputing exchange energy using gridx3       ... done (    2.143 sec)
Old exchange energy                            :    -34.080380819 Eh
New exchange energy                            :    -34.080547119 Eh
Exchange energy change after final integration :     -0.000166300 Eh
Total energy after final integration           :   -462.167102583 Eh
             **** ENERGY FILE WAS UPDATED (calc.en.tmp) ****

----------------
TOTAL SCF ENERGY
----------------

Total Energy       :       -462.16710258306489 Eh          -12576.20622 eV

Components:
Nuclear Repulsion  :        596.70697198687378 Eh           16237.22219 eV
Electronic Energy  :      -1058.86526279018244 Eh          -28813.18863 eV
One Electron Energy:      -1809.19230088945892 Eh          -49230.62534 eV
Two Electron Energy:        750.32703809927636 Eh           20417.43671 eV
CPCM Dielectric    :         -0.00864547993552 Eh              -0.23526 eV

Virial components:
Potential Energy   :       -920.18117305572696 Eh          -25039.40270 eV
Kinetic Energy     :        458.01407047266213 Eh           12463.19647 eV
Virial Ratio       :          2.00906747713256

DFT components:
N(Alpha)           :       39.999966277893 electrons
N(Beta)            :       39.999966277893 electrons
N(Total)           :       79.999932555785 electrons
E(X)               :      -30.256588514423 Eh       
E(C)               :       -1.956844272313 Eh       
E(XC)              :      -32.213432786736 Eh       

CPCM Solvation Model Properties:
Surface-charge          :         -0.02337741261586
Corrected charge        :         -0.00000000000000
Outlying charge corr.   :          0.00003554172064 Eh               0.00097 eV
Free-energy (cav+disp)  :  This term is not implemented in the current solvation scheme

---------------
SCF CONVERGENCE
---------------

  Last Energy change         ...    1.4484e-10  Tolerance :   1.0000e-09
  Last MAX-Density change    ...    1.5415e-05  Tolerance :   1.0000e-08
  Last RMS-Density change    ...    5.5227e-07  Tolerance :   1.0000e-09
  Last DIIS Error            ...    2.6143e-03  Tolerance :   1.0000e-08
  Last Orbital Gradient      ...    6.4074e-06  Tolerance :   2.0000e-06
  Last Orbital Rotation      ...    5.4784e-06  Tolerance :   2.0000e-06


Total SCF time: 0 days 0 hours 0 min 12 sec 
Finished LeanSCF after  12.2 sec

Maximum memory used throughout the entire LEANSCF-calculation: 25.2 MB


           ************************************************************
           *        Program running with 8 parallel MPI-processes     *
           *              working on a common directory               *
           ************************************************************

------------------------------------------------------------------------------
                                ORCA  MP2 
------------------------------------------------------------------------------

Freezing NCore=22 chemical core electrons

----------------------
RI-MP2 ENERGY+GRADIENT
----------------------
Dimension of the orbital basis            ...  214
Dimension of the AuxC basis               ...  696
Memory devoted to MP2                     ... 8000 MB   
Data format for matrix containers         ... DOUBLE
Compression type for matrix containers    ... UNCOMPRESSED
Overall scaling of the MP2 energy         ...   2.700e-01

-----------------------
SHARK RI TRANSFORMATION
-----------------------

Number of basis functions                ...    214
Number of aux functions                  ...    696
Number of operators                      ...      1
Generation of IJK                        ... YES
Generation of IAK                        ... YES
Generation of ABK                        ... NO
Orbital Range Operator  0:    0-  39 to   40- 213

Aux basis identifier                     ...   AUXC
Contraction scheme used                  ... SEGMENTED
Do orthogonalization                     ... YES
All operator combinations                ... NO
Transpose (ia|K)                         ... NO
Integral generator used                  ... LIBINT
Starting integral generation + trafo... 
Half trafo (segmented) done. Total time =  0.1 sec. integrals=  0.1 sec trafo=  0.0 sec
Integral generation and half transformation done (  0.1 sec)

Reading or making V^(-1/2)          ... done (  0.0 sec)
Sorting IJK integrals               ... done (  0.1 sec)
Sorting IAK integrals               ... done (  0.1 sec)

SHARK RI integral transformation done. Total time =  0.3 sec.

Opening buffers                              ... done
Frozen core precalculation                   ... done

Starting loop over batches of integrals:

Operator 0  - window                       ... ( 11- 39)x( 40-213)
Operator 0  - Memory available             ...  8000 MB
Operator 0  - Memory needed per MO         ...   0.9 MB
Operator 0  - Number of orbitals per batch ... 4
Operator 0  - Number of batches            ... 1

OPERATOR  0   PASS   0:  MOs    11 ...   14 +   15 ...   18 +   19 ...   22 +   23 ...   26
                            +   27 ...   30 +   31 ...   34 +   35 ...   38 +   39 ...   39
  Reading integrals       ... ok
  Internal MO  13
Closing buffer GIPV ( 0.03 GB; CompressionRatio= 1.00)
Time spent in pair loops =     1.003 sec
Deleting buffers (Ka|jb) ...done

-----------------------------------------------
 RI-MP2 CORRELATION ENERGY:     -0.500735028 Eh
-----------------------------------------------


---------------------
MP2 DENSITY FORMATION
---------------------

Completing the external part of the density      ... done
Storing the unrelaxed density                    ... done

Re-sorting 3-index density container for op 0    ... done
Computing external part of the Lagrangian        ... done
Calculating the xc-kernel                        ... done
Calculating G(D)                                 ... done
Completing the Lagrangian                        ... done
Solving the Z-vector equations                   ... Using XC Grid                  ... (calc.grid_cpscf.tmp) 
Recalculating density on grid  ... (calc.grho_cpscf0.tmp) done
Calculating the xc-kernel      ... (calc.fxc_cpscf0.tmp) done

-------------------
SHARK CP-SCF DRIVER
-------------------

Dimension of the orbital basis          ...    214
Dimension of the CPSCF-problem          ...   6960
Number of operators                     ...      1
Max. number of iterations               ...    128
Convergence Tolerance                   ... 3.0e-05
Number of perturbations                 ...      1
Perturbation type                       ... REAL

----------------------------
POPLE LINEAR EQUATION SOLVER
----------------------------

  ITERATION   0:   ||err||_max =   3.7164e-02 (   0.9 sec)
  ITERATION   1:   ||err||_max =   7.4294e-03 (   0.9 sec)
  ITERATION   2:   ||err||_max =   2.5369e-03 (   0.9 sec)
  ITERATION   3:   ||err||_max =   5.8222e-04 (   0.9 sec)
  ITERATION   4:   ||err||_max =   2.4273e-04 (   0.9 sec)
  ITERATION   5:   ||err||_max =   9.3235e-05 (   0.9 sec)
  ITERATION   6:   ||err||_max =   2.5251e-05 (   0.9 sec)
done
Finalizing the relaxed density                   ... done
Transforming P to the AO basis                   ... done
Storing the relaxed density                      ... done

------------------------------------
ENERGY WEIGHTED DENSITY FINALIZATION
------------------------------------

Gathering the parts of the W-matrix              ... done
Forming the Z-density                            ... done
Transforming Z to the AO basis                   ... done
Calculating G(Z)                                 ... done
Finalizing the W-matrix                          ... done
Transforming W to the AO basis and storing       ... done

----------------------------------
MP2 DERIVATIVE INTEGRAL GENERATION
----------------------------------

Input SCF Electron Density              ... calc.scfp
Input Correlated Electron Density       ... calc.pmp2re
Input Energy Weighted Density           ... calc.wmp2.tmp

Nuclear repulsion gradient              ... done (  0.0 sec)
HCore & Overlap gradient  (SHARK)       ... done (  0.1 sec)
Two-electron RIJ gradient terms         ... done (  0.5 sec)

-----------------------------------------------------------
MP2 COSX Grid Generation
-----------------------------------------------------------

General Integration Accuracy     IntAcc      ... 4.871
Radial Grid Type                 RadialGrid  ... OptM3 with GC (2021)
Angular Grid (max. ang.)         AngularGrid ... 4 (Lebedev-302)
Angular grid pruning method      GridPruning ... 4 (adaptive)
Weight generation scheme         WeightScheme... mBecke (2022)
Basis function cutoff            BFCut       ... 1.0000e-12
Integration weight cutoff        WCut        ... 1.0000e-14
Partially contracted basis set               ... on
Rotationally invariant grid construction     ... off
Angular grids for H and He will be reduced by one unit

Total number of grid points                  ...   119185
Total number of batches                      ...      942
Average number of points per batch           ...      126
Average number of grid points per atom       ...     5182
UseSFitting                                  ... on
Two-electron COSX gradient terms        ... 
Integration Timings:
Total Time                  =     5.7 sec
Basis fcn evaluation        =     0.1 sec
Density evaluation          =     0.1 sec
A evaluation                =     4.8 sec
A derivative evaluation     =     0.0 sec
S-fit derivative evaluation =     0.0 sec
anal. over. der. evaluation =     0.0 sec
num. over. der. evaluation  =     0.4 sec
K(P) evaluation             =     0.1 sec
finalize                    =     0.0 sec

done (  6.4 sec)
CPCM gradient                           ... done (  0.6 sec)
DFT XC gradient                         ... Exchange-correlation gradient    ... done
done (  0.8 sec)
Empirical dispersion gradient           ... 
-------------------
DISPERSION GRADIENT
-------------------

   1   C   :    0.000110563    0.000099801   -0.000139595
   2   C   :   -0.000199082    0.000032047   -0.000115330
   3   C   :   -0.000296369   -0.000201344   -0.000062420
   4   C   :   -0.000170443   -0.000150949    0.000019955
   5   C   :   -0.000160645   -0.000035019    0.000025825
   6   C   :   -0.000197107    0.000076759    0.000005065
   7   C   :   -0.000252064    0.000123982   -0.000061266
   8   C   :    0.000205724    0.000174712    0.000066745
   9   C   :    0.000259352    0.000012416    0.000179044
  10   C   :    0.000288691   -0.000122283    0.000013445
  11   O   :    0.000148633   -0.000078114   -0.000138472
  12   H   :    0.000041979    0.000089239   -0.000146955
  13   H   :   -0.000046222   -0.000170819   -0.000032848
  14   H   :   -0.000048051   -0.000114875    0.000020788
  15   H   :   -0.000111686   -0.000025701    0.000027751
  16   H   :   -0.000091055    0.000083200    0.000006484
  17   H   :   -0.000068334    0.000140899   -0.000037393
  18   H   :    0.000064475    0.000149559    0.000093086
  19   H   :    0.000090650    0.000124460    0.000008131
  20   H   :    0.000098056   -0.000025560    0.000174453
  21   H   :    0.000086200    0.000008886    0.000103771
  22   H   :    0.000119446   -0.000127888    0.000012284
  23   H   :    0.000127291   -0.000063408   -0.000022549

Difference to translation invariance:
           :    0.0000000000   -0.0000000000    0.0000000000

Difference to rotation invariance:
           :   -0.0000000000    0.0000000000    0.0000000000

Norm of the Dispersion gradient    ...    0.0010305683
RMS gradient                       ...    0.0001240658
MAX gradient                       ...    0.0002963692
done (  0.0 sec)

-------
TIMINGS
-------

Total time                :   20.536 sec
Integral trafo            :    0.271 sec (  1.3%)
FC preparation            :    0.068 sec (  0.3%)
I/O of integrals          :    0.084 sec (  0.4%)
K(i,j) operators          :    0.139 sec (  0.7%)
T(i,j) pair energies      :    0.024 sec (  0.1%)
V**(-1/2)                 :    0.139 sec (  0.7%)
Gamma(ia|P)               :    0.133 sec (  0.6%)
Gamma-Trafo               :    0.045 sec (  0.2%)
D(virtual)                :    0.006 sec (  0.0%)
D(internal)               :    0.172 sec (  0.8%)
W(virtual)                :    0.012 sec (  0.1%)
W(internal)               :    0.223 sec (  1.1%)
L(virtual)                :    0.160 sec (  0.8%)
L(internal)               :    0.020 sec (  0.1%)
XC kernel                 :    0.020 sec (  0.1%)
G(D)                      :    1.686 sec (  8.2%)
G(Z)                      :    1.705 sec (  8.3%)
Z-vector solution         :    6.476 sec ( 31.5%)
3-index derivative        :    0.279 sec (  1.4%)
2-index derivative        :    0.035 sec (  0.2%)
Fock matrix gradient      :    8.457 sec ( 41.2%)


---------------------------------------
MP2 TOTAL ENERGY:     -462.667837611 Eh
---------------------------------------

The final MP2 gradient
  0:   0.00015981  -0.00066869  -0.00061210
  1:  -0.00056516   0.00012377   0.00034623
  2:   0.00018527   0.00034692   0.00009069
  3:   0.00005794  -0.00013010   0.00004913
  4:   0.00019311   0.00018547  -0.00008025
  5:  -0.00000220  -0.00030357   0.00008057
  6:   0.00006649   0.00015050  -0.00013133
  7:   0.00025872   0.00110656  -0.00018405
  8:   0.00007254  -0.00034371   0.00096560
  9:  -0.00070270  -0.00045638  -0.00102199
 10:   0.00047230   0.00084364   0.00047787
 11:   0.00000731  -0.00025824  -0.00017410
 12:   0.00003852  -0.00028174  -0.00005295
 13:  -0.00006317  -0.00016265   0.00003333
 14:  -0.00017727  -0.00002533   0.00004085
 15:  -0.00014512   0.00011572  -0.00000067
 16:   0.00015988   0.00012209  -0.00010422
 17:  -0.00042846  -0.00053346   0.00019139
 18:   0.00024062  -0.00003384   0.00017794
 19:  -0.00023953   0.00003676  -0.00014348
 20:   0.00028560   0.00011874  -0.00031843
 21:   0.00001398  -0.00006726   0.00031147
 22:   0.00014976   0.00007874   0.00006713

-----------------------------------
NORM OF THE MP2 GRADIENT:  0.002888
-----------------------------------

Maximum memory used throughout the entire MP2-calculation: 49.8 MB


-------------------------------------------------------------------------------
                          DFT DISPERSION CORRECTION                            
                                                                               
                              DFTD3 V3.1  Rev 1                                
                          USING Becke-Johnson damping                          
-------------------------------------------------------------------------------
-------------------------   ----------------
Dispersion correction           -0.019536117
-------------------------   ----------------


-------------------------   --------------------
FINAL SINGLE POINT ENERGY      -462.687373728187
-------------------------   --------------------

------------------------------------------------------------------------------
                         ORCA GEOMETRY RELAXATION STEP
------------------------------------------------------------------------------

Reading the OPT-File                    .... done
Getting information on internals        .... done
Copying old internal coords+grads       .... done
Making the new internal coordinates     .... (2022 redundants) done
Validating the new internal coordinates .... (2022 redundants) done
Calculating the B-matrix                .... done
Calculating the G,G- and P matrices     .... done
Transforming gradient to internals      .... done
Projecting the internal gradient        .... done
Number of atoms                         ....  23
Number of internal coordinates          .... 120
Current Energy                          ....  -462.687373728 Eh
Current gradient norm                   ....     0.002887549 Eh/bohr
Maximum allowed component of the step   ....  0.300
Current trust radius                    ....  0.450
Updating the Hessian (BFGS)             .... done
Forming the augmented Hessian           .... done
Diagonalizing the augmented Hessian     .... done
Last element of RFO vector              ....  0.998954780
Lowest eigenvalues of augmented Hessian:
 -0.000044146  0.010472073  0.014186782  0.016946849  0.021828543
Length of the computed step             ....  0.045757197
The final length of the internal step   ....  0.045757197
Converting the step to Cartesian space:
 Initial RMS(Int)=    0.0041770415
Transforming coordinates:
 Iter   0:  RMS(Cart)=    0.0133685623 RMS(Int)=    0.0041768052
done
Storing new coordinates                 .... done
The predicted energy change is          ....    -0.000022119
Previously predicted energy change      ....    -0.000086411
Actually observed energy change         ....    -0.000116220
Ratio of predicted to observed change   ....     1.344966019
New trust radius                        ....     0.450000000

                                .--------------------.
          ----------------------|Geometry convergence|-------------------------
          Item                value                   Tolerance       Converged
          ---------------------------------------------------------------------
          Energy change      -0.0001162204            0.0000010000      NO
          RMS gradient        0.0001811866            0.0000300000      NO
          MAX gradient        0.0005397402            0.0001000000      NO
          RMS step            0.0041770415            0.0006000000      NO
          MAX step            0.0143130228            0.0010000000      NO
          ........................................................
          Max(Bonds)      0.0015      Max(Angles)    0.30
          Max(Dihed)        0.82      Max(Improp)    0.00
          ---------------------------------------------------------------------

The optimization has not yet converged - more geometry cycles are needed


    ---------------------------------------------------------------------------
                         Redundant Internal Coordinates
                            (Angstroem and degrees)

        Definition                    Value    dE/dq     Step     New-Value
    ----------------------------------------------------------------------------
     1. B(C   1,C   0)                1.5199  0.000291 -0.0005    1.5194   
     2. B(C   2,C   1)                1.4004  0.000016  0.0005    1.4009   
     3. B(C   3,C   2)                1.4006  0.000064  0.0005    1.4011   
     4. B(C   4,C   3)                1.3981  0.000130  0.0004    1.3984   
     5. B(C   5,C   4)                1.4008 -0.000003  0.0006    1.4013   
     6. B(C   6,C   1)                1.4046 -0.000013  0.0005    1.4051   
     7. B(C   6,C   5)                1.3972  0.000180  0.0003    1.3975   
     8. B(C   7,C   0)                1.5404  0.000421 -0.0011    1.5393   
     9. B(C   8,C   7)                1.5300  0.000384 -0.0011    1.5289   
    10. B(C   9,C   8)                1.5270  0.000337 -0.0007    1.5263   
    11. B(O  10,C   9)                1.4318 -0.000522  0.0015    1.4334   
    12. B(O  10,C   0)                1.4255 -0.000512  0.0012    1.4267   
    13. B(H  11,C   0)                1.1020 -0.000005  0.0001    1.1021   
    14. B(H  12,C   2)                1.0903  0.000232 -0.0003    1.0899   
    15. B(H  13,C   3)                1.0923  0.000176 -0.0002    1.0921   
    16. B(H  14,C   4)                1.0919  0.000185 -0.0002    1.0917   
    17. B(H  15,C   5)                1.0923  0.000186 -0.0002    1.0920   
    18. B(H  16,C   6)                1.0936  0.000177 -0.0002    1.0934   
    19. B(H  17,C   7)                1.0976  0.000064  0.0001    1.0977   
    20. B(H  18,C   7)                1.1005  0.000097 -0.0000    1.1005   
    21. B(H  19,C   8)                1.0999  0.000072  0.0000    1.0999   
    22. B(H  20,C   8)                1.0981  0.000058  0.0001    1.0982   
    23. B(H  21,C   9)                1.1005  0.000135 -0.0002    1.1003   
    24. B(H  22,C   9)                1.1039  0.000135 -0.0003    1.1037   
    25. A(O  10,C   0,H  11)          107.92 -0.000169    0.08    108.01   
    26. A(C   1,C   0,O  10)          111.68  0.000321   -0.13    111.55   
    27. A(C   1,C   0,H  11)          108.54  0.000100   -0.05    108.49   
    28. A(C   7,C   0,H  11)          111.17  0.000301   -0.17    110.99   
    29. A(C   1,C   0,C   7)          112.41 -0.000540    0.30    112.70   
    30. A(C   7,C   0,O  10)          105.03  0.000003   -0.04    104.99   
    31. A(C   2,C   1,C   6)          118.98  0.000194   -0.04    118.94   
    32. A(C   0,C   1,C   6)          119.55 -0.000076    0.03    119.57   
    33. A(C   0,C   1,C   2)          121.47 -0.000118    0.02    121.49   
    34. A(C   3,C   2,H  12)          120.40 -0.000144    0.04    120.43   
    35. A(C   1,C   2,C   3)          120.48 -0.000021    0.01    120.49   
    36. A(C   1,C   2,H  12)          119.12  0.000165   -0.04    119.08   
    37. A(C   4,C   3,H  13)          120.01  0.000039   -0.01    120.00   
    38. A(C   2,C   3,H  13)          119.74  0.000078   -0.02    119.73   
    39. A(C   2,C   3,C   4)          120.24 -0.000117    0.03    120.27   
    40. A(C   5,C   4,H  14)          120.16 -0.000063    0.02    120.18   
    41. A(C   3,C   4,H  14)          120.26 -0.000032    0.01    120.27   
    42. A(C   3,C   4,C   5)          119.58  0.000095   -0.03    119.55   
    43. A(C   6,C   5,H  15)          119.85  0.000012   -0.00    119.85   
    44. A(C   4,C   5,H  15)          120.05 -0.000045    0.01    120.06   
    45. A(C   4,C   5,C   6)          120.10  0.000033   -0.01    120.09   
    46. A(C   5,C   6,H  16)          119.86  0.000224   -0.06    119.80   
    47. A(C   1,C   6,H  16)          119.52 -0.000039    0.01    119.53   
    48. A(C   1,C   6,C   5)          120.62 -0.000185    0.05    120.67   
    49. A(C   0,C   7,H  18)          109.87  0.000286   -0.18    109.69   
    50. A(C   8,C   7,H  17)          113.68 -0.000041    0.20    113.88   
    51. A(C   0,C   7,H  17)          112.44 -0.000079    0.16    112.60   
    52. A(C   0,C   7,C   8)          101.48 -0.000220    0.03    101.51   
    53. A(H  17,C   7,H  18)          108.80  0.000281   -0.19    108.61   
    54. A(C   8,C   7,H  18)          110.39 -0.000254   -0.00    110.38   
    55. A(C   7,C   8,C   9)          101.53 -0.000132   -0.05    101.48   
    56. A(H  19,C   8,H  20)          108.56  0.000448   -0.19    108.37   
    57. A(C   9,C   8,H  20)          112.45 -0.000358    0.11    112.56   
    58. A(C   7,C   8,H  20)          113.38  0.000013    0.04    113.42   
    59. A(C   9,C   8,H  19)          110.53 -0.000051    0.03    110.56   
    60. A(C   7,C   8,H  19)          110.28  0.000035    0.08    110.36   
    61. A(C   8,C   9,O  10)          106.14 -0.000015   -0.08    106.06   
    62. A(O  10,C   9,H  22)          109.17  0.000147    0.02    109.19   
    63. A(C   8,C   9,H  22)          111.04 -0.000090    0.09    111.13   
    64. A(O  10,C   9,H  21)          109.17  0.000182   -0.10    109.07   
    65. A(C   8,C   9,H  21)          113.02 -0.000249    0.07    113.09   
    66. A(H  21,C   9,H  22)          108.23  0.000042   -0.00    108.22   
    67. A(C   0,O  10,C   9)          110.80  0.000321   -0.08    110.72   
    68. D(C   6,C   1,C   0,O  10)   -169.01  0.000008   -0.62   -169.63   
    69. D(C   2,C   1,C   0,C   7)   -106.02  0.000178   -0.82   -106.84   
    70. D(C   2,C   1,C   0,O  10)     11.74  0.000038   -0.76     10.98   
    71. D(C   2,C   1,C   0,H  11)    130.60  0.000087   -0.77    129.83   
    72. D(C   6,C   1,C   0,C   7)     73.23  0.000148   -0.68     72.55   
    73. D(C   3,C   2,C   1,C   6)     -0.74 -0.000029    0.08     -0.66   
    74. D(H  12,C   2,C   1,C   6)    178.52 -0.000039    0.10    178.63   
    75. D(H  12,C   2,C   1,C   0)     -2.22 -0.000071    0.24     -1.98   
    76. D(C   3,C   2,C   1,C   0)    178.51 -0.000061    0.22    178.73   
    77. D(H  13,C   3,C   2,H  12)      0.84  0.000011   -0.04      0.80   
    78. D(C   4,C   3,C   2,H  12)   -178.95  0.000019   -0.05   -179.01   
    79. D(H  13,C   3,C   2,C   1)   -179.91  0.000004   -0.01   -179.92   
    80. D(C   4,C   3,C   2,C   1)      0.31  0.000012   -0.03      0.28   
    81. D(C   5,C   4,C   3,H  13)   -179.56  0.000013   -0.04   -179.60   
    82. D(C   5,C   4,C   3,C   2)      0.23  0.000005   -0.02      0.20   
    83. D(H  14,C   4,C   3,H  13)      0.09  0.000006   -0.02      0.07   
    84. D(H  14,C   4,C   3,C   2)    179.87 -0.000002    0.00    179.87   
    85. D(H  15,C   5,C   4,H  14)     -0.16 -0.000004    0.01     -0.15   
    86. D(H  15,C   5,C   4,C   3)    179.49 -0.000011    0.03    179.52   
    87. D(C   6,C   5,C   4,H  14)   -179.96  0.000001   -0.00   -179.96   
    88. D(C   6,C   5,C   4,C   3)     -0.31 -0.000006    0.02     -0.29   
    89. D(H  16,C   6,C   5,H  15)     -0.08  0.000001    0.00     -0.07   
    90. D(H  16,C   6,C   5,C   4)    179.72 -0.000004    0.01    179.74   
    91. D(C   1,C   6,C   5,H  15)   -179.94 -0.000004    0.02   -179.92   
    92. D(C   1,C   6,C   5,C   4)     -0.14 -0.000010    0.03     -0.11   
    93. D(H  16,C   6,C   1,C   2)   -179.20  0.000021   -0.06   -179.26   
    94. D(H  16,C   6,C   1,C   0)      1.53  0.000053   -0.20      1.33   
    95. D(C   5,C   6,C   1,C   2)      0.66  0.000027   -0.08      0.58   
    96. D(C   5,C   6,C   1,C   0)   -178.61  0.000059   -0.21   -178.82   
    97. D(C   8,C   7,C   0,O  10)    -33.32 -0.000029   -0.09    -33.41   
    98. D(C   8,C   7,C   0,C   1)     88.31  0.000057   -0.10     88.21   
    99. D(H  17,C   7,C   0,H  11)     88.39  0.000243   -0.40     87.99   
   100. D(H  17,C   7,C   0,O  10)   -155.15  0.000193   -0.41   -155.56   
   101. D(H  17,C   7,C   0,C   1)    -33.51  0.000280   -0.43    -33.94   
   102. D(C   8,C   7,C   0,H  11)   -149.78  0.000020   -0.08   -149.86   
   103. D(H  19,C   8,C   7,H  18)    164.07 -0.000053    0.48    164.55   
   104. D(H  19,C   8,C   7,H  17)     41.49 -0.000199    0.59     42.08   
   105. D(H  19,C   8,C   7,C   0)    -79.48  0.000056    0.29    -79.19   
   106. D(C   9,C   8,C   7,H  18)    -78.74 -0.000165    0.52    -78.22   
   107. D(C   9,C   8,C   7,H  17)    158.68 -0.000311    0.63    159.31   
   108. D(C   9,C   8,C   7,C   0)     37.71 -0.000056    0.33     38.04   
   109. D(H  21,C   9,C   8,H  19)    -32.59 -0.000172   -0.19    -32.78   
   110. D(H  21,C   9,C   8,C   7)   -149.59 -0.000122   -0.27   -149.86   
   111. D(O  10,C   9,C   8,H  20)   -151.46  0.000190   -0.47   -151.93   
   112. D(O  10,C   9,C   8,H  19)     87.04 -0.000101   -0.32     86.72   
   113. D(H  21,C   9,C   8,H  20)     88.91  0.000119   -0.34     88.57   
   114. D(O  10,C   9,C   8,C   7)    -29.96 -0.000051   -0.40    -30.36   
   115. D(C   0,O  10,C   9,H  22)   -110.35  0.000054    0.31   -110.04   
   116. D(C   0,O  10,C   9,H  21)    131.53 -0.000188    0.36    131.89   
   117. D(C   0,O  10,C   9,C   8)      9.41  0.000017    0.38      9.79   
   118. D(C   9,O  10,C   0,H  11)    133.94  0.000324   -0.38    133.56   
   119. D(C   9,O  10,C   0,C   7)     15.27  0.000056   -0.20     15.07   
   120. D(C   9,O  10,C   0,C   1)   -106.84  0.000529   -0.46   -107.30   
    ----------------------------------------------------------------------------

Geometry step timings:
Preparation and reading OPT file:      0.001 s (12.825 %)
Internal coordinates            :      0.000 s ( 0.674 %)
B/P matrices and projection     :      0.002 s (31.436 %)
Hessian update/contruction      :      0.000 s ( 7.489 %)
Making the step                 :      0.001 s (24.022 %)
Converting the step to Cartesian:      0.000 s ( 2.471 %)
Storing new data                :      0.000 s ( 0.618 %)
Checking convergence            :      0.000 s ( 0.431 %)
Final printing                  :      0.001 s (19.978 %)
Total time                      :      0.005 s

Time for energy+gradient        :     34.735 s
Time for complete geometry iter :     34.926 s

         *************************************************************
         *                GEOMETRY OPTIMIZATION CYCLE   4            *
         *************************************************************
---------------------------------
CARTESIAN COORDINATES (ANGSTROEM)
---------------------------------
  C      1.008522    0.584031   -0.694275
  C     -0.427298    0.223767   -0.352112
  C     -0.811718   -1.101734   -0.111781
  C     -2.136156   -1.407198    0.228151
  C     -3.091341   -0.390460    0.325604
  C     -2.716098    0.936531    0.076700
  C     -1.394084    1.239275   -0.260546
  C      1.738978    1.281479    0.467345
  C      2.301173    0.085417    1.235967
  C      2.700208   -0.847856    0.096011
  O      1.787524   -0.577584   -0.975650
  H      1.004528    1.218073   -1.595675
  H     -0.068726   -1.893806   -0.204289
  H     -2.421961   -2.444662    0.414226
  H     -4.123810   -0.628688    0.588480
  H     -3.456968    1.736096    0.142814
  H     -1.107393    2.275778   -0.458034
  H      1.072526    1.918848    1.062778
  H      2.557298    1.901847    0.071694
  H      1.516931   -0.374411    1.855133
  H      3.148348    0.343153    1.885566
  H      2.632618   -1.912374    0.365990
  H      3.729970   -0.642778   -0.244055

----------------------------
CARTESIAN COORDINATES (A.U.)
----------------------------
  NO LB      ZA    FRAG     MASS         X           Y           Z
   0 C     6.0000    0    12.011    1.905831    1.103658   -1.311990
   1 C     6.0000    0    12.011   -0.807476    0.422858   -0.665395
   2 C     6.0000    0    12.011   -1.533924   -2.081976   -0.211235
   3 C     6.0000    0    12.011   -4.036750   -2.659219    0.431143
   4 C     6.0000    0    12.011   -5.841787   -0.737862    0.615303
   5 C     6.0000    0    12.011   -5.132681    1.769788    0.144941
   6 C     6.0000    0    12.011   -2.634437    2.341891   -0.492361
   7 C     6.0000    0    12.011    3.286191    2.421644    0.883154
   8 C     6.0000    0    12.011    4.348586    0.161414    2.335638
   9 C     6.0000    0    12.011    5.102654   -1.602215    0.181435
  10 O     8.0000    0    15.999    3.377930   -1.091476   -1.843712
  11 H     1.0000    0     1.008    1.898282    2.301824   -3.015388
  12 H     1.0000    0     1.008   -0.129873   -3.578776   -0.386050
  13 H     1.0000    0     1.008   -4.576843   -4.619742    0.782773
  14 H     1.0000    0     1.008   -7.792872   -1.188049    1.112067
  15 H     1.0000    0     1.008   -6.532722    3.280746    0.269880
  16 H     1.0000    0     1.008   -2.092670    4.300596   -0.865558
  17 H     1.0000    0     1.008    2.026780    3.626098    2.008359
  18 H     1.0000    0     1.008    4.832593    3.593969    0.135483
  19 H     1.0000    0     1.008    2.866584   -0.707535    3.505692
  20 H     1.0000    0     1.008    5.949516    0.648466    3.563203
  21 H     1.0000    0     1.008    4.974927   -3.613862    0.691621
  22 H     1.0000    0     1.008    7.048622   -1.214674   -0.461197

--------------------------------
INTERNAL COORDINATES (ANGSTROEM)
--------------------------------
 C      0   0   0     0.000000000000     0.00000000     0.00000000
 C      1   0   0     1.519356509526     0.00000000     0.00000000
 C      2   1   0     1.400889617579   121.48760727     0.00000000
 C      3   2   1     1.401070437323   120.48511834   178.72829617
 C      4   3   2     1.398439027133   120.26976817     0.27647365
 C      5   4   3     1.401308876438   119.55189712     0.20394747
 C      6   5   4     1.397536890287   120.08673953   359.71376876
 C      1   2   3     1.539272616445   112.70223020   253.16087858
 C      8   1   2     1.528858049789   101.50335797    88.21346988
 C      9   8   1     1.526343253197   101.47883953    38.04344138
 O      1   2   3     1.426661950149   111.55296567    10.98028369
 H      1   2   3     1.102064569693   108.49309303   129.83175649
 H      3   2   1     1.089941733686   119.07679683   358.01986868
 H      4   3   2     1.092080802041   119.72582023   180.08426701
 H      5   4   3     1.091719025626   120.27121603   179.87461075
 H      6   5   4     1.092045096503   120.06081681   179.52285860
 H      7   6   5     1.093402877572   119.79974316   179.73549710
 H      8   1   2     1.097696836081   112.60218001   326.05989953
 H      8   1   2     1.100474391672   109.69316372   204.98219766
 H      9   8   1     1.099928692776   110.35709775   280.81187991
 H      9   8   1     1.098232050803   113.41773800   159.00749920
 H     10   9   8     1.100298030836   113.09431415   210.13897395
 H     10   9   8     1.103681334148   111.12660179    88.18803284

---------------------------
INTERNAL COORDINATES (A.U.)
---------------------------
 C      0   0   0     0.000000000000     0.00000000     0.00000000
 C      1   0   0     2.871167702794     0.00000000     0.00000000
 C      2   1   0     2.647297721078   121.48760727     0.00000000
 C      3   2   1     2.647639420873   120.48511834   178.72829617
 C      4   3   2     2.642666776269   120.26976817     0.27647365
 C      5   4   3     2.648090005502   119.55189712     0.20394747
 C      6   5   4     2.640961984694   120.08673953   359.71376876
 C      1   2   3     2.908803690526   112.70223020   253.16087858
 C      8   1   2     2.889123011743   101.50335797    88.21346988
 C      9   8   1     2.884370734901   101.47883953    38.04344138
 O      1   2   3     2.696000371468   111.55296567    10.98028369
 H      1   2   3     2.082600218618   108.49309303   129.83175649
 H      3   2   1     2.059691378597   119.07679683   358.01986868
 H      4   3   2     2.063733631970   119.72582023   180.08426701
 H      5   4   3     2.063049973625   120.27121603   179.87461075
 H      6   5   4     2.063666158281   120.06081681   179.52285860
 H      7   6   5     2.066231992653   119.79974316   179.73549710
 H      8   1   2     2.074346398264   112.60218001   326.05989953
 H      8   1   2     2.079595217654   109.69316372   204.98219766
 H      9   8   1     2.078563996188   110.35709775   280.81187991
 H      9   8   1     2.075357807512   113.41773800   159.00749920
 H     10   9   8     2.079261943972   113.09431415   210.13897395
 H     10   9   8     2.085655460660   111.12660179    88.18803284


           ************************************************************
           *        Program running with 8 parallel MPI-processes     *
           *              working on a common directory               *
           ************************************************************
------------------------------------------------------------------------------
                   ___                                                        
                  /   \      - P O W E R E D   B Y -                         
                 /     \                                                     
                 |  |  |   _    _      __       _____    __    __             
                 |  |  |  | |  | |    /  \     |  _  \  |  |  /  |          
                  \  \/   | |  | |   /    \    | | | |  |  | /  /          
                 / \  \   | |__| |  /  /\  \   | |_| |  |  |/  /          
                |  |  |   |  __  | /  /__\  \  |    /   |      \           
                |  |  |   | |  | | |   __   |  |    \   |  |\   \          
                \     /   | |  | | |  |  |  |  | |\  \  |  | \   \       
                 \___/    |_|  |_| |__|  |__|  |_| \__\ |__|  \__/        
                                                                              
                      - O R C A' S   B I G   F R I E N D -                    
                                      &                                       
                       - I N T E G R A L  F E E D E R -                       
                                                                              
 v1 FN, 2020, v2 2021, v3 2022-2024                                           
------------------------------------------------------------------------------


----------------------
SHARK INTEGRAL PACKAGE
----------------------

Number of atoms                             ...     23
Number of basis functions                   ...    214
Number of shells                            ...    102
Maximum angular momentum                    ...      2
Integral batch strategy                     ... SHARK/LIBINT Hybrid
RI-J (if used) integral strategy            ... SPLIT-RIJ (Revised 2003 algorithm where possible)
Printlevel                                  ...      1
Contraction scheme used                     ... SEGMENTED contraction
Prescreening option                         ... SCHWARTZ
   Thresh                                   ... 1.000e-12
   Tcut                                     ... 1.000e-14
   Tpresel                                  ... 1.000e-14 
Coulomb Range Separation                    ... NOT USED
Exchange Range Separation                   ... NOT USED
Multipole approximations                    ... NOT USED
Finite Nucleus Model                        ... NOT USED
CABS basis                                  ... NOT available
Auxiliary Coulomb fitting basis             ... AVAILABLE
   # of basis functions in Aux-J            ...    671
   # of shells in Aux-J                     ...    225
   Maximum angular momentum in Aux-J        ...      4
Auxiliary J/K fitting basis                 ... NOT available
Auxiliary Correlation fitting basis         ... AVAILABLE
   # of basis functions in Aux-C            ...    696
   # of shells in Aux-C                     ...    248
   Maximum angular momentum in Aux-C        ...      3
Auxiliary 'external' fitting basis          ... NOT available

Checking pre-screening integrals            ... done (  0.0 sec) Dimension = 102
Check shell pair data                       ... done (  0.0 sec)
Shell pair information
Shell pair cut-off parameter TPreSel        ...   1.0e-14
Total number of shell pairs                 ...      5253
Shell pairs after pre-screening             ...      4887
Total number of primitive shell pairs       ...     18707
Primitive shell pairs kept                  ...     12763
          la=0 lb=0:   1542 shell pairs
          la=1 lb=0:   1808 shell pairs
          la=1 lb=1:    555 shell pairs
          la=2 lb=0:    579 shell pairs
          la=2 lb=1:    342 shell pairs
          la=2 lb=2:     61 shell pairs

Calculating one electron integrals          ... done (  0.0 sec)
Calculating RI/J V-Matrix + Cholesky decomp.... done (  0.0 sec)
Calculating RI/C V-Matrix + Cholesky decomp.... done (  0.0 sec)
Calculating Nuclear repulsion               ... done (  0.0 sec) ENN=    596.521194491191 Eh

Diagonalization of the overlap matrix:
Smallest eigenvalue                        ... 2.953e-04
Time for diagonalization                   ...    0.007 sec
Threshold for overlap eigenvalues          ... 1.000e-07
Number of eigenvalues below threshold      ... 0
Time for construction of square roots      ...    0.002 sec
Total time needed                          ...    0.010 sec

-------------------
DFT GRID GENERATION
-------------------

General Integration Accuracy     IntAcc      ... 4.388
Radial Grid Type                 RadialGrid  ... OptM3 with GC (2021)
Angular Grid (max. ang.)         AngularGrid ... 4 (Lebedev-302)
Angular grid pruning method      GridPruning ... 4 (adaptive)
Weight generation scheme         WeightScheme... mBecke (2022)
Basis function cutoff            BFCut       ... 1.0000e-12
Integration weight cutoff        WCut        ... 1.0000e-14
Partially contracted basis set               ... off
Rotationally invariant grid construction     ... off
Angular grids for H and He will be reduced by one unit

Total number of grid points                  ...   104204
Total number of batches                      ...     1640
Average number of points per batch           ...       63
Average number of grid points per atom       ...     4531

--------------------
COSX GRID GENERATION
--------------------

GRIDX 1
-------
General Integration Accuracy     IntAcc      ... 3.816
Radial Grid Type                 RadialGrid  ... OptM3 with GC (2021)
Angular Grid (max. ang.)         AngularGrid ... 1 (Lebedev-50)
Angular grid pruning method      GridPruning ... 4 (adaptive)
Weight generation scheme         WeightScheme... mBecke (2022)
Basis function cutoff            BFCut       ... 1.0000e-12
Integration weight cutoff        WCut        ... 1.0000e-14
Partially contracted basis set               ... on
Rotationally invariant grid construction     ... off
Angular grids for H and He will be reduced by one unit

Total number of grid points                  ...    13289
Total number of batches                      ...      118
Average number of points per batch           ...      112
Average number of grid points per atom       ...      578
UseSFitting                                  ... on

GRIDX 2
-------
General Integration Accuracy     IntAcc      ... 4.020
Radial Grid Type                 RadialGrid  ... OptM3 with GC (2021)
Angular Grid (max. ang.)         AngularGrid ... 2 (Lebedev-110)
Angular grid pruning method      GridPruning ... 4 (adaptive)
Weight generation scheme         WeightScheme... mBecke (2022)
Basis function cutoff            BFCut       ... 1.0000e-12
Integration weight cutoff        WCut        ... 1.0000e-14
Partially contracted basis set               ... on
Rotationally invariant grid construction     ... off
Angular grids for H and He will be reduced by one unit

Total number of grid points                  ...    28457
Total number of batches                      ...      233
Average number of points per batch           ...      122
Average number of grid points per atom       ...     1237
UseSFitting                                  ... on

GRIDX 3
-------
General Integration Accuracy     IntAcc      ... 4.338
Radial Grid Type                 RadialGrid  ... OptM3 with GC (2021)
Angular Grid (max. ang.)         AngularGrid ... 3 (Lebedev-194)
Angular grid pruning method      GridPruning ... 4 (adaptive)
Weight generation scheme         WeightScheme... mBecke (2022)
Basis function cutoff            BFCut       ... 1.0000e-12
Integration weight cutoff        WCut        ... 1.0000e-14
Partially contracted basis set               ... on
Rotationally invariant grid construction     ... off
Angular grids for H and He will be reduced by one unit

Total number of grid points                  ...    62301
Total number of batches                      ...      498
Average number of points per batch           ...      125
Average number of grid points per atom       ...     2709
UseSFitting                                  ... on
Initializing property integral containers    ... done (  0.0 sec)

SHARK setup successfully completed in   1.2 seconds

Maximum memory used throughout the entire STARTUP-calculation: 28.7 MB


           ************************************************************
           *        Program running with 8 parallel MPI-processes     *
           *              working on a common directory               *
           ************************************************************
Occupation numbers will be reassigned to an Aufbau configuration
             **** ENERGY FILE WAS UPDATED (calc.en.tmp) ****
Finished Guess after   0.1 sec
Maximum memory used throughout the entire GUESS-calculation: 12.3 MB


           ************************************************************
           *        Program running with 8 parallel MPI-processes     *
           *              working on a common directory               *
           ************************************************************
--------------------
CPCM SOLVATION MODEL
--------------------
CPCM parameters:
  Epsilon                                         ...      16.7000
  Refrac                                          ...       1.2750
  Rsolv                                           ...       1.3000
  Surface type                                    ... GAUSSIAN VDW
  Discretization scheme                           ... Constant charge density
    Threshold for H atoms                         ...       5.0000 (charges/Ang^2)
    Threshold for non-H atoms                     ...       5.0000 (charges/Ang^2)
  Epsilon function type                           ...         CPCM
Solvent:                                          ... CUSTOM
Radii:
  Scheme                                          ... Element-dependent radii
  Radius for C  used is    3.8550 Bohr (=   2.0400 Ang.)
  Radius for O  used is    3.4469 Bohr (=   1.8240 Ang.)
  Radius for H  used is    2.4944 Bohr (=   1.3200 Ang.)
Calculating surface                               ...        done! (  0.0s)
Cavity surface points                             ...         2013
Cavity Volume                                     ...    1309.4820
Cavity Surface-area                               ...     704.9334
Calculating surface distance matrix               ...        done! (  0.1s)
Performing Cholesky decomposition & store         ...        done! (  0.1s)
Overall time for CPCM initialization              ...                 0.2s

----------------------------------------D-I-I-S--------------------------------------------
Iteration    Energy (Eh)           Delta-E    RMSDP     MaxDP     DIISErr   Damp  Time(sec)
-------------------------------------------------------------------------------------------
               ***  Starting incremental Fock matrix formation  ***
    1    -462.1667237498816121     0.00e+00  4.02e-05  7.19e-04  3.99e-03  0.700   2.0
                              *** Initializing SOSCF ***
---------------------------------------S-O-S-C-F--------------------------------------
Iteration    Energy (Eh)           Delta-E    RMSDP     MaxDP     MaxGrad    Time(sec)
--------------------------------------------------------------------------------------
    2    -462.1667746686489409    -5.09e-05  1.23e-04  2.29e-03  3.28e-03     0.9
               *** Restarting incremental Fock matrix formation ***
    3    -462.1669284831764344    -1.54e-04  4.01e-05  6.98e-04  3.45e-04     1.5
    4    -462.1669402712270767    -1.18e-05  1.63e-05  2.80e-04  1.13e-04     1.3
    5    -462.1669412101346097    -9.39e-07  4.94e-06  1.52e-04  3.20e-05     1.2
    6    -462.1669412577516596    -4.76e-08  2.27e-06  7.19e-05  2.56e-05     1.2
    7    -462.1669412927769827    -3.50e-08  5.06e-07  1.34e-05  2.84e-06     1.1
    8    -462.1669412915600788     1.22e-09  2.09e-07  6.28e-06  1.91e-06     1.0
    9    -462.1669412924479730    -8.88e-10  4.23e-08  1.10e-06  2.84e-07     1.0
                 **** Energy Check signals convergence ****

               *****************************************************
               *                     SUCCESS                       *
               *           SCF CONVERGED AFTER   9 CYCLES          *
               *****************************************************

Recomputing exchange energy using gridx3       ... done (    2.154 sec)
Old exchange energy                            :    -34.079749035 Eh
New exchange energy                            :    -34.079918924 Eh
Exchange energy change after final integration :     -0.000169889 Eh
Total energy after final integration           :   -462.167111181 Eh
             **** ENERGY FILE WAS UPDATED (calc.en.tmp) ****

----------------
TOTAL SCF ENERGY
----------------

Total Energy       :       -462.16711118149772 Eh          -12576.20646 eV

Components:
Nuclear Repulsion  :        596.52119449119073 Eh           16232.16693 eV
Electronic Energy  :      -1058.67947961066693 Eh          -28808.13322 eV
One Electron Energy:      -1808.82700143508396 Eh          -49220.68504 eV
Two Electron Energy:        750.14752182441703 Eh           20412.55182 eV
CPCM Dielectric    :         -0.00865617297176 Eh              -0.23555 eV

Virial components:
Potential Energy   :       -920.17670106613400 Eh          -25039.28101 eV
Kinetic Energy     :        458.00958988463623 Eh           12463.07455 eV
Virial Ratio       :          2.00907736734925

DFT components:
N(Alpha)           :       39.999969348203 electrons
N(Beta)            :       39.999969348203 electrons
N(Total)           :       79.999938696405 electrons
E(X)               :      -30.256128683353 Eh       
E(C)               :       -1.956790432926 Eh       
E(XC)              :      -32.212919116279 Eh       

CPCM Solvation Model Properties:
Surface-charge          :         -0.02337689032179
Corrected charge        :         -0.00000000000000
Outlying charge corr.   :          0.00003553321613 Eh               0.00097 eV
Free-energy (cav+disp)  :  This term is not implemented in the current solvation scheme

---------------
SCF CONVERGENCE
---------------

  Last Energy change         ...    8.8789e-10  Tolerance :   1.0000e-09
  Last MAX-Density change    ...    1.0997e-06  Tolerance :   1.0000e-08
  Last RMS-Density change    ...    4.2277e-08  Tolerance :   1.0000e-09
  Last DIIS Error            ...    3.2768e-03  Tolerance :   1.0000e-08
  Last Orbital Gradient      ...    2.8356e-07  Tolerance :   2.0000e-06
  Last Orbital Rotation      ...    8.6884e-07  Tolerance :   2.0000e-06


Total SCF time: 0 days 0 hours 0 min 13 sec 
Finished LeanSCF after  13.9 sec

Maximum memory used throughout the entire LEANSCF-calculation: 25.4 MB


           ************************************************************
           *        Program running with 8 parallel MPI-processes     *
           *              working on a common directory               *
           ************************************************************

------------------------------------------------------------------------------
                                ORCA  MP2 
------------------------------------------------------------------------------

Freezing NCore=22 chemical core electrons

----------------------
RI-MP2 ENERGY+GRADIENT
----------------------
Dimension of the orbital basis            ...  214
Dimension of the AuxC basis               ...  696
Memory devoted to MP2                     ... 8000 MB   
Data format for matrix containers         ... DOUBLE
Compression type for matrix containers    ... UNCOMPRESSED
Overall scaling of the MP2 energy         ...   2.700e-01

-----------------------
SHARK RI TRANSFORMATION
-----------------------

Number of basis functions                ...    214
Number of aux functions                  ...    696
Number of operators                      ...      1
Generation of IJK                        ... YES
Generation of IAK                        ... YES
Generation of ABK                        ... NO
Orbital Range Operator  0:    0-  39 to   40- 213

Aux basis identifier                     ...   AUXC
Contraction scheme used                  ... SEGMENTED
Do orthogonalization                     ... YES
All operator combinations                ... NO
Transpose (ia|K)                         ... NO
Integral generator used                  ... LIBINT
Starting integral generation + trafo... 
Half trafo (segmented) done. Total time =  0.1 sec. integrals=  0.1 sec trafo=  0.0 sec
Integral generation and half transformation done (  0.1 sec)

Reading or making V^(-1/2)          ... done (  0.0 sec)
Sorting IJK integrals               ... done (  0.1 sec)
Sorting IAK integrals               ... done (  0.1 sec)

SHARK RI integral transformation done. Total time =  0.3 sec.

Opening buffers                              ... done
Frozen core precalculation                   ... done

Starting loop over batches of integrals:

Operator 0  - window                       ... ( 11- 39)x( 40-213)
Operator 0  - Memory available             ...  8000 MB
Operator 0  - Memory needed per MO         ...   0.9 MB
Operator 0  - Number of orbitals per batch ... 4
Operator 0  - Number of batches            ... 1

OPERATOR  0   PASS   0:  MOs    11 ...   14 +   15 ...   18 +   19 ...   22 +   23 ...   26
                            +   27 ...   30 +   31 ...   34 +   35 ...   38 +   39 ...   39
  Reading integrals       ... ok
  Internal MO  13
Closing buffer GIPV ( 0.03 GB; CompressionRatio= 1.00)
Time spent in pair loops =     1.014 sec
Deleting buffers (Ka|jb) ...done

-----------------------------------------------
 RI-MP2 CORRELATION ENERGY:     -0.500773172 Eh
-----------------------------------------------


---------------------
MP2 DENSITY FORMATION
---------------------

Completing the external part of the density      ... done
Storing the unrelaxed density                    ... done

Re-sorting 3-index density container for op 0    ... done
Computing external part of the Lagrangian        ... done
Calculating the xc-kernel                        ... done
Calculating G(D)                                 ... done
Completing the Lagrangian                        ... done
Solving the Z-vector equations                   ... Using XC Grid                  ... (calc.grid_cpscf.tmp) 
Recalculating density on grid  ... (calc.grho_cpscf0.tmp) done
Calculating the xc-kernel      ... (calc.fxc_cpscf0.tmp) done

-------------------
SHARK CP-SCF DRIVER
-------------------

Dimension of the orbital basis          ...    214
Dimension of the CPSCF-problem          ...   6960
Number of operators                     ...      1
Max. number of iterations               ...    128
Convergence Tolerance                   ... 3.0e-05
Number of perturbations                 ...      1
Perturbation type                       ... REAL

----------------------------
POPLE LINEAR EQUATION SOLVER
----------------------------

  ITERATION   0:   ||err||_max =   3.7214e-02 (   0.9 sec)
  ITERATION   1:   ||err||_max =   7.4497e-03 (   0.9 sec)
  ITERATION   2:   ||err||_max =   2.5402e-03 (   0.9 sec)
  ITERATION   3:   ||err||_max =   5.8099e-04 (   0.9 sec)
  ITERATION   4:   ||err||_max =   2.4206e-04 (   0.9 sec)
  ITERATION   5:   ||err||_max =   9.3017e-05 (   0.9 sec)
  ITERATION   6:   ||err||_max =   2.5330e-05 (   0.9 sec)
done
Finalizing the relaxed density                   ... done
Transforming P to the AO basis                   ... done
Storing the relaxed density                      ... done

------------------------------------
ENERGY WEIGHTED DENSITY FINALIZATION
------------------------------------

Gathering the parts of the W-matrix              ... done
Forming the Z-density                            ... done
Transforming Z to the AO basis                   ... done
Calculating G(Z)                                 ... done
Finalizing the W-matrix                          ... done
Transforming W to the AO basis and storing       ... done

----------------------------------
MP2 DERIVATIVE INTEGRAL GENERATION
----------------------------------

Input SCF Electron Density              ... calc.scfp
Input Correlated Electron Density       ... calc.pmp2re
Input Energy Weighted Density           ... calc.wmp2.tmp

Nuclear repulsion gradient              ... done (  0.0 sec)
HCore & Overlap gradient  (SHARK)       ... done (  0.1 sec)
Two-electron RIJ gradient terms         ... done (  0.5 sec)

-----------------------------------------------------------
MP2 COSX Grid Generation
-----------------------------------------------------------

General Integration Accuracy     IntAcc      ... 4.871
Radial Grid Type                 RadialGrid  ... OptM3 with GC (2021)
Angular Grid (max. ang.)         AngularGrid ... 4 (Lebedev-302)
Angular grid pruning method      GridPruning ... 4 (adaptive)
Weight generation scheme         WeightScheme... mBecke (2022)
Basis function cutoff            BFCut       ... 1.0000e-12
Integration weight cutoff        WCut        ... 1.0000e-14
Partially contracted basis set               ... on
Rotationally invariant grid construction     ... off
Angular grids for H and He will be reduced by one unit

Total number of grid points                  ...   119200
Total number of batches                      ...      943
Average number of points per batch           ...      126
Average number of grid points per atom       ...     5183
UseSFitting                                  ... on
Two-electron COSX gradient terms        ... 
Integration Timings:
Total Time                  =     5.7 sec
Basis fcn evaluation        =     0.1 sec
Density evaluation          =     0.1 sec
A evaluation                =     4.6 sec
A derivative evaluation     =     0.0 sec
S-fit derivative evaluation =     0.0 sec
anal. over. der. evaluation =     0.0 sec
num. over. der. evaluation  =     0.4 sec
K(P) evaluation             =     0.1 sec
finalize                    =     0.0 sec

done (  6.4 sec)
CPCM gradient                           ... done (  0.6 sec)
DFT XC gradient                         ... Exchange-correlation gradient    ... done
done (  0.8 sec)
Empirical dispersion gradient           ... 
-------------------
DISPERSION GRADIENT
-------------------

   1   C   :    0.000110729    0.000099072   -0.000139478
   2   C   :   -0.000198492    0.000030926   -0.000115881
   3   C   :   -0.000294359   -0.000201796   -0.000063181
   4   C   :   -0.000169720   -0.000151338    0.000019471
   5   C   :   -0.000161306   -0.000034925    0.000025948
   6   C   :   -0.000197550    0.000077680    0.000006152
   7   C   :   -0.000252423    0.000124709   -0.000059877
   8   C   :    0.000205999    0.000174350    0.000065468
   9   C   :    0.000258852    0.000012759    0.000178924
  10   C   :    0.000288402   -0.000121694    0.000014622
  11   O   :    0.000148104   -0.000079020   -0.000137267
  12   H   :    0.000041971    0.000088669   -0.000147184
  13   H   :   -0.000046173   -0.000170711   -0.000033776
  14   H   :   -0.000048133   -0.000114916    0.000019960
  15   H   :   -0.000111804   -0.000025655    0.000027489
  16   H   :   -0.000090846    0.000083446    0.000007129
  17   H   :   -0.000068352    0.000141285   -0.000035898
  18   H   :    0.000064284    0.000149728    0.000091437
  19   H   :    0.000090698    0.000123785    0.000006663
  20   H   :    0.000097939   -0.000024927    0.000174730
  21   H   :    0.000085828    0.000009330    0.000103765
  22   H   :    0.000119248   -0.000127494    0.000013150
  23   H   :    0.000127104   -0.000063262   -0.000022365

Difference to translation invariance:
           :    0.0000000000   -0.0000000000    0.0000000000

Difference to rotation invariance:
           :    0.0000000000    0.0000000000   -0.0000000000

Norm of the Dispersion gradient    ...    0.0010293923
RMS gradient                       ...    0.0001239243
MAX gradient                       ...    0.0002943589
done (  0.0 sec)

-------
TIMINGS
-------

Total time                :   20.531 sec
Integral trafo            :    0.266 sec (  1.3%)
FC preparation            :    0.068 sec (  0.3%)
I/O of integrals          :    0.083 sec (  0.4%)
K(i,j) operators          :    0.140 sec (  0.7%)
T(i,j) pair energies      :    0.026 sec (  0.1%)
V**(-1/2)                 :    0.140 sec (  0.7%)
Gamma(ia|P)               :    0.135 sec (  0.7%)
Gamma-Trafo               :    0.045 sec (  0.2%)
D(virtual)                :    0.006 sec (  0.0%)
D(internal)               :    0.166 sec (  0.8%)
W(virtual)                :    0.012 sec (  0.1%)
W(internal)               :    0.209 sec (  1.0%)
L(virtual)                :    0.162 sec (  0.8%)
L(internal)               :    0.020 sec (  0.1%)
XC kernel                 :    0.022 sec (  0.1%)
G(D)                      :    1.691 sec (  8.2%)
G(Z)                      :    1.699 sec (  8.3%)
Z-vector solution         :    6.524 sec ( 31.8%)
3-index derivative        :    0.275 sec (  1.3%)
2-index derivative        :    0.035 sec (  0.2%)
Fock matrix gradient      :    8.401 sec ( 40.9%)


---------------------------------------
MP2 TOTAL ENERGY:     -462.667884354 Eh
---------------------------------------

The final MP2 gradient
  0:  -0.00007723  -0.00014111   0.00002185
  1:   0.00020284   0.00012924  -0.00014306
  2:   0.00056236  -0.00014789   0.00002156
  3:  -0.00013567  -0.00055216   0.00010857
  4:  -0.00041228  -0.00005149   0.00008389
  5:  -0.00030771   0.00027244   0.00006553
  6:   0.00010396   0.00042913  -0.00014031
  7:   0.00037342   0.00043019  -0.00025069
  8:  -0.00024017  -0.00023939   0.00023974
  9:   0.00005808  -0.00026718  -0.00037436
 10:   0.00005399   0.00034419  -0.00000757
 11:  -0.00001784  -0.00004286  -0.00000306
 12:  -0.00004340  -0.00010897  -0.00003071
 13:  -0.00003004  -0.00003858   0.00001216
 14:  -0.00004808   0.00000001   0.00001228
 15:  -0.00005544   0.00002033  -0.00001729
 16:   0.00008392   0.00003108  -0.00004560
 17:  -0.00021312  -0.00018195   0.00012344
 18:   0.00006100   0.00000899   0.00008169
 19:  -0.00004706   0.00004930   0.00004670
 20:   0.00011751   0.00009435  -0.00007683
 21:   0.00001246   0.00000562   0.00022064
 22:   0.00003852  -0.00007364   0.00005719

-----------------------------------
NORM OF THE MP2 GRADIENT:  0.001574
-----------------------------------

Maximum memory used throughout the entire MP2-calculation: 50.0 MB


-------------------------------------------------------------------------------
                          DFT DISPERSION CORRECTION                            
                                                                               
                              DFTD3 V3.1  Rev 1                                
                          USING Becke-Johnson damping                          
-------------------------------------------------------------------------------
-------------------------   ----------------
Dispersion correction           -0.019520258
-------------------------   ----------------


-------------------------   --------------------
FINAL SINGLE POINT ENERGY      -462.687404611621
-------------------------   --------------------

------------------------------------------------------------------------------
                         ORCA GEOMETRY RELAXATION STEP
------------------------------------------------------------------------------

Reading the OPT-File                    .... done
Getting information on internals        .... done
Copying old internal coords+grads       .... done
Making the new internal coordinates     .... (2022 redundants) done
Validating the new internal coordinates .... (2022 redundants) done
Calculating the B-matrix                .... done
Calculating the G,G- and P matrices     .... done
Transforming gradient to internals      .... done
Projecting the internal gradient        .... done
Number of atoms                         ....  23
Number of internal coordinates          .... 120
Current Energy                          ....  -462.687404612 Eh
Current gradient norm                   ....     0.001573681 Eh/bohr
Maximum allowed component of the step   ....  0.300
Current trust radius                    ....  0.450
Updating the Hessian (BFGS)             .... done
Forming the augmented Hessian           .... done
Diagonalizing the augmented Hessian     .... done
Last element of RFO vector              ....  0.999377638
Lowest eigenvalues of augmented Hessian:
 -0.000014164  0.007557765  0.013643717  0.016821675  0.021798181
Length of the computed step             ....  0.035297121
The final length of the internal step   ....  0.035297121
Converting the step to Cartesian space:
 Initial RMS(Int)=    0.0032221716
Transforming coordinates:
 Iter   0:  RMS(Cart)=    0.0099463036 RMS(Int)=    0.0032226309
done
Storing new coordinates                 .... done
The predicted energy change is          ....    -0.000007091
Previously predicted energy change      ....    -0.000022119
Actually observed energy change         ....    -0.000030883
Ratio of predicted to observed change   ....     1.396220803
New trust radius                        ....     0.450000000

                                .--------------------.
          ----------------------|Geometry convergence|-------------------------
          Item                value                   Tolerance       Converged
          ---------------------------------------------------------------------
          Energy change      -0.0000308834            0.0000010000      NO
          RMS gradient        0.0001297849            0.0000300000      NO
          MAX gradient        0.0005570020            0.0001000000      NO
          RMS step            0.0032221716            0.0006000000      NO
          MAX step            0.0115893352            0.0010000000      NO
          ........................................................
          Max(Bonds)      0.0007      Max(Angles)    0.14
          Max(Dihed)        0.66      Max(Improp)    0.00
          ---------------------------------------------------------------------

The optimization has not yet converged - more geometry cycles are needed


    ---------------------------------------------------------------------------
                         Redundant Internal Coordinates
                            (Angstroem and degrees)

        Definition                    Value    dE/dq     Step     New-Value
    ----------------------------------------------------------------------------
     1. B(C   1,C   0)                1.5194  0.000090 -0.0003    1.5191   
     2. B(C   2,C   1)                1.4009  0.000438 -0.0002    1.4007   
     3. B(C   3,C   2)                1.4011  0.000557 -0.0003    1.4008   
     4. B(C   4,C   3)                1.3984  0.000526 -0.0003    1.3981   
     5. B(C   5,C   4)                1.4013  0.000477 -0.0002    1.4011   
     6. B(C   6,C   1)                1.4051  0.000432 -0.0002    1.4049   
     7. B(C   6,C   5)                1.3975  0.000534 -0.0003    1.3972   
     8. B(C   7,C   0)                1.5393  0.000120 -0.0005    1.5387   
     9. B(C   8,C   7)                1.5289  0.000166 -0.0007    1.5282   
    10. B(C   9,C   8)                1.5263  0.000177 -0.0006    1.5258   
    11. B(O  10,C   9)                1.4334  0.000045  0.0005    1.4339   
    12. B(O  10,C   0)                1.4267 -0.000063  0.0006    1.4272   
    13. B(H  11,C   0)                1.1021 -0.000019  0.0001    1.1021   
    14. B(H  12,C   2)                1.0899  0.000049 -0.0001    1.0898   
    15. B(H  13,C   3)                1.0921  0.000046 -0.0001    1.0920   
    16. B(H  14,C   4)                1.0917  0.000051 -0.0001    1.0916   
    17. B(H  15,C   5)                1.0920  0.000054 -0.0001    1.0919   
    18. B(H  16,C   6)                1.0934  0.000060 -0.0001    1.0933   
    19. B(H  17,C   7)                1.0977  0.000091 -0.0001    1.0976   
    20. B(H  18,C   7)                1.1005  0.000021  0.0000    1.1005   
    21. B(H  19,C   8)                1.0999  0.000036  0.0000    1.0999   
    22. B(H  20,C   8)                1.0982  0.000065 -0.0000    1.0982   
    23. B(H  21,C   9)                1.1003  0.000045 -0.0001    1.1002   
    24. B(H  22,C   9)                1.1037  0.000006 -0.0001    1.1036   
    25. A(O  10,C   0,H  11)          108.01  0.000001    0.04    108.04   
    26. A(C   1,C   0,O  10)          111.55 -0.000035   -0.04    111.52   
    27. A(C   1,C   0,H  11)          108.49  0.000001   -0.02    108.47   
    28. A(C   7,C   0,H  11)          111.00  0.000033   -0.07    110.92   
    29. A(C   1,C   0,C   7)          112.70  0.000008    0.11    112.81   
    30. A(C   7,C   0,O  10)          104.99 -0.000010   -0.02    104.97   
    31. A(C   2,C   1,C   6)          118.94  0.000070   -0.03    118.91   
    32. A(C   0,C   1,C   6)          119.57  0.000057   -0.00    119.57   
    33. A(C   0,C   1,C   2)          121.49 -0.000127    0.03    121.52   
    34. A(C   3,C   2,H  12)          120.43 -0.000095    0.03    120.47   
    35. A(C   1,C   2,C   3)          120.49 -0.000009    0.00    120.49   
    36. A(C   1,C   2,H  12)          119.08  0.000103   -0.04    119.04   
    37. A(C   4,C   3,H  13)          120.00  0.000004   -0.00    120.00   
    38. A(C   2,C   3,H  13)          119.73  0.000046   -0.01    119.71   
    39. A(C   2,C   3,C   4)          120.27 -0.000050    0.02    120.29   
    40. A(C   5,C   4,H  14)          120.18 -0.000023    0.01    120.19   
    41. A(C   3,C   4,H  14)          120.27 -0.000001    0.00    120.27   
    42. A(C   3,C   4,C   5)          119.55  0.000024   -0.01    119.54   
    43. A(C   6,C   5,H  15)          119.85  0.000022   -0.01    119.85   
    44. A(C   4,C   5,H  15)          120.06 -0.000028    0.01    120.07   
    45. A(C   4,C   5,C   6)          120.09  0.000006   -0.00    120.08   
    46. A(C   5,C   6,H  16)          119.80  0.000096   -0.04    119.76   
    47. A(C   1,C   6,H  16)          119.53 -0.000054    0.02    119.55   
    48. A(C   1,C   6,C   5)          120.67 -0.000042    0.02    120.69   
    49. A(C   0,C   7,H  18)          109.69  0.000122   -0.12    109.57   
    50. A(C   8,C   7,H  17)          113.88 -0.000062    0.14    114.01   
    51. A(C   0,C   7,H  17)          112.60 -0.000042    0.10    112.71   
    52. A(C   0,C   7,C   8)          101.50 -0.000084    0.02    101.53   
    53. A(H  17,C   7,H  18)          108.61  0.000096   -0.12    108.50   
    54. A(C   8,C   7,H  18)          110.38 -0.000035   -0.02    110.36   
    55. A(C   7,C   8,C   9)          101.48  0.000050   -0.06    101.42   
    56. A(H  19,C   8,H  20)          108.37  0.000113   -0.09    108.28   
    57. A(C   9,C   8,H  20)          112.56 -0.000105    0.07    112.62   
    58. A(C   7,C   8,H  20)          113.42 -0.000069    0.05    113.47   
    59. A(C   9,C   8,H  19)          110.56  0.000010   -0.01    110.55   
    60. A(C   7,C   8,H  19)          110.36 -0.000006    0.04    110.40   
    61. A(C   8,C   9,O  10)          106.06 -0.000141   -0.03    106.03   
    62. A(O  10,C   9,H  22)          109.19  0.000146   -0.02    109.17   
    63. A(C   8,C   9,H  22)          111.13  0.000024    0.03    111.16   
    64. A(O  10,C   9,H  21)          109.07  0.000185   -0.08    108.99   
    65. A(C   8,C   9,H  21)          113.09 -0.000156    0.08    113.17   
    66. A(H  21,C   9,H  22)          108.22 -0.000043    0.01    108.23   
    67. A(C   0,O  10,C   9)          110.72  0.000145   -0.05    110.67   
    68. D(C   6,C   1,C   0,O  10)   -169.63  0.000038   -0.54   -170.17   
    69. D(C   2,C   1,C   0,C   7)   -106.84  0.000086   -0.66   -107.50   
    70. D(C   2,C   1,C   0,O  10)     10.98  0.000056   -0.64     10.34   
    71. D(C   2,C   1,C   0,H  11)    129.83  0.000038   -0.63    129.20   
    72. D(C   6,C   1,C   0,C   7)     72.55  0.000068   -0.56     71.98   
    73. D(C   3,C   2,C   1,C   6)     -0.66 -0.000011    0.05     -0.62   
    74. D(H  12,C   2,C   1,C   6)    178.63 -0.000025    0.09    178.72   
    75. D(H  12,C   2,C   1,C   0)     -1.98 -0.000043    0.19     -1.79   
    76. D(C   3,C   2,C   1,C   0)    178.73 -0.000029    0.15    178.87   
    77. D(H  13,C   3,C   2,H  12)      0.80  0.000013   -0.05      0.75   
    78. D(C   4,C   3,C   2,H  12)   -179.01  0.000017   -0.06   -179.07   
    79. D(H  13,C   3,C   2,C   1)   -179.92  0.000000   -0.00   -179.92   
    80. D(C   4,C   3,C   2,C   1)      0.28  0.000004   -0.02      0.26   
    81. D(C   5,C   4,C   3,H  13)   -179.60  0.000006   -0.03   -179.63   
    82. D(C   5,C   4,C   3,C   2)      0.20  0.000003   -0.02      0.19   
    83. D(H  14,C   4,C   3,H  13)      0.07  0.000004   -0.02      0.05   
    84. D(H  14,C   4,C   3,C   2)    179.87  0.000001   -0.00    179.87   
    85. D(H  15,C   5,C   4,H  14)     -0.15 -0.000009    0.02     -0.12   
    86. D(H  15,C   5,C   4,C   3)    179.52 -0.000010    0.04    179.56   
    87. D(C   6,C   5,C   4,H  14)   -179.96 -0.000002    0.00   -179.95   
    88. D(C   6,C   5,C   4,C   3)     -0.29 -0.000004    0.02     -0.27   
    89. D(H  16,C   6,C   5,H  15)     -0.07  0.000006   -0.01     -0.09   
    90. D(H  16,C   6,C   5,C   4)    179.74 -0.000001    0.01    179.74   
    91. D(C   1,C   6,C   5,H  15)   -179.92  0.000004   -0.00   -179.92   
    92. D(C   1,C   6,C   5,C   4)     -0.11 -0.000003    0.01     -0.09   
    93. D(H  16,C   6,C   1,C   2)   -179.26  0.000008   -0.04   -179.30   
    94. D(H  16,C   6,C   1,C   0)      1.33  0.000027   -0.13      1.20   
    95. D(C   5,C   6,C   1,C   2)      0.58  0.000010   -0.05      0.54   
    96. D(C   5,C   6,C   1,C   0)   -178.82  0.000029   -0.14   -178.97   
    97. D(C   8,C   7,C   0,O  10)    -33.40 -0.000036    0.02    -33.39   
    98. D(C   8,C   7,C   0,C   1)     88.21 -0.000080    0.02     88.24   
    99. D(H  17,C   7,C   0,H  11)     87.99  0.000099   -0.21     87.78   
   100. D(H  17,C   7,C   0,O  10)   -155.56  0.000111   -0.21   -155.77   
   101. D(H  17,C   7,C   0,C   1)    -33.94  0.000068   -0.20    -34.14   
   102. D(C   8,C   7,C   0,H  11)   -149.86 -0.000048    0.02   -149.84   
   103. D(H  19,C   8,C   7,H  18)    164.55 -0.000071    0.35    164.90   
   104. D(H  19,C   8,C   7,H  17)     42.08 -0.000125    0.42     42.50   
   105. D(H  19,C   8,C   7,C   0)    -79.19  0.000010    0.21    -78.97   
   106. D(C   9,C   8,C   7,H  18)    -78.22 -0.000037    0.33    -77.89   
   107. D(C   9,C   8,C   7,H  17)    159.31 -0.000091    0.40    159.71   
   108. D(C   9,C   8,C   7,C   0)     38.04  0.000045    0.19     38.23   
   109. D(H  21,C   9,C   8,H  19)    -32.78 -0.000036   -0.23    -33.00   
   110. D(H  21,C   9,C   8,C   7)   -149.86 -0.000060   -0.24   -150.10   
   111. D(O  10,C   9,C   8,H  20)   -151.93  0.000090   -0.37   -152.30   
   112. D(O  10,C   9,C   8,H  19)     86.72  0.000010   -0.30     86.42   
   113. D(H  21,C   9,C   8,H  20)     88.57  0.000043   -0.30     88.28   
   114. D(O  10,C   9,C   8,C   7)    -30.36 -0.000013   -0.31    -30.68   
   115. D(C   0,O  10,C   9,H  22)   -110.04 -0.000054    0.34   -109.69   
   116. D(C   0,O  10,C   9,H  21)    131.89 -0.000193    0.38    132.27   
   117. D(C   0,O  10,C   9,C   8)      9.79 -0.000027    0.35     10.14   
   118. D(C   9,O  10,C   0,H  11)    133.56  0.000090   -0.32    133.24   
   119. D(C   9,O  10,C   0,C   7)     15.07  0.000056   -0.24     14.82   
   120. D(C   9,O  10,C   0,C   1)   -107.30  0.000071   -0.34   -107.64   
    ----------------------------------------------------------------------------

Geometry step timings:
Preparation and reading OPT file:      0.001 s (15.005 %)
Internal coordinates            :      0.000 s ( 0.660 %)
B/P matrices and projection     :      0.002 s (29.055 %)
Hessian update/contruction      :      0.000 s ( 7.259 %)
Making the step                 :      0.001 s (23.116 %)
Converting the step to Cartesian:      0.000 s ( 2.275 %)
Storing new data                :      0.000 s ( 0.556 %)
Checking convergence            :      0.000 s ( 0.278 %)
Final printing                  :      0.001 s (21.761 %)
Total time                      :      0.006 s

Time for energy+gradient        :     36.484 s
Time for complete geometry iter :     36.691 s

         *************************************************************
         *                GEOMETRY OPTIMIZATION CYCLE   5            *
         *************************************************************
---------------------------------
CARTESIAN COORDINATES (ANGSTROEM)
---------------------------------
  C      1.007642    0.578907   -0.693669
  C     -0.428133    0.220530   -0.350530
  C     -0.816229   -1.104967   -0.117381
  C     -2.141278   -1.408593    0.220581
  C     -3.093721   -0.390281    0.323664
  C     -2.714800    0.936903    0.082644
  C     -1.392219    1.237767   -0.252637
  C      1.739742    1.281802    0.462902
  C      2.302459    0.090393    1.237039
  C      2.703602   -0.845763    0.100976
  O      1.786070   -0.585064   -0.969637
  H      1.003727    1.209164   -1.597810
  H     -0.074855   -1.897950   -0.213386
  H     -2.429667   -2.446264    0.400949
  H     -4.126752   -0.627348    0.584976
  H     -3.453170    1.738216    0.153690
  H     -1.103246    2.274725   -0.443771
  H      1.076782    1.926131    1.054624
  H      2.557980    1.898168    0.060834
  H      1.518524   -0.368699    1.857152
  H      3.147704    0.351432    1.887785
  H      2.641790   -1.909636    0.374358
  H      3.731119   -0.636830   -0.243310

----------------------------
CARTESIAN COORDINATES (A.U.)
----------------------------
  NO LB      ZA    FRAG     MASS         X           Y           Z
   0 C     6.0000    0    12.011    1.904167    1.093976   -1.310844
   1 C     6.0000    0    12.011   -0.809054    0.416742   -0.662406
   2 C     6.0000    0    12.011   -1.542450   -2.088086   -0.221819
   3 C     6.0000    0    12.011   -4.046428   -2.661854    0.416837
   4 C     6.0000    0    12.011   -5.846286   -0.737525    0.611636
   5 C     6.0000    0    12.011   -5.130229    1.770490    0.156174
   6 C     6.0000    0    12.011   -2.630913    2.339041   -0.477415
   7 C     6.0000    0    12.011    3.287636    2.422255    0.874759
   8 C     6.0000    0    12.011    4.351016    0.170817    2.337664
   9 C     6.0000    0    12.011    5.109066   -1.598261    0.190817
  10 O     8.0000    0    15.999    3.375184   -1.105611   -1.832349
  11 H     1.0000    0     1.008    1.896769    2.284988   -3.019424
  12 H     1.0000    0     1.008   -0.141455   -3.586605   -0.403240
  13 H     1.0000    0     1.008   -4.591406   -4.622769    0.757684
  14 H     1.0000    0     1.008   -7.798431   -1.185517    1.105444
  15 H     1.0000    0     1.008   -6.525545    3.284753    0.290432
  16 H     1.0000    0     1.008   -2.084834    4.298608   -0.838605
  17 H     1.0000    0     1.008    2.034823    3.639860    1.992951
  18 H     1.0000    0     1.008    4.833881    3.587018    0.114959
  19 H     1.0000    0     1.008    2.869595   -0.696741    3.509510
  20 H     1.0000    0     1.008    5.948299    0.664110    3.567396
  21 H     1.0000    0     1.008    4.992259   -3.608689    0.707433
  22 H     1.0000    0     1.008    7.050793   -1.203434   -0.459789

--------------------------------
INTERNAL COORDINATES (ANGSTROEM)
--------------------------------
 C      0   0   0     0.000000000000     0.00000000     0.00000000
 C      1   0   0     1.519087854643     0.00000000     0.00000000
 C      2   1   0     1.400685809094   121.51564081     0.00000000
 C      3   2   1     1.400771044767   120.48933923   178.87431702
 C      4   3   2     1.398117462157   120.28640405     0.26133491
 C      5   4   3     1.401102892734   119.53794102     0.18673980
 C      6   5   4     1.397194970809   120.08312396   359.73102703
 C      1   2   3     1.538729660975   112.80967503   252.49662087
 C      8   1   2     1.528199424216   101.52640695    88.23702892
 C      9   8   1     1.525759390490   101.41846642    38.23443732
 O      1   2   3     1.427213735516   111.51717690    10.34369945
 H      1   2   3     1.102138819166   108.47287058   129.20426264
 H      3   2   1     1.089804587965   119.04030597   358.21118509
 H      4   3   2     1.091999569897   119.71194277   180.08194890
 H      5   4   3     1.091621378032   120.27455549   179.86990286
 H      6   5   4     1.091943780987   120.07011286   179.55999372
 H      7   6   5     1.093306759226   119.76101281   179.74104427
 H      8   1   2     1.097638391744   112.70468800   325.85541257
 H      8   1   2     1.100490477744   109.57171267   204.94133494
 H      9   8   1     1.099936125437   110.39868749   281.02611523
 H      9   8   1     1.098204290609   113.46965353   159.26894943
 H     10   9   8     1.100174568693   113.17419806   209.90034440
 H     10   9   8     1.103620526241   111.15594660    87.85327313

---------------------------
INTERNAL COORDINATES (A.U.)
---------------------------
 C      0   0   0     0.000000000000     0.00000000     0.00000000
 C      1   0   0     2.870660018641     0.00000000     0.00000000
 C      2   1   0     2.646912578858   121.51564081     0.00000000
 C      3   2   1     2.647073650937   120.48933923   178.87431702
 C      4   3   2     2.642059106529   120.28640405     0.26133491
 C      5   4   3     2.647700752712   119.53794102     0.18673980
 C      6   5   4     2.640315850521   120.08312396   359.73102703
 C      1   2   3     2.907777653383   112.80967503   252.49662087
 C      8   1   2     2.887878389784   101.52640695    88.23702892
 C      9   8   1     2.883267394284   101.41846642    38.23443732
 O      1   2   3     2.697043094697   111.51717690    10.34369945
 H      1   2   3     2.082740529787   108.47287058   129.20426264
 H      3   2   1     2.059432210744   119.04030597   358.21118509
 H      4   3   2     2.063580125465   119.71194277   180.08194890
 H      5   4   3     2.062865446415   120.27455549   179.86990286
 H      6   5   4     2.063474699705   120.07011286   179.55999372
 H      7   6   5     2.066050355302   119.76101281   179.74104427
 H      8   1   2     2.074235954473   112.70468800   325.85541257
 H      8   1   2     2.079625615924   109.57171267   204.94133494
 H      9   8   1     2.078578041882   110.39868749   281.02611523
 H      9   8   1     2.075305348348   113.46965353   159.26894943
 H     10   9   8     2.079028634336   113.17419806   209.90034440
 H     10   9   8     2.085540550369   111.15594660    87.85327313


           ************************************************************
           *        Program running with 8 parallel MPI-processes     *
           *              working on a common directory               *
           ************************************************************
------------------------------------------------------------------------------
                   ___                                                        
                  /   \      - P O W E R E D   B Y -                         
                 /     \                                                     
                 |  |  |   _    _      __       _____    __    __             
                 |  |  |  | |  | |    /  \     |  _  \  |  |  /  |          
                  \  \/   | |  | |   /    \    | | | |  |  | /  /          
                 / \  \   | |__| |  /  /\  \   | |_| |  |  |/  /          
                |  |  |   |  __  | /  /__\  \  |    /   |      \           
                |  |  |   | |  | | |   __   |  |    \   |  |\   \          
                \     /   | |  | | |  |  |  |  | |\  \  |  | \   \       
                 \___/    |_|  |_| |__|  |__|  |_| \__\ |__|  \__/        
                                                                              
                      - O R C A' S   B I G   F R I E N D -                    
                                      &                                       
                       - I N T E G R A L  F E E D E R -                       
                                                                              
 v1 FN, 2020, v2 2021, v3 2022-2024                                           
------------------------------------------------------------------------------


----------------------
SHARK INTEGRAL PACKAGE
----------------------

Number of atoms                             ...     23
Number of basis functions                   ...    214
Number of shells                            ...    102
Maximum angular momentum                    ...      2
Integral batch strategy                     ... SHARK/LIBINT Hybrid
RI-J (if used) integral strategy            ... SPLIT-RIJ (Revised 2003 algorithm where possible)
Printlevel                                  ...      1
Contraction scheme used                     ... SEGMENTED contraction
Prescreening option                         ... SCHWARTZ
   Thresh                                   ... 1.000e-12
   Tcut                                     ... 1.000e-14
   Tpresel                                  ... 1.000e-14 
Coulomb Range Separation                    ... NOT USED
Exchange Range Separation                   ... NOT USED
Multipole approximations                    ... NOT USED
Finite Nucleus Model                        ... NOT USED
CABS basis                                  ... NOT available
Auxiliary Coulomb fitting basis             ... AVAILABLE
   # of basis functions in Aux-J            ...    671
   # of shells in Aux-J                     ...    225
   Maximum angular momentum in Aux-J        ...      4
Auxiliary J/K fitting basis                 ... NOT available
Auxiliary Correlation fitting basis         ... AVAILABLE
   # of basis functions in Aux-C            ...    696
   # of shells in Aux-C                     ...    248
   Maximum angular momentum in Aux-C        ...      3
Auxiliary 'external' fitting basis          ... NOT available

Checking pre-screening integrals            ... done (  0.0 sec) Dimension = 102
Check shell pair data                       ... done (  0.0 sec)
Shell pair information
Shell pair cut-off parameter TPreSel        ...   1.0e-14
Total number of shell pairs                 ...      5253
Shell pairs after pre-screening             ...      4885
Total number of primitive shell pairs       ...     18707
Primitive shell pairs kept                  ...     12758
          la=0 lb=0:   1540 shell pairs
          la=1 lb=0:   1808 shell pairs
          la=1 lb=1:    555 shell pairs
          la=2 lb=0:    579 shell pairs
          la=2 lb=1:    342 shell pairs
          la=2 lb=2:     61 shell pairs

Calculating one electron integrals          ... done (  0.0 sec)
Calculating RI/J V-Matrix + Cholesky decomp.... done (  0.0 sec)
Calculating RI/C V-Matrix + Cholesky decomp.... done (  0.0 sec)
Calculating Nuclear repulsion               ... done (  0.0 sec) ENN=    596.499362814828 Eh

Diagonalization of the overlap matrix:
Smallest eigenvalue                        ... 2.950e-04
Time for diagonalization                   ...    0.007 sec
Threshold for overlap eigenvalues          ... 1.000e-07
Number of eigenvalues below threshold      ... 0
Time for construction of square roots      ...    0.003 sec
Total time needed                          ...    0.010 sec

-------------------
DFT GRID GENERATION
-------------------

General Integration Accuracy     IntAcc      ... 4.388
Radial Grid Type                 RadialGrid  ... OptM3 with GC (2021)
Angular Grid (max. ang.)         AngularGrid ... 4 (Lebedev-302)
Angular grid pruning method      GridPruning ... 4 (adaptive)
Weight generation scheme         WeightScheme... mBecke (2022)
Basis function cutoff            BFCut       ... 1.0000e-12
Integration weight cutoff        WCut        ... 1.0000e-14
Partially contracted basis set               ... off
Rotationally invariant grid construction     ... off
Angular grids for H and He will be reduced by one unit

Total number of grid points                  ...   104203
Total number of batches                      ...     1639
Average number of points per batch           ...       63
Average number of grid points per atom       ...     4531

--------------------
COSX GRID GENERATION
--------------------

GRIDX 1
-------
General Integration Accuracy     IntAcc      ... 3.816
Radial Grid Type                 RadialGrid  ... OptM3 with GC (2021)
Angular Grid (max. ang.)         AngularGrid ... 1 (Lebedev-50)
Angular grid pruning method      GridPruning ... 4 (adaptive)
Weight generation scheme         WeightScheme... mBecke (2022)
Basis function cutoff            BFCut       ... 1.0000e-12
Integration weight cutoff        WCut        ... 1.0000e-14
Partially contracted basis set               ... on
Rotationally invariant grid construction     ... off
Angular grids for H and He will be reduced by one unit

Total number of grid points                  ...    13290
Total number of batches                      ...      118
Average number of points per batch           ...      112
Average number of grid points per atom       ...      578
UseSFitting                                  ... on

GRIDX 2
-------
General Integration Accuracy     IntAcc      ... 4.020
Radial Grid Type                 RadialGrid  ... OptM3 with GC (2021)
Angular Grid (max. ang.)         AngularGrid ... 2 (Lebedev-110)
Angular grid pruning method      GridPruning ... 4 (adaptive)
Weight generation scheme         WeightScheme... mBecke (2022)
Basis function cutoff            BFCut       ... 1.0000e-12
Integration weight cutoff        WCut        ... 1.0000e-14
Partially contracted basis set               ... on
Rotationally invariant grid construction     ... off
Angular grids for H and He will be reduced by one unit

Total number of grid points                  ...    28460
Total number of batches                      ...      233
Average number of points per batch           ...      122
Average number of grid points per atom       ...     1237
UseSFitting                                  ... on

GRIDX 3
-------
General Integration Accuracy     IntAcc      ... 4.338
Radial Grid Type                 RadialGrid  ... OptM3 with GC (2021)
Angular Grid (max. ang.)         AngularGrid ... 3 (Lebedev-194)
Angular grid pruning method      GridPruning ... 4 (adaptive)
Weight generation scheme         WeightScheme... mBecke (2022)
Basis function cutoff            BFCut       ... 1.0000e-12
Integration weight cutoff        WCut        ... 1.0000e-14
Partially contracted basis set               ... on
Rotationally invariant grid construction     ... off
Angular grids for H and He will be reduced by one unit

Total number of grid points                  ...    62302
Total number of batches                      ...      497
Average number of points per batch           ...      125
Average number of grid points per atom       ...     2709
UseSFitting                                  ... on
Initializing property integral containers    ... done (  0.0 sec)

SHARK setup successfully completed in   1.2 seconds

Maximum memory used throughout the entire STARTUP-calculation: 28.7 MB


           ************************************************************
           *        Program running with 8 parallel MPI-processes     *
           *              working on a common directory               *
           ************************************************************
Occupation numbers will be reassigned to an Aufbau configuration
             **** ENERGY FILE WAS UPDATED (calc.en.tmp) ****
Finished Guess after   0.1 sec
Maximum memory used throughout the entire GUESS-calculation: 12.3 MB


           ************************************************************
           *        Program running with 8 parallel MPI-processes     *
           *              working on a common directory               *
           ************************************************************
--------------------
CPCM SOLVATION MODEL
--------------------
CPCM parameters:
  Epsilon                                         ...      16.7000
  Refrac                                          ...       1.2750
  Rsolv                                           ...       1.3000
  Surface type                                    ... GAUSSIAN VDW
  Discretization scheme                           ... Constant charge density
    Threshold for H atoms                         ...       5.0000 (charges/Ang^2)
    Threshold for non-H atoms                     ...       5.0000 (charges/Ang^2)
  Epsilon function type                           ...         CPCM
Solvent:                                          ... CUSTOM
Radii:
  Scheme                                          ... Element-dependent radii
  Radius for C  used is    3.8550 Bohr (=   2.0400 Ang.)
  Radius for O  used is    3.4469 Bohr (=   1.8240 Ang.)
  Radius for H  used is    2.4944 Bohr (=   1.3200 Ang.)
Calculating surface                               ...        done! (  0.0s)
Cavity surface points                             ...         2012
Cavity Volume                                     ...    1309.7283
Cavity Surface-area                               ...     705.3188
Calculating surface distance matrix               ...        done! (  0.1s)
Performing Cholesky decomposition & store         ...        done! (  0.1s)
Overall time for CPCM initialization              ...                 0.2s

----------------------------------------D-I-I-S--------------------------------------------
Iteration    Energy (Eh)           Delta-E    RMSDP     MaxDP     DIISErr   Damp  Time(sec)
-------------------------------------------------------------------------------------------
               ***  Starting incremental Fock matrix formation  ***
                              *** Initializing SOSCF ***
---------------------------------------S-O-S-C-F--------------------------------------
Iteration    Energy (Eh)           Delta-E    RMSDP     MaxDP     MaxGrad    Time(sec)
--------------------------------------------------------------------------------------
    1    -462.1668519004368818     0.00e+00  1.00e-04  1.75e-03  2.22e-04     1.6
               *** Restarting incremental Fock matrix formation ***
    2    -462.1669582748685343    -1.06e-04  4.86e-05  8.65e-04  3.94e-04     1.5
    3    -462.1669761202903146    -1.78e-05  1.75e-05  2.99e-04  1.30e-04     1.3
    4    -462.1669774724260833    -1.35e-06  2.57e-06  4.91e-05  1.18e-05     1.2
    5    -462.1669774872597145    -1.48e-08  1.03e-06  2.20e-05  8.60e-06     1.1
    6    -462.1669774947507676    -7.49e-09  3.36e-07  7.25e-06  1.36e-06     1.1
    7    -462.1669774949306202    -1.80e-10  1.15e-07  3.36e-06  1.32e-06     1.0
                 **** Energy Check signals convergence ****

               *****************************************************
               *                     SUCCESS                       *
               *           SCF CONVERGED AFTER   7 CYCLES          *
               *****************************************************

Recomputing exchange energy using gridx3       ... done (    2.161 sec)
Old exchange energy                            :    -34.080519533 Eh
New exchange energy                            :    -34.080691963 Eh
Exchange energy change after final integration :     -0.000172430 Eh
Total energy after final integration           :   -462.167149925 Eh
             **** ENERGY FILE WAS UPDATED (calc.en.tmp) ****

----------------
TOTAL SCF ENERGY
----------------

Total Energy       :       -462.16714992528807 Eh          -12576.20751 eV

Components:
Nuclear Repulsion  :        596.49936281482849 Eh           16231.57286 eV
Electronic Energy  :      -1058.65769719952095 Eh          -28807.54049 eV
One Electron Energy:      -1808.78452258158768 Eh          -49219.52913 eV
Two Electron Energy:        750.12682538206661 Eh           20411.98864 eV
CPCM Dielectric    :         -0.00864311023802 Eh              -0.23519 eV

Virial components:
Potential Energy   :       -920.18297697428238 Eh          -25039.45178 eV
Kinetic Energy     :        458.01582704899437 Eh           12463.24427 eV
Virial Ratio       :          2.00906371053385

DFT components:
N(Alpha)           :       39.999974695421 electrons
N(Beta)            :       39.999974695421 electrons
N(Total)           :       79.999949390842 electrons
E(X)               :      -30.256752256933 Eh       
E(C)               :       -1.956845412233 Eh       
E(XC)              :      -32.213597669166 Eh       

CPCM Solvation Model Properties:
Surface-charge          :         -0.02338056843009
Corrected charge        :          0.00000000000000
Outlying charge corr.   :          0.00003554263699 Eh               0.00097 eV
Free-energy (cav+disp)  :  This term is not implemented in the current solvation scheme

---------------
SCF CONVERGENCE
---------------

  Last Energy change         ...    1.7985e-10  Tolerance :   1.0000e-09
  Last MAX-Density change    ...    3.3590e-06  Tolerance :   1.0000e-08
  Last RMS-Density change    ...    1.1530e-07  Tolerance :   1.0000e-09
  Last DIIS Error            ...    2.9688e-03  Tolerance :   1.0000e-08
  Last Orbital Gradient      ...    1.3215e-06  Tolerance :   2.0000e-06
  Last Orbital Rotation      ...    1.5460e-06  Tolerance :   2.0000e-06


Total SCF time: 0 days 0 hours 0 min 11 sec 
Finished LeanSCF after  11.4 sec

Maximum memory used throughout the entire LEANSCF-calculation: 25.5 MB


           ************************************************************
           *        Program running with 8 parallel MPI-processes     *
           *              working on a common directory               *
           ************************************************************

------------------------------------------------------------------------------
                                ORCA  MP2 
------------------------------------------------------------------------------

Freezing NCore=22 chemical core electrons

----------------------
RI-MP2 ENERGY+GRADIENT
----------------------
Dimension of the orbital basis            ...  214
Dimension of the AuxC basis               ...  696
Memory devoted to MP2                     ... 8000 MB   
Data format for matrix containers         ... DOUBLE
Compression type for matrix containers    ... UNCOMPRESSED
Overall scaling of the MP2 energy         ...   2.700e-01

-----------------------
SHARK RI TRANSFORMATION
-----------------------

Number of basis functions                ...    214
Number of aux functions                  ...    696
Number of operators                      ...      1
Generation of IJK                        ... YES
Generation of IAK                        ... YES
Generation of ABK                        ... NO
Orbital Range Operator  0:    0-  39 to   40- 213

Aux basis identifier                     ...   AUXC
Contraction scheme used                  ... SEGMENTED
Do orthogonalization                     ... YES
All operator combinations                ... NO
Transpose (ia|K)                         ... NO
Integral generator used                  ... LIBINT
Starting integral generation + trafo... 
Half trafo (segmented) done. Total time =  0.1 sec. integrals=  0.1 sec trafo=  0.0 sec
Integral generation and half transformation done (  0.1 sec)

Reading or making V^(-1/2)          ... done (  0.0 sec)
Sorting IJK integrals               ... done (  0.1 sec)
Sorting IAK integrals               ... done (  0.1 sec)

SHARK RI integral transformation done. Total time =  0.3 sec.

Opening buffers                              ... done
Frozen core precalculation                   ... done

Starting loop over batches of integrals:

Operator 0  - window                       ... ( 11- 39)x( 40-213)
Operator 0  - Memory available             ...  8000 MB
Operator 0  - Memory needed per MO         ...   0.9 MB
Operator 0  - Number of orbitals per batch ... 4
Operator 0  - Number of batches            ... 1

OPERATOR  0   PASS   0:  MOs    11 ...   14 +   15 ...   18 +   19 ...   22 +   23 ...   26
                            +   27 ...   30 +   31 ...   34 +   35 ...   38 +   39 ...   39
  Reading integrals       ... ok
  Internal MO  13
Closing buffer GIPV ( 0.03 GB; CompressionRatio= 1.00)
Time spent in pair loops =     1.006 sec
Deleting buffers (Ka|jb) ...done

-----------------------------------------------
 RI-MP2 CORRELATION ENERGY:     -0.500751880 Eh
-----------------------------------------------


---------------------
MP2 DENSITY FORMATION
---------------------

Completing the external part of the density      ... done
Storing the unrelaxed density                    ... done

Re-sorting 3-index density container for op 0    ... done
Computing external part of the Lagrangian        ... done
Calculating the xc-kernel                        ... done
Calculating G(D)                                 ... done
Completing the Lagrangian                        ... done
Solving the Z-vector equations                   ... Using XC Grid                  ... (calc.grid_cpscf.tmp) 
Recalculating density on grid  ... (calc.grho_cpscf0.tmp) done
Calculating the xc-kernel      ... (calc.fxc_cpscf0.tmp) done

-------------------
SHARK CP-SCF DRIVER
-------------------

Dimension of the orbital basis          ...    214
Dimension of the CPSCF-problem          ...   6960
Number of operators                     ...      1
Max. number of iterations               ...    128
Convergence Tolerance                   ... 3.0e-05
Number of perturbations                 ...      1
Perturbation type                       ... REAL

----------------------------
POPLE LINEAR EQUATION SOLVER
----------------------------

  ITERATION   0:   ||err||_max =   3.7221e-02 (   0.9 sec)
  ITERATION   1:   ||err||_max =   7.4534e-03 (   0.9 sec)
  ITERATION   2:   ||err||_max =   2.5412e-03 (   0.9 sec)
  ITERATION   3:   ||err||_max =   5.7988e-04 (   0.9 sec)
  ITERATION   4:   ||err||_max =   2.4157e-04 (   0.9 sec)
  ITERATION   5:   ||err||_max =   9.2853e-05 (   0.9 sec)
  ITERATION   6:   ||err||_max =   2.5318e-05 (   0.9 sec)
done
Finalizing the relaxed density                   ... done
Transforming P to the AO basis                   ... done
Storing the relaxed density                      ... done

------------------------------------
ENERGY WEIGHTED DENSITY FINALIZATION
------------------------------------

Gathering the parts of the W-matrix              ... done
Forming the Z-density                            ... done
Transforming Z to the AO basis                   ... done
Calculating G(Z)                                 ... done
Finalizing the W-matrix                          ... done
Transforming W to the AO basis and storing       ... done

----------------------------------
MP2 DERIVATIVE INTEGRAL GENERATION
----------------------------------

Input SCF Electron Density              ... calc.scfp
Input Correlated Electron Density       ... calc.pmp2re
Input Energy Weighted Density           ... calc.wmp2.tmp

Nuclear repulsion gradient              ... done (  0.0 sec)
HCore & Overlap gradient  (SHARK)       ... done (  0.1 sec)
Two-electron RIJ gradient terms         ... done (  0.5 sec)

-----------------------------------------------------------
MP2 COSX Grid Generation
-----------------------------------------------------------

General Integration Accuracy     IntAcc      ... 4.871
Radial Grid Type                 RadialGrid  ... OptM3 with GC (2021)
Angular Grid (max. ang.)         AngularGrid ... 4 (Lebedev-302)
Angular grid pruning method      GridPruning ... 4 (adaptive)
Weight generation scheme         WeightScheme... mBecke (2022)
Basis function cutoff            BFCut       ... 1.0000e-12
Integration weight cutoff        WCut        ... 1.0000e-14
Partially contracted basis set               ... on
Rotationally invariant grid construction     ... off
Angular grids for H and He will be reduced by one unit

Total number of grid points                  ...   119200
Total number of batches                      ...      943
Average number of points per batch           ...      126
Average number of grid points per atom       ...     5183
UseSFitting                                  ... on
Two-electron COSX gradient terms        ... 
Integration Timings:
Total Time                  =     5.7 sec
Basis fcn evaluation        =     0.1 sec
Density evaluation          =     0.1 sec
A evaluation                =     4.7 sec
A derivative evaluation     =     0.0 sec
S-fit derivative evaluation =     0.0 sec
anal. over. der. evaluation =     0.0 sec
num. over. der. evaluation  =     0.4 sec
K(P) evaluation             =     0.1 sec
finalize                    =     0.0 sec

done (  6.4 sec)
CPCM gradient                           ... done (  0.6 sec)
DFT XC gradient                         ... Exchange-correlation gradient    ... done
done (  0.8 sec)
Empirical dispersion gradient           ... 
-------------------
DISPERSION GRADIENT
-------------------

   1   C   :    0.000110580    0.000098280   -0.000139471
   2   C   :   -0.000199152    0.000029796   -0.000115749
   3   C   :   -0.000293729   -0.000201082   -0.000063716
   4   C   :   -0.000168858   -0.000150420    0.000018828
   5   C   :   -0.000160626   -0.000034544    0.000025721
   6   C   :   -0.000197155    0.000077482    0.000006812
   7   C   :   -0.000252727    0.000123856   -0.000058696
   8   C   :    0.000205857    0.000173912    0.000064473
   9   C   :    0.000258564    0.000012980    0.000178931
  10   C   :    0.000288326   -0.000121074    0.000015524
  11   O   :    0.000147909   -0.000079767   -0.000136382
  12   H   :    0.000042000    0.000088094   -0.000147534
  13   H   :   -0.000046331   -0.000170604   -0.000034475
  14   H   :   -0.000048233   -0.000114862    0.000019345
  15   H   :   -0.000111858   -0.000025537    0.000027330
  16   H   :   -0.000090645    0.000083640    0.000007638
  17   H   :   -0.000068316    0.000141477   -0.000034808
  18   H   :    0.000064007    0.000149893    0.000090273
  19   H   :    0.000090777    0.000123387    0.000005730
  20   H   :    0.000097922   -0.000024584    0.000174907
  21   H   :    0.000085558    0.000009689    0.000103791
  22   H   :    0.000119138   -0.000127067    0.000013731
  23   H   :    0.000126992   -0.000062944   -0.000022203

Difference to translation invariance:
           :   -0.0000000000   -0.0000000000    0.0000000000

Difference to rotation invariance:
           :    0.0000000000   -0.0000000000   -0.0000000000

Norm of the Dispersion gradient    ...    0.0010278465
RMS gradient                       ...    0.0001237382
MAX gradient                       ...    0.0002937289
done (  0.0 sec)

-------
TIMINGS
-------

Total time                :   20.474 sec
Integral trafo            :    0.269 sec (  1.3%)
FC preparation            :    0.068 sec (  0.3%)
I/O of integrals          :    0.083 sec (  0.4%)
K(i,j) operators          :    0.139 sec (  0.7%)
T(i,j) pair energies      :    0.024 sec (  0.1%)
V**(-1/2)                 :    0.138 sec (  0.7%)
Gamma(ia|P)               :    0.133 sec (  0.6%)
Gamma-Trafo               :    0.045 sec (  0.2%)
D(virtual)                :    0.006 sec (  0.0%)
D(internal)               :    0.169 sec (  0.8%)
W(virtual)                :    0.012 sec (  0.1%)
W(internal)               :    0.206 sec (  1.0%)
L(virtual)                :    0.155 sec (  0.8%)
L(internal)               :    0.019 sec (  0.1%)
XC kernel                 :    0.022 sec (  0.1%)
G(D)                      :    1.692 sec (  8.3%)
G(Z)                      :    1.709 sec (  8.3%)
Z-vector solution         :    6.430 sec ( 31.4%)
3-index derivative        :    0.276 sec (  1.3%)
2-index derivative        :    0.035 sec (  0.2%)
Fock matrix gradient      :    8.436 sec ( 41.2%)


---------------------------------------
MP2 TOTAL ENERGY:     -462.667901805 Eh
---------------------------------------

The final MP2 gradient
  0:  -0.00016419   0.00006450   0.00026050
  1:   0.00023770   0.00007990  -0.00020810
  2:   0.00031303  -0.00012013   0.00001911
  3:  -0.00007926  -0.00027361   0.00004128
  4:  -0.00025266  -0.00007271   0.00005579
  5:  -0.00014191   0.00022270   0.00001418
  6:  -0.00000073   0.00016710  -0.00004718
  7:   0.00023669  -0.00002558  -0.00014075
  8:  -0.00025138  -0.00011795  -0.00009892
  9:   0.00024818  -0.00002655   0.00004265
 10:   0.00000704   0.00004562  -0.00021635
 11:  -0.00001295   0.00004965   0.00004794
 12:  -0.00006288  -0.00002362  -0.00000453
 13:  -0.00000572   0.00001858   0.00000085
 14:   0.00001554   0.00000878  -0.00000775
 15:  -0.00000053  -0.00002512  -0.00001817
 16:   0.00003022  -0.00002195  -0.00000933
 17:  -0.00003527  -0.00000272   0.00003438
 18:  -0.00004205   0.00001918  -0.00000234
 19:   0.00006229   0.00004096   0.00010108
 20:  -0.00000732   0.00004814   0.00003562
 21:  -0.00002293   0.00002461   0.00011523
 22:  -0.00003050  -0.00010283  -0.00001069

-----------------------------------
NORM OF THE MP2 GRADIENT:  0.000955
-----------------------------------

Maximum memory used throughout the entire MP2-calculation: 50.1 MB


-------------------------------------------------------------------------------
                          DFT DISPERSION CORRECTION                            
                                                                               
                              DFTD3 V3.1  Rev 1                                
                          USING Becke-Johnson damping                          
-------------------------------------------------------------------------------
-------------------------   ----------------
Dispersion correction           -0.019512693
-------------------------   ----------------


-------------------------   --------------------
FINAL SINGLE POINT ENERGY      -462.687414498334
-------------------------   --------------------

------------------------------------------------------------------------------
                         ORCA GEOMETRY RELAXATION STEP
------------------------------------------------------------------------------

Reading the OPT-File                    .... done
Getting information on internals        .... done
Copying old internal coords+grads       .... done
Making the new internal coordinates     .... (2022 redundants) done
Validating the new internal coordinates .... (2022 redundants) done
Calculating the B-matrix                .... done
Calculating the G,G- and P matrices     .... done
Transforming gradient to internals      .... done
Projecting the internal gradient        .... done
Number of atoms                         ....  23
Number of internal coordinates          .... 120
Current Energy                          ....  -462.687414498 Eh
Current gradient norm                   ....     0.000955109 Eh/bohr
Maximum allowed component of the step   ....  0.300
Current trust radius                    ....  0.450
Updating the Hessian (BFGS)             .... done
Forming the augmented Hessian           .... done
Diagonalizing the augmented Hessian     .... done
Last element of RFO vector              ....  0.999785276
Lowest eigenvalues of augmented Hessian:
 -0.000003950  0.005515524  0.013512268  0.016544691  0.021802413
Length of the computed step             ....  0.020726480
The final length of the internal step   ....  0.020726480
Converting the step to Cartesian space:
 Initial RMS(Int)=    0.0018920601
Transforming coordinates:
 Iter   0:  RMS(Cart)=    0.0053652544 RMS(Int)=    0.0018923875
done
Storing new coordinates                 .... done
The predicted energy change is          ....    -0.000001976
Previously predicted energy change      ....    -0.000007091
Actually observed energy change         ....    -0.000009887
Ratio of predicted to observed change   ....     1.394303616
New trust radius                        ....     0.450000000

                                .--------------------.
          ----------------------|Geometry convergence|-------------------------
          Item                value                   Tolerance       Converged
          ---------------------------------------------------------------------
          Energy change      -0.0000098867            0.0000010000      NO
          RMS gradient        0.0000693122            0.0000300000      NO
          MAX gradient        0.0002797150            0.0001000000      NO
          RMS step            0.0018920601            0.0006000000      NO
          MAX step            0.0064751078            0.0010000000      NO
          ........................................................
          Max(Bonds)      0.0003      Max(Angles)    0.06
          Max(Dihed)        0.37      Max(Improp)    0.00
          ---------------------------------------------------------------------

The optimization has not yet converged - more geometry cycles are needed


    ---------------------------------------------------------------------------
                         Redundant Internal Coordinates
                            (Angstroem and degrees)

        Definition                    Value    dE/dq     Step     New-Value
    ----------------------------------------------------------------------------
     1. B(C   1,C   0)                1.5191 -0.000049  0.0000    1.5191   
     2. B(C   2,C   1)                1.4007  0.000230 -0.0002    1.4005   
     3. B(C   3,C   2)                1.4008  0.000280 -0.0003    1.4005   
     4. B(C   4,C   3)                1.3981  0.000241 -0.0003    1.3978   
     5. B(C   5,C   4)                1.4011  0.000245 -0.0002    1.4009   
     6. B(C   6,C   1)                1.4049  0.000216 -0.0002    1.4047   
     7. B(C   6,C   5)                1.3972  0.000223 -0.0003    1.3969   
     8. B(C   7,C   0)                1.5387 -0.000062 -0.0000    1.5387   
     9. B(C   8,C   7)                1.5282 -0.000009 -0.0001    1.5281   
    10. B(C   9,C   8)                1.5258  0.000025 -0.0003    1.5255   
    11. B(O  10,C   9)                1.4339  0.000180 -0.0001    1.4338   
    12. B(O  10,C   0)                1.4272  0.000122  0.0000    1.4273   
    13. B(H  11,C   0)                1.1021 -0.000009  0.0000    1.1022   
    14. B(H  12,C   2)                1.0898 -0.000028  0.0000    1.0898   
    15. B(H  13,C   3)                1.0920 -0.000016  0.0000    1.0920   
    16. B(H  14,C   4)                1.0916 -0.000016 -0.0000    1.0916   
    17. B(H  15,C   5)                1.0919 -0.000017 -0.0000    1.0919   
    18. B(H  16,C   6)                1.0933 -0.000011 -0.0000    1.0933   
    19. B(H  17,C   7)                1.0976  0.000038 -0.0001    1.0976   
    20. B(H  18,C   7)                1.1005 -0.000020  0.0000    1.1005   
    21. B(H  19,C   8)                1.0999 -0.000007  0.0000    1.1000   
    22. B(H  20,C   8)                1.0982  0.000024 -0.0000    1.0982   
    23. B(H  21,C   9)                1.1002  0.000003 -0.0000    1.1001   
    24. B(H  22,C   9)                1.1036 -0.000044  0.0001    1.1037   
    25. A(O  10,C   0,H  11)          108.04  0.000043    0.00    108.04   
    26. A(C   1,C   0,O  10)          111.52 -0.000088    0.00    111.52   
    27. A(C   1,C   0,H  11)          108.47 -0.000028    0.00    108.47   
    28. A(C   7,C   0,H  11)          110.92 -0.000063    0.00    110.92   
    29. A(C   1,C   0,C   7)          112.81  0.000146   -0.01    112.80   
    30. A(C   7,C   0,O  10)          104.97 -0.000014    0.00    104.98   
    31. A(C   2,C   1,C   6)          118.91 -0.000009   -0.01    118.91   
    32. A(C   0,C   1,C   6)          119.57  0.000059   -0.01    119.56   
    33. A(C   0,C   1,C   2)          121.52 -0.000050    0.02    121.53   
    34. A(C   3,C   2,H  12)          120.47 -0.000057    0.02    120.49   
    35. A(C   1,C   2,C   3)          120.49 -0.000006    0.00    120.49   
    36. A(C   1,C   2,H  12)          119.04  0.000064   -0.02    119.02   
    37. A(C   4,C   3,H  13)          120.00 -0.000013    0.00    120.00   
    38. A(C   2,C   3,H  13)          119.71  0.000013   -0.01    119.71   
    39. A(C   2,C   3,C   4)          120.29 -0.000000    0.00    120.29   
    40. A(C   5,C   4,H  14)          120.19 -0.000003    0.00    120.19   
    41. A(C   3,C   4,H  14)          120.27  0.000008   -0.00    120.27   
    42. A(C   3,C   4,C   5)          119.54 -0.000006   -0.00    119.53   
    43. A(C   6,C   5,H  15)          119.85  0.000021   -0.01    119.84   
    44. A(C   4,C   5,H  15)          120.07 -0.000011    0.00    120.08   
    45. A(C   4,C   5,C   6)          120.08 -0.000010    0.00    120.08   
    46. A(C   5,C   6,H  16)          119.76  0.000018   -0.02    119.75   
    47. A(C   1,C   6,H  16)          119.55 -0.000048    0.01    119.56   
    48. A(C   1,C   6,C   5)          120.69  0.000030    0.00    120.69   
    49. A(C   0,C   7,H  18)          109.57 -0.000015   -0.04    109.54   
    50. A(C   8,C   7,H  17)          114.01 -0.000051    0.06    114.07   
    51. A(C   0,C   7,H  17)          112.70 -0.000017    0.04    112.74   
    52. A(C   0,C   7,C   8)          101.53  0.000024    0.01    101.53   
    53. A(H  17,C   7,H  18)          108.50 -0.000014   -0.04    108.46   
    54. A(C   8,C   7,H  18)          110.36  0.000078   -0.03    110.33   
    55. A(C   7,C   8,C   9)          101.42  0.000054   -0.04    101.38   
    56. A(H  19,C   8,H  20)          108.28 -0.000061   -0.00    108.28   
    57. A(C   9,C   8,H  20)          112.62  0.000039    0.02    112.65   
    58. A(C   7,C   8,H  20)          113.47 -0.000058    0.04    113.51   
    59. A(C   9,C   8,H  19)          110.55  0.000039   -0.02    110.53   
    60. A(C   7,C   8,H  19)          110.40 -0.000004    0.00    110.40   
    61. A(C   8,C   9,O  10)          106.03 -0.000075   -0.01    106.02   
    62. A(O  10,C   9,H  22)          109.17  0.000015   -0.01    109.17   
    63. A(C   8,C   9,H  22)          111.16  0.000082   -0.02    111.14   
    64. A(O  10,C   9,H  21)          108.99  0.000098   -0.04    108.95   
    65. A(C   8,C   9,H  21)          113.17 -0.000085    0.06    113.23   
    66. A(H  21,C   9,H  22)          108.23 -0.000031    0.01    108.25   
    67. A(C   0,O  10,C   9)          110.67 -0.000009   -0.01    110.65   
    68. D(C   6,C   1,C   0,O  10)   -170.17  0.000034   -0.32   -170.48   
    69. D(C   2,C   1,C   0,C   7)   -107.50  0.000022   -0.37   -107.87   
    70. D(C   2,C   1,C   0,O  10)     10.34  0.000042   -0.37      9.97   
    71. D(C   2,C   1,C   0,H  11)    129.20  0.000024   -0.37    128.84   
    72. D(C   6,C   1,C   0,C   7)     71.98  0.000014   -0.32     71.67   
    73. D(C   3,C   2,C   1,C   6)     -0.62  0.000001    0.01     -0.61   
    74. D(H  12,C   2,C   1,C   6)    178.72 -0.000009    0.05    178.77   
    75. D(H  12,C   2,C   1,C   0)     -1.79 -0.000017    0.10     -1.69   
    76. D(C   3,C   2,C   1,C   0)    178.87 -0.000006    0.06    178.94   
    77. D(H  13,C   3,C   2,H  12)      0.75  0.000009   -0.03      0.72   
    78. D(C   4,C   3,C   2,H  12)   -179.07  0.000009   -0.04   -179.10   
    79. D(H  13,C   3,C   2,C   1)   -179.92 -0.000001    0.00   -179.92   
    80. D(C   4,C   3,C   2,C   1)      0.26 -0.000001   -0.00      0.26   
    81. D(C   5,C   4,C   3,H  13)   -179.63  0.000001   -0.01   -179.64   
    82. D(C   5,C   4,C   3,C   2)      0.19  0.000001   -0.01      0.18   
    83. D(H  14,C   4,C   3,H  13)      0.05  0.000001   -0.01      0.04   
    84. D(H  14,C   4,C   3,C   2)    179.87  0.000001   -0.00    179.87   
    85. D(H  15,C   5,C   4,H  14)     -0.12 -0.000005    0.02     -0.11   
    86. D(H  15,C   5,C   4,C   3)    179.56 -0.000005    0.02    179.58   
    87. D(C   6,C   5,C   4,H  14)   -179.95 -0.000001    0.00   -179.95   
    88. D(C   6,C   5,C   4,C   3)     -0.27 -0.000001    0.01     -0.26   
    89. D(H  16,C   6,C   5,H  15)     -0.09  0.000005   -0.02     -0.10   
    90. D(H  16,C   6,C   5,C   4)    179.74  0.000001   -0.00    179.74   
    91. D(C   1,C   6,C   5,H  15)   -179.92  0.000005   -0.01   -179.94   
    92. D(C   1,C   6,C   5,C   4)     -0.09  0.000001    0.00     -0.09   
    93. D(H  16,C   6,C   1,C   2)   -179.30 -0.000001   -0.01   -179.31   
    94. D(H  16,C   6,C   1,C   0)      1.20  0.000007   -0.06      1.14   
    95. D(C   5,C   6,C   1,C   2)      0.54 -0.000001   -0.01      0.53   
    96. D(C   5,C   6,C   1,C   0)   -178.97  0.000007   -0.06   -179.03   
    97. D(C   8,C   7,C   0,O  10)    -33.39 -0.000035    0.07    -33.32   
    98. D(C   8,C   7,C   0,C   1)     88.24 -0.000069    0.07     88.31   
    99. D(H  17,C   7,C   0,H  11)     87.78  0.000008   -0.03     87.75   
   100. D(H  17,C   7,C   0,O  10)   -155.77  0.000020   -0.02   -155.79   
   101. D(H  17,C   7,C   0,C   1)    -34.14 -0.000013   -0.02    -34.17   
   102. D(C   8,C   7,C   0,H  11)   -149.84 -0.000047    0.06   -149.78   
   103. D(H  19,C   8,C   7,H  18)    164.90 -0.000044    0.17    165.07   
   104. D(H  19,C   8,C   7,H  17)     42.50 -0.000049    0.20     42.70   
   105. D(H  19,C   8,C   7,C   0)    -78.97 -0.000017    0.12    -78.86   
   106. D(C   9,C   8,C   7,H  18)    -77.89  0.000027    0.12    -77.77   
   107. D(C   9,C   8,C   7,H  17)    159.71  0.000022    0.15    159.86   
   108. D(C   9,C   8,C   7,C   0)     38.23  0.000054    0.07     38.31   
   109. D(H  21,C   9,C   8,H  19)    -33.00  0.000030   -0.20    -33.20   
   110. D(H  21,C   9,C   8,C   7)   -150.10 -0.000010   -0.17   -150.27   
   111. D(O  10,C   9,C   8,H  20)   -152.30  0.000029   -0.22   -152.52   
   112. D(O  10,C   9,C   8,H  19)     86.42  0.000053   -0.22     86.20   
   113. D(H  21,C   9,C   8,H  20)     88.28  0.000006   -0.20     88.07   
   114. D(O  10,C   9,C   8,C   7)    -30.68  0.000013   -0.19    -30.87   
   115. D(C   0,O  10,C   9,H  22)   -109.69 -0.000099    0.29   -109.41   
   116. D(C   0,O  10,C   9,H  21)    132.27 -0.000127    0.30    132.57   
   117. D(C   0,O  10,C   9,C   8)     10.14 -0.000036    0.26     10.39   
   118. D(C   9,O  10,C   0,H  11)    133.24 -0.000022   -0.20    133.04   
   119. D(C   9,O  10,C   0,C   7)     14.82  0.000038   -0.21     14.62   
   120. D(C   9,O  10,C   0,C   1)   -107.64 -0.000081   -0.20   -107.84   
    ----------------------------------------------------------------------------

Geometry step timings:
Preparation and reading OPT file:      0.001 s (17.262 %)
Internal coordinates            :      0.000 s ( 0.624 %)
B/P matrices and projection     :      0.002 s (27.799 %)
Hessian update/contruction      :      0.000 s ( 6.690 %)
Making the step                 :      0.001 s (21.525 %)
Converting the step to Cartesian:      0.000 s ( 2.114 %)
Storing new data                :      0.000 s ( 0.537 %)
Checking convergence            :      0.000 s ( 0.277 %)
Final printing                  :      0.001 s (23.120 %)
Total time                      :      0.006 s

Time for energy+gradient        :     33.915 s
Time for complete geometry iter :     34.095 s

         *************************************************************
         *                GEOMETRY OPTIMIZATION CYCLE   6            *
         *************************************************************
---------------------------------
CARTESIAN COORDINATES (ANGSTROEM)
---------------------------------
  C      1.007330    0.575509   -0.693890
  C     -0.428610    0.218475   -0.350000
  C     -0.818926   -1.106755   -0.120450
  C     -2.144138   -1.408966    0.216917
  C     -3.094692   -0.389570    0.323049
  C     -2.713577    0.937419    0.085818
  C     -1.390800    1.236907   -0.248880
  C      1.739133    1.281689    0.460866
  C      2.302909    0.092757    1.237754
  C      2.705898   -0.844239    0.103394
  O      1.785602   -0.589484   -0.966192
  H      1.003747    1.203152   -1.599889
  H     -0.078513   -1.900410   -0.218314
  H     -2.434152   -2.446664    0.394512
  H     -4.128059   -0.625669    0.583891
  H     -3.450405    1.739901    0.159587
  H     -1.100372    2.273993   -0.437047
  H      1.076732    1.928307    1.050592
  H      2.557189    1.896921    0.056578
  H      1.518999   -0.366799    1.857599
  H      3.147066    0.355713    1.889073
  H      2.648747   -1.907975    0.378128
  H      3.731962   -0.631467   -0.243057

----------------------------
CARTESIAN COORDINATES (A.U.)
----------------------------
  NO LB      ZA    FRAG     MASS         X           Y           Z
   0 C     6.0000    0    12.011    1.903578    1.087554   -1.311263
   1 C     6.0000    0    12.011   -0.809956    0.412857   -0.661404
   2 C     6.0000    0    12.011   -1.547546   -2.091465   -0.227617
   3 C     6.0000    0    12.011   -4.051834   -2.662560    0.409914
   4 C     6.0000    0    12.011   -5.848120   -0.736181    0.610475
   5 C     6.0000    0    12.011   -5.127917    1.771465    0.162172
   6 C     6.0000    0    12.011   -2.628231    2.337415   -0.470314
   7 C     6.0000    0    12.011    3.286485    2.422041    0.870911
   8 C     6.0000    0    12.011    4.351868    0.175286    2.339015
   9 C     6.0000    0    12.011    5.113405   -1.595380    0.195387
  10 O     8.0000    0    15.999    3.374298   -1.113963   -1.825839
  11 H     1.0000    0     1.008    1.896806    2.273628   -3.023351
  12 H     1.0000    0     1.008   -0.148367   -3.591254   -0.412553
  13 H     1.0000    0     1.008   -4.599880   -4.623525    0.745520
  14 H     1.0000    0     1.008   -7.800900   -1.182343    1.103395
  15 H     1.0000    0     1.008   -6.520321    3.287936    0.301576
  16 H     1.0000    0     1.008   -2.079402    4.297224   -0.825899
  17 H     1.0000    0     1.008    2.034728    3.643971    1.985330
  18 H     1.0000    0     1.008    4.832388    3.584661    0.106917
  19 H     1.0000    0     1.008    2.870493   -0.693150    3.510354
  20 H     1.0000    0     1.008    5.947093    0.672201    3.569830
  21 H     1.0000    0     1.008    5.005407   -3.605551    0.714559
  22 H     1.0000    0     1.008    7.052387   -1.193299   -0.459310

--------------------------------
INTERNAL COORDINATES (ANGSTROEM)
--------------------------------
 C      0   0   0     0.000000000000     0.00000000     0.00000000
 C      1   0   0     1.519097727415     0.00000000     0.00000000
 C      2   1   0     1.400454910620   121.53109218     0.00000000
 C      3   2   1     1.400476807166   120.49168344   178.93706450
 C      4   3   2     1.397849911484   120.29075402     0.26119463
 C      5   4   3     1.400866547113   119.53409283     0.17873326
 C      6   5   4     1.396944134753   120.08395616   359.73859780
 C      1   2   3     1.538729710263   112.80093856   252.12627154
 C      8   1   2     1.528056218870   101.53288315    88.30673828
 C      9   8   1     1.525494145761   101.38001390    38.30645000
 O      1   2   3     1.427257070866   111.51774668     9.97266857
 H      1   2   3     1.102171390342   108.47272605   128.83916114
 H      3   2   1     1.089805880025   119.01662051   358.31157692
 H      4   3   2     1.092000675288   119.70567774   180.08494204
 H      5   4   3     1.091617201221   120.27429735   179.86588693
 H      6   5   4     1.091941366625   120.07509497   179.58184698
 H      7   6   5     1.093299022424   119.74503007   179.73959384
 H      8   1   2     1.097572767898   112.74142185   325.83341831
 H      8   1   2     1.100534494917   109.53550819   204.96740229
 H      9   8   1     1.099961614071   110.40365841   281.14351935
 H      9   8   1     1.098163688129   113.50585772   159.36018267
 H     10   9   8     1.100127189790   113.23382729   209.72608501
 H     10   9   8     1.103679727376   111.13698524    87.63444227

---------------------------
INTERNAL COORDINATES (A.U.)
---------------------------
 C      0   0   0     0.000000000000     0.00000000     0.00000000
 C      1   0   0     2.870678675476     0.00000000     0.00000000
 C      2   1   0     2.646476243976   121.53109218     0.00000000
 C      3   2   1     2.646517622452   120.49168344   178.93706450
 C      4   3   2     2.641553509031   120.29075402     0.26119463
 C      5   4   3     2.647254124215   119.53409283     0.17873326
 C      6   5   4     2.639841839072   120.08395616   359.73859780
 C      1   2   3     2.907777746525   112.80093856   252.12627154
 C      8   1   2     2.887607770900   101.53288315    88.30673828
 C      9   8   1     2.882766154388   101.38001390    38.30645000
 O      1   2   3     2.697124986639   111.51774668     9.97266857
 H      1   2   3     2.082802080390   108.47272605   128.83916114
 H      3   2   1     2.059434652385   119.01662051   358.31157692
 H      4   3   2     2.063582214352   119.70567774   180.08494204
 H      5   4   3     2.062857553386   120.27429735   179.86588693
 H      6   5   4     2.063470137220   120.07509497   179.58184698
 H      7   6   5     2.066035734866   119.74503007   179.73959384
 H      8   1   2     2.074111943377   112.74142185   325.83341831
 H      8   1   2     2.079708796327   109.53550819   204.96740229
 H      9   8   1     2.078626208420   110.40365841   281.14351935
 H      9   8   1     2.075228620781   113.50585772   159.36018267
 H     10   9   8     2.078939101183   113.23382729   209.72608501
 H     10   9   8     2.085652424301   111.13698524    87.63444227


           ************************************************************
           *        Program running with 8 parallel MPI-processes     *
           *              working on a common directory               *
           ************************************************************
------------------------------------------------------------------------------
                   ___                                                        
                  /   \      - P O W E R E D   B Y -                         
                 /     \                                                     
                 |  |  |   _    _      __       _____    __    __             
                 |  |  |  | |  | |    /  \     |  _  \  |  |  /  |          
                  \  \/   | |  | |   /    \    | | | |  |  | /  /          
                 / \  \   | |__| |  /  /\  \   | |_| |  |  |/  /          
                |  |  |   |  __  | /  /__\  \  |    /   |      \           
                |  |  |   | |  | | |   __   |  |    \   |  |\   \          
                \     /   | |  | | |  |  |  |  | |\  \  |  | \   \       
                 \___/    |_|  |_| |__|  |__|  |_| \__\ |__|  \__/        
                                                                              
                      - O R C A' S   B I G   F R I E N D -                    
                                      &                                       
                       - I N T E G R A L  F E E D E R -                       
                                                                              
 v1 FN, 2020, v2 2021, v3 2022-2024                                           
------------------------------------------------------------------------------


----------------------
SHARK INTEGRAL PACKAGE
----------------------

Number of atoms                             ...     23
Number of basis functions                   ...    214
Number of shells                            ...    102
Maximum angular momentum                    ...      2
Integral batch strategy                     ... SHARK/LIBINT Hybrid
RI-J (if used) integral strategy            ... SPLIT-RIJ (Revised 2003 algorithm where possible)
Printlevel                                  ...      1
Contraction scheme used                     ... SEGMENTED contraction
Prescreening option                         ... SCHWARTZ
   Thresh                                   ... 1.000e-12
   Tcut                                     ... 1.000e-14
   Tpresel                                  ... 1.000e-14 
Coulomb Range Separation                    ... NOT USED
Exchange Range Separation                   ... NOT USED
Multipole approximations                    ... NOT USED
Finite Nucleus Model                        ... NOT USED
CABS basis                                  ... NOT available
Auxiliary Coulomb fitting basis             ... AVAILABLE
   # of basis functions in Aux-J            ...    671
   # of shells in Aux-J                     ...    225
   Maximum angular momentum in Aux-J        ...      4
Auxiliary J/K fitting basis                 ... NOT available
Auxiliary Correlation fitting basis         ... AVAILABLE
   # of basis functions in Aux-C            ...    696
   # of shells in Aux-C                     ...    248
   Maximum angular momentum in Aux-C        ...      3
Auxiliary 'external' fitting basis          ... NOT available

Checking pre-screening integrals            ... done (  0.0 sec) Dimension = 102
Check shell pair data                       ... done (  0.0 sec)
Shell pair information
Shell pair cut-off parameter TPreSel        ...   1.0e-14
Total number of shell pairs                 ...      5253
Shell pairs after pre-screening             ...      4885
Total number of primitive shell pairs       ...     18707
Primitive shell pairs kept                  ...     12752
          la=0 lb=0:   1540 shell pairs
          la=1 lb=0:   1808 shell pairs
          la=1 lb=1:    555 shell pairs
          la=2 lb=0:    579 shell pairs
          la=2 lb=1:    342 shell pairs
          la=2 lb=2:     61 shell pairs

Calculating one electron integrals          ... done (  0.0 sec)
Calculating RI/J V-Matrix + Cholesky decomp.... done (  0.0 sec)
Calculating RI/C V-Matrix + Cholesky decomp.... done (  0.0 sec)
Calculating Nuclear repulsion               ... done (  0.0 sec) ENN=    596.510267672817 Eh

Diagonalization of the overlap matrix:
Smallest eigenvalue                        ... 2.945e-04
Time for diagonalization                   ...    0.007 sec
Threshold for overlap eigenvalues          ... 1.000e-07
Number of eigenvalues below threshold      ... 0
Time for construction of square roots      ...    0.002 sec
Total time needed                          ...    0.010 sec

-------------------
DFT GRID GENERATION
-------------------

General Integration Accuracy     IntAcc      ... 4.388
Radial Grid Type                 RadialGrid  ... OptM3 with GC (2021)
Angular Grid (max. ang.)         AngularGrid ... 4 (Lebedev-302)
Angular grid pruning method      GridPruning ... 4 (adaptive)
Weight generation scheme         WeightScheme... mBecke (2022)
Basis function cutoff            BFCut       ... 1.0000e-12
Integration weight cutoff        WCut        ... 1.0000e-14
Partially contracted basis set               ... off
Rotationally invariant grid construction     ... off
Angular grids for H and He will be reduced by one unit

Total number of grid points                  ...   104206
Total number of batches                      ...     1639
Average number of points per batch           ...       63
Average number of grid points per atom       ...     4531

--------------------
COSX GRID GENERATION
--------------------

GRIDX 1
-------
General Integration Accuracy     IntAcc      ... 3.816
Radial Grid Type                 RadialGrid  ... OptM3 with GC (2021)
Angular Grid (max. ang.)         AngularGrid ... 1 (Lebedev-50)
Angular grid pruning method      GridPruning ... 4 (adaptive)
Weight generation scheme         WeightScheme... mBecke (2022)
Basis function cutoff            BFCut       ... 1.0000e-12
Integration weight cutoff        WCut        ... 1.0000e-14
Partially contracted basis set               ... on
Rotationally invariant grid construction     ... off
Angular grids for H and He will be reduced by one unit

Total number of grid points                  ...    13291
Total number of batches                      ...      118
Average number of points per batch           ...      112
Average number of grid points per atom       ...      578
UseSFitting                                  ... on

GRIDX 2
-------
General Integration Accuracy     IntAcc      ... 4.020
Radial Grid Type                 RadialGrid  ... OptM3 with GC (2021)
Angular Grid (max. ang.)         AngularGrid ... 2 (Lebedev-110)
Angular grid pruning method      GridPruning ... 4 (adaptive)
Weight generation scheme         WeightScheme... mBecke (2022)
Basis function cutoff            BFCut       ... 1.0000e-12
Integration weight cutoff        WCut        ... 1.0000e-14
Partially contracted basis set               ... on
Rotationally invariant grid construction     ... off
Angular grids for H and He will be reduced by one unit

Total number of grid points                  ...    28460
Total number of batches                      ...      233
Average number of points per batch           ...      122
Average number of grid points per atom       ...     1237
UseSFitting                                  ... on

GRIDX 3
-------
General Integration Accuracy     IntAcc      ... 4.338
Radial Grid Type                 RadialGrid  ... OptM3 with GC (2021)
Angular Grid (max. ang.)         AngularGrid ... 3 (Lebedev-194)
Angular grid pruning method      GridPruning ... 4 (adaptive)
Weight generation scheme         WeightScheme... mBecke (2022)
Basis function cutoff            BFCut       ... 1.0000e-12
Integration weight cutoff        WCut        ... 1.0000e-14
Partially contracted basis set               ... on
Rotationally invariant grid construction     ... off
Angular grids for H and He will be reduced by one unit

Total number of grid points                  ...    62300
Total number of batches                      ...      498
Average number of points per batch           ...      125
Average number of grid points per atom       ...     2709
UseSFitting                                  ... on
Initializing property integral containers    ... done (  0.0 sec)

SHARK setup successfully completed in   1.2 seconds

Maximum memory used throughout the entire STARTUP-calculation: 28.7 MB


           ************************************************************
           *        Program running with 8 parallel MPI-processes     *
           *              working on a common directory               *
           ************************************************************
Occupation numbers will be reassigned to an Aufbau configuration
             **** ENERGY FILE WAS UPDATED (calc.en.tmp) ****
Finished Guess after   0.1 sec
Maximum memory used throughout the entire GUESS-calculation: 12.3 MB


           ************************************************************
           *        Program running with 8 parallel MPI-processes     *
           *              working on a common directory               *
           ************************************************************
--------------------
CPCM SOLVATION MODEL
--------------------
CPCM parameters:
  Epsilon                                         ...      16.7000
  Refrac                                          ...       1.2750
  Rsolv                                           ...       1.3000
  Surface type                                    ... GAUSSIAN VDW
  Discretization scheme                           ... Constant charge density
    Threshold for H atoms                         ...       5.0000 (charges/Ang^2)
    Threshold for non-H atoms                     ...       5.0000 (charges/Ang^2)
  Epsilon function type                           ...         CPCM
Solvent:                                          ... CUSTOM
Radii:
  Scheme                                          ... Element-dependent radii
  Radius for C  used is    3.8550 Bohr (=   2.0400 Ang.)
  Radius for O  used is    3.4469 Bohr (=   1.8240 Ang.)
  Radius for H  used is    2.4944 Bohr (=   1.3200 Ang.)
Calculating surface                               ...        done! (  0.0s)
Cavity surface points                             ...         2012
Cavity Volume                                     ...    1309.8722
Cavity Surface-area                               ...     705.5268
Calculating surface distance matrix               ...        done! (  0.1s)
Performing Cholesky decomposition & store         ...        done! (  0.1s)
Overall time for CPCM initialization              ...                 0.2s

----------------------------------------D-I-I-S--------------------------------------------
Iteration    Energy (Eh)           Delta-E    RMSDP     MaxDP     DIISErr   Damp  Time(sec)
-------------------------------------------------------------------------------------------
               ***  Starting incremental Fock matrix formation  ***
                              *** Initializing SOSCF ***
---------------------------------------S-O-S-C-F--------------------------------------
Iteration    Energy (Eh)           Delta-E    RMSDP     MaxDP     MaxGrad    Time(sec)
--------------------------------------------------------------------------------------
    1    -462.1669646581757434     0.00e+00  5.52e-05  9.38e-04  1.18e-04     1.6
               *** Restarting incremental Fock matrix formation ***
    2    -462.1669969876155619    -3.23e-05  2.69e-05  4.28e-04  2.08e-04     1.5
    3    -462.1670022666434079    -5.28e-06  1.00e-05  1.49e-04  6.83e-05     1.3
    4    -462.1670026405380440    -3.74e-07  2.92e-06  1.07e-04  2.37e-05     1.2
    5    -462.1670026474167798    -6.88e-09  1.37e-06  4.88e-05  1.88e-05     1.1
    6    -462.1670026628431742    -1.54e-08  2.83e-07  8.26e-06  1.36e-06     1.1
    7    -462.1670026633299813    -4.87e-10  1.10e-07  3.69e-06  1.08e-06     1.0
                 **** Energy Check signals convergence ****

               *****************************************************
               *                     SUCCESS                       *
               *           SCF CONVERGED AFTER   7 CYCLES          *
               *****************************************************

Recomputing exchange energy using gridx3       ... done (    2.230 sec)
Old exchange energy                            :    -34.081070712 Eh
New exchange energy                            :    -34.081244774 Eh
Exchange energy change after final integration :     -0.000174061 Eh
Total energy after final integration           :   -462.167176725 Eh
             **** ENERGY FILE WAS UPDATED (calc.en.tmp) ****

----------------
TOTAL SCF ENERGY
----------------

Total Energy       :       -462.16717672481428 Eh          -12576.20824 eV

Components:
Nuclear Repulsion  :        596.51026767281735 Eh           16231.86960 eV
Electronic Energy  :      -1058.66864304241017 Eh          -28807.83834 eV
One Electron Energy:      -1808.80594758737107 Eh          -49220.11214 eV
Two Electron Energy:        750.13730454496090 Eh           20412.27380 eV
CPCM Dielectric    :         -0.00862729373724 Eh              -0.23476 eV

Virial components:
Potential Energy   :       -920.18745336503298 Eh          -25039.57359 eV
Kinetic Energy     :        458.02027664021875 Eh           12463.36535 eV
Virial Ratio       :          2.00905396615847

DFT components:
N(Alpha)           :       39.999978818464 electrons
N(Beta)            :       39.999978818464 electrons
N(Total)           :       79.999957636929 electrons
E(X)               :      -30.257187826472 Eh       
E(C)               :       -1.956887806759 Eh       
E(XC)              :      -32.214075633231 Eh       

CPCM Solvation Model Properties:
Surface-charge          :         -0.02338488179865
Corrected charge        :         -0.00000000000000
Outlying charge corr.   :          0.00003555540146 Eh               0.00097 eV
Free-energy (cav+disp)  :  This term is not implemented in the current solvation scheme

---------------
SCF CONVERGENCE
---------------

  Last Energy change         ...    4.8681e-10  Tolerance :   1.0000e-09
  Last MAX-Density change    ...    3.6925e-06  Tolerance :   1.0000e-08
  Last RMS-Density change    ...    1.1020e-07  Tolerance :   1.0000e-09
  Last DIIS Error            ...    1.7568e-03  Tolerance :   1.0000e-08
  Last Orbital Gradient      ...    1.0849e-06  Tolerance :   2.0000e-06
  Last Orbital Rotation      ...    1.8210e-06  Tolerance :   2.0000e-06


Total SCF time: 0 days 0 hours 0 min 11 sec 
Finished LeanSCF after  11.5 sec

Maximum memory used throughout the entire LEANSCF-calculation: 25.6 MB


           ************************************************************
           *        Program running with 8 parallel MPI-processes     *
           *              working on a common directory               *
           ************************************************************

------------------------------------------------------------------------------
                                ORCA  MP2 
------------------------------------------------------------------------------

Freezing NCore=22 chemical core electrons

----------------------
RI-MP2 ENERGY+GRADIENT
----------------------
Dimension of the orbital basis            ...  214
Dimension of the AuxC basis               ...  696
Memory devoted to MP2                     ... 8000 MB   
Data format for matrix containers         ... DOUBLE
Compression type for matrix containers    ... UNCOMPRESSED
Overall scaling of the MP2 energy         ...   2.700e-01

-----------------------
SHARK RI TRANSFORMATION
-----------------------

Number of basis functions                ...    214
Number of aux functions                  ...    696
Number of operators                      ...      1
Generation of IJK                        ... YES
Generation of IAK                        ... YES
Generation of ABK                        ... NO
Orbital Range Operator  0:    0-  39 to   40- 213

Aux basis identifier                     ...   AUXC
Contraction scheme used                  ... SEGMENTED
Do orthogonalization                     ... YES
All operator combinations                ... NO
Transpose (ia|K)                         ... NO
Integral generator used                  ... LIBINT
Starting integral generation + trafo... 
Half trafo (segmented) done. Total time =  0.1 sec. integrals=  0.1 sec trafo=  0.0 sec
Integral generation and half transformation done (  0.1 sec)

Reading or making V^(-1/2)          ... done (  0.0 sec)
Sorting IJK integrals               ... done (  0.1 sec)
Sorting IAK integrals               ... done (  0.1 sec)

SHARK RI integral transformation done. Total time =  0.3 sec.

Opening buffers                              ... done
Frozen core precalculation                   ... done

Starting loop over batches of integrals:

Operator 0  - window                       ... ( 11- 39)x( 40-213)
Operator 0  - Memory available             ...  8000 MB
Operator 0  - Memory needed per MO         ...   0.9 MB
Operator 0  - Number of orbitals per batch ... 4
Operator 0  - Number of batches            ... 1

OPERATOR  0   PASS   0:  MOs    11 ...   14 +   15 ...   18 +   19 ...   22 +   23 ...   26
                            +   27 ...   30 +   31 ...   34 +   35 ...   38 +   39 ...   39
  Reading integrals       ... ok
  Internal MO  13
Closing buffer GIPV ( 0.03 GB; CompressionRatio= 1.00)
Time spent in pair loops =     1.004 sec
Deleting buffers (Ka|jb) ...done

-----------------------------------------------
 RI-MP2 CORRELATION ENERGY:     -0.500731199 Eh
-----------------------------------------------


---------------------
MP2 DENSITY FORMATION
---------------------

Completing the external part of the density      ... done
Storing the unrelaxed density                    ... done

Re-sorting 3-index density container for op 0    ... done
Computing external part of the Lagrangian        ... done
Calculating the xc-kernel                        ... done
Calculating G(D)                                 ... done
Completing the Lagrangian                        ... done
Solving the Z-vector equations                   ... Using XC Grid                  ... (calc.grid_cpscf.tmp) 
Recalculating density on grid  ... (calc.grho_cpscf0.tmp) done
Calculating the xc-kernel      ... (calc.fxc_cpscf0.tmp) done

-------------------
SHARK CP-SCF DRIVER
-------------------

Dimension of the orbital basis          ...    214
Dimension of the CPSCF-problem          ...   6960
Number of operators                     ...      1
Max. number of iterations               ...    128
Convergence Tolerance                   ... 3.0e-05
Number of perturbations                 ...      1
Perturbation type                       ... REAL

----------------------------
POPLE LINEAR EQUATION SOLVER
----------------------------

  ITERATION   0:   ||err||_max =   3.7214e-02 (   0.9 sec)
  ITERATION   1:   ||err||_max =   7.4514e-03 (   0.9 sec)
  ITERATION   2:   ||err||_max =   2.5413e-03 (   0.9 sec)
  ITERATION   3:   ||err||_max =   5.7948e-04 (   0.9 sec)
  ITERATION   4:   ||err||_max =   2.4153e-04 (   0.9 sec)
  ITERATION   5:   ||err||_max =   9.2866e-05 (   0.9 sec)
  ITERATION   6:   ||err||_max =   2.5301e-05 (   0.9 sec)
done
Finalizing the relaxed density                   ... done
Transforming P to the AO basis                   ... done
Storing the relaxed density                      ... done

------------------------------------
ENERGY WEIGHTED DENSITY FINALIZATION
------------------------------------

Gathering the parts of the W-matrix              ... done
Forming the Z-density                            ... done
Transforming Z to the AO basis                   ... done
Calculating G(Z)                                 ... done
Finalizing the W-matrix                          ... done
Transforming W to the AO basis and storing       ... done

----------------------------------
MP2 DERIVATIVE INTEGRAL GENERATION
----------------------------------

Input SCF Electron Density              ... calc.scfp
Input Correlated Electron Density       ... calc.pmp2re
Input Energy Weighted Density           ... calc.wmp2.tmp

Nuclear repulsion gradient              ... done (  0.0 sec)
HCore & Overlap gradient  (SHARK)       ... done (  0.1 sec)
Two-electron RIJ gradient terms         ... done (  0.5 sec)

-----------------------------------------------------------
MP2 COSX Grid Generation
-----------------------------------------------------------

General Integration Accuracy     IntAcc      ... 4.871
Radial Grid Type                 RadialGrid  ... OptM3 with GC (2021)
Angular Grid (max. ang.)         AngularGrid ... 4 (Lebedev-302)
Angular grid pruning method      GridPruning ... 4 (adaptive)
Weight generation scheme         WeightScheme... mBecke (2022)
Basis function cutoff            BFCut       ... 1.0000e-12
Integration weight cutoff        WCut        ... 1.0000e-14
Partially contracted basis set               ... on
Rotationally invariant grid construction     ... off
Angular grids for H and He will be reduced by one unit

Total number of grid points                  ...   119210
Total number of batches                      ...      944
Average number of points per batch           ...      126
Average number of grid points per atom       ...     5183
UseSFitting                                  ... on
Two-electron COSX gradient terms        ... 
Integration Timings:
Total Time                  =     5.7 sec
Basis fcn evaluation        =     0.1 sec
Density evaluation          =     0.1 sec
A evaluation                =     4.5 sec
A derivative evaluation     =     0.0 sec
S-fit derivative evaluation =     0.0 sec
anal. over. der. evaluation =     0.0 sec
num. over. der. evaluation  =     0.4 sec
K(P) evaluation             =     0.1 sec
finalize                    =     0.0 sec

done (  6.5 sec)
CPCM gradient                           ... done (  0.6 sec)
DFT XC gradient                         ... Exchange-correlation gradient    ... done
done (  0.8 sec)
Empirical dispersion gradient           ... 
-------------------
DISPERSION GRADIENT
-------------------

   1   C   :    0.000110446    0.000097732   -0.000139522
   2   C   :   -0.000199640    0.000029157   -0.000115544
   3   C   :   -0.000293535   -0.000200613   -0.000063985
   4   C   :   -0.000168354   -0.000149724    0.000018454
   5   C   :   -0.000160084   -0.000034293    0.000025561
   6   C   :   -0.000196837    0.000077227    0.000007095
   7   C   :   -0.000252835    0.000123264   -0.000058111
   8   C   :    0.000205628    0.000173620    0.000063990
   9   C   :    0.000258424    0.000013069    0.000178970
  10   C   :    0.000288342   -0.000120663    0.000015988
  11   O   :    0.000147875   -0.000080218   -0.000135904
  12   H   :    0.000042035    0.000087692   -0.000147833
  13   H   :   -0.000046494   -0.000170545   -0.000034845
  14   H   :   -0.000048304   -0.000114800    0.000019042
  15   H   :   -0.000111874   -0.000025433    0.000027278
  16   H   :   -0.000090521    0.000083751    0.000007908
  17   H   :   -0.000068261    0.000141554   -0.000034285
  18   H   :    0.000063782    0.000149978    0.000089730
  19   H   :    0.000090829    0.000123251    0.000005374
  20   H   :    0.000097938   -0.000024480    0.000174958
  21   H   :    0.000085415    0.000009876    0.000103808
  22   H   :    0.000119084   -0.000126750    0.000013977
  23   H   :    0.000126940   -0.000062651   -0.000022103

Difference to translation invariance:
           :   -0.0000000000   -0.0000000000   -0.0000000000

Difference to rotation invariance:
           :   -0.0000000000    0.0000000000    0.0000000000

Norm of the Dispersion gradient    ...    0.0010269090
RMS gradient                       ...    0.0001236253
MAX gradient                       ...    0.0002935350
done (  0.0 sec)

-------
TIMINGS
-------

Total time                :   20.501 sec
Integral trafo            :    0.269 sec (  1.3%)
FC preparation            :    0.068 sec (  0.3%)
I/O of integrals          :    0.084 sec (  0.4%)
K(i,j) operators          :    0.137 sec (  0.7%)
T(i,j) pair energies      :    0.023 sec (  0.1%)
V**(-1/2)                 :    0.138 sec (  0.7%)
Gamma(ia|P)               :    0.131 sec (  0.6%)
Gamma-Trafo               :    0.044 sec (  0.2%)
D(virtual)                :    0.006 sec (  0.0%)
D(internal)               :    0.164 sec (  0.8%)
W(virtual)                :    0.012 sec (  0.1%)
W(internal)               :    0.203 sec (  1.0%)
L(virtual)                :    0.157 sec (  0.8%)
L(internal)               :    0.019 sec (  0.1%)
XC kernel                 :    0.020 sec (  0.1%)
G(D)                      :    1.703 sec (  8.3%)
G(Z)                      :    1.710 sec (  8.3%)
Z-vector solution         :    6.438 sec ( 31.4%)
3-index derivative        :    0.277 sec (  1.3%)
2-index derivative        :    0.035 sec (  0.2%)
Fock matrix gradient      :    8.450 sec ( 41.2%)


---------------------------------------
MP2 TOTAL ENERGY:     -462.667907923 Eh
---------------------------------------

The final MP2 gradient
  0:  -0.00013282   0.00006504   0.00019137
  1:   0.00009520   0.00002571  -0.00010463
  2:   0.00004781  -0.00000359   0.00001949
  3:   0.00000185  -0.00000614  -0.00000991
  4:  -0.00002513  -0.00003367   0.00000549
  5:   0.00001349   0.00005894  -0.00001503
  6:  -0.00005480  -0.00004414   0.00000862
  7:   0.00006997  -0.00015960  -0.00000961
  8:  -0.00013619  -0.00002967  -0.00014924
  9:   0.00016385   0.00005781   0.00017360
 10:   0.00006220  -0.00001259  -0.00020252
 11:  -0.00000232   0.00004222   0.00003345
 12:  -0.00003922  -0.00000773   0.00000712
 13:   0.00000339   0.00001927  -0.00000227
 14:   0.00001978   0.00000523  -0.00001349
 15:   0.00001023  -0.00002135  -0.00001251
 16:   0.00001012  -0.00001900  -0.00000155
 17:   0.00003515   0.00005284  -0.00001047
 18:  -0.00005065   0.00001603  -0.00003463
 19:   0.00007061   0.00001784   0.00008139
 20:  -0.00004129   0.00001416   0.00005321
 21:  -0.00003994   0.00001301   0.00004853
 22:  -0.00004100  -0.00006864  -0.00005237

-----------------------------------
NORM OF THE MP2 GRADIENT:  0.000561
-----------------------------------

Maximum memory used throughout the entire MP2-calculation: 50.2 MB


-------------------------------------------------------------------------------
                          DFT DISPERSION CORRECTION                            
                                                                               
                              DFTD3 V3.1  Rev 1                                
                          USING Becke-Johnson damping                          
-------------------------------------------------------------------------------
-------------------------   ----------------
Dispersion correction           -0.019509789
-------------------------   ----------------


-------------------------   --------------------
FINAL SINGLE POINT ENERGY      -462.687417712248
-------------------------   --------------------

------------------------------------------------------------------------------
                         ORCA GEOMETRY RELAXATION STEP
------------------------------------------------------------------------------

Reading the OPT-File                    .... done
Getting information on internals        .... done
Copying old internal coords+grads       .... done
Making the new internal coordinates     .... (2022 redundants) done
Validating the new internal coordinates .... (2022 redundants) done
Calculating the B-matrix                .... done
Calculating the G,G- and P matrices     .... done
Transforming gradient to internals      .... done
Projecting the internal gradient        .... done
Number of atoms                         ....  23
Number of internal coordinates          .... 120
Current Energy                          ....  -462.687417712 Eh
Current gradient norm                   ....     0.000561265 Eh/bohr
Maximum allowed component of the step   ....  0.300
Current trust radius                    ....  0.450
Updating the Hessian (BFGS)             .... done
Forming the augmented Hessian           .... done
Diagonalizing the augmented Hessian     .... done
Last element of RFO vector              ....  0.999878032
Lowest eigenvalues of augmented Hessian:
 -0.000001831  0.004095664  0.013276639  0.015559129  0.021813259
Length of the computed step             ....  0.015619901
The final length of the internal step   ....  0.015619901
Converting the step to Cartesian space:
 Initial RMS(Int)=    0.0014258953
Transforming coordinates:
 Iter   0:  RMS(Cart)=    0.0034082408 RMS(Int)=    0.0014261102
done
Storing new coordinates                 .... done
The predicted energy change is          ....    -0.000000916
Previously predicted energy change      ....    -0.000001976
Actually observed energy change         ....    -0.000003214
Ratio of predicted to observed change   ....     1.626746484
New trust radius                        ....     0.300000000

                                .--------------------.
          ----------------------|Geometry convergence|-------------------------
          Item                value                   Tolerance       Converged
          ---------------------------------------------------------------------
          Energy change      -0.0000032139            0.0000010000      NO
          RMS gradient        0.0000342064            0.0000300000      NO
          MAX gradient        0.0001195851            0.0001000000      NO
          RMS step            0.0014258953            0.0006000000      NO
          MAX step            0.0048369800            0.0010000000      NO
          ........................................................
          Max(Bonds)      0.0002      Max(Angles)    0.05
          Max(Dihed)        0.28      Max(Improp)    0.00
          ---------------------------------------------------------------------

The optimization has not yet converged - more geometry cycles are needed


    ---------------------------------------------------------------------------
                         Redundant Internal Coordinates
                            (Angstroem and degrees)

        Definition                    Value    dE/dq     Step     New-Value
    ----------------------------------------------------------------------------
     1. B(C   1,C   0)                1.5191 -0.000070  0.0001    1.5192   
     2. B(C   2,C   1)                1.4005  0.000016 -0.0001    1.4003   
     3. B(C   3,C   2)                1.4005  0.000003 -0.0001    1.4004   
     4. B(C   4,C   3)                1.3978 -0.000010 -0.0001    1.3978   
     5. B(C   5,C   4)                1.4009  0.000009 -0.0001    1.4008   
     6. B(C   6,C   1)                1.4047  0.000002 -0.0001    1.4046   
     7. B(C   6,C   5)                1.3969 -0.000026 -0.0001    1.3969   
     8. B(C   7,C   0)                1.5387 -0.000075  0.0002    1.5389   
     9. B(C   8,C   7)                1.5281 -0.000056  0.0001    1.5281   
    10. B(C   9,C   8)                1.5255 -0.000032 -0.0001    1.5254   
    11. B(O  10,C   9)                1.4338  0.000120 -0.0002    1.4336   
    12. B(O  10,C   0)                1.4273  0.000106 -0.0001    1.4272   
    13. B(H  11,C   0)                1.1022 -0.000001  0.0000    1.1022   
    14. B(H  12,C   2)                1.0898 -0.000024  0.0000    1.0898   
    15. B(H  13,C   3)                1.0920 -0.000020  0.0000    1.0920   
    16. B(H  14,C   4)                1.0916 -0.000020  0.0000    1.0916   
    17. B(H  15,C   5)                1.0919 -0.000021  0.0000    1.0920   
    18. B(H  16,C   6)                1.0933 -0.000015  0.0000    1.0933   
    19. B(H  17,C   7)                1.0976  0.000004 -0.0000    1.0975   
    20. B(H  18,C   7)                1.1005 -0.000016  0.0000    1.1006   
    21. B(H  19,C   8)                1.1000 -0.000015  0.0000    1.1000   
    22. B(H  20,C   8)                1.0982  0.000001 -0.0000    1.0981   
    23. B(H  21,C   9)                1.1001 -0.000001 -0.0000    1.1001   
    24. B(H  22,C   9)                1.1037 -0.000034  0.0001    1.1038   
    25. A(O  10,C   0,H  11)          108.04  0.000023   -0.00    108.04   
    26. A(C   1,C   0,O  10)          111.52 -0.000034    0.00    111.52   
    27. A(C   1,C   0,H  11)          108.47 -0.000018    0.00    108.48   
    28. A(C   7,C   0,H  11)          110.92 -0.000050    0.02    110.94   
    29. A(C   1,C   0,C   7)          112.80  0.000089   -0.04    112.77   
    30. A(C   7,C   0,O  10)          104.98 -0.000013    0.01    104.99   
    31. A(C   2,C   1,C   6)          118.91 -0.000030    0.00    118.91   
    32. A(C   0,C   1,C   6)          119.56  0.000018   -0.01    119.56   
    33. A(C   0,C   1,C   2)          121.53  0.000011    0.00    121.54   
    34. A(C   3,C   2,H  12)          120.49 -0.000034    0.02    120.51   
    35. A(C   1,C   2,C   3)          120.49 -0.000004    0.00    120.49   
    36. A(C   1,C   2,H  12)          119.02  0.000038   -0.02    119.00   
    37. A(C   4,C   3,H  13)          120.00 -0.000013    0.00    120.01   
    38. A(C   2,C   3,H  13)          119.71 -0.000005   -0.00    119.70   
    39. A(C   2,C   3,C   4)          120.29  0.000018   -0.00    120.29   
    40. A(C   5,C   4,H  14)          120.19  0.000003    0.00    120.19   
    41. A(C   3,C   4,H  14)          120.27  0.000006   -0.00    120.27   
    42. A(C   3,C   4,C   5)          119.53 -0.000009   -0.00    119.53   
    43. A(C   6,C   5,H  15)          119.84  0.000013   -0.01    119.84   
    44. A(C   4,C   5,H  15)          120.08 -0.000001    0.00    120.08   
    45. A(C   4,C   5,C   6)          120.08 -0.000013    0.00    120.09   
    46. A(C   5,C   6,H  16)          119.75 -0.000007   -0.01    119.74   
    47. A(C   1,C   6,H  16)          119.56 -0.000031    0.01    119.58   
    48. A(C   1,C   6,C   5)          120.69  0.000038   -0.01    120.69   
    49. A(C   0,C   7,H  18)          109.54 -0.000061    0.01    109.54   
    50. A(C   8,C   7,H  17)          114.07 -0.000023    0.02    114.09   
    51. A(C   0,C   7,H  17)          112.74 -0.000000    0.01    112.75   
    52. A(C   0,C   7,C   8)          101.53  0.000049   -0.00    101.53   
    53. A(H  17,C   7,H  18)          108.46 -0.000041   -0.00    108.46   
    54. A(C   8,C   7,H  18)          110.33  0.000081   -0.03    110.31   
    55. A(C   7,C   8,C   9)          101.38  0.000017   -0.03    101.35   
    56. A(H  19,C   8,H  20)          108.28 -0.000086    0.03    108.31   
    57. A(C   9,C   8,H  20)          112.65  0.000063    0.00    112.65   
    58. A(C   7,C   8,H  20)          113.51 -0.000021    0.02    113.53   
    59. A(C   9,C   8,H  19)          110.53  0.000032   -0.02    110.51   
    60. A(C   7,C   8,H  19)          110.40  0.000005   -0.01    110.39   
    61. A(C   8,C   9,O  10)          106.02 -0.000005   -0.01    106.01   
    62. A(O  10,C   9,H  22)          109.17 -0.000073    0.01    109.18   
    63. A(C   8,C   9,H  22)          111.14  0.000083   -0.04    111.10   
    64. A(O  10,C   9,H  21)          108.95  0.000029   -0.02    108.93   
    65. A(C   8,C   9,H  21)          113.23 -0.000038    0.05    113.28   
    66. A(H  21,C   9,H  22)          108.25  0.000001    0.01    108.25   
    67. A(C   0,O  10,C   9)          110.65 -0.000050    0.00    110.66   
    68. D(C   6,C   1,C   0,O  10)   -170.48  0.000016   -0.19   -170.68   
    69. D(C   2,C   1,C   0,C   7)   -107.87 -0.000002   -0.22   -108.09   
    70. D(C   2,C   1,C   0,O  10)      9.97  0.000018   -0.23      9.75   
    71. D(C   2,C   1,C   0,H  11)    128.84  0.000015   -0.23    128.61   
    72. D(C   6,C   1,C   0,C   7)     71.67 -0.000004   -0.19     71.48   
    73. D(C   3,C   2,C   1,C   6)     -0.61  0.000003   -0.00     -0.61   
    74. D(H  12,C   2,C   1,C   6)    178.77 -0.000001    0.02    178.79   
    75. D(H  12,C   2,C   1,C   0)     -1.69 -0.000003    0.06     -1.63   
    76. D(C   3,C   2,C   1,C   0)    178.94  0.000001    0.03    178.97   
    77. D(H  13,C   3,C   2,H  12)      0.72  0.000003   -0.02      0.70   
    78. D(C   4,C   3,C   2,H  12)   -179.10  0.000002   -0.02   -179.13   
    79. D(H  13,C   3,C   2,C   1)   -179.92 -0.000001    0.00   -179.91   
    80. D(C   4,C   3,C   2,C   1)      0.26 -0.000002    0.00      0.27   
    81. D(C   5,C   4,C   3,H  13)   -179.64 -0.000001   -0.00   -179.65   
    82. D(C   5,C   4,C   3,C   2)      0.18  0.000000   -0.00      0.17   
    83. D(H  14,C   4,C   3,H  13)      0.04 -0.000001   -0.00      0.04   
    84. D(H  14,C   4,C   3,C   2)    179.87 -0.000000   -0.00    179.86   
    85. D(H  15,C   5,C   4,H  14)     -0.11 -0.000001    0.01     -0.10   
    86. D(H  15,C   5,C   4,C   3)    179.58 -0.000001    0.01    179.59   
    87. D(C   6,C   5,C   4,H  14)   -179.95  0.000000    0.00   -179.95   
    88. D(C   6,C   5,C   4,C   3)     -0.26  0.000000    0.00     -0.26   
    89. D(H  16,C   6,C   5,H  15)     -0.10  0.000002   -0.01     -0.12   
    90. D(H  16,C   6,C   5,C   4)    179.74  0.000001   -0.00    179.74   
    91. D(C   1,C   6,C   5,H  15)   -179.94  0.000002   -0.01   -179.95   
    92. D(C   1,C   6,C   5,C   4)     -0.09  0.000001   -0.00     -0.10   
    93. D(H  16,C   6,C   1,C   2)   -179.31 -0.000003    0.00   -179.30   
    94. D(H  16,C   6,C   1,C   0)      1.14 -0.000001   -0.03      1.11   
    95. D(C   5,C   6,C   1,C   2)      0.53 -0.000003    0.00      0.53   
    96. D(C   5,C   6,C   1,C   0)   -179.03 -0.000001   -0.03   -179.06   
    97. D(C   8,C   7,C   0,O  10)    -33.32 -0.000022    0.09    -33.22   
    98. D(C   8,C   7,C   0,C   1)     88.31 -0.000021    0.08     88.39   
    99. D(H  17,C   7,C   0,H  11)     87.75 -0.000021    0.05     87.80   
   100. D(H  17,C   7,C   0,O  10)   -155.79 -0.000026    0.07   -155.72   
   101. D(H  17,C   7,C   0,C   1)    -34.17 -0.000025    0.06    -34.11   
   102. D(C   8,C   7,C   0,H  11)   -149.78 -0.000018    0.08   -149.70   
   103. D(H  19,C   8,C   7,H  18)    165.07 -0.000013    0.09    165.15   
   104. D(H  19,C   8,C   7,H  17)     42.70 -0.000004    0.10     42.79   
   105. D(H  19,C   8,C   7,C   0)    -78.86 -0.000024    0.08    -78.78   
   106. D(C   9,C   8,C   7,H  18)    -77.77  0.000035    0.04    -77.73   
   107. D(C   9,C   8,C   7,H  17)    159.86  0.000044    0.05    159.91   
   108. D(C   9,C   8,C   7,C   0)     38.31  0.000024    0.04     38.34   
   109. D(H  21,C   9,C   8,H  19)    -33.20  0.000039   -0.20    -33.40   
   110. D(H  21,C   9,C   8,C   7)   -150.27  0.000011   -0.16   -150.44   
   111. D(O  10,C   9,C   8,H  20)   -152.52  0.000006   -0.18   -152.70   
   112. D(O  10,C   9,C   8,H  19)     86.20  0.000050   -0.20     86.01   
   113. D(H  21,C   9,C   8,H  20)     88.07 -0.000005   -0.17     87.90   
   114. D(O  10,C   9,C   8,C   7)    -30.87  0.000022   -0.16    -31.03   
   115. D(C   0,O  10,C   9,H  22)   -109.41 -0.000086    0.28   -109.13   
   116. D(C   0,O  10,C   9,H  21)    132.57 -0.000063    0.27    132.85   
   117. D(C   0,O  10,C   9,C   8)     10.39 -0.000030    0.23     10.63   
   118. D(C   9,O  10,C   0,H  11)    133.04 -0.000031   -0.17    132.87   
   119. D(C   9,O  10,C   0,C   7)     14.62  0.000022   -0.20     14.41   
   120. D(C   9,O  10,C   0,C   1)   -107.84 -0.000059   -0.17   -108.01   
    ----------------------------------------------------------------------------

Geometry step timings:
Preparation and reading OPT file:      0.001 s (19.172 %)
Internal coordinates            :      0.000 s ( 0.598 %)
B/P matrices and projection     :      0.002 s (27.061 %)
Hessian update/contruction      :      0.000 s ( 6.240 %)
Making the step                 :      0.001 s (21.613 %)
Converting the step to Cartesian:      0.000 s ( 2.441 %)
Storing new data                :      0.000 s ( 0.517 %)
Checking convergence            :      0.000 s ( 0.242 %)
Final printing                  :      0.001 s (22.066 %)
Total time                      :      0.006 s

Time for energy+gradient        :     34.073 s
Time for complete geometry iter :     34.262 s

         *************************************************************
         *                GEOMETRY OPTIMIZATION CYCLE   7            *
         *************************************************************
---------------------------------
CARTESIAN COORDINATES (ANGSTROEM)
---------------------------------
  C      1.007251    0.573104   -0.694174
  C     -0.428964    0.217162   -0.349790
  C     -0.820731   -1.107844   -0.122107
  C     -2.146086   -1.409022    0.215111
  C     -3.095392   -0.388770    0.322860
  C     -2.712831    0.938023    0.087482
  C     -1.389874    1.236525   -0.247060
  C      1.738357    1.281412    0.459955
  C      2.303225    0.093827    1.238219
  C      2.707805   -0.843090    0.104510
  O      1.785216   -0.592587   -0.963814
  H      1.004091    1.198831   -1.601514
  H     -0.080892   -1.901946   -0.220959
  H     -2.437187   -2.446675    0.391310
  H     -4.128984   -0.624088    0.583594
  H     -3.448672    1.741304    0.162698
  H     -1.098475    2.273601   -0.433817
  H      1.075472    1.928383    1.048670
  H      2.556213    1.896642    0.055158
  H      1.519220   -0.366580    1.857365
  H      3.146716    0.357984    1.889869
  H      2.654874   -1.906877    0.379769
  H      3.732717   -0.626575   -0.243294

----------------------------
CARTESIAN COORDINATES (A.U.)
----------------------------
  NO LB      ZA    FRAG     MASS         X           Y           Z
   0 C     6.0000    0    12.011    1.903429    1.083010   -1.311800
   1 C     6.0000    0    12.011   -0.810625    0.410377   -0.661007
   2 C     6.0000    0    12.011   -1.550956   -2.093521   -0.230748
   3 C     6.0000    0    12.011   -4.055514   -2.662666    0.406501
   4 C     6.0000    0    12.011   -5.849443   -0.734670    0.610117
   5 C     6.0000    0    12.011   -5.126508    1.772606    0.165317
   6 C     6.0000    0    12.011   -2.626480    2.336694   -0.466876
   7 C     6.0000    0    12.011    3.285018    2.421518    0.869189
   8 C     6.0000    0    12.011    4.352465    0.177307    2.339894
   9 C     6.0000    0    12.011    5.117009   -1.593210    0.197496
  10 O     8.0000    0    15.999    3.373570   -1.119827   -1.821345
  11 H     1.0000    0     1.008    1.897456    2.265463   -3.026424
  12 H     1.0000    0     1.008   -0.152864   -3.594158   -0.417551
  13 H     1.0000    0     1.008   -4.605615   -4.623546    0.739469
  14 H     1.0000    0     1.008   -7.802650   -1.179355    1.102834
  15 H     1.0000    0     1.008   -6.517046    3.290588    0.307456
  16 H     1.0000    0     1.008   -2.075816    4.296483   -0.819796
  17 H     1.0000    0     1.008    2.032347    3.644115    1.981699
  18 H     1.0000    0     1.008    4.830542    3.584134    0.104234
  19 H     1.0000    0     1.008    2.870910   -0.692736    3.509911
  20 H     1.0000    0     1.008    5.946432    0.676491    3.571336
  21 H     1.0000    0     1.008    5.016986   -3.603476    0.717659
  22 H     1.0000    0     1.008    7.053813   -1.184056   -0.459759

--------------------------------
INTERNAL COORDINATES (ANGSTROEM)
--------------------------------
 C      0   0   0     0.000000000000     0.00000000     0.00000000
 C      1   0   0     1.519213604535     0.00000000     0.00000000
 C      2   1   0     1.400343195710   121.53546228     0.00000000
 C      3   2   1     1.400353789635   120.49327159   178.96603185
 C      4   3   2     1.397750261289   120.28949382     0.26619646
 C      5   4   3     1.400762361324   119.53397234     0.17465723
 C      6   5   4     1.396867887596   120.08681538   359.74157235
 C      1   2   3     1.538905659169   112.76528752   251.90591164
 C      8   1   2     1.528112808494   101.52937682    88.38784619
 C      9   8   1     1.525382772406   101.35357911    38.34342053
 O      1   2   3     1.427154581032   111.51807428     9.74501902
 H      1   2   3     1.102184374891   108.47636743   128.61187295
 H      3   2   1     1.089831320473   118.99801033   358.36795051
 H      4   3   2     1.092020728087   119.70368368   180.08898149
 H      5   4   3     1.091636293688   120.27307536   179.86474955
 H      6   5   4     1.091961659231   120.07750665   179.59310179
 H      7   6   5     1.093305777936   119.73845186   179.73605048
 H      8   1   2     1.097529951272   112.74689757   325.89057429
 H      8   1   2     1.100571296716   109.54173095   205.02038891
 H      9   8   1     1.099991255033   110.39466042   281.22492821
 H      9   8   1     1.098136887995   113.52894028   159.39398727
 H     10   9   8     1.100096252184   113.27959218   209.56469674
 H     10   9   8     1.103762864021   111.09991802    87.45870553

---------------------------
INTERNAL COORDINATES (A.U.)
---------------------------
 C      0   0   0     0.000000000000     0.00000000     0.00000000
 C      1   0   0     2.870897651499     0.00000000     0.00000000
 C      2   1   0     2.646265133391   121.53546228     0.00000000
 C      3   2   1     2.646285153010   120.49327159   178.96603185
 C      4   3   2     2.641365197453   120.28949382     0.26619646
 C      5   4   3     2.647057241606   119.53397234     0.17465723
 C      6   5   4     2.639697752825   120.08681538   359.74157235
 C      1   2   3     2.908110241771   112.76528752   251.90591164
 C      8   1   2     2.887714709790   101.52937682    88.38784619
 C      9   8   1     2.882555689248   101.35357911    38.34342053
 O      1   2   3     2.696931308921   111.51807428     9.74501902
 H      1   2   3     2.082826617631   108.47636743   128.61187295
 H      3   2   1     2.059482727864   118.99801033   358.36795051
 H      4   3   2     2.063620108649   119.70368368   180.08898149
 H      5   4   3     2.062893632920   120.27307536   179.86474955
 H      6   5   4     2.063508484688   120.07750665   179.59310179
 H      7   6   5     2.066048500932   119.73845186   179.73605048
 H      8   1   2     2.074031031680   112.74689757   325.89057429
 H      8   1   2     2.079778341647   109.54173095   205.02038891
 H      9   8   1     2.078682221721   110.39466042   281.22492821
 H      9   8   1     2.075177975868   113.52894028   159.39398727
 H     10   9   8     2.078880637582   113.27959218   209.56469674
 H     10   9   8     2.085809529792   111.09991802    87.45870553


           ************************************************************
           *        Program running with 8 parallel MPI-processes     *
           *              working on a common directory               *
           ************************************************************
------------------------------------------------------------------------------
                   ___                                                        
                  /   \      - P O W E R E D   B Y -                         
                 /     \                                                     
                 |  |  |   _    _      __       _____    __    __             
                 |  |  |  | |  | |    /  \     |  _  \  |  |  /  |          
                  \  \/   | |  | |   /    \    | | | |  |  | /  /          
                 / \  \   | |__| |  /  /\  \   | |_| |  |  |/  /          
                |  |  |   |  __  | /  /__\  \  |    /   |      \           
                |  |  |   | |  | | |   __   |  |    \   |  |\   \          
                \     /   | |  | | |  |  |  |  | |\  \  |  | \   \       
                 \___/    |_|  |_| |__|  |__|  |_| \__\ |__|  \__/        
                                                                              
                      - O R C A' S   B I G   F R I E N D -                    
                                      &                                       
                       - I N T E G R A L  F E E D E R -                       
                                                                              
 v1 FN, 2020, v2 2021, v3 2022-2024                                           
------------------------------------------------------------------------------


----------------------
SHARK INTEGRAL PACKAGE
----------------------

Number of atoms                             ...     23
Number of basis functions                   ...    214
Number of shells                            ...    102
Maximum angular momentum                    ...      2
Integral batch strategy                     ... SHARK/LIBINT Hybrid
RI-J (if used) integral strategy            ... SPLIT-RIJ (Revised 2003 algorithm where possible)
Printlevel                                  ...      1
Contraction scheme used                     ... SEGMENTED contraction
Prescreening option                         ... SCHWARTZ
   Thresh                                   ... 1.000e-12
   Tcut                                     ... 1.000e-14
   Tpresel                                  ... 1.000e-14 
Coulomb Range Separation                    ... NOT USED
Exchange Range Separation                   ... NOT USED
Multipole approximations                    ... NOT USED
Finite Nucleus Model                        ... NOT USED
CABS basis                                  ... NOT available
Auxiliary Coulomb fitting basis             ... AVAILABLE
   # of basis functions in Aux-J            ...    671
   # of shells in Aux-J                     ...    225
   Maximum angular momentum in Aux-J        ...      4
Auxiliary J/K fitting basis                 ... NOT available
Auxiliary Correlation fitting basis         ... AVAILABLE
   # of basis functions in Aux-C            ...    696
   # of shells in Aux-C                     ...    248
   Maximum angular momentum in Aux-C        ...      3
Auxiliary 'external' fitting basis          ... NOT available

Checking pre-screening integrals            ... done (  0.0 sec) Dimension = 102
Check shell pair data                       ... done (  0.0 sec)
Shell pair information
Shell pair cut-off parameter TPreSel        ...   1.0e-14
Total number of shell pairs                 ...      5253
Shell pairs after pre-screening             ...      4885
Total number of primitive shell pairs       ...     18707
Primitive shell pairs kept                  ...     12749
          la=0 lb=0:   1540 shell pairs
          la=1 lb=0:   1808 shell pairs
          la=1 lb=1:    555 shell pairs
          la=2 lb=0:    579 shell pairs
          la=2 lb=1:    342 shell pairs
          la=2 lb=2:     61 shell pairs

Calculating one electron integrals          ... done (  0.0 sec)
Calculating RI/J V-Matrix + Cholesky decomp.... done (  0.0 sec)
Calculating RI/C V-Matrix + Cholesky decomp.... done (  0.0 sec)
Calculating Nuclear repulsion               ... done (  0.0 sec) ENN=    596.506873446889 Eh

Diagonalization of the overlap matrix:
Smallest eigenvalue                        ... 2.944e-04
Time for diagonalization                   ...    0.007 sec
Threshold for overlap eigenvalues          ... 1.000e-07
Number of eigenvalues below threshold      ... 0
Time for construction of square roots      ...    0.002 sec
Total time needed                          ...    0.010 sec

-------------------
DFT GRID GENERATION
-------------------

General Integration Accuracy     IntAcc      ... 4.388
Radial Grid Type                 RadialGrid  ... OptM3 with GC (2021)
Angular Grid (max. ang.)         AngularGrid ... 4 (Lebedev-302)
Angular grid pruning method      GridPruning ... 4 (adaptive)
Weight generation scheme         WeightScheme... mBecke (2022)
Basis function cutoff            BFCut       ... 1.0000e-12
Integration weight cutoff        WCut        ... 1.0000e-14
Partially contracted basis set               ... off
Rotationally invariant grid construction     ... off
Angular grids for H and He will be reduced by one unit

Total number of grid points                  ...   104209
Total number of batches                      ...     1640
Average number of points per batch           ...       63
Average number of grid points per atom       ...     4531

--------------------
COSX GRID GENERATION
--------------------

GRIDX 1
-------
General Integration Accuracy     IntAcc      ... 3.816
Radial Grid Type                 RadialGrid  ... OptM3 with GC (2021)
Angular Grid (max. ang.)         AngularGrid ... 1 (Lebedev-50)
Angular grid pruning method      GridPruning ... 4 (adaptive)
Weight generation scheme         WeightScheme... mBecke (2022)
Basis function cutoff            BFCut       ... 1.0000e-12
Integration weight cutoff        WCut        ... 1.0000e-14
Partially contracted basis set               ... on
Rotationally invariant grid construction     ... off
Angular grids for H and He will be reduced by one unit

Total number of grid points                  ...    13289
Total number of batches                      ...      118
Average number of points per batch           ...      112
Average number of grid points per atom       ...      578
UseSFitting                                  ... on

GRIDX 2
-------
General Integration Accuracy     IntAcc      ... 4.020
Radial Grid Type                 RadialGrid  ... OptM3 with GC (2021)
Angular Grid (max. ang.)         AngularGrid ... 2 (Lebedev-110)
Angular grid pruning method      GridPruning ... 4 (adaptive)
Weight generation scheme         WeightScheme... mBecke (2022)
Basis function cutoff            BFCut       ... 1.0000e-12
Integration weight cutoff        WCut        ... 1.0000e-14
Partially contracted basis set               ... on
Rotationally invariant grid construction     ... off
Angular grids for H and He will be reduced by one unit

Total number of grid points                  ...    28461
Total number of batches                      ...      233
Average number of points per batch           ...      122
Average number of grid points per atom       ...     1237
UseSFitting                                  ... on

GRIDX 3
-------
General Integration Accuracy     IntAcc      ... 4.338
Radial Grid Type                 RadialGrid  ... OptM3 with GC (2021)
Angular Grid (max. ang.)         AngularGrid ... 3 (Lebedev-194)
Angular grid pruning method      GridPruning ... 4 (adaptive)
Weight generation scheme         WeightScheme... mBecke (2022)
Basis function cutoff            BFCut       ... 1.0000e-12
Integration weight cutoff        WCut        ... 1.0000e-14
Partially contracted basis set               ... on
Rotationally invariant grid construction     ... off
Angular grids for H and He will be reduced by one unit

Total number of grid points                  ...    62298
Total number of batches                      ...      498
Average number of points per batch           ...      125
Average number of grid points per atom       ...     2709
UseSFitting                                  ... on
Initializing property integral containers    ... done (  0.0 sec)

SHARK setup successfully completed in   1.2 seconds

Maximum memory used throughout the entire STARTUP-calculation: 28.7 MB


           ************************************************************
           *        Program running with 8 parallel MPI-processes     *
           *              working on a common directory               *
           ************************************************************
Occupation numbers will be reassigned to an Aufbau configuration
             **** ENERGY FILE WAS UPDATED (calc.en.tmp) ****
Finished Guess after   0.1 sec
Maximum memory used throughout the entire GUESS-calculation: 12.3 MB


           ************************************************************
           *        Program running with 8 parallel MPI-processes     *
           *              working on a common directory               *
           ************************************************************
--------------------
CPCM SOLVATION MODEL
--------------------
CPCM parameters:
  Epsilon                                         ...      16.7000
  Refrac                                          ...       1.2750
  Rsolv                                           ...       1.3000
  Surface type                                    ... GAUSSIAN VDW
  Discretization scheme                           ... Constant charge density
    Threshold for H atoms                         ...       5.0000 (charges/Ang^2)
    Threshold for non-H atoms                     ...       5.0000 (charges/Ang^2)
  Epsilon function type                           ...         CPCM
Solvent:                                          ... CUSTOM
Radii:
  Scheme                                          ... Element-dependent radii
  Radius for C  used is    3.8550 Bohr (=   2.0400 Ang.)
  Radius for O  used is    3.4469 Bohr (=   1.8240 Ang.)
  Radius for H  used is    2.4944 Bohr (=   1.3200 Ang.)
Calculating surface                               ...        done! (  0.0s)
Cavity surface points                             ...         2012
Cavity Volume                                     ...    1310.0093
Cavity Surface-area                               ...     705.6757
Calculating surface distance matrix               ...        done! (  0.1s)
Performing Cholesky decomposition & store         ...        done! (  0.1s)
Overall time for CPCM initialization              ...                 0.2s

----------------------------------------D-I-I-S--------------------------------------------
Iteration    Energy (Eh)           Delta-E    RMSDP     MaxDP     DIISErr   Damp  Time(sec)
-------------------------------------------------------------------------------------------
               ***  Starting incremental Fock matrix formation  ***
                              *** Initializing SOSCF ***
---------------------------------------S-O-S-C-F--------------------------------------
Iteration    Energy (Eh)           Delta-E    RMSDP     MaxDP     MaxGrad    Time(sec)
--------------------------------------------------------------------------------------
    1    -462.1669985265059495     0.00e+00  3.54e-05  8.54e-04  6.46e-05     1.6
               *** Restarting incremental Fock matrix formation ***
    2    -462.1670123162018626    -1.38e-05  1.76e-05  3.53e-04  1.13e-04     1.5
    3    -462.1670144578736199    -2.14e-06  7.28e-06  1.60e-04  3.70e-05     1.2
    4    -462.1670145859720833    -1.28e-07  2.63e-06  1.03e-04  3.04e-05     1.2
    5    -462.1670146079093229    -2.19e-08  1.04e-06  3.03e-05  1.12e-05     1.1
    6    -462.1670146146198022    -6.71e-09  1.99e-07  6.06e-06  1.21e-06     1.1
    7    -462.1670146149913307    -3.72e-10  8.42e-08  2.68e-06  1.12e-06     1.0
                 **** Energy Check signals convergence ****

               *****************************************************
               *                     SUCCESS                       *
               *           SCF CONVERGED AFTER   7 CYCLES          *
               *****************************************************

Recomputing exchange energy using gridx3       ... done (    2.142 sec)
Old exchange energy                            :    -34.081253790 Eh
New exchange energy                            :    -34.081428912 Eh
Exchange energy change after final integration :     -0.000175123 Eh
Total energy after final integration           :   -462.167189738 Eh
             **** ENERGY FILE WAS UPDATED (calc.en.tmp) ****

----------------
TOTAL SCF ENERGY
----------------

Total Energy       :       -462.16718973796833 Eh          -12576.20859 eV

Components:
Nuclear Repulsion  :        596.50687344688913 Eh           16231.77723 eV
Electronic Energy  :      -1058.66527305308728 Eh          -28807.74664 eV
One Electron Energy:      -1808.79886087313230 Eh          -49219.91930 eV
Two Electron Energy:        750.13358782004491 Eh           20412.17266 eV
CPCM Dielectric    :         -0.00861500879290 Eh              -0.23443 eV

Virial components:
Potential Energy   :       -920.18896757000709 Eh          -25039.61480 eV
Kinetic Energy     :        458.02177783203877 Eh           12463.40620 eV
Virial Ratio       :          2.00905068733970

DFT components:
N(Alpha)           :       39.999981812924 electrons
N(Beta)            :       39.999981812924 electrons
N(Total)           :       79.999963625849 electrons
E(X)               :      -30.257329554849 Eh       
E(C)               :       -1.956903368336 Eh       
E(XC)              :      -32.214232923185 Eh       

CPCM Solvation Model Properties:
Surface-charge          :         -0.02338877509116
Corrected charge        :         -0.00000000000000
Outlying charge corr.   :          0.00003556660825 Eh               0.00097 eV
Free-energy (cav+disp)  :  This term is not implemented in the current solvation scheme

---------------
SCF CONVERGENCE
---------------

  Last Energy change         ...    3.7153e-10  Tolerance :   1.0000e-09
  Last MAX-Density change    ...    2.6799e-06  Tolerance :   1.0000e-08
  Last RMS-Density change    ...    8.4221e-08  Tolerance :   1.0000e-09
  Last DIIS Error            ...    1.4986e-03  Tolerance :   1.0000e-08
  Last Orbital Gradient      ...    1.1157e-06  Tolerance :   2.0000e-06
  Last Orbital Rotation      ...    1.8498e-06  Tolerance :   2.0000e-06


Total SCF time: 0 days 0 hours 0 min 11 sec 
Finished LeanSCF after  11.2 sec

Maximum memory used throughout the entire LEANSCF-calculation: 25.7 MB


           ************************************************************
           *        Program running with 8 parallel MPI-processes     *
           *              working on a common directory               *
           ************************************************************

------------------------------------------------------------------------------
                                ORCA  MP2 
------------------------------------------------------------------------------

Freezing NCore=22 chemical core electrons

----------------------
RI-MP2 ENERGY+GRADIENT
----------------------
Dimension of the orbital basis            ...  214
Dimension of the AuxC basis               ...  696
Memory devoted to MP2                     ... 8000 MB   
Data format for matrix containers         ... DOUBLE
Compression type for matrix containers    ... UNCOMPRESSED
Overall scaling of the MP2 energy         ...   2.700e-01

-----------------------
SHARK RI TRANSFORMATION
-----------------------

Number of basis functions                ...    214
Number of aux functions                  ...    696
Number of operators                      ...      1
Generation of IJK                        ... YES
Generation of IAK                        ... YES
Generation of ABK                        ... NO
Orbital Range Operator  0:    0-  39 to   40- 213

Aux basis identifier                     ...   AUXC
Contraction scheme used                  ... SEGMENTED
Do orthogonalization                     ... YES
All operator combinations                ... NO
Transpose (ia|K)                         ... NO
Integral generator used                  ... LIBINT
Starting integral generation + trafo... 
Half trafo (segmented) done. Total time =  0.1 sec. integrals=  0.1 sec trafo=  0.0 sec
Integral generation and half transformation done (  0.1 sec)

Reading or making V^(-1/2)          ... done (  0.0 sec)
Sorting IJK integrals               ... done (  0.1 sec)
Sorting IAK integrals               ... done (  0.1 sec)

SHARK RI integral transformation done. Total time =  0.3 sec.

Opening buffers                              ... done
Frozen core precalculation                   ... done

Starting loop over batches of integrals:

Operator 0  - window                       ... ( 11- 39)x( 40-213)
Operator 0  - Memory available             ...  8000 MB
Operator 0  - Memory needed per MO         ...   0.9 MB
Operator 0  - Number of orbitals per batch ... 4
Operator 0  - Number of batches            ... 1

OPERATOR  0   PASS   0:  MOs    11 ...   14 +   15 ...   18 +   19 ...   22 +   23 ...   26
                            +   27 ...   30 +   31 ...   34 +   35 ...   38 +   39 ...   39
  Reading integrals       ... ok
  Internal MO  13
Closing buffer GIPV ( 0.03 GB; CompressionRatio= 1.00)
Time spent in pair loops =     1.009 sec
Deleting buffers (Ka|jb) ...done

-----------------------------------------------
 RI-MP2 CORRELATION ENERGY:     -0.500722287 Eh
-----------------------------------------------


---------------------
MP2 DENSITY FORMATION
---------------------

Completing the external part of the density      ... done
Storing the unrelaxed density                    ... done

Re-sorting 3-index density container for op 0    ... done
Computing external part of the Lagrangian        ... done
Calculating the xc-kernel                        ... done
Calculating G(D)                                 ... done
Completing the Lagrangian                        ... done
Solving the Z-vector equations                   ... Using XC Grid                  ... (calc.grid_cpscf.tmp) 
Recalculating density on grid  ... (calc.grho_cpscf0.tmp) done
Calculating the xc-kernel      ... (calc.fxc_cpscf0.tmp) done

-------------------
SHARK CP-SCF DRIVER
-------------------

Dimension of the orbital basis          ...    214
Dimension of the CPSCF-problem          ...   6960
Number of operators                     ...      1
Max. number of iterations               ...    128
Convergence Tolerance                   ... 3.0e-05
Number of perturbations                 ...      1
Perturbation type                       ... REAL

----------------------------
POPLE LINEAR EQUATION SOLVER
----------------------------

  ITERATION   0:   ||err||_max =   3.7208e-02 (   0.9 sec)
  ITERATION   1:   ||err||_max =   7.4493e-03 (   0.9 sec)
  ITERATION   2:   ||err||_max =   2.5414e-03 (   0.9 sec)
  ITERATION   3:   ||err||_max =   5.7942e-04 (   0.9 sec)
  ITERATION   4:   ||err||_max =   2.4168e-04 (   0.9 sec)
  ITERATION   5:   ||err||_max =   9.2966e-05 (   0.9 sec)
  ITERATION   6:   ||err||_max =   2.5299e-05 (   0.9 sec)
done
Finalizing the relaxed density                   ... done
Transforming P to the AO basis                   ... done
Storing the relaxed density                      ... done

------------------------------------
ENERGY WEIGHTED DENSITY FINALIZATION
------------------------------------

Gathering the parts of the W-matrix              ... done
Forming the Z-density                            ... done
Transforming Z to the AO basis                   ... done
Calculating G(Z)                                 ... done
Finalizing the W-matrix                          ... done
Transforming W to the AO basis and storing       ... done

----------------------------------
MP2 DERIVATIVE INTEGRAL GENERATION
----------------------------------

Input SCF Electron Density              ... calc.scfp
Input Correlated Electron Density       ... calc.pmp2re
Input Energy Weighted Density           ... calc.wmp2.tmp

Nuclear repulsion gradient              ... done (  0.0 sec)
HCore & Overlap gradient  (SHARK)       ... done (  0.1 sec)
Two-electron RIJ gradient terms         ... done (  0.5 sec)

-----------------------------------------------------------
MP2 COSX Grid Generation
-----------------------------------------------------------

General Integration Accuracy     IntAcc      ... 4.871
Radial Grid Type                 RadialGrid  ... OptM3 with GC (2021)
Angular Grid (max. ang.)         AngularGrid ... 4 (Lebedev-302)
Angular grid pruning method      GridPruning ... 4 (adaptive)
Weight generation scheme         WeightScheme... mBecke (2022)
Basis function cutoff            BFCut       ... 1.0000e-12
Integration weight cutoff        WCut        ... 1.0000e-14
Partially contracted basis set               ... on
Rotationally invariant grid construction     ... off
Angular grids for H and He will be reduced by one unit

Total number of grid points                  ...   119208
Total number of batches                      ...      944
Average number of points per batch           ...      126
Average number of grid points per atom       ...     5183
UseSFitting                                  ... on
Two-electron COSX gradient terms        ... 
Integration Timings:
Total Time                  =     5.6 sec
Basis fcn evaluation        =     0.1 sec
Density evaluation          =     0.1 sec
A evaluation                =     4.7 sec
A derivative evaluation     =     0.0 sec
S-fit derivative evaluation =     0.0 sec
anal. over. der. evaluation =     0.0 sec
num. over. der. evaluation  =     0.4 sec
K(P) evaluation             =     0.1 sec
finalize                    =     0.0 sec

done (  6.4 sec)
CPCM gradient                           ... done (  0.6 sec)
DFT XC gradient                         ... Exchange-correlation gradient    ... done
done (  0.8 sec)
Empirical dispersion gradient           ... 
-------------------
DISPERSION GRADIENT
-------------------

   1   C   :    0.000110376    0.000097323   -0.000139560
   2   C   :   -0.000199779    0.000028808   -0.000115413
   3   C   :   -0.000293312   -0.000200507   -0.000064114
   4   C   :   -0.000168084   -0.000149417    0.000018280
   5   C   :   -0.000159887   -0.000034172    0.000025504
   6   C   :   -0.000196708    0.000077162    0.000007223
   7   C   :   -0.000252819    0.000123131   -0.000057837
   8   C   :    0.000205434    0.000173410    0.000063768
   9   C   :    0.000258323    0.000013095    0.000178980
  10   C   :    0.000288363   -0.000120358    0.000016214
  11   O   :    0.000147848   -0.000080544   -0.000135593
  12   H   :    0.000042059    0.000087396   -0.000148067
  13   H   :   -0.000046626   -0.000170520   -0.000035040
  14   H   :   -0.000048354   -0.000114754    0.000018891
  15   H   :   -0.000111884   -0.000025349    0.000027261
  16   H   :   -0.000090442    0.000083826    0.000008048
  17   H   :   -0.000068199    0.000141608   -0.000034029
  18   H   :    0.000063611    0.000150003    0.000089481
  19   H   :    0.000090854    0.000123215    0.000005261
  20   H   :    0.000097951   -0.000024473    0.000174932
  21   H   :    0.000085327    0.000009975    0.000103809
  22   H   :    0.000119038   -0.000126480    0.000014057
  23   H   :    0.000126909   -0.000062380   -0.000022054

Difference to translation invariance:
           :   -0.0000000000   -0.0000000000   -0.0000000000

Difference to rotation invariance:
           :   -0.0000000000    0.0000000000    0.0000000000

Norm of the Dispersion gradient    ...    0.0010263500
RMS gradient                       ...    0.0001235580
MAX gradient                       ...    0.0002933115
done (  0.0 sec)

-------
TIMINGS
-------

Total time                :   20.358 sec
Integral trafo            :    0.267 sec (  1.3%)
FC preparation            :    0.069 sec (  0.3%)
I/O of integrals          :    0.083 sec (  0.4%)
K(i,j) operators          :    0.140 sec (  0.7%)
T(i,j) pair energies      :    0.026 sec (  0.1%)
V**(-1/2)                 :    0.138 sec (  0.7%)
Gamma(ia|P)               :    0.134 sec (  0.7%)
Gamma-Trafo               :    0.045 sec (  0.2%)
D(virtual)                :    0.006 sec (  0.0%)
D(internal)               :    0.168 sec (  0.8%)
W(virtual)                :    0.012 sec (  0.1%)
W(internal)               :    0.220 sec (  1.1%)
L(virtual)                :    0.160 sec (  0.8%)
L(internal)               :    0.019 sec (  0.1%)
XC kernel                 :    0.022 sec (  0.1%)
G(D)                      :    1.675 sec (  8.2%)
G(Z)                      :    1.680 sec (  8.3%)
Z-vector solution         :    6.410 sec ( 31.5%)
3-index derivative        :    0.272 sec (  1.3%)
2-index derivative        :    0.034 sec (  0.2%)
Fock matrix gradient      :    8.389 sec ( 41.2%)


---------------------------------------
MP2 TOTAL ENERGY:     -462.667912025 Eh
---------------------------------------

The final MP2 gradient
  0:  -0.00006211   0.00001361   0.00005155
  1:  -0.00001003  -0.00001063   0.00000581
  2:  -0.00008440   0.00005652   0.00000678
  3:   0.00003812   0.00010639  -0.00002641
[truncated: 493,132 more chars]
