# Supplementary material for: Bro̷nsted Acid-Catalyzed Reduction of Furans
Source: J Am Chem Soc. 2025 Feb 19;147(9):7932–8. doi: 10.1021/jacs.4c18485 (PMC11887439; doi:10.1021/jacs.4c18485)
Supplement: Supplementary file 2 — ja4c18485_si_002.zip [file ja4c18485_si_002.zip › AllCoordinates/2-Ph-Furan/Product/calc.xyz]

23
Coordinates from ORCA-job calc E -462.687427185633
  C           1.00575660792748      0.57124558745347     -0.68931020784939
  C          -0.43168960867105      0.21716558711556     -0.34853925257299
  C          -0.82378320713534     -1.10632251208077     -0.11224871785037
  C          -2.15018941656433     -1.40535369242748      0.22317657308325
  C          -3.10002601024690     -0.38440854820078      0.32068133530261
  C          -2.71703148408463      0.94078966390822      0.07671486234658
  C          -1.39308834238228      1.23716958067694     -0.25624995299978
  C           1.73598294868805      1.27565773471111      0.46845237702089
  C           2.30944596491239      0.08624102073394      1.23788520085746
  C           2.71700687284732     -0.83926276975744      0.09636938045182
  O           1.78054332348602     -0.59638144694529     -0.96086626548814
  H           1.00518183841001      1.20021662009874     -1.59448147955496
  H          -0.08334321701687     -1.90079391577301     -0.20320953210126
  H          -2.44170731921024     -2.44174455610708      0.40603618672227
  H          -4.13436377333721     -0.61799264022669      0.58005078460297
  H          -3.45332666684425      1.74439127286533      0.14376917820690
  H          -1.10119386255534      2.27287294620948     -0.44982333886212
  H           1.06974829544664      1.91393832668809      1.06286112753284
  H           2.54963658272806      1.89871420922867      0.06727197732744
  H           1.52910247701646     -0.38360422061317      1.85463014113660
  H           3.15266283651096      0.35118723430353      1.88959137639757
  H           2.68166379711330     -1.90527205036477      0.36541748637008
  H           3.73608218136174     -0.60571076139659     -0.25813747768029
