# Supplementary material for: Bro̷nsted Acid-Catalyzed Reduction of Furans
Source: J Am Chem Soc. 2025 Feb 19;147(9):7932–8. doi: 10.1021/jacs.4c18485 (PMC11887439; doi:10.1021/jacs.4c18485)
Supplement: Supplementary file 2 — ja4c18485_si_002.zip [file ja4c18485_si_002.zip › AllCoordinates/2-Ph-Furan/Product/CREST/calc.xyz]

23
	Energy:      47.2402653
C       -0.7473675172     -0.9214611049      0.0370734632                 
C       -1.4754379655     -2.0457636317      0.7525603077                 
C       -0.9412411475     -3.3454792250      0.6635822925                 
C       -1.5854197432     -4.4240303512      1.2766442935                 
C       -2.7767846426     -4.2242157816      1.9730967452                 
C       -3.3228845666     -2.9416634511      2.0685894223                 
C       -2.6752044066     -1.8552687405      1.4683745294                 
C       -1.2194853830      0.4972730813      0.3339056473                 
C       -0.0062476822      1.3321482134     -0.0451828008                 
C        1.0527121553      0.2724810943     -0.3226224411                 
O        0.6281611147     -0.8944845521      0.3461718842                 
H       -0.8532576493     -1.1409092564     -1.0537770740                 
H       -0.0211509631     -3.5222192087      0.1218910926                 
H       -1.1608046743     -5.4175938579      1.2042062042                 
H       -3.2803596897     -5.0632601821      2.4364575612                 
H       -4.2517787851     -2.7913422471      2.6024066582                 
H       -3.1347376337     -0.8795657728      1.5522606860                 
H       -1.3134994011      0.5818904922      1.4413653354                 
H       -2.1802786194      0.7976323456     -0.1343549550                 
H        0.2840542846      1.9374975052      0.8434704430                 
H       -0.1378503392      1.9959197593     -0.9261017395                 
H        2.0713333461      0.6044760097     -0.0343858013                 
H        1.0816321077      0.0471728363     -1.4176353929                 
