# Supplementary material for: Bro̷nsted Acid-Catalyzed Reduction of Furans
Source: J Am Chem Soc. 2025 Feb 19;147(9):7932–8. doi: 10.1021/jacs.4c18485 (PMC11887439; doi:10.1021/jacs.4c18485)
Supplement: Supplementary file 2 — ja4c18485_si_002.zip [file ja4c18485_si_002.zip › AllCoordinates/2-Ph-Furan/Product/SP/calc.mpi8.out]

! Job execution by suborca V 10.00 !
Job started from head1.mpi-muelheim.mpg.de, running /hsnfs/software/orca/orca_stable_directory/orca_stable_20240818/orca on xe30th90.mpi-muelheim.mpg.de in /usr/scratch/frank/calc__9295249 (/bin/ksh)
Job execution start: Sun Aug 18 10:37:13 CEST 2024
Shared library path: /hsnfs/software/openmpi-4.1.0/lib:/hsnfs/software/orca/orca_stable_directory/orca_stable_20240818:/hsnfs/software/themis/llvm-14.0.1/lib::/hsnfs/software/cfour-2.1/lib:/hsnfs/software/orca/orca_stable:/usr/users/openmpi-2.0.4/lib:/opt/intel/lib/intel64:/opt/intel/mkl/lib/intel64
SLURM Job ID is: 9295249
SLURM_JOB_NODELIST: xe30th90
Maxcore enforced by SLURM: 9600 MB per core
Expanded nodelist (1 nodes):
xe30th90

                                 *****************
                                 * O   R   C   A *
                                 *****************

                                            #,                                       
                                            ###                                      
                                            ####                                     
                                            #####                                    
                                            ######                                   
                                           ########,                                 
                                     ,,################,,,,,                         
                               ,,#################################,,                 
                          ,,##########################################,,             
                       ,#########################################, ''#####,          
                    ,#############################################,,   '####,        
                  ,##################################################,,,,####,       
                ,###########''''           ''''###############################       
              ,#####''   ,,,,##########,,,,          '''####'''          '####       
            ,##' ,,,,###########################,,,                        '##       
           ' ,,###''''                  '''############,,,                           
         ,,##''                                '''############,,,,        ,,,,,,###''
      ,#''                                            '''#######################'''  
     '                                                          ''''####''''         
             ,#######,   #######,   ,#######,      ##                                
            ,#'     '#,  ##    ##  ,#'     '#,    #''#        ,####,   ,####,        
            ##       ##  ##   ,#'  ##            #'  '#       #'       #'  '#        
            ##       ##  #######   ##           ,######,      #####,   #    #        
            '#,     ,#'  ##    ##  '#,     ,#' ,#      #,     #,   #   #,  ,#        
             '#######'   ##     ##  '#######'  #'      '#     '####' # '####'        


                #########################################################
                #                        -***-                          #
                #          Department of theory and spectroscopy        #
                #                                                       #
                #                      Frank Neese                      #
                #                                                       #
                #     Directorship, Architecture, Infrastructure        #
                #                    SHARK, DRIVERS                     #
                #        Core code/Algorithms in most modules           #
                #                                                       #
                #        Max Planck Institute fuer Kohlenforschung      #
                #                Kaiser Wilhelm Platz 1                 #
                #                 D-45470 Muelheim/Ruhr                 #
                #                      Germany                          #
                #                                                       #
                #                  All rights reserved                  #
                #                        -***-                          #
                #########################################################


                         Program Version 6.0.x  -   STABLE   -
                                (GIT: $c601ac21$)
                ($2024-08-14 11:52:48 +0200 $)

                         (BUILD: $Sun 18 Aug 2024 01:04:00 AM CEST$)


 With contributions from (in alphabetic order):
   Daniel Aravena         : Magnetic Suceptibility
   Michael Atanasov       : Ab Initio Ligand Field Theory (pilot matlab implementation)
   Alexander A. Auer      : GIAO ZORA, VPT2 properties, NMR spectrum
   Ute Becker             : All parallelization in ORCA, NUMFREQ, NUMCALC
   Giovanni Bistoni       : ED, misc. LED, open-shell LED, HFLD
   Martin Brehm           : Molecular dynamics
   Dmytro Bykov           : pre 5.0 version of the SCF Hessian
   Marcos Casanova-Páez   : Triplet and SCS-CIS(D). UHF-(DLPNO)-IP/EA/STEOM-CCSD. UHF-CVS-IP/STEOM-CCSD
   Vijay G. Chilkuri      : MRCI spin determinant printing, contributions to CSF-ICE
   Pauline Colinet        : FMM embedding
   Dipayan Datta          : RHF DLPNO-CCSD density
   Achintya Kumar Dutta   : EOM-CC, STEOM-CC
   Nicolas Foglia         : Exact transition moments, OPA infrastructure, MCD improvements
   Dmitry Ganyushin       : Spin-Orbit,Spin-Spin,Magnetic field MRCI
   Miquel Garcia          : C-PCM and meta-GGA Hessian, CCSD/C-PCM, Gaussian charge scheme
   Tiago L. C. Gouveia    : GS-ROHF, GS-ROCIS
   Yang Guo               : DLPNO-NEVPT2, F12-NEVPT2, CIM, IAO-localization
   Andreas Hansen         : Spin unrestricted coupled pair/coupled cluster methods
   Ingolf Harden          : AUTO-CI MPn and infrastructure 
   Benjamin Helmich-Paris : MC-RPA, TRAH-(SCF,CASSCF), AVAS, COSX integrals, SCF dyn. polar.
   Lee Huntington         : MR-EOM, pCC
   Robert Izsak           : Overlap fitted RIJCOSX, COSX-SCS-MP3, EOM
   Riya Kayal             : Wick's Theorem for AUTO-CI, AUTO-CI UHF-CCSDT
   Emily Kempfer          : AUTO-CI, RHF CISDT and CCSDT
   Christian Kollmar      : KDIIS, OOCD, Brueckner-CCSD(T), CCSD density, CASPT2, CASPT2-K, improved NEVPT2
   Axel Koslowski         : Symmetry handling
   Simone Kossmann        : Meta GGA functionals, TD-DFT gradient, OOMP2, (MP2 Hessian; deprecated post 5.0)
   Lucas Lang             : DCDCAS
   Marvin Lechner         : AUTO-CI (C++ implementation), FIC-MRCC
   Spencer Leger          : CASSCF response
   Dagmar Lenk            : GEPOL surface, SMD, ORCA-2-JSON
   Dimitrios Liakos       : Extrapolation schemes; Compound Job, initial MDCI parallelization
   Dimitrios Manganas     : Further ROCIS development; embedding schemes. LFT, Crystal Embedding
   Dimitrios Pantazis     : SARC Basis sets
   Anastasios Papadopoulos: AUTO-CI, single reference methods and gradients
   Taras Petrenko         : pre 6.0 DFT Hessian and TD-DFT gradient, (ASA, deprecated), ECA, 1-Electron XAS/XES, NRVS
   Peter Pinski           : DLPNO-MP2, DLPNO-MP2 Gradient
   Christoph Reimann      : Effective Core Potentials
   Marius Retegan         : Local ZFS, SOC
   Christoph Riplinger    : Optimizer, TS searches, QM/MM, DLPNO-CCSD(T), (RO)-DLPNO pert. Triples
   Michael Roemelt        : Original ROCIS implementation
   Masaaki Saitow         : Open-shell DLPNO-CCSD energy and density
   Barbara Sandhoefer     : DKH picture change effects
   Kantharuban Sivalingam : CASSCF convergence/infrastructure, NEVPT2 and variants, FIC-MRCI
   Bernardo de Souza      : ESD, SOC TD-DFT
   Georgi Stoychev        : AutoAux, RI-MP2 NMR, DLPNO-MP2 response, X2C
   Van Anh Tran           : RI-MP2 g-tensors
   Willem Van den Heuvel  : Paramagnetic NMR
   Zikuan Wang            : NOTCH, Electric field optimization 
   Frank Wennmohs         : Technical directorship and infrastructure
   Hang Xu                : AUTO-CI-Response properties 


 We gratefully acknowledge several colleagues who have allowed us to
 interface, adapt or use parts of their codes:
   Stefan Grimme, W. Hujo, H. Kruse, P. Pracht,  : VdW corrections, initial TS optimization,
                  C. Bannwarth, S. Ehlert,         DFT functionals, gCP, sTDA/sTD-DF
                  L. Wittmann, M. Mueller
   Ed Valeev, F. Pavosevic, A. Kumar             : LibInt (2-el integral package), F12 methods
   Garnet Chan, S. Sharma, J. Yang, R. Olivares  : DMRG
   Ulf Ekstrom                                   : XCFun DFT Library
   Mihaly Kallay                                 : mrcc  (arbitrary order and MRCC methods)
   Frank Weinhold                                : gennbo (NPA and NBO analysis)
   Simon Mueller                                 : openCOSMO-RS
   Christopher J. Cramer and Donald G. Truhlar   : smd solvation model
   Lars Goerigk                                  : TD-DFT with DH, B97 family of functionals
   V. Asgeirsson, H. Jonsson                     : NEB implementation
   FAccTs GmbH                                   : IRC, NEB, NEB-TS, DLPNO-Multilevel, CI-OPT
                                                   MM, QMMM, 2- and 3-layer-ONIOM, Crystal-QMMM,
                                                   LR-CPCM, SF, NACMEs, symmetry and pop. for TD-DFT,
                                                   nearIR, NL-DFT gradient (VV10), updates on ESD,
                                                   ML-optimized integration grids, MBIS, APM,
                                                   GOAT, DOCKER, SOLVATOR, interface openCOSMO-RS
   S Lehtola, MJT Oliveira, MAL Marques          : LibXC Library
   Liviu Ungur et al                             : ANISO software


 Your calculation uses the libint2 library for the computation of 2-el integrals
 For citations please refer to: http://libint.valeyev.net

 Your ORCA version has been built with support for libXC version: 6.2.2
 For citations please refer to: https://libxc.gitlab.io

 This ORCA versions uses:
   CBLAS   interface :  Fast vector & matrix operations
   LAPACKE interface :  Fast linear algebra routines
   SCALAPACK package :  Parallel linear algebra routines
   Shared memory     :  Shared parallel matrices
   BLAS/LAPACK       :  OpenBLAS 0.3.26  USE64BITINT DYNAMIC_ARCH NO_AFFINITY Haswell SINGLE_THREADED
        Core in use  :  Haswell
   Copyright (c) 2011-2014, The OpenBLAS Project


NOTE: MaxCore=8000 MB was set to SCF,MP2,MDCI,CIPSI,MRCI and CIS
      => If you want to overwrite this, your respective input block should be placed after the MaxCore statement


***************************************
The coordinates will be read from file: calc.xyz
***************************************


================================================================================

----- Orbital basis set information -----
Your calculation utilizes the basis: def2-TZVPP
   F. Weigend and R. Ahlrichs, Phys. Chem. Chem. Phys. 7, 3297 (2005).

----- AuxC basis set information -----
Your calculation utilizes the auxiliary basis: def2-TZVPP/C
  H-La, Hf-Rn : A. Hellweg, C. Hattig, S. Hofener and W. Klopper, Theor. Chem. Acc. 117, 587 (2007).
        Ce-Lu : J. Chmela and M. E. Harding, Mol. Phys. (2018).

================================================================================
                                        WARNINGS
                       Please study these warnings very carefully!
================================================================================

WARNING: Old DensityContainer found on disk!
         Will remove this file - 
         If you want to keep old densities, please start your calculation with a different basename. 


WARNING: Post HF methods need fully converged wavefunctions
  ===> : Setting SCFConvForced true
         You can overwrite this default with %scf ConvForced false 


WARNING: MDCI localization with Augmented Hessian Foster-Boys
  ===> : Switching off randomization!

================================================================================
                                       INPUT FILE
================================================================================
NAME = calc.inp
|  1> ! DLPNO-CCSD(T) def2-TZVPP def2-TZVPP/C
|  2> 
|  3> %cpcm
|  4> epsilon 16.7                    # Dielectric constant
|  5> refrac 1.275
|  6> SURFACETYPE VDW_GAUSSIAN
|  7> end
|  8> 
|  9> 
| 10> 
| 11> %PAL NPROCS 8 END
| 12> 
| 13> %maxcore 8000
| 14> 
| 15> * xyzfile 0 1 calc.xyz 
| 16> 
| 17>                          ****END OF INPUT****
================================================================================

                       ****************************
                       * Single Point Calculation *
                       ****************************

---------------------------------
CARTESIAN COORDINATES (ANGSTROEM)
---------------------------------
  C      1.005757    0.571246   -0.689310
  C     -0.431690    0.217166   -0.348539
  C     -0.823783   -1.106323   -0.112249
  C     -2.150189   -1.405354    0.223177
  C     -3.100026   -0.384409    0.320681
  C     -2.717031    0.940790    0.076715
  C     -1.393088    1.237170   -0.256250
  C      1.735983    1.275658    0.468452
  C      2.309446    0.086241    1.237885
  C      2.717007   -0.839263    0.096369
  O      1.780543   -0.596381   -0.960866
  H      1.005182    1.200217   -1.594481
  H     -0.083343   -1.900794   -0.203210
  H     -2.441707   -2.441745    0.406036
  H     -4.134364   -0.617993    0.580051
  H     -3.453327    1.744391    0.143769
  H     -1.101194    2.272873   -0.449823
  H      1.069748    1.913938    1.062861
  H      2.549637    1.898714    0.067272
  H      1.529102   -0.383604    1.854630
  H      3.152663    0.351187    1.889591
  H      2.681664   -1.905272    0.365417
  H      3.736082   -0.605711   -0.258137

----------------------------
CARTESIAN COORDINATES (A.U.)
----------------------------
  NO LB      ZA    FRAG     MASS         X           Y           Z
   0 C     6.0000    0    12.011    1.900605    1.079498   -1.302608
   1 C     6.0000    0    12.011   -0.815775    0.410383   -0.658644
   2 C     6.0000    0    12.011   -1.556725   -2.090647   -0.212119
   3 C     6.0000    0    12.011   -4.063269   -2.655734    0.421743
   4 C     6.0000    0    12.011   -5.858200   -0.726427    0.606000
   5 C     6.0000    0    12.011   -5.134445    1.777835    0.144970
   6 C     6.0000    0    12.011   -2.632555    2.337912   -0.484242
   7 C     6.0000    0    12.011    3.280532    2.410644    0.885247
   8 C     6.0000    0    12.011    4.364220    0.162972    2.339264
   9 C     6.0000    0    12.011    5.134399   -1.585977    0.182112
  10 O     8.0000    0    15.999    3.364739   -1.126998   -1.815774
  11 H     1.0000    0     1.008    1.899518    2.268081   -3.013133
  12 H     1.0000    0     1.008   -0.157496   -3.591980   -0.384010
  13 H     1.0000    0     1.008   -4.614158   -4.614229    0.767297
  14 H     1.0000    0     1.008   -7.812815   -1.167837    1.096137
  15 H     1.0000    0     1.008   -6.525842    3.296422    0.271684
  16 H     1.0000    0     1.008   -2.080955    4.295107   -0.850043
  17 H     1.0000    0     1.008    2.021531    3.616819    2.008516
  18 H     1.0000    0     1.008    4.818115    3.588050    0.127126
  19 H     1.0000    0     1.008    2.889585   -0.724907    3.504743
  20 H     1.0000    0     1.008    5.957669    0.663648    3.570810
  21 H     1.0000    0     1.008    5.067610   -3.600442    0.690539
  22 H     1.0000    0     1.008    7.060172   -1.144627   -0.487809

--------------------------------
INTERNAL COORDINATES (ANGSTROEM)
--------------------------------
 C      0   0   0     0.000000000000     0.00000000     0.00000000
 C      1   0   0     1.519127748484     0.00000000     0.00000000
 C      2   1   0     1.400425419460   121.53723247     0.00000000
 C      3   2   1     1.400458212525   120.48963408   178.88175674
 C      4   3   2     1.397864700489   120.28614438     0.25568960
 C      5   4   3     1.400840729124   119.53791963     0.18156012
 C      6   5   4     1.396972464218   120.08758032   359.74567919
 C      1   2   3     1.539428850214   112.75503319   252.52302957
 C      8   1   2     1.528266606605   101.56696691    88.93225096
 C      9   8   1     1.525031648238   101.28817229    38.38166472
 O      1   2   3     1.427371724011   111.44641036    10.40076856
 H      1   2   3     1.102243131704   108.46485058   129.29920724
 H      3   2   1     1.089821113752   118.98865402   358.27210104
 H      4   3   2     1.092028547329   119.70841709   180.07979861
 H      5   4   3     1.091644927361   120.27261041   179.86791318
 H      6   5   4     1.091971805199   120.07511559   179.58349251
 H      7   6   5     1.093322689988   119.74889146   179.73246033
 H      8   1   2     1.097539288572   112.67332261   326.48426594
 H      8   1   2     1.100535015219   109.60889305   205.58698273
 H      9   8   1     1.100029468368   110.39598690   281.31445807
 H      9   8   1     1.098149410541   113.52456217   159.41579793
 H     10   9   8     1.100005364824   113.35668253   208.96164021
 H     10   9   8     1.103963829795   111.01881631    86.85953592

---------------------------
INTERNAL COORDINATES (A.U.)
---------------------------
 C      0   0   0     0.000000000000     0.00000000     0.00000000
 C      1   0   0     2.870735407074     0.00000000     0.00000000
 C      2   1   0     2.646420513762   121.53723247     0.00000000
 C      3   2   1     2.646482483673   120.48963408   178.88175674
 C      4   3   2     2.641581456201   120.28614438     0.25568960
 C      5   4   3     2.647205335288   119.53791963     0.18156012
 C      6   5   4     2.639895374001   120.08758032   359.74567919
 C      1   2   3     2.909098929561   112.75503319   252.52302957
 C      8   1   2     2.888005346100   101.56696691    88.93225096
 C      9   8   1     2.881892160732   101.28817229    38.38166472
 O      1   2   3     2.697341649683   111.44641036    10.40076856
 H      1   2   3     2.082937651916   108.46485058   129.29920724
 H      3   2   1     2.059463439957   118.98865402   358.27210104
 H      4   3   2     2.063634884876   119.70841709   180.07979861
 H      5   4   3     2.062909948196   120.27261041   179.86791318
 H      6   5   4     2.063527657789   120.07511559   179.58349251
 H      7   6   5     2.066080460080   119.74889146   179.73246033
 H      8   1   2     2.074048676620   112.67332261   326.48426594
 H      8   1   2     2.079709779555   109.60889305   205.58698273
 H      9   8   1     2.078754434459   110.39598690   281.31445807
 H      9   8   1     2.075201640049   113.52456217   159.41579793
 H     10   9   8     2.078708885361   113.35668253   208.96164021
 H     10   9   8     2.086189300068   111.01881631    86.85953592

---------------------
BASIS SET INFORMATION
---------------------
There are 3 groups of distinct atoms

 Group   1 Type C   : 11s6p2d1f contracted to 5s3p2d1f pattern {62111/411/11/1}
 Group   2 Type O   : 11s6p2d1f contracted to 5s3p2d1f pattern {62111/411/11/1}
 Group   3 Type H   : 5s2p1d contracted to 3s2p1d pattern {311/11/1}

Atom   0C    basis set group =>   1
Atom   1C    basis set group =>   1
Atom   2C    basis set group =>   1
Atom   3C    basis set group =>   1
Atom   4C    basis set group =>   1
Atom   5C    basis set group =>   1
Atom   6C    basis set group =>   1
Atom   7C    basis set group =>   1
Atom   8C    basis set group =>   1
Atom   9C    basis set group =>   1
Atom  10O    basis set group =>   2
Atom  11H    basis set group =>   3
Atom  12H    basis set group =>   3
Atom  13H    basis set group =>   3
Atom  14H    basis set group =>   3
Atom  15H    basis set group =>   3
Atom  16H    basis set group =>   3
Atom  17H    basis set group =>   3
Atom  18H    basis set group =>   3
Atom  19H    basis set group =>   3
Atom  20H    basis set group =>   3
Atom  21H    basis set group =>   3
Atom  22H    basis set group =>   3
---------------------------------
AUXILIARY/C BASIS SET INFORMATION
---------------------------------
There are 3 groups of distinct atoms

 Group   1 Type C   : 8s6p5d3f1g contracted to 8s6p4d3f1g pattern {11111111/111111/2111/111/1}
 Group   2 Type O   : 8s6p5d3f1g contracted to 8s6p4d3f1g pattern {11111111/111111/2111/111/1}
 Group   3 Type H   : 4s3p2d1f contracted to 4s3p2d1f pattern {1111/111/11/1}

Atom   0C    basis set group =>   1
Atom   1C    basis set group =>   1
Atom   2C    basis set group =>   1
Atom   3C    basis set group =>   1
Atom   4C    basis set group =>   1
Atom   5C    basis set group =>   1
Atom   6C    basis set group =>   1
Atom   7C    basis set group =>   1
Atom   8C    basis set group =>   1
Atom   9C    basis set group =>   1
Atom  10O    basis set group =>   2
Atom  11H    basis set group =>   3
Atom  12H    basis set group =>   3
Atom  13H    basis set group =>   3
Atom  14H    basis set group =>   3
Atom  15H    basis set group =>   3
Atom  16H    basis set group =>   3
Atom  17H    basis set group =>   3
Atom  18H    basis set group =>   3
Atom  19H    basis set group =>   3
Atom  20H    basis set group =>   3
Atom  21H    basis set group =>   3
Atom  22H    basis set group =>   3

Checking for AutoStart:
The File: calc.gbw exists
Trying to determine its content:
     ... Fine, the file contains calculation information
     ... Fine, the calculation information was read
     ... Fine, the file contains a basis set
     ... Fine, the basis set was read
     ... Fine, the file contains a geometry
     ... Fine, the geometry was read
     ... Fine, the file contains a set of orbitals
     ... Fine, the orbitals can be read
     => possible old guess file was deleted
     => GBW file was renamed to GES file
     => GES file is set as startup file
     => Guess is set to MORead
     ... now leaving AutoStart


           ************************************************************
           *        Program running with 8 parallel MPI-processes     *
           *              working on a common directory               *
           ************************************************************
------------------------------------------------------------------------------
                             ORCA STARTUP CALCULATIONS
------------------------------------------------------------------------------
------------------------------------------------------------------------------
                   ___                                                        
                  /   \      - P O W E R E D   B Y -                         
                 /     \                                                     
                 |  |  |   _    _      __       _____    __    __             
                 |  |  |  | |  | |    /  \     |  _  \  |  |  /  |          
                  \  \/   | |  | |   /    \    | | | |  |  | /  /          
                 / \  \   | |__| |  /  /\  \   | |_| |  |  |/  /          
                |  |  |   |  __  | /  /__\  \  |    /   |      \           
                |  |  |   | |  | | |   __   |  |    \   |  |\   \          
                \     /   | |  | | |  |  |  |  | |\  \  |  | \   \       
                 \___/    |_|  |_| |__|  |__|  |_| \__\ |__|  \__/        
                                                                              
                      - O R C A' S   B I G   F R I E N D -                    
                                      &                                       
                       - I N T E G R A L  F E E D E R -                       
                                                                              
 v1 FN, 2020, v2 2021, v3 2022-2024                                           
------------------------------------------------------------------------------


----------------------
SHARK INTEGRAL PACKAGE
----------------------

Number of atoms                             ...     23
Number of basis functions                   ...    509
Number of shells                            ...    193
Maximum angular momentum                    ...      3
Integral batch strategy                     ... SHARK/LIBINT Hybrid
RI-J (if used) integral strategy            ... SPLIT-RIJ (Revised 2003 algorithm where possible)
Printlevel                                  ...      1
Contraction scheme used                     ... SEGMENTED contraction
Prescreening option                         ... SCHWARTZ
   Thresh                                   ... 1.000e-10
   Tcut                                     ... 1.000e-11
   Tpresel                                  ... 1.000e-11 
Coulomb Range Separation                    ... NOT USED
Exchange Range Separation                   ... NOT USED
Multipole approximations                    ... NOT USED
Finite Nucleus Model                        ... NOT USED
CABS basis                                  ... NOT available
Auxiliary Coulomb fitting basis             ... NOT available
Auxiliary J/K fitting basis                 ... NOT available
Auxiliary Correlation fitting basis         ... AVAILABLE
   # of basis functions in Aux-C            ...   1196
   # of shells in Aux-C                     ...    362
   Maximum angular momentum in Aux-C        ...      4
Auxiliary 'external' fitting basis          ... NOT available

Checking pre-screening integrals            ... done (  0.0 sec) Dimension = 193
Check shell pair data                       ... done (  0.0 sec)
Shell pair information
Shell pair cut-off parameter TPreSel        ...   1.0e-11
Total number of shell pairs                 ...     18721
Shell pairs after pre-screening             ...     15791
Total number of primitive shell pairs       ...     50364
Primitive shell pairs kept                  ...     31716
          la=0 lb=0:   3486 shell pairs
          la=1 lb=0:   4444 shell pairs
          la=1 lb=1:   1461 shell pairs
          la=2 lb=0:   2516 shell pairs
          la=2 lb=1:   1632 shell pairs
          la=2 lb=2:    481 shell pairs
          la=3 lb=0:    851 shell pairs
          la=3 lb=1:    549 shell pairs
          la=3 lb=2:    312 shell pairs
          la=3 lb=3:     59 shell pairs

Calculating one electron integrals          ... done (  0.0 sec)
Calculating RI/C V-Matrix + Cholesky decomp.... done (  0.1 sec)
Calculating Nuclear repulsion               ... done (  0.0 sec) ENN=    596.347370189811 Eh

Diagonalization of the overlap matrix:
Smallest eigenvalue                        ... 8.574e-06
Time for diagonalization                   ...    0.048 sec
Threshold for overlap eigenvalues          ... 1.000e-07
Number of eigenvalues below threshold      ... 0
Time for construction of square roots      ...    0.020 sec
Total time needed                          ...    0.071 sec

-------------------
DFT GRID GENERATION
-------------------

General Integration Accuracy     IntAcc      ... 4.388
Radial Grid Type                 RadialGrid  ... OptM3 with GC (2021)
Angular Grid (max. ang.)         AngularGrid ... 4 (Lebedev-302)
Angular grid pruning method      GridPruning ... 4 (adaptive)
Weight generation scheme         WeightScheme... mBecke (2022)
Basis function cutoff            BFCut       ... 1.0000e-10
Integration weight cutoff        WCut        ... 1.0000e-14
Partially contracted basis set               ... off
Rotationally invariant grid construction     ... off
Angular grids for H and He will be reduced by one unit

Total number of grid points                  ...   104205
Total number of batches                      ...     1640
Average number of points per batch           ...       63
Average number of grid points per atom       ...     4531
Initializing property integral containers    ... done (  0.0 sec)

SHARK setup successfully completed in   1.2 seconds

Maximum memory used throughout the entire STARTUP-calculation: 42.3 MB


           ************************************************************
           *        Program running with 8 parallel MPI-processes     *
           *              working on a common directory               *
           ************************************************************
-------------------------------------------------------------------------------
                                 ORCA GUESS
                   Start orbitals & Density for SCF / CASSCF
-------------------------------------------------------------------------------

------------
SCF SETTINGS
------------
Hamiltonian:
 Ab initio Hamiltonian  Method          .... Hartree-Fock(GTOs)


General Settings:
 Integral files         IntName         .... calc
 Hartree-Fock type      HFTyp           .... RHF
 Total Charge           Charge          ....    0
 Multiplicity           Mult            ....    1
 Number of Electrons    NEL             ....   80
 Basis Dimension        Dim             ....  509
 Nuclear Repulsion      ENuc            ....    596.3473701898 Eh

Convergence Acceleration:
 AO-DIIS                CNVDIIS         .... on
   Start iteration      DIISMaxIt       ....    12
   Startup error        DIISStart       ....  0.200000
   # of expansion vecs  DIISMaxEq       ....     5
   Bias factor          DIISBfac        ....   1.050
   Max. coefficient     DIISMaxC        ....  10.000
 MO-DIIS                CNVKDIIS        .... off
 Trust-Rad. Augm. Hess. CNVTRAH         .... auto
   Auto Start mean grad. ratio tolernc. ....  1.125000
   Auto Start start iteration           ....     1
   Auto Start num. interpolation iter.  ....    10
   Max. Number of Micro iterations      ....    24
   Max. Number of Macro iterations      .... Maxiter - #DIIS iter
   Number of Davidson start vectors     ....     2
   Converg. threshold    (grad. norm)   ....   5.000e-05
   Grad. Scal. Fac. for Micro threshold ....   0.100
   Minimum threshold for Micro iter.    ....   1.000e-02
   NR start threshold (gradient norm)   ....   1.000e-04
   Initial trust radius                 ....   0.400
   Minimum AH scaling param. (alpha)    ....   1.000
   Maximum AH scaling param. (alpha)    .... 1000.000
   Quad. conv. algorithm                .... NR
   White noise on init. David. guess    .... on
   Maximum white noise                  ....   0.010
   Pseudo random numbers                .... off
   Inactive MOs                         .... canonical
   Orbital update algorithm             .... Taylor
   Preconditioner                       .... Diag
   Full preconditioner red. dimension   ....   250
 SOSCF                  CNVSOSCF        .... on
   Start iteration      SOSCFMaxIt      ....   150
   Startup grad/error   SOSCFStart      ....  0.003300
   Hessian update       SOSCFHessUp     .... L-BFGS
 Level Shifting         CNVShift        .... on
   Level shift para.    LevelShift      ....    0.2500
   Turn off err/grad.   ShiftErr        ....    0.0010
 Zerner damping         CNVZerner       .... off
 Static damping         CNVDamp         .... on
   Fraction old density DampFac         ....    0.7000
   Max. Damping (<1)    DampMax         ....    0.9800
   Min. Damping (>=0)   DampMin         ....    0.0000
   Turn off err/grad.   DampErr         ....    0.1000

SCF Procedure:
 Maximum # iterations   MaxIter         ....   125
 SCF integral mode      SCFMode         .... Direct
   Integral package                     .... SHARK and LIBINT hybrid scheme
 Reset frequency        DirectResetFreq ....    20
 Integral Threshold     Thresh          ....  1.000e-10 Eh
 Primitive CutOff       TCut            ....  1.000e-11 Eh

Convergence Tolerance:
 Convergence Check Mode ConvCheckMode   .... Total+1el-Energy
 Convergence forced     ConvForced      .... 1
 Energy Change          TolE            ....  1.000e-06 Eh
 1-El. energy change                    ....  1.000e-03 Eh
 Orbital Gradient       TolG            ....  5.000e-05
 Orbital Rotation angle TolX            ....  5.000e-05
 DIIS Error             TolErr          ....  1.000e-06

---------------------
INITIAL GUESS: MOREAD
---------------------
Guess MOs are being read from file: calc.ges
Input Geometry matches current geometry (good)
Input basis set matches current basis set (good)
Occupation numbers will be reassigned to an Aufbau configuration
MOs were renormalized
MOs were reorthogonalized (Cholesky)
                      ------------------
                      INITIAL GUESS DONE (   0.1 sec)
                      ------------------
             **** ENERGY FILE WAS UPDATED (calc.en.tmp) ****
Finished Guess after   0.3 sec
Maximum memory used throughout the entire GUESS-calculation: 34.5 MB


           ************************************************************
           *        Program running with 8 parallel MPI-processes     *
           *              working on a common directory               *
           ************************************************************

-------------------------------------------------------------------------------------------
                                      ORCA LEAN-SCF
                              memory conserving SCF solver
-------------------------------------------------------------------------------------------

--------------------
CPCM SOLVATION MODEL
--------------------
CPCM parameters:
  Epsilon                                         ...      16.7000
  Refrac                                          ...       1.2750
  Rsolv                                           ...       1.3000
  Surface type                                    ... GAUSSIAN VDW
  Discretization scheme                           ... Constant charge density
    Threshold for H atoms                         ...       5.0000 (charges/Ang^2)
    Threshold for non-H atoms                     ...       5.0000 (charges/Ang^2)
  Epsilon function type                           ...         CPCM
Solvent:                                          ... CUSTOM
Radii:
  Scheme                                          ... Element-dependent radii
  Radius for C  used is    3.8550 Bohr (=   2.0400 Ang.)
  Radius for O  used is    3.4469 Bohr (=   1.8240 Ang.)
  Radius for H  used is    2.4944 Bohr (=   1.3200 Ang.)
Calculating surface                               ...        done! (  0.0s)
Cavity surface points                             ...         2012
Cavity Volume                                     ...    1309.9108
Cavity Surface-area                               ...     705.7741
Calculating surface distance matrix               ...        done! (  0.1s)
Performing Cholesky decomposition & store         ...        done! (  0.1s)
Overall time for CPCM initialization              ...                 0.2s

----------------------------------------D-I-I-S--------------------------------------------
Iteration    Energy (Eh)           Delta-E    RMSDP     MaxDP     DIISErr   Damp  Time(sec)
-------------------------------------------------------------------------------------------
               ***  Starting incremental Fock matrix formation  ***
                              *** Initializing SOSCF ***
---------------------------------------S-O-S-C-F--------------------------------------
Iteration    Energy (Eh)           Delta-E    RMSDP     MaxDP     MaxGrad    Time(sec)
--------------------------------------------------------------------------------------
    1    -460.6978692189460389     0.00e+00  3.19e-05  1.16e-03  4.13e-05    18.9
               *** Restarting incremental Fock matrix formation ***
    2    -460.6978750508147868    -5.83e-06  2.05e-05  1.12e-03  7.75e-05    18.8
    3    -460.6978762732861696    -1.22e-06  1.16e-05  7.20e-04  3.38e-05    12.9
    4    -460.6978764915821785    -2.18e-07  1.75e-06  7.55e-05  1.29e-05    12.2
                 **** Energy Check signals convergence ****

               *****************************************************
               *                     SUCCESS                       *
               *           SCF CONVERGED AFTER   4 CYCLES          *
               *****************************************************

             **** ENERGY FILE WAS UPDATED (calc.en.tmp) ****

----------------
TOTAL SCF ENERGY
----------------

Total Energy       :       -460.69787649158218 Eh          -12536.22655 eV

Components:
Nuclear Repulsion  :        596.34737018981093 Eh           16227.43693 eV
Electronic Energy  :      -1057.03508760867635 Eh          -28763.38704 eV
One Electron Energy:      -1808.53124182852230 Eh          -49212.63701 eV
Two Electron Energy:        751.49615421984595 Eh           20449.24998 eV
CPCM Dielectric    :         -0.01015907271668 Eh              -0.27644 eV

Virial components:
Potential Energy   :       -920.64317169721744 Eh          -25051.97432 eV
Kinetic Energy     :        459.94529520563532 Eh           12515.74777 eV
Virial Ratio       :          2.00163624086123

CPCM Solvation Model Properties:
Surface-charge          :         -0.02824208674571
Corrected charge        :         -0.00000000000000
Outlying charge corr.   :          0.00005184731011 Eh               0.00141 eV
Free-energy (cav+disp)  :  This term is not implemented in the current solvation scheme

---------------
SCF CONVERGENCE
---------------

  Last Energy change         ...    2.1830e-07  Tolerance :   1.0000e-06
  Last MAX-Density change    ...    7.5468e-05  Tolerance :   1.0000e-05
  Last RMS-Density change    ...    1.7520e-06  Tolerance :   1.0000e-06
  Last DIIS Error            ...    6.6446e-04  Tolerance :   1.0000e-06
  Last Orbital Gradient      ...    1.2853e-05  Tolerance :   5.0000e-05
  Last Orbital Rotation      ...    1.0975e-05  Tolerance :   5.0000e-05


----------------
ORBITAL ENERGIES
----------------

  NO   OCC          E(Eh)            E(eV) 
   0   2.0000     -20.552213      -559.2541 
   1   2.0000     -11.282260      -307.0059 
   2   2.0000     -11.269207      -306.6507 
   3   2.0000     -11.239082      -305.8310 
   4   2.0000     -11.236055      -305.7486 
   5   2.0000     -11.235100      -305.7226 
   6   2.0000     -11.232669      -305.6565 
   7   2.0000     -11.232100      -305.6410 
   8   2.0000     -11.229750      -305.5770 
   9   2.0000     -11.221810      -305.3610 
  10   2.0000     -11.219360      -305.2943 
  11   2.0000      -1.376604       -37.4593 
  12   2.0000      -1.149847       -31.2889 
  13   2.0000      -1.062252       -28.9053 
  14   2.0000      -1.035879       -28.1877 
  15   2.0000      -1.009812       -27.4784 
  16   2.0000      -0.967351       -26.3229 
  17   2.0000      -0.840677       -22.8760 
  18   2.0000      -0.827596       -22.5200 
  19   2.0000      -0.799602       -21.7583 
  20   2.0000      -0.773127       -21.0379 
  21   2.0000      -0.704469       -19.1696 
  22   2.0000      -0.679770       -18.4975 
  23   2.0000      -0.658133       -17.9087 
  24   2.0000      -0.629357       -17.1257 
  25   2.0000      -0.626037       -17.0353 
  26   2.0000      -0.586392       -15.9565 
  27   2.0000      -0.579753       -15.7759 
  28   2.0000      -0.575740       -15.6667 
  29   2.0000      -0.565835       -15.3972 
  30   2.0000      -0.515749       -14.0342 
  31   2.0000      -0.506794       -13.7906 
  32   2.0000      -0.502318       -13.6688 
  33   2.0000      -0.488243       -13.2858 
  34   2.0000      -0.481861       -13.1121 
  35   2.0000      -0.464527       -12.6404 
  36   2.0000      -0.463525       -12.6132 
  37   2.0000      -0.416433       -11.3317 
  38   2.0000      -0.337179        -9.1751 
  39   2.0000      -0.327201        -8.9036 
  40   0.0000       0.116284         3.1642 
  41   0.0000       0.123431         3.3587 
  42   0.0000       0.148915         4.0522 
  43   0.0000       0.168925         4.5967 
  44   0.0000       0.171674         4.6715 
  45   0.0000       0.184810         5.0289 
  46   0.0000       0.189905         5.1676 
  47   0.0000       0.201406         5.4805 
  48   0.0000       0.203586         5.5399 
  49   0.0000       0.216331         5.8867 
  50   0.0000       0.219891         5.9835 
*Only the first 10 virtual orbitals were printed.

                    ********************************
                    * MULLIKEN POPULATION ANALYSIS *
                    ********************************

-----------------------
MULLIKEN ATOMIC CHARGES
-----------------------
   0 C :    0.300691
   1 C :    0.092019
   2 C :   -0.225796
   3 C :   -0.114140
   4 C :   -0.163409
   5 C :   -0.113775
   6 C :   -0.262029
   7 C :   -0.122214
   8 C :   -0.118528
   9 C :    0.113091
  10 O :   -0.485534
  11 H :    0.084057
  12 H :    0.127630
  13 H :    0.129423
  14 H :    0.127759
  15 H :    0.129706
  16 H :    0.119148
  17 H :    0.069639
  18 H :    0.068384
  19 H :    0.057984
  20 H :    0.070261
  21 H :    0.060055
  22 H :    0.055577
Sum of atomic charges:   -0.0000000

--------------------------------
MULLIKEN REDUCED ORBITAL CHARGES
--------------------------------
  0 C s       :     3.021480  s :     3.021480
      pz      :     0.962136  p :     2.487957
      px      :     0.780121
      py      :     0.745699
      dz2     :     0.024917  d :     0.176263
      dxz     :     0.027167
      dyz     :     0.045795
      dx2y2   :     0.045026
      dxy     :     0.033359
      f0      :     0.001344  f :     0.013609
      f+1     :     0.001463
      f-1     :     0.001987
      f+2     :     0.001275
      f-2     :     0.001972
      f+3     :     0.002334
      f-3     :     0.003233

  1 C s       :     3.209212  s :     3.209212
      pz      :     0.914375  p :     2.534154
      px      :     0.765630
      py      :     0.854149
      dz2     :     0.009343  d :     0.153756
      dxz     :     0.019811
      dyz     :     0.026779
      dx2y2   :     0.048312
      dxy     :     0.049511
      f0      :     0.001575  f :     0.010859
      f+1     :     0.001103
      f-1     :     0.001030
      f+2     :     0.001004
      f-2     :     0.001361
      f+3     :     0.002277
      f-3     :     0.002509

  2 C s       :     3.124810  s :     3.124810
      pz      :     0.970648  p :     2.970104
      px      :     1.016738
      py      :     0.982719
      dz2     :     0.005537  d :     0.122225
      dxz     :     0.015072
      dyz     :     0.016046
      dx2y2   :     0.038051
      dxy     :     0.047518
      f0      :     0.001143  f :     0.008656
      f+1     :     0.001139
      f-1     :     0.000918
      f+2     :     0.001160
      f-2     :     0.000568
      f+3     :     0.001789
      f-3     :     0.001940

  3 C s       :     3.109805  s :     3.109805
      pz      :     0.951240  p :     2.874933
      px      :     0.917918
      py      :     1.005774
      dz2     :     0.006559  d :     0.120893
      dxz     :     0.021950
      dyz     :     0.011000
      dx2y2   :     0.042119
      dxy     :     0.039265
      f0      :     0.001235  f :     0.008509
      f+1     :     0.001134
      f-1     :     0.000721
      f+2     :     0.000652
      f-2     :     0.001088
      f+3     :     0.001739
      f-3     :     0.001939

  4 C s       :     3.136209  s :     3.136209
      pz      :     0.975942  p :     2.901833
      px      :     1.011738
      py      :     0.914154
      dz2     :     0.004167  d :     0.116892
      dxz     :     0.009800
      dyz     :     0.022964
      dx2y2   :     0.041231
      dxy     :     0.038730
      f0      :     0.001348  f :     0.008474
      f+1     :     0.000700
      f-1     :     0.000971
      f+2     :     0.000670
      f-2     :     0.001072
      f+3     :     0.001818
      f-3     :     0.001896

  5 C s       :     3.106350  s :     3.106350
      pz      :     0.949327  p :     2.878346
      px      :     0.960922
      py      :     0.968098
      dz2     :     0.007773  d :     0.120553
      dxz     :     0.015959
      dyz     :     0.016011
      dx2y2   :     0.038252
      dxy     :     0.042557
      f0      :     0.001130  f :     0.008525
      f+1     :     0.001117
      f-1     :     0.000948
      f+2     :     0.001205
      f-2     :     0.000505
      f+3     :     0.001808
      f-3     :     0.001812

  6 C s       :     3.163298  s :     3.163298
      pz      :     0.980187  p :     2.969183
      px      :     0.943857
      py      :     1.045138
      dz2     :     0.004655  d :     0.120895
      dxz     :     0.021120
      dyz     :     0.010983
      dx2y2   :     0.042435
      dxy     :     0.041701
      f0      :     0.001264  f :     0.008654
      f+1     :     0.001176
      f-1     :     0.000702
      f+2     :     0.000692
      f-2     :     0.001059
      f+3     :     0.001780
      f-3     :     0.001980

  7 C s       :     3.094249  s :     3.094249
      pz      :     0.937201  p :     2.913809
      px      :     1.011029
      py      :     0.965580
      dz2     :     0.014959  d :     0.107644
      dxz     :     0.026062
      dyz     :     0.026924
      dx2y2   :     0.010360
      dxy     :     0.029339
      f0      :     0.000793  f :     0.006512
      f+1     :     0.000669
      f-1     :     0.001054
      f+2     :     0.000956
      f-2     :     0.001686
      f+3     :     0.000601
      f-3     :     0.000753

  8 C s       :     3.085281  s :     3.085281
      pz      :     0.966324  p :     2.918656
      px      :     1.026982
      py      :     0.925350
      dz2     :     0.010718  d :     0.108147
      dxz     :     0.031355
      dyz     :     0.026203
      dx2y2   :     0.019479
      dxy     :     0.020391
      f0      :     0.000658  f :     0.006444
      f+1     :     0.000574
      f-1     :     0.001276
      f+2     :     0.001354
      f-2     :     0.001373
      f+3     :     0.000570
      f-3     :     0.000638

  9 C s       :     3.103390  s :     3.103390
      pz      :     0.768441  p :     2.628851
      px      :     0.860994
      py      :     0.999416
      dz2     :     0.033774  d :     0.143189
      dxz     :     0.029217
      dyz     :     0.028246
      dx2y2   :     0.040089
      dxy     :     0.011862
      f0      :     0.001791  f :     0.011480
      f+1     :     0.002118
      f-1     :     0.001490
      f+2     :     0.002217
      f-2     :     0.002018
      f+3     :     0.000882
      f-3     :     0.000965

 10 O s       :     3.785621  s :     3.785621
      pz      :     1.607762  p :     4.660360
      px      :     1.521346
      py      :     1.531251
      dz2     :     0.007390  d :     0.037610
      dxz     :     0.010073
      dyz     :     0.006047
      dx2y2   :     0.007057
      dxy     :     0.007043
      f0      :     0.000179  f :     0.001944
      f+1     :     0.000366
      f-1     :     0.000137
      f+2     :     0.000287
      f-2     :     0.000294
      f+3     :     0.000411
      f-3     :     0.000270

 11 H s       :     0.877060  s :     0.877060
      pz      :     0.018856  p :     0.036368
      px      :     0.007593
      py      :     0.009919
      dz2     :     0.000741  d :     0.002514
      dxz     :     0.000527
      dyz     :     0.000634
      dx2y2   :     0.000268
      dxy     :     0.000344

 12 H s       :     0.829030  s :     0.829030
      pz      :     0.009181  p :     0.041099
      px      :     0.015432
      py      :     0.016486
      dz2     :     0.000206  d :     0.002242
      dxz     :     0.000275
      dyz     :     0.000302
      dx2y2   :     0.000814
      dxy     :     0.000645

 13 H s       :     0.831361  s :     0.831361
      pz      :     0.009476  p :     0.037081
      px      :     0.008862
      py      :     0.018743
      dz2     :     0.000207  d :     0.002135
      dxz     :     0.000074
      dyz     :     0.000510
      dx2y2   :     0.000638
      dxy     :     0.000706

 14 H s       :     0.832736  s :     0.832736
      pz      :     0.010032  p :     0.037377
      px      :     0.018874
      py      :     0.008471
      dz2     :     0.000222  d :     0.002128
      dxz     :     0.000529
      dyz     :     0.000078
      dx2y2   :     0.000598
      dxy     :     0.000701

 15 H s       :     0.831135  s :     0.831135
      pz      :     0.009145  p :     0.037031
      px      :     0.013403
      py      :     0.014483
      dz2     :     0.000197  d :     0.002129
      dxz     :     0.000263
      dyz     :     0.000299
      dx2y2   :     0.000768
      dxy     :     0.000602

 16 H s       :     0.838277  s :     0.838277
      pz      :     0.009417  p :     0.040395
      px      :     0.009170
      py      :     0.021808
      dz2     :     0.000224  d :     0.002180
      dxz     :     0.000081
      dyz     :     0.000503
      dx2y2   :     0.000657
      dxy     :     0.000716

 17 H s       :     0.886473  s :     0.886473
      pz      :     0.013062  p :     0.041652
      px      :     0.013129
      py      :     0.015461
      dz2     :     0.000433  d :     0.002236
      dxz     :     0.000400
      dyz     :     0.000464
      dx2y2   :     0.000454
      dxy     :     0.000485

 18 H s       :     0.888659  s :     0.888659
      pz      :     0.009496  p :     0.040738
      px      :     0.016454
      py      :     0.014787
      dz2     :     0.000288  d :     0.002219
      dxz     :     0.000454
      dyz     :     0.000333
      dx2y2   :     0.000578
      dxy     :     0.000566

 19 H s       :     0.898755  s :     0.898755
      pz      :     0.014914  p :     0.041051
      px      :     0.015274
      py      :     0.010864
      dz2     :     0.000406  d :     0.002210
      dxz     :     0.000532
      dyz     :     0.000384
      dx2y2   :     0.000466
      dxy     :     0.000421

 20 H s       :     0.886069  s :     0.886069
      pz      :     0.015829  p :     0.041457
      px      :     0.016414
      py      :     0.009214
      dz2     :     0.000434  d :     0.002213
      dxz     :     0.000606
      dyz     :     0.000339
      dx2y2   :     0.000394
      dxy     :     0.000439

 21 H s       :     0.903415  s :     0.903415
      pz      :     0.006392  p :     0.034266
      px      :     0.005803
      py      :     0.022071
      dz2     :     0.000243  d :     0.002264
      dxz     :     0.000082
      dyz     :     0.000723
      dx2y2   :     0.000632
      dxy     :     0.000584

 22 H s       :     0.907882  s :     0.907882
      pz      :     0.007298  p :     0.034285
      px      :     0.019405
      py      :     0.007581
      dz2     :     0.000262  d :     0.002257
      dxz     :     0.000702
      dyz     :     0.000087
      dx2y2   :     0.000668
      dxy     :     0.000537


                     *******************************
                     * LOEWDIN POPULATION ANALYSIS *
                     *******************************

----------------------
LOEWDIN ATOMIC CHARGES
----------------------
   0 C :   -0.130530
   1 C :   -0.065597
   2 C :   -0.011059
   3 C :   -0.023026
   4 C :   -0.031810
   5 C :   -0.022899
   6 C :   -0.010710
   7 C :   -0.000202
   8 C :   -0.016465
   9 C :   -0.076800
  10 O :    0.142738
  11 H :    0.027671
  12 H :    0.022930
  13 H :    0.024360
  14 H :    0.022450
  15 H :    0.024822
  16 H :    0.028505
  17 H :    0.020110
  18 H :    0.021448
  19 H :    0.017678
  20 H :    0.017761
  21 H :    0.009415
  22 H :    0.009209

-------------------------------
LOEWDIN REDUCED ORBITAL CHARGES
-------------------------------
  0 C s       :     2.691976  s :     2.691976
      pz      :     0.985798  p :     2.711871
      px      :     0.894214
      py      :     0.831858
      dz2     :     0.100971  d :     0.637929
      dxz     :     0.100527
      dyz     :     0.142042
      dx2y2   :     0.159420
      dxy     :     0.134968
      f0      :     0.009835  f :     0.088755
      f+1     :     0.010014
      f-1     :     0.010611
      f+2     :     0.008818
      f-2     :     0.012814
      f+3     :     0.015979
      f-3     :     0.020684

  1 C s       :     2.705646  s :     2.705646
      pz      :     0.821485  p :     2.812361
      px      :     0.959396
      py      :     1.031480
      dz2     :     0.038182  d :     0.495064
      dxz     :     0.068027
      dyz     :     0.082053
      dx2y2   :     0.159490
      dxy     :     0.147311
      f0      :     0.003688  f :     0.052526
      f+1     :     0.004131
      f-1     :     0.004279
      f+2     :     0.005275
      f-2     :     0.007931
      f+3     :     0.012570
      f-3     :     0.014651

  2 C s       :     2.715607  s :     2.715607
      pz      :     0.864284  p :     2.856513
      px      :     0.996956
      py      :     0.995273
      dz2     :     0.033124  d :     0.397481
      dxz     :     0.048212
      dyz     :     0.048973
      dx2y2   :     0.107806
      dxy     :     0.159366
      f0      :     0.002268  f :     0.041458
      f+1     :     0.003481
      f-1     :     0.003269
      f+2     :     0.006844
      f-2     :     0.003285
      f+3     :     0.010837
      f-3     :     0.011474

  3 C s       :     2.724002  s :     2.724002
      pz      :     0.853842  p :     2.855843
      px      :     1.012472
      py      :     0.989529
      dz2     :     0.029827  d :     0.402054
      dxz     :     0.073670
      dyz     :     0.030611
      dx2y2   :     0.145837
      dxy     :     0.122108
      f0      :     0.002511  f :     0.041127
      f+1     :     0.003797
      f-1     :     0.002649
      f+2     :     0.003772
      f-2     :     0.006272
      f+3     :     0.010286
      f-3     :     0.011839

  4 C s       :     2.723687  s :     2.723687
      pz      :     0.867445  p :     2.869573
      px      :     0.983505
      py      :     1.018624
      dz2     :     0.025321  d :     0.397534
      dxz     :     0.028935
      dyz     :     0.075113
      dx2y2   :     0.149347
      dxy     :     0.118819
      f0      :     0.002699  f :     0.041015
      f+1     :     0.002118
      f-1     :     0.004071
      f+2     :     0.003303
      f-2     :     0.006340
      f+3     :     0.010717
      f-3     :     0.011766

  5 C s       :     2.723799  s :     2.723799
      pz      :     0.854797  p :     2.855393
      px      :     0.998321
      py      :     1.002274
      dz2     :     0.034063  d :     0.402446
      dxz     :     0.051315
      dyz     :     0.050286
      dx2y2   :     0.106979
      dxy     :     0.159804
      f0      :     0.002257  f :     0.041262
      f+1     :     0.003517
      f-1     :     0.003312
      f+2     :     0.007160
      f-2     :     0.003156
      f+3     :     0.010450
      f-3     :     0.011409

  6 C s       :     2.715727  s :     2.715727
      pz      :     0.867639  p :     2.857095
      px      :     1.005755
      py      :     0.983701
      dz2     :     0.029603  d :     0.396625
      dxz     :     0.069027
      dyz     :     0.030789
      dx2y2   :     0.143088
      dxy     :     0.124117
      f0      :     0.002496  f :     0.041264
      f+1     :     0.003896
      f-1     :     0.002584
      f+2     :     0.003764
      f-2     :     0.006145
      f+3     :     0.010359
      f-3     :     0.012020

  7 C s       :     2.692985  s :     2.692985
      pz      :     0.942415  p :     2.861663
      px      :     0.968105
      py      :     0.951142
      dz2     :     0.063785  d :     0.403439
      dxz     :     0.085564
      dyz     :     0.098426
      dx2y2   :     0.039438
      dxy     :     0.116226
      f0      :     0.006700  f :     0.042115
      f+1     :     0.004365
      f-1     :     0.007569
      f+2     :     0.005533
      f-2     :     0.006877
      f+3     :     0.005004
      f-3     :     0.006067

  8 C s       :     2.693076  s :     2.693076
      pz      :     0.955600  p :     2.875799
      px      :     0.981668
      py      :     0.938532
      dz2     :     0.043277  d :     0.405022
      dxz     :     0.120474
      dyz     :     0.102762
      dx2y2   :     0.068030
      dxy     :     0.070479
      f0      :     0.006335  f :     0.042567
      f+1     :     0.004046
      f-1     :     0.009462
      f+2     :     0.006651
      f-2     :     0.006463
      f+3     :     0.004184
      f-3     :     0.005425

  9 C s       :     2.712858  s :     2.712858
      pz      :     0.849521  p :     2.741088
      px      :     0.898379
      py      :     0.993188
      dz2     :     0.124192  d :     0.546337
      dxz     :     0.132517
      dyz     :     0.096657
      dx2y2   :     0.146325
      dxy     :     0.046645
      f0      :     0.012567  f :     0.076517
      f+1     :     0.015620
      f-1     :     0.008768
      f+2     :     0.012836
      f-2     :     0.014012
      f+3     :     0.006093
      f-3     :     0.006621

 10 O s       :     3.276759  s :     3.276759
      pz      :     1.551174  p :     4.482349
      px      :     1.448286
      py      :     1.482890
      dz2     :     0.017695  d :     0.092251
      dxz     :     0.020515
      dyz     :     0.015883
      dx2y2   :     0.018136
      dxy     :     0.020022
      f0      :     0.000839  f :     0.005901
      f+1     :     0.000925
      f-1     :     0.000519
      f+2     :     0.000936
      f-2     :     0.001032
      f+3     :     0.000828
      f-3     :     0.000822

 11 H s       :     0.808571  s :     0.808571
      pz      :     0.061984  p :     0.136433
      px      :     0.031182
      py      :     0.043267
      dz2     :     0.008000  d :     0.027325
      dxz     :     0.005632
      dyz     :     0.008098
      dx2y2   :     0.002493
      dxy     :     0.003102

 12 H s       :     0.799415  s :     0.799415
      pz      :     0.040370  p :     0.150510
      px      :     0.056718
      py      :     0.053423
      dz2     :     0.002458  d :     0.027144
      dxz     :     0.003729
      dyz     :     0.004172
      dx2y2   :     0.008667
      dxy     :     0.008119

 13 H s       :     0.805998  s :     0.805998
      pz      :     0.039590  p :     0.143486
      px      :     0.034219
      py      :     0.069677
      dz2     :     0.002585  d :     0.026156
      dxz     :     0.000806
      dyz     :     0.006884
      dx2y2   :     0.007774
      dxy     :     0.008108

 14 H s       :     0.806740  s :     0.806740
      pz      :     0.042077  p :     0.144569
      px      :     0.069710
      py      :     0.032782
      dz2     :     0.002821  d :     0.026241
      dxz     :     0.007179
      dyz     :     0.000858
      dx2y2   :     0.007455
      dxy     :     0.007929

 15 H s       :     0.805595  s :     0.805595
      pz      :     0.038472  p :     0.143430
      px      :     0.050624
      py      :     0.054335
      dz2     :     0.002412  d :     0.026153
      dxz     :     0.003455
      dyz     :     0.004057
      dx2y2   :     0.008509
      dxy     :     0.007720

 16 H s       :     0.801648  s :     0.801648
      pz      :     0.040227  p :     0.143380
      px      :     0.033614
      py      :     0.069539
      dz2     :     0.002649  d :     0.026467
      dxz     :     0.000898
      dyz     :     0.007098
      dx2y2   :     0.007820
      dxy     :     0.008002

 17 H s       :     0.809015  s :     0.809015
      pz      :     0.047571  p :     0.143214
      px      :     0.049021
      py      :     0.046621
      dz2     :     0.005173  d :     0.027662
      dxz     :     0.005323
      dyz     :     0.005380
      dx2y2   :     0.006074
      dxy     :     0.005711

 18 H s       :     0.808619  s :     0.808619
      pz      :     0.040806  p :     0.142340
      px      :     0.055719
      py      :     0.045815
      dz2     :     0.003451  d :     0.027593
      dxz     :     0.005807
      dyz     :     0.004171
      dx2y2   :     0.007335
      dxy     :     0.006830

 19 H s       :     0.810661  s :     0.810661
      pz      :     0.045811  p :     0.144030
      px      :     0.055325
      py      :     0.042895
      dz2     :     0.005430  d :     0.027631
      dxz     :     0.006508
      dyz     :     0.004548
      dx2y2   :     0.005844
      dxy     :     0.005300

 20 H s       :     0.811739  s :     0.811739
      pz      :     0.046859  p :     0.143129
      px      :     0.056394
      py      :     0.039876
      dz2     :     0.005746  d :     0.027371
      dxz     :     0.007193
      dyz     :     0.003971
      dx2y2   :     0.004931
      dxy     :     0.005530

 21 H s       :     0.828434  s :     0.828434
      pz      :     0.033307  p :     0.135543
      px      :     0.030302
      py      :     0.071934
      dz2     :     0.002764  d :     0.026608
      dxz     :     0.000782
      dyz     :     0.008133
      dx2y2   :     0.007487
      dxy     :     0.007443

 22 H s       :     0.829429  s :     0.829429
      pz      :     0.032258  p :     0.134937
      px      :     0.065084
      py      :     0.037595
      dz2     :     0.003046  d :     0.026425
      dxz     :     0.007290
      dyz     :     0.001230
      dx2y2   :     0.007312
      dxy     :     0.007546


                      *****************************
                      * MAYER POPULATION ANALYSIS *
                      *****************************

  NA   - Mulliken gross atomic population
  ZA   - Total nuclear charge
  QA   - Mulliken gross atomic charge
  VA   - Mayer's total valence
  BVA  - Mayer's bonded valence
  FA   - Mayer's free valence

  ATOM       NA         ZA         QA         VA         BVA        FA
  0 C      5.6993     6.0000     0.3007     3.8098     3.8098     0.0000
  1 C      5.9080     6.0000     0.0920     3.5579     3.5579     0.0000
  2 C      6.2258     6.0000    -0.2258     3.9790     3.9790    -0.0000
  3 C      6.1141     6.0000    -0.1141     3.9350     3.9350    -0.0000
  4 C      6.1634     6.0000    -0.1634     3.9867     3.9867    -0.0000
  5 C      6.1138     6.0000    -0.1138     3.9310     3.9310    -0.0000
  6 C      6.2620     6.0000    -0.2620     4.0353     4.0353    -0.0000
  7 C      6.1222     6.0000    -0.1222     3.9017     3.9017    -0.0000
  8 C      6.1185     6.0000    -0.1185     3.9464     3.9464    -0.0000
  9 C      5.8869     6.0000     0.1131     3.8983     3.8983    -0.0000
 10 O      8.4855     8.0000    -0.4855     1.8151     1.8151     0.0000
 11 H      0.9159     1.0000     0.0841     0.9991     0.9991    -0.0000
 12 H      0.8724     1.0000     0.1276     1.0183     1.0183    -0.0000
 13 H      0.8706     1.0000     0.1294     1.0005     1.0005     0.0000
 14 H      0.8722     1.0000     0.1278     1.0010     1.0010     0.0000
 15 H      0.8703     1.0000     0.1297     0.9996     0.9996    -0.0000
 16 H      0.8809     1.0000     0.1191     1.0084     1.0084    -0.0000
 17 H      0.9304     1.0000     0.0696     1.0218     1.0218    -0.0000
 18 H      0.9316     1.0000     0.0684     1.0153     1.0153    -0.0000
 19 H      0.9420     1.0000     0.0580     1.0168     1.0168    -0.0000
 20 H      0.9297     1.0000     0.0703     1.0181     1.0181     0.0000
 21 H      0.9399     1.0000     0.0601     0.9976     0.9976    -0.0000
 22 H      0.9444     1.0000     0.0556     1.0001     1.0001    -0.0000

  Mayer bond orders larger than 0.100000
B(  0-C ,  1-C ) :   0.8840 B(  0-C ,  7-C ) :   0.9564 B(  0-C , 10-O ) :   0.9376 
B(  0-C , 11-H ) :   1.0079 B(  1-C ,  2-C ) :   1.3768 B(  1-C ,  6-C ) :   1.3885 
B(  2-C ,  3-C ) :   1.4594 B(  2-C , 12-H ) :   0.9812 B(  3-C ,  4-C ) :   1.4687 
B(  3-C , 13-H ) :   0.9814 B(  4-C ,  5-C ) :   1.4348 B(  4-C , 14-H ) :   0.9812 
B(  5-C ,  6-C ) :   1.5034 B(  5-C , 15-H ) :   0.9800 B(  6-C , 16-H ) :   0.9878 
B(  7-C ,  8-C ) :   0.9444 B(  7-C , 17-H ) :   1.0100 B(  7-C , 18-H ) :   1.0155 
B(  8-C ,  9-C ) :   0.9566 B(  8-C , 19-H ) :   1.0205 B(  8-C , 20-H ) :   1.0101 
B(  9-C , 10-O ) :   0.8932 B(  9-C , 21-H ) :   1.0103 B(  9-C , 22-H ) :   1.0099 


-------
TIMINGS
-------

Total SCF time: 0 days 0 hours 1 min 3 sec 

Total time                  ....      63.403 sec
Sum of individual times     ....      63.380 sec  (100.0%)

SCF preparation             ....       0.384 sec  (  0.6%)
Fock matrix formation       ....      62.343 sec  ( 98.3%)
  Startup                   ....       0.015 sec  (  0.0% of F)
  Coulomb+Exchange Fock     ....      60.957 sec  ( 97.8% of F)
  CPCM terms                ....       1.341 sec  (  2.2% of F)
Diagonalization             ....       0.000 sec  (  0.0%)
Density matrix formation    ....       0.044 sec  (  0.1%)
Total Energy calculation    ....       0.027 sec  (  0.0%)
Population analysis         ....       0.074 sec  (  0.1%)
Orbital Transformation      ....       0.094 sec  (  0.1%)
Orbital Orthonormalization  ....       0.000 sec  (  0.0%)
DIIS solution               ....       0.123 sec  (  0.2%)
SOSCF solution              ....       0.284 sec  (  0.4%)
Finished LeanSCF after  63.5 sec

Maximum memory used throughout the entire LEANSCF-calculation: 39.3 MB


           ************************************************************
           *        Program running with 8 parallel MPI-processes     *
           *              working on a common directory               *
           ************************************************************

------------------------------------------------------------------------------
                         ORCA PROPERTY INTEGRAL CALCULATIONS
------------------------------------------------------------------------------

GBWName                                   ... calc.gbw
Number of atoms                           ...     23
Number of basis functions                 ...    509
Max core memory                           ...   8000 MB

Dipole integrals                          ... YES
Quadrupole integrals                      ...  NO
Linear momentum integrals                 ... YES
Angular momentum integrals                ... YES
Higher moments length integrals           ...  NO
Higher moments velocity integrals         ...  NO
Kinetic energy integrals                  ...  NO
GIAO right hand sides                     ...  NO
GIAO dipole derivative integrals          ...  NO
SOC integrals                             ...  NO
EPR diamagnetic integrals (GIAO)          ...  NO
EPR gauge integrals                       ...  NO
Field gradient integrals                  ...  NO (   0 nuclei)
Spin-dipole/Fermi contact integrals       ...  NO (   0 nuclei)
Contact density integrals                 ...  NO (   0 nuclei)
Nucleus-orbit integrals                   ...  NO (   0 nuclei)
Geometric perturbations                   ...  NO (  23 nuclei)

Choice of electric origin   ... Center of mass
Position of electric origin ... ( -0.0149, -0.0112,  0.0094) 
Choice of magnetic origin   ... GIAO
Position of magnetic origin ... (  0.0000,  0.0000,  0.0000) 

Calculating integrals                     ... Electric Dipole (Length)     done (  0.0 sec)
Calculating integrals                     ... Linear Momentum              done (  0.0 sec)
Calculating integrals                     ... Angular Momentum  (ElOri)    done (  0.0 sec)

Property integrals calculated in   0.1 sec

Maximum memory used throughout the entire PROPINT-calculation: 36.9 MB


           ************************************************************
           *        Program running with 8 parallel MPI-processes     *
           *              working on a common directory               *
           ************************************************************


--------------------------------------------------------------------------------
                             ORCA-MATRIX DRIVEN CI
--------------------------------------------------------------------------------


Wavefunction type
-----------------
Correlation treatment                      ...      CCSD     
Single excitations                         ... ON
Orbital optimization                       ... OFF
Calculation of Z vector                    ... OFF
Calculation of Brueckner orbitals          ... OFF
Perturbative triple excitations            ... ON
CPCM scheme                                ... PTES
Calculation of F12 correction              ... OFF
Frozen core treatment                      ... chemical core (22 el)
Reference Wavefunction                     ... RHF
  Internal Orbitals:    11 ...   39 ( 29 MO's/ 58 electrons)
  Virtual  Orbitals:    40 ...  508 (469 MO's              )
Number of AO's                             ...    509
Number of electrons                        ...     80
Number of correlated electrons             ...     58

Algorithmic settings
--------------------
Integral transformation                    ... All integrals via the RI transformation
K(C) Formation                             ... RI-DLPNO
   PNO-Integral Storage                    ... ON DISK
   PNO occupation number cut-off           ... 3.330e-07
   Singles PNO occupation number cut-off   ... 9.990e-09
   PNO Mulliken prescreening cut-off       ... 1.000e-03
   Domain cut-off (Mulliken population)    ... 1.000e-03
   PNO Normalization                       ...    1
Maximum number of iterations               ...        50
Convergence tolerance (max. residuum)      ... 2.500e-05
Level shift for amplitude update           ... 2.000e-01
Maximum number of DIIS vectors             ...         7
DIIS turned on at iteration                ...         0
Damping before turning on DIIS             ...     0.500
Damping after turning on DIIS              ...     0.000
Pair specific amplitude update             ... OFF
Natural orbital iterations                 ... OFF
Perturbative natural orbital generation    ... OFF
Printlevel                                 ... 2

Singles Fock matrix elements calculated using PNOs.

Memory handling:
----------------
Maximum memory for working arrays          ...   8000 MB
Data storage in matrix containers          ... UNCOMPRESSED
Data type for integral storage             ... DOUBLE
In-Core Storage of quantities:
   Amplitudes+Sigma Vector      ... NO
   J+K operators                ... NO
   DIIS vectors                 ... NO
   3-external integrals         ... NO
   4-external integrals         ... NO

Localization treatment:
-----------------------
Localization option                        ...    6
Localization threshhold                    ... -1.0e+00
Using relative localization threshhold     ... 1.0e-08
Neglect threshold for strong pairs         ... 1.000e-04 Eh
Prescreening threshold for very weak pairs ... 1.000e-06 Eh

Initializing the integral package          ... done
Localizing the valence orbitals
Localizing the valence orbitals
------------------------------------------------------------------------------
                           ORCA ORBITAL LOCALIZATION
------------------------------------------------------------------------------

Input orbitals are from                  ... calc.gbw
Output orbitals are to                   ... calc.loc
Max. number of iterations                ... 128
Localizations seeded randomly            ... off
Convergence tolerance                    ... 1.000e-06
Using relative localization threshhold   ... 1.000e-08
Threshold for strong local MOs           ... 9.500e-01
Threshold for bond MOs                   ... 8.500e-01
Operator                                 ... 0
Orbital range for localization           ... 11 to 39
Localization criterion                   ... FOSTER-BOYS (AUGMENTED HESSIAN)
Doing the dipole integrals     ... o.k.
Initial value of the localization sum :   554.383491
ITERATION   0 : L=  617.4649955493 DL=  6.31e+01 (AVERGE_DL)=    0.3941740277 
ITERATION   1 : L=  625.9602707731 DL=  8.50e+00 (AVERGE_DL)=    0.1446524221 
ITERATION   2 : L=  626.2381092137 DL=  2.78e-01 (AVERGE_DL)=    0.0261597235 
ITERATION   3 : L=  626.7100145889 DL=  4.72e-01 (AVERGE_DL)=    0.0340929393 
ITERATION   4 : L=  627.1696086557 DL=  4.60e-01 (AVERGE_DL)=    0.0336452833 
ITERATION   5 : L=  627.3617352319 DL=  1.92e-01 (AVERGE_DL)=    0.0217535783 
ITERATION   6 : L=  627.4166964406 DL=  5.50e-02 (AVERGE_DL)=    0.0116349661 
ITERATION   7 : L=  627.4298434183 DL=  1.31e-02 (AVERGE_DL)=    0.0056904937 
ITERATION   8 : L=  627.4328528835 DL=  3.01e-03 (AVERGE_DL)=    0.0027225862 
ITERATION   9 : L=  627.4335346444 DL=  6.82e-04 (AVERGE_DL)=    0.0012958449 
ITERATION  10 : L=  627.4336884702 DL=  1.54e-04 (AVERGE_DL)=    0.0006155333 
ITERATION  11 : L=  627.4337230973 DL=  3.46e-05 (AVERGE_DL)=    0.0002920420 
ITERATION  12 : L=  627.4337308857 DL=  7.79e-06 (AVERGE_DL)=    0.0001385035 
ITERATION  13 : L=  627.4337326310 DL=  1.75e-06 (AVERGE_DL)=    0.0000655658 
ITERATION  14 : L=  627.4337330238 DL=  3.93e-07 (AVERGE_DL)=    0.0000311019 
LOCALIZATION SUM CONVERGED

------------------------------------------------------
AUGMENTED HESSIAN OPTIMIZATION OF FOSTER-BOYS ORBITALS
------------------------------------------------------

Spin operator:           0
Orbital window:          11 to 39
Number of iterations:    128
Gradient tolerance:      1.000e-06
Number of pairs:         406
Davidson threshold:      2000
Diagonalization method:  LAPACK
Iter:    0   L: 627.4337330238   Grad. norm: 3.818992e-03
   *** Likely close to a maximum now. ***
       Augmented Hessian eigenvalues:  2.64e-07 -1.15e+00 -2.79e+00 -3.32e+00 ... 
Iter:    1   L: 627.4337331557   Grad. norm: 1.729131e-07
LOCALIZATION HAS CONVERGED.

Eigenvalues of the Hessian:
  0 -1.151e+00
  1 -2.794e+00
  2 -3.319e+00
  3 -3.428e+00
  4 -3.602e+00
  5 -5.425e+00
  6 -5.463e+00
  7 -7.621e+00
  8 -1.058e+01
  9 -1.076e+01
    ...


--------------------------------------------------------------------------------
                    LOCALIZED MOLECULAR ORBITAL COMPOSITIONS
--------------------------------------------------------------------------------

The Mulliken populations for each LMO on each atom are computed
The LMO`s will be ordered according to atom index and type
  (A) Strongly localized MO`s have populations of >=0.950 on one atom
  (B) Two center bond orbitals have populations of >=0.850 on two atoms
  (C) Other MO`s are considered to be `delocalized`

FOUND  -   2 strongly local MO`s
       -  27 two center bond MO`s
       -   0 significantly delocalized MO`s

Rather strongly localized orbitals:
MO  12:  10O  -   0.971258
MO  11:  10O  -   0.989761
Bond-like localized orbitals:
MO  39:  22H  -   0.483612  and   9C  -   0.549492
MO  38:  21H  -   0.482033  and   9C  -   0.550555
MO  37:  20H  -   0.466833  and   8C  -   0.553167
MO  36:  19H  -   0.473872  and   8C  -   0.556604
MO  35:  18H  -   0.468871  and   7C  -   0.557745
MO  34:  17H  -   0.466117  and   7C  -   0.555276
MO  33:  16H  -   0.438655  and   6C  -   0.572650
MO  32:  15H  -   0.437247  and   5C  -   0.573041
MO  31:  14H  -   0.437842  and   4C  -   0.572310
MO  30:  13H  -   0.437112  and   3C  -   0.573830
MO  29:  12H  -   0.428816  and   2C  -   0.579782
MO  28:  11H  -   0.467141  and   0C  -   0.567686
MO  27:  10O  -   0.682527  and   9C  -   0.333050
MO  26:  10O  -   0.679890  and   0C  -   0.316973
MO  25:   9C  -   0.521333  and   8C  -   0.496735
MO  24:   8C  -   0.497234  and   7C  -   0.508285
MO  23:   7C  -   0.493990  and   0C  -   0.545361
MO  22:   6C  -   0.480728  and   5C  -   0.462959
MO  21:   6C  -   0.478840  and   5C  -   0.458611
MO  20:   6C  -   0.534957  and   1C  -   0.503531
MO  19:   5C  -   0.514605  and   4C  -   0.514701
MO  18:   4C  -   0.475316  and   3C  -   0.458680
MO  17:   4C  -   0.473523  and   3C  -   0.459277
MO  16:   3C  -   0.511988  and   2C  -   0.523387
MO  15:   2C  -   0.480802  and   1C  -   0.447308
MO  14:   2C  -   0.491044  and   1C  -   0.443820
MO  13:   1C  -   0.597833  and   0C  -   0.450939
Localized MO's were stored in: calc.loc

Localizing the core orbitals
------------------------------------------------------------------------------
                           ORCA ORBITAL LOCALIZATION
------------------------------------------------------------------------------

Input orbitals are from                  ... calc.loc
Output orbitals are to                   ... calc.loc
Max. number of iterations                ... 128
Localizations seeded randomly            ... off
Convergence tolerance                    ... 1.000e-06
Using relative localization threshhold   ... 1.000e-08
Threshold for strong local MOs           ... 9.500e-01
Threshold for bond MOs                   ... 8.500e-01
Operator                                 ... 0
Orbital range for localization           ... 0 to 10
Localization criterion                   ... FOSTER-BOYS (AUGMENTED HESSIAN)
Doing the dipole integrals     ... o.k.
Initial value of the localization sum :   202.350676
ITERATION   0 : L=  202.3506797324 DL=  3.95e-06 (AVERGE_DL)=    0.0002680062 
ITERATION   1 : L=  202.3506797324 DL=  0.00e+00 (AVERGE_DL)=    0.0000000000 
LOCALIZATION SUM CONVERGED

------------------------------------------------------
AUGMENTED HESSIAN OPTIMIZATION OF FOSTER-BOYS ORBITALS
------------------------------------------------------

Spin operator:           0
Orbital window:          0 to 10
Number of iterations:    128
Gradient tolerance:      1.000e-06
Number of pairs:         55
Davidson threshold:      2000
Diagonalization method:  LAPACK
Iter:    0   L: 202.3506797324   Grad. norm: 3.019339e-04
   *** Likely close to a maximum now. ***
       Augmented Hessian eigenvalues:  3.31e-10 -2.79e+01 -2.79e+01 -2.80e+01 ... 
Iter:    1   L: 202.3506797326   Grad. norm: 9.463442e-14
LOCALIZATION HAS CONVERGED.

Eigenvalues of the Hessian:
  0 -2.788e+01
  1 -2.791e+01
  2 -2.801e+01
  3 -2.802e+01
  4 -2.803e+01
  5 -2.819e+01
  6 -2.910e+01
  7 -2.933e+01
  8 -3.296e+01
  9 -3.322e+01
    ...


--------------------------------------------------------------------------------
                    LOCALIZED MOLECULAR ORBITAL COMPOSITIONS
--------------------------------------------------------------------------------

The Mulliken populations for each LMO on each atom are computed
The LMO`s will be ordered according to atom index and type
  (A) Strongly localized MO`s have populations of >=0.950 on one atom
  (B) Two center bond orbitals have populations of >=0.850 on two atoms
  (C) Other MO`s are considered to be `delocalized`

FOUND  -  11 strongly local MO`s
       -   0 two center bond MO`s
       -   0 significantly delocalized MO`s

Rather strongly localized orbitals:
MO  10:  10O  -   0.999371
MO   9:   9C  -   1.000912
MO   8:   8C  -   1.001990
MO   7:   7C  -   1.001606
MO   6:   6C  -   1.001241
MO   5:   5C  -   1.001572
MO   4:   4C  -   1.001682
MO   3:   3C  -   1.001544
MO   2:   2C  -   1.001288
MO   1:   1C  -   1.001423
MO   0:   0C  -   1.001499
Localized MO's were stored in: calc.loc

Warning: reference  - re-canonicalizations have been set to INT 1 VIRT 1
Warning: internal orbitals are localized - no re-canonicalization of internal orbitals
Warning: UsePNO is turned on - no re-canonicalization of internal and virtual orbitals
Fock densities were made 
Making Fock matrix and reference energy:

--------------------------
CLOSED-SHELL FOCK OPERATOR
--------------------------

MDCI_FockCPCM: ediel   =  -0.010159073000
MDCI_FockCPCM: <VCPCM> =  -0.132205191399
Time needed for Fock operator              ...           25.016 sec
Reference energy                           ...   -460.697871828

--------------
DLPNO SETTINGS (2015 fully linear scaling implementation)
--------------

TCutMKN:           1.000e-03
TCutPAO:           1.000e-03
TCutPNO:           3.330e-07
TCutPNOSingles:    9.990e-09
TCutEN:            9.700e-01
TCutPAOExt:        1.000e-01
TCutPairs:         1.000e-04
TCutPre:           1.000e-06
TCutOSV:           1.000e-06
TCutDOij:          1.000e-05
TCutDO:            1.000e-02
TCutC:             1.000e-04
TCutCPAO:          1.000e-03
TCutCMO:           1.000e-03
TScaleDOMP2PreScr: 2.000e+00
TScaleMKNMP2PreScr:1.000e+01
TScalePNOMP2PreScr:1.000e+00
PAO overlap thresh 1.000e-08
Using PNOs for Singles Fock computation
Use new domains
Use fully linear algorithm
TCutTNO:           1.000e-09
TCutMP2Pairs:      1.000e-05
TCutDOStrong:      2.000e-02
TCutDOWeak:        4.000e-02
TCutMKNStrong:     1.000e-02
TCutMKNWeak:       1.000e-01
NTCutTNO:          1

--------------------------
Creating C-PCM containers                  ... ok
Mulliken population of the LMOs            ... ok
Performing proximity check                 ... 
 found 8 problematic atoms
   => In all likelyhood your results will be entirely fine!
   => In case you don't want to trust it, decrease TCutMKN to below 0.00020022.
   => but note that this is probably not necessary but will increase execution time
Calculating differential overlap integrals ... ok

--------------------------
ELECTRON PAIR PRESCREENING
--------------------------

Dipole-based pair screening          .... used

   TCutDOij = 1.000000e-05
   TCutPre  = 1.000000e-06
   .... Finished loop over pairs
Total time spent in the prescreening                  ...     0.000 sec
sum of pair energies estimated for screened out pairs ...       0.000000000000 Eh
Thresholds for map construction and integral transformation for crude MP2:
   TCutMKN                    ...     1.0e-02
   TCutDO                     ...     2.0e-02
   TCutPairs                  ...     1.0e-04
   TCutPNO_CrudeMP2           ...     3.3e-07
   TCutPNOSingles_CrudeMP2    ...     1.0e-08
--------------------------------
LOCAL RI TRANSFORMATION (IAVPAO)
--------------------------------

Orbital window:      11 to 39
Number of PAOs:     509
Basis functions:    509 (193 shells)
Aux. functions:    1196 (362 shells)
Use SHARK:           on
Have SHARK:         yes

Processing maps (0.0 sec)
Average map sizes:
   Aux shells -> MOs              29.0
   Aux shells -> PAOs            509.0
   MOs        -> AO shells       185.0
   PAOs       -> AO shells       192.7

Calculating integrals (2.1 sec, 134.704 MB)
Sorting integrals (0.2 sec, 134.691 MB)
Total time for the integral transformation: 2.3 sec
--------------------------------
INITIAL GUESS AND PNO GENERATION
--------------------------------

PNO truncation parameters                   .... 
    PAOOverlapThresh   =        1.000e-08

    TCutPairs          =        1.000e-04
    TCutPNO            =        3.330e-07
    TCutPNOSingles     =        9.990e-09
    TCutMP2Pairs       =        1.000e-05
    TCutMKN            =        1.000e-02
    TCutDO             =        2.000e-02

Pair selection                          .... not used
Type of local MP2 treatment                 .... semi-local MP2
Strategy for PNO selection                  .... occupation number selection
Pair density normalization                  .... MP2 norm
Spin component scaling                      .... not used

   .... Finished loop over pairs
Making pair pair interaction lists          ... done

                       ===========================
                        295 OF  435 PAIRS ARE KEPT CCSD PAIRS
                         98 OF  435 PAIRS ARE KEPT MP2 PAIRS FOR (T)
                         42 OF  435 PAIRS ARE SKIPPED
                       ===========================

Total time spent in the initial guess                 ...     6.372 sec
SL-MP2 correlation energy (all non-screened pairs)    ...      -1.780679878814 Eh

Initial PNO correlation energy                        ...      -1.771014447179 Eh
sum of pair energies prescreened and skipped MP2 pairs...      -0.000236450263 Eh
sum of pair energies of crude MP2 skipped pairs only  ...      -0.000236450263 Eh
sum of MP2 pair energies for pairs that were not kept ...      -0.004060815637 Eh
sum of PNO error estimates for the kept pairs         ...      -0.005604615998 Eh
                                                          --------------------
sum of all corrections                                         -0.009665431635
Initial total correlation energy                               -1.780679878814
Thresholds for map construction and integral transformation for fine MP2 and CCSD(T) calculation:
   TCutMKN   ...     1.0e-03
   TCutDO    ...     1.0e-02
   TCutPairs ...     1.0e-04
   TCutCMO   ...     1.0e-03
   TCutCPAO  ...     1.0e-03

Thresholds for map construction and integral transformation for strong Triples:
   TCutMKN   ...     1.0e-02
   TCutDO    ...     2.0e-02
   TCutCMO   ...     1.0e-03
   TCutCPAO  ...     1.0e-03

Thresholds for map construction and integral transformation for weak Triples:
   TCutMKN   ...     1.0e-01
   TCutDO    ...     4.0e-02
   TCutCMO   ...     1.0e-03
   TCutCPAO  ...     1.0e-03

--------------------------------
LOCAL RI TRANSFORMATION (IAVPAO)
--------------------------------

Orbital window:      11 to 39
Number of PAOs:     509
Basis functions:    509 (193 shells)
Aux. functions:    1196 (362 shells)
Use SHARK:           on
Have SHARK:         yes

Processing maps (0.0 sec)
Average map sizes:
   Aux shells -> MOs              28.7
   Aux shells -> PAOs            509.0
   MOs        -> AO shells       185.0
   PAOs       -> AO shells       192.7

Calculating integrals (2.1 sec, 133.539 MB)
Sorting integrals (0.2 sec, 133.526 MB)
Total time for the integral transformation: 2.3 sec
--------------------------------
INITIAL GUESS AND PNO GENERATION
--------------------------------

PNO truncation parameters                   .... 
    PAOOverlapThresh   =        1.000e-08

    TCutPairs          =        1.000e-04
    TCutPNO            =        3.330e-07
    TCutPNOSingles     =        9.990e-09
    TCutMP2Pairs       =        1.000e-05
    TCutMKN            =        1.000e-03
    TCutDO             =        1.000e-02

Pair selection                          .... not used
Type of local MP2 treatment                 .... semi-local MP2
Strategy for PNO selection                  .... occupation number selection
Pair density normalization                  .... MP2 norm
Spin component scaling                      .... not used

   .... Finished loop over pairs

 PNO Occupation Number Statistics: 
  | Av. % of trace(Dij) retained        ...  98.009367535942
  | sigma^2 in % of trace(Dij) retained ...   4.86e+00
  | Av. % of trace(Di) retained         ...  99.998929719527
  | sigma^2 in % of trace(Di) retained  ...   1.25e-07
 Distributions of % trace(Dij) recovered:
  |       >= 99.9  ...    90 ( 22.9 % of all pairs)
  |   [80.0, 90.0) ...     2 (  0.5 % of all pairs)
  |   [90.0, 99.0) ...   186 ( 47.3 % of all pairs)
  |   [99.0, 99.9) ...   115 ( 29.3 % of all pairs)
 Distributions of % trace(Di) recovered :
  |       >= 99.9  ...    29 (100.0 % of all I-pairs )

Making pair pair interaction lists          ... done

                       ===========================
                        295 OF  393 PAIRS ARE KEPT
                       ===========================

Total time spent in the initial guess                 ...     9.693 sec
SL-MP2 correlation energy (all non-screened pairs)    ...      -1.781869746995 Eh

Initial PNO correlation energy                        ...      -1.772417067169 Eh
sum of pair energies estimated for screened out pairs ...      -0.000236450263 Eh
sum of MP2 pair energies for pairs that were not kept ...      -0.003828675072 Eh
sum of PNO error estimates for the kept pairs         ...      -0.005624004755 Eh
                                                          --------------------
sum of all corrections                                         -0.009689130089
Initial total correlation energy                               -1.782106197258
Thresholds for map construction and integral transformation for fine MP2 and CCSD(T) calculation:
   TCutMKN   ...     1.0e-03
   TCutDO    ...     1.0e-02
   TCutPairs ...     1.0e-04
   TCutCMO   ...     1.0e-03
   TCutCPAO  ...     1.0e-03

Time for aux screen maps:            0.005
Time for maps after fine MP2:            0.018
-----------------------------
LOCAL RI TRANSFORMATION (IJV)
-----------------------------

Orbital window:      11 to 39
Basis functions:    509 (193 shells)
Aux. functions:    1196 (362 shells)
Use SHARK:           on

Processing maps (0.0 sec)
Average map sizes:
   Aux shells -> MOs(i)           27.4
   Aux shells -> MOs(j)           29.0
   MOs        -> AO shells       185.0

Calculating integrals (2.0 sec, 7.309 MB)
Sorting integrals (0.0 sec, 7.295 MB)
Total time for the integral transformation: 2.0 sec
--------------------------------
LOCAL RI TRANSFORMATION (VABPAO)
--------------------------------

Number of PAOs:     509
Basis functions:    509 (193 shells)
Aux. functions:    1196 (362 shells)
Use SHARK:           on

Processing maps (0.0 sec)
Average map sizes:
   Aux shells -> PAOs            509.0
   PAOs       -> AO shells       192.7

Calculating integrals (4.4 sec, 2364.065 MB)
Finished


-------------------------------------
Pair Pair Term precalculation with     
RI-(ij|mn) and (im|jn) transformation  
ON THE FLY                             
-------------------------------------

   IBatch   1 (of   2)              ... done (   91.052 sec)
   IBatch   2 (of   2)              ... done (   28.631 sec)
Total EXT                           ...         119.682 sec

IAVPA Available = YES
VABPAO Available= YES
IJV Available   = YES
IJK Available   = NO
PNO3i Available = YES
PNO3j Available = YES
PNO4 Available  = YES
---------------------
RI-PNO TRANSFORMATION
---------------------

Total Number of PNOs                   ... 10349
Average number of PNOs per pair        ...    35
Maximal number of PNOs per pair        ...    81
   #pairs with  1 -  5 PNOs   :    0
   #pairs with  6 - 10 PNOs   :    6
   #pairs with 11 - 15 PNOs   :   32
   #pairs with 16 - 20 PNOs   :   36
   #pairs with 21 - 25 PNOs   :   23
   #pairs with 26 - 30 PNOs   :   21
   #pairs with 31 - 35 PNOs   :   53
   #pairs with 36 - 40 PNOs   :    9
   #pairs with 41 - 45 PNOs   :   37
   #pairs with 46 - 50 PNOs   :   24
   #pairs with 51 - 55 PNOs   :   21
   #pairs with 56 - 60 PNOs   :   12
   #pairs with 61 - 65 PNOs   :    6
   #pairs with 71 - 75 PNOs   :   12
   #pairs with 76 - 80 PNOs   :    2
   #pairs with 81 - 85 PNOs   :    1

Generation of (ij|ab)[P] integrals            ... on
Generation of (ia|bc)[P],(ja|bc)[P] integrals ... on
Storage of 3 and 4 external integrals         ... on
Generation of ALL (ka|bc)[P] integrals        ... on
Keep RI integrals in memory                   ... off

Ibatch:  1 (of  1)
Starting 2-4 index PNO integral generation ... done

Timings:
Total PNO integral transformation time     ...         45.942 sec
Size of the 3-external file                ...       173 MB
Size of the 4-external file                ...      1226 MB
Size of the IKJL file                      ...         0 MB
Size of the all 3-external file            ...      2514 MB
Size of the 1-external file                ...         6 MB

Making pair/pair overlap matrices          ... done (    5.592 sec)
Size of the pair overlap file              ... 628 MB
Redoing the guess amplitudes               ... done (    0.007 sec)

-------------------------
FINAL STARTUP INFORMATION
-------------------------

E(0)                                       ...   -460.697871828
E(SL-MP2)                                  ...     -1.781869747
E(SL-MP2) including corrections            ...     -1.782106197
Initial E(tot)                             ...   -462.479978026
<T|T>                                      ...      0.523251305
Number of pairs included                   ... 295
Total number of pairs                      ... 435

------------------------------------------------
                  RHF COUPLED CLUSTER ITERATIONS
------------------------------------------------

Number of PNO amplitudes to be optimized   ...       446551
Number of non-PNO amplitudes               ...     64888495
Untruncated number of regular amplitudes   ...     95683035

Iter       E(tot)           E(Corr)          Delta-E          Residual     Time
  0   -462.480067293     -1.772506335      0.009363412      0.014337116   13.96
                           *** Turning on DIIS ***
  1   -462.546539001     -1.838978043     -0.066471708      0.010268330   14.50
  2   -462.592117952     -1.884556994     -0.045578951      0.003302305   14.56
  3   -462.600194613     -1.892633655     -0.008076661      0.001944395   14.46
  4   -462.602410501     -1.894849543     -0.002215888      0.001049417   14.54
  5   -462.603074764     -1.895513806     -0.000664263      0.000454666   14.54
  6   -462.603270048     -1.895709090     -0.000195284      0.000143993   14.56
  7   -462.603289299     -1.895728341     -0.000019251      0.000039007   14.51
  8   -462.603297035     -1.895736077     -0.000007736      0.000012571   14.57
               --- The Coupled-Cluster iterations have converged ---

----------------------
COUPLED CLUSTER ENERGY
----------------------

E(0)                                       ...   -460.697871828
E(CORR)(strong-pairs)                      ...     -1.895743811
E(CORR)(weak-pairs)                        ...     -0.009689130
E(CORR)(corrected)                         ...     -1.905432941
C-PCM corr. term (included in E(CORR))     ...     -0.000007734
E(TOT)                                     ...   -462.603304770
Singles Norm <S|S>**1/2                    ...      0.073811078  
T1 diagnostic                              ...      0.009691869  

------------------
LARGEST AMPLITUDES
------------------
  27-> 40  27-> 40       0.048779
  26-> 40  26-> 40       0.048299
  39-> 43  39-> 43       0.041223
  13-> 42  13-> 42       0.040204
  38-> 43  38-> 43       0.039246
  22-> 40  22-> 40       0.037758
  24-> 41  24-> 41       0.037468
  23-> 41  23-> 41       0.037403
  21-> 40  21-> 40       0.037246
  14-> 40  14-> 40       0.036954
  37-> 43  37-> 43       0.036887
  15-> 40  15-> 40       0.036711
  17-> 40  17-> 40       0.036316
  18-> 40  18-> 40       0.036128
  33-> 44  33-> 44       0.035882
  34-> 43  34-> 43       0.035523


-------------------------------------------
DLPNO BASED TRIPLES CORRECTION
-------------------------------------------

Singles multiplier          ...  1.000000
TCutTNO                     ... 1.000e-09
TCutMP2Pairs                ... 1.000e-05
TCutDOStrong                ... 2.000e-02
TCutMKNStrong               ... 1.000e-02
TCutDOWeak                  ... 4.000e-02
TCutMKNWeak                 ... 1.000e-01

Fragment selection                          .... not used
Number of Triples that are to be computed   ...      2640

 . . . . . . . . .
10% done  
20% done  
30% done  
40% done  
50% done  
60% done  
70% done  
80% done  
90% done               (    301.283 sec)
Triples timings:
Total time for T0               ...   324.453 sec
Total time for Iterative (T)    ...     0.000 sec
Total time of overall (T)       ...   344.378 sec

Triples List generation         ...     0.000 sec
TNO generation                  ...    23.156 sec
Pair density generation         ...     0.006 sec
Look up tables                  ...     0.000 sec
Generating 3-index integrals    ...   211.486 sec
  Make 4-ind.int. from 3-ind.int...    27.182 sec
  Projecting amplitudes (D + S) ...    34.838 sec
  Downprojecting integrals      ...     0.004 sec
  Energy contr. (sum over a,b,c)...     8.094 sec
Fitting ET(->0)                 ...     0.000 sec

Everything after 3-index        ...    89.797 sec

Timing details:
 TNO integrals                  ...   236.228 sec
   Reading 3-index integrals    ...     0.887 sec
   Sorting integrals            ...    29.345 sec
       Sorting integrals 1      ...     0.002 sec
       Sorting integrals 2      ...    19.568 sec
       Sorting integrals 3      ...     0.724 sec
       Sorting integrals 4      ...     0.091 sec
       Sorting integrals 5      ...     0.248 sec
       Sorting integrals 6      ...     8.712 sec
   Calculating local VM**-1/2   ...     1.664 sec
   Orthogonal. integrals        ...     2.224 sec
   Multipl. 3-index integrals   ...   202.107 sec
   All concerning IRIab (w/TNO) ...    13.541 sec

 Calculate W0/W1                ...    19.651 sec
 W 3-ext contribution           ...    10.570 sec
 W 3-int contribution           ...     3.203 sec
 Sorting W                      ...     5.230 sec

 V exchange contribution        ...     3.161 sec

 Timings for Triples without generation
     of 3-index integrals       ...    89.791 sec
       0 weak pairs             ...    74.525 sec
       1 weak pair              ...    15.266 sec
       2 weak pairs             ...     0.000 sec
       3 weak pairs             ...     0.000 sec
  Extra time for extrapolation  ...     0.000 sec

Number of Triples   (0, 1, 2, 3 weak pairs; overall):   1827     813       0       0  (  2640)
Number of Atoms     (0, 1, 2, 3 weak pairs; overall):   15.1    13.7     0.0     0.0  (    23)
Number of PAOs      (0, 1, 2, 3 weak pairs; overall):  363.1   342.5     0.0     0.0  (   509)
Number of AuxFcns   (0, 1, 2, 3 weak pairs; overall):  497.9   371.7     0.0     0.0  (  1196)
Number of TNOs      (0, 1, 2, 3 weak pairs         ):   92.3    64.1     0.0     0.0
Aver. Number of NTNO, Atoms, PAOs, AuxFcns / Triples:   2640    83.6    14.7   356.8   459.0

Triples Correction (T)                     ...     -0.086962091
Final correlation energy                   ...     -1.992395032
E(CCSD)                                    ...   -462.603304770
E(CCSD(T))                                 ...   -462.690266860


--------------------------------------------------------------------------------
                                    TIMINGS
--------------------------------------------------------------------------------


Total execution time                   ...      764.083 sec

Localization of occupied MO's          ...        0.248 sec (  0.0%)
Fock Matrix Formation                  ...       25.016 sec (  3.3%)
Global overlap, Fock, MKN matrices     ...       50.242 sec (  6.6%)
Differential overlap integrals         ...        0.943 sec (  0.1%)
Organizing maps                        ...        0.054 sec (  0.0%)
RI 3-index integral generations        ...       11.049 sec (  1.4%)
RI-PNO integral transformation         ...      184.490 sec ( 24.1%)
Initial Guess                          ...       16.152 sec (  2.1%)
DIIS Solver                            ...        0.270 sec (  0.0%)
State Vector Update                    ...        0.020 sec (  0.0%)
Sigma-vector construction              ...      129.910 sec ( 17.0%)
  <D|H|D>(0-ext)                       ...        4.737 sec (  3.6% of sigma)
  <D|H|D>(2-ext Fock)                  ...        0.017 sec (  0.0% of sigma)
  <D|H|D>(2-ext)                       ...       19.092 sec ( 14.7% of sigma)
  <D|H|D>(4-ext)                       ...       13.488 sec ( 10.4% of sigma)
  <D|H|D>(4-ext-corr)                  ...       59.943 sec ( 46.1% of sigma)
  CCSD doubles correction              ...        0.261 sec (  0.2% of sigma)
  <S|H|S>                              ...        1.250 sec (  1.0% of sigma)
  <S|H|D>(1-ext)                       ...        0.534 sec (  0.4% of sigma)
  <D|H|S>(1-ext)                       ...        0.014 sec (  0.0% of sigma)
  <S|H|D>(3-ext)                       ...        0.361 sec (  0.3% of sigma)
  Fock-dressing                        ...       17.436 sec ( 13.4% of sigma)
  Singles amplitudes                   ...        0.970 sec (  0.7% of sigma)
  (ik|jl)-dressing                     ...        3.383 sec (  2.6% of sigma)
  (ij|ab),(ia|jb)-dressing             ...        2.691 sec (  2.1% of sigma)
  C-PCM terms                          ...        4.368 sec (  3.4% of sigma)
  Pair energies                        ...        0.008 sec (  0.0% of sigma)
Total Time for computing (T)           ...      344.385 sec ( 45.1% of ALL)
C-PCM correction to E(CORR)            ...        0.488 sec (  0.1%)


Maximum memory used throughout the entire MDCI-calculation: 7980.3 MB

-------------------------   --------------------
FINAL SINGLE POINT ENERGY      -462.690266860037
-------------------------   --------------------


           ************************************************************
           *        Program running with 8 parallel MPI-processes     *
           *              working on a common directory               *
           ************************************************************

------------------------------------------------------------------------------
                              ORCA PROPERTY CALCULATIONS
------------------------------------------------------------------------------

GBWName                                 ... calc.gbw
Number of atoms                         ...     23
Number of basis functions               ...    509
Max core memory                         ...   8000 MB

Electric properties:
Dipole moment                           ... YES
Quadrupole moment                       ...  NO
Static polarizability (Dipole/Dipole)   ...  NO
Static polarizability (Dipole/Quad.)    ...  NO
Static polarizability (Quad./Quad.)     ...  NO
Static polarizability (Velocity)        ...  NO

Atomic electric properties:
Dipole moment                           ...  NO
Quadrupole moment                       ...  NO
Static polarizability                   ...  NO

Choice of electric origin               ... Center of mass
Position of electric origin             ...    -0.014913    -0.011240     0.009389

General magnetic properties:
Magnetizability                         ...  NO

EPR properties:
g-Tensor (aka g-matrix)                 ...  NO
Zero-Field splitting spin-orbit         ...  NO
Zero-field splitting spin-spin          ...  NO
Hyperfine couplings                     ...  NO (   0 nuclei)
Quadrupole couplings                    ...  NO (   0 nuclei)
Contact density                         ...  NO (   0 nuclei)

NMR properties:
Chemical shifts                         ...  NO (   0 nuclei)
Spin-rotation constants                 ...  NO (   0 nuclei)
Spin-spin couplings                     ...  NO (   0 nuclei,    0 pairs)

Choice of magnetic origin               ... GIAO
Position of magnetic origin             ...     0.000000     0.000000     0.000000

Properties with geometric perturbations:
SCF Hessian                             ...  NO
IR spectrum                             ...  NO
VCD spectrum                            ...  NO
X-ray spectroscopy properties:
SCF XES/XAS/RIXS spectra                ...  NO


-------------
DIPOLE MOMENT
-------------

Method             : SCF
Type of density    : Electron Density
Multiplicity       :   1
Irrep              :   0
Energy             :  -460.6978764915821785 Eh
Relativity type    : 
Basis              : AO
                                X                 Y                 Z
Electronic contribution:     -4.040090162      -0.933284608      -2.793342429
Nuclear contribution   :      4.346604235       1.490077535       3.554871760
                        -----------------------------------------
Total Dipole Moment    :      0.306514073       0.556792927       0.761529331
                        -----------------------------------------
Magnitude (a.u.)       :      0.991915401
Magnitude (Debye)      :      2.521248582


--------------------
Rotational spectrum 
--------------------
 
Rotational constants in cm-1:             0.085784             0.024731             0.022095 
Rotational constants in MHz :          2571.732142           741.411795           662.378913 

Dipole components along the rotational axes: 
x,y,z [a.u.] :     0.313779    -0.576077     0.744026 
x,y,z [Debye]:     0.797562    -1.464270     1.891164 

 

Dipole moment calculation done in   0.0 sec 

Maximum memory used throughout the entire PROP-calculation: 31.2 MB

--------------------------------
SUGGESTED CITATIONS FOR THIS RUN
--------------------------------

Below you find a list of papers that are relevant to this ORCA run
We neither can nor want to force you to cite these papers, but we appreciate if you do
You receive ORCA, which is the product of decades of hard work by many enthusiastic individuals, for free
The only thing we kindly ask in return is that you cite our papers,
We deeply appreciate it, if you show your appreciation for ORCA by not just citing the generic ORCA reference.

Please note that relegating all ORCA citations to the supporting information does *not* help us.
SI sections are not indexed - citations you put there will not count into any citation statistics
But we need these citations in order to attract the funding resources that allow us to do what we are doing

Therefore, if you are a happy ORCA user, please consider citing a few of the papers listed below in the main body of your paper

In addition to the list printed below, the program has created the file calc.bibtex that contains the list in bibtex format
You can import this file easily into all common literature databanks and citation aid programs


List of essential papers. We consider these as the minimum necessary citations

  1. Neese,F.
     Software update: the ORCA program system, version 5.0
     WIRES Comput. Molec. Sci., 2022 12(1)e1606
     doi.org/10.1002/wcms.1606

List of papers to cite with high priority. The work reported in these papers was absolutely
necessary for this run to complete.
Our perspective: the developers of density functionals and basis sets usually get cited in chemistry papers
Good! But without the algorithms to do something with them, the functionals or basis sets would not do anything.
Hence, in our opinion, the algorithm design and method developments papers are equally worthy of getting cited

  1. Neese,F.; Hansen,A.; Liakos,D.G.
     Efficient and accurate approximations to the local coupled cluster singles doubles method using a truncated pair natural orbital basis
     J. Chem. Phys., 2009 131 064103
     doi.org/10.1063/1.3173827
  2. Neese,F.; Wennmohs,F.; Hansen,A.
     Efficient and accurate local approximations to coupled-electron pair approaches: An attempt to revive the pair natural orbital method
     J. Chem. Phys., 2009 130 114108
     doi.org/10.1063/1.3086717
  3. Riplinger,C.; Neese,F.
     An efficient and near linear scaling pair natural orbital based local coupled cluster method
     J. Chem. Phys., 2013 138(3)Art. No. 034106
     doi.org/10.1063/1.4773581
  4. Riplinger,C.; Sandhoefer,B.; Hansen,A.; Neese,F.
     Natural triple excitations in local coupled cluster calculations with pair natural orbitals
     J. Chem. Phys., 2013 139(13)Art. No. 134101
     doi.org/10.1063/1.4821834
  5. Riplinger,C.; Pinski,P.; Becker,U.; Valeev,E.F.; Neese,F.
     Sparse maps-A systematic infrastructure for reduced-scaling electronic structure methods. II. Linear scaling domain based pair natural orbital coupled cluster theory
     J. Chem. Phys., 2016 144 
     doi.org/10.1063/1.4939030
  6. Bistoni,G.; Riplinger,C.; Minenkov,Y.; Cavallo,L.; Auer,A.A.; Neese,F.
     Treating Subvalence Correlation Effects in Domain Based Pair Natural Orbital Coupled Cluster Calculations: An Out-of-the-Box Approach
     J. Theo. Comp. Chem., 2017 13 3220-3227
     doi.org/10.1021/acs.jctc.7b00352
  7. Garcia-Rates,M.; Neese,F.
     Effect of the Solute Cavity on the Solvation Energy and its Derivatives within the Framework of the Gaussian Charge Scheme
     J. Comput. Chem., 2020 41 922-939
     doi.org/10.1002/jcc.26139
  8. Garcia-Rates,M.; Becker,U.; Neese,F.
     Implicit solvation in domain based pair natural orbital coupled cluster (DLPNO-CCSD) theory
     J. Comput. Chem., 2021 42 1959-1973
     doi.org/10.1002/jcc.26726
  9. Neese,F.
     The SHARK Integral Generation and Digestion System
     J. Comp. Chem., 2022  1-16
     doi.org/10.1002/jcc.26942

List of suggested additional citations. These are papers that are important in the 'surrounding' of 
of this run, or papers that preceded the highly important papers. If you like your results we are grateful for a citation.

  1. Neese,F.
     The ORCA program system
     WIRES Comput. Molec. Sci., 2012 2(1)73-78
     doi.org/10.1002/wcms.81
  2. Neese,F.
     Software update: the ORCA program system, version 4.0
     WIRES Comput. Molec. Sci., 2018 8(1)1-6
     doi.org/10.1002/wcms.1327
  3. Neese,F.; Wennmohs,F.; Becker,U.; Riplinger,C.
     The ORCA quantum chemistry program package
     J. Chem. Phys., 2020 152 Art. No. L224108
     doi.org/10.1063/5.0004608

List of optional additional citations

  1. Neese,F.
     Approximate second-order SCF convergence for spin unrestricted wavefunctions
     Chem. Phys. Lett., 2000 325(1-3)93-98
     doi.org/10.1016/s0009-2614(00)00662-x

Timings for individual modules:

Sum of individual times          ...      831.353 sec (=  13.856 min)
Startup calculation              ...        1.556 sec (=   0.026 min)   0.2 %
SCF iterations                   ...       64.091 sec (=   1.068 min)   7.7 %
Property integrals               ...        0.460 sec (=   0.008 min)   0.1 %
Property calculations            ...        0.377 sec (=   0.006 min)   0.0 %
MDCI module                      ...      764.869 sec (=  12.748 min)  92.0 %
                             ****ORCA TERMINATED NORMALLY****
TOTAL RUN TIME: 0 days 0 hours 13 minutes 51 seconds 714 msec
'calc.bibtex' -> '/hsnfs/users/frank/ThermodynamicMap/2Phenyl/Product/SP/calc.bibtex'
'calc.cpcm' -> '/hsnfs/users/frank/ThermodynamicMap/2Phenyl/Product/SP/calc.cpcm'
'calc.cpcm_corr' -> '/hsnfs/users/frank/ThermodynamicMap/2Phenyl/Product/SP/calc.cpcm_corr'
'calc.densities' -> '/hsnfs/users/frank/ThermodynamicMap/2Phenyl/Product/SP/calc.densities'
'calc.densitiesinfo' -> '/hsnfs/users/frank/ThermodynamicMap/2Phenyl/Product/SP/calc.densitiesinfo'
'calc.err' -> '/hsnfs/users/frank/ThermodynamicMap/2Phenyl/Product/SP/calc.err'
'calc.gbw' -> '/hsnfs/users/frank/ThermodynamicMap/2Phenyl/Product/SP/calc.gbw'
'calc.ges' -> '/hsnfs/users/frank/ThermodynamicMap/2Phenyl/Product/SP/calc.ges'
'calc.job' -> '/hsnfs/users/frank/ThermodynamicMap/2Phenyl/Product/SP/calc.job'
'calc.loc' -> '/hsnfs/users/frank/ThermodynamicMap/2Phenyl/Product/SP/calc.loc'
'calc.property.txt' -> '/hsnfs/users/frank/ThermodynamicMap/2Phenyl/Product/SP/calc.property.txt'
'calc.xyz' -> '/hsnfs/users/frank/ThermodynamicMap/2Phenyl/Product/SP/calc.xyz'
cp: cannot stat 'calc.asa.inp': No such file or directory
cp: missing destination file operand after '/hsnfs/users/frank/ThermodynamicMap/2Phenyl/Product/SP/'
Try 'cp --help' for more information.
cp: cannot stat 'calc.pc.tmp': No such file or directory
cp: cannot stat 'calc.QM2.pc.tmp': No such file or directory
