# Supplementary material for: Bro̷nsted Acid-Catalyzed Reduction of Furans
Source: J Am Chem Soc. 2025 Feb 19;147(9):7932–8. doi: 10.1021/jacs.4c18485 (PMC11887439; doi:10.1021/jacs.4c18485)
Supplement: Supplementary file 2 — ja4c18485_si_002.zip [file ja4c18485_si_002.zip › AllCoordinates/2-Ph-Furan/SM/calc.mpi8.out]

! Job execution by suborca V 10.00 !
Job started from head1.mpi-muelheim.mpg.de, running /hsnfs/software/orca/orca_stable_directory/orca_stable_20240726/orca on xe30th140.mpi-muelheim.mpg.de in /usr/scratch/frank/calc__8525930 (/bin/ksh)
Job execution start: Fri Jul 26 16:13:03 CEST 2024
Shared library path: /hsnfs/software/openmpi-4.1.0/lib:/hsnfs/software/orca/orca_stable_directory/orca_stable_20240726:/hsnfs/software/themis/llvm-14.0.1/lib::/hsnfs/software/cfour-2.1/lib:/hsnfs/software/orca/orca_stable:/usr/users/openmpi-2.0.4/lib:/opt/intel/lib/intel64:/opt/intel/mkl/lib/intel64
SLURM Job ID is: 8525930
SLURM_JOB_NODELIST: xe30th140
Maxcore enforced by SLURM: 9600 MB per core
Expanded nodelist (1 nodes):
xe30th140

                                 *****************
                                 * O   R   C   A *
                                 *****************

                                            #,                                       
                                            ###                                      
                                            ####                                     
                                            #####                                    
                                            ######                                   
                                           ########,                                 
                                     ,,################,,,,,                         
                               ,,#################################,,                 
                          ,,##########################################,,             
                       ,#########################################, ''#####,          
                    ,#############################################,,   '####,        
                  ,##################################################,,,,####,       
                ,###########''''           ''''###############################       
              ,#####''   ,,,,##########,,,,          '''####'''          '####       
            ,##' ,,,,###########################,,,                        '##       
           ' ,,###''''                  '''############,,,                           
         ,,##''                                '''############,,,,        ,,,,,,###''
      ,#''                                            '''#######################'''  
     '                                                          ''''####''''         
             ,#######,   #######,   ,#######,      ##                                
            ,#'     '#,  ##    ##  ,#'     '#,    #''#        ,####,   ,####,        
            ##       ##  ##   ,#'  ##            #'  '#       #'       #'  '#        
            ##       ##  #######   ##           ,######,      #####,   #    #        
            '#,     ,#'  ##    ##  '#,     ,#' ,#      #,     #,   #   #,  ,#        
             '#######'   ##     ##  '#######'  #'      '#     '####' # '####'        


                #########################################################
                #                        -***-                          #
                #          Department of theory and spectroscopy        #
                #                                                       #
                #                      Frank Neese                      #
                #                                                       #
                #     Directorship, Architecture, Infrastructure        #
                #                    SHARK, DRIVERS                     #
                #        Core code/Algorithms in most modules           #
                #                                                       #
                #        Max Planck Institute fuer Kohlenforschung      #
                #                Kaiser Wilhelm Platz 1                 #
                #                 D-45470 Muelheim/Ruhr                 #
                #                      Germany                          #
                #                                                       #
                #                  All rights reserved                  #
                #                        -***-                          #
                #########################################################


                         Program Version 6.0.x  -   STABLE   -
                                (GIT: $d6293895$)
                ($2024-07-24 15:24:10 +0200 $)

                         (BUILD: $Fri 26 Jul 2024 01:03:43 AM CEST$)


 With contributions from (in alphabetic order):
   Daniel Aravena         : Magnetic Suceptibility
   Michael Atanasov       : Ab Initio Ligand Field Theory (pilot matlab implementation)
   Alexander A. Auer      : GIAO ZORA, VPT2 properties, NMR spectrum
   Ute Becker             : All parallelization in ORCA, NUMFREQ, NUMCALC
   Giovanni Bistoni       : ED, misc. LED, open-shell LED, HFLD
   Martin Brehm           : Molecular dynamics
   Dmytro Bykov           : pre 5.0 version of the SCF Hessian
   Marcos Casanova-Páez   : Triplet and SCS-CIS(D). UHF-(DLPNO)-IP/EA/STEOM-CCSD. UHF-CVS-IP/STEOM-CCSD
   Vijay G. Chilkuri      : MRCI spin determinant printing, contributions to CSF-ICE
   Pauline Colinet        : FMM embedding
   Dipayan Datta          : RHF DLPNO-CCSD density
   Achintya Kumar Dutta   : EOM-CC, STEOM-CC
   Nicolas Foglia         : Exact transition moments, OPA infrastructure, MCD improvements
   Dmitry Ganyushin       : Spin-Orbit,Spin-Spin,Magnetic field MRCI
   Miquel Garcia          : C-PCM and meta-GGA Hessian, CCSD/C-PCM, Gaussian charge scheme
   Tiago L. C. Gouveia    : GS-ROHF, GS-ROCIS
   Yang Guo               : DLPNO-NEVPT2, F12-NEVPT2, CIM, IAO-localization
   Andreas Hansen         : Spin unrestricted coupled pair/coupled cluster methods
   Ingolf Harden          : AUTO-CI MPn and infrastructure 
   Benjamin Helmich-Paris : MC-RPA, TRAH-(SCF,CASSCF), AVAS, COSX integrals, SCF dyn. polar.
   Lee Huntington         : MR-EOM, pCC
   Robert Izsak           : Overlap fitted RIJCOSX, COSX-SCS-MP3, EOM
   Riya Kayal             : Wick's Theorem for AUTO-CI, AUTO-CI UHF-CCSDT
   Emily Kempfer          : AUTO-CI, RHF CISDT and CCSDT
   Christian Kollmar      : KDIIS, OOCD, Brueckner-CCSD(T), CCSD density, CASPT2, CASPT2-K, improved NEVPT2
   Axel Koslowski         : Symmetry handling
   Simone Kossmann        : Meta GGA functionals, TD-DFT gradient, OOMP2, (MP2 Hessian; deprecated post 5.0)
   Lucas Lang             : DCDCAS
   Marvin Lechner         : AUTO-CI (C++ implementation), FIC-MRCC
   Spencer Leger          : CASSCF response
   Dagmar Lenk            : GEPOL surface, SMD, ORCA-2-JSON
   Dimitrios Liakos       : Extrapolation schemes; Compound Job, initial MDCI parallelization
   Dimitrios Manganas     : Further ROCIS development; embedding schemes. LFT, Crystal Embedding
   Dimitrios Pantazis     : SARC Basis sets
   Anastasios Papadopoulos: AUTO-CI, single reference methods and gradients
   Taras Petrenko         : pre 6.0 DFT Hessian and TD-DFT gradient, (ASA, deprecated), ECA, 1-Electron XAS/XES, NRVS
   Peter Pinski           : DLPNO-MP2, DLPNO-MP2 Gradient
   Christoph Reimann      : Effective Core Potentials
   Marius Retegan         : Local ZFS, SOC
   Christoph Riplinger    : Optimizer, TS searches, QM/MM, DLPNO-CCSD(T), (RO)-DLPNO pert. Triples
   Michael Roemelt        : Original ROCIS implementation
   Masaaki Saitow         : Open-shell DLPNO-CCSD energy and density
   Barbara Sandhoefer     : DKH picture change effects
   Kantharuban Sivalingam : CASSCF convergence/infrastructure, NEVPT2 and variants, FIC-MRCI
   Bernardo de Souza      : ESD, SOC TD-DFT
   Georgi Stoychev        : AutoAux, RI-MP2 NMR, DLPNO-MP2 response, X2C
   Van Anh Tran           : RI-MP2 g-tensors
   Willem Van den Heuvel  : Paramagnetic NMR
   Zikuan Wang            : NOTCH, Electric field optimization 
   Frank Wennmohs         : Technical directorship and infrastructure
   Hang Xu                : AUTO-CI-Response properties 


 We gratefully acknowledge several colleagues who have allowed us to
 interface, adapt or use parts of their codes:
   Stefan Grimme, W. Hujo, H. Kruse, P. Pracht,  : VdW corrections, initial TS optimization,
                  C. Bannwarth, S. Ehlert,         DFT functionals, gCP, sTDA/sTD-DF
                  L. Wittmann, M. Mueller
   Ed Valeev, F. Pavosevic, A. Kumar             : LibInt (2-el integral package), F12 methods
   Garnet Chan, S. Sharma, J. Yang, R. Olivares  : DMRG
   Ulf Ekstrom                                   : XCFun DFT Library
   Mihaly Kallay                                 : mrcc  (arbitrary order and MRCC methods)
   Frank Weinhold                                : gennbo (NPA and NBO analysis)
   Simon Mueller                                 : openCOSMO-RS
   Christopher J. Cramer and Donald G. Truhlar   : smd solvation model
   Lars Goerigk                                  : TD-DFT with DH, B97 family of functionals
   V. Asgeirsson, H. Jonsson                     : NEB implementation
   FAccTs GmbH                                   : IRC, NEB, NEB-TS, DLPNO-Multilevel, CI-OPT
                                                   MM, QMMM, 2- and 3-layer-ONIOM, Crystal-QMMM,
                                                   LR-CPCM, SF, NACMEs, symmetry and pop. for TD-DFT,
                                                   nearIR, NL-DFT gradient (VV10), updates on ESD,
                                                   ML-optimized integration grids, MBIS, APM,
                                                   GOAT, DOCKER, SOLVATOR, interface openCOSMO-RS
   S Lehtola, MJT Oliveira, MAL Marques          : LibXC Library
   Liviu Ungur et al                             : ANISO software


 Your calculation uses the libint2 library for the computation of 2-el integrals
 For citations please refer to: http://libint.valeyev.net

 Your ORCA version has been built with support for libXC version: 6.2.2
 For citations please refer to: https://libxc.gitlab.io

 This ORCA versions uses:
   CBLAS   interface :  Fast vector & matrix operations
   LAPACKE interface :  Fast linear algebra routines
   SCALAPACK package :  Parallel linear algebra routines
   Shared memory     :  Shared parallel matrices
   BLAS/LAPACK       :  OpenBLAS 0.3.26  USE64BITINT DYNAMIC_ARCH NO_AFFINITY Haswell SINGLE_THREADED
        Core in use  :  Haswell
   Copyright (c) 2011-2014, The OpenBLAS Project


NOTE: MaxCore=8000 MB was set to SCF,MP2,MDCI,CIPSI,MRCI and CIS
      => If you want to overwrite this, your respective input block should be placed after the MaxCore statement
Your calculation utilizes the atom-pairwise dispersion correction
with the Becke-Johnson damping scheme (D3BJ)


================================================================================

----- Orbital basis set information -----
Your calculation utilizes the basis: def2-SVP
   F. Weigend and R. Ahlrichs, Phys. Chem. Chem. Phys. 7, 3297 (2005).

----- AuxJ basis set information -----
Your calculation utilizes the auxiliary basis: def2/J
   F. Weigend, Phys. Chem. Chem. Phys. 8, 1057 (2006).

----- AuxC basis set information -----
Your calculation utilizes the auxiliary basis: def2-SVP/C
  H-La, Hf-Rn : A. Hellweg, C. Hattig, S. Hofener and W. Klopper, Theor. Chem. Acc. 117, 587 (2007).
        Ce-Lu : J. Chmela and M. E. Harding, Mol. Phys. (2018).

================================================================================
                                        WARNINGS
                       Please study these warnings very carefully!
================================================================================

WARNING: Old DensityContainer found on disk!
         Will remove this file - 
         If you want to keep old densities, please start your calculation with a different basename. 


WARNING: The frozen-core approximation for MP2-gradient calculations is turned on by default.

WARNING: Geometry Optimization
  ===> : Switching off AutoStart
         For restart on a previous wavefunction, please use MOREAD

WARNING: The frozen-core approximation is turned on by default for 
         the MP2 part of double-hybrid DFT.

================================================================================
                                       INPUT FILE
================================================================================
NAME = calc.inp
|  1> ! RI-B2PLYP D3BJ  def2-SVP def2-SVP/C RIJCOSX def2/J  TightOpt NumFreq
|  2> 
|  3> %cpcm
|  4> epsilon 16.7                    # Dielectric constant
|  5> refrac 1.275   
|  6> SURFACETYPE VDW_GAUSSIAN
|  7> end
|  8> 
|  9> %geom
| 10> MaxIter 100
| 11> end
| 12> 
| 13> %PAL NPROCS 8 END
| 14> 
| 15> %maxcore 8000
| 16> 
| 17> 
| 18> * xyz 0 1
| 19> C       -0.3299825102     -1.0911460487     -0.0026474219                 
| 20> C       -0.7382264150     -2.5148475621     -0.0397240245                 
| 21> C        0.2193930566     -3.5174801480      0.1979400435                 
| 22> C       -0.1439087293     -4.8672982814      0.1678649827                 
| 23> C       -1.4649260238     -5.2314211474     -0.1004034126                 
| 24> C       -2.4253209822     -4.2460380305     -0.3386413207                 
| 25> C       -2.0678214820     -2.8941754916     -0.3088189131                 
| 26> C       -1.1379434659      0.0170833386     -0.1972102740                 
| 27> C       -0.3146563476      1.1121961934     -0.0682371123                 
| 28> C        0.9440107726      0.6174175700      0.1960643662                 
| 29> O        0.9035087703     -0.6951739334      0.2296419521                 
| 30> H        1.2497586887     -3.2585732691      0.4080770819                 
| 31> H        0.6000131912     -5.6314697211      0.3527334482                 
| 32> H       -1.7442462018     -6.2768478247     -0.1237399765                 
| 33> H       -3.4489136859     -4.5298418864     -0.5469535402                 
| 34> H       -2.8340669256     -2.1554685202     -0.4976761369                 
| 35> H       -2.1981446359      0.0412428818     -0.4072295962                 
| 36> H       -0.5983007570      2.1523137523     -0.1565617590                 
| 37> H        1.8378488643      1.2058500667      0.3540347364                 
| 38> *
| 39> 
| 40>                          ****END OF INPUT****
================================================================================

                       *****************************
                       * Geometry Optimization Run *
                       *****************************

Geometry optimization settings:
Update method            Update   .... BFGS
Choice of coordinates    CoordSys .... (2022) Redundant Internals
Initial Hessian          InHess   .... Almloef's Model
Max. no of cycles        MaxIter  .... 100

Convergence Tolerances:
Energy Change            TolE     ....  1.0000e-06 Eh
Max. Gradient            TolMAXG  ....  1.0000e-04 Eh/bohr
RMS Gradient             TolRMSG  ....  3.0000e-05 Eh/bohr
Max. Displacement        TolMAXD  ....  1.0000e-03 bohr
RMS Displacement         TolRMSD  ....  6.0000e-04 bohr
Strict Convergence                .... False

------------------------------------------------------------------------------
                        ORCA OPTIMIZATION COORDINATE SETUP
------------------------------------------------------------------------------

The optimization will be done in redundant internal coordinates (2022)
Making redundant internal coordinates   ...  (2022 redundants) done
Evaluating the initial hessian          ...  (Almloef) done
Evaluating the coordinates              ...  done
Calculating the B-matrix                .... done
Calculating the G-matrix                .... done
Diagonalizing the G-matrix              .... done
Small eigenvalue found = 1.658e-02
The first mode is                       ....   44
The number of degrees of freedom        ....   51

    -----------------------------------------------------------------
                    Redundant Internal Coordinates


    -----------------------------------------------------------------
         Definition                    Initial Value    Approx d2E/dq
    -----------------------------------------------------------------
      1. B(C   1,C   0)                  1.4815         0.446366   
      2. B(C   2,C   1)                  1.4067         0.587628   
      3. B(C   3,C   2)                  1.3982         0.606305   
      4. B(C   4,C   3)                  1.3963         0.610513   
      5. B(C   5,C   4)                  1.3965         0.610147   
      6. B(C   6,C   5)                  1.3987         0.605250   
      7. B(C   6,C   1)                  1.4086         0.583553   
      8. B(C   7,C   0)                  1.3852         0.635870   
      9. B(C   8,C   7)                  1.3761         0.657480   
     10. B(C   9,C   8)                  1.3780         0.652938   
     11. B(O  10,C   9)                  1.3136         0.740789   
     12. B(O  10,C   0)                  1.3162         0.734002   
     13. B(H  11,C   2)                  1.0830         0.369509   
     14. B(H  12,C   3)                  1.0824         0.370318   
     15. B(H  13,C   4)                  1.0823         0.370364   
     16. B(H  14,C   5)                  1.0824         0.370238   
     17. B(H  15,C   6)                  1.0810         0.372252   
     18. B(H  16,C   7)                  1.0811         0.372105   
     19. B(H  17,C   8)                  1.0817         0.371233   
     20. B(H  18,C   9)                  1.0817         0.371199   
     21. A(C   1,C   0,O  10)          123.4889         0.419071   
     22. A(C   1,C   0,C   7)          127.1978         0.411172   
     23. A(C   7,C   0,O  10)          109.3133         0.446594   
     24. A(C   0,C   1,C   2)          119.5457         0.405470   
     25. A(C   2,C   1,C   6)          118.8759         0.425260   
     26. A(C   0,C   1,C   6)          121.5784         0.404972   
     27. A(C   3,C   2,H  11)          118.8285         0.353115   
     28. A(C   1,C   2,H  11)          120.6685         0.351252   
     29. A(C   1,C   2,C   3)          120.5030         0.428184   
     30. A(C   2,C   3,C   4)          120.1140         0.431130   
     31. A(C   4,C   3,H  12)          119.9305         0.353660   
     32. A(C   2,C   3,H  12)          119.9555         0.353246   
     33. A(C   5,C   4,H  13)          120.0263         0.353632   
     34. A(C   3,C   4,H  13)          120.0119         0.353668   
     35. A(C   3,C   4,C   5)          119.9619         0.431619   
     36. A(C   4,C   5,C   6)          120.1721         0.430949   
     37. A(C   6,C   5,H  14)          119.9489         0.353129   
     38. A(C   4,C   5,H  14)          119.8790         0.353612   
     39. A(C   1,C   6,H  15)          121.2280         0.351278   
     40. A(C   1,C   6,C   5)          120.3731         0.427517   
     41. A(C   5,C   6,H  15)          118.3988         0.353454   
     42. A(C   8,C   7,H  16)          125.9543         0.358431   
     43. A(C   0,C   7,H  16)          128.1104         0.356401   
     44. A(C   0,C   7,C   8)          105.9353         0.440687   
     45. A(C   9,C   8,H  17)          126.8998         0.357866   
     46. A(C   7,C   8,H  17)          126.9178         0.358288   
     47. A(C   7,C   8,C   9)          106.1824         0.442802   
     48. A(O  10,C   9,H  18)          124.4216         0.363376   
     49. A(C   8,C   9,H  18)          125.9751         0.357860   
     50. A(C   8,C   9,O  10)          109.6033         0.449494   
     51. A(C   0,O  10,C   9)          108.9655         0.456125   
     52. D(C   6,C   1,C   0,C   7)      0.7922         0.013586   
     53. D(C   2,C   1,C   0,O  10)      0.7798         0.013586   
     54. D(C   6,C   1,C   0,O  10)   -179.1927         0.013586   
     55. D(C   2,C   1,C   0,C   7)   -179.2353         0.013586   
     56. D(C   3,C   2,C   1,C   6)     -0.0288         0.023754   
     57. D(H  11,C   2,C   1,C   0)      0.0507         0.023754   
     58. D(H  11,C   2,C   1,C   6)   -179.9761         0.023754   
     59. D(C   3,C   2,C   1,C   0)    179.9979         0.023754   
     60. D(H  12,C   3,C   2,H  11)     -0.0069         0.025371   
     61. D(H  12,C   3,C   2,C   1)   -179.9551         0.025371   
     62. D(C   4,C   3,C   2,C   1)      0.0509         0.025371   
     63. D(C   4,C   3,C   2,H  11)    179.9991         0.025371   
     64. D(H  13,C   4,C   3,C   2)    179.9713         0.025745   
     65. D(C   5,C   4,C   3,H  12)    179.9822         0.025745   
     66. D(C   5,C   4,C   3,C   2)     -0.0238         0.025745   
     67. D(H  13,C   4,C   3,H  12)     -0.0227         0.025745   
     68. D(H  14,C   5,C   4,H  13)     -0.0250         0.025712   
     69. D(H  14,C   5,C   4,C   3)    179.9701         0.025712   
     70. D(C   6,C   5,C   4,H  13)    179.9800         0.025712   
     71. D(C   6,C   5,C   4,C   3)     -0.0249         0.025712   
     72. D(H  15,C   6,C   5,H  14)     -0.0189         0.025278   
     73. D(C   1,C   6,C   5,H  14)   -179.9481         0.025278   
     74. D(C   1,C   6,C   5,C   4)      0.0469         0.025278   
     75. D(H  15,C   6,C   1,C   2)   -179.9471         0.023409   
     76. D(H  15,C   6,C   1,C   0)      0.0256         0.023409   
     77. D(H  15,C   6,C   5,C   4)    179.9761         0.025278   
     78. D(C   5,C   6,C   1,C   2)     -0.0199         0.023409   
     79. D(C   5,C   6,C   1,C   0)    179.9528         0.023409   
     80. D(H  16,C   7,C   0,C   1)      0.0754         0.028068   
     81. D(C   8,C   7,C   0,O  10)      0.0129         0.028068   
     82. D(C   8,C   7,C   0,C   1)   -179.9737         0.028068   
     83. D(H  16,C   7,C   0,O  10)   -179.9380         0.028068   
     84. D(H  17,C   8,C   7,H  16)     -0.0311         0.030147   
     85. D(H  17,C   8,C   7,C   0)   -179.9833         0.030147   
     86. D(C   9,C   8,C   7,H  16)    179.9706         0.030147   
     87. D(C   9,C   8,C   7,C   0)      0.0184         0.030147   
     88. D(H  18,C   9,C   8,H  17)     -0.0393         0.029703   
     89. D(H  18,C   9,C   8,C   7)    179.9590         0.029703   
     90. D(O  10,C   9,C   8,H  17)    179.9577         0.029703   
     91. D(O  10,C   9,C   8,C   7)     -0.0440         0.029703   
     92. D(C   0,O  10,C   9,H  18)   -179.9498         0.041568   
     93. D(C   0,O  10,C   9,C   8)      0.0531         0.041568   
     94. D(C   9,O  10,C   0,C   7)     -0.0409         0.040731   
     95. D(C   9,O  10,C   0,C   1)    179.9463         0.040731   
    -----------------------------------------------------------------

Number of atoms                         .... 19
Number of degrees of freedom            .... 95


         *************************************************************
         *                GEOMETRY OPTIMIZATION CYCLE   1            *
         *************************************************************
---------------------------------
CARTESIAN COORDINATES (ANGSTROEM)
---------------------------------
  C     -0.329983   -1.091146   -0.002647
  C     -0.738226   -2.514848   -0.039724
  C      0.219393   -3.517480    0.197940
  C     -0.143909   -4.867298    0.167865
  C     -1.464926   -5.231421   -0.100403
  C     -2.425321   -4.246038   -0.338641
  C     -2.067821   -2.894175   -0.308819
  C     -1.137943    0.017083   -0.197210
  C     -0.314656    1.112196   -0.068237
  C      0.944011    0.617418    0.196064
  O      0.903509   -0.695174    0.229642
  H      1.249759   -3.258573    0.408077
  H      0.600013   -5.631470    0.352733
  H     -1.744246   -6.276848   -0.123740
  H     -3.448914   -4.529842   -0.546954
  H     -2.834067   -2.155469   -0.497676
  H     -2.198145    0.041243   -0.407230
  H     -0.598301    2.152314   -0.156562
  H      1.837849    1.205850    0.354035

----------------------------
CARTESIAN COORDINATES (A.U.)
----------------------------
  NO LB      ZA    FRAG     MASS         X           Y           Z
   0 C     6.0000    0    12.011   -0.623577   -2.061967   -0.005003
   1 C     6.0000    0    12.011   -1.395046   -4.752373   -0.075068
   2 C     6.0000    0    12.011    0.414593   -6.647074    0.374052
   3 C     6.0000    0    12.011   -0.271948   -9.197861    0.317219
   4 C     6.0000    0    12.011   -2.768309   -9.885953   -0.189735
   5 C     6.0000    0    12.011   -4.583192   -8.023849   -0.639939
   6 C     6.0000    0    12.011   -3.907616   -5.469199   -0.583583
   7 C     6.0000    0    12.011   -2.150402    0.032283   -0.372673
   8 C     6.0000    0    12.011   -0.594614    2.101746   -0.128949
   9 C     6.0000    0    12.011    1.783922    1.166750    0.370508
  10 O     8.0000    0    15.999    1.707384   -1.313688    0.433960
  11 H     1.0000    0     1.008    2.361702   -6.157811    0.771154
  12 H     1.0000    0     1.008    1.133861  -10.641936    0.666570
  13 H     1.0000    0     1.008   -3.296148  -11.861523   -0.233835
  14 H     1.0000    0     1.008   -6.517502   -8.560161   -1.033592
  15 H     1.0000    0     1.008   -5.355610   -4.073245   -0.940472
  16 H     1.0000    0     1.008   -4.153891    0.077938   -0.769552
  17 H     1.0000    0     1.008   -1.130625    4.067284   -0.295859
  18 H     1.0000    0     1.008    3.473031    2.278726    0.669029

--------------------------------
INTERNAL COORDINATES (ANGSTROEM)
--------------------------------
 C      0   0   0     0.000000000000     0.00000000     0.00000000
 C      1   0   0     1.481541008384     0.00000000     0.00000000
 C      2   1   0     1.406695192255   119.54571761     0.00000000
 C      3   2   1     1.398177989448   120.50295374   179.99791799
 C      4   3   2     1.396295128484   120.11397222     0.05088658
 C      5   4   3     1.396458257180   119.96185602   359.97618248
 C      6   5   4     1.398652062780   120.17213543   359.97511156
 C      1   2   3     1.385217666733   127.19776941   180.76467981
 C      8   1   2     1.376120605305   105.93533985   180.02627573
 C      9   8   1     1.378007284880   106.18243713     0.00000000
 O     10   9   8     1.313645432095   109.60334305   359.95597250
 H      3   2   1     1.082979077666   120.66849938     0.05068018
 H      4   3   2     1.082383556134   119.95550371   180.04489146
 H      5   4   3     1.082349894749   120.01186709   179.97127096
 H      6   5   4     1.082441976498   119.87897099   179.97007682
 H      7   6   5     1.080965827589   118.39878674   179.97606153
 H      8   1   2     1.081072763552   128.11036582     0.07542627
 H      9   8   1     1.081711574557   126.91775934   180.01669376
 H     10   9   8     1.081736555363   125.97510299   179.95898483

---------------------------
INTERNAL COORDINATES (A.U.)
---------------------------
 C      0   0   0     0.000000000000     0.00000000     0.00000000
 C      1   0   0     2.799706762020     0.00000000     0.00000000
 C      2   1   0     2.658268667266   119.54571761     0.00000000
 C      3   2   1     2.642173486533   120.50295374   179.99791799
 C      4   3   2     2.638615394964   120.11397222     0.05088658
 C      5   4   3     2.638923663524   119.96185602   359.97618248
 C      6   5   4     2.643069355299   120.17213543   359.97511156
 C      1   2   3     2.617682025994   127.19776941   180.76467981
 C      8   1   2     2.600491071273   105.93533985   180.02627573
 C      9   8   1     2.604056378972   106.18243713     0.00000000
 O     10   9   8     2.482430103735   109.60334305   359.95597250
 H      3   2   1     2.046533865555   120.66849938     0.05068018
 H      4   3   2     2.045408492954   119.95550371   180.04489146
 H      5   4   3     2.045344882154   120.01186709   179.97127096
 H      6   5   4     2.045518891441   119.87897099   179.97007682
 H      7   6   5     2.042729374270   118.39878674   179.97606153
 H      8   1   2     2.042931453955   128.11036582     0.07542627
 H      9   8   1     2.044138631806   126.91775934   180.01669376
 H     10   9   8     2.044185838687   125.97510299   179.95898483

---------------------
BASIS SET INFORMATION
---------------------
There are 3 groups of distinct atoms

 Group   1 Type C   : 7s4p1d contracted to 3s2p1d pattern {511/31/1}
 Group   2 Type O   : 7s4p1d contracted to 3s2p1d pattern {511/31/1}
 Group   3 Type H   : 4s1p contracted to 2s1p pattern {31/1}

Atom   0C    basis set group =>   1
Atom   1C    basis set group =>   1
Atom   2C    basis set group =>   1
Atom   3C    basis set group =>   1
Atom   4C    basis set group =>   1
Atom   5C    basis set group =>   1
Atom   6C    basis set group =>   1
Atom   7C    basis set group =>   1
Atom   8C    basis set group =>   1
Atom   9C    basis set group =>   1
Atom  10O    basis set group =>   2
Atom  11H    basis set group =>   3
Atom  12H    basis set group =>   3
Atom  13H    basis set group =>   3
Atom  14H    basis set group =>   3
Atom  15H    basis set group =>   3
Atom  16H    basis set group =>   3
Atom  17H    basis set group =>   3
Atom  18H    basis set group =>   3
---------------------------------
AUXILIARY/J BASIS SET INFORMATION
---------------------------------
There are 3 groups of distinct atoms

 Group   1 Type C   : 12s5p4d2f1g contracted to 6s4p3d1f1g pattern {711111/2111/211/2/1}
 Group   2 Type O   : 12s5p4d2f1g contracted to 6s4p3d1f1g pattern {711111/2111/211/2/1}
 Group   3 Type H   : 5s2p1d contracted to 3s1p1d pattern {311/2/1}

Atom   0C    basis set group =>   1
Atom   1C    basis set group =>   1
Atom   2C    basis set group =>   1
Atom   3C    basis set group =>   1
Atom   4C    basis set group =>   1
Atom   5C    basis set group =>   1
Atom   6C    basis set group =>   1
Atom   7C    basis set group =>   1
Atom   8C    basis set group =>   1
Atom   9C    basis set group =>   1
Atom  10O    basis set group =>   2
Atom  11H    basis set group =>   3
Atom  12H    basis set group =>   3
Atom  13H    basis set group =>   3
Atom  14H    basis set group =>   3
Atom  15H    basis set group =>   3
Atom  16H    basis set group =>   3
Atom  17H    basis set group =>   3
Atom  18H    basis set group =>   3
---------------------------------
AUXILIARY/C BASIS SET INFORMATION
---------------------------------
There are 3 groups of distinct atoms

 Group   1 Type C   : 8s6p5d3f contracted to 6s5p4d1f pattern {311111/21111/2111/3}
 Group   2 Type O   : 8s6p5d3f contracted to 6s5p4d1f pattern {311111/21111/2111/3}
 Group   3 Type H   : 4s3p2d contracted to 3s2p1d pattern {211/21/2}

Atom   0C    basis set group =>   1
Atom   1C    basis set group =>   1
Atom   2C    basis set group =>   1
Atom   3C    basis set group =>   1
Atom   4C    basis set group =>   1
Atom   5C    basis set group =>   1
Atom   6C    basis set group =>   1
Atom   7C    basis set group =>   1
Atom   8C    basis set group =>   1
Atom   9C    basis set group =>   1
Atom  10O    basis set group =>   2
Atom  11H    basis set group =>   3
Atom  12H    basis set group =>   3
Atom  13H    basis set group =>   3
Atom  14H    basis set group =>   3
Atom  15H    basis set group =>   3
Atom  16H    basis set group =>   3
Atom  17H    basis set group =>   3
Atom  18H    basis set group =>   3


           ************************************************************
           *        Program running with 8 parallel MPI-processes     *
           *              working on a common directory               *
           ************************************************************
------------------------------------------------------------------------------
                             ORCA STARTUP CALCULATIONS
                           -- RI-GTO INTEGRALS CHOSEN --
------------------------------------------------------------------------------
------------------------------------------------------------------------------
                   ___                                                        
                  /   \      - P O W E R E D   B Y -                         
                 /     \                                                     
                 |  |  |   _    _      __       _____    __    __             
                 |  |  |  | |  | |    /  \     |  _  \  |  |  /  |          
                  \  \/   | |  | |   /    \    | | | |  |  | /  /          
                 / \  \   | |__| |  /  /\  \   | |_| |  |  |/  /          
                |  |  |   |  __  | /  /__\  \  |    /   |      \           
                |  |  |   | |  | | |   __   |  |    \   |  |\   \          
                \     /   | |  | | |  |  |  |  | |\  \  |  | \   \       
                 \___/    |_|  |_| |__|  |__|  |_| \__\ |__|  \__/        
                                                                              
                      - O R C A' S   B I G   F R I E N D -                    
                                      &                                       
                       - I N T E G R A L  F E E D E R -                       
                                                                              
 v1 FN, 2020, v2 2021, v3 2022-2024                                           
------------------------------------------------------------------------------


----------------------
SHARK INTEGRAL PACKAGE
----------------------

Number of atoms                             ...     19
Number of basis functions                   ...    194
Number of shells                            ...     90
Maximum angular momentum                    ...      2
Integral batch strategy                     ... SHARK/LIBINT Hybrid
RI-J (if used) integral strategy            ... SPLIT-RIJ (Revised 2003 algorithm where possible)
Printlevel                                  ...      1
Contraction scheme used                     ... SEGMENTED contraction
Prescreening option                         ... SCHWARTZ
   Thresh                                   ... 1.000e-12
   Tcut                                     ... 1.000e-14
   Tpresel                                  ... 1.000e-14 
Coulomb Range Separation                    ... NOT USED
Exchange Range Separation                   ... NOT USED
Multipole approximations                    ... NOT USED
Finite Nucleus Model                        ... NOT USED
CABS basis                                  ... NOT available
Auxiliary Coulomb fitting basis             ... AVAILABLE
   # of basis functions in Aux-J            ...    627
   # of shells in Aux-J                     ...    205
   Maximum angular momentum in Aux-J        ...      4
Auxiliary J/K fitting basis                 ... NOT available
Auxiliary Correlation fitting basis         ... AVAILABLE
   # of basis functions in Aux-C            ...    640
   # of shells in Aux-C                     ...    224
   Maximum angular momentum in Aux-C        ...      3
Auxiliary 'external' fitting basis          ... NOT available

Checking pre-screening integrals            ... done (  0.0 sec) Dimension = 90
Check shell pair data                       ... done (  0.0 sec)
Shell pair information
Shell pair cut-off parameter TPreSel        ...   1.0e-14
Total number of shell pairs                 ...      4095
Shell pairs after pre-screening             ...      3731
Total number of primitive shell pairs       ...     15045
Primitive shell pairs kept                  ...      9971
          la=0 lb=0:   1114 shell pairs
          la=1 lb=0:   1348 shell pairs
          la=1 lb=1:    434 shell pairs
          la=2 lb=0:    482 shell pairs
          la=2 lb=1:    295 shell pairs
          la=2 lb=2:     58 shell pairs

Calculating one electron integrals          ... done (  0.0 sec)
Calculating RI/J V-Matrix + Cholesky decomp.... done (  0.0 sec)
Calculating RI/C V-Matrix + Cholesky decomp.... done (  0.0 sec)
Calculating Nuclear repulsion               ... done (  0.0 sec) ENN=    540.562161938505 Eh

Diagonalization of the overlap matrix:
Smallest eigenvalue                        ... 3.062e-04
Time for diagonalization                   ...    0.004 sec
Threshold for overlap eigenvalues          ... 1.000e-07
Number of eigenvalues below threshold      ... 0
Time for construction of square roots      ...    0.003 sec
Total time needed                          ...    0.008 sec

-------------------
DFT GRID GENERATION
-------------------

General Integration Accuracy     IntAcc      ... 4.388
Radial Grid Type                 RadialGrid  ... OptM3 with GC (2021)
Angular Grid (max. ang.)         AngularGrid ... 4 (Lebedev-302)
Angular grid pruning method      GridPruning ... 4 (adaptive)
Weight generation scheme         WeightScheme... mBecke (2022)
Basis function cutoff            BFCut       ... 1.0000e-12
Integration weight cutoff        WCut        ... 1.0000e-14
Partially contracted basis set               ... off
Rotationally invariant grid construction     ... off
Angular grids for H and He will be reduced by one unit

Total number of grid points                  ...    91802
Total number of batches                      ...     1442
Average number of points per batch           ...       63
Average number of grid points per atom       ...     4832

--------------------
COSX GRID GENERATION
--------------------

GRIDX 1
-------
General Integration Accuracy     IntAcc      ... 3.816
Radial Grid Type                 RadialGrid  ... OptM3 with GC (2021)
Angular Grid (max. ang.)         AngularGrid ... 1 (Lebedev-50)
Angular grid pruning method      GridPruning ... 4 (adaptive)
Weight generation scheme         WeightScheme... mBecke (2022)
Basis function cutoff            BFCut       ... 1.0000e-12
Integration weight cutoff        WCut        ... 1.0000e-14
Partially contracted basis set               ... on
Rotationally invariant grid construction     ... off
Angular grids for H and He will be reduced by one unit

Total number of grid points                  ...    11734
Total number of batches                      ...      100
Average number of points per batch           ...      117
Average number of grid points per atom       ...      618
UseSFitting                                  ... on

GRIDX 2
-------
General Integration Accuracy     IntAcc      ... 4.020
Radial Grid Type                 RadialGrid  ... OptM3 with GC (2021)
Angular Grid (max. ang.)         AngularGrid ... 2 (Lebedev-110)
Angular grid pruning method      GridPruning ... 4 (adaptive)
Weight generation scheme         WeightScheme... mBecke (2022)
Basis function cutoff            BFCut       ... 1.0000e-12
Integration weight cutoff        WCut        ... 1.0000e-14
Partially contracted basis set               ... on
Rotationally invariant grid construction     ... off
Angular grids for H and He will be reduced by one unit

Total number of grid points                  ...    25759
Total number of batches                      ...      211
Average number of points per batch           ...      122
Average number of grid points per atom       ...     1356
UseSFitting                                  ... on

GRIDX 3
-------
General Integration Accuracy     IntAcc      ... 4.338
Radial Grid Type                 RadialGrid  ... OptM3 with GC (2021)
Angular Grid (max. ang.)         AngularGrid ... 3 (Lebedev-194)
Angular grid pruning method      GridPruning ... 4 (adaptive)
Weight generation scheme         WeightScheme... mBecke (2022)
Basis function cutoff            BFCut       ... 1.0000e-12
Integration weight cutoff        WCut        ... 1.0000e-14
Partially contracted basis set               ... on
Rotationally invariant grid construction     ... off
Angular grids for H and He will be reduced by one unit

Total number of grid points                  ...    56671
Total number of batches                      ...      453
Average number of points per batch           ...      125
Average number of grid points per atom       ...     2983
UseSFitting                                  ... on
Initializing property integral containers    ... done (  0.0 sec)

SHARK setup successfully completed in   1.1 seconds

Maximum memory used throughout the entire STARTUP-calculation: 24.5 MB


           ************************************************************
           *        Program running with 8 parallel MPI-processes     *
           *              working on a common directory               *
           ************************************************************
-------------------------------------------------------------------------------
                                 ORCA GUESS
                   Start orbitals & Density for SCF / CASSCF
-------------------------------------------------------------------------------

------------
SCF SETTINGS
------------
Hamiltonian:
 Density Functional     Method          .... DFT(GTOs)
 Exchange Functional    Exchange        .... B88
   X-Alpha parameter    XAlpha          ....  0.666667
   Becke's b parameter  XBeta           ....  0.004200
 Correlation Functional Correlation     .... LYP
 LDA part of GGA corr.  LDAOpt          .... VWN-3
 Gradients option       PostSCFGGA      .... off
 Hybrid DFT is turned on
   Fraction HF Exchange ScalHFX         ....  0.530000
   Scaling of DF-GGA-X  ScalDFX         ....  0.470000
   Scaling of DF-GGA-C  ScalDFC         ....  0.730000
   Scaling of DF-LDA-C  ScalLDAC        ....  0.730000
   Perturbative correction              ....  0.270000
   NL short-range parameter             ....  7.800000
 RI-approximation to the Coulomb term is turned on
   Number of AuxJ basis functions       .... 627
   RIJ-COSX (HFX calculated with COS-X)).... on


General Settings:
 Integral files         IntName         .... calc
 Hartree-Fock type      HFTyp           .... RHF
 Total Charge           Charge          ....    0
 Multiplicity           Mult            ....    1
 Number of Electrons    NEL             ....   76
 Basis Dimension        Dim             ....  194
 Nuclear Repulsion      ENuc            ....    540.5621619385 Eh

Convergence Acceleration:
 AO-DIIS                CNVDIIS         .... on
   Start iteration      DIISMaxIt       ....    12
   Startup error        DIISStart       ....  0.200000
   # of expansion vecs  DIISMaxEq       ....     5
   Bias factor          DIISBfac        ....   1.050
   Max. coefficient     DIISMaxC        ....  10.000
 MO-DIIS                CNVKDIIS        .... off
 Trust-Rad. Augm. Hess. CNVTRAH         .... auto
   Auto Start mean grad. ratio tolernc. ....  1.125000
   Auto Start start iteration           ....    50
   Auto Start num. interpolation iter.  ....    10
   Max. Number of Micro iterations      ....    24
   Max. Number of Macro iterations      .... Maxiter - #DIIS iter
   Number of Davidson start vectors     ....     2
   Converg. threshold    (grad. norm)   ....   2.000e-06
   Grad. Scal. Fac. for Micro threshold ....   0.100
   Minimum threshold for Micro iter.    ....   1.000e-02
   NR start threshold (gradient norm)   ....   1.000e-04
   Initial trust radius                 ....   0.400
   Minimum AH scaling param. (alpha)    ....   1.000
   Maximum AH scaling param. (alpha)    .... 1000.000
   Quad. conv. algorithm                .... NR
   White noise on init. David. guess    .... on
   Maximum white noise                  ....   0.010
   Pseudo random numbers                .... off
   Inactive MOs                         .... canonical
   Orbital update algorithm             .... Taylor
   Preconditioner                       .... Diag
   Full preconditioner red. dimension   ....   250
 SOSCF                  CNVSOSCF        .... on
   Start iteration      SOSCFMaxIt      ....   150
   Startup grad/error   SOSCFStart      ....  0.003300
   Hessian update       SOSCFHessUp     .... L-BFGS
 Level Shifting         CNVShift        .... on
   Level shift para.    LevelShift      ....    0.2500
   Turn off err/grad.   ShiftErr        ....    0.0010
 Zerner damping         CNVZerner       .... off
 Static damping         CNVDamp         .... on
   Fraction old density DampFac         ....    0.7000
   Max. Damping (<1)    DampMax         ....    0.9800
   Min. Damping (>=0)   DampMin         ....    0.0000
   Turn off err/grad.   DampErr         ....    0.1000

SCF Procedure:
 Maximum # iterations   MaxIter         ....   125
 SCF integral mode      SCFMode         .... Direct
   Integral package                     .... SHARK and LIBINT hybrid scheme
 Reset frequency        DirectResetFreq ....    20
 Integral Threshold     Thresh          ....  1.000e-12 Eh
 Primitive CutOff       TCut            ....  1.000e-14 Eh

Convergence Tolerance:
 Convergence Check Mode ConvCheckMode   .... Total+1el-Energy
 Convergence forced     ConvForced      .... 0
 Energy Change          TolE            ....  1.000e-09 Eh
 1-El. energy change                    ....  1.000e-06 Eh
 Orbital Gradient       TolG            ....  2.000e-06
 Orbital Rotation angle TolX            ....  2.000e-06
 DIIS Error             TolErr          ....  1.000e-08

------------------------------
INITIAL GUESS: MODEL POTENTIAL
------------------------------
Loading Hartree-Fock densities                     ... done
Calculating cut-offs                               ... done
Initializing the effective Hamiltonian             ... done
Setting up the integral package (SHARK)            ... done
Starting the Coulomb interaction                   ... done (   0.0 sec)
Making the grid                                    ... done (   0.1 sec)
Mapping shells                                     ... done
Starting the XC term evaluation                    ... done (   0.0 sec)
  promolecular density results
     # of electrons  =     75.995701760
     EX              =    -62.034359999
     EC              =     -0.852575553
     EX+EC           =    -62.886935551
Transforming the Hamiltonian                       ... done (   0.0 sec)
Diagonalizing the Hamiltonian                      ... done (   0.0 sec)
Back transforming the eigenvectors                 ... done (   0.0 sec)
Now organizing SCF variables                       ... done
                      ------------------
                      INITIAL GUESS DONE (   0.2 sec)
                      ------------------
             **** ENERGY FILE WAS UPDATED (calc.en.tmp) ****
Finished Guess after   0.4 sec
Maximum memory used throughout the entire GUESS-calculation: 13.9 MB


           ************************************************************
           *        Program running with 8 parallel MPI-processes     *
           *              working on a common directory               *
           ************************************************************

-------------------------------------------------------------------------------------------
                                      ORCA LEAN-SCF
                              memory conserving SCF solver
-------------------------------------------------------------------------------------------

--------------------
CPCM SOLVATION MODEL
--------------------
CPCM parameters:
  Epsilon                                         ...      16.7000
  Refrac                                          ...       1.2750
  Rsolv                                           ...       1.3000
  Surface type                                    ... GAUSSIAN VDW
  Discretization scheme                           ... Constant charge density
    Threshold for H atoms                         ...       5.0000 (charges/Ang^2)
    Threshold for non-H atoms                     ...       5.0000 (charges/Ang^2)
  Epsilon function type                           ...         CPCM
Solvent:                                          ... CUSTOM
Radii:
  Scheme                                          ... Element-dependent radii
  Radius for C  used is    3.8550 Bohr (=   2.0400 Ang.)
  Radius for O  used is    3.4469 Bohr (=   1.8240 Ang.)
  Radius for H  used is    2.4944 Bohr (=   1.3200 Ang.)
Calculating surface                               ...        done! (  0.0s)
Cavity surface points                             ...         1883
Cavity Volume                                     ...    1240.3963
Cavity Surface-area                               ...     671.6823
Calculating surface distance matrix               ...        done! (  0.1s)
Performing Cholesky decomposition & store         ...        done! (  0.1s)
Overall time for CPCM initialization              ...                 0.2s

----------------------------------------D-I-I-S--------------------------------------------
Iteration    Energy (Eh)           Delta-E    RMSDP     MaxDP     DIISErr   Damp  Time(sec)
-------------------------------------------------------------------------------------------
               ***  Starting incremental Fock matrix formation  ***
    1    -459.5369299816694593     0.00e+00  3.70e-03  6.13e-02  1.52e-01  0.700   1.1
    2    -459.6284072890923653    -9.15e-02  2.80e-03  4.16e-02  9.34e-02  0.700   0.7
                               ***Turning on AO-DIIS***
    3    -459.6779613632720611    -4.96e-02  1.75e-03  3.08e-02  4.99e-02  0.700   0.9
    4    -459.7079195483130434    -3.00e-02  3.99e-03  7.41e-02  3.26e-02  0.000   0.7
    5    -459.7718309388850457    -6.39e-02  2.15e-04  3.91e-03  3.96e-03  0.000   0.7
                              *** Initializing SOSCF ***
---------------------------------------S-O-S-C-F--------------------------------------
Iteration    Energy (Eh)           Delta-E    RMSDP     MaxDP     MaxGrad    Time(sec)
--------------------------------------------------------------------------------------
    6    -459.7719877412521328    -1.57e-04  9.31e-05  1.50e-03  1.45e-03     0.7
               *** Restarting incremental Fock matrix formation ***
    7    -459.7722647434193277    -2.77e-04  8.37e-05  2.12e-03  3.91e-04     1.1
    8    -459.7722709948250213    -6.25e-06  4.49e-05  1.01e-03  2.58e-04     0.9
    9    -459.7722730815856949    -2.09e-06  2.01e-05  5.49e-04  7.34e-05     0.9
   10    -459.7722733297208606    -2.48e-07  4.82e-06  1.18e-04  2.51e-05     0.9
   11    -459.7722733543167806    -2.46e-08  1.64e-06  3.80e-05  7.08e-06     1.5
   12    -459.7722733587772836    -4.46e-09  4.47e-07  1.11e-05  2.20e-06     2.3
   13    -459.7722733586100503     1.67e-10  1.83e-07  3.99e-06  1.84e-06     1.1
                 **** Energy Check signals convergence ****

               *****************************************************
               *                     SUCCESS                       *
               *           SCF CONVERGED AFTER  13 CYCLES          *
               *****************************************************

Recomputing exchange energy using gridx3       ... done (    1.453 sec)
Old exchange energy                            :    -33.330386727 Eh
New exchange energy                            :    -33.330367936 Eh
Exchange energy change after final integration :      0.000018792 Eh
Total energy after final integration           :   -459.772254567 Eh
             **** ENERGY FILE WAS UPDATED (calc.en.tmp) ****

----------------
TOTAL SCF ENERGY
----------------

Total Energy       :       -459.77225456701905 Eh          -12511.03910 eV

Components:
Nuclear Repulsion  :        540.56216193850548 Eh           14709.44424 eV
Electronic Energy  :      -1000.32683294585854 Eh          -27220.27698 eV
One Electron Energy:      -1693.61257436508799 Eh          -46085.54109 eV
Two Electron Energy:        693.28574141922945 Eh           18865.26412 eV
CPCM Dielectric    :         -0.00760235125694 Eh              -0.20687 eV

Virial components:
Potential Energy   :       -915.84878052050010 Eh          -24921.51230 eV
Kinetic Energy     :        456.07652595348105 Eh           12410.47321 eV
Virial Ratio       :          2.00810330811438

DFT components:
N(Alpha)           :       37.999977196439 electrons
N(Beta)            :       37.999977196439 electrons
N(Total)           :       75.999954392877 electrons
E(X)               :      -29.621450369792 Eh       
E(C)               :       -1.883402099709 Eh       
E(XC)              :      -31.504852469501 Eh       

CPCM Solvation Model Properties:
Surface-charge          :         -0.02042400770538
Corrected charge        :         -0.00000000000000
Outlying charge corr.   :          0.00002730079482 Eh               0.00074 eV
Free-energy (cav+disp)  :  This term is not implemented in the current solvation scheme

---------------
SCF CONVERGENCE
---------------

  Last Energy change         ...   -1.6723e-10  Tolerance :   1.0000e-09
  Last MAX-Density change    ...    3.9856e-06  Tolerance :   1.0000e-08
  Last RMS-Density change    ...    1.8304e-07  Tolerance :   1.0000e-09
  Last DIIS Error            ...    1.4526e-03  Tolerance :   1.0000e-08
  Last Orbital Gradient      ...    1.8401e-06  Tolerance :   2.0000e-06
  Last Orbital Rotation      ...    2.8227e-06  Tolerance :   2.0000e-06


----------------
ORBITAL ENERGIES
----------------

  NO   OCC          E(Eh)            E(eV) 
   0   2.0000     -19.812188      -539.1171 
   1   2.0000     -10.684698      -290.7454 
   2   2.0000     -10.676776      -290.5298 
   3   2.0000     -10.650239      -289.8077 
   4   2.0000     -10.634153      -289.3700 
   5   2.0000     -10.632146      -289.3154 
   6   2.0000     -10.631941      -289.3098 
   7   2.0000     -10.631114      -289.2873 
   8   2.0000     -10.628523      -289.2168 
   9   2.0000     -10.618139      -288.9342 
  10   2.0000     -10.617265      -288.9105 
  11   2.0000      -1.288319       -35.0570 
  12   2.0000      -0.978109       -26.6157 
  13   2.0000      -0.921281       -25.0693 
  14   2.0000      -0.893311       -24.3082 
  15   2.0000      -0.852421       -23.1956 
  16   2.0000      -0.827172       -22.5085 
  17   2.0000      -0.711470       -19.3601 
  18   2.0000      -0.707538       -19.2531 
  19   2.0000      -0.676802       -18.4167 
  20   2.0000      -0.647496       -17.6193 
  21   2.0000      -0.631792       -17.1919 
  22   2.0000      -0.578811       -15.7502 
  23   2.0000      -0.561829       -15.2882 
  24   2.0000      -0.540772       -14.7151 
  25   2.0000      -0.528284       -14.3753 
  26   2.0000      -0.503563       -13.7027 
  27   2.0000      -0.496629       -13.5140 
  28   2.0000      -0.478733       -13.0270 
  29   2.0000      -0.470166       -12.7939 
  30   2.0000      -0.442287       -12.0352 
  31   2.0000      -0.435502       -11.8506 
  32   2.0000      -0.416422       -11.3314 
  33   2.0000      -0.407797       -11.0967 
  34   2.0000      -0.344309        -9.3691 
  35   2.0000      -0.323817        -8.8115 
  36   2.0000      -0.296423        -8.0661 
  37   2.0000      -0.240180        -6.5356 
  38   0.0000       0.014499         0.3945 
  39   0.0000       0.043520         1.1843 
  40   0.0000       0.100973         2.7476 
  41   0.0000       0.121920         3.3176 
  42   0.0000       0.142071         3.8659 
  43   0.0000       0.146204         3.9784 
  44   0.0000       0.155922         4.2428 
  45   0.0000       0.166931         4.5424 
  46   0.0000       0.179298         4.8789 
  47   0.0000       0.187830         5.1111 
  48   0.0000       0.206585         5.6215 
*Only the first 10 virtual orbitals were printed.

                    ********************************
                    * MULLIKEN POPULATION ANALYSIS *
                    ********************************

-----------------------
MULLIKEN ATOMIC CHARGES
-----------------------
   0 C :    0.167932
   1 C :    0.012321
   2 C :   -0.039294
   3 C :   -0.013644
   4 C :   -0.021862
   5 C :   -0.010362
   6 C :   -0.043767
   7 C :   -0.107207
   8 C :   -0.062480
   9 C :    0.132663
  10 O :   -0.238039
  11 H :    0.017283
  12 H :    0.024866
  13 H :    0.023596
  14 H :    0.024312
  15 H :    0.019970
  16 H :    0.030862
  17 H :    0.028952
  18 H :    0.053897
Sum of atomic charges:   -0.0000000

--------------------------------
MULLIKEN REDUCED ORBITAL CHARGES
--------------------------------
  0 C s       :     3.048385  s :     3.048385
      pz      :     1.045003  p :     2.703411
      px      :     0.758725
      py      :     0.899683
      dz2     :     0.007087  d :     0.080272
      dxz     :     0.014594
      dyz     :     0.009029
      dx2y2   :     0.025981
      dxy     :     0.023582

  1 C s       :     3.058076  s :     3.058076
      pz      :     0.998889  p :     2.883682
      px      :     0.952736
      py      :     0.932057
      dz2     :     0.004079  d :     0.045921
      dxz     :     0.006805
      dyz     :     0.007450
      dx2y2   :     0.014167
      dxy     :     0.013420

  2 C s       :     3.230950  s :     3.230950
      pz      :     0.988152  p :     2.770920
      px      :     0.864709
      py      :     0.918059
      dz2     :     0.003052  d :     0.037424
      dxz     :     0.003121
      dyz     :     0.006676
      dx2y2   :     0.012295
      dxy     :     0.012281

  3 C s       :     3.161598  s :     3.161598
      pz      :     0.975074  p :     2.813169
      px      :     0.921770
      py      :     0.916325
      dz2     :     0.003095  d :     0.038877
      dxz     :     0.004955
      dyz     :     0.005316
      dx2y2   :     0.011932
      dxy     :     0.013579

  4 C s       :     3.162415  s :     3.162415
      pz      :     0.990161  p :     2.820910
      px      :     0.946465
      py      :     0.884284
      dz2     :     0.003328  d :     0.038537
      dxz     :     0.006331
      dyz     :     0.003372
      dx2y2   :     0.013180
      dxy     :     0.012325

  5 C s       :     3.160264  s :     3.160264
      pz      :     0.976124  p :     2.811216
      px      :     0.887402
      py      :     0.947690
      dz2     :     0.003023  d :     0.038882
      dxz     :     0.003275
      dyz     :     0.007108
      dx2y2   :     0.013111
      dxy     :     0.012365

  6 C s       :     3.212121  s :     3.212121
      pz      :     0.989192  p :     2.794201
      px      :     0.917128
      py      :     0.887881
      dz2     :     0.003114  d :     0.037445
      dxz     :     0.004656
      dyz     :     0.005155
      dx2y2   :     0.011482
      dxy     :     0.013038

  7 C s       :     3.228511  s :     3.228511
      pz      :     1.045051  p :     2.839228
      px      :     0.854815
      py      :     0.939362
      dz2     :     0.003323  d :     0.039468
      dxz     :     0.004530
      dyz     :     0.007687
      dx2y2   :     0.009958
      dxy     :     0.013971

  8 C s       :     3.176123  s :     3.176123
      pz      :     1.043823  p :     2.846070
      px      :     0.934799
      py      :     0.867449
      dz2     :     0.003669  d :     0.040287
      dxz     :     0.007226
      dyz     :     0.005067
      dx2y2   :     0.012419
      dxy     :     0.011905

  9 C s       :     3.121778  s :     3.121778
      pz      :     1.054314  p :     2.673556
      px      :     0.922497
      py      :     0.696746
      dz2     :     0.006252  d :     0.072003
      dxz     :     0.005773
      dyz     :     0.013514
      dx2y2   :     0.026669
      dxy     :     0.019795

 10 O s       :     3.697380  s :     3.697380
      pz      :     1.665540  p :     4.516454
      px      :     1.482857
      py      :     1.368058
      dz2     :     0.002638  d :     0.024205
      dxz     :     0.003996
      dyz     :     0.004619
      dx2y2   :     0.008973
      dxy     :     0.003979

 11 H s       :     0.958032  s :     0.958032
      pz      :     0.004821  p :     0.024685
      px      :     0.016048
      py      :     0.003817

 12 H s       :     0.950619  s :     0.950619
      pz      :     0.004567  p :     0.024515
      px      :     0.009803
      py      :     0.010145

 13 H s       :     0.951885  s :     0.951885
      pz      :     0.004259  p :     0.024519
      px      :     0.003930
      py      :     0.016330

 14 H s       :     0.951154  s :     0.951154
      pz      :     0.004680  p :     0.024533
      px      :     0.015895
      py      :     0.003959

 15 H s       :     0.955280  s :     0.955280
      pz      :     0.004782  p :     0.024750
      px      :     0.010420
      py      :     0.009549

 16 H s       :     0.943898  s :     0.943898
      pz      :     0.005133  p :     0.025240
      px      :     0.017060
      py      :     0.003047

 17 H s       :     0.945945  s :     0.945945
      pz      :     0.004559  p :     0.025103
      px      :     0.003963
      py      :     0.016581

 18 H s       :     0.920162  s :     0.920162
      pz      :     0.005674  p :     0.025941
      px      :     0.012991
      py      :     0.007276


                     *******************************
                     * LOEWDIN POPULATION ANALYSIS *
                     *******************************

----------------------
LOEWDIN ATOMIC CHARGES
----------------------
   0 C :    0.012114
   1 C :   -0.039872
   2 C :   -0.027977
   3 C :   -0.024805
   4 C :   -0.035473
   5 C :   -0.024136
   6 C :   -0.022378
   7 C :   -0.077030
   8 C :   -0.080833
   9 C :    0.025245
  10 O :    0.021466
  11 H :    0.031441
  12 H :    0.034121
  13 H :    0.032336
  14 H :    0.034836
  15 H :    0.034211
  16 H :    0.037110
  17 H :    0.036430
  18 H :    0.033196

-------------------------------
LOEWDIN REDUCED ORBITAL CHARGES
-------------------------------
  0 C s       :     2.834938  s :     2.834938
      pz      :     1.042150  p :     2.975005
      px      :     0.884102
      py      :     1.048754
      dz2     :     0.014416  d :     0.177943
      dxz     :     0.030381
      dyz     :     0.016357
      dx2y2   :     0.060377
      dxy     :     0.056412

  1 C s       :     2.847995  s :     2.847995
      pz      :     0.980731  p :     3.080422
      px      :     1.073406
      py      :     1.026285
      dz2     :     0.008635  d :     0.111455
      dxz     :     0.014175
      dyz     :     0.014991
      dx2y2   :     0.037690
      dxy     :     0.035963

  2 C s       :     2.856862  s :     2.856862
      pz      :     0.982769  p :     3.079419
      px      :     1.041169
      py      :     1.055481
      dz2     :     0.006471  d :     0.091696
      dxz     :     0.005789
      dyz     :     0.013928
      dx2y2   :     0.033252
      dxy     :     0.032256

  3 C s       :     2.858771  s :     2.858771
      pz      :     0.964237  p :     3.071768
      px      :     1.052961
      py      :     1.054570
      dz2     :     0.006638  d :     0.094266
      dxz     :     0.010042
      dyz     :     0.010757
      dx2y2   :     0.031227
      dxy     :     0.035602

  4 C s       :     2.858604  s :     2.858604
      pz      :     0.976751  p :     3.083201
      px      :     1.060564
      py      :     1.045885
      dz2     :     0.007173  d :     0.093669
      dxz     :     0.013545
      dyz     :     0.006145
      dx2y2   :     0.034524
      dxy     :     0.032281

  5 C s       :     2.858326  s :     2.858326
      pz      :     0.965333  p :     3.071722
      px      :     1.043737
      py      :     1.062652
      dz2     :     0.006474  d :     0.094088
      dxz     :     0.006001
      dyz     :     0.014941
      dx2y2   :     0.034479
      dxy     :     0.032194

  6 C s       :     2.855488  s :     2.855488
      pz      :     0.983269  p :     3.075572
      px      :     1.037033
      py      :     1.055270
      dz2     :     0.006544  d :     0.091318
      dxz     :     0.009483
      dyz     :     0.010229
      dx2y2   :     0.030374
      dxy     :     0.034689

  7 C s       :     2.852027  s :     2.852027
      pz      :     1.033392  p :     3.126634
      px      :     1.044214
      py      :     1.049028
      dz2     :     0.007070  d :     0.098368
      dxz     :     0.007482
      dyz     :     0.017215
      dx2y2   :     0.027956
      dxy     :     0.038646

  8 C s       :     2.856024  s :     2.856024
      pz      :     1.024872  p :     3.124674
      px      :     1.056193
      py      :     1.043609
      dz2     :     0.008006  d :     0.100135
      dxz     :     0.016019
      dyz     :     0.008710
      dx2y2   :     0.034054
      dxy     :     0.033346

  9 C s       :     2.854532  s :     2.854532
      pz      :     1.050620  p :     2.961621
      px      :     1.070651
      py      :     0.840350
      dz2     :     0.012523  d :     0.158602
      dxz     :     0.010058
      dyz     :     0.028020
      dx2y2   :     0.060692
      dxy     :     0.047308

 10 O s       :     3.380897  s :     3.380897
      pz      :     1.628707  p :     4.552875
      px      :     1.513021
      py      :     1.411147
      dz2     :     0.004210  d :     0.044763
      dxz     :     0.006162
      dyz     :     0.008146
      dx2y2   :     0.017779
      dxy     :     0.008466

 11 H s       :     0.897630  s :     0.897630
      pz      :     0.015750  p :     0.070929
      px      :     0.042096
      py      :     0.013084

 12 H s       :     0.896437  s :     0.896437
      pz      :     0.014872  p :     0.069442
      px      :     0.026938
      py      :     0.027633

 13 H s       :     0.897798  s :     0.897798
      pz      :     0.014434  p :     0.069867
      px      :     0.013352
      py      :     0.042081

 14 H s       :     0.895734  s :     0.895734
      pz      :     0.015154  p :     0.069430
      px      :     0.041147
      py      :     0.013129

 15 H s       :     0.894743  s :     0.894743
      pz      :     0.015571  p :     0.071046
      px      :     0.028597
      py      :     0.026878

 16 H s       :     0.890849  s :     0.890849
      pz      :     0.016780  p :     0.072040
      px      :     0.043798
      py      :     0.011462

 17 H s       :     0.892844  s :     0.892844
      pz      :     0.015286  p :     0.070726
      px      :     0.013493
      py      :     0.041947

 18 H s       :     0.892097  s :     0.892097
      pz      :     0.018577  p :     0.074707
      px      :     0.035928
      py      :     0.020202


                      *****************************
                      * MAYER POPULATION ANALYSIS *
                      *****************************

  NA   - Mulliken gross atomic population
  ZA   - Total nuclear charge
  QA   - Mulliken gross atomic charge
  VA   - Mayer's total valence
  BVA  - Mayer's bonded valence
  FA   - Mayer's free valence

  ATOM       NA         ZA         QA         VA         BVA        FA
  0 C      5.8321     6.0000     0.1679     3.7744     3.7744    -0.0000
  1 C      5.9877     6.0000     0.0123     3.7819     3.7819    -0.0000
  2 C      6.0393     6.0000    -0.0393     3.8297     3.8297    -0.0000
  3 C      6.0136     6.0000    -0.0136     3.8484     3.8484    -0.0000
  4 C      6.0219     6.0000    -0.0219     3.8278     3.8278    -0.0000
  5 C      6.0104     6.0000    -0.0104     3.8543     3.8543    -0.0000
  6 C      6.0438     6.0000    -0.0438     3.8758     3.8758    -0.0000
  7 C      6.1072     6.0000    -0.1072     3.8511     3.8511     0.0000
  8 C      6.0625     6.0000    -0.0625     3.8227     3.8227     0.0000
  9 C      5.8673     6.0000     0.1327     3.8044     3.8044    -0.0000
 10 O      8.2380     8.0000    -0.2380     2.3513     2.3513    -0.0000
 11 H      0.9827     1.0000     0.0173     0.9965     0.9965    -0.0000
 12 H      0.9751     1.0000     0.0249     0.9820     0.9820     0.0000
 13 H      0.9764     1.0000     0.0236     0.9820     0.9820    -0.0000
 14 H      0.9757     1.0000     0.0243     0.9822     0.9822    -0.0000
 15 H      0.9800     1.0000     0.0200     0.9882     0.9882     0.0000
 16 H      0.9691     1.0000     0.0309     0.9919     0.9919    -0.0000
 17 H      0.9710     1.0000     0.0290     0.9912     0.9912     0.0000
 18 H      0.9461     1.0000     0.0539     0.9978     0.9978    -0.0000

  Mayer bond orders larger than 0.100000
B(  0-C ,  1-C ) :   1.0351 B(  0-C ,  7-C ) :   1.5330 B(  0-C ,  9-C ) :   0.1046 
B(  0-C , 10-O ) :   1.1532 B(  1-C ,  2-C ) :   1.3486 B(  1-C ,  6-C ) :   1.3729 
B(  2-C ,  3-C ) :   1.3938 B(  2-C , 11-H ) :   1.0071 B(  3-C ,  4-C ) :   1.3886 
B(  3-C , 12-H ) :   0.9973 B(  4-C ,  5-C ) :   1.3761 B(  4-C , 13-H ) :   0.9986 
B(  5-C ,  6-C ) :   1.4147 B(  5-C , 14-H ) :   0.9950 B(  6-C , 15-H ) :   0.9984 
B(  7-C ,  8-C ) :   1.2615 B(  7-C , 16-H ) :   1.0137 B(  8-C ,  9-C ) :   1.5580 
B(  8-C , 17-H ) :   1.0052 B(  9-C , 10-O ) :   1.1201 B(  9-C , 18-H ) :   0.9989 


-------
TIMINGS
-------

Total SCF time: 0 days 0 hours 0 min 15 sec 

Total time                  ....      15.500 sec
Sum of individual times     ....      15.470 sec  ( 99.8%)

SCF preparation             ....       0.354 sec  (  2.3%)
Fock matrix formation       ....      14.536 sec  ( 93.8%)
  Startup                   ....       0.015 sec  (  0.1% of F)
  Split-RI-J                ....       1.018 sec  (  7.0% of F)
  Chain of spheres X        ....       8.251 sec  ( 56.8% of F)
  XC integration            ....       1.929 sec  ( 13.3% of F)
    XC Preparation          ....       0.000 sec  (  0.0% of XC)
    Basis function eval.    ....       0.654 sec  ( 33.9% of XC)
    Density eval.           ....       0.392 sec  ( 20.3% of XC)
    XC-Functional eval.     ....       0.077 sec  (  4.0% of XC)
    XC-Potential eval.      ....       0.431 sec  ( 22.3% of XC)
  CPCM terms                ....       2.549 sec  ( 17.5% of F)
Diagonalization             ....       0.000 sec  (  0.0%)
Density matrix formation    ....       0.035 sec  (  0.2%)
Total Energy calculation    ....       0.064 sec  (  0.4%)
Population analysis         ....       0.020 sec  (  0.1%)
Orbital Transformation      ....       0.027 sec  (  0.2%)
Orbital Orthonormalization  ....       0.000 sec  (  0.0%)
DIIS solution               ....       0.317 sec  (  2.0%)
SOSCF solution              ....       0.115 sec  (  0.7%)
Finished LeanSCF after  15.6 sec

Maximum memory used throughout the entire LEANSCF-calculation: 20.9 MB


           ************************************************************
           *        Program running with 8 parallel MPI-processes     *
           *              working on a common directory               *
           ************************************************************

------------------------------------------------------------------------------
                                ORCA  MP2 
------------------------------------------------------------------------------

Freezing NCore=22 chemical core electrons

----------------------
RI-MP2 ENERGY+GRADIENT
----------------------
Dimension of the orbital basis            ...  194
Dimension of the AuxC basis               ...  640
Memory devoted to MP2                     ... 8000 MB   
Data format for matrix containers         ... DOUBLE
Compression type for matrix containers    ... UNCOMPRESSED
Overall scaling of the MP2 energy         ...   2.700e-01

-----------------------
SHARK RI TRANSFORMATION
-----------------------

Number of basis functions                ...    194
Number of aux functions                  ...    640
Number of operators                      ...      1
Generation of IJK                        ... YES
Generation of IAK                        ... YES
Generation of ABK                        ... NO
Orbital Range Operator  0:    0-  37 to   38- 193

Aux basis identifier                     ...   AUXC
Contraction scheme used                  ... SEGMENTED
Do orthogonalization                     ... YES
All operator combinations                ... NO
Transpose (ia|K)                         ... NO
Integral generator used                  ... LIBINT
Starting integral generation + trafo... 
Half trafo (segmented) done. Total time =  0.2 sec. integrals=  0.1 sec trafo=  0.0 sec
Integral generation and half transformation done (  0.2 sec)

Reading or making V^(-1/2)          ... done (  0.0 sec)
Sorting IJK integrals               ... done (  0.0 sec)
Sorting IAK integrals               ... done (  0.1 sec)

SHARK RI integral transformation done. Total time =  0.3 sec.

Opening buffers                              ... done
Frozen core precalculation                   ... done

Starting loop over batches of integrals:

Operator 0  - window                       ... ( 11- 37)x( 38-193)
Operator 0  - Memory available             ...  8000 MB
Operator 0  - Memory needed per MO         ...   0.8 MB
Operator 0  - Number of orbitals per batch ... 4
Operator 0  - Number of batches            ... 1

OPERATOR  0   PASS   0:  MOs    11 ...   14 +   15 ...   18 +   19 ...   22 +   23 ...   26
                            +   27 ...   30 +   31 ...   34 +   35 ...   37
  Reading integrals       ... ok
  Internal MO  13
Closing buffer GIPV ( 0.02 GB; CompressionRatio= 1.00)
Time spent in pair loops =     0.775 sec
Deleting buffers (Ka|jb) ...done

-----------------------------------------------
 RI-MP2 CORRELATION ENERGY:     -0.488962686 Eh
-----------------------------------------------


---------------------
MP2 DENSITY FORMATION
---------------------

Completing the external part of the density      ... done
Storing the unrelaxed density                    ... done

Re-sorting 3-index density container for op 0    ... done
Computing external part of the Lagrangian        ... done
Calculating the xc-kernel                        ... done
Calculating G(D)                                 ... done
Completing the Lagrangian                        ... done
Solving the Z-vector equations                   ... Using XC Grid                  ... (calc.grid_cpscf.tmp) 
Recalculating density on grid  ... (calc.grho_cpscf0.tmp) done
Calculating the xc-kernel      ... (calc.fxc_cpscf0.tmp) done

-------------------
SHARK CP-SCF DRIVER
-------------------

Dimension of the orbital basis          ...    194
Dimension of the CPSCF-problem          ...   5928
Number of operators                     ...      1
Max. number of iterations               ...    128
Convergence Tolerance                   ... 3.0e-05
Number of perturbations                 ...      1
Perturbation type                       ... REAL

----------------------------
POPLE LINEAR EQUATION SOLVER
----------------------------

  ITERATION   0:   ||err||_max =   4.1553e-02 (   0.7 sec)
  ITERATION   1:   ||err||_max =   1.2020e-02 (   0.7 sec)
  ITERATION   2:   ||err||_max =   4.6814e-03 (   0.7 sec)
  ITERATION   3:   ||err||_max =   1.3757e-03 (   0.7 sec)
  ITERATION   4:   ||err||_max =   5.0715e-04 (   0.7 sec)
  ITERATION   5:   ||err||_max =   1.4509e-04 (   0.7 sec)
  ITERATION   6:   ||err||_max =   4.4759e-05 (   0.7 sec)
  ITERATION   7:   ||err||_max =   1.7511e-05 (   0.7 sec)
done
Finalizing the relaxed density                   ... done
Transforming P to the AO basis                   ... done
Storing the relaxed density                      ... done

------------------------------------
ENERGY WEIGHTED DENSITY FINALIZATION
------------------------------------

Gathering the parts of the W-matrix              ... done
Forming the Z-density                            ... done
Transforming Z to the AO basis                   ... done
Calculating G(Z)                                 ... done
Finalizing the W-matrix                          ... done
Transforming W to the AO basis and storing       ... done

----------------------------------
MP2 DERIVATIVE INTEGRAL GENERATION
----------------------------------

Input SCF Electron Density              ... calc.scfp
Input Correlated Electron Density       ... calc.pmp2re
Input Energy Weighted Density           ... calc.wmp2.tmp

Nuclear repulsion gradient              ... done (  0.0 sec)
HCore & Overlap gradient  (SHARK)       ... done (  0.0 sec)
Two-electron RIJ gradient terms         ... done (  0.4 sec)

-----------------------------------------------------------
MP2 COSX Grid Generation
-----------------------------------------------------------

General Integration Accuracy     IntAcc      ... 4.871
Radial Grid Type                 RadialGrid  ... OptM3 with GC (2021)
Angular Grid (max. ang.)         AngularGrid ... 4 (Lebedev-302)
Angular grid pruning method      GridPruning ... 4 (adaptive)
Weight generation scheme         WeightScheme... mBecke (2022)
Basis function cutoff            BFCut       ... 1.0000e-12
Integration weight cutoff        WCut        ... 1.0000e-14
Partially contracted basis set               ... on
Rotationally invariant grid construction     ... off
Angular grids for H and He will be reduced by one unit

Total number of grid points                  ...   106319
Total number of batches                      ...      842
Average number of points per batch           ...      126
Average number of grid points per atom       ...     5596
UseSFitting                                  ... on
Two-electron COSX gradient terms        ... 
Integration Timings:
Total Time                  =     5.4 sec
Basis fcn evaluation        =     0.1 sec
Density evaluation          =     0.1 sec
A evaluation                =     4.0 sec
A derivative evaluation     =     0.0 sec
S-fit derivative evaluation =     0.5 sec
anal. over. der. evaluation =     0.0 sec
num. over. der. evaluation  =     0.5 sec
K(P) evaluation             =     0.1 sec
finalize                    =     0.1 sec

done (  6.1 sec)
CPCM gradient                           ... done (  0.4 sec)
DFT XC gradient                         ... Exchange-correlation gradient    ... done
done (  0.6 sec)
Empirical dispersion gradient           ... 
-------------------
DISPERSION GRADIENT
-------------------

   1   C   :    0.000668141    0.001511763    0.000085225
   2   C   :   -0.000020704   -0.000101153   -0.000000932
   3   C   :    0.000070886   -0.000088284    0.000018112
   4   C   :    0.000070019   -0.000163705    0.000020602
   5   C   :   -0.000035140   -0.000138030   -0.000002718
   6   C   :   -0.000140074   -0.000120659   -0.000025792
   7   C   :   -0.000095055   -0.000077288   -0.000018004
   8   C   :    0.000520658    0.000339229    0.000092930
   9   C   :    0.000050793   -0.000468921    0.000024858
  10   C   :   -0.001008129   -0.000812122   -0.000174342
  11   O   :    0.000017838    0.000188898   -0.000002528
  12   H   :    0.000127695   -0.000055370    0.000029130
  13   H   :    0.000078868   -0.000090625    0.000019920
  14   H   :   -0.000030275   -0.000113860   -0.000002505
  15   H   :   -0.000113585   -0.000040754   -0.000022786
  16   H   :   -0.000137527    0.000012035   -0.000029835
  17   H   :   -0.000075539    0.000094792   -0.000017567
  18   H   :   -0.000012237    0.000080651   -0.000004908
  19   H   :    0.000063367    0.000043402    0.000011143

Difference to translation invariance:
           :   -0.0000000000   -0.0000000000   -0.0000000000

Difference to rotation invariance:
           :    0.0000000000   -0.0000000000    0.0000000000

Norm of the Dispersion gradient    ...    0.0023102667
RMS gradient                       ...    0.0003060023
MAX gradient                       ...    0.0015117634
done (  0.0 sec)

                *********************************************
                * UNRELAXED MP2 DENSITY POPULATION ANALYSIS *
                *********************************************

------------------------------------------------------------------------------
                           ORCA POPULATION ANALYSIS
------------------------------------------------------------------------------
Input electron density              ... calc.pmp2ur
BaseName (.gbw .S,...)              ... calc

                    ********************************
                    * MULLIKEN POPULATION ANALYSIS *
                    ********************************

-----------------------
MULLIKEN ATOMIC CHARGES
-----------------------
   0 C :    0.164271
   1 C :    0.011019
   2 C :   -0.040312
   3 C :   -0.014947
   4 C :   -0.022802
   5 C :   -0.011631
   6 C :   -0.044926
   7 C :   -0.108411
   8 C :   -0.063785
   9 C :    0.127472
  10 O :   -0.228988
  11 H :    0.018350
  12 H :    0.026052
  13 H :    0.024766
  14 H :    0.025505
  15 H :    0.021213
  16 H :    0.032051
  17 H :    0.030100
  18 H :    0.055003
Sum of atomic charges:   -0.0000000

--------------------------------
MULLIKEN REDUCED ORBITAL CHARGES
--------------------------------
  0 C s       :     3.049088  s :     3.049088
      pz      :     1.044437  p :     2.700552
      px      :     0.758915
      py      :     0.897200
      dz2     :     0.008164  d :     0.086089
      dxz     :     0.015741
      dyz     :     0.010406
      dx2y2   :     0.027117
      dxy     :     0.024661
  1 C s       :     3.058418  s :     3.058418
      pz      :     0.996871  p :     2.878219
      px      :     0.950912
      py      :     0.930436
      dz2     :     0.005161  d :     0.052344
      dxz     :     0.008210
      dyz     :     0.008755
      dx2y2   :     0.015495
      dxy     :     0.014722
  2 C s       :     3.230608  s :     3.230608
      pz      :     0.986516  p :     2.766145
      px      :     0.863485
      py      :     0.916144
      dz2     :     0.004089  d :     0.043559
      dxz     :     0.004256
      dyz     :     0.008097
      dx2y2   :     0.013603
      dxy     :     0.013515
  3 C s       :     3.161466  s :     3.161466
      pz      :     0.973738  p :     2.808557
      px      :     0.920141
      py      :     0.914678
      dz2     :     0.004112  d :     0.044924
      dxz     :     0.006186
      dyz     :     0.006586
      dx2y2   :     0.013114
      dxy     :     0.014926
  4 C s       :     3.162313  s :     3.162313
      pz      :     0.988311  p :     2.815860
      px      :     0.944512
      py      :     0.883038
      dz2     :     0.004385  d :     0.044628
      dxz     :     0.007695
      dyz     :     0.004516
      dx2y2   :     0.014490
      dxy     :     0.013542
  5 C s       :     3.160145  s :     3.160145
      pz      :     0.974771  p :     2.806560
      px      :     0.886151
      py      :     0.945639
      dz2     :     0.004034  d :     0.044925
      dxz     :     0.004395
      dyz     :     0.008494
      dx2y2   :     0.014409
      dxy     :     0.013593
  6 C s       :     3.212008  s :     3.212008
      pz      :     0.987584  p :     2.789351
      px      :     0.915683
      py      :     0.886084
      dz2     :     0.004159  d :     0.043568
      dxz     :     0.005902
      dyz     :     0.006453
      dx2y2   :     0.012675
      dxy     :     0.014378
  7 C s       :     3.228502  s :     3.228502
      pz      :     1.043039  p :     2.834196
      px      :     0.853569
      py      :     0.937588
      dz2     :     0.004388  d :     0.045713
      dxz     :     0.005720
      dyz     :     0.009062
      dx2y2   :     0.011438
      dxy     :     0.015104
  8 C s       :     3.176337  s :     3.176337
      pz      :     1.041718  p :     2.840985
      px      :     0.933112
      py      :     0.866155
      dz2     :     0.004732  d :     0.046462
      dxz     :     0.008537
      dyz     :     0.006269
      dx2y2   :     0.013783
      dxy     :     0.013141
  9 C s       :     3.122119  s :     3.122119
      pz      :     1.054149  p :     2.673030
      px      :     0.920942
      py      :     0.697940
      dz2     :     0.007270  d :     0.077379
      dxz     :     0.006964
      dyz     :     0.014626
      dx2y2   :     0.027576
      dxy     :     0.020944
 10 O s       :     3.696684  s :     3.696684
      pz      :     1.659452  p :     4.501620
      px      :     1.478236
      py      :     1.363932
      dz2     :     0.003868  d :     0.030684
      dxz     :     0.005280
      dyz     :     0.005943
      dx2y2   :     0.010229
      dxy     :     0.005364
 11 H s       :     0.955777  s :     0.955777
      pz      :     0.005332  p :     0.025873
      px      :     0.016238
      py      :     0.004303
 12 H s       :     0.948249  s :     0.948249
      pz      :     0.005085  p :     0.025699
      px      :     0.010142
      py      :     0.010473
 13 H s       :     0.949525  s :     0.949525
      pz      :     0.004787  p :     0.025709
      px      :     0.004404
      py      :     0.016518
 14 H s       :     0.948778  s :     0.948778
      pz      :     0.005195  p :     0.025716
      px      :     0.016093
      py      :     0.004428
 15 H s       :     0.952834  s :     0.952834
      pz      :     0.005298  p :     0.025953
      px      :     0.010749
      py      :     0.009906
 16 H s       :     0.941556  s :     0.941556
      pz      :     0.005638  p :     0.026394
      px      :     0.017215
      py      :     0.003541
 17 H s       :     0.943660  s :     0.943660
      pz      :     0.005074  p :     0.026240
      px      :     0.004420
      py      :     0.016746
 18 H s       :     0.917961  s :     0.917961
      pz      :     0.006180  p :     0.027037
      px      :     0.013212
      py      :     0.007644


                     *******************************
                     * LOEWDIN POPULATION ANALYSIS *
                     *******************************

----------------------
LOEWDIN ATOMIC CHARGES
----------------------
   0 C :    0.008269
   1 C :   -0.040336
   2 C :   -0.027734
   3 C :   -0.024854
   4 C :   -0.035198
   5 C :   -0.024155
   6 C :   -0.022136
   7 C :   -0.076665
   8 C :   -0.080476
   9 C :    0.021551
  10 O :    0.028931
  11 H :    0.031210
  12 H :    0.034006
  13 H :    0.032230
  14 H :    0.034728
  15 H :    0.034065
  16 H :    0.037003
  17 H :    0.036351
  18 H :    0.033210

-------------------------------
LOEWDIN REDUCED ORBITAL CHARGES
-------------------------------
  0 C s       :     2.835722  s :     2.835722
      pz      :     1.041262  p :     2.970989
      px      :     0.883997
      py      :     1.045731
      dz2     :     0.016032  d :     0.185020
      dxz     :     0.031517
      dyz     :     0.017849
      dx2y2   :     0.061784
      dxy     :     0.057838
  1 C s       :     2.848466  s :     2.848466
      pz      :     0.978790  p :     3.072341
      px      :     1.070148
      py      :     1.023404
      dz2     :     0.010246  d :     0.119529
      dxz     :     0.015749
      dyz     :     0.016357
      dx2y2   :     0.039416
      dxy     :     0.037761
  2 C s       :     2.857009  s :     2.857009
      pz      :     0.980702  p :     3.071378
      px      :     1.038330
      py      :     1.052346
      dz2     :     0.008013  d :     0.099347
      dxz     :     0.007027
      dyz     :     0.015467
      dx2y2   :     0.034965
      dxy     :     0.033874
  3 C s       :     2.858914  s :     2.858914
      pz      :     0.962590  p :     3.064222
      px      :     1.050051
      py      :     1.051581
      dz2     :     0.008146  d :     0.101719
      dxz     :     0.011403
      dyz     :     0.012089
      dx2y2   :     0.032832
      dxy     :     0.037249
  4 C s       :     2.858745  s :     2.858745
      pz      :     0.974692  p :     3.075290
      px      :     1.057499
      py      :     1.043100
      dz2     :     0.008714  d :     0.101163
      dxz     :     0.015090
      dyz     :     0.007329
      dx2y2   :     0.036150
      dxy     :     0.033880
  5 C s       :     2.858469  s :     2.858469
      pz      :     0.963674  p :     3.064149
      px      :     1.040973
      py      :     1.059501
      dz2     :     0.007977  d :     0.101537
      dxz     :     0.007205
      dyz     :     0.016428
      dx2y2   :     0.036110
      dxy     :     0.033816
  6 C s       :     2.855659  s :     2.855659
      pz      :     0.981224  p :     3.067517
      px      :     1.034100
      py      :     1.052193
      dz2     :     0.008092  d :     0.098961
      dxz     :     0.010883
      dyz     :     0.011600
      dx2y2   :     0.032000
      dxy     :     0.036386
  7 C s       :     2.852214  s :     2.852214
      pz      :     1.031087  p :     3.118299
      px      :     1.041257
      py      :     1.045956
      dz2     :     0.008680  d :     0.106151
      dxz     :     0.008798
      dyz     :     0.018648
      dx2y2   :     0.029704
      dxy     :     0.040322
  8 C s       :     2.856223  s :     2.856223
      pz      :     1.022619  p :     3.116469
      px      :     1.053201
      py      :     1.040649
      dz2     :     0.009603  d :     0.107784
      dxz     :     0.017446
      dyz     :     0.009969
      dx2y2   :     0.035726
      dxy     :     0.035040
  9 C s       :     2.855054  s :     2.855054
      pz      :     1.050030  p :     2.958373
      px      :     1.067925
      py      :     0.840418
      dz2     :     0.014057  d :     0.165022
      dxz     :     0.011380
      dyz     :     0.029065
      dx2y2   :     0.061885
      dxy     :     0.048634
 10 O s       :     3.380528  s :     3.380528
      pz      :     1.623092  p :     4.538510
      px      :     1.508447
      py      :     1.406971
      dz2     :     0.005656  d :     0.052030
      dxz     :     0.007501
      dyz     :     0.009465
      dx2y2   :     0.019438
      dxy     :     0.009970
 11 H s       :     0.895312  s :     0.895312
      pz      :     0.016420  p :     0.073478
      px      :     0.043187
      py      :     0.013871
 12 H s       :     0.894048  s :     0.894048
      pz      :     0.015541  p :     0.071946
      px      :     0.027848
      py      :     0.028558
 13 H s       :     0.895406  s :     0.895406
      pz      :     0.015077  p :     0.072364
      px      :     0.014101
      py      :     0.043185
 14 H s       :     0.893342  s :     0.893342
      pz      :     0.015825  p :     0.071929
      px      :     0.042220
      py      :     0.013884
 15 H s       :     0.892320  s :     0.892320
      pz      :     0.016244  p :     0.073615
      px      :     0.029535
      py      :     0.027835
 16 H s       :     0.888520  s :     0.888520
      pz      :     0.017446  p :     0.074476
      px      :     0.044856
      py      :     0.012175
 17 H s       :     0.890546  s :     0.890546
      pz      :     0.015929  p :     0.073104
      px      :     0.014193
      py      :     0.042981
 18 H s       :     0.889827  s :     0.889827
      pz      :     0.019184  p :     0.076963
      px      :     0.036806
      py      :     0.020973


                      *****************************
                      * MAYER POPULATION ANALYSIS *
                      *****************************

  NA   - Mulliken gross atomic population
  ZA   - Total nuclear charge
  QA   - Mulliken gross atomic charge
  VA   - Mayer's total valence
  BVA  - Mayer's bonded valence
  FA   - Mayer's free valence

  ATOM       NA         ZA         QA         VA         BVA        FA
  0 C      5.8357     6.0000     0.1643     3.7971     3.6494     0.1477
  1 C      5.9890     6.0000     0.0110     3.8075     3.6547     0.1528
  2 C      6.0403     6.0000    -0.0403     3.8568     3.7101     0.1468
  3 C      6.0149     6.0000    -0.0149     3.8760     3.7332     0.1429
  4 C      6.0228     6.0000    -0.0228     3.8565     3.7123     0.1442
  5 C      6.0116     6.0000    -0.0116     3.8818     3.7391     0.1428
  6 C      6.0449     6.0000    -0.0449     3.9028     3.7554     0.1474
  7 C      6.1084     6.0000    -0.1084     3.8810     3.7382     0.1428
  8 C      6.0638     6.0000    -0.0638     3.8529     3.7152     0.1377
  9 C      5.8725     6.0000     0.1275     3.8331     3.6884     0.1447
 10 O      8.2290     8.0000    -0.2290     2.4394     2.2825     0.1569
 11 H      0.9816     1.0000     0.0184     1.0008     0.9791     0.0217
 12 H      0.9739     1.0000     0.0261     0.9859     0.9650     0.0209
 13 H      0.9752     1.0000     0.0248     0.9860     0.9650     0.0210
 14 H      0.9745     1.0000     0.0255     0.9861     0.9652     0.0209
 15 H      0.9788     1.0000     0.0212     0.9923     0.9709     0.0214
 16 H      0.9679     1.0000     0.0321     0.9957     0.9752     0.0206
 17 H      0.9699     1.0000     0.0301     0.9950     0.9747     0.0202
 18 H      0.9450     1.0000     0.0550     1.0011     0.9815     0.0196

  Mayer bond orders larger than 0.100000
B(  0-C ,  1-C ) :   1.0095 B(  0-C ,  7-C ) :   1.4797 B(  0-C , 10-O ) :   1.1242 
B(  1-C ,  2-C ) :   1.3055 B(  1-C ,  6-C ) :   1.3299 B(  2-C ,  3-C ) :   1.3503 
B(  2-C , 11-H ) :   0.9911 B(  3-C ,  4-C ) :   1.3461 B(  3-C , 12-H ) :   0.9817 
B(  4-C ,  5-C ) :   1.3345 B(  4-C , 13-H ) :   0.9829 B(  5-C ,  6-C ) :   1.3703 
B(  5-C , 14-H ) :   0.9795 B(  6-C , 15-H ) :   0.9824 B(  7-C ,  8-C ) :   1.2292 
B(  7-C , 16-H ) :   0.9981 B(  8-C ,  9-C ) :   1.5048 B(  8-C , 17-H ) :   0.9901 
B(  9-C , 10-O ) :   1.0919 B(  9-C , 18-H ) :   0.9839 


                *******************************************
                * RELAXED MP2 DENSITY POPULATION ANALYSIS *
                *******************************************

------------------------------------------------------------------------------
                           ORCA POPULATION ANALYSIS
------------------------------------------------------------------------------
Input electron density              ... calc.pmp2re
BaseName (.gbw .S,...)              ... calc

                    ********************************
                    * MULLIKEN POPULATION ANALYSIS *
                    ********************************

-----------------------
MULLIKEN ATOMIC CHARGES
-----------------------
   0 C :    0.138223
   1 C :    0.036940
   2 C :   -0.040617
   3 C :   -0.007080
   4 C :   -0.012675
   5 C :   -0.003967
   6 C :   -0.042793
   7 C :   -0.102562
   8 C :   -0.051480
   9 C :    0.113763
  10 O :   -0.178374
  11 H :    0.006413
  12 H :    0.016015
  13 H :    0.014716
  14 H :    0.015550
  15 H :    0.009911
  16 H :    0.021883
  17 H :    0.020809
  18 H :    0.045325
Sum of atomic charges:   -0.0000000

--------------------------------
MULLIKEN REDUCED ORBITAL CHARGES
--------------------------------
  0 C s       :     3.056010  s :     3.056010
      pz      :     1.056116  p :     2.722150
      px      :     0.771670
      py      :     0.894364
      dz2     :     0.007905  d :     0.083617
      dxz     :     0.015283
      dyz     :     0.010197
      dx2y2   :     0.026399
      dxy     :     0.023831
  1 C s       :     3.066367  s :     3.066367
      pz      :     0.993456  p :     2.846222
      px      :     0.925588
      py      :     0.927177
      dz2     :     0.004936  d :     0.050472
      dxz     :     0.008005
      dyz     :     0.008646
      dx2y2   :     0.014863
      dxy     :     0.014021
  2 C s       :     3.238108  s :     3.238108
      pz      :     0.987716  p :     2.760398
      px      :     0.850955
      py      :     0.921727
      dz2     :     0.003914  d :     0.042111
      dxz     :     0.004096
      dyz     :     0.007890
      dx2y2   :     0.013258
      dxy     :     0.012953
  3 C s       :     3.163978  s :     3.163978
      pz      :     0.975106  p :     2.799647
      px      :     0.914443
      py      :     0.910098
      dz2     :     0.003935  d :     0.043456
      dxz     :     0.005994
      dyz     :     0.006404
      dx2y2   :     0.012463
      dxy     :     0.014661
  4 C s       :     3.163382  s :     3.163382
      pz      :     0.988385  p :     2.806083
      px      :     0.945328
      py      :     0.872369
      dz2     :     0.004227  d :     0.043210
      dxz     :     0.007508
      dyz     :     0.004339
      dx2y2   :     0.014140
      dxy     :     0.012996
  5 C s       :     3.162692  s :     3.162692
      pz      :     0.976124  p :     2.797832
      px      :     0.875593
      py      :     0.946115
      dz2     :     0.003855  d :     0.043444
      dxz     :     0.004232
      dyz     :     0.008280
      dx2y2   :     0.014043
      dxy     :     0.013033
  6 C s       :     3.219198  s :     3.219198
      pz      :     0.988990  p :     2.781481
      px      :     0.913079
      py      :     0.879412
      dz2     :     0.003985  d :     0.042114
      dxz     :     0.005710
      dyz     :     0.006268
      dx2y2   :     0.012039
      dxy     :     0.014113
  7 C s       :     3.234681  s :     3.234681
      pz      :     1.042571  p :     2.823742
      px      :     0.838041
      py      :     0.943131
      dz2     :     0.004230  d :     0.044139
      dxz     :     0.005523
      dyz     :     0.008804
      dx2y2   :     0.011305
      dxy     :     0.014277
  8 C s       :     3.176593  s :     3.176593
      pz      :     1.041595  p :     2.829994
      px      :     0.933601
      py      :     0.854799
      dz2     :     0.004576  d :     0.044892
      dxz     :     0.008229
      dyz     :     0.006088
      dx2y2   :     0.013543
      dxy     :     0.012456
  9 C s       :     3.126693  s :     3.126693
      pz      :     1.063868  p :     2.684281
      px      :     0.915533
      py      :     0.704880
      dz2     :     0.007049  d :     0.075263
      dxz     :     0.006666
      dyz     :     0.014292
      dx2y2   :     0.026600
      dxy     :     0.020656
 10 O s       :     3.689176  s :     3.689176
      pz      :     1.636502  p :     4.458766
      px      :     1.468395
      py      :     1.353869
      dz2     :     0.003793  d :     0.030433
      dxz     :     0.005273
      dyz     :     0.005985
      dx2y2   :     0.009895
      dxy     :     0.005487
 11 H s       :     0.968281  s :     0.968281
      pz      :     0.005397  p :     0.025307
      px      :     0.015470
      py      :     0.004440
 12 H s       :     0.958802  s :     0.958802
      pz      :     0.005166  p :     0.025183
      px      :     0.009859
      py      :     0.010158
 13 H s       :     0.960096  s :     0.960096
      pz      :     0.004895  p :     0.025188
      px      :     0.004525
      py      :     0.015768
 14 H s       :     0.959254  s :     0.959254
      pz      :     0.005269  p :     0.025196
      px      :     0.015374
      py      :     0.004552
 15 H s       :     0.964676  s :     0.964676
      pz      :     0.005371  p :     0.025413
      px      :     0.010376
      py      :     0.009666
 16 H s       :     0.952238  s :     0.952238
      pz      :     0.005730  p :     0.025879
      px      :     0.016401
      py      :     0.003748
 17 H s       :     0.953447  s :     0.953447
      pz      :     0.005201  p :     0.025744
      px      :     0.004555
      py      :     0.015989
 18 H s       :     0.928367  s :     0.928367
      pz      :     0.006247  p :     0.026309
      px      :     0.012744
      py      :     0.007317


                     *******************************
                     * LOEWDIN POPULATION ANALYSIS *
                     *******************************

----------------------
LOEWDIN ATOMIC CHARGES
----------------------
   0 C :    0.000049
   1 C :   -0.039097
   2 C :   -0.027914
   3 C :   -0.025108
   4 C :   -0.034550
   5 C :   -0.024444
   6 C :   -0.022326
   7 C :   -0.076437
   8 C :   -0.080194
   9 C :    0.013756
  10 O :    0.051825
  11 H :    0.029550
  12 H :    0.032978
  13 H :    0.031254
  14 H :    0.033746
  15 H :    0.032921
  16 H :    0.036331
  17 H :    0.035779
  18 H :    0.031881

-------------------------------
LOEWDIN REDUCED ORBITAL CHARGES
-------------------------------
  0 C s       :     2.838072  s :     2.838072
      pz      :     1.049891  p :     2.979247
      px      :     0.885499
      py      :     1.043857
      dz2     :     0.015724  d :     0.182632
      dxz     :     0.030744
      dyz     :     0.017611
      dx2y2   :     0.061277
      dxy     :     0.057275
  1 C s       :     2.850396  s :     2.850396
      pz      :     0.978625  p :     3.070598
      px      :     1.068384
      py      :     1.023589
      dz2     :     0.010016  d :     0.118103
      dxz     :     0.015573
      dyz     :     0.016312
      dx2y2   :     0.038950
      dxy     :     0.037252
  2 C s       :     2.858512  s :     2.858512
      pz      :     0.981572  p :     3.071419
      px      :     1.037485
      py      :     1.052363
      dz2     :     0.007843  d :     0.097984
      dxz     :     0.006853
      dyz     :     0.015279
      dx2y2   :     0.034691
      dxy     :     0.033318
  3 C s       :     2.860125  s :     2.860125
      pz      :     0.964030  p :     3.064629
      px      :     1.049589
      py      :     1.051010
      dz2     :     0.007981  d :     0.100355
      dxz     :     0.011237
      dyz     :     0.011936
      dx2y2   :     0.032193
      dxy     :     0.037007
  4 C s       :     2.859887  s :     2.859887
      pz      :     0.975077  p :     3.074838
      px      :     1.057490
      py      :     1.042271
      dz2     :     0.008560  d :     0.099825
      dxz     :     0.014953
      dyz     :     0.007175
      dx2y2   :     0.035800
      dxy     :     0.033337
  5 C s       :     2.859683  s :     2.859683
      pz      :     0.965167  p :     3.064616
      px      :     1.040140
      py      :     1.059310
      dz2     :     0.007809  d :     0.100145
      dxz     :     0.007046
      dyz     :     0.016262
      dx2y2   :     0.035758
      dxy     :     0.033270
  6 C s       :     2.857264  s :     2.857264
      pz      :     0.982239  p :     3.067510
      px      :     1.033764
      py      :     1.051507
      dz2     :     0.007915  d :     0.097552
      dxz     :     0.010670
      dyz     :     0.011442
      dx2y2   :     0.031378
      dxy     :     0.036147
  7 C s       :     2.853907  s :     2.853907
      pz      :     1.031173  p :     3.117943
      px      :     1.040097
      py      :     1.046673
      dz2     :     0.008535  d :     0.104588
      dxz     :     0.008609
      dyz     :     0.018420
      dx2y2   :     0.029534
      dxy     :     0.039489
  8 C s       :     2.857625  s :     2.857625
      pz      :     1.023235  p :     3.116331
      px      :     1.053719
      py      :     1.039377
      dz2     :     0.009467  d :     0.106238
      dxz     :     0.017219
      dyz     :     0.009778
      dx2y2   :     0.035487
      dxy     :     0.034286
  9 C s       :     2.856643  s :     2.856643
      pz      :     1.057859  p :     2.966980
      px      :     1.067283
      py      :     0.841838
      dz2     :     0.013822  d :     0.162621
      dxz     :     0.011127
      dyz     :     0.028307
      dx2y2   :     0.061027
      dxy     :     0.048337
 10 O s       :     3.382610  s :     3.382610
      pz      :     1.604273  p :     4.513331
      px      :     1.504553
      py      :     1.404505
      dz2     :     0.005667  d :     0.052234
      dxz     :     0.007541
      dyz     :     0.009563
      dx2y2   :     0.019325
      dxy     :     0.010136
 11 H s       :     0.897235  s :     0.897235
      pz      :     0.016464  p :     0.073215
      px      :     0.042559
      py      :     0.014192
 12 H s       :     0.895363  s :     0.895363
      pz      :     0.015596  p :     0.071659
      px      :     0.027681
      py      :     0.028382
 13 H s       :     0.896682  s :     0.896682
      pz      :     0.015137  p :     0.072064
      px      :     0.014339
      py      :     0.042588
 14 H s       :     0.894619  s :     0.894619
      pz      :     0.015875  p :     0.071635
      px      :     0.041635
      py      :     0.014125
 15 H s       :     0.893719  s :     0.893719
      pz      :     0.016301  p :     0.073359
      px      :     0.029293
      py      :     0.027766
 16 H s       :     0.889412  s :     0.889412
      pz      :     0.017507  p :     0.074257
      px      :     0.044209
      py      :     0.012541
 17 H s       :     0.891362  s :     0.891362
      pz      :     0.016013  p :     0.072859
      px      :     0.014458
      py      :     0.042388
 18 H s       :     0.891633  s :     0.891633
      pz      :     0.019291  p :     0.076486
      px      :     0.036412
      py      :     0.020783


                      *****************************
                      * MAYER POPULATION ANALYSIS *
                      *****************************

  NA   - Mulliken gross atomic population
  ZA   - Total nuclear charge
  QA   - Mulliken gross atomic charge
  VA   - Mayer's total valence
  BVA  - Mayer's bonded valence
  FA   - Mayer's free valence

  ATOM       NA         ZA         QA         VA         BVA        FA
  0 C      5.8618     6.0000     0.1382     3.8187     3.6722     0.1465
  1 C      5.9631     6.0000     0.0369     3.8080     3.6564     0.1516
  2 C      6.0406     6.0000    -0.0406     3.8515     3.7054     0.1461
  3 C      6.0071     6.0000    -0.0071     3.8761     3.7339     0.1422
  4 C      6.0127     6.0000    -0.0127     3.8586     3.7152     0.1434
  5 C      6.0040     6.0000    -0.0040     3.8815     3.7395     0.1421
  6 C      6.0428     6.0000    -0.0428     3.8948     3.7480     0.1467
  7 C      6.1026     6.0000    -0.1026     3.8758     3.7340     0.1418
  8 C      6.0515     6.0000    -0.0515     3.8489     3.7122     0.1366
  9 C      5.8862     6.0000     0.1138     3.8425     3.6989     0.1436
 10 O      8.1784     8.0000    -0.1784     2.5027     2.3471     0.1556
 11 H      0.9936     1.0000     0.0064     1.0000     0.9783     0.0217
 12 H      0.9840     1.0000     0.0160     0.9844     0.9635     0.0209
 13 H      0.9853     1.0000     0.0147     0.9845     0.9635     0.0210
 14 H      0.9845     1.0000     0.0155     0.9845     0.9636     0.0209
 15 H      0.9901     1.0000     0.0099     0.9908     0.9695     0.0214
 16 H      0.9781     1.0000     0.0219     0.9950     0.9744     0.0205
 17 H      0.9792     1.0000     0.0208     0.9941     0.9738     0.0202
 18 H      0.9547     1.0000     0.0453     1.0007     0.9812     0.0196

  Mayer bond orders larger than 0.100000
B(  0-C ,  1-C ) :   1.0107 B(  0-C ,  7-C ) :   1.4509 B(  0-C , 10-O ) :   1.1508 
B(  1-C ,  2-C ) :   1.3004 B(  1-C ,  6-C ) :   1.3260 B(  2-C ,  3-C ) :   1.3462 
B(  2-C , 11-H ) :   0.9865 B(  3-C ,  4-C ) :   1.3440 B(  3-C , 12-H ) :   0.9771 
B(  4-C ,  5-C ) :   1.3336 B(  4-C , 13-H ) :   0.9788 B(  5-C ,  6-C ) :   1.3653 
B(  5-C , 14-H ) :   0.9749 B(  6-C , 15-H ) :   0.9776 B(  7-C ,  8-C ) :   1.2423 
B(  7-C , 16-H ) :   0.9961 B(  8-C ,  9-C ) :   1.4785 B(  8-C , 17-H ) :   0.9866 
B(  9-C , 10-O ) :   1.1147 B(  9-C , 18-H ) :   0.9817 


-------
TIMINGS
-------

Total time                :   17.858 sec
Integral trafo            :    0.267 sec (  1.5%)
FC preparation            :    0.058 sec (  0.3%)
I/O of integrals          :    0.074 sec (  0.4%)
K(i,j) operators          :    0.101 sec (  0.6%)
T(i,j) pair energies      :    0.018 sec (  0.1%)
V**(-1/2)                 :    0.137 sec (  0.8%)
Gamma(ia|P)               :    0.098 sec (  0.5%)
Gamma-Trafo               :    0.039 sec (  0.2%)
D(virtual)                :    0.004 sec (  0.0%)
D(internal)               :    0.144 sec (  0.8%)
W(virtual)                :    0.009 sec (  0.0%)
W(internal)               :    0.162 sec (  0.9%)
L(virtual)                :    0.171 sec (  1.0%)
L(internal)               :    0.016 sec (  0.1%)
XC kernel                 :    0.019 sec (  0.1%)
G(D)                      :    1.265 sec (  7.1%)
G(Z)                      :    1.247 sec (  7.0%)
Z-vector solution         :    5.690 sec ( 31.9%)
3-index derivative        :    0.225 sec (  1.3%)
2-index derivative        :    0.027 sec (  0.2%)
Fock matrix gradient      :    7.648 sec ( 42.8%)


---------------------------------------
MP2 TOTAL ENERGY:     -460.261217253 Eh
---------------------------------------

The final MP2 gradient
  0:   0.06115963   0.02227604   0.01149548
  1:  -0.01769452  -0.00934964  -0.00329841
  2:   0.00452274   0.00680470   0.00070458
  3:   0.00387670  -0.00635940   0.00107394
  4:  -0.00134781  -0.00101962  -0.00019993
  5:  -0.00756441  -0.00559586  -0.00153394
  6:  -0.00261005   0.00611200  -0.00068955
  7:   0.01731494   0.02560759   0.00258523
  8:  -0.02308650  -0.02761612  -0.00364551
  9:   0.01053542  -0.05275398   0.00367022
 10:  -0.03935516   0.03101368  -0.00871012
 11:  -0.00466709  -0.00393344  -0.00082716
 12:  -0.00490658   0.00429131  -0.00119525
 13:   0.00178420   0.00650119   0.00015306
 14:   0.00637994   0.00077039   0.00130683
 15:   0.00336657  -0.00651628   0.00096893
 16:   0.00376512   0.00358748   0.00063514
 17:  -0.00123607  -0.00454215  -0.00010023
 18:  -0.01025109   0.01068142  -0.00239824

-----------------------------------
NORM OF THE MP2 GRADIENT:  0.115357
-----------------------------------

Maximum memory used throughout the entire MP2-calculation: 39.7 MB


-------------------------------------------------------------------------------
                          DFT DISPERSION CORRECTION                            
                                                                               
                              DFTD3 V3.1  Rev 1                                
                          USING Becke-Johnson damping                          
-------------------------------------------------------------------------------
The B2PLYP functional is recognized
Active option DFTDOPT                   ...         4   

molecular C6(AA) [au] = 4435.844549 


            DFT-D V3
 parameters
 s6 scaling factor         :     0.6400 
 a1 scaling factor         :     0.3065 
 s8 scaling factor         :     0.9147 
 a2 scaling factor         :     5.0570 
 ad hoc parameters k1-k3   :    16.0000     1.3333    -4.0000 

 Edisp/kcal,au: -10.233845500600  -0.016308669163 
 E6   /kcal   :  -5.690527884 
 E8   /kcal   :  -4.543317617 
 % E8         :  44.395018633 

-------------------------   ----------------
Dispersion correction           -0.016308669
-------------------------   ----------------


-------------------------   --------------------
FINAL SINGLE POINT ENERGY      -460.277525922472
-------------------------   --------------------

------------------------------------------------------------------------------
                         ORCA GEOMETRY RELAXATION STEP
------------------------------------------------------------------------------

Reading the OPT-File                    .... done
Getting information on internals        .... done
Copying old internal coords+grads       .... done
Making the new internal coordinates     .... (2022 redundants) done
Validating the new internal coordinates .... (2022 redundants) done
Calculating the B-matrix                .... done
Calculating the G,G- and P matrices     .... done
Transforming gradient to internals      .... done
Projecting the internal gradient        .... done
Number of atoms                         ....  19
Number of internal coordinates          ....  95
Current Energy                          ....  -460.277525922 Eh
Current gradient norm                   ....     0.115357441 Eh/bohr
Maximum allowed component of the step   ....  0.300
Current trust radius                    ....  0.300
Evaluating the initial hessian          ....  (Almloef) done
Projecting the Hessian                  .... done
Forming the augmented Hessian           .... done
Diagonalizing the augmented Hessian     .... done
Last element of RFO vector              ....  0.989887964
Lowest eigenvalues of augmented Hessian:
 -0.011213064  0.013586067  0.020553670  0.023800882  0.024281881
Length of the computed step             ....  0.143300459
The final length of the internal step   ....  0.143300459
Converting the step to Cartesian space:
 Initial RMS(Int)=    0.0147023169
Transforming coordinates:
 Iter   0:  RMS(Cart)=    0.0419143949 RMS(Int)=    1.4413558506
 Iter   5:  RMS(Cart)=    0.0000000095 RMS(Int)=    0.0000000073
done
Storing new coordinates                 .... done

                                .--------------------.
          ----------------------|Geometry convergence|-------------------------
          Item                value                   Tolerance       Converged
          ---------------------------------------------------------------------
          RMS gradient        0.0083484165            0.0000300000      NO
          MAX gradient        0.0482091630            0.0001000000      NO
          RMS step            0.0147023169            0.0006000000      NO
          MAX step            0.0711189899            0.0010000000      NO
          ........................................................
          Max(Bonds)      0.0376      Max(Angles)    2.76
          Max(Dihed)        0.09      Max(Improp)    0.00
          ---------------------------------------------------------------------

The optimization has not yet converged - more geometry cycles are needed


    ---------------------------------------------------------------------------
                         Redundant Internal Coordinates
                            (Angstroem and degrees)

        Definition                    Value    dE/dq     Step     New-Value
    ----------------------------------------------------------------------------
     1. B(C   1,C   0)                1.4815  0.013231 -0.0153    1.4662   
     2. B(C   2,C   1)                1.4067 -0.001237  0.0010    1.4077   
     3. B(C   3,C   2)                1.3982  0.000270 -0.0002    1.3980   
     4. B(C   4,C   3)                1.3963 -0.002193  0.0020    1.3983   
     5. B(C   5,C   4)                1.3965 -0.003779  0.0033    1.3997   
     6. B(C   6,C   5)                1.3987  0.001540 -0.0014    1.3973   
     7. B(C   6,C   1)                1.4086  0.002114 -0.0020    1.4066   
     8. B(C   7,C   0)                1.3852 -0.003101  0.0024    1.3876   
     9. B(C   8,C   7)                1.3761 -0.048209  0.0376    1.4138   
    10. B(C   9,C   8)                1.3780 -0.001568  0.0011    1.3791   
    11. B(O  10,C   9)                1.3136 -0.035441  0.0253    1.3390   
    12. B(O  10,C   0)                1.3162 -0.035303  0.0255    1.3416   
    13. B(H  11,C   2)                1.0830 -0.005539  0.0077    1.0907   
    14. B(H  12,C   3)                1.0824 -0.006607  0.0092    1.0915   
    15. B(H  13,C   4)                1.0823 -0.006745  0.0094    1.0917   
    16. B(H  14,C   5)                1.0824 -0.006488  0.0090    1.0914   
    17. B(H  15,C   6)                1.0810 -0.007008  0.0097    1.0906   
    18. B(H  16,C   7)                1.0811 -0.003736  0.0052    1.0862   
    19. B(H  17,C   8)                1.0817 -0.004033  0.0056    1.0873   
    20. B(H  18,C   9)                1.0817 -0.003009  0.0042    1.0859   
    21. A(C   1,C   0,O  10)          123.49  0.018249   -2.47    121.02   
    22. A(C   1,C   0,C   7)          127.20 -0.020663    2.76    129.96   
    23. A(C   7,C   0,O  10)          109.31  0.002414   -0.29    109.02   
    24. A(C   0,C   1,C   2)          119.55 -0.002853    0.41    119.95   
    25. A(C   2,C   1,C   6)          118.88 -0.000608    0.05    118.93   
    26. A(C   0,C   1,C   6)          121.58  0.003461   -0.46    121.12   
    27. A(C   3,C   2,H  11)          118.83 -0.002522    0.40    119.23   
    28. A(C   1,C   2,H  11)          120.67  0.002977   -0.46    120.21   
    29. A(C   1,C   2,C   3)          120.50 -0.000455    0.06    120.56   
    30. A(C   2,C   3,C   4)          120.11  0.000113    0.01    120.12   
    31. A(C   4,C   3,H  12)          119.93 -0.000592    0.08    120.01   
    32. A(C   2,C   3,H  12)          119.96  0.000479   -0.09    119.87   
    33. A(C   5,C   4,H  13)          120.03 -0.001075    0.13    120.16   
    34. A(C   3,C   4,H  13)          120.01 -0.001173    0.15    120.16   
    35. A(C   3,C   4,C   5)          119.96  0.002248   -0.28    119.68   
    36. A(C   4,C   5,C   6)          120.17 -0.001553    0.22    120.39   
    37. A(C   6,C   5,H  14)          119.95  0.001762   -0.26    119.68   
    38. A(C   4,C   5,H  14)          119.88 -0.000208    0.05    119.92   
    39. A(C   1,C   6,H  15)          121.23  0.002290   -0.35    120.88   
    40. A(C   1,C   6,C   5)          120.37  0.000255   -0.06    120.32   
    41. A(C   5,C   6,H  15)          118.40 -0.002546    0.41    118.81   
    42. A(C   8,C   7,H  16)          125.95 -0.002527    0.47    126.43   
    43. A(C   0,C   7,H  16)          128.11  0.004981   -0.69    127.42   
    44. A(C   0,C   7,C   8)          105.94 -0.002454    0.22    106.16   
    45. A(C   9,C   8,H  17)          126.90  0.002852   -0.38    126.52   
    46. A(C   7,C   8,H  17)          126.92 -0.002108    0.39    127.31   
    47. A(C   7,C   8,C   9)          106.18 -0.000743   -0.01    106.17   
    48. A(O  10,C   9,H  18)          124.42  0.014644   -2.28    122.15   
    49. A(C   8,C   9,H  18)          125.98 -0.015396    2.35    128.33   
    50. A(C   8,C   9,O  10)          109.60  0.000752   -0.08    109.53   
    51. A(C   0,O  10,C   9)          108.97  0.000032    0.16    109.12   
    52. D(C   6,C   1,C   0,C   7)      0.79  0.000017   -0.05      0.75   
    53. D(C   2,C   1,C   0,O  10)      0.78  0.000039   -0.08      0.70   
    54. D(C   6,C   1,C   0,O  10)   -179.19  0.000045   -0.09   -179.29   
    55. D(C   2,C   1,C   0,C   7)   -179.24  0.000011   -0.04   -179.27   
    56. D(C   3,C   2,C   1,C   6)     -0.03  0.000002   -0.00     -0.03   
    57. D(H  11,C   2,C   1,C   0)      0.05  0.000024   -0.04      0.01   
    58. D(H  11,C   2,C   1,C   6)   -179.98  0.000019   -0.03   -180.00   
    59. D(C   3,C   2,C   1,C   0)    180.00  0.000007   -0.01    179.98   
    60. D(H  12,C   3,C   2,H  11)     -0.01 -0.000008    0.01      0.01   
    61. D(H  12,C   3,C   2,C   1)   -179.96  0.000005   -0.01   -179.96   
    62. D(C   4,C   3,C   2,C   1)      0.05  0.000021   -0.03      0.02   
    63. D(C   4,C   3,C   2,H  11)    180.00  0.000008   -0.01    179.99   
    64. D(H  13,C   4,C   3,C   2)    179.97 -0.000017    0.03    180.00   
    65. D(C   5,C   4,C   3,H  12)    179.98  0.000009   -0.01    179.97   
    66. D(C   5,C   4,C   3,C   2)     -0.02 -0.000007    0.01     -0.01   
    67. D(H  13,C   4,C   3,H  12)     -0.02 -0.000001    0.00     -0.02   
    68. D(H  14,C   5,C   4,H  13)     -0.03  0.000003   -0.00     -0.03   
    69. D(H  14,C   5,C   4,C   3)    179.97 -0.000006    0.01    179.98   
    70. D(C   6,C   5,C   4,H  13)    179.98 -0.000019    0.03    180.01   
    71. D(C   6,C   5,C   4,C   3)     -0.02 -0.000029    0.05      0.02   
    72. D(H  15,C   6,C   5,H  14)     -0.02  0.000003   -0.00     -0.02   
    73. D(C   1,C   6,C   5,H  14)   -179.95  0.000030   -0.05   -180.00   
    74. D(C   1,C   6,C   5,C   4)      0.05  0.000052   -0.08     -0.04   
    75. D(H  15,C   6,C   1,C   2)   -179.95 -0.000008    0.02   -179.93   
    76. D(H  15,C   6,C   1,C   0)      0.03 -0.000015    0.03      0.05   
    77. D(H  15,C   6,C   5,C   4)    179.98  0.000026   -0.04    179.94   
    78. D(C   5,C   6,C   1,C   2)     -0.02 -0.000039    0.06      0.04   
    79. D(C   5,C   6,C   1,C   0)    179.95 -0.000046    0.07    180.03   
    80. D(H  16,C   7,C   0,C   1)      0.08  0.000027   -0.04      0.03   
    81. D(C   8,C   7,C   0,O  10)      0.01 -0.000002    0.01      0.02   
    82. D(C   8,C   7,C   0,C   1)   -179.97  0.000020   -0.03   -180.01   
    83. D(H  16,C   7,C   0,O  10)   -179.94  0.000005   -0.00   -179.94   
    84. D(H  17,C   8,C   7,H  16)     -0.03 -0.000006    0.01     -0.02   
    85. D(H  17,C   8,C   7,C   0)   -179.98 -0.000004   -0.00   -179.98   
    86. D(C   9,C   8,C   7,H  16)    179.97  0.000025   -0.03    179.94   
    87. D(C   9,C   8,C   7,C   0)      0.02  0.000027   -0.04     -0.02   
    88. D(H  18,C   9,C   8,H  17)     -0.04 -0.000001    0.00     -0.04   
    89. D(H  18,C   9,C   8,C   7)    179.96 -0.000032    0.04    180.00   
    90. D(O  10,C   9,C   8,H  17)    179.96 -0.000018    0.02    179.98   
    91. D(O  10,C   9,C   8,C   7)     -0.04 -0.000049    0.06      0.02   
    92. D(C   0,O  10,C   9,H  18)   -179.95  0.000030   -0.04   -179.99   
    93. D(C   0,O  10,C   9,C   8)      0.05  0.000047   -0.06     -0.00   
    94. D(C   9,O  10,C   0,C   7)     -0.04 -0.000031    0.03     -0.01   
    95. D(C   9,O  10,C   0,C   1)    179.95 -0.000058    0.07    180.02   
    ----------------------------------------------------------------------------

Geometry step timings:
Preparation and reading OPT file:      0.000 s ( 9.075 %)
Internal coordinates            :      0.000 s ( 1.040 %)
B/P matrices and projection     :      0.001 s (30.000 %)
Hessian update/contruction      :      0.000 s (11.908 %)
Making the step                 :      0.001 s (22.486 %)
Converting the step to Cartesian:      0.000 s ( 3.497 %)
Storing new data                :      0.000 s ( 1.012 %)
Checking convergence            :      0.000 s ( 0.145 %)
Final printing                  :      0.001 s (20.723 %)
Total time                      :      0.003 s

Time for energy+gradient        :     35.717 s
Time for complete geometry iter :     35.949 s

         *************************************************************
         *                GEOMETRY OPTIMIZATION CYCLE   2            *
         *************************************************************
---------------------------------
CARTESIAN COORDINATES (ANGSTROEM)
---------------------------------
  C     -0.384770   -1.096369   -0.014129
  C     -0.760390   -2.513346   -0.044903
  C      0.211188   -3.503411    0.194830
  C     -0.133010   -4.858110    0.168926
  C     -1.450929   -5.242295   -0.096861
  C     -2.423127   -4.264174   -0.336443
  C     -2.083559   -2.908992   -0.311749
  C     -1.163471    0.036335   -0.204087
  C     -0.291953    1.140771   -0.064842
  C      0.955127    0.614908    0.200091
  O      0.880768   -0.721713    0.226573
  H      1.243465   -3.220018    0.403812
  H      0.629332   -5.616356    0.357004
  H     -1.720403   -6.300022   -0.117258
  H     -3.452988   -4.559628   -0.544632
  H     -2.861323   -2.168727   -0.503014
  H     -2.227929    0.077439   -0.416539
  H     -0.545463    2.194849   -0.147629
  H      1.887510    1.145179    0.369364

----------------------------
CARTESIAN COORDINATES (A.U.)
----------------------------
  NO LB      ZA    FRAG     MASS         X           Y           Z
   0 C     6.0000    0    12.011   -0.727110   -2.071838   -0.026699
   1 C     6.0000    0    12.011   -1.436929   -4.749535   -0.084854
   2 C     6.0000    0    12.011    0.399088   -6.620487    0.368176
   3 C     6.0000    0    12.011   -0.251353   -9.180498    0.319225
   4 C     6.0000    0    12.011   -2.741858   -9.906502   -0.183041
   5 C     6.0000    0    12.011   -4.579047   -8.058120   -0.635785
   6 C     6.0000    0    12.011   -3.937357   -5.497198   -0.589121
   7 C     6.0000    0    12.011   -2.198642    0.068664   -0.385669
   8 C     6.0000    0    12.011   -0.551711    2.155744   -0.122535
   9 C     6.0000    0    12.011    1.804928    1.162008    0.378117
  10 O     8.0000    0    15.999    1.664410   -1.363841    0.428160
  11 H     1.0000    0     1.008    2.349808   -6.084952    0.763094
  12 H     1.0000    0     1.008    1.189265  -10.613374    0.674640
  13 H     1.0000    0     1.008   -3.251090  -11.905316   -0.221586
  14 H     1.0000    0     1.008   -6.525201   -8.616448   -1.029206
  15 H     1.0000    0     1.008   -5.407116   -4.098300   -0.950558
  16 H     1.0000    0     1.008   -4.210176    0.146338   -0.787144
  17 H     1.0000    0     1.008   -1.030775    4.147664   -0.278978
  18 H     1.0000    0     1.008    3.566877    2.164076    0.697996

--------------------------------
INTERNAL COORDINATES (ANGSTROEM)
--------------------------------
 C      0   0   0     0.000000000000     0.00000000     0.00000000
 C      1   0   0     1.466239741463     0.00000000     0.00000000
 C      2   1   0     1.407716403332   119.95358579     0.00000000
 C      3   2   1     1.397982246264   120.56078275   179.98320547
 C      4   3   2     1.398267177097   120.12155031     0.00000000
 C      5   4   3     1.399746555181   119.68165650     0.00000000
 C      6   5   4     1.397294909333   120.39178278     0.00000000
 C      1   2   3     1.387616755827   129.95853143   180.72952927
 C      8   1   2     1.413757900280   106.15691978   179.99294667
 C      9   8   1     1.379103863759   106.16965837   359.97660606
 O     10   9   8     1.338950379929   109.52541185     0.00000000
 H      3   2   1     1.090678423691   120.20606066     0.00000000
 H      4   3   2     1.091546719680   119.86761286   180.03648923
 H      5   4   3     1.091704586557   120.15966931   179.99895187
 H      6   5   4     1.091443243806   119.92402084   179.98040004
 H      7   6   5     1.090637371757   118.80868189   179.93751468
 H      8   1   2     1.086229721394   127.41580717     0.03230437
 H      9   8   1     1.087291699194   127.30891079   180.01613363
 H     10   9   8     1.085900458768   128.32879416   179.99952114

---------------------------
INTERNAL COORDINATES (A.U.)
---------------------------
 C      0   0   0     0.000000000000     0.00000000     0.00000000
 C      1   0   0     2.770791558036     0.00000000     0.00000000
 C      2   1   0     2.660198476525   119.95358579     0.00000000
 C      3   2   1     2.641803585524   120.56078275   179.98320547
 C      4   3   2     2.642342026764   120.12155031     0.00000000
 C      5   4   3     2.645137646192   119.68165650     0.00000000
 C      6   5   4     2.640504706962   120.39178278     0.00000000
 C      1   2   3     2.622215647354   129.95853143   180.72952927
 C      8   1   2     2.671615251197   106.15691978   179.99294667
 C      9   8   1     2.606128612737   106.16965837   359.97660606
 O     10   9   8     2.530249524975   109.52541185     0.00000000
 H      3   2   1     2.061083520954   120.20606066     0.00000000
 H      4   3   2     2.062724362575   119.86761286   180.03648923
 H      5   4   3     2.063022687738   120.15966931   179.99895187
 H      6   5   4     2.062528821512   119.92402084   179.98040004
 H      7   6   5     2.061005944041   118.80868189   179.93751468
 H      8   1   2     2.052676691960   127.41580717     0.03230437
 H      9   8   1     2.054683539162   127.30891079   180.01613363
 H     10   9   8     2.052054475772   128.32879416   179.99952114


           ************************************************************
           *        Program running with 8 parallel MPI-processes     *
           *              working on a common directory               *
           ************************************************************
------------------------------------------------------------------------------
                   ___                                                        
                  /   \      - P O W E R E D   B Y -                         
                 /     \                                                     
                 |  |  |   _    _      __       _____    __    __             
                 |  |  |  | |  | |    /  \     |  _  \  |  |  /  |          
                  \  \/   | |  | |   /    \    | | | |  |  | /  /          
                 / \  \   | |__| |  /  /\  \   | |_| |  |  |/  /          
                |  |  |   |  __  | /  /__\  \  |    /   |      \           
                |  |  |   | |  | | |   __   |  |    \   |  |\   \          
                \     /   | |  | | |  |  |  |  | |\  \  |  | \   \       
                 \___/    |_|  |_| |__|  |__|  |_| \__\ |__|  \__/        
                                                                              
                      - O R C A' S   B I G   F R I E N D -                    
                                      &                                       
                       - I N T E G R A L  F E E D E R -                       
                                                                              
 v1 FN, 2020, v2 2021, v3 2022-2024                                           
------------------------------------------------------------------------------


----------------------
SHARK INTEGRAL PACKAGE
----------------------

Number of atoms                             ...     19
Number of basis functions                   ...    194
Number of shells                            ...     90
Maximum angular momentum                    ...      2
Integral batch strategy                     ... SHARK/LIBINT Hybrid
RI-J (if used) integral strategy            ... SPLIT-RIJ (Revised 2003 algorithm where possible)
Printlevel                                  ...      1
Contraction scheme used                     ... SEGMENTED contraction
Prescreening option                         ... SCHWARTZ
   Thresh                                   ... 1.000e-12
   Tcut                                     ... 1.000e-14
   Tpresel                                  ... 1.000e-14 
Coulomb Range Separation                    ... NOT USED
Exchange Range Separation                   ... NOT USED
Multipole approximations                    ... NOT USED
Finite Nucleus Model                        ... NOT USED
CABS basis                                  ... NOT available
Auxiliary Coulomb fitting basis             ... AVAILABLE
   # of basis functions in Aux-J            ...    627
   # of shells in Aux-J                     ...    205
   Maximum angular momentum in Aux-J        ...      4
Auxiliary J/K fitting basis                 ... NOT available
Auxiliary Correlation fitting basis         ... AVAILABLE
   # of basis functions in Aux-C            ...    640
   # of shells in Aux-C                     ...    224
   Maximum angular momentum in Aux-C        ...      3
Auxiliary 'external' fitting basis          ... NOT available

Checking pre-screening integrals            ... done (  0.0 sec) Dimension = 90
Check shell pair data                       ... done (  0.0 sec)
Shell pair information
Shell pair cut-off parameter TPreSel        ...   1.0e-14
Total number of shell pairs                 ...      4095
Shell pairs after pre-screening             ...      3728
Total number of primitive shell pairs       ...     15045
Primitive shell pairs kept                  ...      9960
          la=0 lb=0:   1114 shell pairs
          la=1 lb=0:   1347 shell pairs
          la=1 lb=1:    434 shell pairs
          la=2 lb=0:    482 shell pairs
          la=2 lb=1:    294 shell pairs
          la=2 lb=2:     57 shell pairs

Calculating one electron integrals          ... done (  0.0 sec)
Calculating RI/J V-Matrix + Cholesky decomp.... done (  0.0 sec)
Calculating RI/C V-Matrix + Cholesky decomp.... done (  0.0 sec)
Calculating Nuclear repulsion               ... done (  0.0 sec) ENN=    538.527763546241 Eh

Diagonalization of the overlap matrix:
Smallest eigenvalue                        ... 3.063e-04
Time for diagonalization                   ...    0.004 sec
Threshold for overlap eigenvalues          ... 1.000e-07
Number of eigenvalues below threshold      ... 0
Time for construction of square roots      ...    0.002 sec
Total time needed                          ...    0.007 sec

-------------------
DFT GRID GENERATION
-------------------

General Integration Accuracy     IntAcc      ... 4.388
Radial Grid Type                 RadialGrid  ... OptM3 with GC (2021)
Angular Grid (max. ang.)         AngularGrid ... 4 (Lebedev-302)
Angular grid pruning method      GridPruning ... 4 (adaptive)
Weight generation scheme         WeightScheme... mBecke (2022)
Basis function cutoff            BFCut       ... 1.0000e-12
Integration weight cutoff        WCut        ... 1.0000e-14
Partially contracted basis set               ... off
Rotationally invariant grid construction     ... off
Angular grids for H and He will be reduced by one unit

Total number of grid points                  ...    91827
Total number of batches                      ...     1442
Average number of points per batch           ...       63
Average number of grid points per atom       ...     4833

--------------------
COSX GRID GENERATION
--------------------

GRIDX 1
-------
General Integration Accuracy     IntAcc      ... 3.816
Radial Grid Type                 RadialGrid  ... OptM3 with GC (2021)
Angular Grid (max. ang.)         AngularGrid ... 1 (Lebedev-50)
Angular grid pruning method      GridPruning ... 4 (adaptive)
Weight generation scheme         WeightScheme... mBecke (2022)
Basis function cutoff            BFCut       ... 1.0000e-12
Integration weight cutoff        WCut        ... 1.0000e-14
Partially contracted basis set               ... on
Rotationally invariant grid construction     ... off
Angular grids for H and He will be reduced by one unit

Total number of grid points                  ...    11734
Total number of batches                      ...      100
Average number of points per batch           ...      117
Average number of grid points per atom       ...      618
UseSFitting                                  ... on

GRIDX 2
-------
General Integration Accuracy     IntAcc      ... 4.020
Radial Grid Type                 RadialGrid  ... OptM3 with GC (2021)
Angular Grid (max. ang.)         AngularGrid ... 2 (Lebedev-110)
Angular grid pruning method      GridPruning ... 4 (adaptive)
Weight generation scheme         WeightScheme... mBecke (2022)
Basis function cutoff            BFCut       ... 1.0000e-12
Integration weight cutoff        WCut        ... 1.0000e-14
Partially contracted basis set               ... on
Rotationally invariant grid construction     ... off
Angular grids for H and He will be reduced by one unit

Total number of grid points                  ...    25763
Total number of batches                      ...      211
Average number of points per batch           ...      122
Average number of grid points per atom       ...     1356
UseSFitting                                  ... on

GRIDX 3
-------
General Integration Accuracy     IntAcc      ... 4.338
Radial Grid Type                 RadialGrid  ... OptM3 with GC (2021)
Angular Grid (max. ang.)         AngularGrid ... 3 (Lebedev-194)
Angular grid pruning method      GridPruning ... 4 (adaptive)
Weight generation scheme         WeightScheme... mBecke (2022)
Basis function cutoff            BFCut       ... 1.0000e-12
Integration weight cutoff        WCut        ... 1.0000e-14
Partially contracted basis set               ... on
Rotationally invariant grid construction     ... off
Angular grids for H and He will be reduced by one unit

Total number of grid points                  ...    56701
Total number of batches                      ...      454
Average number of points per batch           ...      124
Average number of grid points per atom       ...     2984
UseSFitting                                  ... on
Initializing property integral containers    ... done (  0.0 sec)

SHARK setup successfully completed in   1.1 seconds

Maximum memory used throughout the entire STARTUP-calculation: 24.8 MB


           ************************************************************
           *        Program running with 8 parallel MPI-processes     *
           *              working on a common directory               *
           ************************************************************
Occupation numbers will be reassigned to an Aufbau configuration
             **** ENERGY FILE WAS UPDATED (calc.en.tmp) ****
Finished Guess after   0.2 sec
Maximum memory used throughout the entire GUESS-calculation: 10.8 MB


           ************************************************************
           *        Program running with 8 parallel MPI-processes     *
           *              working on a common directory               *
           ************************************************************
--------------------
CPCM SOLVATION MODEL
--------------------
CPCM parameters:
  Epsilon                                         ...      16.7000
  Refrac                                          ...       1.2750
  Rsolv                                           ...       1.3000
  Surface type                                    ... GAUSSIAN VDW
  Discretization scheme                           ... Constant charge density
    Threshold for H atoms                         ...       5.0000 (charges/Ang^2)
    Threshold for non-H atoms                     ...       5.0000 (charges/Ang^2)
  Epsilon function type                           ...         CPCM
Solvent:                                          ... CUSTOM
Radii:
  Scheme                                          ... Element-dependent radii
  Radius for C  used is    3.8550 Bohr (=   2.0400 Ang.)
  Radius for O  used is    3.4469 Bohr (=   1.8240 Ang.)
  Radius for H  used is    2.4944 Bohr (=   1.3200 Ang.)
Calculating surface                               ...        done! (  0.0s)
Cavity surface points                             ...         1879
Cavity Volume                                     ...    1247.5256
Cavity Surface-area                               ...     675.6262
Calculating surface distance matrix               ...        done! (  0.1s)
Performing Cholesky decomposition & store         ...        done! (  0.1s)
Overall time for CPCM initialization              ...                 0.2s

----------------------------------------D-I-I-S--------------------------------------------
Iteration    Energy (Eh)           Delta-E    RMSDP     MaxDP     DIISErr   Damp  Time(sec)
-------------------------------------------------------------------------------------------
               ***  Starting incremental Fock matrix formation  ***
    1    -459.7753628817981735     0.00e+00  2.58e-04  4.25e-03  1.76e-02  0.700   1.1
    2    -459.7761157161864958    -7.53e-04  2.12e-04  3.09e-03  1.40e-02  0.700   0.7
                               ***Turning on AO-DIIS***
    3    -459.7766914509697926    -5.76e-04  1.66e-04  2.49e-03  1.07e-02  0.700   0.7
    4    -459.7771193934852363    -4.28e-04  4.20e-04  6.38e-03  7.87e-03  0.000   0.7
                              *** Initializing SOSCF ***
---------------------------------------S-O-S-C-F--------------------------------------
Iteration    Energy (Eh)           Delta-E    RMSDP     MaxDP     MaxGrad    Time(sec)
--------------------------------------------------------------------------------------
    5    -459.7782526027641552    -1.13e-03  3.51e-05  8.94e-04  9.90e-04     0.7
               *** Restarting incremental Fock matrix formation ***
    6    -459.7782620328140410    -9.43e-06  2.52e-05  7.61e-04  3.27e-04     1.1
    7    -459.7782642180526409    -2.19e-06  2.05e-05  5.04e-04  1.27e-04     0.9
    8    -459.7782648180540264    -6.00e-07  5.98e-06  1.27e-04  6.06e-05     0.9
    9    -459.7782649112227773    -9.32e-08  1.69e-06  4.51e-05  1.15e-05     0.9
   10    -459.7782649139729756    -2.75e-09  7.46e-07  1.94e-05  7.69e-06     0.8
   11    -459.7782649174008611    -3.43e-09  1.61e-07  5.14e-06  1.02e-06     0.8
   12    -459.7782649173784648     2.24e-11  7.66e-08  2.32e-06  7.50e-07     0.7
                 **** Energy Check signals convergence ****

               *****************************************************
               *                     SUCCESS                       *
               *           SCF CONVERGED AFTER  12 CYCLES          *
               *****************************************************

Recomputing exchange energy using gridx3       ... done (    1.446 sec)
Old exchange energy                            :    -33.292389491 Eh
New exchange energy                            :    -33.292397819 Eh
Exchange energy change after final integration :     -0.000008328 Eh
Total energy after final integration           :   -459.778273245 Eh
             **** ENERGY FILE WAS UPDATED (calc.en.tmp) ****

----------------
TOTAL SCF ENERGY
----------------

Total Energy       :       -459.77827324533314 Eh          -12511.20287 eV

Components:
Nuclear Repulsion  :        538.52776354624132 Eh           14654.08545 eV
Electronic Energy  :       -998.29807630393327 Eh          -27165.07170 eV
One Electron Energy:      -1689.69543398253677 Eh          -45978.95028 eV
Two Electron Energy:        691.39735767860350 Eh           18813.87858 eV
CPCM Dielectric    :         -0.00795215968655 Eh              -0.21639 eV

Virial components:
Potential Energy   :       -915.56984226265513 Eh          -24913.92201 eV
Kinetic Energy     :        455.79156901732199 Eh           12402.71914 eV
Virial Ratio       :          2.00874677045169

DFT components:
N(Alpha)           :       37.999971937922 electrons
N(Beta)            :       37.999971937922 electrons
N(Total)           :       75.999943875843 electrons
E(X)               :      -29.591492889845 Eh       
E(C)               :       -1.880888360943 Eh       
E(XC)              :      -31.472381250788 Eh       

CPCM Solvation Model Properties:
Surface-charge          :         -0.02052413225367
Corrected charge        :         -0.00000000000000
Outlying charge corr.   :          0.00002750763011 Eh               0.00075 eV
Free-energy (cav+disp)  :  This term is not implemented in the current solvation scheme

---------------
SCF CONVERGENCE
---------------

  Last Energy change         ...   -2.2396e-11  Tolerance :   1.0000e-09
  Last MAX-Density change    ...    2.3193e-06  Tolerance :   1.0000e-08
  Last RMS-Density change    ...    7.6591e-08  Tolerance :   1.0000e-09
  Last DIIS Error            ...    9.9026e-04  Tolerance :   1.0000e-08
  Last Orbital Gradient      ...    7.5029e-07  Tolerance :   2.0000e-06
  Last Orbital Rotation      ...    2.6259e-06  Tolerance :   2.0000e-06


Total SCF time: 0 days 0 hours 0 min 11 sec 
Finished LeanSCF after  11.9 sec

Maximum memory used throughout the entire LEANSCF-calculation: 21.2 MB


           ************************************************************
           *        Program running with 8 parallel MPI-processes     *
           *              working on a common directory               *
           ************************************************************

------------------------------------------------------------------------------
                                ORCA  MP2 
------------------------------------------------------------------------------

Freezing NCore=22 chemical core electrons

----------------------
RI-MP2 ENERGY+GRADIENT
----------------------
Dimension of the orbital basis            ...  194
Dimension of the AuxC basis               ...  640
Memory devoted to MP2                     ... 8000 MB   
Data format for matrix containers         ... DOUBLE
Compression type for matrix containers    ... UNCOMPRESSED
Overall scaling of the MP2 energy         ...   2.700e-01

-----------------------
SHARK RI TRANSFORMATION
-----------------------

Number of basis functions                ...    194
Number of aux functions                  ...    640
Number of operators                      ...      1
Generation of IJK                        ... YES
Generation of IAK                        ... YES
Generation of ABK                        ... NO
Orbital Range Operator  0:    0-  37 to   38- 193

Aux basis identifier                     ...   AUXC
Contraction scheme used                  ... SEGMENTED
Do orthogonalization                     ... YES
All operator combinations                ... NO
Transpose (ia|K)                         ... NO
Integral generator used                  ... LIBINT
Starting integral generation + trafo... 
Half trafo (segmented) done. Total time =  0.2 sec. integrals=  0.1 sec trafo=  0.0 sec
Integral generation and half transformation done (  0.2 sec)

Reading or making V^(-1/2)          ... done (  0.0 sec)
Sorting IJK integrals               ... done (  0.0 sec)
Sorting IAK integrals               ... done (  0.1 sec)

SHARK RI integral transformation done. Total time =  0.3 sec.

Opening buffers                              ... done
Frozen core precalculation                   ... done

Starting loop over batches of integrals:

Operator 0  - window                       ... ( 11- 37)x( 38-193)
Operator 0  - Memory available             ...  8000 MB
Operator 0  - Memory needed per MO         ...   0.8 MB
Operator 0  - Number of orbitals per batch ... 4
Operator 0  - Number of batches            ... 1

OPERATOR  0   PASS   0:  MOs    11 ...   14 +   15 ...   18 +   19 ...   22 +   23 ...   26
                            +   27 ...   30 +   31 ...   34 +   35 ...   37
  Reading integrals       ... ok
  Internal MO  13
Closing buffer GIPV ( 0.02 GB; CompressionRatio= 1.00)
Time spent in pair loops =     0.766 sec
Deleting buffers (Ka|jb) ...done

-----------------------------------------------
 RI-MP2 CORRELATION ENERGY:     -0.490525126 Eh
-----------------------------------------------


---------------------
MP2 DENSITY FORMATION
---------------------

Completing the external part of the density      ... done
Storing the unrelaxed density                    ... done

Re-sorting 3-index density container for op 0    ... done
Computing external part of the Lagrangian        ... done
Calculating the xc-kernel                        ... done
Calculating G(D)                                 ... done
Completing the Lagrangian                        ... done
Solving the Z-vector equations                   ... Using XC Grid                  ... (calc.grid_cpscf.tmp) 
Recalculating density on grid  ... (calc.grho_cpscf0.tmp) done
Calculating the xc-kernel      ... (calc.fxc_cpscf0.tmp) done

-------------------
SHARK CP-SCF DRIVER
-------------------

Dimension of the orbital basis          ...    194
Dimension of the CPSCF-problem          ...   5928
Number of operators                     ...      1
Max. number of iterations               ...    128
Convergence Tolerance                   ... 3.0e-05
Number of perturbations                 ...      1
Perturbation type                       ... REAL

----------------------------
POPLE LINEAR EQUATION SOLVER
----------------------------

  ITERATION   0:   ||err||_max =   4.4003e-02 (   0.7 sec)
  ITERATION   1:   ||err||_max =   1.3309e-02 (   0.7 sec)
  ITERATION   2:   ||err||_max =   5.2379e-03 (   0.7 sec)
  ITERATION   3:   ||err||_max =   1.5460e-03 (   0.7 sec)
  ITERATION   4:   ||err||_max =   5.6879e-04 (   0.7 sec)
  ITERATION   5:   ||err||_max =   1.6556e-04 (   0.7 sec)
  ITERATION   6:   ||err||_max =   5.8265e-05 (   0.7 sec)
  ITERATION   7:   ||err||_max =   2.1580e-05 (   0.7 sec)
done
Finalizing the relaxed density                   ... done
Transforming P to the AO basis                   ... done
Storing the relaxed density                      ... done

------------------------------------
ENERGY WEIGHTED DENSITY FINALIZATION
------------------------------------

Gathering the parts of the W-matrix              ... done
Forming the Z-density                            ... done
Transforming Z to the AO basis                   ... done
Calculating G(Z)                                 ... done
Finalizing the W-matrix                          ... done
Transforming W to the AO basis and storing       ... done

----------------------------------
MP2 DERIVATIVE INTEGRAL GENERATION
----------------------------------

Input SCF Electron Density              ... calc.scfp
Input Correlated Electron Density       ... calc.pmp2re
Input Energy Weighted Density           ... calc.wmp2.tmp

Nuclear repulsion gradient              ... done (  0.0 sec)
HCore & Overlap gradient  (SHARK)       ... done (  0.0 sec)
Two-electron RIJ gradient terms         ... done (  0.4 sec)

-----------------------------------------------------------
MP2 COSX Grid Generation
-----------------------------------------------------------

General Integration Accuracy     IntAcc      ... 4.871
Radial Grid Type                 RadialGrid  ... OptM3 with GC (2021)
Angular Grid (max. ang.)         AngularGrid ... 4 (Lebedev-302)
Angular grid pruning method      GridPruning ... 4 (adaptive)
Weight generation scheme         WeightScheme... mBecke (2022)
Basis function cutoff            BFCut       ... 1.0000e-12
Integration weight cutoff        WCut        ... 1.0000e-14
Partially contracted basis set               ... on
Rotationally invariant grid construction     ... off
Angular grids for H and He will be reduced by one unit

Total number of grid points                  ...   106361
Total number of batches                      ...      841
Average number of points per batch           ...      126
Average number of grid points per atom       ...     5598
UseSFitting                                  ... on
Two-electron COSX gradient terms        ... 
Integration Timings:
Total Time                  =     4.5 sec
Basis fcn evaluation        =     0.1 sec
Density evaluation          =     0.1 sec
A evaluation                =     3.9 sec
A derivative evaluation     =     0.0 sec
S-fit derivative evaluation =     0.0 sec
anal. over. der. evaluation =     0.0 sec
num. over. der. evaluation  =     0.3 sec
K(P) evaluation             =     0.1 sec
finalize                    =     0.0 sec

done (  5.1 sec)
CPCM gradient                           ... done (  0.4 sec)
DFT XC gradient                         ... Exchange-correlation gradient    ... done
done (  0.6 sec)
Empirical dispersion gradient           ... 
-------------------
DISPERSION GRADIENT
-------------------

   1   C   :    0.000530125    0.001126832    0.000070868
   2   C   :   -0.000024194   -0.000118413   -0.000001206
   3   C   :    0.000069563   -0.000082864    0.000017555
   4   C   :    0.000073798   -0.000168975    0.000021523
   5   C   :   -0.000034822   -0.000144885   -0.000002386
   6   C   :   -0.000141577   -0.000121895   -0.000025945
   7   C   :   -0.000091032   -0.000066180   -0.000017515
   8   C   :    0.000334434    0.000308719    0.000057410
   9   C   :    0.000022472   -0.000309859    0.000014160
  10   C   :   -0.000689681   -0.000523966   -0.000121539
  11   O   :    0.000044213    0.000163167    0.000003546
  12   H   :    0.000125186   -0.000055818    0.000028504
  13   H   :    0.000078721   -0.000088563    0.000019753
  14   H   :   -0.000028422   -0.000112496   -0.000002124
  15   H   :   -0.000111428   -0.000041271   -0.000022197
  16   H   :   -0.000135019    0.000008547   -0.000029175
  17   H   :   -0.000081978    0.000094576   -0.000018962
  18   H   :   -0.000011046    0.000086961   -0.000004879
  19   H   :    0.000070688    0.000046381    0.000012609

Difference to translation invariance:
           :   -0.0000000000    0.0000000000    0.0000000000

Difference to rotation invariance:
           :   -0.0000000000   -0.0000000000    0.0000000000

Norm of the Dispersion gradient    ...    0.0017031390
RMS gradient                       ...    0.0002255863
MAX gradient                       ...    0.0011268323
done (  0.0 sec)

-------
TIMINGS
-------

Total time                :   16.746 sec
Integral trafo            :    0.272 sec (  1.6%)
FC preparation            :    0.058 sec (  0.3%)
I/O of integrals          :    0.076 sec (  0.5%)
K(i,j) operators          :    0.104 sec (  0.6%)
T(i,j) pair energies      :    0.020 sec (  0.1%)
V**(-1/2)                 :    0.127 sec (  0.8%)
Gamma(ia|P)               :    0.100 sec (  0.6%)
Gamma-Trafo               :    0.040 sec (  0.2%)
D(virtual)                :    0.004 sec (  0.0%)
D(internal)               :    0.153 sec (  0.9%)
W(virtual)                :    0.009 sec (  0.1%)
W(internal)               :    0.176 sec (  1.0%)
L(virtual)                :    0.176 sec (  1.1%)
L(internal)               :    0.016 sec (  0.1%)
XC kernel                 :    0.019 sec (  0.1%)
G(D)                      :    1.244 sec (  7.4%)
G(Z)                      :    1.248 sec (  7.5%)
Z-vector solution         :    5.602 sec ( 33.5%)
3-index derivative        :    0.240 sec (  1.4%)
2-index derivative        :    0.027 sec (  0.2%)
Fock matrix gradient      :    6.757 sec ( 40.4%)


---------------------------------------
MP2 TOTAL ENERGY:     -460.268798372 Eh
---------------------------------------

The final MP2 gradient
  0:   0.03179985  -0.00136279   0.00641365
  1:  -0.01156187  -0.00345080  -0.00223533
  2:  -0.00079179   0.00393348  -0.00029622
  3:   0.00075354  -0.00156719   0.00021392
  4:   0.00035992   0.00172946   0.00003007
  5:  -0.00135392  -0.00115535  -0.00026644
  6:   0.00243805   0.00241023   0.00041970
  7:   0.00072789   0.00835444  -0.00009671
  8:  -0.01004639  -0.00472419  -0.00189747
  9:   0.01467744  -0.02627277   0.00377176
 10:  -0.02139274   0.01455506  -0.00474810
 11:   0.00067108  -0.00168919   0.00020833
 12:  -0.00032840  -0.00020706  -0.00005295
 13:   0.00010212  -0.00003434   0.00001863
 14:   0.00030502  -0.00037117   0.00006265
 15:  -0.00092189  -0.00143335  -0.00013927
 16:   0.00024719   0.00199243  -0.00000029
 17:  -0.00084262  -0.00013575  -0.00016508
 18:  -0.00484136   0.00941112  -0.00125476

-----------------------------------
NORM OF THE MP2 GRADIENT:  0.056361
-----------------------------------

Maximum memory used throughout the entire MP2-calculation: 39.9 MB


-------------------------------------------------------------------------------
                          DFT DISPERSION CORRECTION                            
                                                                               
                              DFTD3 V3.1  Rev 1                                
                          USING Becke-Johnson damping                          
-------------------------------------------------------------------------------
-------------------------   ----------------
Dispersion correction           -0.016407496
-------------------------   ----------------


-------------------------   --------------------
FINAL SINGLE POINT ENERGY      -460.285205867726
-------------------------   --------------------

------------------------------------------------------------------------------
                         ORCA GEOMETRY RELAXATION STEP
------------------------------------------------------------------------------

Reading the OPT-File                    .... done
Getting information on internals        .... done
Copying old internal coords+grads       .... done
Making the new internal coordinates     .... (2022 redundants) done
Validating the new internal coordinates .... (2022 redundants) done
Calculating the B-matrix                .... done
Calculating the G,G- and P matrices     .... done
Transforming gradient to internals      .... done
Projecting the internal gradient        .... done
Number of atoms                         ....  19
Number of internal coordinates          ....  95
Current Energy                          ....  -460.285205868 Eh
Current gradient norm                   ....     0.056360712 Eh/bohr
Maximum allowed component of the step   ....  0.300
Current trust radius                    ....  0.300
Updating the Hessian (BFGS)             .... done
Forming the augmented Hessian           .... done
Diagonalizing the augmented Hessian     .... done
Last element of RFO vector              ....  0.992151262
Lowest eigenvalues of augmented Hessian:
 -0.004069931  0.013586030  0.020553669  0.023800951  0.024281897
Length of the computed step             ....  0.126032687
The final length of the internal step   ....  0.126032687
Converting the step to Cartesian space:
 Initial RMS(Int)=    0.0129306808
Transforming coordinates:
 Iter   0:  RMS(Cart)=    0.0397627180 RMS(Int)=    0.9117120298
 Iter   5:  RMS(Cart)=    0.0000000184 RMS(Int)=    0.0000000144
done
Storing new coordinates                 .... done
The predicted energy change is          ....    -0.002067290
Previously predicted energy change      ....    -0.005721662
Actually observed energy change         ....    -0.007679945
Ratio of predicted to observed change   ....     1.342257704
New trust radius                        ....     0.300000000

                                .--------------------.
          ----------------------|Geometry convergence|-------------------------
          Item                value                   Tolerance       Converged
          ---------------------------------------------------------------------
          Energy change      -0.0076799453            0.0000010000      NO
          RMS gradient        0.0034193428            0.0000300000      NO
          MAX gradient        0.0136675705            0.0001000000      NO
          RMS step            0.0129306808            0.0006000000      NO
          MAX step            0.0567036801            0.0010000000      NO
          ........................................................
          Max(Bonds)      0.0202      Max(Angles)    3.25
          Max(Dihed)        0.12      Max(Improp)    0.00
          ---------------------------------------------------------------------

The optimization has not yet converged - more geometry cycles are needed


    ---------------------------------------------------------------------------
                         Redundant Internal Coordinates
                            (Angstroem and degrees)

        Definition                    Value    dE/dq     Step     New-Value
    ----------------------------------------------------------------------------
     1. B(C   1,C   0)                1.4662  0.004452 -0.0102    1.4561   
     2. B(C   2,C   1)                1.4077 -0.000335  0.0006    1.4083   
     3. B(C   3,C   2)                1.3980  0.000625 -0.0009    1.3971   
     4. B(C   4,C   3)                1.3983 -0.000773  0.0013    1.3996   
     5. B(C   5,C   4)                1.3997 -0.000640  0.0013    1.4010   
     6. B(C   6,C   5)                1.3973  0.000962 -0.0015    1.3958   
     7. B(C   6,C   1)                1.4066 -0.000443  0.0004    1.4070   
     8. B(C   7,C   0)                1.3876  0.004349 -0.0055    1.3821   
     9. B(C   8,C   7)                1.4138 -0.012610  0.0202    1.4339   
    10. B(C   9,C   8)                1.3791  0.004933 -0.0065    1.3726   
    11. B(O  10,C   9)                1.3390 -0.011474  0.0165    1.3554   
    12. B(O  10,C   0)                1.3416 -0.013668  0.0193    1.3609   
    13. B(H  11,C   2)                1.0907  0.000236  0.0003    1.0910   
    14. B(H  12,C   3)                1.0915 -0.000095  0.0012    1.0928   
    15. B(H  13,C   4)                1.0917  0.000007  0.0010    1.0927   
    16. B(H  14,C   5)                1.0914 -0.000199  0.0015    1.0929   
    17. B(H  15,C   6)                1.0906 -0.000290  0.0017    1.0924   
    18. B(H  16,C   7)                1.0862 -0.000167  0.0010    1.0872   
    19. B(H  17,C   8)                1.0873  0.000078  0.0004    1.0877   
    20. B(H  18,C   9)                1.0859  0.000244 -0.0001    1.0858   
    21. A(C   1,C   0,O  10)          121.02  0.011874   -2.90    118.12   
    22. A(C   1,C   0,C   7)          129.96 -0.011043    2.72    132.68   
    23. A(C   7,C   0,O  10)          109.02 -0.000830    0.17    109.20   
    24. A(C   0,C   1,C   2)          119.95 -0.002127    0.53    120.48   
    25. A(C   2,C   1,C   6)          118.93  0.000253   -0.05    118.87   
    26. A(C   0,C   1,C   6)          121.12  0.001874   -0.47    120.65   
    27. A(C   3,C   2,H  11)          119.23 -0.001895    0.53    119.77   
    28. A(C   1,C   2,H  11)          120.21  0.001843   -0.53    119.68   
    29. A(C   1,C   2,C   3)          120.56  0.000053   -0.01    120.56   
    30. A(C   2,C   3,C   4)          120.12 -0.000537    0.13    120.25   
    31. A(C   4,C   3,H  12)          120.01 -0.000123    0.05    120.06   
    32. A(C   2,C   3,H  12)          119.87  0.000660   -0.17    119.69   
    33. A(C   5,C   4,H  13)          120.16 -0.000322    0.08    120.24   
    34. A(C   3,C   4,H  13)          120.16 -0.000545    0.14    120.30   
    35. A(C   3,C   4,C   5)          119.68  0.000868   -0.22    119.46   
    36. A(C   4,C   5,C   6)          120.39 -0.000431    0.12    120.51   
    37. A(C   6,C   5,H  14)          119.68  0.000669   -0.19    119.49   
    38. A(C   4,C   5,H  14)          119.92 -0.000238    0.07    120.00   
    39. A(C   1,C   6,H  15)          120.88  0.001838   -0.51    120.37   
    40. A(C   1,C   6,C   5)          120.32 -0.000206    0.03    120.35   
    41. A(C   5,C   6,H  15)          118.81 -0.001632    0.47    119.28   
    42. A(C   8,C   7,H  16)          126.43 -0.001463    0.50    126.93   
    43. A(C   0,C   7,H  16)          127.42  0.002646   -0.68    126.74   
    44. A(C   0,C   7,C   8)          106.16 -0.001183    0.18    106.33   
    45. A(C   9,C   8,H  17)          126.52  0.001040   -0.23    126.29   
    46. A(C   7,C   8,H  17)          127.31 -0.000737    0.31    127.62   
    47. A(C   7,C   8,C   9)          106.17 -0.000303   -0.08    106.09   
    48. A(O  10,C   9,H  18)          122.15  0.012063   -3.25    118.90   
    49. A(C   8,C   9,H  18)          128.33 -0.009801    2.78    131.11   
    50. A(C   8,C   9,O  10)          109.53 -0.002261    0.47    110.00   
    51. A(C   0,O  10,C   9)          109.12  0.004577   -0.74    108.38   
    52. D(C   6,C   1,C   0,C   7)      0.75  0.000021   -0.10      0.65   
    53. D(C   2,C   1,C   0,O  10)      0.70  0.000027   -0.12      0.58   
    54. D(C   6,C   1,C   0,O  10)   -179.29  0.000030   -0.12   -179.41   
    55. D(C   2,C   1,C   0,C   7)   -179.27  0.000019   -0.09   -179.36   
    56. D(C   3,C   2,C   1,C   6)     -0.03 -0.000002    0.01     -0.03   
    57. D(H  11,C   2,C   1,C   0)      0.01  0.000006   -0.01     -0.00   
    58. D(H  11,C   2,C   1,C   6)    180.00  0.000004   -0.01    179.99   
    59. D(C   3,C   2,C   1,C   0)    179.98  0.000000   -0.00    179.98   
    60. D(H  12,C   3,C   2,H  11)      0.01  0.000001   -0.00      0.00   
    61. D(H  12,C   3,C   2,C   1)   -179.96  0.000005   -0.02   -179.98   
    62. D(C   4,C   3,C   2,C   1)      0.02  0.000006   -0.02      0.00   
    63. D(C   4,C   3,C   2,H  11)    179.99  0.000002   -0.00    179.99   
    64. D(H  13,C   4,C   3,C   2)    180.00 -0.000005    0.01    180.01   
    65. D(C   5,C   4,C   3,H  12)    179.97 -0.000001    0.00    179.97   
    66. D(C   5,C   4,C   3,C   2)     -0.01 -0.000002    0.00     -0.01   
    67. D(H  13,C   4,C   3,H  12)     -0.02 -0.000004    0.01     -0.01   
    68. D(H  14,C   5,C   4,H  13)     -0.03 -0.000000    0.00     -0.03   
    69. D(H  14,C   5,C   4,C   3)    179.98 -0.000003    0.01    179.99   
    70. D(C   6,C   5,C   4,H  13)   -179.99 -0.000004    0.01   -179.98   
    71. D(C   6,C   5,C   4,C   3)      0.02 -0.000007    0.02      0.04   
    72. D(H  15,C   6,C   5,H  14)     -0.02  0.000005   -0.01     -0.04   
    73. D(C   1,C   6,C   5,H  14)   -180.00  0.000008   -0.02   -180.02   
    74. D(C   1,C   6,C   5,C   4)     -0.04  0.000011   -0.02     -0.06   
    75. D(H  15,C   6,C   1,C   2)   -179.93 -0.000002    0.01   -179.92   
    76. D(H  15,C   6,C   1,C   0)      0.05 -0.000005    0.01      0.07   
    77. D(H  15,C   6,C   5,C   4)    179.94  0.000008   -0.02    179.92   
    78. D(C   5,C   6,C   1,C   2)      0.04 -0.000007    0.01      0.06   
    79. D(C   5,C   6,C   1,C   0)   -179.97 -0.000010    0.02   -179.95   
    80. D(H  16,C   7,C   0,C   1)      0.03  0.000017   -0.04     -0.00   
    81. D(C   8,C   7,C   0,O  10)      0.02  0.000009   -0.02     -0.00   
    82. D(C   8,C   7,C   0,C   1)    179.99  0.000020   -0.05    179.95   
    83. D(H  16,C   7,C   0,O  10)   -179.94  0.000005   -0.01   -179.95   
    84. D(H  17,C   8,C   7,H  16)     -0.02  0.000003   -0.00     -0.03   
    85. D(H  17,C   8,C   7,C   0)   -179.98 -0.000003    0.01   -179.98   
    86. D(C   9,C   8,C   7,H  16)    179.94 -0.000008    0.03    179.97   
    87. D(C   9,C   8,C   7,C   0)     -0.02 -0.000013    0.04      0.02   
    88. D(H  18,C   9,C   8,H  17)     -0.04 -0.000006    0.02     -0.02   
    89. D(H  18,C   9,C   8,C   7)    180.00  0.000006   -0.02    179.98   
    90. D(O  10,C   9,C   8,H  17)    179.98  0.000004   -0.01    179.97   
    91. D(O  10,C   9,C   8,C   7)      0.02  0.000016   -0.05     -0.03   
    92. D(C   0,O  10,C   9,H  18)   -179.99  0.000003   -0.00   -179.99   
    93. D(C   0,O  10,C   9,C   8)     -0.00 -0.000010    0.03      0.03   
    94. D(C   9,O  10,C   0,C   7)     -0.01  0.000001   -0.00     -0.01   
    95. D(C   9,O  10,C   0,C   1)   -179.99 -0.000002    0.02   -179.97   
    ----------------------------------------------------------------------------

Geometry step timings:
Preparation and reading OPT file:      0.000 s (10.550 %)
Internal coordinates            :      0.000 s ( 0.761 %)
B/P matrices and projection     :      0.001 s (27.238 %)
Hessian update/contruction      :      0.001 s (14.989 %)
Making the step                 :      0.001 s (20.289 %)
Converting the step to Cartesian:      0.000 s ( 3.043 %)
Storing new data                :      0.000 s ( 1.014 %)
Checking convergence            :      0.000 s ( 0.380 %)
Final printing                  :      0.001 s (21.709 %)
Total time                      :      0.004 s

Time for energy+gradient        :     30.722 s
Time for complete geometry iter :     30.946 s

         *************************************************************
         *                GEOMETRY OPTIMIZATION CYCLE   3            *
         *************************************************************
---------------------------------
CARTESIAN COORDINATES (ANGSTROEM)
---------------------------------
  C     -0.435946   -1.092173   -0.024807
  C     -0.779080   -2.507044   -0.049022
  C      0.205134   -3.485019    0.192258
  C     -0.122435   -4.842987    0.169767
  C     -1.436288   -5.247043   -0.093648
  C     -2.419830   -4.278744   -0.334349
  C     -2.097549   -2.920837   -0.313622
  C     -1.182245    0.056235   -0.210094
  C     -0.273857    1.155725   -0.061606
  C      0.954074    0.601749    0.201631
  O      0.857462   -0.750060    0.224294
  H      1.231737   -3.178821    0.398653
  H      0.652354   -5.589952    0.359277
  H     -1.693481   -6.308925   -0.111259
  H     -3.448525   -4.584440   -0.541123
  H     -2.879954   -2.183038   -0.505351
  H     -2.246528    0.112653   -0.424757
  H     -0.498051    2.217287   -0.138994
  H      1.921083    1.061757    0.381264

----------------------------
CARTESIAN COORDINATES (A.U.)
----------------------------
  NO LB      ZA    FRAG     MASS         X           Y           Z
   0 C     6.0000    0    12.011   -0.823819   -2.063909   -0.046879
   1 C     6.0000    0    12.011   -1.472247   -4.737627   -0.092638
   2 C     6.0000    0    12.011    0.387647   -6.585731    0.363315
   3 C     6.0000    0    12.011   -0.231368   -9.151919    0.320814
   4 C     6.0000    0    12.011   -2.714191   -9.915475   -0.176969
   5 C     6.0000    0    12.011   -4.572816   -8.085654   -0.631829
   6 C     6.0000    0    12.011   -3.963793   -5.519583   -0.592660
   7 C     6.0000    0    12.011   -2.234119    0.106269   -0.397019
   8 C     6.0000    0    12.011   -0.517515    2.184004   -0.116418
   9 C     6.0000    0    12.011    1.802938    1.137142    0.381028
  10 O     8.0000    0    15.999    1.620368   -1.417409    0.423854
  11 H     1.0000    0     1.008    2.327645   -6.007101    0.753344
  12 H     1.0000    0     1.008    1.232771  -10.563478    0.678935
  13 H     1.0000    0     1.008   -3.200215  -11.922141   -0.210249
  14 H     1.0000    0     1.008   -6.516768   -8.663337   -1.022574
  15 H     1.0000    0     1.008   -5.442325   -4.125344   -0.954975
  16 H     1.0000    0     1.008   -4.245322    0.212883   -0.802674
  17 H     1.0000    0     1.008   -0.941180    4.190065   -0.262661
  18 H     1.0000    0     1.008    3.630322    2.006430    0.720485

--------------------------------
INTERNAL COORDINATES (ANGSTROEM)
--------------------------------
 C      0   0   0     0.000000000000     0.00000000     0.00000000
 C      1   0   0     1.456085712796     0.00000000     0.00000000
 C      2   1   0     1.408306262113   120.47999962     0.00000000
 C      3   2   1     1.397098802324   120.55513573   179.98241480
 C      4   3   2     1.399592493656   120.24773500     0.00000000
 C      5   4   3     1.401034140136   119.45989072     0.00000000
 C      6   5   4     1.395780992733   120.51304563     0.03667666
 C      1   2   3     1.382076209697   132.68218512   180.63689977
 C      8   1   2     1.433909322497   106.33027999   179.94548910
 C      9   8   1     1.372587553799   106.08886939     0.00000000
 O     10   9   8     1.355447372827   109.99623043   359.97280789
 H      3   2   1     1.090994501848   119.67818808     0.00000000
 H      4   3   2     1.092780095772   119.69431076   180.02105815
 H      5   4   3     1.092726908116   120.30011080   180.01168549
 H      6   5   4     1.092894744548   119.99733433   179.99027311
 H      7   6   5     1.092367166528   119.28145815   179.91888855
 H      8   1   2     1.087180288014   126.74121510     0.00000000
 H      9   8   1     1.087734091899   127.61761370   180.02466360
 H     10   9   8     1.085809774914   131.10726795   179.98584281

---------------------------
INTERNAL COORDINATES (A.U.)
---------------------------
 C      0   0   0     0.000000000000     0.00000000     0.00000000
 C      1   0   0     2.751603224701     0.00000000     0.00000000
 C      2   1   0     2.661313148080   120.47999962     0.00000000
 C      3   2   1     2.640134118423   120.55513573   179.98241480
 C      4   3   2     2.644846512101   120.24773500     0.00000000
 C      5   4   3     2.647570829130   119.45989072     0.00000000
 C      6   5   4     2.637643819198   120.51304563     0.03667666
 C      1   2   3     2.611745532535   132.68218512   180.63689977
 C      8   1   2     2.709695920396   106.33027999   179.94548910
 C      9   8   1     2.593814571508   106.08886939     0.00000000
 O     10   9   8     2.561424323586   109.99623043   359.97280789
 H      3   2   1     2.061680822107   119.67818808     0.00000000
 H      4   3   2     2.065055105610   119.69431076   180.02105815
 H      5   4   3     2.064954595505   120.30011080   180.01168549
 H      6   5   4     2.065271760397   119.99733433   179.99027311
 H      7   6   5     2.064274782426   119.28145815   179.91888855
 H      8   1   2     2.054473002544   126.74121510     0.00000000
 H      9   8   1     2.055519540218   127.61761370   180.02466360
 H     10   9   8     2.051883108122   131.10726795   179.98584281


           ************************************************************
           *        Program running with 8 parallel MPI-processes     *
           *              working on a common directory               *
           ************************************************************
------------------------------------------------------------------------------
                   ___                                                        
                  /   \      - P O W E R E D   B Y -                         
                 /     \                                                     
                 |  |  |   _    _      __       _____    __    __             
                 |  |  |  | |  | |    /  \     |  _  \  |  |  /  |          
                  \  \/   | |  | |   /    \    | | | |  |  | /  /          
                 / \  \   | |__| |  /  /\  \   | |_| |  |  |/  /          
                |  |  |   |  __  | /  /__\  \  |    /   |      \           
                |  |  |   | |  | | |   __   |  |    \   |  |\   \          
                \     /   | |  | | |  |  |  |  | |\  \  |  | \   \       
                 \___/    |_|  |_| |__|  |__|  |_| \__\ |__|  \__/        
                                                                              
                      - O R C A' S   B I G   F R I E N D -                    
                                      &                                       
                       - I N T E G R A L  F E E D E R -                       
                                                                              
 v1 FN, 2020, v2 2021, v3 2022-2024                                           
------------------------------------------------------------------------------


----------------------
SHARK INTEGRAL PACKAGE
----------------------

Number of atoms                             ...     19
Number of basis functions                   ...    194
Number of shells                            ...     90
Maximum angular momentum                    ...      2
Integral batch strategy                     ... SHARK/LIBINT Hybrid
RI-J (if used) integral strategy            ... SPLIT-RIJ (Revised 2003 algorithm where possible)
Printlevel                                  ...      1
Contraction scheme used                     ... SEGMENTED contraction
Prescreening option                         ... SCHWARTZ
   Thresh                                   ... 1.000e-12
   Tcut                                     ... 1.000e-14
   Tpresel                                  ... 1.000e-14 
Coulomb Range Separation                    ... NOT USED
Exchange Range Separation                   ... NOT USED
Multipole approximations                    ... NOT USED
Finite Nucleus Model                        ... NOT USED
CABS basis                                  ... NOT available
Auxiliary Coulomb fitting basis             ... AVAILABLE
   # of basis functions in Aux-J            ...    627
   # of shells in Aux-J                     ...    205
   Maximum angular momentum in Aux-J        ...      4
Auxiliary J/K fitting basis                 ... NOT available
Auxiliary Correlation fitting basis         ... AVAILABLE
   # of basis functions in Aux-C            ...    640
   # of shells in Aux-C                     ...    224
   Maximum angular momentum in Aux-C        ...      3
Auxiliary 'external' fitting basis          ... NOT available

Checking pre-screening integrals            ... done (  0.0 sec) Dimension = 90
Check shell pair data                       ... done (  0.0 sec)
Shell pair information
Shell pair cut-off parameter TPreSel        ...   1.0e-14
Total number of shell pairs                 ...      4095
Shell pairs after pre-screening             ...      3728
Total number of primitive shell pairs       ...     15045
Primitive shell pairs kept                  ...      9955
          la=0 lb=0:   1113 shell pairs
          la=1 lb=0:   1347 shell pairs
          la=1 lb=1:    434 shell pairs
          la=2 lb=0:    483 shell pairs
          la=2 lb=1:    294 shell pairs
          la=2 lb=2:     57 shell pairs

Calculating one electron integrals          ... done (  0.0 sec)
Calculating RI/J V-Matrix + Cholesky decomp.... done (  0.0 sec)
Calculating RI/C V-Matrix + Cholesky decomp.... done (  0.0 sec)
Calculating Nuclear repulsion               ... done (  0.0 sec) ENN=    538.054678756712 Eh

Diagonalization of the overlap matrix:
Smallest eigenvalue                        ... 3.065e-04
Time for diagonalization                   ...    0.004 sec
Threshold for overlap eigenvalues          ... 1.000e-07
Number of eigenvalues below threshold      ... 0
Time for construction of square roots      ...    0.002 sec
Total time needed                          ...    0.008 sec

-------------------
DFT GRID GENERATION
-------------------

General Integration Accuracy     IntAcc      ... 4.388
Radial Grid Type                 RadialGrid  ... OptM3 with GC (2021)
Angular Grid (max. ang.)         AngularGrid ... 4 (Lebedev-302)
Angular grid pruning method      GridPruning ... 4 (adaptive)
Weight generation scheme         WeightScheme... mBecke (2022)
Basis function cutoff            BFCut       ... 1.0000e-12
Integration weight cutoff        WCut        ... 1.0000e-14
Partially contracted basis set               ... off
Rotationally invariant grid construction     ... off
Angular grids for H and He will be reduced by one unit

Total number of grid points                  ...    91834
Total number of batches                      ...     1443
Average number of points per batch           ...       63
Average number of grid points per atom       ...     4833

--------------------
COSX GRID GENERATION
--------------------

GRIDX 1
-------
General Integration Accuracy     IntAcc      ... 3.816
Radial Grid Type                 RadialGrid  ... OptM3 with GC (2021)
Angular Grid (max. ang.)         AngularGrid ... 1 (Lebedev-50)
Angular grid pruning method      GridPruning ... 4 (adaptive)
Weight generation scheme         WeightScheme... mBecke (2022)
Basis function cutoff            BFCut       ... 1.0000e-12
Integration weight cutoff        WCut        ... 1.0000e-14
Partially contracted basis set               ... on
Rotationally invariant grid construction     ... off
Angular grids for H and He will be reduced by one unit

Total number of grid points                  ...    11735
Total number of batches                      ...      101
Average number of points per batch           ...      116
Average number of grid points per atom       ...      618
UseSFitting                                  ... on

GRIDX 2
-------
General Integration Accuracy     IntAcc      ... 4.020
Radial Grid Type                 RadialGrid  ... OptM3 with GC (2021)
Angular Grid (max. ang.)         AngularGrid ... 2 (Lebedev-110)
Angular grid pruning method      GridPruning ... 4 (adaptive)
Weight generation scheme         WeightScheme... mBecke (2022)
Basis function cutoff            BFCut       ... 1.0000e-12
Integration weight cutoff        WCut        ... 1.0000e-14
Partially contracted basis set               ... on
Rotationally invariant grid construction     ... off
Angular grids for H and He will be reduced by one unit

Total number of grid points                  ...    25773
Total number of batches                      ...      210
Average number of points per batch           ...      122
Average number of grid points per atom       ...     1356
UseSFitting                                  ... on

GRIDX 3
-------
General Integration Accuracy     IntAcc      ... 4.338
Radial Grid Type                 RadialGrid  ... OptM3 with GC (2021)
Angular Grid (max. ang.)         AngularGrid ... 3 (Lebedev-194)
Angular grid pruning method      GridPruning ... 4 (adaptive)
Weight generation scheme         WeightScheme... mBecke (2022)
Basis function cutoff            BFCut       ... 1.0000e-12
Integration weight cutoff        WCut        ... 1.0000e-14
Partially contracted basis set               ... on
Rotationally invariant grid construction     ... off
Angular grids for H and He will be reduced by one unit

Total number of grid points                  ...    56702
Total number of batches                      ...      454
Average number of points per batch           ...      124
Average number of grid points per atom       ...     2984
UseSFitting                                  ... on
Initializing property integral containers    ... done (  0.0 sec)

SHARK setup successfully completed in   1.1 seconds

Maximum memory used throughout the entire STARTUP-calculation: 24.8 MB


           ************************************************************
           *        Program running with 8 parallel MPI-processes     *
           *              working on a common directory               *
           ************************************************************
Occupation numbers will be reassigned to an Aufbau configuration
             **** ENERGY FILE WAS UPDATED (calc.en.tmp) ****
Finished Guess after   0.2 sec
Maximum memory used throughout the entire GUESS-calculation: 10.8 MB


           ************************************************************
           *        Program running with 8 parallel MPI-processes     *
           *              working on a common directory               *
           ************************************************************
--------------------
CPCM SOLVATION MODEL
--------------------
CPCM parameters:
  Epsilon                                         ...      16.7000
  Refrac                                          ...       1.2750
  Rsolv                                           ...       1.3000
  Surface type                                    ... GAUSSIAN VDW
  Discretization scheme                           ... Constant charge density
    Threshold for H atoms                         ...       5.0000 (charges/Ang^2)
    Threshold for non-H atoms                     ...       5.0000 (charges/Ang^2)
  Epsilon function type                           ...         CPCM
Solvent:                                          ... CUSTOM
Radii:
  Scheme                                          ... Element-dependent radii
  Radius for C  used is    3.8550 Bohr (=   2.0400 Ang.)
  Radius for O  used is    3.4469 Bohr (=   1.8240 Ang.)
  Radius for H  used is    2.4944 Bohr (=   1.3200 Ang.)
Calculating surface                               ...        done! (  0.0s)
Cavity surface points                             ...         1879
Cavity Volume                                     ...    1249.2072
Cavity Surface-area                               ...     676.9480
Calculating surface distance matrix               ...        done! (  0.1s)
Performing Cholesky decomposition & store         ...        done! (  0.1s)
Overall time for CPCM initialization              ...                 0.2s

----------------------------------------D-I-I-S--------------------------------------------
Iteration    Energy (Eh)           Delta-E    RMSDP     MaxDP     DIISErr   Damp  Time(sec)
-------------------------------------------------------------------------------------------
               ***  Starting incremental Fock matrix formation  ***
    1    -459.7779612300221288     0.00e+00  1.94e-04  3.29e-03  1.59e-02  0.700   1.2
    2    -459.7785094003749009    -5.48e-04  1.63e-04  2.81e-03  1.27e-02  0.700   0.7
                               ***Turning on AO-DIIS***
    3    -459.7789362328298921    -4.27e-04  1.32e-04  2.50e-03  9.72e-03  0.700   0.8
    4    -459.7792559249578517    -3.20e-04  3.37e-04  6.36e-03  7.12e-03  0.000   1.1
                              *** Initializing SOSCF ***
---------------------------------------S-O-S-C-F--------------------------------------
Iteration    Energy (Eh)           Delta-E    RMSDP     MaxDP     MaxGrad    Time(sec)
--------------------------------------------------------------------------------------
    5    -459.7801110989009885    -8.55e-04  2.80e-05  7.92e-04  8.22e-04     1.2
               *** Restarting incremental Fock matrix formation ***
    6    -459.7801143690738854    -3.27e-06  2.01e-05  7.63e-04  2.19e-04     2.0
    7    -459.7801156877895892    -1.32e-06  1.61e-05  4.40e-04  1.57e-04     0.9
    8    -459.7801161516706543    -4.64e-07  4.39e-06  1.02e-04  4.40e-05     0.9
    9    -459.7801161953155997    -4.36e-08  1.26e-06  3.80e-05  9.14e-06     0.9
   10    -459.7801161969803161    -1.66e-09  5.78e-07  1.37e-05  6.25e-06     0.8
   11    -459.7801161988978720    -1.92e-09  1.28e-07  4.10e-06  1.19e-06     0.8
   12    -459.7801161987338219     1.64e-10  5.98e-08  1.70e-06  5.99e-07     0.7
                 **** Energy Check signals convergence ****

               *****************************************************
               *                     SUCCESS                       *
               *           SCF CONVERGED AFTER  12 CYCLES          *
               *****************************************************

Recomputing exchange energy using gridx3       ... done (    1.457 sec)
Old exchange energy                            :    -33.281426441 Eh
New exchange energy                            :    -33.281451275 Eh
Exchange energy change after final integration :     -0.000024834 Eh
Total energy after final integration           :   -459.780141033 Eh
             **** ENERGY FILE WAS UPDATED (calc.en.tmp) ****

----------------
TOTAL SCF ENERGY
----------------

Total Energy       :       -459.78014103261853 Eh          -12511.25370 eV

Components:
Nuclear Repulsion  :        538.05467875671184 Eh           14641.21215 eV
Electronic Energy  :       -997.82670491357021 Eh          -27152.24503 eV
One Electron Energy:      -1688.82712483295586 Eh          -45955.32239 eV
Two Electron Energy:        691.00041991938565 Eh           18803.07736 eV
CPCM Dielectric    :         -0.00809004187546 Eh              -0.22014 eV

Virial components:
Potential Energy   :       -915.49793097344639 Eh          -24911.96520 eV
Kinetic Energy     :        455.71778994082786 Eh           12400.71150 eV
Virial Ratio       :          2.00891418149886

DFT components:
N(Alpha)           :       37.999969592062 electrons
N(Beta)            :       37.999969592062 electrons
N(Total)           :       75.999939184124 electrons
E(X)               :      -29.582951618596 Eh       
E(C)               :       -1.880103289757 Eh       
E(XC)              :      -31.463054908353 Eh       

CPCM Solvation Model Properties:
Surface-charge          :         -0.02049074382886
Corrected charge        :          0.00000000000000
Outlying charge corr.   :          0.00002740580255 Eh               0.00075 eV
Free-energy (cav+disp)  :  This term is not implemented in the current solvation scheme

---------------
SCF CONVERGENCE
---------------

  Last Energy change         ...   -1.6405e-10  Tolerance :   1.0000e-09
  Last MAX-Density change    ...    1.6993e-06  Tolerance :   1.0000e-08
  Last RMS-Density change    ...    5.9832e-08  Tolerance :   1.0000e-09
  Last DIIS Error            ...    8.2201e-04  Tolerance :   1.0000e-08
  Last Orbital Gradient      ...    5.9887e-07  Tolerance :   2.0000e-06
  Last Orbital Rotation      ...    1.6430e-06  Tolerance :   2.0000e-06


Total SCF time: 0 days 0 hours 0 min 13 sec 
Finished LeanSCF after  13.8 sec

Maximum memory used throughout the entire LEANSCF-calculation: 21.3 MB


           ************************************************************
           *        Program running with 8 parallel MPI-processes     *
           *              working on a common directory               *
           ************************************************************

------------------------------------------------------------------------------
                                ORCA  MP2 
------------------------------------------------------------------------------

Freezing NCore=22 chemical core electrons

----------------------
RI-MP2 ENERGY+GRADIENT
----------------------
Dimension of the orbital basis            ...  194
Dimension of the AuxC basis               ...  640
Memory devoted to MP2                     ... 8000 MB   
Data format for matrix containers         ... DOUBLE
Compression type for matrix containers    ... UNCOMPRESSED
Overall scaling of the MP2 energy         ...   2.700e-01

-----------------------
SHARK RI TRANSFORMATION
-----------------------

Number of basis functions                ...    194
Number of aux functions                  ...    640
Number of operators                      ...      1
Generation of IJK                        ... YES
Generation of IAK                        ... YES
Generation of ABK                        ... NO
Orbital Range Operator  0:    0-  37 to   38- 193

Aux basis identifier                     ...   AUXC
Contraction scheme used                  ... SEGMENTED
Do orthogonalization                     ... YES
All operator combinations                ... NO
Transpose (ia|K)                         ... NO
Integral generator used                  ... LIBINT
Starting integral generation + trafo... 
Half trafo (segmented) done. Total time =  0.1 sec. integrals=  0.1 sec trafo=  0.0 sec
Integral generation and half transformation done (  0.1 sec)

Reading or making V^(-1/2)          ... done (  0.0 sec)
Sorting IJK integrals               ... done (  0.0 sec)
Sorting IAK integrals               ... done (  0.1 sec)

SHARK RI integral transformation done. Total time =  0.2 sec.

Opening buffers                              ... done
Frozen core precalculation                   ... done

Starting loop over batches of integrals:

Operator 0  - window                       ... ( 11- 37)x( 38-193)
Operator 0  - Memory available             ...  8000 MB
Operator 0  - Memory needed per MO         ...   0.8 MB
Operator 0  - Number of orbitals per batch ... 4
Operator 0  - Number of batches            ... 1

OPERATOR  0   PASS   0:  MOs    11 ...   14 +   15 ...   18 +   19 ...   22 +   23 ...   26
                            +   27 ...   30 +   31 ...   34 +   35 ...   37
  Reading integrals       ... ok
  Internal MO  13
Closing buffer GIPV ( 0.02 GB; CompressionRatio= 1.00)
Time spent in pair loops =     0.790 sec
Deleting buffers (Ka|jb) ...done

-----------------------------------------------
 RI-MP2 CORRELATION ENERGY:     -0.491089226 Eh
-----------------------------------------------


---------------------
MP2 DENSITY FORMATION
---------------------

Completing the external part of the density      ... done
Storing the unrelaxed density                    ... done

Re-sorting 3-index density container for op 0    ... done
Computing external part of the Lagrangian        ... done
Calculating the xc-kernel                        ... done
Calculating G(D)                                 ... done
Completing the Lagrangian                        ... done
Solving the Z-vector equations                   ... Using XC Grid                  ... (calc.grid_cpscf.tmp) 
Recalculating density on grid  ... (calc.grho_cpscf0.tmp) done
Calculating the xc-kernel      ... (calc.fxc_cpscf0.tmp) done

-------------------
SHARK CP-SCF DRIVER
-------------------

Dimension of the orbital basis          ...    194
Dimension of the CPSCF-problem          ...   5928
Number of operators                     ...      1
Max. number of iterations               ...    128
Convergence Tolerance                   ... 3.0e-05
Number of perturbations                 ...      1
Perturbation type                       ... REAL

----------------------------
POPLE LINEAR EQUATION SOLVER
----------------------------

  ITERATION   0:   ||err||_max =   4.5798e-02 (   0.7 sec)
  ITERATION   1:   ||err||_max =   1.4183e-02 (   0.7 sec)
  ITERATION   2:   ||err||_max =   5.6117e-03 (   0.7 sec)
  ITERATION   3:   ||err||_max =   1.6575e-03 (   0.7 sec)
  ITERATION   4:   ||err||_max =   6.0515e-04 (   0.7 sec)
  ITERATION   5:   ||err||_max =   1.7953e-04 (   0.7 sec)
  ITERATION   6:   ||err||_max =   6.6981e-05 (   0.7 sec)
  ITERATION   7:   ||err||_max =   2.4138e-05 (   0.7 sec)
done
Finalizing the relaxed density                   ... done
Transforming P to the AO basis                   ... done
Storing the relaxed density                      ... done

------------------------------------
ENERGY WEIGHTED DENSITY FINALIZATION
------------------------------------

Gathering the parts of the W-matrix              ... done
Forming the Z-density                            ... done
Transforming Z to the AO basis                   ... done
Calculating G(Z)                                 ... done
Finalizing the W-matrix                          ... done
Transforming W to the AO basis and storing       ... done

----------------------------------
MP2 DERIVATIVE INTEGRAL GENERATION
----------------------------------

Input SCF Electron Density              ... calc.scfp
Input Correlated Electron Density       ... calc.pmp2re
Input Energy Weighted Density           ... calc.wmp2.tmp

Nuclear repulsion gradient              ... done (  0.0 sec)
HCore & Overlap gradient  (SHARK)       ... done (  0.1 sec)
Two-electron RIJ gradient terms         ... done (  0.5 sec)

-----------------------------------------------------------
MP2 COSX Grid Generation
-----------------------------------------------------------

General Integration Accuracy     IntAcc      ... 4.871
Radial Grid Type                 RadialGrid  ... OptM3 with GC (2021)
Angular Grid (max. ang.)         AngularGrid ... 4 (Lebedev-302)
Angular grid pruning method      GridPruning ... 4 (adaptive)
Weight generation scheme         WeightScheme... mBecke (2022)
Basis function cutoff            BFCut       ... 1.0000e-12
Integration weight cutoff        WCut        ... 1.0000e-14
Partially contracted basis set               ... on
Rotationally invariant grid construction     ... off
Angular grids for H and He will be reduced by one unit

Total number of grid points                  ...   106377
Total number of batches                      ...      840
Average number of points per batch           ...      126
Average number of grid points per atom       ...     5599
UseSFitting                                  ... on
Two-electron COSX gradient terms        ... 
Integration Timings:
Total Time                  =     4.7 sec
Basis fcn evaluation        =     0.1 sec
Density evaluation          =     0.1 sec
A evaluation                =     3.7 sec
A derivative evaluation     =     0.0 sec
S-fit derivative evaluation =     0.1 sec
anal. over. der. evaluation =     0.0 sec
num. over. der. evaluation  =     0.4 sec
K(P) evaluation             =     0.1 sec
finalize                    =     0.1 sec

done (  5.4 sec)
CPCM gradient                           ... done (  0.5 sec)
DFT XC gradient                         ... Exchange-correlation gradient    ... done
done (  0.6 sec)
Empirical dispersion gradient           ... 
-------------------
DISPERSION GRADIENT
-------------------

   1   C   :    0.000473663    0.000955490    0.000065441
   2   C   :   -0.000025641   -0.000126900   -0.000001254
   3   C   :    0.000068033   -0.000085360    0.000017265
   4   C   :    0.000074692   -0.000170387    0.000021673
   5   C   :   -0.000034137   -0.000147309   -0.000002156
   6   C   :   -0.000140660   -0.000122607   -0.000025617
   7   C   :   -0.000089415   -0.000062823   -0.000017180
   8   C   :    0.000272969    0.000301804    0.000045619
   9   C   :    0.000006710   -0.000238169    0.000008713
  10   C   :   -0.000571828   -0.000395981   -0.000102769
  11   O   :    0.000050955    0.000150576    0.000005337
  12   H   :    0.000124963   -0.000055804    0.000028359
  13   H   :    0.000079715   -0.000087726    0.000019856
  14   H   :   -0.000027069   -0.000112775   -0.000001829
  15   H   :   -0.000110732   -0.000042231   -0.000021933
  16   H   :   -0.000134434    0.000006735   -0.000028901
  17   H   :   -0.000084797    0.000095131   -0.000019753
  18   H   :   -0.000009238    0.000089997   -0.000004616
  19   H   :    0.000076250    0.000048339    0.000013746

Difference to translation invariance:
           :   -0.0000000000    0.0000000000    0.0000000000

Difference to rotation invariance:
           :    0.0000000000    0.0000000000   -0.0000000000

Norm of the Dispersion gradient    ...    0.0014609922
RMS gradient                       ...    0.0001935131
MAX gradient                       ...    0.0009554903
done (  0.0 sec)

-------
TIMINGS
-------

Total time                :   17.173 sec
Integral trafo            :    0.243 sec (  1.4%)
FC preparation            :    0.057 sec (  0.3%)
I/O of integrals          :    0.075 sec (  0.4%)
K(i,j) operators          :    0.100 sec (  0.6%)
T(i,j) pair energies      :    0.020 sec (  0.1%)
V**(-1/2)                 :    0.118 sec (  0.7%)
Gamma(ia|P)               :    0.098 sec (  0.6%)
Gamma-Trafo               :    0.038 sec (  0.2%)
D(virtual)                :    0.004 sec (  0.0%)
D(internal)               :    0.143 sec (  0.8%)
W(virtual)                :    0.009 sec (  0.0%)
W(internal)               :    0.160 sec (  0.9%)
L(virtual)                :    0.168 sec (  1.0%)
L(internal)               :    0.016 sec (  0.1%)
XC kernel                 :    0.020 sec (  0.1%)
G(D)                      :    1.251 sec (  7.3%)
G(Z)                      :    1.274 sec (  7.4%)
Z-vector solution         :    5.605 sec ( 32.6%)
3-index derivative        :    0.254 sec (  1.5%)
2-index derivative        :    0.030 sec (  0.2%)
Fock matrix gradient      :    7.139 sec ( 41.6%)


---------------------------------------
MP2 TOTAL ENERGY:     -460.271230259 Eh
---------------------------------------

The final MP2 gradient
  0:   0.00751757  -0.00649194   0.00171524
  1:  -0.00306403   0.00181357  -0.00067020
  2:  -0.00112002   0.00131557  -0.00026684
  3:   0.00060280   0.00001954   0.00012610
  4:   0.00012749   0.00038463   0.00000670
  5:   0.00049491   0.00071964   0.00009245
  6:   0.00192971   0.00109327   0.00034077
  7:  -0.00430791  -0.00005507  -0.00089482
  8:  -0.00122299   0.00386720  -0.00032780
  9:   0.00781719  -0.00748605   0.00174530
 10:  -0.00607557   0.00116173  -0.00124035
 11:   0.00095961  -0.00037859   0.00021294
 12:   0.00040289  -0.00062240   0.00011288
 13:  -0.00014571  -0.00080174  -0.00000605
 14:  -0.00065948  -0.00023100  -0.00013836
 15:  -0.00107668  -0.00011606  -0.00023246
 16:  -0.00029035   0.00068012  -0.00007943
 17:   0.00005318   0.00048242   0.00000501
 18:  -0.00191460   0.00466036  -0.00051771

-----------------------------------
NORM OF THE MP2 GRADIENT:  0.018723
-----------------------------------

Maximum memory used throughout the entire MP2-calculation: 40.0 MB


-------------------------------------------------------------------------------
                          DFT DISPERSION CORRECTION                            
                                                                               
                              DFTD3 V3.1  Rev 1                                
                          USING Becke-Johnson damping                          
-------------------------------------------------------------------------------
-------------------------   ----------------
Dispersion correction           -0.016448034
-------------------------   ----------------


-------------------------   --------------------
FINAL SINGLE POINT ENERGY      -460.287678292528
-------------------------   --------------------

------------------------------------------------------------------------------
                         ORCA GEOMETRY RELAXATION STEP
------------------------------------------------------------------------------

Reading the OPT-File                    .... done
Getting information on internals        .... done
Copying old internal coords+grads       .... done
Making the new internal coordinates     .... (2022 redundants) done
Validating the new internal coordinates .... (2022 redundants) done
Calculating the B-matrix                .... done
Calculating the G,G- and P matrices     .... done
Transforming gradient to internals      .... done
Projecting the internal gradient        .... done
Number of atoms                         ....  19
Number of internal coordinates          ....  95
Current Energy                          ....  -460.287678293 Eh
Current gradient norm                   ....     0.018723316 Eh/bohr
Maximum allowed component of the step   ....  0.300
Current trust radius                    ....  0.300
Updating the Hessian (BFGS)             .... done
Forming the augmented Hessian           .... done
Diagonalizing the augmented Hessian     .... done
Last element of RFO vector              ....  0.998779299
Lowest eigenvalues of augmented Hessian:
 -0.000492088  0.013585557  0.020553664  0.023801010  0.024281929
Length of the computed step             ....  0.049455844
The final length of the internal step   ....  0.049455844
Converting the step to Cartesian space:
 Initial RMS(Int)=    0.0050740625
Transforming coordinates:
 Iter   0:  RMS(Cart)=    0.0109356536 RMS(Int)=    1.1164793091
done
Storing new coordinates                 .... done
The predicted energy change is          ....    -0.000246646
Previously predicted energy change      ....    -0.002067290
Actually observed energy change         ....    -0.002472425
Ratio of predicted to observed change   ....     1.195974149
New trust radius                        ....     0.450000000

                                .--------------------.
          ----------------------|Geometry convergence|-------------------------
          Item                value                   Tolerance       Converged
          ---------------------------------------------------------------------
          Energy change      -0.0024724248            0.0000010000      NO
          RMS gradient        0.0011530625            0.0000300000      NO
          MAX gradient        0.0057058712            0.0001000000      NO
          RMS step            0.0050740625            0.0006000000      NO
          MAX step            0.0283189089            0.0010000000      NO
          ........................................................
          Max(Bonds)      0.0060      Max(Angles)    1.62
          Max(Dihed)        0.08      Max(Improp)    0.00
          ---------------------------------------------------------------------

The optimization has not yet converged - more geometry cycles are needed


    ---------------------------------------------------------------------------
                         Redundant Internal Coordinates
                            (Angstroem and degrees)

        Definition                    Value    dE/dq     Step     New-Value
    ----------------------------------------------------------------------------
     1. B(C   1,C   0)                1.4561 -0.002722  0.0021    1.4582   
     2. B(C   2,C   1)                1.4083  0.000044  0.0001    1.4084   
     3. B(C   3,C   2)                1.3971  0.000228 -0.0004    1.3967   
     4. B(C   4,C   3)                1.3996  0.000223 -0.0000    1.3996   
     5. B(C   5,C   4)                1.4010  0.000619 -0.0004    1.4007   
     6. B(C   6,C   5)                1.3958  0.000100 -0.0003    1.3954   
     7. B(C   6,C   1)                1.4070 -0.001160  0.0013    1.4083   
     8. B(C   7,C   0)                1.3821  0.003711 -0.0044    1.3777   
     9. B(C   8,C   7)                1.4339  0.002087  0.0022    1.4361   
    10. B(C   9,C   8)                1.3726  0.003451 -0.0043    1.3683   
    11. B(O  10,C   9)                1.3554  0.000157  0.0033    1.3588   
    12. B(O  10,C   0)                1.3609 -0.002371  0.0060    1.3669   
    13. B(H  11,C   2)                1.0910  0.000835 -0.0010    1.0900   
    14. B(H  12,C   3)                1.0928  0.000730 -0.0006    1.0922   
    15. B(H  13,C   4)                1.0927  0.000815 -0.0008    1.0919   
    16. B(H  14,C   5)                1.0929  0.000713 -0.0006    1.0923   
    17. B(H  15,C   6)                1.0924  0.000734 -0.0005    1.0918   
    18. B(H  16,C   7)                1.0872  0.000336 -0.0002    1.0870   
    19. B(H  17,C   8)                1.0877  0.000459 -0.0004    1.0873   
    20. B(H  18,C   9)                1.0858  0.000182 -0.0001    1.0857   
    21. A(C   1,C   0,O  10)          118.12  0.002266   -0.87    117.25   
    22. A(C   1,C   0,C   7)          132.68 -0.002210    0.84    133.53   
    23. A(C   7,C   0,O  10)          109.20 -0.000056    0.03    109.23   
    24. A(C   0,C   1,C   2)          120.48 -0.001229    0.30    120.78   
    25. A(C   2,C   1,C   6)          118.87  0.000545   -0.09    118.79   
    26. A(C   0,C   1,C   6)          120.65  0.000683   -0.21    120.44   
    27. A(C   3,C   2,H  11)          119.77 -0.000788    0.24    120.01   
    28. A(C   1,C   2,H  11)          119.68  0.000532   -0.20    119.48   
    29. A(C   1,C   2,C   3)          120.56  0.000255   -0.04    120.51   
    30. A(C   2,C   3,C   4)          120.25 -0.000619    0.12    120.37   
    31. A(C   4,C   3,H  12)          120.06  0.000133   -0.01    120.05   
    32. A(C   2,C   3,H  12)          119.69  0.000486   -0.11    119.58   
    33. A(C   5,C   4,H  13)          120.24  0.000075    0.01    120.25   
    34. A(C   3,C   4,H  13)          120.30 -0.000020    0.03    120.33   
    35. A(C   3,C   4,C   5)          119.46 -0.000055   -0.04    119.42   
    36. A(C   4,C   5,C   6)          120.51  0.000342   -0.04    120.48   
    37. A(C   6,C   5,H  14)          119.49 -0.000137   -0.01    119.48   
    38. A(C   4,C   5,H  14)          120.00 -0.000205    0.05    120.05   
    39. A(C   1,C   6,H  15)          120.37  0.001092   -0.30    120.07   
    40. A(C   1,C   6,C   5)          120.35 -0.000469    0.09    120.44   
    41. A(C   5,C   6,H  15)          119.28 -0.000623    0.21    119.49   
    42. A(C   8,C   7,H  16)          126.93 -0.000271    0.17    127.10   
    43. A(C   0,C   7,H  16)          126.74  0.001091   -0.31    126.43   
    44. A(C   0,C   7,C   8)          106.33 -0.000820    0.14    106.47   
    45. A(C   9,C   8,H  17)          126.29 -0.000038   -0.01    126.28   
    46. A(C   7,C   8,H  17)          127.62  0.000281    0.03    127.65   
    47. A(C   7,C   8,C   9)          106.09 -0.000243   -0.02    106.07   
    48. A(O  10,C   9,H  18)          118.90  0.005706   -1.62    117.27   
    49. A(C   8,C   9,H  18)          131.11 -0.004678    1.41    132.52   
    50. A(C   8,C   9,O  10)          110.00 -0.001028    0.21    110.21   
    51. A(C   0,O  10,C   9)          108.38  0.002148   -0.36    108.02   
    52. D(C   6,C   1,C   0,C   7)      0.65  0.000015   -0.08      0.57   
    53. D(C   2,C   1,C   0,O  10)      0.58  0.000010   -0.07      0.52   
    54. D(C   6,C   1,C   0,O  10)   -179.41  0.000012   -0.07   -179.48   
    55. D(C   2,C   1,C   0,C   7)   -179.36  0.000014   -0.07   -179.44   
    56. D(C   3,C   2,C   1,C   6)     -0.03 -0.000002    0.01     -0.02   
    57. D(H  11,C   2,C   1,C   0)     -0.00 -0.000003    0.00      0.00   
    58. D(H  11,C   2,C   1,C   6)    179.99 -0.000004    0.01    180.00   
    59. D(C   3,C   2,C   1,C   0)    179.98 -0.000001    0.00    179.98   
    60. D(H  12,C   3,C   2,H  11)      0.01  0.000003   -0.01     -0.00   
    61. D(H  12,C   3,C   2,C   1)   -179.98  0.000001   -0.00   -179.98   
    62. D(C   4,C   3,C   2,C   1)      0.00 -0.000000   -0.00     -0.00   
    63. D(C   4,C   3,C   2,H  11)    179.99  0.000002   -0.01    179.98   
    64. D(H  13,C   4,C   3,C   2)   -179.99  0.000000    0.00   -179.99   
    65. D(C   5,C   4,C   3,H  12)    179.97 -0.000001    0.00    179.98   
    66. D(C   5,C   4,C   3,C   2)     -0.01 -0.000000    0.00     -0.01   
    67. D(H  13,C   4,C   3,H  12)     -0.01 -0.000001    0.00     -0.00   
    68. D(H  14,C   5,C   4,H  13)     -0.03 -0.000001    0.00     -0.02   
    69. D(H  14,C   5,C   4,C   3)    179.99 -0.000001    0.00    179.99   
    70. D(C   6,C   5,C   4,H  13)   -179.98  0.000003   -0.01   -179.99   
    71. D(C   6,C   5,C   4,C   3)      0.04  0.000003   -0.01      0.03   
    72. D(H  15,C   6,C   5,H  14)     -0.03  0.000001   -0.00     -0.04   
    73. D(C   1,C   6,C   5,H  14)    179.98 -0.000001    0.00    179.98   
    74. D(C   1,C   6,C   5,C   4)     -0.06 -0.000005    0.01     -0.05   
    75. D(H  15,C   6,C   1,C   2)   -179.92  0.000003   -0.01   -179.93   
    76. D(H  15,C   6,C   1,C   0)      0.07  0.000001   -0.00      0.07   
    77. D(H  15,C   6,C   5,C   4)    179.92 -0.000003    0.01    179.92   
    78. D(C   5,C   6,C   1,C   2)      0.06  0.000005   -0.01      0.05   
    79. D(C   5,C   6,C   1,C   0)   -179.95  0.000003   -0.01   -179.96   
    80. D(H  16,C   7,C   0,C   1)     -0.00  0.000003   -0.01     -0.01   
    81. D(C   8,C   7,C   0,O  10)     -0.00 -0.000013    0.03      0.03   
    82. D(C   8,C   7,C   0,C   1)    179.95 -0.000015    0.03    179.98   
    83. D(H  16,C   7,C   0,O  10)   -179.95  0.000006   -0.01   -179.97   
    84. D(H  17,C   8,C   7,H  16)     -0.03 -0.000003    0.01     -0.02   
    85. D(H  17,C   8,C   7,C   0)   -179.98  0.000014   -0.03   -180.01   
    86. D(C   9,C   8,C   7,H  16)    179.97  0.000004   -0.01    179.96   
    87. D(C   9,C   8,C   7,C   0)      0.02  0.000022   -0.05     -0.03   
    88. D(H  18,C   9,C   8,H  17)     -0.02  0.000007   -0.01     -0.03   
    89. D(H  18,C   9,C   8,C   7)    179.99 -0.000000    0.00    179.99   
    90. D(O  10,C   9,C   8,H  17)    179.97 -0.000016    0.04    180.00   
    91. D(O  10,C   9,C   8,C   7)     -0.03 -0.000023    0.05      0.03   
    92. D(C   0,O  10,C   9,H  18)   -179.99 -0.000005    0.01   -179.97   
    93. D(C   0,O  10,C   9,C   8)      0.03  0.000016   -0.04     -0.01   
    94. D(C   9,O  10,C   0,C   7)     -0.01 -0.000002    0.00     -0.01   
    95. D(C   9,O  10,C   0,C   1)   -179.97  0.000002   -0.00   -179.97   
    ----------------------------------------------------------------------------

Geometry step timings:
Preparation and reading OPT file:      0.001 s (13.967 %)
Internal coordinates            :      0.000 s ( 0.743 %)
B/P matrices and projection     :      0.001 s (25.419 %)
Hessian update/contruction      :      0.001 s (13.368 %)
Making the step                 :      0.001 s (19.262 %)
Converting the step to Cartesian:      0.000 s ( 2.420 %)
Storing new data                :      0.000 s ( 0.934 %)
Checking convergence            :      0.000 s ( 0.503 %)
Final printing                  :      0.001 s (23.335 %)
Total time                      :      0.004 s

Time for energy+gradient        :     33.029 s
Time for complete geometry iter :     33.265 s

         *************************************************************
         *                GEOMETRY OPTIMIZATION CYCLE   4            *
         *************************************************************
---------------------------------
CARTESIAN COORDINATES (ANGSTROEM)
---------------------------------
  C     -0.449315   -1.086541   -0.027375
  C     -0.782315   -2.505997   -0.049513
  C      0.204450   -3.481587    0.191598
  C     -0.120700   -4.839760    0.169380
  C     -1.433159   -5.248844   -0.093146
  C     -2.419481   -4.283860   -0.333672
  C     -2.100511   -2.925524   -0.313325
  C     -1.185087    0.063602   -0.211411
  C     -0.270306    1.160525   -0.061756
  C      0.950661    0.602122    0.202085
  O      0.852103   -0.752903    0.224571
  H      1.228404   -3.169490    0.396991
  H      0.656462   -5.583383    0.358726
  H     -1.686842   -6.310771   -0.110168
  H     -3.447075   -4.591660   -0.539733
  H     -2.881746   -2.187071   -0.504239
  H     -2.248875    0.121811   -0.427110
  H     -0.488834    2.222823   -0.139126
  H      1.930240    1.032831    0.385736

----------------------------
CARTESIAN COORDINATES (A.U.)
----------------------------
  NO LB      ZA    FRAG     MASS         X           Y           Z
   0 C     6.0000    0    12.011   -0.849082   -2.053265   -0.051731
   1 C     6.0000    0    12.011   -1.478360   -4.735649   -0.093567
   2 C     6.0000    0    12.011    0.386354   -6.579247    0.362069
   3 C     6.0000    0    12.011   -0.228090   -9.145820    0.320082
   4 C     6.0000    0    12.011   -2.708278   -9.918878   -0.176020
   5 C     6.0000    0    12.011   -4.572156   -8.095322   -0.630549
   6 C     6.0000    0    12.011   -3.969390   -5.528440   -0.592099
   7 C     6.0000    0    12.011   -2.239489    0.120190   -0.399508
   8 C     6.0000    0    12.011   -0.510804    2.193074   -0.116701
   9 C     6.0000    0    12.011    1.796488    1.137846    0.381885
  10 O     8.0000    0    15.999    1.610241   -1.422780    0.424378
  11 H     1.0000    0     1.008    2.321346   -5.989468    0.750205
  12 H     1.0000    0     1.008    1.240533  -10.551064    0.677894
  13 H     1.0000    0     1.008   -3.187669  -11.925629   -0.208188
  14 H     1.0000    0     1.008   -6.514028   -8.676981   -1.019948
  15 H     1.0000    0     1.008   -5.445710   -4.132965   -0.952873
  16 H     1.0000    0     1.008   -4.249759    0.230189   -0.807122
  17 H     1.0000    0     1.008   -0.923762    4.200527   -0.262910
  18 H     1.0000    0     1.008    3.647625    1.951767    0.728935

--------------------------------
INTERNAL COORDINATES (ANGSTROEM)
--------------------------------
 C      0   0   0     0.000000000000     0.00000000     0.00000000
 C      1   0   0     1.458161800063     0.00000000     0.00000000
 C      2   1   0     1.408408681466   120.77730001     0.00000000
 C      3   2   1     1.396727783195   120.51368796   179.98413229
 C      4   3   2     1.399577806085   120.36523690     0.00000000
 C      5   4   3     1.400670835080   119.41840007     0.00000000
 C      6   5   4     1.395432248140   120.47508198     0.03157219
 C      1   2   3     1.377700039179   133.52551225   180.56452455
 C      8   1   2     1.436127091575   106.47181345   179.97969751
 C      9   8   1     1.368277835750   106.06806689   359.96842138
 O     10   9   8     1.358790745742   110.20877721     0.02582195
 H      3   2   1     1.089987282973   119.47863239     0.00000000
 H      4   3   2     1.092157565969   119.58207733   180.01726637
 H      5   4   3     1.091940142665   120.33423753   180.01395464
 H      6   5   4     1.092315367940   120.04722714   179.99461060
 H      7   6   5     1.091828611826   119.48918591   179.92394817
 H      8   1   2     1.086996460578   126.43202921     0.00000000
 H      9   8   1     1.087298711878   127.64792979   179.99120746
 H     10   9   8     1.085731733152   132.51747729   179.98735753

---------------------------
INTERNAL COORDINATES (A.U.)
---------------------------
 C      0   0   0     0.000000000000     0.00000000     0.00000000
 C      1   0   0     2.755526461065     0.00000000     0.00000000
 C      2   1   0     2.661506692608   120.77730001     0.00000000
 C      3   2   1     2.639432993877   120.51368796   179.98413229
 C      4   3   2     2.644818756616   120.36523690     0.00000000
 C      5   4   3     2.646884282071   119.41840007     0.00000000
 C      6   5   4     2.636984787428   120.47508198     0.03157219
 C      1   2   3     2.603475768742   133.52551225   180.56452455
 C      8   1   2     2.713886896581   106.47181345   179.97969751
 C      9   8   1     2.585670384682   106.06806689   359.96842138
 O     10   9   8     2.567742382760   110.20877721     0.02582195
 H      3   2   1     2.059777454276   119.47863239     0.00000000
 H      4   3   2     2.063878694772   119.58207733   180.01726637
 H      5   4   3     2.063467824272   120.33423753   180.01395464
 H      6   5   4     2.064176897279   120.04722714   179.99461060
 H      7   6   5     2.063257061530   119.48918591   179.92394817
 H      8   1   2     2.054125619034   126.43202921     0.00000000
 H      9   8   1     2.054696791215   127.64792979   179.99120746
 H     10   9   8     2.051735630566   132.51747729   179.98735753


           ************************************************************
           *        Program running with 8 parallel MPI-processes     *
           *              working on a common directory               *
           ************************************************************
------------------------------------------------------------------------------
                   ___                                                        
                  /   \      - P O W E R E D   B Y -                         
                 /     \                                                     
                 |  |  |   _    _      __       _____    __    __             
                 |  |  |  | |  | |    /  \     |  _  \  |  |  /  |          
                  \  \/   | |  | |   /    \    | | | |  |  | /  /          
                 / \  \   | |__| |  /  /\  \   | |_| |  |  |/  /          
                |  |  |   |  __  | /  /__\  \  |    /   |      \           
                |  |  |   | |  | | |   __   |  |    \   |  |\   \          
                \     /   | |  | | |  |  |  |  | |\  \  |  | \   \       
                 \___/    |_|  |_| |__|  |__|  |_| \__\ |__|  \__/        
                                                                              
                      - O R C A' S   B I G   F R I E N D -                    
                                      &                                       
                       - I N T E G R A L  F E E D E R -                       
                                                                              
 v1 FN, 2020, v2 2021, v3 2022-2024                                           
------------------------------------------------------------------------------


----------------------
SHARK INTEGRAL PACKAGE
----------------------

Number of atoms                             ...     19
Number of basis functions                   ...    194
Number of shells                            ...     90
Maximum angular momentum                    ...      2
Integral batch strategy                     ... SHARK/LIBINT Hybrid
RI-J (if used) integral strategy            ... SPLIT-RIJ (Revised 2003 algorithm where possible)
Printlevel                                  ...      1
Contraction scheme used                     ... SEGMENTED contraction
Prescreening option                         ... SCHWARTZ
   Thresh                                   ... 1.000e-12
   Tcut                                     ... 1.000e-14
   Tpresel                                  ... 1.000e-14 
Coulomb Range Separation                    ... NOT USED
Exchange Range Separation                   ... NOT USED
Multipole approximations                    ... NOT USED
Finite Nucleus Model                        ... NOT USED
CABS basis                                  ... NOT available
Auxiliary Coulomb fitting basis             ... AVAILABLE
   # of basis functions in Aux-J            ...    627
   # of shells in Aux-J                     ...    205
   Maximum angular momentum in Aux-J        ...      4
Auxiliary J/K fitting basis                 ... NOT available
Auxiliary Correlation fitting basis         ... AVAILABLE
   # of basis functions in Aux-C            ...    640
   # of shells in Aux-C                     ...    224
   Maximum angular momentum in Aux-C        ...      3
Auxiliary 'external' fitting basis          ... NOT available

Checking pre-screening integrals            ... done (  0.0 sec) Dimension = 90
Check shell pair data                       ... done (  0.0 sec)
Shell pair information
Shell pair cut-off parameter TPreSel        ...   1.0e-14
Total number of shell pairs                 ...      4095
Shell pairs after pre-screening             ...      3730
Total number of primitive shell pairs       ...     15045
Primitive shell pairs kept                  ...      9957
          la=0 lb=0:   1113 shell pairs
          la=1 lb=0:   1349 shell pairs
          la=1 lb=1:    434 shell pairs
          la=2 lb=0:    483 shell pairs
          la=2 lb=1:    294 shell pairs
          la=2 lb=2:     57 shell pairs

Calculating one electron integrals          ... done (  0.0 sec)
Calculating RI/J V-Matrix + Cholesky decomp.... done (  0.0 sec)
Calculating RI/C V-Matrix + Cholesky decomp.... done (  0.0 sec)
Calculating Nuclear repulsion               ... done (  0.0 sec) ENN=    537.921656657059 Eh

Diagonalization of the overlap matrix:
Smallest eigenvalue                        ... 3.066e-04
Time for diagonalization                   ...    0.004 sec
Threshold for overlap eigenvalues          ... 1.000e-07
Number of eigenvalues below threshold      ... 0
Time for construction of square roots      ...    0.003 sec
Total time needed                          ...    0.008 sec

-------------------
DFT GRID GENERATION
-------------------

General Integration Accuracy     IntAcc      ... 4.388
Radial Grid Type                 RadialGrid  ... OptM3 with GC (2021)
Angular Grid (max. ang.)         AngularGrid ... 4 (Lebedev-302)
Angular grid pruning method      GridPruning ... 4 (adaptive)
Weight generation scheme         WeightScheme... mBecke (2022)
Basis function cutoff            BFCut       ... 1.0000e-12
Integration weight cutoff        WCut        ... 1.0000e-14
Partially contracted basis set               ... off
Rotationally invariant grid construction     ... off
Angular grids for H and He will be reduced by one unit

Total number of grid points                  ...    91841
Total number of batches                      ...     1444
Average number of points per batch           ...       63
Average number of grid points per atom       ...     4834

--------------------
COSX GRID GENERATION
--------------------

GRIDX 1
-------
General Integration Accuracy     IntAcc      ... 3.816
Radial Grid Type                 RadialGrid  ... OptM3 with GC (2021)
Angular Grid (max. ang.)         AngularGrid ... 1 (Lebedev-50)
Angular grid pruning method      GridPruning ... 4 (adaptive)
Weight generation scheme         WeightScheme... mBecke (2022)
Basis function cutoff            BFCut       ... 1.0000e-12
Integration weight cutoff        WCut        ... 1.0000e-14
Partially contracted basis set               ... on
Rotationally invariant grid construction     ... off
Angular grids for H and He will be reduced by one unit

Total number of grid points                  ...    11734
Total number of batches                      ...      101
Average number of points per batch           ...      116
Average number of grid points per atom       ...      618
UseSFitting                                  ... on

GRIDX 2
-------
General Integration Accuracy     IntAcc      ... 4.020
Radial Grid Type                 RadialGrid  ... OptM3 with GC (2021)
Angular Grid (max. ang.)         AngularGrid ... 2 (Lebedev-110)
Angular grid pruning method      GridPruning ... 4 (adaptive)
Weight generation scheme         WeightScheme... mBecke (2022)
Basis function cutoff            BFCut       ... 1.0000e-12
Integration weight cutoff        WCut        ... 1.0000e-14
Partially contracted basis set               ... on
Rotationally invariant grid construction     ... off
Angular grids for H and He will be reduced by one unit

Total number of grid points                  ...    25771
Total number of batches                      ...      210
Average number of points per batch           ...      122
Average number of grid points per atom       ...     1356
UseSFitting                                  ... on

GRIDX 3
-------
General Integration Accuracy     IntAcc      ... 4.338
Radial Grid Type                 RadialGrid  ... OptM3 with GC (2021)
Angular Grid (max. ang.)         AngularGrid ... 3 (Lebedev-194)
Angular grid pruning method      GridPruning ... 4 (adaptive)
Weight generation scheme         WeightScheme... mBecke (2022)
Basis function cutoff            BFCut       ... 1.0000e-12
Integration weight cutoff        WCut        ... 1.0000e-14
Partially contracted basis set               ... on
Rotationally invariant grid construction     ... off
Angular grids for H and He will be reduced by one unit

Total number of grid points                  ...    56704
Total number of batches                      ...      452
Average number of points per batch           ...      125
Average number of grid points per atom       ...     2984
UseSFitting                                  ... on
Initializing property integral containers    ... done (  0.0 sec)

SHARK setup successfully completed in   1.1 seconds

Maximum memory used throughout the entire STARTUP-calculation: 24.8 MB


           ************************************************************
           *        Program running with 8 parallel MPI-processes     *
           *              working on a common directory               *
           ************************************************************
Occupation numbers will be reassigned to an Aufbau configuration
             **** ENERGY FILE WAS UPDATED (calc.en.tmp) ****
Finished Guess after   0.2 sec
Maximum memory used throughout the entire GUESS-calculation: 10.8 MB


           ************************************************************
           *        Program running with 8 parallel MPI-processes     *
           *              working on a common directory               *
           ************************************************************
--------------------
CPCM SOLVATION MODEL
--------------------
CPCM parameters:
  Epsilon                                         ...      16.7000
  Refrac                                          ...       1.2750
  Rsolv                                           ...       1.3000
  Surface type                                    ... GAUSSIAN VDW
  Discretization scheme                           ... Constant charge density
    Threshold for H atoms                         ...       5.0000 (charges/Ang^2)
    Threshold for non-H atoms                     ...       5.0000 (charges/Ang^2)
  Epsilon function type                           ...         CPCM
Solvent:                                          ... CUSTOM
Radii:
  Scheme                                          ... Element-dependent radii
  Radius for C  used is    3.8550 Bohr (=   2.0400 Ang.)
  Radius for O  used is    3.4469 Bohr (=   1.8240 Ang.)
  Radius for H  used is    2.4944 Bohr (=   1.3200 Ang.)
Calculating surface                               ...        done! (  0.0s)
Cavity surface points                             ...         1879
Cavity Volume                                     ...    1249.2182
Cavity Surface-area                               ...     677.1581
Calculating surface distance matrix               ...        done! (  0.1s)
Performing Cholesky decomposition & store         ...        done! (  0.1s)
Overall time for CPCM initialization              ...                 0.2s

----------------------------------------D-I-I-S--------------------------------------------
Iteration    Energy (Eh)           Delta-E    RMSDP     MaxDP     DIISErr   Damp  Time(sec)
-------------------------------------------------------------------------------------------
               ***  Starting incremental Fock matrix formation  ***
    1    -459.7802648240724466     0.00e+00  6.09e-05  1.12e-03  4.19e-03  0.700   1.1
    2    -459.7803084151090616    -4.36e-05  5.18e-05  1.01e-03  3.35e-03  0.700   0.7
                               ***Turning on AO-DIIS***
                              *** Initializing SOSCF ***
---------------------------------------S-O-S-C-F--------------------------------------
Iteration    Energy (Eh)           Delta-E    RMSDP     MaxDP     MaxGrad    Time(sec)
--------------------------------------------------------------------------------------
    3    -459.7803420645271899    -3.36e-05  1.40e-04  2.99e-03  2.59e-03     0.7
               *** Restarting incremental Fock matrix formation ***
    4    -459.7804311946848657    -8.91e-05  3.08e-05  1.09e-03  3.57e-04     1.1
    5    -459.7804319644025099    -7.70e-07  1.44e-05  7.05e-04  4.01e-04     0.9
    6    -459.7804338055578910    -1.84e-06  3.01e-06  8.84e-05  2.46e-05     0.9
    7    -459.7804338307237231    -2.52e-08  1.65e-06  3.47e-05  8.54e-06     0.8
    8    -459.7804338352281093    -4.50e-09  5.01e-07  9.90e-06  5.00e-06     0.8
    9    -459.7804338360517704    -8.24e-10  1.06e-07  3.35e-06  5.99e-07     0.8
                 **** Energy Check signals convergence ****

               *****************************************************
               *                     SUCCESS                       *
               *           SCF CONVERGED AFTER   9 CYCLES          *
               *****************************************************

Recomputing exchange energy using gridx3       ... done (    1.444 sec)
Old exchange energy                            :    -33.281569576 Eh
New exchange energy                            :    -33.281598863 Eh
Exchange energy change after final integration :     -0.000029287 Eh
Total energy after final integration           :   -459.780463123 Eh
             **** ENERGY FILE WAS UPDATED (calc.en.tmp) ****

----------------
TOTAL SCF ENERGY
----------------

Total Energy       :       -459.78046312284681 Eh          -12511.26246 eV

Components:
Nuclear Repulsion  :        537.92165665705909 Eh           14637.59244 eV
Electronic Energy  :       -997.69398952295830 Eh          -27148.63366 eV
One Electron Energy:      -1688.57600419466758 Eh          -45948.48905 eV
Two Electron Energy:        690.88201467170927 Eh           18799.85539 eV
CPCM Dielectric    :         -0.00810097015259 Eh              -0.22044 eV

Virial components:
Potential Energy   :       -915.50272155088692 Eh          -24912.09556 eV
Kinetic Energy     :        455.72225842804005 Eh           12400.83310 eV
Virial Ratio       :          2.00890499557517

DFT components:
N(Alpha)           :       37.999970008413 electrons
N(Beta)            :       37.999970008413 electrons
N(Total)           :       75.999940016825 electrons
E(X)               :      -29.583064598227 Eh       
E(C)               :       -1.880052728097 Eh       
E(XC)              :      -31.463117326324 Eh       

CPCM Solvation Model Properties:
Surface-charge          :         -0.02046092742431
Corrected charge        :          0.00000000000000
Outlying charge corr.   :          0.00002732483361 Eh               0.00074 eV
Free-energy (cav+disp)  :  This term is not implemented in the current solvation scheme

---------------
SCF CONVERGENCE
---------------

  Last Energy change         ...    8.2366e-10  Tolerance :   1.0000e-09
  Last MAX-Density change    ...    3.3476e-06  Tolerance :   1.0000e-08
  Last RMS-Density change    ...    1.0614e-07  Tolerance :   1.0000e-09
  Last DIIS Error            ...    2.5863e-03  Tolerance :   1.0000e-08
  Last Orbital Gradient      ...    5.9901e-07  Tolerance :   2.0000e-06
  Last Orbital Rotation      ...    2.2446e-06  Tolerance :   2.0000e-06


Total SCF time: 0 days 0 hours 0 min 9 sec 
Finished LeanSCF after   9.7 sec

Maximum memory used throughout the entire LEANSCF-calculation: 21.5 MB


           ************************************************************
           *        Program running with 8 parallel MPI-processes     *
           *              working on a common directory               *
           ************************************************************

------------------------------------------------------------------------------
                                ORCA  MP2 
------------------------------------------------------------------------------

Freezing NCore=22 chemical core electrons

----------------------
RI-MP2 ENERGY+GRADIENT
----------------------
Dimension of the orbital basis            ...  194
Dimension of the AuxC basis               ...  640
Memory devoted to MP2                     ... 8000 MB   
Data format for matrix containers         ... DOUBLE
Compression type for matrix containers    ... UNCOMPRESSED
Overall scaling of the MP2 energy         ...   2.700e-01

-----------------------
SHARK RI TRANSFORMATION
-----------------------

Number of basis functions                ...    194
Number of aux functions                  ...    640
Number of operators                      ...      1
Generation of IJK                        ... YES
Generation of IAK                        ... YES
Generation of ABK                        ... NO
Orbital Range Operator  0:    0-  37 to   38- 193

Aux basis identifier                     ...   AUXC
Contraction scheme used                  ... SEGMENTED
Do orthogonalization                     ... YES
All operator combinations                ... NO
Transpose (ia|K)                         ... NO
Integral generator used                  ... LIBINT
Starting integral generation + trafo... 
Half trafo (segmented) done. Total time =  0.2 sec. integrals=  0.1 sec trafo=  0.0 sec
Integral generation and half transformation done (  0.2 sec)

Reading or making V^(-1/2)          ... done (  0.0 sec)
Sorting IJK integrals               ... done (  0.0 sec)
Sorting IAK integrals               ... done (  0.1 sec)

SHARK RI integral transformation done. Total time =  0.3 sec.

Opening buffers                              ... done
Frozen core precalculation                   ... done

Starting loop over batches of integrals:

Operator 0  - window                       ... ( 11- 37)x( 38-193)
Operator 0  - Memory available             ...  8000 MB
Operator 0  - Memory needed per MO         ...   0.8 MB
Operator 0  - Number of orbitals per batch ... 4
Operator 0  - Number of batches            ... 1

OPERATOR  0   PASS   0:  MOs    11 ...   14 +   15 ...   18 +   19 ...   22 +   23 ...   26
                            +   27 ...   30 +   31 ...   34 +   35 ...   37
  Reading integrals       ... ok
  Internal MO  13
Closing buffer GIPV ( 0.02 GB; CompressionRatio= 1.00)
Time spent in pair loops =     0.783 sec
Deleting buffers (Ka|jb) ...done

-----------------------------------------------
 RI-MP2 CORRELATION ENERGY:     -0.491070564 Eh
-----------------------------------------------


---------------------
MP2 DENSITY FORMATION
---------------------

Completing the external part of the density      ... done
Storing the unrelaxed density                    ... done

Re-sorting 3-index density container for op 0    ... done
Computing external part of the Lagrangian        ... done
Calculating the xc-kernel                        ... done
Calculating G(D)                                 ... done
Completing the Lagrangian                        ... done
Solving the Z-vector equations                   ... Using XC Grid                  ... (calc.grid_cpscf.tmp) 
Recalculating density on grid  ... (calc.grho_cpscf0.tmp) done
Calculating the xc-kernel      ... (calc.fxc_cpscf0.tmp) done

-------------------
SHARK CP-SCF DRIVER
-------------------

Dimension of the orbital basis          ...    194
Dimension of the CPSCF-problem          ...   5928
Number of operators                     ...      1
Max. number of iterations               ...    128
Convergence Tolerance                   ... 3.0e-05
Number of perturbations                 ...      1
Perturbation type                       ... REAL

----------------------------
POPLE LINEAR EQUATION SOLVER
----------------------------

  ITERATION   0:   ||err||_max =   4.6260e-02 (   0.7 sec)
  ITERATION   1:   ||err||_max =   1.4389e-02 (   0.7 sec)
  ITERATION   2:   ||err||_max =   5.6885e-03 (   0.7 sec)
  ITERATION   3:   ||err||_max =   1.6768e-03 (   0.7 sec)
  ITERATION   4:   ||err||_max =   6.0885e-04 (   0.7 sec)
  ITERATION   5:   ||err||_max =   1.8117e-04 (   0.7 sec)
  ITERATION   6:   ||err||_max =   6.7862e-05 (   0.7 sec)
  ITERATION   7:   ||err||_max =   2.4346e-05 (   0.7 sec)
done
Finalizing the relaxed density                   ... done
Transforming P to the AO basis                   ... done
Storing the relaxed density                      ... done

------------------------------------
ENERGY WEIGHTED DENSITY FINALIZATION
------------------------------------

Gathering the parts of the W-matrix              ... done
Forming the Z-density                            ... done
Transforming Z to the AO basis                   ... done
Calculating G(Z)                                 ... done
Finalizing the W-matrix                          ... done
Transforming W to the AO basis and storing       ... done

----------------------------------
MP2 DERIVATIVE INTEGRAL GENERATION
----------------------------------

Input SCF Electron Density              ... calc.scfp
Input Correlated Electron Density       ... calc.pmp2re
Input Energy Weighted Density           ... calc.wmp2.tmp

Nuclear repulsion gradient              ... done (  0.0 sec)
HCore & Overlap gradient  (SHARK)       ... done (  0.0 sec)
Two-electron RIJ gradient terms         ... done (  0.4 sec)

-----------------------------------------------------------
MP2 COSX Grid Generation
-----------------------------------------------------------

General Integration Accuracy     IntAcc      ... 4.871
Radial Grid Type                 RadialGrid  ... OptM3 with GC (2021)
Angular Grid (max. ang.)         AngularGrid ... 4 (Lebedev-302)
Angular grid pruning method      GridPruning ... 4 (adaptive)
Weight generation scheme         WeightScheme... mBecke (2022)
Basis function cutoff            BFCut       ... 1.0000e-12
Integration weight cutoff        WCut        ... 1.0000e-14
Partially contracted basis set               ... on
Rotationally invariant grid construction     ... off
Angular grids for H and He will be reduced by one unit

Total number of grid points                  ...   106394
Total number of batches                      ...      839
Average number of points per batch           ...      126
Average number of grid points per atom       ...     5600
UseSFitting                                  ... on
Two-electron COSX gradient terms        ... 
Integration Timings:
Total Time                  =     4.5 sec
Basis fcn evaluation        =     0.1 sec
Density evaluation          =     0.1 sec
A evaluation                =     3.7 sec
A derivative evaluation     =     0.0 sec
S-fit derivative evaluation =     0.0 sec
anal. over. der. evaluation =     0.0 sec
num. over. der. evaluation  =     0.2 sec
K(P) evaluation             =     0.1 sec
finalize                    =     0.0 sec

done (  5.1 sec)
CPCM gradient                           ... done (  0.4 sec)
DFT XC gradient                         ... Exchange-correlation gradient    ... done
done (  0.6 sec)
Empirical dispersion gradient           ... 
-------------------
DISPERSION GRADIENT
-------------------

   1   C   :    0.000469891    0.000941768    0.000065193
   2   C   :   -0.000024859   -0.000127031   -0.000001060
   3   C   :    0.000069314   -0.000089938    0.000017662
   4   C   :    0.000074340   -0.000169815    0.000021500
   5   C   :   -0.000034345   -0.000147262   -0.000002223
   6   C   :   -0.000140655   -0.000123293   -0.000025545
   7   C   :   -0.000090560   -0.000064614   -0.000017270
   8   C   :    0.000274470    0.000304296    0.000045994
   9   C   :    0.000002897   -0.000232682    0.000007913
  10   C   :   -0.000567254   -0.000382849   -0.000102630
  11   O   :    0.000049596    0.000149734    0.000005137
  12   H   :    0.000125466   -0.000055722    0.000028402
  13   H   :    0.000080092   -0.000087621    0.000019873
  14   H   :   -0.000026791   -0.000113000   -0.000001782
  15   H   :   -0.000110743   -0.000042506   -0.000021888
  16   H   :   -0.000134564    0.000006560   -0.000028828
  17   H   :   -0.000084693    0.000095142   -0.000019838
  18   H   :   -0.000008807    0.000090297   -0.000004607
  19   H   :    0.000077203    0.000048536    0.000013998

Difference to translation invariance:
           :   -0.0000000000   -0.0000000000   -0.0000000000

Difference to rotation invariance:
           :   -0.0000000000   -0.0000000000    0.0000000000

Norm of the Dispersion gradient    ...    0.0014458680
RMS gradient                       ...    0.0001915099
MAX gradient                       ...    0.0009417677
done (  0.0 sec)

-------
TIMINGS
-------

Total time                :   16.751 sec
Integral trafo            :    0.282 sec (  1.7%)
FC preparation            :    0.058 sec (  0.3%)
I/O of integrals          :    0.077 sec (  0.5%)
K(i,j) operators          :    0.102 sec (  0.6%)
T(i,j) pair energies      :    0.019 sec (  0.1%)
V**(-1/2)                 :    0.127 sec (  0.8%)
Gamma(ia|P)               :    0.096 sec (  0.6%)
Gamma-Trafo               :    0.041 sec (  0.2%)
D(virtual)                :    0.005 sec (  0.0%)
D(internal)               :    0.147 sec (  0.9%)
W(virtual)                :    0.009 sec (  0.1%)
W(internal)               :    0.163 sec (  1.0%)
L(virtual)                :    0.182 sec (  1.1%)
L(internal)               :    0.016 sec (  0.1%)
XC kernel                 :    0.019 sec (  0.1%)
G(D)                      :    1.227 sec (  7.3%)
G(Z)                      :    1.249 sec (  7.5%)
Z-vector solution         :    5.614 sec ( 33.5%)
3-index derivative        :    0.249 sec (  1.5%)
2-index derivative        :    0.028 sec (  0.2%)
Fock matrix gradient      :    6.723 sec ( 40.1%)


---------------------------------------
MP2 TOTAL ENERGY:     -460.271533687 Eh
---------------------------------------

The final MP2 gradient
  0:  -0.00013874  -0.00203690   0.00000836
  1:  -0.00004815   0.00122726  -0.00005037
  2:  -0.00035330  -0.00003266  -0.00006289
  3:   0.00046403   0.00024044   0.00009046
  4:  -0.00019452  -0.00018222  -0.00003930
  5:   0.00050101   0.00043432   0.00009295
  6:   0.00052626   0.00032797   0.00008852
  7:  -0.00259314  -0.00183497  -0.00041245
  8:   0.00147772   0.00301859   0.00015089
  9:   0.00211917  -0.00152976   0.00052157
 10:  -0.00073245  -0.00128728  -0.00013901
 11:   0.00023697  -0.00006901   0.00005457
 12:   0.00015196  -0.00023879   0.00004353
 13:  -0.00008823  -0.00028395  -0.00000963
 14:  -0.00029768  -0.00005823  -0.00006619
 15:  -0.00045401  -0.00007471  -0.00010342
 16:  -0.00010749   0.00016240  -0.00002742
 17:   0.00031992   0.00024074   0.00004527
 18:  -0.00075608   0.00199551  -0.00020112

-----------------------------------
NORM OF THE MP2 GRADIENT:  0.006576
-----------------------------------

Maximum memory used throughout the entire MP2-calculation: 40.1 MB


-------------------------------------------------------------------------------
                          DFT DISPERSION CORRECTION                            
                                                                               
                              DFTD3 V3.1  Rev 1                                
                          USING Becke-Johnson damping                          
-------------------------------------------------------------------------------
-------------------------   ----------------
Dispersion correction           -0.016446852
-------------------------   ----------------


-------------------------   --------------------
FINAL SINGLE POINT ENERGY      -460.287980538456
-------------------------   --------------------

------------------------------------------------------------------------------
                         ORCA GEOMETRY RELAXATION STEP
------------------------------------------------------------------------------

Reading the OPT-File                    .... done
Getting information on internals        .... done
Copying old internal coords+grads       .... done
Making the new internal coordinates     .... (2022 redundants) done
Validating the new internal coordinates .... (2022 redundants) done
Calculating the B-matrix                .... done
Calculating the G,G- and P matrices     .... done
Transforming gradient to internals      .... done
Projecting the internal gradient        .... done
Number of atoms                         ....  19
Number of internal coordinates          ....  95
Current Energy                          ....  -460.287980538 Eh
Current gradient norm                   ....     0.006576320 Eh/bohr
Maximum allowed component of the step   ....  0.300
Current trust radius                    ....  0.450
Updating the Hessian (BFGS)             .... done
Forming the augmented Hessian           .... done
Diagonalizing the augmented Hessian     .... done
Last element of RFO vector              ....  0.999813107
Lowest eigenvalues of augmented Hessian:
 -0.000081199  0.013583119  0.020553703  0.023800878  0.024281735
Length of the computed step             ....  0.019336265
The final length of the internal step   ....  0.019336265
Converting the step to Cartesian space:
 Initial RMS(Int)=    0.0019838589
Transforming coordinates:
 Iter   0:  RMS(Cart)=    0.0028974502 RMS(Int)=    0.9116080030
done
Storing new coordinates                 .... done
The predicted energy change is          ....    -0.000040615
Previously predicted energy change      ....    -0.000246646
Actually observed energy change         ....    -0.000302246
Ratio of predicted to observed change   ....     1.225424843
New trust radius                        ....     0.675000000

                                .--------------------.
          ----------------------|Geometry convergence|-------------------------
          Item                value                   Tolerance       Converged
          ---------------------------------------------------------------------
          Energy change      -0.0003022459            0.0000010000      NO
          RMS gradient        0.0005404485            0.0000300000      NO
          MAX gradient        0.0031207357            0.0001000000      NO
          RMS step            0.0019838589            0.0006000000      NO
          MAX step            0.0121577402            0.0010000000      NO
          ........................................................
          Max(Bonds)      0.0021      Max(Angles)    0.70
          Max(Dihed)        0.06      Max(Improp)    0.00
          ---------------------------------------------------------------------

The optimization has not yet converged - more geometry cycles are needed


    ---------------------------------------------------------------------------
                         Redundant Internal Coordinates
                            (Angstroem and degrees)

        Definition                    Value    dE/dq     Step     New-Value
    ----------------------------------------------------------------------------
     1. B(C   1,C   0)                1.4582 -0.001343  0.0019    1.4600   
     2. B(C   2,C   1)                1.4084  0.000301 -0.0003    1.4081   
     3. B(C   3,C   2)                1.3967  0.000002 -0.0001    1.3967   
     4. B(C   4,C   3)                1.3996  0.000286 -0.0003    1.3993   
     5. B(C   5,C   4)                1.4007  0.000252 -0.0002    1.4004   
     6. B(C   6,C   5)                1.3954 -0.000033 -0.0000    1.3954   
     7. B(C   6,C   1)                1.4083 -0.000310  0.0005    1.4087   
     8. B(C   7,C   0)                1.3777  0.001011 -0.0015    1.3762   
     9. B(C   8,C   7)                1.4361  0.003121 -0.0021    1.4340   
    10. B(C   9,C   8)                1.3683  0.000533 -0.0010    1.3672   
    11. B(O  10,C   9)                1.3588  0.001402 -0.0002    1.3585   
    12. B(O  10,C   0)                1.3669  0.000447  0.0009    1.3679   
    13. B(H  11,C   2)                1.0900  0.000211 -0.0003    1.0897   
    14. B(H  12,C   3)                1.0922  0.000278 -0.0004    1.0918   
    15. B(H  13,C   4)                1.0919  0.000298 -0.0004    1.0915   
    16. B(H  14,C   5)                1.0923  0.000311 -0.0004    1.0919   
    17. B(H  15,C   6)                1.0918  0.000293 -0.0004    1.0915   
    18. B(H  16,C   7)                1.0870  0.000121 -0.0001    1.0869   
    19. B(H  17,C   8)                1.0873  0.000167 -0.0002    1.0871   
    20. B(H  18,C   9)                1.0857  0.000074 -0.0000    1.0857   
    21. A(C   1,C   0,O  10)          117.25 -0.000527   -0.07    117.18   
    22. A(C   1,C   0,C   7)          133.53  0.000373    0.10    133.62   
    23. A(C   7,C   0,O  10)          109.23  0.000154   -0.03    109.20   
    24. A(C   0,C   1,C   2)          120.78 -0.000288    0.09    120.87   
    25. A(C   2,C   1,C   6)          118.79  0.000018   -0.01    118.78   
    26. A(C   0,C   1,C   6)          120.44  0.000271   -0.09    120.35   
    27. A(C   3,C   2,H  11)          120.01 -0.000266    0.09    120.10   
    28. A(C   1,C   2,H  11)          119.48  0.000015   -0.04    119.44   
    29. A(C   1,C   2,C   3)          120.51  0.000252   -0.05    120.46   
    30. A(C   2,C   3,C   4)          120.37 -0.000247    0.05    120.42   
    31. A(C   4,C   3,H  12)          120.05  0.000052   -0.00    120.05   
    32. A(C   2,C   3,H  12)          119.58  0.000195   -0.05    119.53   
    33. A(C   5,C   4,H  13)          120.25  0.000071   -0.01    120.24   
    34. A(C   3,C   4,H  13)          120.33  0.000116   -0.01    120.32   
    35. A(C   3,C   4,C   5)          119.42 -0.000187    0.02    119.44   
    36. A(C   4,C   5,C   6)          120.48  0.000359   -0.06    120.41   
    37. A(C   6,C   5,H  14)          119.48 -0.000210    0.03    119.51   
    38. A(C   4,C   5,H  14)          120.05 -0.000149    0.03    120.08   
    39. A(C   1,C   6,H  15)          120.07  0.000481   -0.14    119.93   
    40. A(C   1,C   6,C   5)          120.44 -0.000194    0.05    120.49   
    41. A(C   5,C   6,H  15)          119.49 -0.000286    0.09    119.58   
    42. A(C   8,C   7,H  16)          127.10  0.000053    0.03    127.13   
    43. A(C   0,C   7,H  16)          126.43  0.000372   -0.12    126.32   
    44. A(C   0,C   7,C   8)          106.47 -0.000425    0.08    106.56   
    45. A(C   9,C   8,H  17)          126.28 -0.000321    0.06    126.35   
    46. A(C   7,C   8,H  17)          127.65  0.000429   -0.07    127.58   
    47. A(C   7,C   8,C   9)          106.07 -0.000108    0.00    106.07   
    48. A(O  10,C   9,H  18)          117.27  0.002250   -0.70    116.58   
    49. A(C   8,C   9,H  18)          132.52 -0.002144    0.66    133.17   
    50. A(C   8,C   9,O  10)          110.21 -0.000106    0.04    110.25   
    51. A(C   0,O  10,C   9)          108.02  0.000485   -0.10    107.92   
    52. D(C   6,C   1,C   0,C   7)      0.57  0.000011   -0.06      0.51   
    53. D(C   2,C   1,C   0,O  10)      0.51  0.000004   -0.04      0.48   
    54. D(C   6,C   1,C   0,O  10)   -179.48  0.000003   -0.04   -179.52   
    55. D(C   2,C   1,C   0,C   7)   -179.44  0.000012   -0.06   -179.50   
    56. D(C   3,C   2,C   1,C   6)     -0.02 -0.000000    0.00     -0.02   
    57. D(H  11,C   2,C   1,C   0)      0.00 -0.000002    0.01      0.01   
    58. D(H  11,C   2,C   1,C   6)   -180.00 -0.000001    0.00   -180.00   
    59. D(C   3,C   2,C   1,C   0)    179.98 -0.000001    0.00    179.99   
    60. D(H  12,C   3,C   2,H  11)     -0.00  0.000000   -0.00     -0.00   
    61. D(H  12,C   3,C   2,C   1)   -179.98 -0.000000    0.00   -179.98   
    62. D(C   4,C   3,C   2,C   1)     -0.00 -0.000001    0.00      0.00   
    63. D(C   4,C   3,C   2,H  11)    179.98 -0.000000    0.00    179.98   
    64. D(H  13,C   4,C   3,C   2)   -179.99  0.000001   -0.00   -179.99   
    65. D(C   5,C   4,C   3,H  12)    179.98 -0.000000    0.00    179.98   
    66. D(C   5,C   4,C   3,C   2)     -0.01  0.000000   -0.00     -0.01   
    67. D(H  13,C   4,C   3,H  12)     -0.00  0.000000   -0.00     -0.00   
    68. D(H  14,C   5,C   4,H  13)     -0.02 -0.000001    0.00     -0.02   
    69. D(H  14,C   5,C   4,C   3)    179.99 -0.000000    0.00    180.00   
    70. D(C   6,C   5,C   4,H  13)   -179.99  0.000001   -0.00   -179.99   
    71. D(C   6,C   5,C   4,C   3)      0.03  0.000001   -0.00      0.03   
    72. D(H  15,C   6,C   5,H  14)     -0.04 -0.000001    0.00     -0.04   
    73. D(C   1,C   6,C   5,H  14)    179.98 -0.000001    0.00    179.99   
    74. D(C   1,C   6,C   5,C   4)     -0.05 -0.000002    0.01     -0.05   
    75. D(H  15,C   6,C   1,C   2)   -179.93  0.000002   -0.00   -179.94   
    76. D(H  15,C   6,C   1,C   0)      0.07  0.000003   -0.01      0.06   
    77. D(H  15,C   6,C   5,C   4)    179.92 -0.000002    0.01    179.93   
    78. D(C   5,C   6,C   1,C   2)      0.05  0.000002   -0.00      0.04   
    79. D(C   5,C   6,C   1,C   0)   -179.96  0.000003   -0.01   -179.97   
    80. D(H  16,C   7,C   0,C   1)     -0.01 -0.000005    0.01     -0.00   
    81. D(C   8,C   7,C   0,O  10)      0.03  0.000015   -0.04     -0.01   
    82. D(C   8,C   7,C   0,C   1)    179.98  0.000007   -0.02    179.96   
    83. D(H  16,C   7,C   0,O  10)   -179.97  0.000003   -0.01   -179.98   
    84. D(H  17,C   8,C   7,H  16)     -0.02  0.000003   -0.01     -0.02   
    85. D(H  17,C   8,C   7,C   0)    179.99 -0.000009    0.02    180.01   
    86. D(C   9,C   8,C   7,H  16)    179.96 -0.000014    0.03    179.99   
    87. D(C   9,C   8,C   7,C   0)     -0.03 -0.000026    0.06      0.03   
    88. D(H  18,C   9,C   8,H  17)     -0.04 -0.000003    0.00     -0.03   
    89. D(H  18,C   9,C   8,C   7)    179.99  0.000014   -0.03    179.95   
    90. D(O  10,C   9,C   8,H  17)   -180.00  0.000012   -0.02   -180.02   
    91. D(O  10,C   9,C   8,C   7)      0.03  0.000029   -0.06     -0.03   
    92. D(C   0,O  10,C   9,H  18)   -179.98 -0.000006    0.01   -179.97   
    93. D(C   0,O  10,C   9,C   8)     -0.01 -0.000020    0.04      0.03   
    94. D(C   9,O  10,C   0,C   7)     -0.01  0.000002    0.00     -0.01   
    95. D(C   9,O  10,C   0,C   1)   -179.97  0.000008   -0.02   -179.99   
    ----------------------------------------------------------------------------

Geometry step timings:
Preparation and reading OPT file:      0.001 s (16.069 %)
Internal coordinates            :      0.000 s ( 0.674 %)
B/P matrices and projection     :      0.001 s (22.614 %)
Hessian update/contruction      :      0.001 s (13.720 %)
Making the step                 :      0.001 s (17.895 %)
Converting the step to Cartesian:      0.000 s ( 2.414 %)
Storing new data                :      0.000 s ( 0.978 %)
Checking convergence            :      0.000 s ( 0.326 %)
Final printing                  :      0.001 s (25.245 %)
Total time                      :      0.005 s

Time for energy+gradient        :     28.523 s
Time for complete geometry iter :     28.739 s

         *************************************************************
         *                GEOMETRY OPTIMIZATION CYCLE   5            *
         *************************************************************
---------------------------------
CARTESIAN COORDINATES (ANGSTROEM)
---------------------------------
  C     -0.449611   -1.084621   -0.027357
  C     -0.781049   -2.506366   -0.049082
  C      0.205360   -3.481965    0.191652
  C     -0.121187   -4.839738    0.169051
  C     -1.433465   -5.248576   -0.093253
  C     -2.419877   -4.283968   -0.333503
  C     -2.099757   -2.925940   -0.312755
  C     -1.184117    0.064407   -0.212012
  C     -0.272163    1.160880   -0.061978
  C      0.948572    0.604465    0.201779
  O      0.852530   -0.750478    0.225260
  H      1.228903   -3.169448    0.396788
  H      0.655626   -5.583280    0.358093
  H     -1.686931   -6.310134   -0.110325
  H     -3.447220   -4.591272   -0.539357
  H     -2.878946   -2.185680   -0.502983
  H     -2.247759    0.120650   -0.428377
  H     -0.493122    2.222416   -0.139818
  H      1.932287    1.024970    0.386690

----------------------------
CARTESIAN COORDINATES (A.U.)
----------------------------
  NO LB      ZA    FRAG     MASS         X           Y           Z
   0 C     6.0000    0    12.011   -0.849641   -2.049637   -0.051697
   1 C     6.0000    0    12.011   -1.475969   -4.736346   -0.092752
   2 C     6.0000    0    12.011    0.388074   -6.579961    0.362170
   3 C     6.0000    0    12.011   -0.229010   -9.145779    0.319461
   4 C     6.0000    0    12.011   -2.708856   -9.918370   -0.176222
   5 C     6.0000    0    12.011   -4.572906   -8.095526   -0.630230
   6 C     6.0000    0    12.011   -3.967965   -5.529225   -0.591022
   7 C     6.0000    0    12.011   -2.237657    0.121712   -0.400644
   8 C     6.0000    0    12.011   -0.514314    2.193745   -0.117122
   9 C     6.0000    0    12.011    1.792541    1.142272    0.381306
  10 O     8.0000    0    15.999    1.611048   -1.418198    0.425679
  11 H     1.0000    0     1.008    2.322291   -5.989388    0.749821
  12 H     1.0000    0     1.008    1.238954  -10.550870    0.676698
  13 H     1.0000    0     1.008   -3.187838  -11.924425   -0.208483
  14 H     1.0000    0     1.008   -6.514301   -8.676246   -1.019236
  15 H     1.0000    0     1.008   -5.440419   -4.130337   -0.950500
  16 H     1.0000    0     1.008   -4.247648    0.227995   -0.809515
  17 H     1.0000    0     1.008   -0.931865    4.199758   -0.264218
  18 H     1.0000    0     1.008    3.651493    1.936912    0.730739

--------------------------------
INTERNAL COORDINATES (ANGSTROEM)
--------------------------------
 C      0   0   0     0.000000000000     0.00000000     0.00000000
 C      1   0   0     1.460028466590     0.00000000     0.00000000
 C      2   1   0     1.408101026335   120.87129843     0.00000000
 C      3   2   1     1.396671142533   120.46415412   179.98801482
 C      4   3   2     1.399294944825   120.41996879     0.00000000
 C      5   4   3     1.400427739021   119.43751415     0.00000000
 C      6   5   4     1.395402356443   120.41148837     0.02882534
 C      1   2   3     1.376177144954   133.62152982   180.50017874
 C      8   1   2     1.434023425851   106.55577635   179.96442860
 C      9   8   1     1.367245386140   106.06995002     0.02733026
 O     10   9   8     1.358545280875   110.24875972   359.96692373
 H      3   2   1     1.089673919421   119.43839615     0.00000000
 H      4   3   2     1.091800799131   119.53163248   180.01773108
 H      5   4   3     1.091532277987   120.32165137   180.01255188
 H      6   5   4     1.091899219990   120.08002174   179.99577046
 H      7   6   5     1.091469609641   119.58352576   179.92964124
 H      8   1   2     1.086880939532   126.31572408     0.00000000
 H      9   8   1     1.087078913523   127.58190097   180.01236192
 H     10   9   8     1.085684874535   133.17412197   179.95582094

---------------------------
INTERNAL COORDINATES (A.U.)
---------------------------
 C      0   0   0     0.000000000000     0.00000000     0.00000000
 C      1   0   0     2.759053949584     0.00000000     0.00000000
 C      2   1   0     2.660925308667   120.87129843     0.00000000
 C      3   2   1     2.639325958539   120.46415412   179.98801482
 C      4   3   2     2.644284226299   120.41996879     0.00000000
 C      5   4   3     2.646424897096   119.43751415     0.00000000
 C      6   5   4     2.636928300306   120.41148837     0.02882534
 C      1   2   3     2.600597915726   133.62152982   180.50017874
 C      8   1   2     2.709911544486   106.55577635   179.96442860
 C      9   8   1     2.583719337673   106.06995002     0.02733026
 O     10   9   8     2.567278521384   110.24875972   359.96692373
 H      3   2   1     2.059185282982   119.43839615     0.00000000
 H      4   3   2     2.063204503154   119.53163248   180.01773108
 H      5   4   3     2.062697071731   120.32165137   180.01255188
 H      6   5   4     2.063390491624   120.08002174   179.99577046
 H      7   6   5     2.062578645720   119.58352576   179.92964124
 H      8   1   2     2.053907315894   126.31572408     0.00000000
 H      9   8   1     2.054281432520   127.58190097   180.01236192
 H     10   9   8     2.051647080612   133.17412197   179.95582094


           ************************************************************
           *        Program running with 8 parallel MPI-processes     *
           *              working on a common directory               *
           ************************************************************
------------------------------------------------------------------------------
                   ___                                                        
                  /   \      - P O W E R E D   B Y -                         
                 /     \                                                     
                 |  |  |   _    _      __       _____    __    __             
                 |  |  |  | |  | |    /  \     |  _  \  |  |  /  |          
                  \  \/   | |  | |   /    \    | | | |  |  | /  /          
                 / \  \   | |__| |  /  /\  \   | |_| |  |  |/  /          
                |  |  |   |  __  | /  /__\  \  |    /   |      \           
                |  |  |   | |  | | |   __   |  |    \   |  |\   \          
                \     /   | |  | | |  |  |  |  | |\  \  |  | \   \       
                 \___/    |_|  |_| |__|  |__|  |_| \__\ |__|  \__/        
                                                                              
                      - O R C A' S   B I G   F R I E N D -                    
                                      &                                       
                       - I N T E G R A L  F E E D E R -                       
                                                                              
 v1 FN, 2020, v2 2021, v3 2022-2024                                           
------------------------------------------------------------------------------


----------------------
SHARK INTEGRAL PACKAGE
----------------------

Number of atoms                             ...     19
Number of basis functions                   ...    194
Number of shells                            ...     90
Maximum angular momentum                    ...      2
Integral batch strategy                     ... SHARK/LIBINT Hybrid
RI-J (if used) integral strategy            ... SPLIT-RIJ (Revised 2003 algorithm where possible)
Printlevel                                  ...      1
Contraction scheme used                     ... SEGMENTED contraction
Prescreening option                         ... SCHWARTZ
   Thresh                                   ... 1.000e-12
   Tcut                                     ... 1.000e-14
   Tpresel                                  ... 1.000e-14 
Coulomb Range Separation                    ... NOT USED
Exchange Range Separation                   ... NOT USED
Multipole approximations                    ... NOT USED
Finite Nucleus Model                        ... NOT USED
CABS basis                                  ... NOT available
Auxiliary Coulomb fitting basis             ... AVAILABLE
   # of basis functions in Aux-J            ...    627
   # of shells in Aux-J                     ...    205
   Maximum angular momentum in Aux-J        ...      4
Auxiliary J/K fitting basis                 ... NOT available
Auxiliary Correlation fitting basis         ... AVAILABLE
   # of basis functions in Aux-C            ...    640
   # of shells in Aux-C                     ...    224
   Maximum angular momentum in Aux-C        ...      3
Auxiliary 'external' fitting basis          ... NOT available

Checking pre-screening integrals            ... done (  0.0 sec) Dimension = 90
Check shell pair data                       ... done (  0.0 sec)
Shell pair information
Shell pair cut-off parameter TPreSel        ...   1.0e-14
Total number of shell pairs                 ...      4095
Shell pairs after pre-screening             ...      3730
Total number of primitive shell pairs       ...     15045
Primitive shell pairs kept                  ...      9954
          la=0 lb=0:   1113 shell pairs
          la=1 lb=0:   1349 shell pairs
          la=1 lb=1:    434 shell pairs
          la=2 lb=0:    483 shell pairs
          la=2 lb=1:    294 shell pairs
          la=2 lb=2:     57 shell pairs

Calculating one electron integrals          ... done (  0.0 sec)
Calculating RI/J V-Matrix + Cholesky decomp.... done (  0.0 sec)
Calculating RI/C V-Matrix + Cholesky decomp.... done (  0.0 sec)
Calculating Nuclear repulsion               ... done (  0.0 sec) ENN=    537.943309914478 Eh

Diagonalization of the overlap matrix:
Smallest eigenvalue                        ... 3.066e-04
Time for diagonalization                   ...    0.004 sec
Threshold for overlap eigenvalues          ... 1.000e-07
Number of eigenvalues below threshold      ... 0
Time for construction of square roots      ...    0.003 sec
Total time needed                          ...    0.008 sec

-------------------
DFT GRID GENERATION
-------------------

General Integration Accuracy     IntAcc      ... 4.388
Radial Grid Type                 RadialGrid  ... OptM3 with GC (2021)
Angular Grid (max. ang.)         AngularGrid ... 4 (Lebedev-302)
Angular grid pruning method      GridPruning ... 4 (adaptive)
Weight generation scheme         WeightScheme... mBecke (2022)
Basis function cutoff            BFCut       ... 1.0000e-12
Integration weight cutoff        WCut        ... 1.0000e-14
Partially contracted basis set               ... off
Rotationally invariant grid construction     ... off
Angular grids for H and He will be reduced by one unit

Total number of grid points                  ...    91839
Total number of batches                      ...     1444
Average number of points per batch           ...       63
Average number of grid points per atom       ...     4834

--------------------
COSX GRID GENERATION
--------------------

GRIDX 1
-------
General Integration Accuracy     IntAcc      ... 3.816
Radial Grid Type                 RadialGrid  ... OptM3 with GC (2021)
Angular Grid (max. ang.)         AngularGrid ... 1 (Lebedev-50)
Angular grid pruning method      GridPruning ... 4 (adaptive)
Weight generation scheme         WeightScheme... mBecke (2022)
Basis function cutoff            BFCut       ... 1.0000e-12
Integration weight cutoff        WCut        ... 1.0000e-14
Partially contracted basis set               ... on
Rotationally invariant grid construction     ... off
Angular grids for H and He will be reduced by one unit

Total number of grid points                  ...    11734
Total number of batches                      ...      101
Average number of points per batch           ...      116
Average number of grid points per atom       ...      618
UseSFitting                                  ... on

GRIDX 2
-------
General Integration Accuracy     IntAcc      ... 4.020
Radial Grid Type                 RadialGrid  ... OptM3 with GC (2021)
Angular Grid (max. ang.)         AngularGrid ... 2 (Lebedev-110)
Angular grid pruning method      GridPruning ... 4 (adaptive)
Weight generation scheme         WeightScheme... mBecke (2022)
Basis function cutoff            BFCut       ... 1.0000e-12
Integration weight cutoff        WCut        ... 1.0000e-14
Partially contracted basis set               ... on
Rotationally invariant grid construction     ... off
Angular grids for H and He will be reduced by one unit

Total number of grid points                  ...    25772
Total number of batches                      ...      210
Average number of points per batch           ...      122
Average number of grid points per atom       ...     1356
UseSFitting                                  ... on

GRIDX 3
-------
General Integration Accuracy     IntAcc      ... 4.338
Radial Grid Type                 RadialGrid  ... OptM3 with GC (2021)
Angular Grid (max. ang.)         AngularGrid ... 3 (Lebedev-194)
Angular grid pruning method      GridPruning ... 4 (adaptive)
Weight generation scheme         WeightScheme... mBecke (2022)
Basis function cutoff            BFCut       ... 1.0000e-12
Integration weight cutoff        WCut        ... 1.0000e-14
Partially contracted basis set               ... on
Rotationally invariant grid construction     ... off
Angular grids for H and He will be reduced by one unit

Total number of grid points                  ...    56704
Total number of batches                      ...      452
Average number of points per batch           ...      125
Average number of grid points per atom       ...     2984
UseSFitting                                  ... on
Initializing property integral containers    ... done (  0.0 sec)

SHARK setup successfully completed in   1.1 seconds

Maximum memory used throughout the entire STARTUP-calculation: 24.8 MB


           ************************************************************
           *        Program running with 8 parallel MPI-processes     *
           *              working on a common directory               *
           ************************************************************
Occupation numbers will be reassigned to an Aufbau configuration
             **** ENERGY FILE WAS UPDATED (calc.en.tmp) ****
Finished Guess after   0.2 sec
Maximum memory used throughout the entire GUESS-calculation: 10.8 MB


           ************************************************************
           *        Program running with 8 parallel MPI-processes     *
           *              working on a common directory               *
           ************************************************************
--------------------
CPCM SOLVATION MODEL
--------------------
CPCM parameters:
  Epsilon                                         ...      16.7000
  Refrac                                          ...       1.2750
  Rsolv                                           ...       1.3000
  Surface type                                    ... GAUSSIAN VDW
  Discretization scheme                           ... Constant charge density
    Threshold for H atoms                         ...       5.0000 (charges/Ang^2)
    Threshold for non-H atoms                     ...       5.0000 (charges/Ang^2)
  Epsilon function type                           ...         CPCM
Solvent:                                          ... CUSTOM
Radii:
  Scheme                                          ... Element-dependent radii
  Radius for C  used is    3.8550 Bohr (=   2.0400 Ang.)
  Radius for O  used is    3.4469 Bohr (=   1.8240 Ang.)
  Radius for H  used is    2.4944 Bohr (=   1.3200 Ang.)
Calculating surface                               ...        done! (  0.0s)
Cavity surface points                             ...         1879
Cavity Volume                                     ...    1249.0339
Cavity Surface-area                               ...     677.0670
Calculating surface distance matrix               ...        done! (  0.1s)
Performing Cholesky decomposition & store         ...        done! (  0.1s)
Overall time for CPCM initialization              ...                 0.2s

----------------------------------------D-I-I-S--------------------------------------------
Iteration    Energy (Eh)           Delta-E    RMSDP     MaxDP     DIISErr   Damp  Time(sec)
-------------------------------------------------------------------------------------------
               ***  Starting incremental Fock matrix formation  ***
                              *** Initializing SOSCF ***
---------------------------------------S-O-S-C-F--------------------------------------
Iteration    Energy (Eh)           Delta-E    RMSDP     MaxDP     MaxGrad    Time(sec)
--------------------------------------------------------------------------------------
    1    -459.7805395265855850     0.00e+00  7.19e-05  1.60e-03  8.74e-05     2.0
               *** Restarting incremental Fock matrix formation ***
    2    -459.7805503230308659    -1.08e-05  2.69e-05  6.37e-04  1.24e-04     2.2
    3    -459.7805512578178195    -9.35e-07  1.19e-05  2.85e-04  1.51e-04     1.2
    4    -459.7805517165911624    -4.59e-07  4.70e-06  1.23e-04  2.92e-05     0.9
    5    -459.7805517489948670    -3.24e-08  9.94e-07  2.21e-05  8.30e-06     0.8
    6    -459.7805517517864473    -2.79e-09  4.90e-07  1.07e-05  3.29e-06     0.8
    7    -459.7805517522128866    -4.26e-10  1.30e-07  4.69e-06  8.62e-07     0.8
                 **** Energy Check signals convergence ****

               *****************************************************
               *                     SUCCESS                       *
               *           SCF CONVERGED AFTER   7 CYCLES          *
               *****************************************************

Recomputing exchange energy using gridx3       ... done (    1.446 sec)
Old exchange energy                            :    -33.283016477 Eh
New exchange energy                            :    -33.283046734 Eh
Exchange energy change after final integration :     -0.000030258 Eh
Total energy after final integration           :   -459.780582010 Eh
             **** ENERGY FILE WAS UPDATED (calc.en.tmp) ****

----------------
TOTAL SCF ENERGY
----------------

Total Energy       :       -459.78058200992859 Eh          -12511.26570 eV

Components:
Nuclear Repulsion  :        537.94330991447794 Eh           14638.18165 eV
Electronic Energy  :       -997.71577391440189 Eh          -27149.22645 eV
One Electron Energy:      -1688.61724860677555 Eh          -45949.61137 eV
Two Electron Energy:        690.90147469237365 Eh           18800.38492 eV
CPCM Dielectric    :         -0.00808775228896 Eh              -0.22008 eV

Virial components:
Potential Energy   :       -915.51476599577279 Eh          -24912.42331 eV
Kinetic Energy     :        455.73418398584420 Eh           12401.15761 eV
Virial Ratio       :          2.00887885562741

DFT components:
N(Alpha)           :       37.999970339438 electrons
N(Beta)            :       37.999970339438 electrons
N(Total)           :       75.999940678877 electrons
E(X)               :      -29.584202583323 Eh       
E(C)               :       -1.880134650298 Eh       
E(XC)              :      -31.464337233621 Eh       

CPCM Solvation Model Properties:
Surface-charge          :         -0.02045106508283
Corrected charge        :         -0.00000000000000
Outlying charge corr.   :          0.00002730019228 Eh               0.00074 eV
Free-energy (cav+disp)  :  This term is not implemented in the current solvation scheme

---------------
SCF CONVERGENCE
---------------

  Last Energy change         ...    4.2644e-10  Tolerance :   1.0000e-09
  Last MAX-Density change    ...    4.6919e-06  Tolerance :   1.0000e-08
  Last RMS-Density change    ...    1.3027e-07  Tolerance :   1.0000e-09
  Last DIIS Error            ...    1.1975e-03  Tolerance :   1.0000e-08
  Last Orbital Gradient      ...    8.6208e-07  Tolerance :   2.0000e-06
  Last Orbital Rotation      ...    2.5299e-06  Tolerance :   2.0000e-06


Total SCF time: 0 days 0 hours 0 min 10 sec 
Finished LeanSCF after  10.7 sec

Maximum memory used throughout the entire LEANSCF-calculation: 21.6 MB


           ************************************************************
           *        Program running with 8 parallel MPI-processes     *
           *              working on a common directory               *
           ************************************************************

------------------------------------------------------------------------------
                                ORCA  MP2 
------------------------------------------------------------------------------

Freezing NCore=22 chemical core electrons

----------------------
RI-MP2 ENERGY+GRADIENT
----------------------
Dimension of the orbital basis            ...  194
Dimension of the AuxC basis               ...  640
Memory devoted to MP2                     ... 8000 MB   
Data format for matrix containers         ... DOUBLE
Compression type for matrix containers    ... UNCOMPRESSED
Overall scaling of the MP2 energy         ...   2.700e-01

-----------------------
SHARK RI TRANSFORMATION
-----------------------

Number of basis functions                ...    194
Number of aux functions                  ...    640
Number of operators                      ...      1
Generation of IJK                        ... YES
Generation of IAK                        ... YES
Generation of ABK                        ... NO
Orbital Range Operator  0:    0-  37 to   38- 193

Aux basis identifier                     ...   AUXC
Contraction scheme used                  ... SEGMENTED
Do orthogonalization                     ... YES
All operator combinations                ... NO
Transpose (ia|K)                         ... NO
Integral generator used                  ... LIBINT
Starting integral generation + trafo... 
Half trafo (segmented) done. Total time =  0.2 sec. integrals=  0.1 sec trafo=  0.0 sec
Integral generation and half transformation done (  0.2 sec)

Reading or making V^(-1/2)          ... done (  0.0 sec)
Sorting IJK integrals               ... done (  0.0 sec)
Sorting IAK integrals               ... done (  0.1 sec)

SHARK RI integral transformation done. Total time =  0.3 sec.

Opening buffers                              ... done
Frozen core precalculation                   ... done

Starting loop over batches of integrals:

Operator 0  - window                       ... ( 11- 37)x( 38-193)
Operator 0  - Memory available             ...  8000 MB
Operator 0  - Memory needed per MO         ...   0.8 MB
Operator 0  - Number of orbitals per batch ... 4
Operator 0  - Number of batches            ... 1

OPERATOR  0   PASS   0:  MOs    11 ...   14 +   15 ...   18 +   19 ...   22 +   23 ...   26
                            +   27 ...   30 +   31 ...   34 +   35 ...   37
  Reading integrals       ... ok
  Internal MO  13
Closing buffer GIPV ( 0.02 GB; CompressionRatio= 1.00)
Time spent in pair loops =     0.758 sec
Deleting buffers (Ka|jb) ...done

-----------------------------------------------
 RI-MP2 CORRELATION ENERGY:     -0.491006923 Eh
-----------------------------------------------


---------------------
MP2 DENSITY FORMATION
---------------------

Completing the external part of the density      ... done
Storing the unrelaxed density                    ... done

Re-sorting 3-index density container for op 0    ... done
Computing external part of the Lagrangian        ... done
Calculating the xc-kernel                        ... done
Calculating G(D)                                 ... done
Completing the Lagrangian                        ... done
Solving the Z-vector equations                   ... Using XC Grid                  ... (calc.grid_cpscf.tmp) 
Recalculating density on grid  ... (calc.grho_cpscf0.tmp) done
Calculating the xc-kernel      ... (calc.fxc_cpscf0.tmp) done

-------------------
SHARK CP-SCF DRIVER
-------------------

Dimension of the orbital basis          ...    194
Dimension of the CPSCF-problem          ...   5928
Number of operators                     ...      1
Max. number of iterations               ...    128
Convergence Tolerance                   ... 3.0e-05
Number of perturbations                 ...      1
Perturbation type                       ... REAL

----------------------------
POPLE LINEAR EQUATION SOLVER
----------------------------

  ITERATION   0:   ||err||_max =   4.6289e-02 (   0.7 sec)
  ITERATION   1:   ||err||_max =   1.4393e-02 (   0.7 sec)
  ITERATION   2:   ||err||_max =   5.6846e-03 (   0.7 sec)
  ITERATION   3:   ||err||_max =   1.6733e-03 (   0.7 sec)
  ITERATION   4:   ||err||_max =   6.0646e-04 (   0.7 sec)
  ITERATION   5:   ||err||_max =   1.8020e-04 (   0.7 sec)
  ITERATION   6:   ||err||_max =   6.7261e-05 (   0.7 sec)
  ITERATION   7:   ||err||_max =   2.4137e-05 (   0.7 sec)
done
Finalizing the relaxed density                   ... done
Transforming P to the AO basis                   ... done
Storing the relaxed density                      ... done

------------------------------------
ENERGY WEIGHTED DENSITY FINALIZATION
------------------------------------

Gathering the parts of the W-matrix              ... done
Forming the Z-density                            ... done
Transforming Z to the AO basis                   ... done
Calculating G(Z)                                 ... done
Finalizing the W-matrix                          ... done
Transforming W to the AO basis and storing       ... done

----------------------------------
MP2 DERIVATIVE INTEGRAL GENERATION
----------------------------------

Input SCF Electron Density              ... calc.scfp
Input Correlated Electron Density       ... calc.pmp2re
Input Energy Weighted Density           ... calc.wmp2.tmp

Nuclear repulsion gradient              ... done (  0.0 sec)
HCore & Overlap gradient  (SHARK)       ... done (  0.0 sec)
Two-electron RIJ gradient terms         ... done (  0.5 sec)

-----------------------------------------------------------
MP2 COSX Grid Generation
-----------------------------------------------------------

General Integration Accuracy     IntAcc      ... 4.871
Radial Grid Type                 RadialGrid  ... OptM3 with GC (2021)
Angular Grid (max. ang.)         AngularGrid ... 4 (Lebedev-302)
Angular grid pruning method      GridPruning ... 4 (adaptive)
Weight generation scheme         WeightScheme... mBecke (2022)
Basis function cutoff            BFCut       ... 1.0000e-12
Integration weight cutoff        WCut        ... 1.0000e-14
Partially contracted basis set               ... on
Rotationally invariant grid construction     ... off
Angular grids for H and He will be reduced by one unit

Total number of grid points                  ...   106388
Total number of batches                      ...      840
Average number of points per batch           ...      126
Average number of grid points per atom       ...     5599
UseSFitting                                  ... on
Two-electron COSX gradient terms        ... 
Integration Timings:
Total Time                  =     4.4 sec
Basis fcn evaluation        =     0.1 sec
Density evaluation          =     0.1 sec
A evaluation                =     3.7 sec
A derivative evaluation     =     0.0 sec
S-fit derivative evaluation =     0.0 sec
anal. over. der. evaluation =     0.0 sec
num. over. der. evaluation  =     0.3 sec
K(P) evaluation             =     0.1 sec
finalize                    =     0.0 sec

done (  5.6 sec)
CPCM gradient                           ... done (  0.4 sec)
DFT XC gradient                         ... Exchange-correlation gradient    ... done
done (  0.6 sec)
Empirical dispersion gradient           ... 
-------------------
DISPERSION GRADIENT
-------------------

   1   C   :    0.000474245    0.000954718    0.000065693
   2   C   :   -0.000024334   -0.000126632   -0.000000939
   3   C   :    0.000070074   -0.000091410    0.000017869
   4   C   :    0.000073967   -0.000169110    0.000021366
   5   C   :   -0.000034622   -0.000146761   -0.000002305
   6   C   :   -0.000140830   -0.000123599   -0.000025542
   7   C   :   -0.000090531   -0.000065432   -0.000017175
   8   C   :    0.000283209    0.000306441    0.000047742
   9   C   :    0.000002673   -0.000238829    0.000008064
  10   C   :   -0.000579559   -0.000391605   -0.000104950
  11   O   :    0.000048165    0.000150818    0.000004825
  12   H   :    0.000125668   -0.000055703    0.000028418
  13   H   :    0.000080119   -0.000087678    0.000019856
  14   H   :   -0.000026820   -0.000113057   -0.000001795
  15   H   :   -0.000110852   -0.000042519   -0.000021893
  16   H   :   -0.000134558    0.000006752   -0.000028777
  17   H   :   -0.000084181    0.000095019   -0.000019833
  18   H   :   -0.000008982    0.000090112   -0.000004629
  19   H   :    0.000077149    0.000048475    0.000014003

Difference to translation invariance:
           :   -0.0000000000    0.0000000000    0.0000000000

Difference to rotation invariance:
           :   -0.0000000000   -0.0000000000    0.0000000000

Norm of the Dispersion gradient    ...    0.0014663114
RMS gradient                       ...    0.0001942177
MAX gradient                       ...    0.0009547180
done (  0.0 sec)

-------
TIMINGS
-------

Total time                :   17.099 sec
Integral trafo            :    0.254 sec (  1.5%)
FC preparation            :    0.056 sec (  0.3%)
I/O of integrals          :    0.076 sec (  0.4%)
K(i,j) operators          :    0.099 sec (  0.6%)
T(i,j) pair energies      :    0.018 sec (  0.1%)
V**(-1/2)                 :    0.120 sec (  0.7%)
Gamma(ia|P)               :    0.095 sec (  0.6%)
Gamma-Trafo               :    0.038 sec (  0.2%)
D(virtual)                :    0.004 sec (  0.0%)
D(internal)               :    0.139 sec (  0.8%)
W(virtual)                :    0.008 sec (  0.0%)
W(internal)               :    0.152 sec (  0.9%)
L(virtual)                :    0.171 sec (  1.0%)
L(internal)               :    0.016 sec (  0.1%)
XC kernel                 :    0.019 sec (  0.1%)
G(D)                      :    1.258 sec (  7.4%)
G(Z)                      :    1.232 sec (  7.2%)
Z-vector solution         :    5.596 sec ( 32.7%)
3-index derivative        :    0.245 sec (  1.4%)
2-index derivative        :    0.027 sec (  0.2%)
Fock matrix gradient      :    7.155 sec ( 41.8%)


---------------------------------------
MP2 TOTAL ENERGY:     -460.271588933 Eh
---------------------------------------

The final MP2 gradient
  0:  -0.00150071   0.00049011  -0.00030538
  1:   0.00050187   0.00019420   0.00010262
  2:  -0.00009784  -0.00030512  -0.00000352
  3:   0.00020124   0.00019835   0.00003510
  4:  -0.00019414  -0.00018586  -0.00003589
  5:   0.00023043   0.00005394   0.00004559
  6:   0.00004165   0.00006506  -0.00000253
  7:  -0.00071308  -0.00138241  -0.00014296
  8:   0.00116883   0.00125888   0.00025073
  9:  -0.00007974  -0.00035154  -0.00005103
 10:   0.00071487  -0.00076484   0.00018013
 11:  -0.00001873   0.00001115   0.00000028
 12:   0.00000447  -0.00002276   0.00000469
 13:  -0.00003787  -0.00000321  -0.00000901
 14:  -0.00004029   0.00001331  -0.00001444
 15:  -0.00011264  -0.00007931  -0.00003154
 16:  -0.00001082   0.00000767  -0.00001198
 17:   0.00025928   0.00007083   0.00005339
 18:  -0.00028382   0.00074838  -0.00007937

-----------------------------------
NORM OF THE MP2 GRADIENT:  0.003266
-----------------------------------

Maximum memory used throughout the entire MP2-calculation: 40.3 MB


-------------------------------------------------------------------------------
                          DFT DISPERSION CORRECTION                            
                                                                               
                              DFTD3 V3.1  Rev 1                                
                          USING Becke-Johnson damping                          
-------------------------------------------------------------------------------
-------------------------   ----------------
Dispersion correction           -0.016443183
-------------------------   ----------------


-------------------------   --------------------
FINAL SINGLE POINT ENERGY      -460.288032115877
-------------------------   --------------------

------------------------------------------------------------------------------
                         ORCA GEOMETRY RELAXATION STEP
------------------------------------------------------------------------------

Reading the OPT-File                    .... done
Getting information on internals        .... done
Copying old internal coords+grads       .... done
Making the new internal coordinates     .... (2022 redundants) done
Validating the new internal coordinates .... (2022 redundants) done
Calculating the B-matrix                .... done
Calculating the G,G- and P matrices     .... done
Transforming gradient to internals      .... done
Projecting the internal gradient        .... done
Number of atoms                         ....  19
Number of internal coordinates          ....  95
Current Energy                          ....  -460.288032116 Eh
Current gradient norm                   ....     0.003266304 Eh/bohr
Maximum allowed component of the step   ....  0.300
Current trust radius                    ....  0.675
Updating the Hessian (BFGS)             .... done
Forming the augmented Hessian           .... done
Diagonalizing the augmented Hessian     .... done
Last element of RFO vector              ....  0.999951063
Lowest eigenvalues of augmented Hessian:
 -0.000020366  0.013571129  0.020553718  0.023800261  0.024288166
Length of the computed step             ....  0.009893473
The final length of the internal step   ....  0.009893473
Converting the step to Cartesian space:
 Initial RMS(Int)=    0.0010150489
Transforming coordinates:
 Iter   0:  RMS(Cart)=    0.0024243462 RMS(Int)=    1.1164585126
done
Storing new coordinates                 .... done
The predicted energy change is          ....    -0.000010184
Previously predicted energy change      ....    -0.000040615
Actually observed energy change         ....    -0.000051577
Ratio of predicted to observed change   ....     1.269919265
New trust radius                        ....     0.675000000

                                .--------------------.
          ----------------------|Geometry convergence|-------------------------
          Item                value                   Tolerance       Converged
          ---------------------------------------------------------------------
          Energy change      -0.0000515774            0.0000010000      NO
          RMS gradient        0.0002538562            0.0000300000      NO
          MAX gradient        0.0014863449            0.0001000000      NO
          RMS step            0.0010150489            0.0006000000      NO
          MAX step            0.0056347850            0.0010000000      NO
          ........................................................
          Max(Bonds)      0.0019      Max(Angles)    0.32
          Max(Dihed)        0.06      Max(Improp)    0.00
          ---------------------------------------------------------------------

The optimization has not yet converged - more geometry cycles are needed


    ---------------------------------------------------------------------------
                         Redundant Internal Coordinates
                            (Angstroem and degrees)

        Definition                    Value    dE/dq     Step     New-Value
    ----------------------------------------------------------------------------
     1. B(C   1,C   0)                1.4600 -0.000038  0.0004    1.4605   
     2. B(C   2,C   1)                1.4081  0.000158 -0.0002    1.4079   
     3. B(C   3,C   2)                1.3967 -0.000075  0.0001    1.3967   
     4. B(C   4,C   3)                1.3993  0.000135 -0.0002    1.3991   
     5. B(C   5,C   4)                1.4004 -0.000050  0.0000    1.4004   
     6. B(C   6,C   5)                1.3954 -0.000009  0.0000    1.3954   
     7. B(C   6,C   1)                1.4087  0.000030  0.0001    1.4088   
     8. B(C   7,C   0)                1.3762 -0.000279  0.0000    1.3762   
     9. B(C   8,C   7)                1.4340  0.001486 -0.0019    1.4321   
    10. B(C   9,C   8)                1.3672 -0.000417  0.0003    1.3675   
    11. B(O  10,C   9)                1.3585  0.000569 -0.0005    1.3580   
    12. B(O  10,C   0)                1.3679  0.000803 -0.0006    1.3673   
    13. B(H  11,C   2)                1.0897 -0.000016 -0.0000    1.0897   
    14. B(H  12,C   3)                1.0918  0.000019 -0.0001    1.0917   
    15. B(H  13,C   4)                1.0915  0.000013 -0.0001    1.0914   
    16. B(H  14,C   5)                1.0919  0.000039 -0.0001    1.0918   
    17. B(H  15,C   6)                1.0915  0.000033 -0.0001    1.0914   
    18. B(H  16,C   7)                1.0869  0.000015 -0.0000    1.0868   
    19. B(H  17,C   8)                1.0871  0.000012 -0.0001    1.0870   
    20. B(H  18,C   9)                1.0857  0.000017 -0.0000    1.0857   
    21. A(C   1,C   0,O  10)          117.18 -0.000691    0.11    117.29   
    22. A(C   1,C   0,C   7)          133.62  0.000515   -0.07    133.55   
    23. A(C   7,C   0,O  10)          109.20  0.000176   -0.04    109.16   
    24. A(C   0,C   1,C   2)          120.87  0.000125   -0.00    120.87   
    25. A(C   2,C   1,C   6)          118.78 -0.000152    0.03    118.80   
    26. A(C   0,C   1,C   6)          120.35  0.000027   -0.02    120.33   
    27. A(C   3,C   2,H  11)          120.10 -0.000053    0.03    120.12   
    28. A(C   1,C   2,H  11)          119.44 -0.000084    0.01    119.45   
    29. A(C   1,C   2,C   3)          120.46  0.000137   -0.04    120.43   
    30. A(C   2,C   3,C   4)          120.42 -0.000016    0.01    120.43   
    31. A(C   4,C   3,H  12)          120.05 -0.000007    0.00    120.05   
    32. A(C   2,C   3,H  12)          119.53  0.000023   -0.01    119.52   
    33. A(C   5,C   4,H  13)          120.24  0.000025   -0.00    120.24   
    34. A(C   3,C   4,H  13)          120.32  0.000105   -0.02    120.30   
    35. A(C   3,C   4,C   5)          119.44 -0.000130    0.03    119.47   
    36. A(C   4,C   5,C   6)          120.41  0.000167   -0.04    120.37   
    37. A(C   6,C   5,H  14)          119.51 -0.000109    0.03    119.53   
    38. A(C   4,C   5,H  14)          120.08 -0.000058    0.02    120.10   
    39. A(C   1,C   6,H  15)          119.93  0.000146   -0.06    119.87   
    40. A(C   1,C   6,C   5)          120.49 -0.000006    0.01    120.50   
    41. A(C   5,C   6,H  15)          119.58 -0.000140    0.05    119.63   
    42. A(C   8,C   7,H  16)          127.13  0.000073   -0.01    127.12   
    43. A(C   0,C   7,H  16)          126.32  0.000086   -0.04    126.28   
    44. A(C   0,C   7,C   8)          106.56 -0.000159    0.04    106.60   
    45. A(C   9,C   8,H  17)          126.35 -0.000260    0.07    126.41   
    46. A(C   7,C   8,H  17)          127.58  0.000299   -0.08    127.51   
    47. A(C   7,C   8,C   9)          106.07 -0.000039    0.01    106.08   
    48. A(O  10,C   9,H  18)          116.58  0.000710   -0.29    116.29   
    49. A(C   8,C   9,H  18)          133.17 -0.000938    0.32    133.50   
    50. A(C   8,C   9,O  10)          110.25  0.000228   -0.03    110.22   
    51. A(C   0,O  10,C   9)          107.92 -0.000205    0.02    107.94   
    52. D(C   6,C   1,C   0,C   7)      0.51  0.000006   -0.05      0.46   
    53. D(C   2,C   1,C   0,O  10)      0.48  0.000009   -0.06      0.42   
    54. D(C   6,C   1,C   0,O  10)   -179.52  0.000009   -0.06   -179.58   
    55. D(C   2,C   1,C   0,C   7)   -179.50  0.000006   -0.05   -179.55   
    56. D(C   3,C   2,C   1,C   6)     -0.02 -0.000000    0.00     -0.02   
    57. D(H  11,C   2,C   1,C   0)      0.01 -0.000000    0.00      0.01   
    58. D(H  11,C   2,C   1,C   6)   -180.00 -0.000000    0.00   -180.00   
    59. D(C   3,C   2,C   1,C   0)    179.99 -0.000000    0.00    179.99   
    60. D(H  12,C   3,C   2,H  11)     -0.00 -0.000000    0.00     -0.00   
    61. D(H  12,C   3,C   2,C   1)   -179.98 -0.000000    0.00   -179.98   
    62. D(C   4,C   3,C   2,C   1)      0.00 -0.000001    0.00      0.00   
    63. D(C   4,C   3,C   2,H  11)    179.98 -0.000001    0.00    179.98   
    64. D(H  13,C   4,C   3,C   2)   -179.99  0.000001   -0.00   -179.99   
    65. D(C   5,C   4,C   3,H  12)    179.98  0.000000   -0.00    179.98   
    66. D(C   5,C   4,C   3,C   2)     -0.01  0.000001   -0.00     -0.01   
    67. D(H  13,C   4,C   3,H  12)     -0.00 -0.000000    0.00     -0.00   
    68. D(H  14,C   5,C   4,H  13)     -0.02 -0.000000    0.00     -0.02   
    69. D(H  14,C   5,C   4,C   3)    180.00 -0.000001    0.00    180.00   
    70. D(C   6,C   5,C   4,H  13)   -179.99  0.000001   -0.00   -179.99   
    71. D(C   6,C   5,C   4,C   3)      0.03  0.000000   -0.00      0.03   
    72. D(H  15,C   6,C   5,H  14)     -0.04 -0.000001    0.00     -0.03   
    73. D(C   1,C   6,C   5,H  14)    179.99 -0.000001    0.00    179.99   
    74. D(C   1,C   6,C   5,C   4)     -0.05 -0.000002    0.01     -0.04   
    75. D(H  15,C   6,C   1,C   2)   -179.94  0.000002   -0.01   -179.94   
    76. D(H  15,C   6,C   1,C   0)      0.06  0.000002   -0.01      0.05   
    77. D(H  15,C   6,C   5,C   4)    179.93 -0.000002    0.01    179.94   
    78. D(C   5,C   6,C   1,C   2)      0.04  0.000002   -0.01      0.04   
    79. D(C   5,C   6,C   1,C   0)   -179.97  0.000002   -0.01   -179.97   
    80. D(H  16,C   7,C   0,C   1)     -0.00  0.000001   -0.00     -0.00   
    81. D(C   8,C   7,C   0,O  10)     -0.01 -0.000018    0.05      0.03   
    82. D(C   8,C   7,C   0,C   1)    179.96 -0.000015    0.04    180.00   
    83. D(H  16,C   7,C   0,O  10)   -179.98 -0.000002    0.00   -179.97   
    84. D(H  17,C   8,C   7,H  16)     -0.02 -0.000005    0.01     -0.01   
    85. D(H  17,C   8,C   7,C   0)   -179.99  0.000011   -0.03   -180.01   
    86. D(C   9,C   8,C   7,H  16)    179.99  0.000011   -0.02    179.97   
    87. D(C   9,C   8,C   7,C   0)      0.03  0.000027   -0.06     -0.04   
    88. D(H  18,C   9,C   8,H  17)     -0.03  0.000007   -0.01     -0.04   
    89. D(H  18,C   9,C   8,C   7)    179.96 -0.000008    0.02    179.98   
    90. D(O  10,C   9,C   8,H  17)    179.98 -0.000011    0.02    180.01   
    91. D(O  10,C   9,C   8,C   7)     -0.03 -0.000026    0.06      0.03   
    92. D(C   0,O  10,C   9,H  18)   -179.96  0.000001    0.01   -179.96   
    93. D(C   0,O  10,C   9,C   8)      0.03  0.000016   -0.03     -0.01   
    94. D(C   9,O  10,C   0,C   7)     -0.01  0.000002   -0.01     -0.02   
    95. D(C   9,O  10,C   0,C   1)   -179.99 -0.000000    0.00   -179.99   
    ----------------------------------------------------------------------------

Geometry step timings:
Preparation and reading OPT file:      0.001 s (19.555 %)
Internal coordinates            :      0.000 s ( 0.669 %)
B/P matrices and projection     :      0.001 s (22.491 %)
Hessian update/contruction      :      0.000 s ( 9.324 %)
Making the step                 :      0.001 s (17.807 %)
Converting the step to Cartesian:      0.000 s ( 2.180 %)
Storing new data                :      0.000 s ( 0.842 %)
Checking convergence            :      0.000 s ( 0.324 %)
Final printing                  :      0.001 s (26.721 %)
Total time                      :      0.005 s

Time for energy+gradient        :     29.816 s
Time for complete geometry iter :     30.025 s

         *************************************************************
         *                GEOMETRY OPTIMIZATION CYCLE   6            *
         *************************************************************
---------------------------------
CARTESIAN COORDINATES (ANGSTROEM)
---------------------------------
  C     -0.447729   -1.084645   -0.026779
  C     -0.779798   -2.506685   -0.048690
  C      0.206232   -3.482452    0.191502
  C     -0.121555   -4.839998    0.168543
  C     -1.433975   -5.247825   -0.093514
  C     -2.420294   -4.282980   -0.333280
  C     -2.098949   -2.925242   -0.312081
  C     -1.183134    0.063716   -0.212066
  C     -0.274050    1.160186   -0.063152
  C      0.947583    0.605961    0.202415
  O      0.853201   -0.748541    0.226362
  H      1.229958   -3.170431    0.396386
  H      0.654767   -5.584039    0.357143
  H     -1.687706   -6.309232   -0.110756
  H     -3.447711   -4.589727   -0.538883
  H     -2.876845   -2.183603   -0.501582
  H     -2.246713    0.118272   -0.428965
  H     -0.497913    2.220953   -0.142440
  H      1.932706    1.022632    0.388350

----------------------------
CARTESIAN COORDINATES (A.U.)
----------------------------
  NO LB      ZA    FRAG     MASS         X           Y           Z
   0 C     6.0000    0    12.011   -0.846084   -2.049682   -0.050605
   1 C     6.0000    0    12.011   -1.473606   -4.736948   -0.092010
   2 C     6.0000    0    12.011    0.389723   -6.580880    0.361887
   3 C     6.0000    0    12.011   -0.229706   -9.146270    0.318500
   4 C     6.0000    0    12.011   -2.709819   -9.916953   -0.176717
   5 C     6.0000    0    12.011   -4.573693   -8.093660   -0.629809
   6 C     6.0000    0    12.011   -3.966439   -5.527906   -0.589749
   7 C     6.0000    0    12.011   -2.235799    0.120406   -0.400747
   8 C     6.0000    0    12.011   -0.517880    2.192433   -0.119341
   9 C     6.0000    0    12.011    1.790673    1.145100    0.382508
  10 O     8.0000    0    15.999    1.612316   -1.414538    0.427763
  11 H     1.0000    0     1.008    2.324284   -5.991246    0.749061
  12 H     1.0000    0     1.008    1.237331  -10.552304    0.674903
  13 H     1.0000    0     1.008   -3.189302  -11.922720   -0.209298
  14 H     1.0000    0     1.008   -6.515230   -8.673326   -1.018341
  15 H     1.0000    0     1.008   -5.436449   -4.126411   -0.947852
  16 H     1.0000    0     1.008   -4.245672    0.223502   -0.810626
  17 H     1.0000    0     1.008   -0.940920    4.196992   -0.269172
  18 H     1.0000    0     1.008    3.652285    1.932494    0.733874

--------------------------------
INTERNAL COORDINATES (ANGSTROEM)
--------------------------------
 C      0   0   0     0.000000000000     0.00000000     0.00000000
 C      1   0   0     1.460461225439     0.00000000     0.00000000
 C      2   1   0     1.407860364499   120.86689627     0.00000000
 C      3   2   1     1.396746885350   120.42864904   179.98958827
 C      4   3   2     1.399086136339   120.43334006     0.00000000
 C      5   4   3     1.400442892872   119.46578889     0.00000000
 C      6   5   4     1.395408829573   120.36903992     0.02777691
 C      1   2   3     1.376185500753   133.54912652   180.45084197
 C      8   1   2     1.432080132147   106.59907778   180.00260558
 C      9   8   1     1.367508930366   106.07974491   359.96252778
 O     10   9   8     1.357997293688   110.21689373     0.02825675
 H      3   2   1     1.089655294824   119.44672164     0.00000000
 H      4   3   2     1.091715845056   119.51719158   180.01832093
 H      5   4   3     1.091448613119   120.29833669   180.01030112
 H      6   5   4     1.091765446334   120.09601451   179.99816003
 H      7   6   5     1.091357405450   119.63214501   179.93750249
 H      8   1   2     1.086840200603   126.27764628     0.00000000
 H      9   8   1     1.087026989517   127.50540696   179.98476904
 H     10   9   8     1.085657834891   133.49703215   179.97579775

---------------------------
INTERNAL COORDINATES (A.U.)
---------------------------
 C      0   0   0     0.000000000000     0.00000000     0.00000000
 C      1   0   0     2.759871745291     0.00000000     0.00000000
 C      2   1   0     2.660470523705   120.86689627     0.00000000
 C      3   2   1     2.639469091719   120.42864904   179.98958827
 C      4   3   2     2.643889635447   120.43334006     0.00000000
 C      5   4   3     2.646453533725   119.46578889     0.00000000
 C      6   5   4     2.636940532749   120.36903992     0.02777691
 C      1   2   3     2.600613705897   133.54912652   180.45084197
 C      8   1   2     2.706239251587   106.59907778   180.00260558
 C      9   8   1     2.584217364082   106.07974491   359.96252778
 O     10   9   8     2.566242975677   110.21689373     0.02825675
 H      3   2   1     2.059150087595   119.44672164     0.00000000
 H      4   3   2     2.063043963219   119.51719158   180.01832093
 H      5   4   3     2.062538968042   120.29833669   180.01030112
 H      6   5   4     2.063137696050   120.09601451   179.99816003
 H      7   6   5     2.062366610527   119.63214501   179.93750249
 H      8   1   2     2.053830330475   126.27764628     0.00000000
 H      9   8   1     2.054183310368   127.50540696   179.98476904
 H     10   9   8     2.051595983091   133.49703215   179.97579775


           ************************************************************
           *        Program running with 8 parallel MPI-processes     *
           *              working on a common directory               *
           ************************************************************
------------------------------------------------------------------------------
                   ___                                                        
                  /   \      - P O W E R E D   B Y -                         
                 /     \                                                     
                 |  |  |   _    _      __       _____    __    __             
                 |  |  |  | |  | |    /  \     |  _  \  |  |  /  |          
                  \  \/   | |  | |   /    \    | | | |  |  | /  /          
                 / \  \   | |__| |  /  /\  \   | |_| |  |  |/  /          
                |  |  |   |  __  | /  /__\  \  |    /   |      \           
                |  |  |   | |  | | |   __   |  |    \   |  |\   \          
                \     /   | |  | | |  |  |  |  | |\  \  |  | \   \       
                 \___/    |_|  |_| |__|  |__|  |_| \__\ |__|  \__/        
                                                                              
                      - O R C A' S   B I G   F R I E N D -                    
                                      &                                       
                       - I N T E G R A L  F E E D E R -                       
                                                                              
 v1 FN, 2020, v2 2021, v3 2022-2024                                           
------------------------------------------------------------------------------


----------------------
SHARK INTEGRAL PACKAGE
----------------------

Number of atoms                             ...     19
Number of basis functions                   ...    194
Number of shells                            ...     90
Maximum angular momentum                    ...      2
Integral batch strategy                     ... SHARK/LIBINT Hybrid
RI-J (if used) integral strategy            ... SPLIT-RIJ (Revised 2003 algorithm where possible)
Printlevel                                  ...      1
Contraction scheme used                     ... SEGMENTED contraction
Prescreening option                         ... SCHWARTZ
   Thresh                                   ... 1.000e-12
   Tcut                                     ... 1.000e-14
   Tpresel                                  ... 1.000e-14 
Coulomb Range Separation                    ... NOT USED
Exchange Range Separation                   ... NOT USED
Multipole approximations                    ... NOT USED
Finite Nucleus Model                        ... NOT USED
CABS basis                                  ... NOT available
Auxiliary Coulomb fitting basis             ... AVAILABLE
   # of basis functions in Aux-J            ...    627
   # of shells in Aux-J                     ...    205
   Maximum angular momentum in Aux-J        ...      4
Auxiliary J/K fitting basis                 ... NOT available
Auxiliary Correlation fitting basis         ... AVAILABLE
   # of basis functions in Aux-C            ...    640
   # of shells in Aux-C                     ...    224
   Maximum angular momentum in Aux-C        ...      3
Auxiliary 'external' fitting basis          ... NOT available

Checking pre-screening integrals            ... done (  0.0 sec) Dimension = 90
Check shell pair data                       ... done (  0.0 sec)
Shell pair information
Shell pair cut-off parameter TPreSel        ...   1.0e-14
Total number of shell pairs                 ...      4095
Shell pairs after pre-screening             ...      3730
Total number of primitive shell pairs       ...     15045
Primitive shell pairs kept                  ...      9954
          la=0 lb=0:   1113 shell pairs
          la=1 lb=0:   1349 shell pairs
          la=1 lb=1:    434 shell pairs
          la=2 lb=0:    483 shell pairs
          la=2 lb=1:    294 shell pairs
          la=2 lb=2:     57 shell pairs

Calculating one electron integrals          ... done (  0.0 sec)
Calculating RI/J V-Matrix + Cholesky decomp.... done (  0.0 sec)
Calculating RI/C V-Matrix + Cholesky decomp.... done (  0.0 sec)
Calculating Nuclear repulsion               ... done (  0.0 sec) ENN=    537.995360635588 Eh

Diagonalization of the overlap matrix:
Smallest eigenvalue                        ... 3.065e-04
Time for diagonalization                   ...    0.004 sec
Threshold for overlap eigenvalues          ... 1.000e-07
Number of eigenvalues below threshold      ... 0
Time for construction of square roots      ...    0.003 sec
Total time needed                          ...    0.008 sec

-------------------
DFT GRID GENERATION
-------------------

General Integration Accuracy     IntAcc      ... 4.388
Radial Grid Type                 RadialGrid  ... OptM3 with GC (2021)
Angular Grid (max. ang.)         AngularGrid ... 4 (Lebedev-302)
Angular grid pruning method      GridPruning ... 4 (adaptive)
Weight generation scheme         WeightScheme... mBecke (2022)
Basis function cutoff            BFCut       ... 1.0000e-12
Integration weight cutoff        WCut        ... 1.0000e-14
Partially contracted basis set               ... off
Rotationally invariant grid construction     ... off
Angular grids for H and He will be reduced by one unit

Total number of grid points                  ...    91841
Total number of batches                      ...     1444
Average number of points per batch           ...       63
Average number of grid points per atom       ...     4834

--------------------
COSX GRID GENERATION
--------------------

GRIDX 1
-------
General Integration Accuracy     IntAcc      ... 3.816
Radial Grid Type                 RadialGrid  ... OptM3 with GC (2021)
Angular Grid (max. ang.)         AngularGrid ... 1 (Lebedev-50)
Angular grid pruning method      GridPruning ... 4 (adaptive)
Weight generation scheme         WeightScheme... mBecke (2022)
Basis function cutoff            BFCut       ... 1.0000e-12
Integration weight cutoff        WCut        ... 1.0000e-14
Partially contracted basis set               ... on
Rotationally invariant grid construction     ... off
Angular grids for H and He will be reduced by one unit

Total number of grid points                  ...    11736
Total number of batches                      ...      100
Average number of points per batch           ...      117
Average number of grid points per atom       ...      618
UseSFitting                                  ... on

GRIDX 2
-------
General Integration Accuracy     IntAcc      ... 4.020
Radial Grid Type                 RadialGrid  ... OptM3 with GC (2021)
Angular Grid (max. ang.)         AngularGrid ... 2 (Lebedev-110)
Angular grid pruning method      GridPruning ... 4 (adaptive)
Weight generation scheme         WeightScheme... mBecke (2022)
Basis function cutoff            BFCut       ... 1.0000e-12
Integration weight cutoff        WCut        ... 1.0000e-14
Partially contracted basis set               ... on
Rotationally invariant grid construction     ... off
Angular grids for H and He will be reduced by one unit

Total number of grid points                  ...    25773
Total number of batches                      ...      211
Average number of points per batch           ...      122
Average number of grid points per atom       ...     1356
UseSFitting                                  ... on

GRIDX 3
-------
General Integration Accuracy     IntAcc      ... 4.338
Radial Grid Type                 RadialGrid  ... OptM3 with GC (2021)
Angular Grid (max. ang.)         AngularGrid ... 3 (Lebedev-194)
Angular grid pruning method      GridPruning ... 4 (adaptive)
Weight generation scheme         WeightScheme... mBecke (2022)
Basis function cutoff            BFCut       ... 1.0000e-12
Integration weight cutoff        WCut        ... 1.0000e-14
Partially contracted basis set               ... on
Rotationally invariant grid construction     ... off
Angular grids for H and He will be reduced by one unit

Total number of grid points                  ...    56703
Total number of batches                      ...      452
Average number of points per batch           ...      125
Average number of grid points per atom       ...     2984
UseSFitting                                  ... on
Initializing property integral containers    ... done (  0.0 sec)

SHARK setup successfully completed in   1.1 seconds

Maximum memory used throughout the entire STARTUP-calculation: 24.8 MB


           ************************************************************
           *        Program running with 8 parallel MPI-processes     *
           *              working on a common directory               *
           ************************************************************
Occupation numbers will be reassigned to an Aufbau configuration
             **** ENERGY FILE WAS UPDATED (calc.en.tmp) ****
Finished Guess after   0.2 sec
Maximum memory used throughout the entire GUESS-calculation: 10.8 MB


           ************************************************************
           *        Program running with 8 parallel MPI-processes     *
           *              working on a common directory               *
           ************************************************************
--------------------
CPCM SOLVATION MODEL
--------------------
CPCM parameters:
  Epsilon                                         ...      16.7000
  Refrac                                          ...       1.2750
  Rsolv                                           ...       1.3000
  Surface type                                    ... GAUSSIAN VDW
  Discretization scheme                           ... Constant charge density
    Threshold for H atoms                         ...       5.0000 (charges/Ang^2)
    Threshold for non-H atoms                     ...       5.0000 (charges/Ang^2)
  Epsilon function type                           ...         CPCM
Solvent:                                          ... CUSTOM
Radii:
  Scheme                                          ... Element-dependent radii
  Radius for C  used is    3.8550 Bohr (=   2.0400 Ang.)
  Radius for O  used is    3.4469 Bohr (=   1.8240 Ang.)
  Radius for H  used is    2.4944 Bohr (=   1.3200 Ang.)
Calculating surface                               ...        done! (  0.0s)
Cavity surface points                             ...         1881
Cavity Volume                                     ...    1248.9360
Cavity Surface-area                               ...     676.9877
Calculating surface distance matrix               ...        done! (  0.1s)
Performing Cholesky decomposition & store         ...        done! (  0.1s)
Overall time for CPCM initialization              ...                 0.2s

----------------------------------------D-I-I-S--------------------------------------------
Iteration    Energy (Eh)           Delta-E    RMSDP     MaxDP     DIISErr   Damp  Time(sec)
-------------------------------------------------------------------------------------------
               ***  Starting incremental Fock matrix formation  ***
                              *** Initializing SOSCF ***
---------------------------------------S-O-S-C-F--------------------------------------
Iteration    Energy (Eh)           Delta-E    RMSDP     MaxDP     MaxGrad    Time(sec)
--------------------------------------------------------------------------------------
    1    -459.7805807124540252     0.00e+00  4.04e-05  8.31e-04  5.27e-05     1.5
               *** Restarting incremental Fock matrix formation ***
    2    -459.7805878067922549    -7.09e-06  1.53e-05  3.02e-04  9.10e-05     1.2
    3    -459.7805886761282181    -8.69e-07  7.22e-06  1.34e-04  4.14e-05     0.9
    4    -459.7805887270624225    -5.09e-08  2.90e-06  7.46e-05  3.35e-05     0.9
    5    -459.7805887722412308    -4.52e-08  6.92e-07  1.39e-05  4.86e-06     0.8
    6    -459.7805887729864480    -7.45e-10  2.85e-07  5.63e-06  4.10e-06     0.8
                 **** Energy Check signals convergence ****

               *****************************************************
               *                     SUCCESS                       *
               *           SCF CONVERGED AFTER   6 CYCLES          *
               *****************************************************

Recomputing exchange energy using gridx3       ... done (    1.450 sec)
Old exchange energy                            :    -33.283866786 Eh
New exchange energy                            :    -33.283897552 Eh
Exchange energy change after final integration :     -0.000030766 Eh
Total energy after final integration           :   -459.780619539 Eh
             **** ENERGY FILE WAS UPDATED (calc.en.tmp) ****

----------------
TOTAL SCF ENERGY
----------------

Total Energy       :       -459.78061953874345 Eh          -12511.26672 eV

Components:
Nuclear Repulsion  :        537.99536063558776 Eh           14639.59803 eV
Electronic Energy  :       -997.76787262205175 Eh          -27150.64413 eV
One Electron Energy:      -1688.71749972328462 Eh          -45952.33934 eV
Two Electron Energy:        690.94962710123286 Eh           18801.69521 eV
CPCM Dielectric    :         -0.00807678652242 Eh              -0.21978 eV

Virial components:
Potential Energy   :       -915.52143124108989 Eh          -24912.60468 eV
Kinetic Energy     :        455.74081170234649 Eh           12401.33796 eV
Virial Ratio       :          2.00886426611939

DFT components:
N(Alpha)           :       37.999970497080 electrons
N(Beta)            :       37.999970497080 electrons
N(Total)           :       75.999940994160 electrons
E(X)               :      -29.584881049315 Eh       
E(C)               :       -1.880197577935 Eh       
E(XC)              :      -31.465078627249 Eh       

CPCM Solvation Model Properties:
Surface-charge          :         -0.02044924470920
Corrected charge        :          0.00000000000000
Outlying charge corr.   :          0.00002729686180 Eh               0.00074 eV
Free-energy (cav+disp)  :  This term is not implemented in the current solvation scheme

---------------
SCF CONVERGENCE
---------------

  Last Energy change         ...    7.4522e-10  Tolerance :   1.0000e-09
  Last MAX-Density change    ...    5.6350e-06  Tolerance :   1.0000e-08
  Last RMS-Density change    ...    2.8519e-07  Tolerance :   1.0000e-09
  Last DIIS Error            ...    9.6091e-04  Tolerance :   1.0000e-08
  Last Orbital Gradient      ...    4.0987e-06  Tolerance :   2.0000e-06
  Last Orbital Rotation      ...    6.7765e-06  Tolerance :   2.0000e-06


Total SCF time: 0 days 0 hours 0 min 7 sec 
Finished LeanSCF after   8.0 sec

Maximum memory used throughout the entire LEANSCF-calculation: 21.7 MB


           ************************************************************
           *        Program running with 8 parallel MPI-processes     *
           *              working on a common directory               *
           ************************************************************

------------------------------------------------------------------------------
                                ORCA  MP2 
------------------------------------------------------------------------------

Freezing NCore=22 chemical core electrons

----------------------
RI-MP2 ENERGY+GRADIENT
----------------------
Dimension of the orbital basis            ...  194
Dimension of the AuxC basis               ...  640
Memory devoted to MP2                     ... 8000 MB   
Data format for matrix containers         ... DOUBLE
Compression type for matrix containers    ... UNCOMPRESSED
Overall scaling of the MP2 energy         ...   2.700e-01

-----------------------
SHARK RI TRANSFORMATION
-----------------------

Number of basis functions                ...    194
Number of aux functions                  ...    640
Number of operators                      ...      1
Generation of IJK                        ... YES
Generation of IAK                        ... YES
Generation of ABK                        ... NO
Orbital Range Operator  0:    0-  37 to   38- 193

Aux basis identifier                     ...   AUXC
Contraction scheme used                  ... SEGMENTED
Do orthogonalization                     ... YES
All operator combinations                ... NO
Transpose (ia|K)                         ... NO
Integral generator used                  ... LIBINT
Starting integral generation + trafo... 
Half trafo (segmented) done. Total time =  0.2 sec. integrals=  0.1 sec trafo=  0.0 sec
Integral generation and half transformation done (  0.2 sec)

Reading or making V^(-1/2)          ... done (  0.0 sec)
Sorting IJK integrals               ... done (  0.0 sec)
Sorting IAK integrals               ... done (  0.1 sec)

SHARK RI integral transformation done. Total time =  0.3 sec.

Opening buffers                              ... done
Frozen core precalculation                   ... done

Starting loop over batches of integrals:

Operator 0  - window                       ... ( 11- 37)x( 38-193)
Operator 0  - Memory available             ...  8000 MB
Operator 0  - Memory needed per MO         ...   0.8 MB
Operator 0  - Number of orbitals per batch ... 4
Operator 0  - Number of batches            ... 1

OPERATOR  0   PASS   0:  MOs    11 ...   14 +   15 ...   18 +   19 ...   22 +   23 ...   26
                            +   27 ...   30 +   31 ...   34 +   35 ...   37
  Reading integrals       ... ok
  Internal MO  13
Closing buffer GIPV ( 0.02 GB; CompressionRatio= 1.00)
Time spent in pair loops =     0.805 sec
Deleting buffers (Ka|jb) ...done

-----------------------------------------------
 RI-MP2 CORRELATION ENERGY:     -0.490982302 Eh
-----------------------------------------------


---------------------
MP2 DENSITY FORMATION
---------------------

Completing the external part of the density      ... done
Storing the unrelaxed density                    ... done

Re-sorting 3-index density container for op 0    ... done
Computing external part of the Lagrangian        ... done
Calculating the xc-kernel                        ... done
Calculating G(D)                                 ... done
Completing the Lagrangian                        ... done
Solving the Z-vector equations                   ... Using XC Grid                  ... (calc.grid_cpscf.tmp) 
Recalculating density on grid  ... (calc.grho_cpscf0.tmp) done
Calculating the xc-kernel      ... (calc.fxc_cpscf0.tmp) done

-------------------
SHARK CP-SCF DRIVER
-------------------

Dimension of the orbital basis          ...    194
Dimension of the CPSCF-problem          ...   5928
Number of operators                     ...      1
Max. number of iterations               ...    128
Convergence Tolerance                   ... 3.0e-05
Number of perturbations                 ...      1
Perturbation type                       ... REAL

----------------------------
POPLE LINEAR EQUATION SOLVER
----------------------------

  ITERATION   0:   ||err||_max =   4.6236e-02 (   0.7 sec)
  ITERATION   1:   ||err||_max =   1.4364e-02 (   0.7 sec)
  ITERATION   2:   ||err||_max =   5.6717e-03 (   1.2 sec)
  ITERATION   3:   ||err||_max =   1.6687e-03 (   0.7 sec)
  ITERATION   4:   ||err||_max =   6.0491e-04 (   0.7 sec)
  ITERATION   5:   ||err||_max =   1.7957e-04 (   0.7 sec)
  ITERATION   6:   ||err||_max =   6.6880e-05 (   0.7 sec)
  ITERATION   7:   ||err||_max =   2.4041e-05 (   0.7 sec)
done
Finalizing the relaxed density                   ... done
Transforming P to the AO basis                   ... done
Storing the relaxed density                      ... done

------------------------------------
ENERGY WEIGHTED DENSITY FINALIZATION
------------------------------------

Gathering the parts of the W-matrix              ... done
Forming the Z-density                            ... done
Transforming Z to the AO basis                   ... done
Calculating G(Z)                                 ... done
Finalizing the W-matrix                          ... done
Transforming W to the AO basis and storing       ... done

----------------------------------
MP2 DERIVATIVE INTEGRAL GENERATION
----------------------------------

Input SCF Electron Density              ... calc.scfp
Input Correlated Electron Density       ... calc.pmp2re
Input Energy Weighted Density           ... calc.wmp2.tmp

Nuclear repulsion gradient              ... done (  0.0 sec)
HCore & Overlap gradient  (SHARK)       ... done (  0.1 sec)
Two-electron RIJ gradient terms         ... done (  0.4 sec)

-----------------------------------------------------------
MP2 COSX Grid Generation
-----------------------------------------------------------

General Integration Accuracy     IntAcc      ... 4.871
Radial Grid Type                 RadialGrid  ... OptM3 with GC (2021)
Angular Grid (max. ang.)         AngularGrid ... 4 (Lebedev-302)
Angular grid pruning method      GridPruning ... 4 (adaptive)
Weight generation scheme         WeightScheme... mBecke (2022)
Basis function cutoff            BFCut       ... 1.0000e-12
Integration weight cutoff        WCut        ... 1.0000e-14
Partially contracted basis set               ... on
Rotationally invariant grid construction     ... off
Angular grids for H and He will be reduced by one unit

Total number of grid points                  ...   106385
Total number of batches                      ...      841
Average number of points per batch           ...      126
Average number of grid points per atom       ...     5599
UseSFitting                                  ... on
Two-electron COSX gradient terms        ... 
Integration Timings:
Total Time                  =     4.4 sec
Basis fcn evaluation        =     0.1 sec
Density evaluation          =     0.1 sec
A evaluation                =     3.8 sec
A derivative evaluation     =     0.0 sec
S-fit derivative evaluation =     0.0 sec
anal. over. der. evaluation =     0.0 sec
num. over. der. evaluation  =     0.2 sec
K(P) evaluation             =     0.1 sec
finalize                    =     0.0 sec

done (  5.1 sec)
CPCM gradient                           ... done (  0.4 sec)
DFT XC gradient                         ... Exchange-correlation gradient    ... done
done (  0.6 sec)
Empirical dispersion gradient           ... 
-------------------
DISPERSION GRADIENT
-------------------

   1   C   :    0.000476277    0.000962980    0.000065892
   2   C   :   -0.000024190   -0.000126603   -0.000000890
   3   C   :    0.000070313   -0.000091310    0.000017879
   4   C   :    0.000073862   -0.000168773    0.000021278
   5   C   :   -0.000034755   -0.000146441   -0.000002357
   6   C   :   -0.000141019   -0.000123675   -0.000025543
   7   C   :   -0.000090232   -0.000065487   -0.000017051
   8   C   :    0.000288309    0.000307286    0.000048866
   9   C   :    0.000003188   -0.000242829    0.000008437
  10   C   :   -0.000586709   -0.000398107   -0.000106470
  11   O   :    0.000047478    0.000151660    0.000004692
  12   H   :    0.000125706   -0.000055712    0.000028371
  13   H   :    0.000080076   -0.000087733    0.000019811
  14   H   :   -0.000026865   -0.000113055   -0.000001816
  15   H   :   -0.000110925   -0.000042490   -0.000021881
  16   H   :   -0.000134518    0.000006912   -0.000028700
  17   H   :   -0.000083864    0.000094952   -0.000019828
  18   H   :   -0.000009214    0.000089976   -0.000004738
  19   H   :    0.000077083    0.000048449    0.000014048

Difference to translation invariance:
           :    0.0000000000   -0.0000000000   -0.0000000000

Difference to rotation invariance:
           :    0.0000000000   -0.0000000000    0.0000000000

Norm of the Dispersion gradient    ...    0.0014788682
RMS gradient                       ...    0.0001958809
MAX gradient                       ...    0.0009629797
done (  0.0 sec)

-------
TIMINGS
-------

Total time                :   17.139 sec
Integral trafo            :    0.258 sec (  1.5%)
FC preparation            :    0.058 sec (  0.3%)
I/O of integrals          :    0.077 sec (  0.5%)
K(i,j) operators          :    0.104 sec (  0.6%)
T(i,j) pair energies      :    0.020 sec (  0.1%)
V**(-1/2)                 :    0.123 sec (  0.7%)
Gamma(ia|P)               :    0.101 sec (  0.6%)
Gamma-Trafo               :    0.039 sec (  0.2%)
D(virtual)                :    0.005 sec (  0.0%)
D(internal)               :    0.152 sec (  0.9%)
W(virtual)                :    0.009 sec (  0.1%)
W(internal)               :    0.178 sec (  1.0%)
L(virtual)                :    0.186 sec (  1.1%)
L(internal)               :    0.016 sec (  0.1%)
XC kernel                 :    0.019 sec (  0.1%)
G(D)                      :    1.245 sec (  7.3%)
G(Z)                      :    1.242 sec (  7.2%)
Z-vector solution         :    6.055 sec ( 35.3%)
3-index derivative        :    0.249 sec (  1.5%)
2-index derivative        :    0.027 sec (  0.2%)
Fock matrix gradient      :    6.659 sec ( 38.9%)


---------------------------------------
MP2 TOTAL ENERGY:     -460.271601841 Eh
---------------------------------------

The final MP2 gradient
  0:  -0.00101890   0.00084084  -0.00027112
  1:   0.00034862  -0.00021490   0.00007318
  2:  -0.00002716  -0.00016627   0.00000706
  3:   0.00000853   0.00009582   0.00000091
  4:  -0.00006456  -0.00007421  -0.00001230
  5:   0.00001815  -0.00008763   0.00000176
  6:  -0.00002863   0.00001989  -0.00001139
  7:   0.00019165  -0.00048236   0.00011601
  8:   0.00031922   0.00016867  -0.00000365
  9:  -0.00048900  -0.00030961  -0.00003315
 10:   0.00072244  -0.00003910   0.00012842
 11:  -0.00004876   0.00002460  -0.00000696
 12:  -0.00002302   0.00003888  -0.00000321
 13:  -0.00000975   0.00005651  -0.00000504
 14:   0.00003628   0.00002776   0.00000062
 15:   0.00001230  -0.00004556  -0.00000369
 16:   0.00001742  -0.00002659   0.00000592
 17:   0.00014033   0.00000096   0.00001519
 18:  -0.00007254   0.00018842  -0.00001294

-----------------------------------
NORM OF THE MP2 GRADIENT:  0.001847
-----------------------------------

Maximum memory used throughout the entire MP2-calculation: 40.4 MB


-------------------------------------------------------------------------------
                          DFT DISPERSION CORRECTION                            
                                                                               
                              DFTD3 V3.1  Rev 1                                
                          USING Becke-Johnson damping                          
-------------------------------------------------------------------------------
-------------------------   ----------------
Dispersion correction           -0.016442214
-------------------------   ----------------


-------------------------   --------------------
FINAL SINGLE POINT ENERGY      -460.288044054657
-------------------------   --------------------

------------------------------------------------------------------------------
                         ORCA GEOMETRY RELAXATION STEP
------------------------------------------------------------------------------

Reading the OPT-File                    .... done
Getting information on internals        .... done
Copying old internal coords+grads       .... done
Making the new internal coordinates     .... (2022 redundants) done
Validating the new internal coordinates .... (2022 redundants) done
Calculating the B-matrix                .... done
Calculating the G,G- and P matrices     .... done
Transforming gradient to internals      .... done
Projecting the internal gradient        .... done
Number of atoms                         ....  19
Number of internal coordinates          ....  95
Current Energy                          ....  -460.288044055 Eh
Current gradient norm                   ....     0.001847299 Eh/bohr
Maximum allowed component of the step   ....  0.300
Current trust radius                    ....  0.675
Updating the Hessian (BFGS)             .... done
Forming the augmented Hessian           .... done
Diagonalizing the augmented Hessian     .... done
Last element of RFO vector              ....  0.999987285
Lowest eigenvalues of augmented Hessian:
 -0.000004067  0.013533380  0.020553558  0.023799375  0.024300178
Length of the computed step             ....  0.005042916
The final length of the internal step   ....  0.005042916
Converting the step to Cartesian space:
 Initial RMS(Int)=    0.0005173923
Transforming coordinates:
 Iter   0:  RMS(Cart)=    0.0010707948 RMS(Int)=    1.2891678601
done
Storing new coordinates                 .... done
The predicted energy change is          ....    -0.000002034
Previously predicted energy change      ....    -0.000010184
Actually observed energy change         ....    -0.000011939
Ratio of predicted to observed change   ....     1.172334807
New trust radius                        ....     0.700000000

                                .--------------------.
          ----------------------|Geometry convergence|-------------------------
          Item                value                   Tolerance       Converged
          ---------------------------------------------------------------------
          Energy change      -0.0000119388            0.0000010000      NO
          RMS gradient        0.0001143719            0.0000300000      NO
          MAX gradient        0.0005001155            0.0001000000      NO
          RMS step            0.0005173923            0.0006000000      YES
          MAX step            0.0020051896            0.0010000000      NO
          ........................................................
          Max(Bonds)      0.0006      Max(Angles)    0.11
          Max(Dihed)        0.08      Max(Improp)    0.00
          ---------------------------------------------------------------------

The optimization has not yet converged - more geometry cycles are needed


    ---------------------------------------------------------------------------
                         Redundant Internal Coordinates
                            (Angstroem and degrees)

        Definition                    Value    dE/dq     Step     New-Value
    ----------------------------------------------------------------------------
     1. B(C   1,C   0)                1.4605  0.000279 -0.0002    1.4602   
     2. B(C   2,C   1)                1.4079 -0.000015 -0.0000    1.4078   
     3. B(C   3,C   2)                1.3967 -0.000058  0.0001    1.3968   
     4. B(C   4,C   3)                1.3991  0.000022 -0.0001    1.3990   
     5. B(C   5,C   4)                1.4004 -0.000091  0.0001    1.4005   
     6. B(C   6,C   5)                1.3954  0.000018 -0.0000    1.3954   
     7. B(C   6,C   1)                1.4088  0.000059 -0.0000    1.4088   
     8. B(C   7,C   0)                1.3762 -0.000462  0.0004    1.3766   
     9. B(C   8,C   7)                1.4321  0.000160 -0.0006    1.4314   
    10. B(C   9,C   8)                1.3675 -0.000343  0.0004    1.3679   
    11. B(O  10,C   9)                1.3580 -0.000119 -0.0001    1.3579   
    12. B(O  10,C   0)                1.3673  0.000500 -0.0006    1.3666   
    13. B(H  11,C   2)                1.0897 -0.000042  0.0000    1.0897   
    14. B(H  12,C   3)                1.0917 -0.000044  0.0000    1.0917   
    15. B(H  13,C   4)                1.0914 -0.000051  0.0000    1.0915   
    16. B(H  14,C   5)                1.0918 -0.000040  0.0000    1.0918   
    17. B(H  15,C   6)                1.0914 -0.000038  0.0000    1.0914   
    18. B(H  16,C   7)                1.0868 -0.000018  0.0000    1.0868   
    19. B(H  17,C   8)                1.0870 -0.000030  0.0000    1.0871   
    20. B(H  18,C   9)                1.0857  0.000003 -0.0000    1.0856   
    21. A(C   1,C   0,O  10)          117.29 -0.000316    0.08    117.37   
    22. A(C   1,C   0,C   7)          133.55  0.000213   -0.06    133.49   
    23. A(C   7,C   0,O  10)          109.16  0.000103   -0.03    109.14   
    24. A(C   0,C   1,C   2)          120.87  0.000163   -0.03    120.84   
    25. A(C   2,C   1,C   6)          118.80 -0.000090    0.02    118.82   
    26. A(C   0,C   1,C   6)          120.33 -0.000073    0.01    120.34   
    27. A(C   3,C   2,H  11)          120.12  0.000024   -0.00    120.12   
    28. A(C   1,C   2,H  11)          119.45 -0.000052    0.01    119.46   
    29. A(C   1,C   2,C   3)          120.43  0.000027   -0.01    120.42   
    30. A(C   2,C   3,C   4)          120.43  0.000055   -0.01    120.43   
    31. A(C   4,C   3,H  12)          120.05 -0.000016    0.00    120.05   
    32. A(C   2,C   3,H  12)          119.52 -0.000038    0.00    119.52   
    33. A(C   5,C   4,H  13)          120.24 -0.000001   -0.00    120.23   
    34. A(C   3,C   4,H  13)          120.30  0.000051   -0.01    120.28   
    35. A(C   3,C   4,C   5)          119.47 -0.000050    0.02    119.48   
    36. A(C   4,C   5,C   6)          120.37  0.000011   -0.01    120.36   
    37. A(C   6,C   5,H  14)          119.53 -0.000023    0.01    119.55   
    38. A(C   4,C   5,H  14)          120.10  0.000012    0.00    120.10   
    39. A(C   1,C   6,H  15)          119.87  0.000005   -0.01    119.85   
    40. A(C   1,C   6,C   5)          120.50  0.000047   -0.01    120.50   
    41. A(C   5,C   6,H  15)          119.63 -0.000051    0.02    119.65   
    42. A(C   8,C   7,H  16)          127.12  0.000033   -0.01    127.11   
    43. A(C   0,C   7,H  16)          126.28 -0.000022   -0.00    126.28   
    44. A(C   0,C   7,C   8)          106.60 -0.000011    0.01    106.61   
    45. A(C   9,C   8,H  17)          126.41 -0.000130    0.04    126.45   
    46. A(C   7,C   8,H  17)          127.51  0.000150   -0.05    127.46   
    47. A(C   7,C   8,C   9)          106.08 -0.000021    0.01    106.09   
    48. A(O  10,C   9,H  18)          116.29  0.000092   -0.07    116.21   
    49. A(C   8,C   9,H  18)          133.50 -0.000322    0.11    133.61   
    50. A(C   8,C   9,O  10)          110.22  0.000231   -0.04    110.18   
    51. A(C   0,O  10,C   9)          107.94 -0.000301    0.05    107.99   
    52. D(C   6,C   1,C   0,C   7)      0.46  0.000009   -0.05      0.41   
    53. D(C   2,C   1,C   0,O  10)      0.42  0.000003   -0.03      0.39   
    54. D(C   6,C   1,C   0,O  10)   -179.58  0.000001   -0.03   -179.60   
    55. D(C   2,C   1,C   0,C   7)   -179.55  0.000011   -0.06   -179.61   
    56. D(C   3,C   2,C   1,C   6)     -0.02  0.000000   -0.00     -0.02   
    57. D(H  11,C   2,C   1,C   0)      0.01 -0.000001    0.00      0.01   
    58. D(H  11,C   2,C   1,C   6)   -180.00  0.000001   -0.00   -180.00   
    59. D(C   3,C   2,C   1,C   0)    179.99 -0.000001    0.00    179.99   
    60. D(H  12,C   3,C   2,H  11)     -0.00 -0.000000    0.00      0.00   
    61. D(H  12,C   3,C   2,C   1)   -179.98 -0.000000    0.00   -179.98   
    62. D(C   4,C   3,C   2,C   1)      0.00 -0.000000    0.00      0.00   
    63. D(C   4,C   3,C   2,H  11)    179.98 -0.000000    0.00    179.99   
    64. D(H  13,C   4,C   3,C   2)   -179.99  0.000000   -0.00   -179.99   
    65. D(C   5,C   4,C   3,H  12)    179.98  0.000000   -0.00    179.98   
    66. D(C   5,C   4,C   3,C   2)     -0.01  0.000000   -0.00     -0.01   
    67. D(H  13,C   4,C   3,H  12)     -0.00  0.000000   -0.00     -0.00   
    68. D(H  14,C   5,C   4,H  13)     -0.02 -0.000000    0.00     -0.02   
    69. D(H  14,C   5,C   4,C   3)    180.00 -0.000000    0.00    180.00   
    70. D(C   6,C   5,C   4,H  13)   -179.99 -0.000000    0.00   -179.99   
    71. D(C   6,C   5,C   4,C   3)      0.03 -0.000000    0.00      0.03   
    72. D(H  15,C   6,C   5,H  14)     -0.03 -0.000001    0.00     -0.03   
    73. D(C   1,C   6,C   5,H  14)    179.99  0.000000   -0.00    179.99   
    74. D(C   1,C   6,C   5,C   4)     -0.04  0.000000   -0.00     -0.04   
    75. D(H  15,C   6,C   1,C   2)   -179.94  0.000000   -0.00   -179.95   
    76. D(H  15,C   6,C   1,C   0)      0.05  0.000002   -0.01      0.04   
    77. D(H  15,C   6,C   5,C   4)    179.94 -0.000000    0.00    179.94   
    78. D(C   5,C   6,C   1,C   2)      0.04 -0.000000    0.00      0.04   
    79. D(C   5,C   6,C   1,C   0)   -179.97  0.000001   -0.00   -179.98   
    80. D(H  16,C   7,C   0,C   1)     -0.00 -0.000003    0.01      0.01   
    81. D(C   8,C   7,C   0,O  10)      0.03  0.000023   -0.06     -0.02   
    82. D(C   8,C   7,C   0,C   1)   -180.00  0.000015   -0.03   -180.03   
    83. D(H  16,C   7,C   0,O  10)   -179.97  0.000004   -0.01   -179.98   
    84. D(H  17,C   8,C   7,H  16)     -0.01  0.000004   -0.01     -0.02   
    85. D(H  17,C   8,C   7,C   0)    179.98 -0.000015    0.03    180.02   
    86. D(C   9,C   8,C   7,H  16)    179.97 -0.000015    0.03    180.00   
    87. D(C   9,C   8,C   7,C   0)     -0.04 -0.000033    0.08      0.04   
    88. D(H  18,C   9,C   8,H  17)     -0.05 -0.000007    0.01     -0.04   
    89. D(H  18,C   9,C   8,C   7)    179.98  0.000012   -0.03    179.94   
    90. D(O  10,C   9,C   8,H  17)   -179.99  0.000014   -0.03   -180.02   
    91. D(O  10,C   9,C   8,C   7)      0.03  0.000032   -0.07     -0.04   
    92. D(C   0,O  10,C   9,H  18)   -179.97 -0.000002   -0.00   -179.97   
    93. D(C   0,O  10,C   9,C   8)     -0.01 -0.000018    0.04      0.03   
    94. D(C   9,O  10,C   0,C   7)     -0.02 -0.000004    0.01     -0.00   
    95. D(C   9,O  10,C   0,C   1)   -179.99  0.000002   -0.01   -180.00   
    ----------------------------------------------------------------------------

Geometry step timings:
Preparation and reading OPT file:      0.001 s (20.745 %)
Internal coordinates            :      0.000 s ( 0.642 %)
B/P matrices and projection     :      0.001 s (21.304 %)
Hessian update/contruction      :      0.001 s (12.153 %)
Making the step                 :      0.001 s (16.936 %)
Converting the step to Cartesian:      0.000 s ( 1.967 %)
Storing new data                :      0.000 s ( 0.766 %)
Checking convergence            :      0.000 s ( 0.290 %)
Final printing                  :      0.001 s (25.155 %)
Total time                      :      0.005 s

Time for energy+gradient        :     27.186 s
Time for complete geometry iter :     27.402 s

         *************************************************************
         *                GEOMETRY OPTIMIZATION CYCLE   7            *
         *************************************************************
---------------------------------
CARTESIAN COORDINATES (ANGSTROEM)
---------------------------------
  C     -0.446690   -1.085103   -0.026561
  C     -0.779484   -2.506737   -0.048547
  C      0.206528   -3.482535    0.191425
  C     -0.121599   -4.840077    0.168392
  C     -1.434128   -5.247415   -0.093508
  C     -2.420475   -4.282427   -0.333070
  C     -2.098783   -2.924787   -0.311788
  C     -1.182662    0.063261   -0.212816
  C     -0.274885    1.159854   -0.062953
  C      0.947590    0.606470    0.202465
  O      0.853270   -0.747951    0.226719
  H      1.230407   -3.170781    0.396168
  H      0.654548   -5.584391    0.356806
  H     -1.687964   -6.308838   -0.110784
  H     -3.447962   -4.589084   -0.538529
  H     -2.876307   -2.182670   -0.501018
  H     -2.246146    0.117289   -0.430352
  H     -0.500326    2.220311   -0.142241
  H      1.933143    1.021934    0.388703

----------------------------
CARTESIAN COORDINATES (A.U.)
----------------------------
  NO LB      ZA    FRAG     MASS         X           Y           Z
   0 C     6.0000    0    12.011   -0.844123   -2.050548   -0.050193
   1 C     6.0000    0    12.011   -1.473012   -4.737047   -0.091741
   2 C     6.0000    0    12.011    0.390282   -6.581038    0.361742
   3 C     6.0000    0    12.011   -0.229788   -9.146419    0.318215
   4 C     6.0000    0    12.011   -2.710110   -9.916178   -0.176704
   5 C     6.0000    0    12.011   -4.574034   -8.092615   -0.629412
   6 C     6.0000    0    12.011   -3.966125   -5.527046   -0.589195
   7 C     6.0000    0    12.011   -2.234908    0.119546   -0.402164
   8 C     6.0000    0    12.011   -0.519458    2.191807   -0.118964
   9 C     6.0000    0    12.011    1.790686    1.146062    0.382604
  10 O     8.0000    0    15.999    1.612446   -1.413423    0.428438
  11 H     1.0000    0     1.008    2.325133   -5.991908    0.748648
  12 H     1.0000    0     1.008    1.236917  -10.552969    0.674266
  13 H     1.0000    0     1.008   -3.189789  -11.921977   -0.209351
  14 H     1.0000    0     1.008   -6.515703   -8.672113   -1.017673
  15 H     1.0000    0     1.008   -5.435432   -4.124649   -0.946786
  16 H     1.0000    0     1.008   -4.244601    0.221645   -0.813247
  17 H     1.0000    0     1.008   -0.945479    4.195781   -0.268796
  18 H     1.0000    0     1.008    3.653110    1.931175    0.734542

--------------------------------
INTERNAL COORDINATES (ANGSTROEM)
--------------------------------
 C      0   0   0     0.000000000000     0.00000000     0.00000000
 C      1   0   0     1.460231924592     0.00000000     0.00000000
 C      2   1   0     1.407831340977   120.83813365     0.00000000
 C      3   2   1     1.396823884469   120.41723553   179.99381528
 C      4   3   2     1.399017763492   120.42740908     0.00000000
 C      5   4   3     1.400525305895   119.48112707     0.00000000
 C      6   5   4     1.395394621678   120.35836223     0.02820302
 C      1   2   3     1.376621534255   133.49256298   180.39381639
 C      8   1   2     1.431444755677   106.60947188   179.97101787
 C      9   8   1     1.367891637862   106.09009698     0.03930918
 O     10   9   8     1.357917971668   110.17575699   359.95766289
 H      3   2   1     1.089696234159   119.45922761     0.00000000
 H      4   3   2     1.091745189456   119.52110486   180.01897047
 H      5   4   3     1.091489699325   120.28389728   180.00962850
 H      6   5   4     1.091779271569   120.09634949   179.99850307
 H      7   6   5     1.091369735304   119.65008233   179.93995317
 H      8   1   2     1.086847882816   126.27615111     0.00000000
 H      9   8   1     1.087050831024   127.45790794   180.01887587
 H     10   9   8     1.085637429286   133.61197161   179.94660608

---------------------------
INTERNAL COORDINATES (A.U.)
---------------------------
 C      0   0   0     0.000000000000     0.00000000     0.00000000
 C      1   0   0     2.759438429487     0.00000000     0.00000000
 C      2   1   0     2.660415677198   120.83813365     0.00000000
 C      3   2   1     2.639614598967   120.41723553   179.99381528
 C      4   3   2     2.643760429492   120.42740908     0.00000000
 C      5   4   3     2.646609271768   119.48112707     0.00000000
 C      6   5   4     2.636913683718   120.35836223     0.02820302
 C      1   2   3     2.601437689800   133.49256298   180.39381639
 C      8   1   2     2.705038564067   106.60947188   179.97101787
 C      9   8   1     2.584940576440   106.09009698     0.03930918
 O     10   9   8     2.566093078782   110.17575699   359.95766289
 H      3   2   1     2.059227451726   119.45922761     0.00000000
 H      4   3   2     2.063099416098   119.52110486   180.01897047
 H      5   4   3     2.062616609720   120.28389728   180.00962850
 H      6   5   4     2.063163821957   120.09634949   179.99850307
 H      7   6   5     2.062389910574   119.65008233   179.93995317
 H      8   1   2     2.053844847755   126.27615111     0.00000000
 H      9   8   1     2.054228364287   127.45790794   180.01887587
 H     10   9   8     2.051557422084   133.61197161   179.94660608


           ************************************************************
           *        Program running with 8 parallel MPI-processes     *
           *              working on a common directory               *
           ************************************************************
------------------------------------------------------------------------------
                   ___                                                        
                  /   \      - P O W E R E D   B Y -                         
                 /     \                                                     
                 |  |  |   _    _      __       _____    __    __             
                 |  |  |  | |  | |    /  \     |  _  \  |  |  /  |          
                  \  \/   | |  | |   /    \    | | | |  |  | /  /          
                 / \  \   | |__| |  /  /\  \   | |_| |  |  |/  /          
                |  |  |   |  __  | /  /__\  \  |    /   |      \           
                |  |  |   | |  | | |   __   |  |    \   |  |\   \          
                \     /   | |  | | |  |  |  |  | |\  \  |  | \   \       
                 \___/    |_|  |_| |__|  |__|  |_| \__\ |__|  \__/        
                                                                              
                      - O R C A' S   B I G   F R I E N D -                    
                                      &                                       
                       - I N T E G R A L  F E E D E R -                       
                                                                              
 v1 FN, 2020, v2 2021, v3 2022-2024                                           
------------------------------------------------------------------------------


----------------------
SHARK INTEGRAL PACKAGE
----------------------

Number of atoms                             ...     19
Number of basis functions                   ...    194
Number of shells                            ...     90
Maximum angular momentum                    ...      2
Integral batch strategy                     ... SHARK/LIBINT Hybrid
RI-J (if used) integral strategy            ... SPLIT-RIJ (Revised 2003 algorithm where possible)
Printlevel                                  ...      1
Contraction scheme used                     ... SEGMENTED contraction
Prescreening option                         ... SCHWARTZ
   Thresh                                   ... 1.000e-12
   Tcut                                     ... 1.000e-14
   Tpresel                                  ... 1.000e-14 
Coulomb Range Separation                    ... NOT USED
Exchange Range Separation                   ... NOT USED
Multipole approximations                    ... NOT USED
Finite Nucleus Model                        ... NOT USED
CABS basis                                  ... NOT available
Auxiliary Coulomb fitting basis             ... AVAILABLE
   # of basis functions in Aux-J            ...    627
   # of shells in Aux-J                     ...    205
   Maximum angular momentum in Aux-J        ...      4
Auxiliary J/K fitting basis                 ... NOT available
Auxiliary Correlation fitting basis         ... AVAILABLE
   # of basis functions in Aux-C            ...    640
   # of shells in Aux-C                     ...    224
   Maximum angular momentum in Aux-C        ...      3
Auxiliary 'external' fitting basis          ... NOT available

Checking pre-screening integrals            ... done (  0.0 sec) Dimension = 90
Check shell pair data                       ... done (  0.0 sec)
Shell pair information
Shell pair cut-off parameter TPreSel        ...   1.0e-14
Total number of shell pairs                 ...      4095
Shell pairs after pre-screening             ...      3730
Total number of primitive shell pairs       ...     15045
Primitive shell pairs kept                  ...      9955
          la=0 lb=0:   1113 shell pairs
          la=1 lb=0:   1349 shell pairs
          la=1 lb=1:    434 shell pairs
          la=2 lb=0:    483 shell pairs
          la=2 lb=1:    294 shell pairs
          la=2 lb=2:     57 shell pairs

Calculating one electron integrals          ... done (  0.0 sec)
Calculating RI/J V-Matrix + Cholesky decomp.... done (  0.0 sec)
Calculating RI/C V-Matrix + Cholesky decomp.... done (  0.0 sec)
Calculating Nuclear repulsion               ... done (  0.0 sec) ENN=    538.016546823990 Eh

Diagonalization of the overlap matrix:
Smallest eigenvalue                        ... 3.065e-04
Time for diagonalization                   ...    0.004 sec
Threshold for overlap eigenvalues          ... 1.000e-07
Number of eigenvalues below threshold      ... 0
Time for construction of square roots      ...    0.003 sec
Total time needed                          ...    0.008 sec

-------------------
DFT GRID GENERATION
-------------------

General Integration Accuracy     IntAcc      ... 4.388
Radial Grid Type                 RadialGrid  ... OptM3 with GC (2021)
Angular Grid (max. ang.)         AngularGrid ... 4 (Lebedev-302)
Angular grid pruning method      GridPruning ... 4 (adaptive)
Weight generation scheme         WeightScheme... mBecke (2022)
Basis function cutoff            BFCut       ... 1.0000e-12
Integration weight cutoff        WCut        ... 1.0000e-14
Partially contracted basis set               ... off
Rotationally invariant grid construction     ... off
Angular grids for H and He will be reduced by one unit

Total number of grid points                  ...    91839
Total number of batches                      ...     1444
Average number of points per batch           ...       63
Average number of grid points per atom       ...     4834

--------------------
COSX GRID GENERATION
--------------------

GRIDX 1
-------
General Integration Accuracy     IntAcc      ... 3.816
Radial Grid Type                 RadialGrid  ... OptM3 with GC (2021)
Angular Grid (max. ang.)         AngularGrid ... 1 (Lebedev-50)
Angular grid pruning method      GridPruning ... 4 (adaptive)
Weight generation scheme         WeightScheme... mBecke (2022)
Basis function cutoff            BFCut       ... 1.0000e-12
Integration weight cutoff        WCut        ... 1.0000e-14
Partially contracted basis set               ... on
Rotationally invariant grid construction     ... off
Angular grids for H and He will be reduced by one unit

Total number of grid points                  ...    11736
Total number of batches                      ...      100
Average number of points per batch           ...      117
Average number of grid points per atom       ...      618
UseSFitting                                  ... on

GRIDX 2
-------
General Integration Accuracy     IntAcc      ... 4.020
Radial Grid Type                 RadialGrid  ... OptM3 with GC (2021)
Angular Grid (max. ang.)         AngularGrid ... 2 (Lebedev-110)
Angular grid pruning method      GridPruning ... 4 (adaptive)
Weight generation scheme         WeightScheme... mBecke (2022)
Basis function cutoff            BFCut       ... 1.0000e-12
Integration weight cutoff        WCut        ... 1.0000e-14
Partially contracted basis set               ... on
Rotationally invariant grid construction     ... off
Angular grids for H and He will be reduced by one unit

Total number of grid points                  ...    25772
Total number of batches                      ...      211
Average number of points per batch           ...      122
Average number of grid points per atom       ...     1356
UseSFitting                                  ... on

GRIDX 3
-------
General Integration Accuracy     IntAcc      ... 4.338
Radial Grid Type                 RadialGrid  ... OptM3 with GC (2021)
Angular Grid (max. ang.)         AngularGrid ... 3 (Lebedev-194)
Angular grid pruning method      GridPruning ... 4 (adaptive)
Weight generation scheme         WeightScheme... mBecke (2022)
Basis function cutoff            BFCut       ... 1.0000e-12
Integration weight cutoff        WCut        ... 1.0000e-14
Partially contracted basis set               ... on
Rotationally invariant grid construction     ... off
Angular grids for H and He will be reduced by one unit

Total number of grid points                  ...    56704
Total number of batches                      ...      453
Average number of points per batch           ...      125
Average number of grid points per atom       ...     2984
UseSFitting                                  ... on
Initializing property integral containers    ... done (  0.0 sec)

SHARK setup successfully completed in   1.1 seconds

Maximum memory used throughout the entire STARTUP-calculation: 24.8 MB


           ************************************************************
           *        Program running with 8 parallel MPI-processes     *
           *              working on a common directory               *
           ************************************************************
Occupation numbers will be reassigned to an Aufbau configuration
             **** ENERGY FILE WAS UPDATED (calc.en.tmp) ****
Finished Guess after   0.2 sec
Maximum memory used throughout the entire GUESS-calculation: 10.8 MB


           ************************************************************
           *        Program running with 8 parallel MPI-processes     *
           *              working on a common directory               *
           ************************************************************
--------------------
CPCM SOLVATION MODEL
--------------------
CPCM parameters:
  Epsilon                                         ...      16.7000
  Refrac                                          ...       1.2750
  Rsolv                                           ...       1.3000
  Surface type                                    ... GAUSSIAN VDW
  Discretization scheme                           ... Constant charge density
    Threshold for H atoms                         ...       5.0000 (charges/Ang^2)
    Threshold for non-H atoms                     ...       5.0000 (charges/Ang^2)
  Epsilon function type                           ...         CPCM
Solvent:                                          ... CUSTOM
Radii:
  Scheme                                          ... Element-dependent radii
  Radius for C  used is    3.8550 Bohr (=   2.0400 Ang.)
  Radius for O  used is    3.4469 Bohr (=   1.8240 Ang.)
  Radius for H  used is    2.4944 Bohr (=   1.3200 Ang.)
Calculating surface                               ...        done! (  0.0s)
Cavity surface points                             ...         1881
Cavity Volume                                     ...    1248.9280
Cavity Surface-area                               ...     676.9668
Calculating surface distance matrix               ...        done! (  0.1s)
Performing Cholesky decomposition & store         ...        done! (  0.1s)
Overall time for CPCM initialization              ...                 0.2s

----------------------------------------D-I-I-S--------------------------------------------
Iteration    Energy (Eh)           Delta-E    RMSDP     MaxDP     DIISErr   Damp  Time(sec)
-------------------------------------------------------------------------------------------
               ***  Starting incremental Fock matrix formation  ***
                              *** Initializing SOSCF ***
---------------------------------------S-O-S-C-F--------------------------------------
Iteration    Energy (Eh)           Delta-E    RMSDP     MaxDP     MaxGrad    Time(sec)
--------------------------------------------------------------------------------------
    1    -459.7805833011029790     0.00e+00  2.30e-05  4.57e-04  3.25e-05     1.3
               *** Restarting incremental Fock matrix formation ***
    2    -459.7805851518096460    -1.85e-06  8.27e-06  1.54e-04  5.79e-05     1.1
    3    -459.7805854055468444    -2.54e-07  4.81e-06  1.24e-04  3.72e-05     0.9
    4    -459.7805854200597651    -1.45e-08  2.05e-06  6.32e-05  4.21e-05     2.1
    5    -459.7805854418352283    -2.18e-08  3.41e-07  1.25e-05  2.69e-06     2.5
    6    -459.7805854419851812    -1.50e-10  1.41e-07  5.15e-06  2.00e-06     0.8
                 **** Energy Check signals convergence ****

               *****************************************************
               *                     SUCCESS                       *
               *           SCF CONVERGED AFTER   6 CYCLES          *
               *****************************************************

Recomputing exchange energy using gridx3       ... done (    1.455 sec)
Old exchange energy                            :    -33.283976872 Eh
New exchange energy                            :    -33.284007739 Eh
Exchange energy change after final integration :     -0.000030868 Eh
Total energy after final integration           :   -459.780616310 Eh
             **** ENERGY FILE WAS UPDATED (calc.en.tmp) ****

----------------
TOTAL SCF ENERGY
----------------

Total Energy       :       -459.78061630981693 Eh          -12511.26663 eV

Components:
Nuclear Repulsion  :        538.01654682399044 Eh           14640.17453 eV
Electronic Energy  :       -997.78905784129961 Eh          -27151.22061 eV
One Electron Energy:      -1688.75870094829133 Eh          -45953.46048 eV
Two Electron Energy:        690.96964310699173 Eh           18802.23988 eV
CPCM Dielectric    :         -0.00807442467602 Eh              -0.21972 eV

Virial components:
Potential Energy   :       -915.52216634208139 Eh          -24912.62468 eV
Kinetic Energy     :        455.74155003226446 Eh           12401.35805 eV
Virial Ratio       :          2.00886262461096

DFT components:
N(Alpha)           :       37.999970648119 electrons
N(Beta)            :       37.999970648119 electrons
N(Total)           :       75.999941296237 electrons
E(X)               :      -29.584977638978 Eh       
E(C)               :       -1.880211441452 Eh       
E(XC)              :      -31.465189080430 Eh       

CPCM Solvation Model Properties:
Surface-charge          :         -0.02044985080069
Corrected charge        :         -0.00000000000000
Outlying charge corr.   :          0.00002729884938 Eh               0.00074 eV
Free-energy (cav+disp)  :  This term is not implemented in the current solvation scheme

---------------
SCF CONVERGENCE
---------------

  Last Energy change         ...    1.4995e-10  Tolerance :   1.0000e-09
  Last MAX-Density change    ...    5.1534e-06  Tolerance :   1.0000e-08
  Last RMS-Density change    ...    1.4124e-07  Tolerance :   1.0000e-09
  Last DIIS Error            ...    4.9902e-04  Tolerance :   1.0000e-08
  Last Orbital Gradient      ...    1.9962e-06  Tolerance :   2.0000e-06
  Last Orbital Rotation      ...    3.2908e-06  Tolerance :   2.0000e-06


Total SCF time: 0 days 0 hours 0 min 10 sec 
Finished LeanSCF after  10.6 sec

Maximum memory used throughout the entire LEANSCF-calculation: 21.8 MB


           ************************************************************
           *        Program running with 8 parallel MPI-processes     *
           *              working on a common directory               *
           ************************************************************

------------------------------------------------------------------------------
                                ORCA  MP2 
------------------------------------------------------------------------------

Freezing NCore=22 chemical core electrons

----------------------
RI-MP2 ENERGY+GRADIENT
----------------------
Dimension of the orbital basis            ...  194
Dimension of the AuxC basis               ...  640
Memory devoted to MP2                     ... 8000 MB   
Data format for matrix containers         ... DOUBLE
Compression type for matrix containers    ... UNCOMPRESSED
Overall scaling of the MP2 energy         ...   2.700e-01

-----------------------
SHARK RI TRANSFORMATION
-----------------------

Number of basis functions                ...    194
Number of aux functions                  ...    640
Number of operators                      ...      1
Generation of IJK                        ... YES
Generation of IAK                        ... YES
Generation of ABK                        ... NO
Orbital Range Operator  0:    0-  37 to   38- 193

Aux basis identifier                     ...   AUXC
Contraction scheme used                  ... SEGMENTED
Do orthogonalization                     ... YES
All operator combinations                ... NO
Transpose (ia|K)                         ... NO
Integral generator used                  ... LIBINT
Starting integral generation + trafo... 
Half trafo (segmented) done. Total time =  0.1 sec. integrals=  0.1 sec trafo=  0.0 sec
Integral generation and half transformation done (  0.1 sec)

Reading or making V^(-1/2)          ... done (  0.0 sec)
Sorting IJK integrals               ... done (  0.0 sec)
Sorting IAK integrals               ... done (  0.1 sec)

SHARK RI integral transformation done. Total time =  0.2 sec.

Opening buffers                              ... done
Frozen core precalculation                   ... done

Starting loop over batches of integrals:

Operator 0  - window                       ... ( 11- 37)x( 38-193)
Operator 0  - Memory available             ...  8000 MB
Operator 0  - Memory needed per MO         ...   0.8 MB
Operator 0  - Number of orbitals per batch ... 4
Operator 0  - Number of batches            ... 1

OPERATOR  0   PASS   0:  MOs    11 ...   14 +   15 ...   18 +   19 ...   22 +   23 ...   26
                            +   27 ...   30 +   31 ...   34 +   35 ...   37
  Reading integrals       ... ok
  Internal MO  13
Closing buffer GIPV ( 0.02 GB; CompressionRatio= 1.00)
Time spent in pair loops =     0.799 sec
Deleting buffers (Ka|jb) ...done

-----------------------------------------------
 RI-MP2 CORRELATION ENERGY:     -0.490987245 Eh
-----------------------------------------------


---------------------
MP2 DENSITY FORMATION
---------------------

Completing the external part of the density      ... done
Storing the unrelaxed density                    ... done

Re-sorting 3-index density container for op 0    ... done
Computing external part of the Lagrangian        ... done
Calculating the xc-kernel                        ... done
Calculating G(D)                                 ... done
Completing the Lagrangian                        ... done
Solving the Z-vector equations                   ... Using XC Grid                  ... (calc.grid_cpscf.tmp) 
Recalculating density on grid  ... (calc.grho_cpscf0.tmp) done
Calculating the xc-kernel      ... (calc.fxc_cpscf0.tmp) done

-------------------
SHARK CP-SCF DRIVER
-------------------

Dimension of the orbital basis          ...    194
Dimension of the CPSCF-problem          ...   5928
Number of operators                     ...      1
Max. number of iterations               ...    128
Convergence Tolerance                   ... 3.0e-05
Number of perturbations                 ...      1
Perturbation type                       ... REAL

----------------------------
POPLE LINEAR EQUATION SOLVER
----------------------------

  ITERATION   0:   ||err||_max =   4.6205e-02 (   0.7 sec)
  ITERATION   1:   ||err||_max =   1.4350e-02 (   0.7 sec)
  ITERATION   2:   ||err||_max =   5.6674e-03 (   0.7 sec)
  ITERATION   3:   ||err||_max =   1.6674e-03 (   0.7 sec)
  ITERATION   4:   ||err||_max =   6.0494e-04 (   0.7 sec)
  ITERATION   5:   ||err||_max =   1.7964e-04 (   0.7 sec)
  ITERATION   6:   ||err||_max =   6.6909e-05 (   0.7 sec)
  ITERATION   7:   ||err||_max =   2.4086e-05 (   0.7 sec)
done
Finalizing the relaxed density                   ... done
Transforming P to the AO basis                   ... done
Storing the relaxed density                      ... done

------------------------------------
ENERGY WEIGHTED DENSITY FINALIZATION
------------------------------------

Gathering the parts of the W-matrix              ... done
Forming the Z-density                            ... done
Transforming Z to the AO basis                   ... done
Calculating G(Z)                                 ... done
Finalizing the W-matrix                          ... done
Transforming W to the AO basis and storing       ... done

----------------------------------
MP2 DERIVATIVE INTEGRAL GENERATION
----------------------------------

Input SCF Electron Density              ... calc.scfp
Input Correlated Electron Density       ... calc.pmp2re
Input Energy Weighted Density           ... calc.wmp2.tmp

Nuclear repulsion gradient              ... done (  0.0 sec)
HCore & Overlap gradient  (SHARK)       ... done (  0.0 sec)
Two-electron RIJ gradient terms         ... done (  0.4 sec)

-----------------------------------------------------------
MP2 COSX Grid Generation
-----------------------------------------------------------

General Integration Accuracy     IntAcc      ... 4.871
Radial Grid Type                 RadialGrid  ... OptM3 with GC (2021)
Angular Grid (max. ang.)         AngularGrid ... 4 (Lebedev-302)
Angular grid pruning method      GridPruning ... 4 (adaptive)
Weight generation scheme         WeightScheme... mBecke (2022)
Basis function cutoff            BFCut       ... 1.0000e-12
Integration weight cutoff        WCut        ... 1.0000e-14
Partially contracted basis set               ... on
Rotationally invariant grid construction     ... off
Angular grids for H and He will be reduced by one unit

Total number of grid points                  ...   106384
Total number of batches                      ...      841
Average number of points per batch           ...      126
Average number of grid points per atom       ...     5599
UseSFitting                                  ... on
Two-electron COSX gradient terms        ... 
Integration Timings:
Total Time                  =     4.6 sec
Basis fcn evaluation        =     0.1 sec
Density evaluation          =     0.1 sec
A evaluation                =     3.7 sec
A derivative evaluation     =     0.0 sec
S-fit derivative evaluation =     0.0 sec
anal. over. der. evaluation =     0.0 sec
num. over. der. evaluation  =     0.3 sec
K(P) evaluation             =     0.1 sec
finalize                    =     0.0 sec

done (  5.2 sec)
CPCM gradient                           ... done (  0.4 sec)
DFT XC gradient                         ... Exchange-correlation gradient    ... done
done (  0.6 sec)
Empirical dispersion gradient           ... 
-------------------
DISPERSION GRADIENT
-------------------

   1   C   :    0.000475386    0.000963000    0.000065801
   2   C   :   -0.000024248   -0.000126727   -0.000000885
   3   C   :    0.000070315   -0.000090951    0.000017864
   4   C   :    0.000073918   -0.000168772    0.000021273
   5   C   :   -0.000034765   -0.000146375   -0.000002359
   6   C   :   -0.000141117   -0.000123655   -0.000025532
   7   C   :   -0.000090190   -0.000065396   -0.000016994
   8   C   :    0.000288838    0.000307198    0.000049023
   9   C   :    0.000003555   -0.000243029    0.000008470
  10   C   :   -0.000586566   -0.000398582   -0.000106551
  11   O   :    0.000047441    0.000151936    0.000004675
  12   H   :    0.000125688   -0.000055719    0.000028345
  13   H   :    0.000080049   -0.000087753    0.000019789
  14   H   :   -0.000026875   -0.000113044   -0.000001819
  15   H   :   -0.000110942   -0.000042479   -0.000021866
  16   H   :   -0.000134504    0.000006960   -0.000028656
  17   H   :   -0.000083790    0.000094947   -0.000019912
  18   H   :   -0.000009346    0.000089965   -0.000004737
  19   H   :    0.000077154    0.000048475    0.000014072

Difference to translation invariance:
           :   -0.0000000000    0.0000000000    0.0000000000

Difference to rotation invariance:
           :    0.0000000000   -0.0000000000    0.0000000000

Norm of the Dispersion gradient    ...    0.0014788018
RMS gradient                       ...    0.0001958721
MAX gradient                       ...    0.0009629998
done (  0.0 sec)

-------
TIMINGS
-------

Total time                :   16.776 sec
Integral trafo            :    0.251 sec (  1.5%)
FC preparation            :    0.057 sec (  0.3%)
I/O of integrals          :    0.075 sec (  0.4%)
K(i,j) operators          :    0.102 sec (  0.6%)
T(i,j) pair energies      :    0.019 sec (  0.1%)
V**(-1/2)                 :    0.124 sec (  0.7%)
Gamma(ia|P)               :    0.099 sec (  0.6%)
Gamma-Trafo               :    0.039 sec (  0.2%)
D(virtual)                :    0.004 sec (  0.0%)
D(internal)               :    0.148 sec (  0.9%)
W(virtual)                :    0.009 sec (  0.1%)
W(internal)               :    0.174 sec (  1.0%)
L(virtual)                :    0.178 sec (  1.1%)
L(internal)               :    0.016 sec (  0.1%)
XC kernel                 :    0.019 sec (  0.1%)
G(D)                      :    1.230 sec (  7.3%)
G(Z)                      :    1.253 sec (  7.5%)
Z-vector solution         :    5.598 sec ( 33.4%)
3-index derivative        :    0.232 sec (  1.4%)
2-index derivative        :    0.027 sec (  0.2%)
Fock matrix gradient      :    6.806 sec ( 40.6%)


---------------------------------------
MP2 TOTAL ENERGY:     -460.271603554 Eh
---------------------------------------

The final MP2 gradient
  0:  -0.00042077   0.00032092  -0.00006509
  1:   0.00012520  -0.00015450   0.00003916
  2:   0.00000366  -0.00002998   0.00000703
  3:  -0.00005228   0.00001462  -0.00001227
  4:   0.00002023  -0.00000461   0.00000357
  5:  -0.00004487  -0.00006580  -0.00000883
  6:  -0.00000621   0.00001435  -0.00001155
  7:   0.00030925   0.00000210  -0.00000242
  8:  -0.00012916  -0.00008832   0.00004545
  9:  -0.00019411  -0.00029291  -0.00008398
 10:   0.00033556   0.00021317   0.00007446
 11:  -0.00001810   0.00001528  -0.00000012
 12:  -0.00000742   0.00002786   0.00000116
 13:   0.00000185   0.00003155  -0.00000240
 14:   0.00002631   0.00001987  -0.00000158
 15:   0.00002267  -0.00001237  -0.00000347
 16:   0.00001109  -0.00002523  -0.00000724
 17:   0.00005925  -0.00000308   0.00001916
 18:  -0.00000963   0.00003262  -0.00000551

-----------------------------------
NORM OF THE MP2 GRADIENT:  0.000874
-----------------------------------

Maximum memory used throughout the entire MP2-calculation: 40.5 MB


-------------------------------------------------------------------------------
                          DFT DISPERSION CORRECTION                            
                                                                               
                              DFTD3 V3.1  Rev 1                                
                          USING Becke-Johnson damping                          
-------------------------------------------------------------------------------
-------------------------   ----------------
Dispersion correction           -0.016442831
-------------------------   ----------------


-------------------------   --------------------
FINAL SINGLE POINT ENERGY      -460.288046385731
-------------------------   --------------------

------------------------------------------------------------------------------
                         ORCA GEOMETRY RELAXATION STEP
------------------------------------------------------------------------------

Reading the OPT-File                    .... done
Getting information on internals        .... done
Copying old internal coords+grads       .... done
Making the new internal coordinates     .... (2022 redundants) done
Validating the new internal coordinates .... (2022 redundants) done
Calculating the B-matrix                .... done
Calculating the G,G- and P matrices     .... done
Transforming gradient to internals      .... done
Projecting the internal gradient        .... done
Number of atoms                         ....  19
Number of internal coordinates          ....  95
Current Energy                          ....  -460.288046386 Eh
Current gradient norm                   ....     0.000873502 Eh/bohr
Maximum allowed component of the step   ....  0.300
Current trust radius                    ....  0.700
Updating the Hessian (BFGS)             .... done
Forming the augmented Hessian           .... done
Diagonalizing the augmented Hessian     .... done
Last element of RFO vector              ....  0.999994805
Lowest eigenvalues of augmented Hessian:
 -0.000000917  0.013380759  0.020556230  0.023795984  0.024308286
Length of the computed step             ....  0.003223229
The final length of the internal step   ....  0.003223229
Converting the step to Cartesian space:
 Initial RMS(Int)=    0.0003306963
Transforming coordinates:
 Iter   0:  RMS(Cart)=    0.0007547195 RMS(Int)=    1.4413677327
done
Storing new coordinates                 .... done
The predicted energy change is          ....    -0.000000458
Previously predicted energy change      ....    -0.000002034
Actually observed energy change         ....    -0.000002331
Ratio of predicted to observed change   ....     1.146324246
New trust radius                        ....     0.700000000

                                .--------------------.
          ----------------------|Geometry convergence|-------------------------
          Item                value                   Tolerance       Converged
          ---------------------------------------------------------------------
          Energy change      -0.0000023311            0.0000010000      NO
          RMS gradient        0.0000555024            0.0000300000      NO
          MAX gradient        0.0002408373            0.0001000000      NO
          RMS step            0.0003306963            0.0006000000      YES
          MAX step            0.0011981983            0.0010000000      NO
          ........................................................
          Max(Bonds)      0.0003      Max(Angles)    0.04
          Max(Dihed)        0.07      Max(Improp)    0.00
          ---------------------------------------------------------------------

The optimization has not yet converged - more geometry cycles are needed


    ---------------------------------------------------------------------------
                         Redundant Internal Coordinates
                            (Angstroem and degrees)

        Definition                    Value    dE/dq     Step     New-Value
    ----------------------------------------------------------------------------
     1. B(C   1,C   0)                1.4602  0.000137 -0.0002    1.4600   
     2. B(C   2,C   1)                1.4078 -0.000046  0.0000    1.4079   
     3. B(C   3,C   2)                1.3968 -0.000016  0.0000    1.3969   
     4. B(C   4,C   3)                1.3990 -0.000020  0.0000    1.3990   
     5. B(C   5,C   4)                1.4005 -0.000032  0.0000    1.4006   
     6. B(C   6,C   5)                1.3954  0.000014 -0.0000    1.3954   
     7. B(C   6,C   1)                1.4088  0.000021 -0.0000    1.4087   
     8. B(C   7,C   0)                1.3766 -0.000204  0.0003    1.3769   
     9. B(C   8,C   7)                1.4314 -0.000195  0.0000    1.4314   
    10. B(C   9,C   8)                1.3679 -0.000080  0.0002    1.3680   
    11. B(O  10,C   9)                1.3579 -0.000241  0.0002    1.3581   
    12. B(O  10,C   0)                1.3666  0.000210 -0.0003    1.3663   
    13. B(H  11,C   2)                1.0897 -0.000014  0.0000    1.0897   
    14. B(H  12,C   3)                1.0917 -0.000025  0.0000    1.0918   
    15. B(H  13,C   4)                1.0915 -0.000030  0.0000    1.0915   
    16. B(H  14,C   5)                1.0918 -0.000028  0.0000    1.0918   
    17. B(H  15,C   6)                1.0914 -0.000023  0.0000    1.0914   
    18. B(H  16,C   7)                1.0868 -0.000009  0.0000    1.0869   
    19. B(H  17,C   8)                1.0871 -0.000017  0.0000    1.0871   
    20. B(H  18,C   9)                1.0856  0.000001 -0.0000    1.0856   
    21. A(C   1,C   0,O  10)          117.37 -0.000053    0.03    117.40   
    22. A(C   1,C   0,C   7)          133.49  0.000047   -0.02    133.47   
    23. A(C   7,C   0,O  10)          109.14  0.000006   -0.01    109.13   
    24. A(C   0,C   1,C   2)          120.84  0.000076   -0.02    120.82   
    25. A(C   2,C   1,C   6)          118.82 -0.000014    0.01    118.83   
    26. A(C   0,C   1,C   6)          120.34 -0.000062    0.01    120.35   
    27. A(C   3,C   2,H  11)          120.12  0.000028   -0.01    120.12   
    28. A(C   1,C   2,H  11)          119.46 -0.000011    0.01    119.46   
    29. A(C   1,C   2,C   3)          120.42 -0.000017    0.00    120.42   
    30. A(C   2,C   3,C   4)          120.43  0.000038   -0.01    120.42   
    31. A(C   4,C   3,H  12)          120.05 -0.000005    0.00    120.05   
    32. A(C   2,C   3,H  12)          119.52 -0.000033    0.01    119.53   
    33. A(C   5,C   4,H  13)          120.23 -0.000006    0.00    120.24   
    34. A(C   3,C   4,H  13)          120.28  0.000009   -0.00    120.28   
    35. A(C   3,C   4,C   5)          119.48 -0.000003    0.00    119.49   
    36. A(C   4,C   5,C   6)          120.36 -0.000032    0.00    120.36   
    37. A(C   6,C   5,H  14)          119.55  0.000004    0.00    119.55   
    38. A(C   4,C   5,H  14)          120.10  0.000029   -0.00    120.09   
    39. A(C   1,C   6,H  15)          119.85 -0.000018    0.00    119.86   
    40. A(C   1,C   6,C   5)          120.50  0.000028   -0.01    120.49   
    41. A(C   5,C   6,H  15)          119.65 -0.000010    0.01    119.66   
    42. A(C   8,C   7,H  16)          127.11  0.000008   -0.00    127.11   
    43. A(C   0,C   7,H  16)          126.28 -0.000044    0.01    126.28   
    44. A(C   0,C   7,C   8)          106.61  0.000036   -0.00    106.61   
    45. A(C   9,C   8,H  17)          126.45 -0.000051    0.02    126.47   
    46. A(C   7,C   8,H  17)          127.46  0.000069   -0.02    127.43   
    47. A(C   7,C   8,C   9)          106.09 -0.000018    0.01    106.10   
    48. A(O  10,C   9,H  18)          116.21 -0.000021   -0.01    116.20   
    49. A(C   8,C   9,H  18)          133.61 -0.000091    0.04    133.65   
    50. A(C   8,C   9,O  10)          110.18  0.000112   -0.02    110.15   
    51. A(C   0,O  10,C   9)          107.99 -0.000136    0.03    108.02   
    52. D(C   6,C   1,C   0,C   7)      0.41  0.000003   -0.03      0.37   
    53. D(C   2,C   1,C   0,O  10)      0.39  0.000010   -0.05      0.34   
    54. D(C   6,C   1,C   0,O  10)   -179.60  0.000011   -0.05   -179.65   
    55. D(C   2,C   1,C   0,C   7)   -179.61  0.000002   -0.03   -179.64   
    56. D(C   3,C   2,C   1,C   6)     -0.02 -0.000001    0.00     -0.02   
    57. D(H  11,C   2,C   1,C   0)      0.01  0.000001   -0.00      0.01   
    58. D(H  11,C   2,C   1,C   6)   -180.00 -0.000000    0.00   -180.00   
    59. D(C   3,C   2,C   1,C   0)    179.99  0.000001   -0.00    179.99   
    60. D(H  12,C   3,C   2,H  11)      0.00 -0.000000    0.00      0.00   
    61. D(H  12,C   3,C   2,C   1)   -179.98  0.000000   -0.00   -179.98   
    62. D(C   4,C   3,C   2,C   1)      0.00 -0.000001    0.00      0.01   
    63. D(C   4,C   3,C   2,H  11)    179.99 -0.000001    0.00    179.99   
    64. D(H  13,C   4,C   3,C   2)   -179.99  0.000000   -0.00   -179.99   
    65. D(C   5,C   4,C   3,H  12)    179.98  0.000000   -0.00    179.98   
    66. D(C   5,C   4,C   3,C   2)     -0.01  0.000001   -0.00     -0.01   
    67. D(H  13,C   4,C   3,H  12)     -0.00 -0.000000    0.00     -0.00   
    68. D(H  14,C   5,C   4,H  13)     -0.02 -0.000000    0.00     -0.02   
    69. D(H  14,C   5,C   4,C   3)    180.00 -0.000001    0.00    180.00   
    70. D(C   6,C   5,C   4,H  13)   -179.99  0.000001   -0.00   -179.99   
    71. D(C   6,C   5,C   4,C   3)      0.03  0.000000   -0.00      0.03   
    72. D(H  15,C   6,C   5,H  14)     -0.03 -0.000001    0.00     -0.03   
    73. D(C   1,C   6,C   5,H  14)    179.99 -0.000000    0.00    179.99   
    74. D(C   1,C   6,C   5,C   4)     -0.04 -0.000001    0.00     -0.04   
    75. D(H  15,C   6,C   1,C   2)   -179.95  0.000002   -0.01   -179.95   
    76. D(H  15,C   6,C   1,C   0)      0.04  0.000001   -0.00      0.04   
    77. D(H  15,C   6,C   5,C   4)    179.94 -0.000002    0.01    179.95   
    78. D(C   5,C   6,C   1,C   2)      0.04  0.000001   -0.00      0.03   
    79. D(C   5,C   6,C   1,C   0)   -179.98  0.000000   -0.00   -179.98   
    80. D(H  16,C   7,C   0,C   1)      0.01  0.000004   -0.01      0.00   
    81. D(C   8,C   7,C   0,O  10)     -0.02 -0.000025    0.05      0.03   
    82. D(C   8,C   7,C   0,C   1)    179.97 -0.000018    0.04    180.01   
    83. D(H  16,C   7,C   0,O  10)   -179.99 -0.000004    0.01   -179.98   
    84. D(H  17,C   8,C   7,H  16)     -0.02 -0.000007    0.01     -0.00   
    85. D(H  17,C   8,C   7,C   0)   -179.98  0.000015   -0.03   -180.01   
    86. D(C   9,C   8,C   7,H  16)   -180.00  0.000014   -0.03   -180.02   
    87. D(C   9,C   8,C   7,C   0)      0.04  0.000036   -0.07     -0.03   
    88. D(H  18,C   9,C   8,H  17)     -0.03  0.000007   -0.01     -0.04   
    89. D(H  18,C   9,C   8,C   7)    179.95 -0.000014    0.03    179.98   
    90. D(O  10,C   9,C   8,H  17)    179.98 -0.000014    0.02    180.00   
    91. D(O  10,C   9,C   8,C   7)     -0.04 -0.000035    0.06      0.02   
    92. D(C   0,O  10,C   9,H  18)   -179.96  0.000003    0.00   -179.96   
    93. D(C   0,O  10,C   9,C   8)      0.03  0.000020   -0.03     -0.00   
    94. D(C   9,O  10,C   0,C   7)     -0.00  0.000005   -0.01     -0.01   
    95. D(C   9,O  10,C   0,C   1)   -180.00 -0.000001    0.00   -179.99   
    ----------------------------------------------------------------------------

Geometry step timings:
Preparation and reading OPT file:      0.001 s (21.507 %)
Internal coordinates            :      0.000 s ( 0.665 %)
B/P matrices and projection     :      0.001 s (21.936 %)
Hessian update/contruction      :      0.000 s ( 9.101 %)
Making the step                 :      0.001 s (17.536 %)
Converting the step to Cartesian:      0.000 s ( 1.975 %)
Storing new data                :      0.000 s ( 0.794 %)
Checking convergence            :      0.000 s ( 0.300 %)
Final printing                  :      0.001 s (26.143 %)
Total time                      :      0.005 s

Time for energy+gradient        :     29.465 s
Time for complete geometry iter :     29.694 s

         *************************************************************
         *                GEOMETRY OPTIMIZATION CYCLE   8            *
         *************************************************************
---------------------------------
CARTESIAN COORDINATES (ANGSTROEM)
---------------------------------
  C     -0.446457   -1.085334   -0.026415
  C     -0.779570   -2.506679   -0.048540
  C      0.206590   -3.482467    0.191106
  C     -0.121457   -4.840061    0.168053
  C     -1.434072   -5.247308   -0.093586
  C     -2.420532   -4.282288   -0.332801
  C     -2.098934   -2.924644   -0.311446
  C     -1.182650    0.063170   -0.212933
  C     -0.274797    1.159788   -0.063677
  C      0.947619    0.606612    0.203241
  O      0.852954   -0.747938    0.227481
  H      1.230550   -3.170758    0.395613
  H      0.654731   -5.584448    0.356196
  H     -1.687883   -6.308780   -0.110901
  H     -3.448077   -4.589046   -0.538004
  H     -2.876527   -2.182470   -0.500314
  H     -2.246058    0.117223   -0.430872
  H     -0.500585    2.220133   -0.143804
  H      1.933229    1.021617    0.390117

----------------------------
CARTESIAN COORDINATES (A.U.)
----------------------------
  NO LB      ZA    FRAG     MASS         X           Y           Z
   0 C     6.0000    0    12.011   -0.843681   -2.050985   -0.049917
   1 C     6.0000    0    12.011   -1.473174   -4.736937   -0.091728
   2 C     6.0000    0    12.011    0.390399   -6.580909    0.361139
   3 C     6.0000    0    12.011   -0.229521   -9.146390    0.317574
   4 C     6.0000    0    12.011   -2.710003   -9.915976   -0.176852
   5 C     6.0000    0    12.011   -4.574142   -8.092352   -0.628903
   6 C     6.0000    0    12.011   -3.966411   -5.526775   -0.588547
   7 C     6.0000    0    12.011   -2.234884    0.119374   -0.402386
   8 C     6.0000    0    12.011   -0.519290    2.191681   -0.120333
   9 C     6.0000    0    12.011    1.790739    1.146331    0.384070
  10 O     8.0000    0    15.999    1.611850   -1.413397    0.429877
  11 H     1.0000    0     1.008    2.325402   -5.991864    0.747601
  12 H     1.0000    0     1.008    1.237262  -10.553077    0.673112
  13 H     1.0000    0     1.008   -3.189637  -11.921866   -0.209573
  14 H     1.0000    0     1.008   -6.515921   -8.672040   -1.016681
  15 H     1.0000    0     1.008   -5.435848   -4.124271   -0.945457
  16 H     1.0000    0     1.008   -4.244435    0.221519   -0.814231
  17 H     1.0000    0     1.008   -0.945968    4.195443   -0.271750
  18 H     1.0000    0     1.008    3.653274    1.930575    0.737215

--------------------------------
INTERNAL COORDINATES (ANGSTROEM)
--------------------------------
 C      0   0   0     0.000000000000     0.00000000     0.00000000
 C      1   0   0     1.460025869193     0.00000000     0.00000000
 C      2   1   0     1.407872376993   120.81965758     0.00000000
 C      3   2   1     1.396856697342   120.41783779   179.99300634
 C      4   3   2     1.399021674039   120.42039173     0.00000000
 C      5   4   3     1.400568326844   119.48524551     0.00000000
 C      6   5   4     1.395377890426   120.36091966     0.02802997
 C      1   2   3     1.376891822752   133.47093533   180.36434320
 C      8   1   2     1.431448859067   106.60602347   180.00550617
 C      9   8   1     1.368045022674   106.09783316   359.96926394
 O     10   9   8     1.358070134294   110.15154308     0.00000000
 H      3   2   1     1.089715338005   119.46437417     0.00000000
 H      4   3   2     1.091776814289   119.52753886   180.01876385
 H      5   4   3     1.091531929646   120.27897275   180.00876446
 H      6   5   4     1.091813902635   120.09144972   180.00099748
 H      7   6   5     1.091394749964   119.65516959   179.94499657
 H      8   1   2     1.086856601118   126.28410694     0.00000000
 H      9   8   1     1.087074945638   127.43332997   179.98914645
 H     10   9   8     1.085624201339   133.64930194   179.97420710

---------------------------
INTERNAL COORDINATES (A.U.)
---------------------------
 C      0   0   0     0.000000000000     0.00000000     0.00000000
 C      1   0   0     2.759049041216     0.00000000     0.00000000
 C      2   1   0     2.660493224030   120.81965758     0.00000000
 C      3   2   1     2.639676606310   120.41783779   179.99300634
 C      4   3   2     2.643767819353   120.42039173     0.00000000
 C      5   4   3     2.646690569579   119.48524551     0.00000000
 C      6   5   4     2.636882066234   120.36091966     0.02802997
 C      1   2   3     2.601948461037   133.47093533   180.36434320
 C      8   1   2     2.705046318350   106.60602347   180.00550617
 C      9   8   1     2.585230431728   106.09783316   359.96926394
 O     10   9   8     2.566380624474   110.15154308     0.00000000
 H      3   2   1     2.059263552764   119.46437417     0.00000000
 H      4   3   2     2.063159178372   119.52753886   180.01876385
 H      5   4   3     2.062696413461   120.27897275   180.00876446
 H      6   5   4     2.063229265188   120.09144972   180.00099748
 H      7   6   5     2.062437181432   119.65516959   179.94499657
 H      8   1   2     2.053861322958   126.28410694     0.00000000
 H      9   8   1     2.054273934303   127.43332997   179.98914645
 H     10   9   8     2.051532424888   133.64930194   179.97420710


           ************************************************************
           *        Program running with 8 parallel MPI-processes     *
           *              working on a common directory               *
           ************************************************************
------------------------------------------------------------------------------
                   ___                                                        
                  /   \      - P O W E R E D   B Y -                         
                 /     \                                                     
                 |  |  |   _    _      __       _____    __    __             
                 |  |  |  | |  | |    /  \     |  _  \  |  |  /  |          
                  \  \/   | |  | |   /    \    | | | |  |  | /  /          
                 / \  \   | |__| |  /  /\  \   | |_| |  |  |/  /          
                |  |  |   |  __  | /  /__\  \  |    /   |      \           
                |  |  |   | |  | | |   __   |  |    \   |  |\   \          
                \     /   | |  | | |  |  |  |  | |\  \  |  | \   \       
                 \___/    |_|  |_| |__|  |__|  |_| \__\ |__|  \__/        
                                                                              
                      - O R C A' S   B I G   F R I E N D -                    
                                      &                                       
                       - I N T E G R A L  F E E D E R -                       
                                                                              
 v1 FN, 2020, v2 2021, v3 2022-2024                                           
------------------------------------------------------------------------------


----------------------
SHARK INTEGRAL PACKAGE
----------------------

Number of atoms                             ...     19
Number of basis functions                   ...    194
Number of shells                            ...     90
Maximum angular momentum                    ...      2
Integral batch strategy                     ... SHARK/LIBINT Hybrid
RI-J (if used) integral strategy            ... SPLIT-RIJ (Revised 2003 algorithm where possible)
Printlevel                                  ...      1
Contraction scheme used                     ... SEGMENTED contraction
Prescreening option                         ... SCHWARTZ
   Thresh                                   ... 1.000e-12
   Tcut                                     ... 1.000e-14
   Tpresel                                  ... 1.000e-14 
Coulomb Range Separation                    ... NOT USED
Exchange Range Separation                   ... NOT USED
Multipole approximations                    ... NOT USED
Finite Nucleus Model                        ... NOT USED
CABS basis                                  ... NOT available
Auxiliary Coulomb fitting basis             ... AVAILABLE
   # of basis functions in Aux-J            ...    627
   # of shells in Aux-J                     ...    205
   Maximum angular momentum in Aux-J        ...      4
Auxiliary J/K fitting basis                 ... NOT available
Auxiliary Correlation fitting basis         ... AVAILABLE
   # of basis functions in Aux-C            ...    640
   # of shells in Aux-C                     ...    224
   Maximum angular momentum in Aux-C        ...      3
Auxiliary 'external' fitting basis          ... NOT available

Checking pre-screening integrals            ... done (  0.0 sec) Dimension = 90
Check shell pair data                       ... done (  0.0 sec)
Shell pair information
Shell pair cut-off parameter TPreSel        ...   1.0e-14
Total number of shell pairs                 ...      4095
Shell pairs after pre-screening             ...      3730
Total number of primitive shell pairs       ...     15045
Primitive shell pairs kept                  ...      9954
          la=0 lb=0:   1113 shell pairs
          la=1 lb=0:   1349 shell pairs
          la=1 lb=1:    434 shell pairs
          la=2 lb=0:    483 shell pairs
          la=2 lb=1:    294 shell pairs
          la=2 lb=2:     57 shell pairs

Calculating one electron integrals          ... done (  0.0 sec)
Calculating RI/J V-Matrix + Cholesky decomp.... done (  0.0 sec)
Calculating RI/C V-Matrix + Cholesky decomp.... done (  0.0 sec)
Calculating Nuclear repulsion               ... done (  0.0 sec) ENN=    538.018363345006 Eh

Diagonalization of the overlap matrix:
Smallest eigenvalue                        ... 3.065e-04
Time for diagonalization                   ...    0.004 sec
Threshold for overlap eigenvalues          ... 1.000e-07
Number of eigenvalues below threshold      ... 0
Time for construction of square roots      ...    0.003 sec
Total time needed                          ...    0.008 sec

-------------------
DFT GRID GENERATION
-------------------

General Integration Accuracy     IntAcc      ... 4.388
Radial Grid Type                 RadialGrid  ... OptM3 with GC (2021)
Angular Grid (max. ang.)         AngularGrid ... 4 (Lebedev-302)
Angular grid pruning method      GridPruning ... 4 (adaptive)
Weight generation scheme         WeightScheme... mBecke (2022)
Basis function cutoff            BFCut       ... 1.0000e-12
Integration weight cutoff        WCut        ... 1.0000e-14
Partially contracted basis set               ... off
Rotationally invariant grid construction     ... off
Angular grids for H and He will be reduced by one unit

Total number of grid points                  ...    91839
Total number of batches                      ...     1444
Average number of points per batch           ...       63
Average number of grid points per atom       ...     4834

--------------------
COSX GRID GENERATION
--------------------

GRIDX 1
-------
General Integration Accuracy     IntAcc      ... 3.816
Radial Grid Type                 RadialGrid  ... OptM3 with GC (2021)
Angular Grid (max. ang.)         AngularGrid ... 1 (Lebedev-50)
Angular grid pruning method      GridPruning ... 4 (adaptive)
Weight generation scheme         WeightScheme... mBecke (2022)
Basis function cutoff            BFCut       ... 1.0000e-12
Integration weight cutoff        WCut        ... 1.0000e-14
Partially contracted basis set               ... on
Rotationally invariant grid construction     ... off
Angular grids for H and He will be reduced by one unit

Total number of grid points                  ...    11737
Total number of batches                      ...      101
Average number of points per batch           ...      116
Average number of grid points per atom       ...      618
UseSFitting                                  ... on

GRIDX 2
-------
General Integration Accuracy     IntAcc      ... 4.020
Radial Grid Type                 RadialGrid  ... OptM3 with GC (2021)
Angular Grid (max. ang.)         AngularGrid ... 2 (Lebedev-110)
Angular grid pruning method      GridPruning ... 4 (adaptive)
Weight generation scheme         WeightScheme... mBecke (2022)
Basis function cutoff            BFCut       ... 1.0000e-12
Integration weight cutoff        WCut        ... 1.0000e-14
Partially contracted basis set               ... on
Rotationally invariant grid construction     ... off
Angular grids for H and He will be reduced by one unit

Total number of grid points                  ...    25773
Total number of batches                      ...      210
Average number of points per batch           ...      122
Average number of grid points per atom       ...     1356
UseSFitting                                  ... on

GRIDX 3
-------
General Integration Accuracy     IntAcc      ... 4.338
Radial Grid Type                 RadialGrid  ... OptM3 with GC (2021)
Angular Grid (max. ang.)         AngularGrid ... 3 (Lebedev-194)
Angular grid pruning method      GridPruning ... 4 (adaptive)
Weight generation scheme         WeightScheme... mBecke (2022)
Basis function cutoff            BFCut       ... 1.0000e-12
Integration weight cutoff        WCut        ... 1.0000e-14
Partially contracted basis set               ... on
Rotationally invariant grid construction     ... off
Angular grids for H and He will be reduced by one unit

Total number of grid points                  ...    56703
Total number of batches                      ...      453
Average number of points per batch           ...      125
Average number of grid points per atom       ...     2984
UseSFitting                                  ... on
Initializing property integral containers    ... done (  0.0 sec)

SHARK setup successfully completed in   1.1 seconds

Maximum memory used throughout the entire STARTUP-calculation: 24.8 MB


           ************************************************************
           *        Program running with 8 parallel MPI-processes     *
           *              working on a common directory               *
           ************************************************************
Occupation numbers will be reassigned to an Aufbau configuration
             **** ENERGY FILE WAS UPDATED (calc.en.tmp) ****
Finished Guess after   0.2 sec
Maximum memory used throughout the entire GUESS-calculation: 10.8 MB
[truncated: 238,582 more chars]
