# Supplementary material for: Bro̷nsted Acid-Catalyzed Reduction of Furans
Source: J Am Chem Soc. 2025 Feb 19;147(9):7932–8. doi: 10.1021/jacs.4c18485 (PMC11887439; doi:10.1021/jacs.4c18485)
Supplement: Supplementary file 2 — ja4c18485_si_002.zip [file ja4c18485_si_002.zip › AllCoordinates/2-Ph-Furan/SM/calc.xyz]

19
Coordinates from ORCA-job calc E -460.288047136687
  C          -0.44653208104923     -1.08528012095574     -0.02638963264621
  C          -0.77973435657920     -2.50659846248463     -0.04849992176006
  C           0.20654450249948     -3.48240792503128      0.19081981850358
  C          -0.12132819633908     -4.84003216978391      0.16778212973456
  C          -1.43401352408371     -5.24735588362653     -0.09355919853667
  C          -2.42054042146407     -4.28234376623668     -0.33244355785021
  C          -2.09912357963844     -2.92466418924488     -0.31108210477488
  C          -1.18260281603312      0.06319990357660     -0.21370765335714
  C          -0.27458845172785      1.15986349606892     -0.06364721584442
  C           0.94765702368020      0.60665633676041      0.20365879070335
  O           0.85268784440553     -0.74809927181313      0.22809720076424
  H           1.23054991616537     -3.17066564357436      0.39506767419532
  H           0.65494409841431     -5.58440226872317      0.35566912631971
  H          -1.68779555728393     -6.30884078057016     -0.11089025817320
  H          -3.44811571673791     -4.58922435454569     -0.53738498072539
  H          -2.87689868419419     -2.18259278246334     -0.49965449499243
  H          -2.24584062361799      0.11745929015670     -0.43240779845925
  H          -0.50045638274665      2.22018970607035     -0.14389056473463
  H           1.93326218783051      1.02146082462056      0.39097576473374
