# Supplementary material for: Bro̷nsted Acid-Catalyzed Reduction of Furans
Source: J Am Chem Soc. 2025 Feb 19;147(9):7932–8. doi: 10.1021/jacs.4c18485 (PMC11887439; doi:10.1021/jacs.4c18485)
Supplement: Supplementary file 2 — ja4c18485_si_002.zip [file ja4c18485_si_002.zip › AllCoordinates/2-Ph-Furan/SM/SP/calc.mpi8.out]

! Job execution by suborca V 10.00 !
Job started from head1.mpi-muelheim.mpg.de, running /hsnfs/software/orca/orca_stable_directory/orca_stable_20240818/orca on xe31th16.mpi-muelheim.mpg.de in /usr/scratch/frank/calc__9295250 (/bin/ksh)
Job execution start: Sun Aug 18 10:37:43 CEST 2024
Shared library path: /hsnfs/software/openmpi-4.1.0/lib:/hsnfs/software/orca/orca_stable_directory/orca_stable_20240818:/hsnfs/software/themis/llvm-14.0.1/lib::/hsnfs/software/cfour-2.1/lib:/hsnfs/software/orca/orca_stable:/usr/users/openmpi-2.0.4/lib:/opt/intel/lib/intel64:/opt/intel/mkl/lib/intel64
SLURM Job ID is: 9295250
SLURM_JOB_NODELIST: xe31th16
Maxcore enforced by SLURM: 9600 MB per core
Expanded nodelist (1 nodes):
xe31th16

                                 *****************
                                 * O   R   C   A *
                                 *****************

                                            #,                                       
                                            ###                                      
                                            ####                                     
                                            #####                                    
                                            ######                                   
                                           ########,                                 
                                     ,,################,,,,,                         
                               ,,#################################,,                 
                          ,,##########################################,,             
                       ,#########################################, ''#####,          
                    ,#############################################,,   '####,        
                  ,##################################################,,,,####,       
                ,###########''''           ''''###############################       
              ,#####''   ,,,,##########,,,,          '''####'''          '####       
            ,##' ,,,,###########################,,,                        '##       
           ' ,,###''''                  '''############,,,                           
         ,,##''                                '''############,,,,        ,,,,,,###''
      ,#''                                            '''#######################'''  
     '                                                          ''''####''''         
             ,#######,   #######,   ,#######,      ##                                
            ,#'     '#,  ##    ##  ,#'     '#,    #''#        ,####,   ,####,        
            ##       ##  ##   ,#'  ##            #'  '#       #'       #'  '#        
            ##       ##  #######   ##           ,######,      #####,   #    #        
            '#,     ,#'  ##    ##  '#,     ,#' ,#      #,     #,   #   #,  ,#        
             '#######'   ##     ##  '#######'  #'      '#     '####' # '####'        


                #########################################################
                #                        -***-                          #
                #          Department of theory and spectroscopy        #
                #                                                       #
                #                      Frank Neese                      #
                #                                                       #
                #     Directorship, Architecture, Infrastructure        #
                #                    SHARK, DRIVERS                     #
                #        Core code/Algorithms in most modules           #
                #                                                       #
                #        Max Planck Institute fuer Kohlenforschung      #
                #                Kaiser Wilhelm Platz 1                 #
                #                 D-45470 Muelheim/Ruhr                 #
                #                      Germany                          #
                #                                                       #
                #                  All rights reserved                  #
                #                        -***-                          #
                #########################################################


                         Program Version 6.0.x  -   STABLE   -
                                (GIT: $c601ac21$)
                ($2024-08-14 11:52:48 +0200 $)

                         (BUILD: $Sun 18 Aug 2024 01:04:00 AM CEST$)


 With contributions from (in alphabetic order):
   Daniel Aravena         : Magnetic Suceptibility
   Michael Atanasov       : Ab Initio Ligand Field Theory (pilot matlab implementation)
   Alexander A. Auer      : GIAO ZORA, VPT2 properties, NMR spectrum
   Ute Becker             : All parallelization in ORCA, NUMFREQ, NUMCALC
   Giovanni Bistoni       : ED, misc. LED, open-shell LED, HFLD
   Martin Brehm           : Molecular dynamics
   Dmytro Bykov           : pre 5.0 version of the SCF Hessian
   Marcos Casanova-Páez   : Triplet and SCS-CIS(D). UHF-(DLPNO)-IP/EA/STEOM-CCSD. UHF-CVS-IP/STEOM-CCSD
   Vijay G. Chilkuri      : MRCI spin determinant printing, contributions to CSF-ICE
   Pauline Colinet        : FMM embedding
   Dipayan Datta          : RHF DLPNO-CCSD density
   Achintya Kumar Dutta   : EOM-CC, STEOM-CC
   Nicolas Foglia         : Exact transition moments, OPA infrastructure, MCD improvements
   Dmitry Ganyushin       : Spin-Orbit,Spin-Spin,Magnetic field MRCI
   Miquel Garcia          : C-PCM and meta-GGA Hessian, CCSD/C-PCM, Gaussian charge scheme
   Tiago L. C. Gouveia    : GS-ROHF, GS-ROCIS
   Yang Guo               : DLPNO-NEVPT2, F12-NEVPT2, CIM, IAO-localization
   Andreas Hansen         : Spin unrestricted coupled pair/coupled cluster methods
   Ingolf Harden          : AUTO-CI MPn and infrastructure 
   Benjamin Helmich-Paris : MC-RPA, TRAH-(SCF,CASSCF), AVAS, COSX integrals, SCF dyn. polar.
   Lee Huntington         : MR-EOM, pCC
   Robert Izsak           : Overlap fitted RIJCOSX, COSX-SCS-MP3, EOM
   Riya Kayal             : Wick's Theorem for AUTO-CI, AUTO-CI UHF-CCSDT
   Emily Kempfer          : AUTO-CI, RHF CISDT and CCSDT
   Christian Kollmar      : KDIIS, OOCD, Brueckner-CCSD(T), CCSD density, CASPT2, CASPT2-K, improved NEVPT2
   Axel Koslowski         : Symmetry handling
   Simone Kossmann        : Meta GGA functionals, TD-DFT gradient, OOMP2, (MP2 Hessian; deprecated post 5.0)
   Lucas Lang             : DCDCAS
   Marvin Lechner         : AUTO-CI (C++ implementation), FIC-MRCC
   Spencer Leger          : CASSCF response
   Dagmar Lenk            : GEPOL surface, SMD, ORCA-2-JSON
   Dimitrios Liakos       : Extrapolation schemes; Compound Job, initial MDCI parallelization
   Dimitrios Manganas     : Further ROCIS development; embedding schemes. LFT, Crystal Embedding
   Dimitrios Pantazis     : SARC Basis sets
   Anastasios Papadopoulos: AUTO-CI, single reference methods and gradients
   Taras Petrenko         : pre 6.0 DFT Hessian and TD-DFT gradient, (ASA, deprecated), ECA, 1-Electron XAS/XES, NRVS
   Peter Pinski           : DLPNO-MP2, DLPNO-MP2 Gradient
   Christoph Reimann      : Effective Core Potentials
   Marius Retegan         : Local ZFS, SOC
   Christoph Riplinger    : Optimizer, TS searches, QM/MM, DLPNO-CCSD(T), (RO)-DLPNO pert. Triples
   Michael Roemelt        : Original ROCIS implementation
   Masaaki Saitow         : Open-shell DLPNO-CCSD energy and density
   Barbara Sandhoefer     : DKH picture change effects
   Kantharuban Sivalingam : CASSCF convergence/infrastructure, NEVPT2 and variants, FIC-MRCI
   Bernardo de Souza      : ESD, SOC TD-DFT
   Georgi Stoychev        : AutoAux, RI-MP2 NMR, DLPNO-MP2 response, X2C
   Van Anh Tran           : RI-MP2 g-tensors
   Willem Van den Heuvel  : Paramagnetic NMR
   Zikuan Wang            : NOTCH, Electric field optimization 
   Frank Wennmohs         : Technical directorship and infrastructure
   Hang Xu                : AUTO-CI-Response properties 


 We gratefully acknowledge several colleagues who have allowed us to
 interface, adapt or use parts of their codes:
   Stefan Grimme, W. Hujo, H. Kruse, P. Pracht,  : VdW corrections, initial TS optimization,
                  C. Bannwarth, S. Ehlert,         DFT functionals, gCP, sTDA/sTD-DF
                  L. Wittmann, M. Mueller
   Ed Valeev, F. Pavosevic, A. Kumar             : LibInt (2-el integral package), F12 methods
   Garnet Chan, S. Sharma, J. Yang, R. Olivares  : DMRG
   Ulf Ekstrom                                   : XCFun DFT Library
   Mihaly Kallay                                 : mrcc  (arbitrary order and MRCC methods)
   Frank Weinhold                                : gennbo (NPA and NBO analysis)
   Simon Mueller                                 : openCOSMO-RS
   Christopher J. Cramer and Donald G. Truhlar   : smd solvation model
   Lars Goerigk                                  : TD-DFT with DH, B97 family of functionals
   V. Asgeirsson, H. Jonsson                     : NEB implementation
   FAccTs GmbH                                   : IRC, NEB, NEB-TS, DLPNO-Multilevel, CI-OPT
                                                   MM, QMMM, 2- and 3-layer-ONIOM, Crystal-QMMM,
                                                   LR-CPCM, SF, NACMEs, symmetry and pop. for TD-DFT,
                                                   nearIR, NL-DFT gradient (VV10), updates on ESD,
                                                   ML-optimized integration grids, MBIS, APM,
                                                   GOAT, DOCKER, SOLVATOR, interface openCOSMO-RS
   S Lehtola, MJT Oliveira, MAL Marques          : LibXC Library
   Liviu Ungur et al                             : ANISO software


 Your calculation uses the libint2 library for the computation of 2-el integrals
 For citations please refer to: http://libint.valeyev.net

 Your ORCA version has been built with support for libXC version: 6.2.2
 For citations please refer to: https://libxc.gitlab.io

 This ORCA versions uses:
   CBLAS   interface :  Fast vector & matrix operations
   LAPACKE interface :  Fast linear algebra routines
   SCALAPACK package :  Parallel linear algebra routines
   Shared memory     :  Shared parallel matrices
   BLAS/LAPACK       :  OpenBLAS 0.3.26  USE64BITINT DYNAMIC_ARCH NO_AFFINITY Haswell SINGLE_THREADED
        Core in use  :  Haswell
   Copyright (c) 2011-2014, The OpenBLAS Project


NOTE: MaxCore=8000 MB was set to SCF,MP2,MDCI,CIPSI,MRCI and CIS
      => If you want to overwrite this, your respective input block should be placed after the MaxCore statement


***************************************
The coordinates will be read from file: calc.xyz
***************************************


================================================================================

----- Orbital basis set information -----
Your calculation utilizes the basis: def2-TZVPP
   F. Weigend and R. Ahlrichs, Phys. Chem. Chem. Phys. 7, 3297 (2005).

----- AuxC basis set information -----
Your calculation utilizes the auxiliary basis: def2-TZVPP/C
  H-La, Hf-Rn : A. Hellweg, C. Hattig, S. Hofener and W. Klopper, Theor. Chem. Acc. 117, 587 (2007).
        Ce-Lu : J. Chmela and M. E. Harding, Mol. Phys. (2018).

================================================================================
                                        WARNINGS
                       Please study these warnings very carefully!
================================================================================

WARNING: Old DensityContainer found on disk!
         Will remove this file - 
         If you want to keep old densities, please start your calculation with a different basename. 


WARNING: Post HF methods need fully converged wavefunctions
  ===> : Setting SCFConvForced true
         You can overwrite this default with %scf ConvForced false 


WARNING: MDCI localization with Augmented Hessian Foster-Boys
  ===> : Switching off randomization!

================================================================================
                                       INPUT FILE
================================================================================
NAME = calc.inp
|  1> ! DLPNO-CCSD(T) def2-TZVPP def2-TZVPP/C
|  2> 
|  3> %cpcm
|  4> epsilon 16.7                    # Dielectric constant
|  5> refrac 1.275
|  6> SURFACETYPE VDW_GAUSSIAN
|  7> end
|  8> 
|  9> 
| 10> 
| 11> %PAL NPROCS 8 END
| 12> 
| 13> %maxcore 8000
| 14> 
| 15> * xyzfile 0 1 calc.xyz 
| 16> 
| 17>                          ****END OF INPUT****
================================================================================

                       ****************************
                       * Single Point Calculation *
                       ****************************

---------------------------------
CARTESIAN COORDINATES (ANGSTROEM)
---------------------------------
  C     -0.446532   -1.085280   -0.026390
  C     -0.779734   -2.506598   -0.048500
  C      0.206545   -3.482408    0.190820
  C     -0.121328   -4.840032    0.167782
  C     -1.434014   -5.247356   -0.093559
  C     -2.420540   -4.282344   -0.332444
  C     -2.099124   -2.924664   -0.311082
  C     -1.182603    0.063200   -0.213708
  C     -0.274588    1.159863   -0.063647
  C      0.947657    0.606656    0.203659
  O      0.852688   -0.748099    0.228097
  H      1.230550   -3.170666    0.395068
  H      0.654944   -5.584402    0.355669
  H     -1.687796   -6.308841   -0.110890
  H     -3.448116   -4.589224   -0.537385
  H     -2.876899   -2.182593   -0.499654
  H     -2.245841    0.117459   -0.432408
  H     -0.500456    2.220190   -0.143891
  H      1.933262    1.021461    0.390976

----------------------------
CARTESIAN COORDINATES (A.U.)
----------------------------
  NO LB      ZA    FRAG     MASS         X           Y           Z
   0 C     6.0000    0    12.011   -0.843823   -2.050882   -0.049869
   1 C     6.0000    0    12.011   -1.473484   -4.736785   -0.091652
   2 C     6.0000    0    12.011    0.390313   -6.580797    0.360597
   3 C     6.0000    0    12.011   -0.229277   -9.146335    0.317062
   4 C     6.0000    0    12.011   -2.709893   -9.916066   -0.176801
   5 C     6.0000    0    12.011   -4.574158   -8.092457   -0.628227
   6 C     6.0000    0    12.011   -3.966769   -5.526814   -0.587860
   7 C     6.0000    0    12.011   -2.234795    0.119431   -0.403849
   8 C     6.0000    0    12.011   -0.518897    2.191824   -0.120276
   9 C     6.0000    0    12.011    1.790812    1.146414    0.384859
  10 O     8.0000    0    15.999    1.611347   -1.413703    0.431041
  11 H     1.0000    0     1.008    2.325402   -5.991690    0.746570
  12 H     1.0000    0     1.008    1.237665  -10.552991    0.672117
  13 H     1.0000    0     1.008   -3.189471  -11.921981   -0.209552
  14 H     1.0000    0     1.008   -6.515994   -8.672377   -1.015510
  15 H     1.0000    0     1.008   -5.436551   -4.124503   -0.944210
  16 H     1.0000    0     1.008   -4.244024    0.221966   -0.817132
  17 H     1.0000    0     1.008   -0.945726    4.195551   -0.271914
  18 H     1.0000    0     1.008    3.653336    1.930281    0.738837

--------------------------------
INTERNAL COORDINATES (ANGSTROEM)
--------------------------------
 C      0   0   0     0.000000000000     0.00000000     0.00000000
 C      1   0   0     1.460020016736     0.00000000     0.00000000
 C      2   1   0     1.407914781917   120.81515855     0.00000000
 C      3   2   1     1.396844598260   120.42398489   179.99567012
 C      4   3   2     1.399054919364   120.41646087     0.00000000
 C      5   4   3     1.400553263210   119.48245134     0.00000000
 C      6   5   4     1.395370535617   120.36774280     0.02756632
 C      1   2   3     1.376914861033   133.46615667   180.30209652
 C      8   1   2     1.431670093209   106.59546292   179.99396974
 C      9   8   1     1.367981967864   106.10383415     0.00000000
 O     10   9   8     1.358300091975   110.14443165     0.00000000
 H      3   2   1     1.089719011406   119.46321881     0.00000000
 H      4   3   2     1.091781591383   119.53271449   180.01889773
 H      5   4   3     1.091538305532   120.28079445   180.00847831
 H      6   5   4     1.091827674016   120.08496920   180.00223944
 H      7   6   5     1.091404431172   119.65393740   179.94861199
 H      8   1   2     1.086852552087   126.29766185     0.00000000
 H      9   8   1     1.087081868545   127.41870481   180.00351839
 H     10   9   8     1.085618695265   133.65814680   179.96229918

---------------------------
INTERNAL COORDINATES (A.U.)
---------------------------
 C      0   0   0     0.000000000000     0.00000000     0.00000000
 C      1   0   0     2.759037981674     0.00000000     0.00000000
 C      2   1   0     2.660573357723   120.81515855     0.00000000
 C      3   2   1     2.639653742358   120.42398489   179.99567012
 C      4   3   2     2.643830643914   120.41646087     0.00000000
 C      5   4   3     2.646662103437   119.48245134     0.00000000
 C      6   5   4     2.636868167659   120.36774280     0.02756632
 C      1   2   3     2.601991997078   133.46615667   180.30209652
 C      8   1   2     2.705464390291   106.59546292   179.99396974
 C      9   8   1     2.585111275406   106.10383415     0.00000000
 O     10   9   8     2.566815181513   110.14443165     0.00000000
 H      3   2   1     2.059270494485   119.46321881     0.00000000
 H      4   3   2     2.063168205770   119.53271449   180.01889773
 H      5   4   3     2.062708462139   120.28079445   180.00847831
 H      6   5   4     2.063255289327   120.08496920   180.00223944
 H      7   6   5     2.062455476263   119.65393740   179.94861199
 H      8   1   2     2.053853671397   126.29766185     0.00000000
 H      9   8   1     2.054287016702   127.41870481   180.00351839
 H     10   9   8     2.051522019916   133.65814680   179.96229918

---------------------
BASIS SET INFORMATION
---------------------
There are 3 groups of distinct atoms

 Group   1 Type C   : 11s6p2d1f contracted to 5s3p2d1f pattern {62111/411/11/1}
 Group   2 Type O   : 11s6p2d1f contracted to 5s3p2d1f pattern {62111/411/11/1}
 Group   3 Type H   : 5s2p1d contracted to 3s2p1d pattern {311/11/1}

Atom   0C    basis set group =>   1
Atom   1C    basis set group =>   1
Atom   2C    basis set group =>   1
Atom   3C    basis set group =>   1
Atom   4C    basis set group =>   1
Atom   5C    basis set group =>   1
Atom   6C    basis set group =>   1
Atom   7C    basis set group =>   1
Atom   8C    basis set group =>   1
Atom   9C    basis set group =>   1
Atom  10O    basis set group =>   2
Atom  11H    basis set group =>   3
Atom  12H    basis set group =>   3
Atom  13H    basis set group =>   3
Atom  14H    basis set group =>   3
Atom  15H    basis set group =>   3
Atom  16H    basis set group =>   3
Atom  17H    basis set group =>   3
Atom  18H    basis set group =>   3
---------------------------------
AUXILIARY/C BASIS SET INFORMATION
---------------------------------
There are 3 groups of distinct atoms

 Group   1 Type C   : 8s6p5d3f1g contracted to 8s6p4d3f1g pattern {11111111/111111/2111/111/1}
 Group   2 Type O   : 8s6p5d3f1g contracted to 8s6p4d3f1g pattern {11111111/111111/2111/111/1}
 Group   3 Type H   : 4s3p2d1f contracted to 4s3p2d1f pattern {1111/111/11/1}

Atom   0C    basis set group =>   1
Atom   1C    basis set group =>   1
Atom   2C    basis set group =>   1
Atom   3C    basis set group =>   1
Atom   4C    basis set group =>   1
Atom   5C    basis set group =>   1
Atom   6C    basis set group =>   1
Atom   7C    basis set group =>   1
Atom   8C    basis set group =>   1
Atom   9C    basis set group =>   1
Atom  10O    basis set group =>   2
Atom  11H    basis set group =>   3
Atom  12H    basis set group =>   3
Atom  13H    basis set group =>   3
Atom  14H    basis set group =>   3
Atom  15H    basis set group =>   3
Atom  16H    basis set group =>   3
Atom  17H    basis set group =>   3
Atom  18H    basis set group =>   3

Checking for AutoStart:
The File: calc.gbw exists
Trying to determine its content:
     ... Fine, the file contains calculation information
     ... Fine, the calculation information was read
     ... Fine, the file contains a basis set
     ... Fine, the basis set was read
     ... Fine, the file contains a geometry
     ... Fine, the geometry was read
     ... Fine, the file contains a set of orbitals
     ... Fine, the orbitals can be read
     => possible old guess file was deleted
     => GBW file was renamed to GES file
     => GES file is set as startup file
     => Guess is set to MORead
     ... now leaving AutoStart


           ************************************************************
           *        Program running with 8 parallel MPI-processes     *
           *              working on a common directory               *
           ************************************************************
------------------------------------------------------------------------------
                             ORCA STARTUP CALCULATIONS
------------------------------------------------------------------------------
------------------------------------------------------------------------------
                   ___                                                        
                  /   \      - P O W E R E D   B Y -                         
                 /     \                                                     
                 |  |  |   _    _      __       _____    __    __             
                 |  |  |  | |  | |    /  \     |  _  \  |  |  /  |          
                  \  \/   | |  | |   /    \    | | | |  |  | /  /          
                 / \  \   | |__| |  /  /\  \   | |_| |  |  |/  /          
                |  |  |   |  __  | /  /__\  \  |    /   |      \           
                |  |  |   | |  | | |   __   |  |    \   |  |\   \          
                \     /   | |  | | |  |  |  |  | |\  \  |  | \   \       
                 \___/    |_|  |_| |__|  |__|  |_| \__\ |__|  \__/        
                                                                              
                      - O R C A' S   B I G   F R I E N D -                    
                                      &                                       
                       - I N T E G R A L  F E E D E R -                       
                                                                              
 v1 FN, 2020, v2 2021, v3 2022-2024                                           
------------------------------------------------------------------------------


----------------------
SHARK INTEGRAL PACKAGE
----------------------

Number of atoms                             ...     19
Number of basis functions                   ...    453
Number of shells                            ...    169
Maximum angular momentum                    ...      3
Integral batch strategy                     ... SHARK/LIBINT Hybrid
RI-J (if used) integral strategy            ... SPLIT-RIJ (Revised 2003 algorithm where possible)
Printlevel                                  ...      1
Contraction scheme used                     ... SEGMENTED contraction
Prescreening option                         ... SCHWARTZ
   Thresh                                   ... 1.000e-10
   Tcut                                     ... 1.000e-11
   Tpresel                                  ... 1.000e-11 
Coulomb Range Separation                    ... NOT USED
Exchange Range Separation                   ... NOT USED
Multipole approximations                    ... NOT USED
Finite Nucleus Model                        ... NOT USED
CABS basis                                  ... NOT available
Auxiliary Coulomb fitting basis             ... NOT available
Auxiliary J/K fitting basis                 ... NOT available
Auxiliary Correlation fitting basis         ... AVAILABLE
   # of basis functions in Aux-C            ...   1076
   # of shells in Aux-C                     ...    322
   Maximum angular momentum in Aux-C        ...      4
Auxiliary 'external' fitting basis          ... NOT available

Checking pre-screening integrals            ... done (  0.0 sec) Dimension = 169
Check shell pair data                       ... done (  0.0 sec)
Shell pair information
Shell pair cut-off parameter TPreSel        ...   1.0e-11
Total number of shell pairs                 ...     14365
Shell pairs after pre-screening             ...     11893
Total number of primitive shell pairs       ...     40736
Primitive shell pairs kept                  ...     24924
          la=0 lb=0:   2556 shell pairs
          la=1 lb=0:   3281 shell pairs
          la=1 lb=1:   1081 shell pairs
          la=2 lb=0:   1881 shell pairs
          la=2 lb=1:   1227 shell pairs
          la=2 lb=2:    366 shell pairs
          la=3 lb=0:    710 shell pairs
          la=3 lb=1:    464 shell pairs
          la=3 lb=2:    271 shell pairs
          la=3 lb=3:     56 shell pairs

Calculating one electron integrals          ... done (  0.0 sec)
Calculating RI/C V-Matrix + Cholesky decomp.... done (  0.2 sec)
Calculating Nuclear repulsion               ... done (  0.0 sec) ENN=    538.012684921739 Eh

Diagonalization of the overlap matrix:
Smallest eigenvalue                        ... 9.026e-06
Time for diagonalization                   ...    0.044 sec
Threshold for overlap eigenvalues          ... 1.000e-07
Number of eigenvalues below threshold      ... 0
Time for construction of square roots      ...    0.058 sec
Total time needed                          ...    0.104 sec

-------------------
DFT GRID GENERATION
-------------------

General Integration Accuracy     IntAcc      ... 4.388
Radial Grid Type                 RadialGrid  ... OptM3 with GC (2021)
Angular Grid (max. ang.)         AngularGrid ... 4 (Lebedev-302)
Angular grid pruning method      GridPruning ... 4 (adaptive)
Weight generation scheme         WeightScheme... mBecke (2022)
Basis function cutoff            BFCut       ... 1.0000e-10
Integration weight cutoff        WCut        ... 1.0000e-14
Partially contracted basis set               ... off
Rotationally invariant grid construction     ... off
Angular grids for H and He will be reduced by one unit

Total number of grid points                  ...    91838
Total number of batches                      ...     1444
Average number of points per batch           ...       63
Average number of grid points per atom       ...     4834
Initializing property integral containers    ... done (  0.0 sec)

SHARK setup successfully completed in   1.5 seconds

Maximum memory used throughout the entire STARTUP-calculation: 35.2 MB


           ************************************************************
           *        Program running with 8 parallel MPI-processes     *
           *              working on a common directory               *
           ************************************************************
-------------------------------------------------------------------------------
                                 ORCA GUESS
                   Start orbitals & Density for SCF / CASSCF
-------------------------------------------------------------------------------

------------
SCF SETTINGS
------------
Hamiltonian:
 Ab initio Hamiltonian  Method          .... Hartree-Fock(GTOs)


General Settings:
 Integral files         IntName         .... calc
 Hartree-Fock type      HFTyp           .... RHF
 Total Charge           Charge          ....    0
 Multiplicity           Mult            ....    1
 Number of Electrons    NEL             ....   76
 Basis Dimension        Dim             ....  453
 Nuclear Repulsion      ENuc            ....    538.0126849217 Eh

Convergence Acceleration:
 AO-DIIS                CNVDIIS         .... on
   Start iteration      DIISMaxIt       ....    12
   Startup error        DIISStart       ....  0.200000
   # of expansion vecs  DIISMaxEq       ....     5
   Bias factor          DIISBfac        ....   1.050
   Max. coefficient     DIISMaxC        ....  10.000
 MO-DIIS                CNVKDIIS        .... off
 Trust-Rad. Augm. Hess. CNVTRAH         .... auto
   Auto Start mean grad. ratio tolernc. ....  1.125000
   Auto Start start iteration           ....     1
   Auto Start num. interpolation iter.  ....    10
   Max. Number of Micro iterations      ....    24
   Max. Number of Macro iterations      .... Maxiter - #DIIS iter
   Number of Davidson start vectors     ....     2
   Converg. threshold    (grad. norm)   ....   5.000e-05
   Grad. Scal. Fac. for Micro threshold ....   0.100
   Minimum threshold for Micro iter.    ....   1.000e-02
   NR start threshold (gradient norm)   ....   1.000e-04
   Initial trust radius                 ....   0.400
   Minimum AH scaling param. (alpha)    ....   1.000
   Maximum AH scaling param. (alpha)    .... 1000.000
   Quad. conv. algorithm                .... NR
   White noise on init. David. guess    .... on
   Maximum white noise                  ....   0.010
   Pseudo random numbers                .... off
   Inactive MOs                         .... canonical
   Orbital update algorithm             .... Taylor
   Preconditioner                       .... Diag
   Full preconditioner red. dimension   ....   250
 SOSCF                  CNVSOSCF        .... on
   Start iteration      SOSCFMaxIt      ....   150
   Startup grad/error   SOSCFStart      ....  0.003300
   Hessian update       SOSCFHessUp     .... L-BFGS
 Level Shifting         CNVShift        .... on
   Level shift para.    LevelShift      ....    0.2500
   Turn off err/grad.   ShiftErr        ....    0.0010
 Zerner damping         CNVZerner       .... off
 Static damping         CNVDamp         .... on
   Fraction old density DampFac         ....    0.7000
   Max. Damping (<1)    DampMax         ....    0.9800
   Min. Damping (>=0)   DampMin         ....    0.0000
   Turn off err/grad.   DampErr         ....    0.1000

SCF Procedure:
 Maximum # iterations   MaxIter         ....   125
 SCF integral mode      SCFMode         .... Direct
   Integral package                     .... SHARK and LIBINT hybrid scheme
 Reset frequency        DirectResetFreq ....    20
 Integral Threshold     Thresh          ....  1.000e-10 Eh
 Primitive CutOff       TCut            ....  1.000e-11 Eh

Convergence Tolerance:
 Convergence Check Mode ConvCheckMode   .... Total+1el-Energy
 Convergence forced     ConvForced      .... 1
 Energy Change          TolE            ....  1.000e-06 Eh
 1-El. energy change                    ....  1.000e-03 Eh
 Orbital Gradient       TolG            ....  5.000e-05
 Orbital Rotation angle TolX            ....  5.000e-05
 DIIS Error             TolErr          ....  1.000e-06

---------------------
INITIAL GUESS: MOREAD
---------------------
Guess MOs are being read from file: calc.ges
Input Geometry matches current geometry (good)
Input basis set matches current basis set (good)
Occupation numbers will be reassigned to an Aufbau configuration
MOs were renormalized
MOs were reorthogonalized (Cholesky)
                      ------------------
                      INITIAL GUESS DONE (   0.1 sec)
                      ------------------
             **** ENERGY FILE WAS UPDATED (calc.en.tmp) ****
Finished Guess after   0.4 sec
Maximum memory used throughout the entire GUESS-calculation: 27.7 MB


           ************************************************************
           *        Program running with 8 parallel MPI-processes     *
           *              working on a common directory               *
           ************************************************************

-------------------------------------------------------------------------------------------
                                      ORCA LEAN-SCF
                              memory conserving SCF solver
-------------------------------------------------------------------------------------------

--------------------
CPCM SOLVATION MODEL
--------------------
CPCM parameters:
  Epsilon                                         ...      16.7000
  Refrac                                          ...       1.2750
  Rsolv                                           ...       1.3000
  Surface type                                    ... GAUSSIAN VDW
  Discretization scheme                           ... Constant charge density
    Threshold for H atoms                         ...       5.0000 (charges/Ang^2)
    Threshold for non-H atoms                     ...       5.0000 (charges/Ang^2)
  Epsilon function type                           ...         CPCM
Solvent:                                          ... CUSTOM
Radii:
  Scheme                                          ... Element-dependent radii
  Radius for C  used is    3.8550 Bohr (=   2.0400 Ang.)
  Radius for O  used is    3.4469 Bohr (=   1.8240 Ang.)
  Radius for H  used is    2.4944 Bohr (=   1.3200 Ang.)
Calculating surface                               ...        done! (  0.0s)
Cavity surface points                             ...         1880
Cavity Volume                                     ...    1249.0285
Cavity Surface-area                               ...     677.0398
Calculating surface distance matrix               ...        done! (  0.1s)
Performing Cholesky decomposition & store         ...        done! (  0.2s)
Overall time for CPCM initialization              ...                 0.2s

----------------------------------------D-I-I-S--------------------------------------------
Iteration    Energy (Eh)           Delta-E    RMSDP     MaxDP     DIISErr   Damp  Time(sec)
-------------------------------------------------------------------------------------------
               ***  Starting incremental Fock matrix formation  ***
                              *** Initializing SOSCF ***
---------------------------------------S-O-S-C-F--------------------------------------
Iteration    Energy (Eh)           Delta-E    RMSDP     MaxDP     MaxGrad    Time(sec)
--------------------------------------------------------------------------------------
    1    -458.3530498503434956     0.00e+00  3.38e-05  1.15e-03  5.38e-05    12.4
               *** Restarting incremental Fock matrix formation ***
    2    -458.3530550408478348    -5.19e-06  1.84e-05  6.54e-04  1.00e-04    12.3
    3    -458.3530561487546038    -1.11e-06  9.19e-06  3.05e-04  3.65e-05     9.0
    4    -458.3530563686451842    -2.20e-07  1.70e-06  5.84e-05  1.55e-05     8.3
                 **** Energy Check signals convergence ****

               *****************************************************
               *                     SUCCESS                       *
               *           SCF CONVERGED AFTER   4 CYCLES          *
               *****************************************************

             **** ENERGY FILE WAS UPDATED (calc.en.tmp) ****

----------------
TOTAL SCF ENERGY
----------------

Total Energy       :       -458.35305636864518 Eh          -12472.42075 eV

Components:
Nuclear Repulsion  :        538.01268492173904 Eh           14640.06944 eV
Electronic Energy  :       -996.35579892233716 Eh          -27112.21965 eV
One Electron Energy:      -1688.72850556737649 Eh          -45952.63882 eV
Two Electron Energy:        692.37270664503933 Eh           18840.41918 eV
CPCM Dielectric    :         -0.00994236804712 Eh              -0.27055 eV

Virial components:
Potential Energy   :       -915.86522403393133 Eh          -24921.95975 eV
Kinetic Energy     :        457.51216766528620 Eh           12449.53900 eV
Virial Ratio       :          2.00183795921243

CPCM Solvation Model Properties:
Surface-charge          :         -0.02649325597181
Corrected charge        :         -0.00000000000000
Outlying charge corr.   :          0.00004581731969 Eh               0.00125 eV
Free-energy (cav+disp)  :  This term is not implemented in the current solvation scheme

---------------
SCF CONVERGENCE
---------------

  Last Energy change         ...    2.1989e-07  Tolerance :   1.0000e-06
  Last MAX-Density change    ...    5.8407e-05  Tolerance :   1.0000e-05
  Last RMS-Density change    ...    1.6979e-06  Tolerance :   1.0000e-06
  Last DIIS Error            ...    7.3690e-04  Tolerance :   1.0000e-06
  Last Orbital Gradient      ...    1.5513e-05  Tolerance :   5.0000e-05
  Last Orbital Rotation      ...    3.6260e-05  Tolerance :   5.0000e-05


----------------
ORBITAL ENERGIES
----------------

  NO   OCC          E(Eh)            E(eV) 
   0   2.0000     -20.626339      -561.2712 
   1   2.0000     -11.298893      -307.4585 
   2   2.0000     -11.290088      -307.2189 
   3   2.0000     -11.257563      -306.3339 
   4   2.0000     -11.241861      -305.9066 
   5   2.0000     -11.240624      -305.8729 
   6   2.0000     -11.239977      -305.8553 
   7   2.0000     -11.239352      -305.8383 
   8   2.0000     -11.237925      -305.7995 
   9   2.0000     -11.233164      -305.6699 
  10   2.0000     -11.232125      -305.6417 
  11   2.0000      -1.464318       -39.8461 
  12   2.0000      -1.159196       -31.5433 
  13   2.0000      -1.084956       -29.5232 
  14   2.0000      -1.056963       -28.7614 
  15   2.0000      -1.016771       -27.6678 
  16   2.0000      -0.976111       -26.5613 
  17   2.0000      -0.845064       -22.9954 
  18   2.0000      -0.837919       -22.8009 
  19   2.0000      -0.795020       -21.6336 
  20   2.0000      -0.764998       -20.8167 
  21   2.0000      -0.737653       -20.0726 
  22   2.0000      -0.679895       -18.5009 
  23   2.0000      -0.645404       -17.5623 
  24   2.0000      -0.641255       -17.4494 
  25   2.0000      -0.626507       -17.0481 
  26   2.0000      -0.591266       -16.0892 
  27   2.0000      -0.589745       -16.0478 
  28   2.0000      -0.573057       -15.5937 
  29   2.0000      -0.563718       -15.3396 
  30   2.0000      -0.541285       -14.7291 
  31   2.0000      -0.513340       -13.9687 
  32   2.0000      -0.504824       -13.7370 
  33   2.0000      -0.491901       -13.3853 
  34   2.0000      -0.406131       -11.0514 
  35   2.0000      -0.378163       -10.2903 
  36   2.0000      -0.343186        -9.3386 
  37   2.0000      -0.283467        -7.7135 
  38   0.0000       0.081384         2.2146 
  39   0.0000       0.116230         3.1628 
  40   0.0000       0.164734         4.4826 
  41   0.0000       0.170843         4.6489 
  42   0.0000       0.179812         4.8929 
  43   0.0000       0.188311         5.1242 
  44   0.0000       0.197703         5.3798 
  45   0.0000       0.202156         5.5010 
  46   0.0000       0.209860         5.7106 
  47   0.0000       0.216149         5.8817 
  48   0.0000       0.221961         6.0399 
*Only the first 10 virtual orbitals were printed.

                    ********************************
                    * MULLIKEN POPULATION ANALYSIS *
                    ********************************

-----------------------
MULLIKEN ATOMIC CHARGES
-----------------------
   0 C :    0.396198
   1 C :    0.023502
   2 C :   -0.213373
   3 C :   -0.128360
   4 C :   -0.123268
   5 C :   -0.119723
   6 C :   -0.177651
   7 C :   -0.232390
   8 C :   -0.173215
   9 C :    0.036511
  10 O :   -0.367878
  11 H :    0.131196
  12 H :    0.129865
  13 H :    0.131638
  14 H :    0.131093
  15 H :    0.118380
  16 H :    0.140512
  17 H :    0.144274
  18 H :    0.152690
Sum of atomic charges:   -0.0000000

--------------------------------
MULLIKEN REDUCED ORBITAL CHARGES
--------------------------------
  0 C s       :     3.095221  s :     3.095221
      pz      :     0.962485  p :     2.322010
      px      :     0.656256
      py      :     0.703269
      dz2     :     0.007206  d :     0.169097
      dxz     :     0.034673
      dyz     :     0.031435
      dx2y2   :     0.043080
      dxy     :     0.052702
      f0      :     0.002286  f :     0.017473
      f+1     :     0.001796
      f-1     :     0.001359
      f+2     :     0.002410
      f-2     :     0.001381
      f+3     :     0.003812
      f-3     :     0.004429

  1 C s       :     3.365813  s :     3.365813
      pz      :     0.954374  p :     2.448816
      px      :     0.869539
      py      :     0.624903
      dz2     :     0.008356  d :     0.150808
      dxz     :     0.023897
      dyz     :     0.025109
      dx2y2   :     0.050004
      dxy     :     0.043442
      f0      :     0.001667  f :     0.011060
      f+1     :     0.001268
      f-1     :     0.001157
      f+2     :     0.000959
      f-2     :     0.001072
      f+3     :     0.002501
      f-3     :     0.002436

  2 C s       :     3.136267  s :     3.136267
      pz      :     0.963976  p :     2.950663
      px      :     1.053924
      py      :     0.932763
      dz2     :     0.002726  d :     0.117855
      dxz     :     0.008891
      dyz     :     0.023613
      dx2y2   :     0.039791
      dxy     :     0.042834
      f0      :     0.001375  f :     0.008587
      f+1     :     0.000821
      f-1     :     0.000923
      f+2     :     0.000762
      f-2     :     0.000909
      f+3     :     0.001872
      f-3     :     0.001924

  3 C s       :     3.117596  s :     3.117596
      pz      :     0.950194  p :     2.882184
      px      :     0.973187
      py      :     0.958803
      dz2     :     0.005171  d :     0.120035
      dxz     :     0.015355
      dyz     :     0.018122
      dx2y2   :     0.038870
      dxy     :     0.042517
      f0      :     0.001352  f :     0.008545
      f+1     :     0.000980
      f-1     :     0.000767
      f+2     :     0.001168
      f-2     :     0.000522
      f+3     :     0.001918
      f-3     :     0.001837

  4 C s       :     3.112211  s :     3.112211
      pz      :     0.956716  p :     2.884931
      px      :     0.917882
      py      :     1.010333
      dz2     :     0.005785  d :     0.117696
      dxz     :     0.020789
      dyz     :     0.009705
      dx2y2   :     0.042278
      dxy     :     0.039139
      f0      :     0.001202  f :     0.008429
      f+1     :     0.001111
      f-1     :     0.000848
      f+2     :     0.000571
      f-2     :     0.001007
      f+3     :     0.001877
      f-3     :     0.001814

  5 C s       :     3.109269  s :     3.109269
      pz      :     0.951295  p :     2.882445
      px      :     1.014352
      py      :     0.916798
      dz2     :     0.004814  d :     0.119469
      dxz     :     0.009526
      dyz     :     0.024300
      dx2y2   :     0.040342
      dxy     :     0.040487
      f0      :     0.001380  f :     0.008541
      f+1     :     0.000817
      f-1     :     0.000886
      f+2     :     0.000779
      f-2     :     0.000921
      f+3     :     0.001922
      f-3     :     0.001836

  6 C s       :     3.134978  s :     3.134978
      pz      :     0.960400  p :     2.918495
      px      :     0.950561
      py      :     1.007533
      dz2     :     0.003404  d :     0.115606
      dxz     :     0.014547
      dyz     :     0.018036
      dx2y2   :     0.037095
      dxy     :     0.042525
      f0      :     0.001358  f :     0.008572
      f+1     :     0.000973
      f-1     :     0.000811
      f+2     :     0.001132
      f-2     :     0.000544
      f+3     :     0.001996
      f-3     :     0.001756

  7 C s       :     3.144631  s :     3.144631
      pz      :     1.031924  p :     2.966870
      px      :     1.029817
      py      :     0.905129
      dz2     :     0.005277  d :     0.111597
      dxz     :     0.010881
      dyz     :     0.025347
      dx2y2   :     0.038239
      dxy     :     0.031853
      f0      :     0.001530  f :     0.009292
      f+1     :     0.001031
      f-1     :     0.000912
      f+2     :     0.000395
      f-2     :     0.001519
      f+3     :     0.001689
      f-3     :     0.002217

  8 C s       :     3.114264  s :     3.114264
      pz      :     1.023588  p :     2.934247
      px      :     0.931386
      py      :     0.979273
      dz2     :     0.008832  d :     0.115249
      dxz     :     0.023132
      dyz     :     0.012059
      dx2y2   :     0.040771
      dxy     :     0.030456
      f0      :     0.001425  f :     0.009455
      f+1     :     0.001110
      f-1     :     0.001086
      f+2     :     0.000539
      f-2     :     0.001276
      f+3     :     0.002092
      f-3     :     0.001926

  9 C s       :     3.136770  s :     3.136770
      pz      :     0.998574  p :     2.672438
      px      :     1.034175
      py      :     0.639689
      dz2     :     0.004532  d :     0.139304
      dxz     :     0.016251
      dyz     :     0.032863
      dx2y2   :     0.046233
      dxy     :     0.039425
      f0      :     0.002040  f :     0.014976
      f+1     :     0.001233
      f-1     :     0.001316
      f+2     :     0.002900
      f-2     :     0.000551
      f+3     :     0.004091
      f-3     :     0.002844

 10 O s       :     3.772313  s :     3.772313
      pz      :     1.696113  p :     4.542730
      px      :     1.453961
      py      :     1.392655
      dz2     :     0.005352  d :     0.050356
      dxz     :     0.007525
      dyz     :     0.008299
      dx2y2   :     0.021197
      dxy     :     0.007984
      f0      :     0.000332  f :     0.002479
      f+1     :     0.000313
      f-1     :     0.000347
      f+2     :     0.000413
      f-2     :     0.000101
      f+3     :     0.000436
      f-3     :     0.000537

 11 H s       :     0.826644  s :     0.826644
      pz      :     0.009585  p :     0.039969
      px      :     0.021258
      py      :     0.009127
      dz2     :     0.000218  d :     0.002190
      dxz     :     0.000507
      dyz     :     0.000082
      dx2y2   :     0.000665
      dxy     :     0.000718

 12 H s       :     0.830926  s :     0.830926
      pz      :     0.009463  p :     0.037073
      px      :     0.014149
      py      :     0.013461
      dz2     :     0.000209  d :     0.002136
      dxz     :     0.000303
      dyz     :     0.000274
      dx2y2   :     0.000760
      dxy     :     0.000591

 13 H s       :     0.829126  s :     0.829126
      pz      :     0.009224  p :     0.037113
      px      :     0.008522
      py      :     0.019367
      dz2     :     0.000198  d :     0.002124
      dxz     :     0.000040
      dyz     :     0.000515
      dx2y2   :     0.000639
      dxy     :     0.000732

 14 H s       :     0.829642  s :     0.829642
      pz      :     0.009526  p :     0.037128
      px      :     0.018745
      py      :     0.008857
      dz2     :     0.000210  d :     0.002137
      dxz     :     0.000501
      dyz     :     0.000080
      dx2y2   :     0.000634
      dxy     :     0.000711

 15 H s       :     0.839116  s :     0.839116
      pz      :     0.009531  p :     0.040309
      px      :     0.016598
      py      :     0.014180
      dz2     :     0.000223  d :     0.002195
      dxz     :     0.000306
      dyz     :     0.000284
      dx2y2   :     0.000801
      dxy     :     0.000581

 16 H s       :     0.818169  s :     0.818169
      pz      :     0.010196  p :     0.039301
      px      :     0.020533
      py      :     0.008572
      dz2     :     0.000228  d :     0.002018
      dxz     :     0.000500
      dyz     :     0.000044
      dx2y2   :     0.000548
      dxy     :     0.000699

 17 H s       :     0.817158  s :     0.817158
      pz      :     0.009700  p :     0.036597
      px      :     0.008692
      py      :     0.018204
      dz2     :     0.000211  d :     0.001972
      dxz     :     0.000050
      dyz     :     0.000455
      dx2y2   :     0.000588
      dxy     :     0.000667

 18 H s       :     0.811389  s :     0.811389
      pz      :     0.009989  p :     0.033926
      px      :     0.018015
      py      :     0.005922
      dz2     :     0.000252  d :     0.001995
      dxz     :     0.000450
      dyz     :     0.000059
      dx2y2   :     0.000572
      dxy     :     0.000662


                     *******************************
                     * LOEWDIN POPULATION ANALYSIS *
                     *******************************

----------------------
LOEWDIN ATOMIC CHARGES
----------------------
   0 C :   -0.160631
   1 C :   -0.085762
   2 C :    0.003232
   3 C :   -0.018879
   4 C :   -0.020269
   5 C :   -0.018646
   6 C :    0.008703
   7 C :   -0.038205
   8 C :   -0.061528
   9 C :   -0.097138
  10 O :    0.301273
  11 H :    0.025881
  12 H :    0.027049
  13 H :    0.025041
  14 H :    0.027259
  15 H :    0.030009
  16 H :    0.019444
  17 H :    0.019675
  18 H :    0.013491

-------------------------------
LOEWDIN REDUCED ORBITAL CHARGES
-------------------------------
  0 C s       :     2.705302  s :     2.705302
      pz      :     0.888748  p :     2.714317
      px      :     0.810939
      py      :     1.014630
      dz2     :     0.054256  d :     0.643528
      dxz     :     0.112675
      dyz     :     0.090404
      dx2y2   :     0.216534
      dxy     :     0.169660
      f0      :     0.006848  f :     0.097484
      f+1     :     0.009276
      f-1     :     0.005404
      f+2     :     0.015026
      f-2     :     0.009773
      f+3     :     0.023460
      f-3     :     0.027698

  1 C s       :     2.692952  s :     2.692952
      pz      :     0.852212  p :     2.828957
      px      :     1.014651
      py      :     0.962094
      dz2     :     0.038321  d :     0.510174
      dxz     :     0.075461
      dyz     :     0.080697
      dx2y2   :     0.169930
      dxy     :     0.145763
      f0      :     0.003875  f :     0.053680
      f+1     :     0.003801
      f-1     :     0.004387
      f+2     :     0.006695
      f-2     :     0.006786
      f+3     :     0.014734
      f-3     :     0.013401

  2 C s       :     2.715227  s :     2.715227
      pz      :     0.854802  p :     2.847075
      px      :     0.981658
      py      :     1.010615
      dz2     :     0.026294  d :     0.393388
      dxz     :     0.025864
      dyz     :     0.074396
      dx2y2   :     0.138976
      dxy     :     0.127860
      f0      :     0.002593  f :     0.041076
      f+1     :     0.002520
      f-1     :     0.003793
      f+2     :     0.004006
      f-2     :     0.005606
      f+3     :     0.011549
      f-3     :     0.011009

  3 C s       :     2.723071  s :     2.723071
      pz      :     0.849122  p :     2.853555
      px      :     0.999102
      py      :     1.005331
      dz2     :     0.026782  d :     0.401051
      dxz     :     0.047047
      dyz     :     0.056094
      dx2y2   :     0.110085
      dxy     :     0.161043
      f0      :     0.002521  f :     0.041202
      f+1     :     0.003239
      f-1     :     0.003077
      f+2     :     0.007121
      f-2     :     0.002582
      f+3     :     0.011979
      f-3     :     0.010683

  4 C s       :     2.724116  s :     2.724116
      pz      :     0.855015  p :     2.858597
      px      :     1.013552
      py      :     0.990030
      dz2     :     0.031196  d :     0.396592
      dxz     :     0.071033
      dyz     :     0.024637
      dx2y2   :     0.150169
      dxy     :     0.119556
      f0      :     0.002220  f :     0.040964
      f+1     :     0.003483
      f-1     :     0.003215
      f+2     :     0.003577
      f-2     :     0.006146
      f+3     :     0.011614
      f-3     :     0.010709

  5 C s       :     2.722899  s :     2.722899
      pz      :     0.849234  p :     2.853378
      px      :     0.984685
      py      :     1.019459
      dz2     :     0.025927  d :     0.401132
      dxz     :     0.026210
      dyz     :     0.077957
      dx2y2   :     0.145834
      dxy     :     0.125204
      f0      :     0.002567  f :     0.041238
      f+1     :     0.002534
      f-1     :     0.003733
      f+2     :     0.004195
      f-2     :     0.005491
      f+3     :     0.011732
      f-3     :     0.010986

  6 C s       :     2.714407  s :     2.714407
      pz      :     0.854051  p :     2.841875
      px      :     0.982962
      py      :     1.004862
      dz2     :     0.027113  d :     0.393980
      dxz     :     0.045893
      dyz     :     0.054044
      dx2y2   :     0.109067
      dxy     :     0.157864
      f0      :     0.002559  f :     0.041034
      f+1     :     0.003284
      f-1     :     0.003111
      f+2     :     0.006993
      f-2     :     0.002654
      f+3     :     0.011937
      f-3     :     0.010495

  7 C s       :     2.719744  s :     2.719744
      pz      :     0.906802  p :     2.884996
      px      :     0.991828
      py      :     0.986367
      dz2     :     0.025862  d :     0.387235
      dxz     :     0.029730
      dyz     :     0.082380
      dx2y2   :     0.137524
      dxy     :     0.111739
      f0      :     0.002871  f :     0.046229
      f+1     :     0.002881
      f-1     :     0.003956
      f+2     :     0.002012
      f-2     :     0.010233
      f+3     :     0.009664
      f-3     :     0.014613

  8 C s       :     2.728201  s :     2.728201
      pz      :     0.903900  p :     2.895372
      px      :     1.002865
      py      :     0.988607
      dz2     :     0.032008  d :     0.391511
      dxz     :     0.076389
      dyz     :     0.032715
      dx2y2   :     0.141205
      dxy     :     0.109195
      f0      :     0.002598  f :     0.046443
      f+1     :     0.003531
      f-1     :     0.003773
      f+2     :     0.003782
      f-2     :     0.008425
      f+3     :     0.012084
      f-3     :     0.012252

  9 C s       :     2.746083  s :     2.746083
      pz      :     0.908547  p :     2.736945
      px      :     1.043760
      py      :     0.784639
      dz2     :     0.041600  d :     0.527557
      dxz     :     0.043673
      dyz     :     0.108361
      dx2y2   :     0.182631
      dxy     :     0.151292
      f0      :     0.006368  f :     0.086553
      f+1     :     0.003892
      f-1     :     0.008391
      f+2     :     0.017583
      f-2     :     0.003843
      f+3     :     0.027912
      f-3     :     0.018563

 10 O s       :     3.218791  s :     3.218791
      pz      :     1.544530  p :     4.352291
      px      :     1.429858
      py      :     1.377902
      dz2     :     0.009951  d :     0.119845
      dxz     :     0.016735
      dyz     :     0.021687
      dx2y2   :     0.041637
      dxy     :     0.029835
      f0      :     0.000476  f :     0.007800
      f+1     :     0.000568
      f-1     :     0.000551
      f+2     :     0.001845
      f-2     :     0.000182
      f+3     :     0.002428
      f-3     :     0.001751

 11 H s       :     0.799918  s :     0.799918
      pz      :     0.040710  p :     0.147322
      px      :     0.070518
      py      :     0.036094
      dz2     :     0.002700  d :     0.026880
      dxz     :     0.007037
      dyz     :     0.000996
      dx2y2   :     0.008107
      dxy     :     0.008040

 12 H s       :     0.803551  s :     0.803551
      pz      :     0.039471  p :     0.143199
      px      :     0.053060
      py      :     0.050668
      dz2     :     0.002602  d :     0.026202
      dxz     :     0.004002
      dyz     :     0.003696
      dx2y2   :     0.008331
      dxy     :     0.007571

 13 H s       :     0.804578  s :     0.804578
      pz      :     0.039051  p :     0.144173
      px      :     0.033276
      py      :     0.071845
      dz2     :     0.002390  d :     0.026208
      dxz     :     0.000448
      dyz     :     0.007085
      dx2y2   :     0.007931
      dxy     :     0.008355

 14 H s       :     0.803393  s :     0.803393
      pz      :     0.039708  p :     0.143150
      px      :     0.069622
      py      :     0.033820
      dz2     :     0.002642  d :     0.026197
      dxz     :     0.006813
      dyz     :     0.000931
      dx2y2   :     0.007753
      dxy     :     0.008059

 15 H s       :     0.798941  s :     0.798941
      pz      :     0.039909  p :     0.144427
      px      :     0.053082
      py      :     0.051437
      dz2     :     0.002644  d :     0.026623
      dxz     :     0.004088
      dyz     :     0.003916
      dx2y2   :     0.008381
      dxy     :     0.007594

 16 H s       :     0.804838  s :     0.804838
      pz      :     0.044660  p :     0.149220
      px      :     0.073587
      py      :     0.030973
      dz2     :     0.002876  d :     0.026498
      dxz     :     0.008107
      dyz     :     0.000400
      dx2y2   :     0.007526
      dxy     :     0.007589

 17 H s       :     0.806935  s :     0.806935
      pz      :     0.041935  p :     0.147223
      px      :     0.032604
      py      :     0.072684
      dz2     :     0.002547  d :     0.026167
      dxz     :     0.000527
      dyz     :     0.007534
      dx2y2   :     0.007842
      dxy     :     0.007716

 18 H s       :     0.813364  s :     0.813364
      pz      :     0.045218  p :     0.146748
      px      :     0.072348
      py      :     0.029181
      dz2     :     0.003008  d :     0.026396
      dxz     :     0.007305
      dyz     :     0.001379
      dx2y2   :     0.007246
      dxy     :     0.007459


                      *****************************
                      * MAYER POPULATION ANALYSIS *
                      *****************************

  NA   - Mulliken gross atomic population
  ZA   - Total nuclear charge
  QA   - Mulliken gross atomic charge
  VA   - Mayer's total valence
  BVA  - Mayer's bonded valence
  FA   - Mayer's free valence

  ATOM       NA         ZA         QA         VA         BVA        FA
  0 C      5.6038     6.0000     0.3962     3.4152     3.4152     0.0000
  1 C      5.9765     6.0000     0.0235     3.5631     3.5631    -0.0000
  2 C      6.2134     6.0000    -0.2134     3.9963     3.9963     0.0000
  3 C      6.1284     6.0000    -0.1284     3.9500     3.9500     0.0000
  4 C      6.1233     6.0000    -0.1233     3.9679     3.9679     0.0000
  5 C      6.1197     6.0000    -0.1197     3.9490     3.9490     0.0000
  6 C      6.1777     6.0000    -0.1777     3.9644     3.9644     0.0000
  7 C      6.2324     6.0000    -0.2324     3.9855     3.9855     0.0000
  8 C      6.1732     6.0000    -0.1732     3.9663     3.9663    -0.0000
  9 C      5.9635     6.0000     0.0365     3.9091     3.9091    -0.0000
 10 O      8.3679     8.0000    -0.3679     2.1228     2.1228    -0.0000
 11 H      0.8688     1.0000     0.1312     1.0186     1.0186    -0.0000
 12 H      0.8701     1.0000     0.1299     1.0033     1.0033     0.0000
 13 H      0.8684     1.0000     0.1316     0.9999     0.9999     0.0000
 14 H      0.8689     1.0000     0.1311     1.0015     1.0015     0.0000
 15 H      0.8816     1.0000     0.1184     1.0110     1.0110     0.0000
 16 H      0.8595     1.0000     0.1405     1.0048     1.0048     0.0000
 17 H      0.8557     1.0000     0.1443     1.0010     1.0010    -0.0000
 18 H      0.8473     1.0000     0.1527     0.9966     0.9966    -0.0000

  Mayer bond orders larger than 0.100000
B(  0-C ,  1-C ) :   0.8937 B(  0-C ,  7-C ) :   1.6779 B(  0-C , 10-O ) :   1.0004 
B(  1-C ,  2-C ) :   1.4039 B(  1-C ,  6-C ) :   1.3569 B(  2-C ,  3-C ) :   1.4888 
B(  2-C , 11-H ) :   0.9674 B(  3-C ,  4-C ) :   1.4540 B(  3-C , 12-H ) :   0.9823 
B(  4-C ,  5-C ) :   1.4315 B(  4-C , 13-H ) :   0.9789 B(  5-C ,  6-C ) :   1.5040 
B(  5-C , 14-H ) :   0.9812 B(  6-C , 15-H ) :   0.9877 B(  7-C ,  8-C ) :   1.2617 
B(  7-C , 16-H ) :   0.9594 B(  8-C ,  9-C ) :   1.7784 B(  8-C , 17-H ) :   0.9681 
B(  9-C , 10-O ) :   1.0716 B(  9-C , 18-H ) :   0.9723 

-------
TIMINGS
-------

Total SCF time: 0 days 0 hours 0 min 42 sec 

Total time                  ....      42.834 sec
Sum of individual times     ....      42.773 sec  ( 99.9%)

SCF preparation             ....       0.520 sec  (  1.2%)
Fock matrix formation       ....      41.308 sec  ( 96.4%)
  Startup                   ....       0.059 sec  (  0.1% of F)
  Coulomb+Exchange Fock     ....      39.565 sec  ( 95.8% of F)
  CPCM terms                ....       1.404 sec  (  3.4% of F)
Diagonalization             ....       0.000 sec  (  0.0%)
Density matrix formation    ....       0.199 sec  (  0.5%)
Total Energy calculation    ....       0.022 sec  (  0.1%)
Population analysis         ....       0.061 sec  (  0.1%)
Orbital Transformation      ....       0.131 sec  (  0.3%)
Orbital Orthonormalization  ....       0.000 sec  (  0.0%)
DIIS solution               ....       0.116 sec  (  0.3%)
SOSCF solution              ....       0.410 sec  (  1.0%)
Finished LeanSCF after  42.9 sec

Maximum memory used throughout the entire LEANSCF-calculation: 33.4 MB


           ************************************************************
           *        Program running with 8 parallel MPI-processes     *
           *              working on a common directory               *
           ************************************************************

------------------------------------------------------------------------------
                         ORCA PROPERTY INTEGRAL CALCULATIONS
------------------------------------------------------------------------------

GBWName                                   ... calc.gbw
Number of atoms                           ...     19
Number of basis functions                 ...    453
Max core memory                           ...   8000 MB

Dipole integrals                          ... YES
Quadrupole integrals                      ...  NO
Linear momentum integrals                 ... YES
Angular momentum integrals                ... YES
Higher moments length integrals           ...  NO
Higher moments velocity integrals         ...  NO
Kinetic energy integrals                  ...  NO
GIAO right hand sides                     ...  NO
GIAO dipole derivative integrals          ...  NO
SOC integrals                             ...  NO
EPR diamagnetic integrals (GIAO)          ...  NO
EPR gauge integrals                       ...  NO
Field gradient integrals                  ...  NO (   0 nuclei)
Spin-dipole/Fermi contact integrals       ...  NO (   0 nuclei)
Contact density integrals                 ...  NO (   0 nuclei)
Nucleus-orbit integrals                   ...  NO (   0 nuclei)
Geometric perturbations                   ...  NO (  19 nuclei)

Choice of electric origin   ... Center of mass
Position of electric origin ... ( -1.1100, -3.9494, -0.0428) 
Choice of magnetic origin   ... GIAO
Position of magnetic origin ... (  0.0000,  0.0000,  0.0000) 

Calculating integrals                     ... Electric Dipole (Length)     done (  0.0 sec)
Calculating integrals                     ... Linear Momentum              done (  0.0 sec)
Calculating integrals                     ... Angular Momentum  (ElOri)    done (  0.0 sec)

Property integrals calculated in   0.1 sec

Maximum memory used throughout the entire PROPINT-calculation: 29.5 MB


           ************************************************************
           *        Program running with 8 parallel MPI-processes     *
           *              working on a common directory               *
           ************************************************************


--------------------------------------------------------------------------------
                             ORCA-MATRIX DRIVEN CI
--------------------------------------------------------------------------------


Wavefunction type
-----------------
Correlation treatment                      ...      CCSD     
Single excitations                         ... ON
Orbital optimization                       ... OFF
Calculation of Z vector                    ... OFF
Calculation of Brueckner orbitals          ... OFF
Perturbative triple excitations            ... ON
CPCM scheme                                ... PTES
Calculation of F12 correction              ... OFF
Frozen core treatment                      ... chemical core (22 el)
Reference Wavefunction                     ... RHF
  Internal Orbitals:    11 ...   37 ( 27 MO's/ 54 electrons)
  Virtual  Orbitals:    38 ...  452 (415 MO's              )
Number of AO's                             ...    453
Number of electrons                        ...     76
Number of correlated electrons             ...     54

Algorithmic settings
--------------------
Integral transformation                    ... All integrals via the RI transformation
K(C) Formation                             ... RI-DLPNO
   PNO-Integral Storage                    ... ON DISK
   PNO occupation number cut-off           ... 3.330e-07
   Singles PNO occupation number cut-off   ... 9.990e-09
   PNO Mulliken prescreening cut-off       ... 1.000e-03
   Domain cut-off (Mulliken population)    ... 1.000e-03
   PNO Normalization                       ...    1
Maximum number of iterations               ...        50
Convergence tolerance (max. residuum)      ... 2.500e-05
Level shift for amplitude update           ... 2.000e-01
Maximum number of DIIS vectors             ...         7
DIIS turned on at iteration                ...         0
Damping before turning on DIIS             ...     0.500
Damping after turning on DIIS              ...     0.000
Pair specific amplitude update             ... OFF
Natural orbital iterations                 ... OFF
Perturbative natural orbital generation    ... OFF
Printlevel                                 ... 2

Singles Fock matrix elements calculated using PNOs.

Memory handling:
----------------
Maximum memory for working arrays          ...   8000 MB
Data storage in matrix containers          ... UNCOMPRESSED
Data type for integral storage             ... DOUBLE
In-Core Storage of quantities:
   Amplitudes+Sigma Vector      ... NO
   J+K operators                ... NO
   DIIS vectors                 ... NO
   3-external integrals         ... NO
   4-external integrals         ... NO

Localization treatment:
-----------------------
Localization option                        ...    6
Localization threshhold                    ... -1.0e+00
Using relative localization threshhold     ... 1.0e-08
Neglect threshold for strong pairs         ... 1.000e-04 Eh
Prescreening threshold for very weak pairs ... 1.000e-06 Eh

Initializing the integral package          ... done
Localizing the valence orbitals
Localizing the valence orbitals
------------------------------------------------------------------------------
                           ORCA ORBITAL LOCALIZATION
------------------------------------------------------------------------------

Input orbitals are from                  ... calc.gbw
Output orbitals are to                   ... calc.loc
Max. number of iterations                ... 128
Localizations seeded randomly            ... off
Convergence tolerance                    ... 1.000e-06
Using relative localization threshhold   ... 1.000e-08
Threshold for strong local MOs           ... 9.500e-01
Threshold for bond MOs                   ... 8.500e-01
Operator                                 ... 0
Orbital range for localization           ... 11 to 37
Localization criterion                   ... FOSTER-BOYS (AUGMENTED HESSIAN)
Doing the dipole integrals     ... o.k.
Initial value of the localization sum :   562.853257
ITERATION   0 : L=  614.9419779841 DL=  5.21e+01 (AVERGE_DL)=    0.3852283930 
ITERATION   1 : L=  626.7395561062 DL=  1.18e+01 (AVERGE_DL)=    0.1833339403 
ITERATION   2 : L=  626.9668750812 DL=  2.27e-01 (AVERGE_DL)=    0.0254486229 
ITERATION   3 : L=  627.1906959969 DL=  2.24e-01 (AVERGE_DL)=    0.0252520579 
ITERATION   4 : L=  627.6944330822 DL=  5.04e-01 (AVERGE_DL)=    0.0378833524 
ITERATION   5 : L=  628.0344786064 DL=  3.40e-01 (AVERGE_DL)=    0.0311254023 
ITERATION   6 : L=  628.1392365588 DL=  1.05e-01 (AVERGE_DL)=    0.0172758706 
ITERATION   7 : L=  628.1645373828 DL=  2.53e-02 (AVERGE_DL)=    0.0084901189 
ITERATION   8 : L=  628.1705873985 DL=  6.05e-03 (AVERGE_DL)=    0.0041516879 
ITERATION   9 : L=  628.1720356649 DL=  1.45e-03 (AVERGE_DL)=    0.0020312841 
ITERATION  10 : L=  628.1723829903 DL=  3.47e-04 (AVERGE_DL)=    0.0009947518 
ITERATION  11 : L=  628.1724664281 DL=  8.34e-05 (AVERGE_DL)=    0.0004875597 
ITERATION  12 : L=  628.1724864904 DL=  2.01e-05 (AVERGE_DL)=    0.0002390763 
ITERATION  13 : L=  628.1724913169 DL=  4.83e-06 (AVERGE_DL)=    0.0001172633 
ITERATION  14 : L=  628.1724924802 DL=  1.16e-06 (AVERGE_DL)=    0.0000575691 
ITERATION  15 : L=  628.1724927600 DL=  2.80e-07 (AVERGE_DL)=    0.0000282381 
LOCALIZATION SUM CONVERGED

------------------------------------------------------
AUGMENTED HESSIAN OPTIMIZATION OF FOSTER-BOYS ORBITALS
------------------------------------------------------

Spin operator:           0
Orbital window:          11 to 37
Number of iterations:    128
Gradient tolerance:      1.000e-06
Number of pairs:         351
Davidson threshold:      2000
Diagonalization method:  LAPACK
Iter:    0   L: 628.1724927600   Grad. norm: 3.874934e-03
   *** Likely close to a maximum now. ***
       Augmented Hessian eigenvalues:  2.14e-07 -4.95e-01 -1.57e+00 -2.34e+00 ... 
Iter:    1   L: 628.1724928671   Grad. norm: 1.293259e-07
LOCALIZATION HAS CONVERGED.

Eigenvalues of the Hessian:
  0 -4.945e-01
  1 -1.572e+00
  2 -2.342e+00
  3 -2.743e+00
  4 -3.270e+00
  5 -3.392e+00
  6 -4.924e+00
  7 -4.942e+00
  8 -5.188e+00
  9 -7.562e+00
    ...


--------------------------------------------------------------------------------
                    LOCALIZED MOLECULAR ORBITAL COMPOSITIONS
--------------------------------------------------------------------------------

The Mulliken populations for each LMO on each atom are computed
The LMO`s will be ordered according to atom index and type
  (A) Strongly localized MO`s have populations of >=0.950 on one atom
  (B) Two center bond orbitals have populations of >=0.850 on two atoms
  (C) Other MO`s are considered to be `delocalized`

FOUND  -   1 strongly local MO`s
       -  26 two center bond MO`s
       -   0 significantly delocalized MO`s

Rather strongly localized orbitals:
MO  11:  10O  -   0.983622
Bond-like localized orbitals:
MO  37:  18H  -   0.421938  and   9C  -   0.587245
MO  36:  17H  -   0.428599  and   8C  -   0.572827
MO  35:  16H  -   0.427910  and   7C  -   0.561270
MO  34:  15H  -   0.438631  and   6C  -   0.573331
MO  33:  14H  -   0.435491  and   5C  -   0.576158
MO  32:  13H  -   0.435856  and   4C  -   0.573848
MO  31:  12H  -   0.435702  and   3C  -   0.576104
MO  30:  11H  -   0.426988  and   2C  -   0.572852
MO  29:  10O  -   0.685480  and   9C  -   0.344709
MO  28:  10O  -   0.887198  and   9C  -   0.054637
MO  27:  10O  -   0.685240  and   0C  -   0.344423
MO  26:   9C  -   0.492420  and   8C  -   0.508477
MO  25:   9C  -   0.493093  and   8C  -   0.508613
MO  24:   8C  -   0.501256  and   7C  -   0.531762
MO  23:   7C  -   0.504295  and   0C  -   0.498975
MO  22:   7C  -   0.504545  and   0C  -   0.498131
MO  21:   6C  -   0.471594  and   5C  -   0.463393
MO  20:   6C  -   0.471779  and   5C  -   0.463277
MO  19:   6C  -   0.520107  and   1C  -   0.533004
MO  18:   5C  -   0.516084  and   4C  -   0.511264
MO  17:   4C  -   0.458524  and   3C  -   0.468453
MO  16:   4C  -   0.458820  and   3C  -   0.468195
MO  15:   3C  -   0.511817  and   2C  -   0.527378
MO  14:   2C  -   0.466129  and   1C  -   0.479789
MO  13:   2C  -   0.465823  and   1C  -   0.480252
MO  12:   1C  -   0.524932  and   0C  -   0.533774
Localized MO's were stored in: calc.loc

Localizing the core orbitals
------------------------------------------------------------------------------
                           ORCA ORBITAL LOCALIZATION
------------------------------------------------------------------------------

Input orbitals are from                  ... calc.loc
Output orbitals are to                   ... calc.loc
Max. number of iterations                ... 128
Localizations seeded randomly            ... off
Convergence tolerance                    ... 1.000e-06
Using relative localization threshhold   ... 1.000e-08
Threshold for strong local MOs           ... 9.500e-01
Threshold for bond MOs                   ... 8.500e-01
Operator                                 ... 0
Orbital range for localization           ... 0 to 10
Localization criterion                   ... FOSTER-BOYS (AUGMENTED HESSIAN)
Doing the dipole integrals     ... o.k.
Initial value of the localization sum :   224.955162
ITERATION   0 : L=  224.9551674897 DL=  5.78e-06 (AVERGE_DL)=    0.0003241320 
ITERATION   1 : L=  224.9551674897 DL=  0.00e+00 (AVERGE_DL)=    0.0000000000 
LOCALIZATION SUM CONVERGED

------------------------------------------------------
AUGMENTED HESSIAN OPTIMIZATION OF FOSTER-BOYS ORBITALS
------------------------------------------------------

Spin operator:           0
Orbital window:          0 to 10
Number of iterations:    128
Gradient tolerance:      1.000e-06
Number of pairs:         55
Davidson threshold:      2000
Diagonalization method:  LAPACK
Iter:    0   L: 224.9551674897   Grad. norm: 2.847050e-04
   *** Likely close to a maximum now. ***
       Augmented Hessian eigenvalues:  3.98e-10 -2.63e+01 -2.67e+01 -2.67e+01 ... 
Iter:    1   L: 224.9551674899   Grad. norm: 2.136961e-13
LOCALIZATION HAS CONVERGED.

Eigenvalues of the Hessian:
  0 -2.634e+01
  1 -2.665e+01
  2 -2.673e+01
  3 -2.708e+01
  4 -2.781e+01
  5 -2.787e+01
  6 -2.796e+01
  7 -2.802e+01
  8 -2.831e+01
  9 -2.835e+01
    ...


--------------------------------------------------------------------------------
                    LOCALIZED MOLECULAR ORBITAL COMPOSITIONS
--------------------------------------------------------------------------------

The Mulliken populations for each LMO on each atom are computed
The LMO`s will be ordered according to atom index and type
  (A) Strongly localized MO`s have populations of >=0.950 on one atom
  (B) Two center bond orbitals have populations of >=0.850 on two atoms
  (C) Other MO`s are considered to be `delocalized`

FOUND  -  11 strongly local MO`s
       -   0 two center bond MO`s
       -   0 significantly delocalized MO`s

Rather strongly localized orbitals:
MO  10:  10O  -   0.999042
MO   9:   9C  -   1.000221
MO   8:   8C  -   1.001313
MO   7:   7C  -   1.001287
MO   6:   6C  -   1.001211
MO   5:   5C  -   1.001509
MO   4:   4C  -   1.001752
MO   3:   3C  -   1.001458
MO   2:   2C  -   1.001020
MO   1:   1C  -   0.999954
MO   0:   0C  -   0.999961
Localized MO's were stored in: calc.loc

Warning: reference  - re-canonicalizations have been set to INT 1 VIRT 1
Warning: internal orbitals are localized - no re-canonicalization of internal orbitals
Warning: UsePNO is turned on - no re-canonicalization of internal and virtual orbitals
Fock densities were made 
Making Fock matrix and reference energy:

--------------------------
CLOSED-SHELL FOCK OPERATOR
--------------------------

MDCI_FockCPCM: ediel   =  -0.009942368000
MDCI_FockCPCM: <VCPCM> =  -0.258481715205
Time needed for Fock operator              ...           15.839 sec
Reference energy                           ...   -458.353052822

--------------
DLPNO SETTINGS (2015 fully linear scaling implementation)
--------------

TCutMKN:           1.000e-03
TCutPAO:           1.000e-03
TCutPNO:           3.330e-07
TCutPNOSingles:    9.990e-09
TCutEN:            9.700e-01
TCutPAOExt:        1.000e-01
TCutPairs:         1.000e-04
TCutPre:           1.000e-06
TCutOSV:           1.000e-06
TCutDOij:          1.000e-05
TCutDO:            1.000e-02
TCutC:             1.000e-04
TCutCPAO:          1.000e-03
TCutCMO:           1.000e-03
TScaleDOMP2PreScr: 2.000e+00
TScaleMKNMP2PreScr:1.000e+01
TScalePNOMP2PreScr:1.000e+00
PAO overlap thresh 1.000e-08
Using PNOs for Singles Fock computation
Use new domains
Use fully linear algorithm
TCutTNO:           1.000e-09
TCutMP2Pairs:      1.000e-05
TCutDOStrong:      2.000e-02
TCutDOWeak:        4.000e-02
TCutMKNStrong:     1.000e-02
TCutMKNWeak:       1.000e-01
NTCutTNO:          1

--------------------------
Creating C-PCM containers                  ... ok
Mulliken population of the LMOs            ... ok
Performing proximity check                 ... 
 found 8 problematic atoms
   => In all likelyhood your results will be entirely fine!
   => In case you don't want to trust it, decrease TCutMKN to below 0.00006101.
   => but note that this is probably not necessary but will increase execution time
Calculating differential overlap integrals ... ok

--------------------------
ELECTRON PAIR PRESCREENING
--------------------------

Dipole-based pair screening          .... used

   TCutDOij = 1.000000e-05
   TCutPre  = 1.000000e-06
   .... Finished loop over pairs
Total time spent in the prescreening                  ...     0.000 sec
sum of pair energies estimated for screened out pairs ...       0.000000000000 Eh
Thresholds for map construction and integral transformation for crude MP2:
   TCutMKN                    ...     1.0e-02
   TCutDO                     ...     2.0e-02
   TCutPairs                  ...     1.0e-04
   TCutPNO_CrudeMP2           ...     3.3e-07
   TCutPNOSingles_CrudeMP2    ...     1.0e-08
--------------------------------
LOCAL RI TRANSFORMATION (IAVPAO)
--------------------------------

Orbital window:      11 to 37
Number of PAOs:     453
Basis functions:    453 (169 shells)
Aux. functions:    1076 (322 shells)
Use SHARK:           on
Have SHARK:         yes

Processing maps (0.0 sec)
Average map sizes:
   Aux shells -> MOs              27.0
   Aux shells -> PAOs            453.0
   MOs        -> AO shells       165.0
   PAOs       -> AO shells       169.0

Calculating integrals (1.5 sec, 100.419 MB)
Sorting integrals (0.2 sec, 100.407 MB)
Total time for the integral transformation: 1.7 sec
--------------------------------
INITIAL GUESS AND PNO GENERATION
--------------------------------

PNO truncation parameters                   .... 
    PAOOverlapThresh   =        1.000e-08

    TCutPairs          =        1.000e-04
    TCutPNO            =        3.330e-07
    TCutPNOSingles     =        9.990e-09
    TCutMP2Pairs       =        1.000e-05
    TCutMKN            =        1.000e-02
    TCutDO             =        2.000e-02

Pair selection                          .... not used
Type of local MP2 treatment                 .... semi-local MP2
Strategy for PNO selection                  .... occupation number selection
Pair density normalization                  .... MP2 norm
Spin component scaling                      .... not used

   .... Finished loop over pairs
Making pair pair interaction lists          ... done

                       ===========================
                        262 OF  378 PAIRS ARE KEPT CCSD PAIRS
                         88 OF  378 PAIRS ARE KEPT MP2 PAIRS FOR (T)
                         28 OF  378 PAIRS ARE SKIPPED
                       ===========================

Total time spent in the initial guess                 ...     5.792 sec
SL-MP2 correlation energy (all non-screened pairs)    ...      -1.717295021613 Eh

Initial PNO correlation energy                        ...      -1.708003941983 Eh
sum of pair energies prescreened and skipped MP2 pairs...      -0.000139379118 Eh
sum of pair energies of crude MP2 skipped pairs only  ...      -0.000139379118 Eh
sum of MP2 pair energies for pairs that were not kept ...      -0.003837636703 Eh
sum of PNO error estimates for the kept pairs         ...      -0.005453442928 Eh
                                                          --------------------
sum of all corrections                                         -0.009291079631
Initial total correlation energy                               -1.717295021613
Thresholds for map construction and integral transformation for fine MP2 and CCSD(T) calculation:
   TCutMKN   ...     1.0e-03
   TCutDO    ...     1.0e-02
   TCutPairs ...     1.0e-04
   TCutCMO   ...     1.0e-03
   TCutCPAO  ...     1.0e-03

Thresholds for map construction and integral transformation for strong Triples:
   TCutMKN   ...     1.0e-02
   TCutDO    ...     2.0e-02
   TCutCMO   ...     1.0e-03
   TCutCPAO  ...     1.0e-03

Thresholds for map construction and integral transformation for weak Triples:
   TCutMKN   ...     1.0e-01
   TCutDO    ...     4.0e-02
   TCutCMO   ...     1.0e-03
   TCutCPAO  ...     1.0e-03

--------------------------------
LOCAL RI TRANSFORMATION (IAVPAO)
--------------------------------

Orbital window:      11 to 37
Number of PAOs:     453
Basis functions:    453 (169 shells)
Aux. functions:    1076 (322 shells)
Use SHARK:           on
Have SHARK:         yes

Processing maps (0.0 sec)
Average map sizes:
   Aux shells -> MOs              26.7
   Aux shells -> PAOs            453.0
   MOs        -> AO shells       165.0
   PAOs       -> AO shells       169.0

Calculating integrals (1.4 sec, 99.383 MB)
Sorting integrals (0.2 sec, 99.371 MB)
Total time for the integral transformation: 1.6 sec
--------------------------------
INITIAL GUESS AND PNO GENERATION
--------------------------------

PNO truncation parameters                   .... 
    PAOOverlapThresh   =        1.000e-08

    TCutPairs          =        1.000e-04
    TCutPNO            =        3.330e-07
    TCutPNOSingles     =        9.990e-09
    TCutMP2Pairs       =        1.000e-05
    TCutMKN            =        1.000e-03
    TCutDO             =        1.000e-02

Pair selection                          .... not used
Type of local MP2 treatment                 .... semi-local MP2
Strategy for PNO selection                  .... occupation number selection
Pair density normalization                  .... MP2 norm
Spin component scaling                      .... not used

   .... Finished loop over pairs

 PNO Occupation Number Statistics: 
  | Av. % of trace(Dij) retained        ...  97.599085150483
  | sigma^2 in % of trace(Dij) retained ...   9.62e+00
  | Av. % of trace(Di) retained         ...  99.998904910755
  | sigma^2 in % of trace(Di) retained  ...   1.46e-07
 Distributions of % trace(Dij) recovered:
  |       >= 99.9  ...    82 ( 23.4 % of all pairs)
  |   [80.0, 90.0) ...    13 (  3.7 % of all pairs)
  |   [90.0, 99.0) ...   140 ( 40.0 % of all pairs)
  |   [99.0, 99.9) ...   115 ( 32.9 % of all pairs)
 Distributions of % trace(Di) recovered :
  |       >= 99.9  ...    27 (100.0 % of all I-pairs )

Making pair pair interaction lists          ... done

                       ===========================
                        262 OF  350 PAIRS ARE KEPT
                       ===========================

Total time spent in the initial guess                 ...     7.594 sec
SL-MP2 correlation energy (all non-screened pairs)    ...      -1.718359741244 Eh

Initial PNO correlation energy                        ...      -1.709161127781 Eh
sum of pair energies estimated for screened out pairs ...      -0.000139379118 Eh
sum of MP2 pair energies for pairs that were not kept ...      -0.003700759121 Eh
sum of PNO error estimates for the kept pairs         ...      -0.005497854343 Eh
                                                          --------------------
sum of all corrections                                         -0.009337992582
Initial total correlation energy                               -1.718499120362
Thresholds for map construction and integral transformation for fine MP2 and CCSD(T) calculation:
   TCutMKN   ...     1.0e-03
   TCutDO    ...     1.0e-02
   TCutPairs ...     1.0e-04
   TCutCMO   ...     1.0e-03
   TCutCPAO  ...     1.0e-03

Time for aux screen maps:            0.004
Time for maps after fine MP2:            0.014
-----------------------------
LOCAL RI TRANSFORMATION (IJV)
-----------------------------

Orbital window:      11 to 37
Basis functions:    453 (169 shells)
Aux. functions:    1076 (322 shells)
Use SHARK:           on

Processing maps (0.0 sec)
Average map sizes:
   Aux shells -> MOs(i)           25.9
   Aux shells -> MOs(j)           27.0
   MOs        -> AO shells       165.0

Calculating integrals (1.4 sec, 5.783 MB)
Sorting integrals (0.0 sec, 5.771 MB)
Total time for the integral transformation: 1.4 sec
--------------------------------
LOCAL RI TRANSFORMATION (VABPAO)
--------------------------------

Number of PAOs:     453
Basis functions:    453 (169 shells)
Aux. functions:    1076 (322 shells)
Use SHARK:           on

Processing maps (0.0 sec)
Average map sizes:
   Aux shells -> PAOs            453.0
   PAOs       -> AO shells       169.0

Calculating integrals (3.0 sec, 1684.620 MB)
Finished


-------------------------------------
Pair Pair Term precalculation with     
RI-(ij|mn) and (im|jn) transformation  
ON THE FLY                             
-------------------------------------

   IBatch   1 (of   2)              ... done (   74.681 sec)
   IBatch   2 (of   2)              ... done (   37.344 sec)
Total EXT                           ...         112.026 sec

IAVPA Available = YES
VABPAO Available= YES
IJV Available   = YES
IJK Available   = NO
PNO3i Available = YES
PNO3j Available = YES
PNO4 Available  = YES
---------------------
RI-PNO TRANSFORMATION
---------------------

Total Number of PNOs                   ... 10325
Average number of PNOs per pair        ...    39
Maximal number of PNOs per pair        ...    81
   #pairs with  1 -  5 PNOs   :    0
   #pairs with  6 - 10 PNOs   :    4
   #pairs with 11 - 15 PNOs   :   16
   #pairs with 16 - 20 PNOs   :   21
   #pairs with 21 - 25 PNOs   :   13
   #pairs with 26 - 30 PNOs   :   29
   #pairs with 31 - 35 PNOs   :   35
   #pairs with 36 - 40 PNOs   :   16
   #pairs with 41 - 45 PNOs   :   35
   #pairs with 46 - 50 PNOs   :   22
   #pairs with 51 - 55 PNOs   :   26
   #pairs with 56 - 60 PNOs   :   19
   #pairs with 61 - 65 PNOs   :    7
   #pairs with 66 - 70 PNOs   :    4
   #pairs with 71 - 75 PNOs   :    8
   #pairs with 76 - 80 PNOs   :    6
   #pairs with 81 - 85 PNOs   :    1

Generation of (ij|ab)[P] integrals            ... on
Generation of (ia|bc)[P],(ja|bc)[P] integrals ... on
Storage of 3 and 4 external integrals         ... on
Generation of ALL (ka|bc)[P] integrals        ... on
Keep RI integrals in memory                   ... off

Ibatch:  1 (of  1)
Starting 2-4 index PNO integral generation ... done

Timings:
Total PNO integral transformation time     ...         37.235 sec
Size of the 3-external file                ...       194 MB
Size of the 4-external file                ...      1409 MB
Size of the IKJL file                      ...         0 MB
Size of the all 3-external file            ...      2630 MB
Size of the 1-external file                ...         6 MB

Making pair/pair overlap matrices          ... done (    4.164 sec)
Size of the pair overlap file              ... 621 MB
Redoing the guess amplitudes               ... done (    0.007 sec)

-------------------------
FINAL STARTUP INFORMATION
-------------------------

E(0)                                       ...   -458.353052822
E(SL-MP2)                                  ...     -1.718359741
E(SL-MP2) including corrections            ...     -1.718499120
Initial E(tot)                             ...   -460.071551943
<T|T>                                      ...      0.513997219
Number of pairs included                   ... 262
Total number of pairs                      ... 378

------------------------------------------------
                  RHF COUPLED CLUSTER ITERATIONS
------------------------------------------------

Number of PNO amplitudes to be optimized   ...       480127
Number of non-PNO amplitudes               ...     45122950
Untruncated number of regular amplitudes   ...     65101050

Iter       E(tot)           E(Corr)          Delta-E          Residual     Time
  0   -460.071646379     -1.709255565      0.009104177      0.017810862   14.88
                           *** Turning on DIIS ***
  1   -460.121981394     -1.759590579     -0.050335015      0.008302523   15.23
  2   -460.165052645     -1.802661830     -0.043071250      0.004541684   15.26
  3   -460.173675236     -1.811284421     -0.008622591      0.002066017   15.24
  4   -460.176462631     -1.814071816     -0.002787396      0.000974521   15.27
  5   -460.177416581     -1.815025766     -0.000953949      0.000348316   15.42
  6   -460.177647650     -1.815256835     -0.000231069      0.000115399   15.44
  7   -460.177668727     -1.815277912     -0.000021078      0.000071282   15.42
  8   -460.177680907     -1.815290092     -0.000012180      0.000042443   15.50
  9   -460.177673891     -1.815283076      0.000007017      0.000023800   15.37
               --- The Coupled-Cluster iterations have converged ---

----------------------
COUPLED CLUSTER ENERGY
----------------------

E(0)                                       ...   -458.353052822
E(CORR)(strong-pairs)                      ...     -1.815293140
E(CORR)(weak-pairs)                        ...     -0.009337993
E(CORR)(corrected)                         ...     -1.824631132
C-PCM corr. term (included in E(CORR))     ...     -0.000010064
E(TOT)                                     ...   -460.177683954
Singles Norm <S|S>**1/2                    ...      0.082379561  
T1 diagnostic                              ...      0.011210438  

------------------
LARGEST AMPLITUDES
------------------
  23-> 38  23-> 38       0.040115
  22-> 38  22-> 38       0.039913
  27-> 39  27-> 39       0.039530
  12-> 41  12-> 41       0.038988
  29-> 39  29-> 39       0.038854
  34-> 42  34-> 42       0.037000
  19-> 42  19-> 42       0.036330
  37-> 42  37-> 42       0.035870
  26-> 38  26-> 38       0.035841
  28-> 38  28-> 38       0.035567
  25-> 38  25-> 38       0.035461
  18-> 42  18-> 42       0.035186
  15-> 42  15-> 42       0.034701
  30-> 42  30-> 42       0.033756
  13-> 38  13-> 38       0.033630
  14-> 38  14-> 38       0.033597


-------------------------------------------
DLPNO BASED TRIPLES CORRECTION
-------------------------------------------

Singles multiplier          ...  1.000000
TCutTNO                     ... 1.000e-09
TCutMP2Pairs                ... 1.000e-05
TCutDOStrong                ... 2.000e-02
TCutMKNStrong               ... 1.000e-02
TCutDOWeak                  ... 4.000e-02
TCutMKNWeak                 ... 1.000e-01

Fragment selection                          .... not used
Number of Triples that are to be computed   ...      2246

 . . . . . . . . .
10% done  
20% done  
30% done  
40% done  
50% done  
60% done  
70% done  
80% done  
90% done               (    266.935 sec)
Triples timings:
Total time for T0               ...   287.535 sec
Total time for Iterative (T)    ...     0.000 sec
Total time of overall (T)       ...   305.300 sec

Triples List generation         ...     0.000 sec
TNO generation                  ...    20.589 sec
Pair density generation         ...     0.006 sec
Look up tables                  ...     0.000 sec
Generating 3-index integrals    ...   178.813 sec
  Make 4-ind.int. from 3-ind.int...    29.563 sec
  Projecting amplitudes (D + S) ...    26.810 sec
  Downprojecting integrals      ...     0.003 sec
  Energy contr. (sum over a,b,c)...     8.698 sec
Fitting ET(->0)                 ...     0.000 sec

Everything after 3-index        ...    88.122 sec

Timing details:
 TNO integrals                  ...   205.915 sec
   Reading 3-index integrals    ...     0.564 sec
   Sorting integrals            ...    28.360 sec
       Sorting integrals 1      ...     0.002 sec
       Sorting integrals 2      ...    17.472 sec
       Sorting integrals 3      ...     0.896 sec
       Sorting integrals 4      ...     0.087 sec
       Sorting integrals 5      ...     0.185 sec
       Sorting integrals 6      ...     9.718 sec
   Calculating local VM**-1/2   ...     1.352 sec
   Orthogonal. integrals        ...     2.074 sec
   Multipl. 3-index integrals   ...   173.565 sec
   All concerning IRIab (w/TNO) ...    15.336 sec

 Calculate W0/W1                ...    23.026 sec
 W 3-ext contribution           ...    12.780 sec
 W 3-int contribution           ...     3.557 sec
 Sorting W                      ...     5.982 sec

 V exchange contribution        ...     3.366 sec

 Timings for Triples without generation
     of 3-index integrals       ...    88.118 sec
       0 weak pairs             ...    72.438 sec
       1 weak pair              ...    15.680 sec
       2 weak pairs             ...     0.000 sec
       3 weak pairs             ...     0.000 sec
  Extra time for extrapolation  ...     0.000 sec

Number of Triples   (0, 1, 2, 3 weak pairs; overall):   1558     688       0       0  (  2246)
Number of Atoms     (0, 1, 2, 3 weak pairs; overall):   13.6    12.9     0.0     0.0  (    19)
Number of PAOs      (0, 1, 2, 3 weak pairs; overall):  346.1   342.9     0.0     0.0  (   453)
Number of AuxFcns   (0, 1, 2, 3 weak pairs; overall):  496.0   385.2     0.0     0.0  (  1076)
Number of TNOs      (0, 1, 2, 3 weak pairs         ):  101.6    73.7     0.0     0.0
Aver. Number of NTNO, Atoms, PAOs, AuxFcns / Triples:   2246    93.0    13.4   345.1   462.0

Triples Correction (T)                     ...     -0.091395043
Final correlation energy                   ...     -1.916026175
E(CCSD)                                    ...   -460.177683954
E(CCSD(T))                                 ...   -460.269078997


--------------------------------------------------------------------------------
                                    TIMINGS
--------------------------------------------------------------------------------


Total execution time                   ...      685.541 sec

Localization of occupied MO's          ...        0.236 sec (  0.0%)
Fock Matrix Formation                  ...       15.839 sec (  2.3%)
Global overlap, Fock, MKN matrices     ...       34.215 sec (  5.0%)
Differential overlap integrals         ...        0.880 sec (  0.1%)
Organizing maps                        ...        0.043 sec (  0.0%)
RI 3-index integral generations        ...        7.681 sec (  1.1%)
RI-PNO integral transformation         ...      153.628 sec ( 22.4%)
Initial Guess                          ...       13.476 sec (  2.0%)
DIIS Solver                            ...        0.326 sec (  0.0%)
State Vector Update                    ...        0.028 sec (  0.0%)
Sigma-vector construction              ...      152.680 sec ( 22.3%)
  <D|H|D>(0-ext)                       ...        5.250 sec (  3.4% of sigma)
  <D|H|D>(2-ext Fock)                  ...        0.018 sec (  0.0% of sigma)
  <D|H|D>(2-ext)                       ...       18.888 sec ( 12.4% of sigma)
  <D|H|D>(4-ext)                       ...       17.214 sec ( 11.3% of sigma)
  <D|H|D>(4-ext-corr)                  ...       74.371 sec ( 48.7% of sigma)
  CCSD doubles correction              ...        0.307 sec (  0.2% of sigma)
  <S|H|S>                              ...        1.855 sec (  1.2% of sigma)
  <S|H|D>(1-ext)                       ...        0.613 sec (  0.4% of sigma)
  <D|H|S>(1-ext)                       ...        0.014 sec (  0.0% of sigma)
  <S|H|D>(3-ext)                       ...        0.445 sec (  0.3% of sigma)
  Fock-dressing                        ...       19.057 sec ( 12.5% of sigma)
  Singles amplitudes                   ...        0.965 sec (  0.6% of sigma)
  (ik|jl)-dressing                     ...        3.848 sec (  2.5% of sigma)
  (ij|ab),(ia|jb)-dressing             ...        3.084 sec (  2.0% of sigma)
  C-PCM terms                          ...        4.130 sec (  2.7% of sigma)
  Pair energies                        ...        0.009 sec (  0.0% of sigma)
Total Time for computing (T)           ...      305.306 sec ( 44.5% of ALL)
C-PCM correction to E(CORR)            ...        0.384 sec (  0.1%)


Maximum memory used throughout the entire MDCI-calculation: 7950.5 MB

-------------------------   --------------------
FINAL SINGLE POINT ENERGY      -460.269078997272
-------------------------   --------------------


           ************************************************************
           *        Program running with 8 parallel MPI-processes     *
           *              working on a common directory               *
           ************************************************************

------------------------------------------------------------------------------
                              ORCA PROPERTY CALCULATIONS
------------------------------------------------------------------------------

GBWName                                 ... calc.gbw
Number of atoms                         ...     19
Number of basis functions               ...    453
Max core memory                         ...   8000 MB

Electric properties:
Dipole moment                           ... YES
Quadrupole moment                       ...  NO
Static polarizability (Dipole/Dipole)   ...  NO
Static polarizability (Dipole/Quad.)    ...  NO
Static polarizability (Quad./Quad.)     ...  NO
Static polarizability (Velocity)        ...  NO

Atomic electric properties:
Dipole moment                           ...  NO
Quadrupole moment                       ...  NO
Static polarizability                   ...  NO

Choice of electric origin               ... Center of mass
Position of electric origin             ...    -1.110042    -3.949360    -0.042841

General magnetic properties:
Magnetizability                         ...  NO

EPR properties:
g-Tensor (aka g-matrix)                 ...  NO
Zero-Field splitting spin-orbit         ...  NO
Zero-field splitting spin-spin          ...  NO
Hyperfine couplings                     ...  NO (   0 nuclei)
Quadrupole couplings                    ...  NO (   0 nuclei)
Contact density                         ...  NO (   0 nuclei)

NMR properties:
Chemical shifts                         ...  NO (   0 nuclei)
Spin-rotation constants                 ...  NO (   0 nuclei)
Spin-spin couplings                     ...  NO (   0 nuclei,    0 pairs)

Choice of magnetic origin               ... GIAO
Position of magnetic origin             ...     0.000000     0.000000     0.000000

Properties with geometric perturbations:
SCF Hessian                             ...  NO
IR spectrum                             ...  NO
VCD spectrum                            ...  NO
X-ray spectroscopy properties:
SCF XES/XAS/RIXS spectra                ...  NO


-------------
DIPOLE MOMENT
-------------

Method             : SCF
Type of density    : Electron Density
Multiplicity       :   1
Irrep              :   0
Energy             :  -458.3530563686451842 Eh
Relativity type    : 
Basis              : AO
                                X                 Y                 Z
Electronic contribution:      1.780144868       1.812458841       0.304938546
Nuclear contribution   :     -2.081229603      -1.628838586      -0.372642497
                        -----------------------------------------
Total Dipole Moment    :     -0.301084734       0.183620255      -0.067703951
                        -----------------------------------------
Magnitude (a.u.)       :      0.359099207
Magnitude (Debye)      :      0.912757646


--------------------
Rotational spectrum 
--------------------
 
Rotational constants in cm-1:             0.117309             0.023100             0.019300 
Rotational constants in MHz :          3516.832737           692.518799           578.587477 

Dipole components along the rotational axes: 
x,y,z [a.u.] :    -0.090931    -0.347395     0.000835 
x,y,z [Debye]:    -0.231128    -0.883007     0.002122 

 

Dipole moment calculation done in   0.0 sec 

Maximum memory used throughout the entire PROP-calculation: 25.1 MB

--------------------------------
SUGGESTED CITATIONS FOR THIS RUN
--------------------------------

Below you find a list of papers that are relevant to this ORCA run
We neither can nor want to force you to cite these papers, but we appreciate if you do
You receive ORCA, which is the product of decades of hard work by many enthusiastic individuals, for free
The only thing we kindly ask in return is that you cite our papers,
We deeply appreciate it, if you show your appreciation for ORCA by not just citing the generic ORCA reference.

Please note that relegating all ORCA citations to the supporting information does *not* help us.
SI sections are not indexed - citations you put there will not count into any citation statistics
But we need these citations in order to attract the funding resources that allow us to do what we are doing

Therefore, if you are a happy ORCA user, please consider citing a few of the papers listed below in the main body of your paper

In addition to the list printed below, the program has created the file calc.bibtex that contains the list in bibtex format
You can import this file easily into all common literature databanks and citation aid programs


List of essential papers. We consider these as the minimum necessary citations

  1. Neese,F.
     Software update: the ORCA program system, version 5.0
     WIRES Comput. Molec. Sci., 2022 12(1)e1606
     doi.org/10.1002/wcms.1606

List of papers to cite with high priority. The work reported in these papers was absolutely
necessary for this run to complete.
Our perspective: the developers of density functionals and basis sets usually get cited in chemistry papers
Good! But without the algorithms to do something with them, the functionals or basis sets would not do anything.
Hence, in our opinion, the algorithm design and method developments papers are equally worthy of getting cited

  1. Neese,F.; Hansen,A.; Liakos,D.G.
     Efficient and accurate approximations to the local coupled cluster singles doubles method using a truncated pair natural orbital basis
     J. Chem. Phys., 2009 131 064103
     doi.org/10.1063/1.3173827
  2. Neese,F.; Wennmohs,F.; Hansen,A.
     Efficient and accurate local approximations to coupled-electron pair approaches: An attempt to revive the pair natural orbital method
     J. Chem. Phys., 2009 130 114108
     doi.org/10.1063/1.3086717
  3. Riplinger,C.; Neese,F.
     An efficient and near linear scaling pair natural orbital based local coupled cluster method
     J. Chem. Phys., 2013 138(3)Art. No. 034106
     doi.org/10.1063/1.4773581
  4. Riplinger,C.; Sandhoefer,B.; Hansen,A.; Neese,F.
     Natural triple excitations in local coupled cluster calculations with pair natural orbitals
     J. Chem. Phys., 2013 139(13)Art. No. 134101
     doi.org/10.1063/1.4821834
  5. Riplinger,C.; Pinski,P.; Becker,U.; Valeev,E.F.; Neese,F.
     Sparse maps-A systematic infrastructure for reduced-scaling electronic structure methods. II. Linear scaling domain based pair natural orbital coupled cluster theory
     J. Chem. Phys., 2016 144 
     doi.org/10.1063/1.4939030
  6. Bistoni,G.; Riplinger,C.; Minenkov,Y.; Cavallo,L.; Auer,A.A.; Neese,F.
     Treating Subvalence Correlation Effects in Domain Based Pair Natural Orbital Coupled Cluster Calculations: An Out-of-the-Box Approach
     J. Theo. Comp. Chem., 2017 13 3220-3227
     doi.org/10.1021/acs.jctc.7b00352
  7. Garcia-Rates,M.; Neese,F.
     Effect of the Solute Cavity on the Solvation Energy and its Derivatives within the Framework of the Gaussian Charge Scheme
     J. Comput. Chem., 2020 41 922-939
     doi.org/10.1002/jcc.26139
  8. Garcia-Rates,M.; Becker,U.; Neese,F.
     Implicit solvation in domain based pair natural orbital coupled cluster (DLPNO-CCSD) theory
     J. Comput. Chem., 2021 42 1959-1973
     doi.org/10.1002/jcc.26726
  9. Neese,F.
     The SHARK Integral Generation and Digestion System
     J. Comp. Chem., 2022  1-16
     doi.org/10.1002/jcc.26942

List of suggested additional citations. These are papers that are important in the 'surrounding' of 
of this run, or papers that preceded the highly important papers. If you like your results we are grateful for a citation.

  1. Neese,F.
     The ORCA program system
     WIRES Comput. Molec. Sci., 2012 2(1)73-78
     doi.org/10.1002/wcms.81
  2. Neese,F.
     Software update: the ORCA program system, version 4.0
     WIRES Comput. Molec. Sci., 2018 8(1)1-6
     doi.org/10.1002/wcms.1327
  3. Neese,F.; Wennmohs,F.; Becker,U.; Riplinger,C.
     The ORCA quantum chemistry program package
     J. Chem. Phys., 2020 152 Art. No. L224108
     doi.org/10.1063/5.0004608

List of optional additional citations

  1. Neese,F.
     Approximate second-order SCF convergence for spin unrestricted wavefunctions
     Chem. Phys. Lett., 2000 325(1-3)93-98
     doi.org/10.1016/s0009-2614(00)00662-x

Timings for individual modules:

Sum of individual times          ...      732.236 sec (=  12.204 min)
Startup calculation              ...        1.807 sec (=   0.030 min)   0.2 %
SCF iterations                   ...       43.591 sec (=   0.727 min)   6.0 %
Property integrals               ...        0.382 sec (=   0.006 min)   0.1 %
Property calculations            ...        0.338 sec (=   0.006 min)   0.0 %
MDCI module                      ...      686.119 sec (=  11.435 min)  93.7 %
                             ****ORCA TERMINATED NORMALLY****
TOTAL RUN TIME: 0 days 0 hours 12 minutes 12 seconds 690 msec
'calc.bibtex' -> '/hsnfs/users/frank/ThermodynamicMap/2Phenyl/SM/SP/calc.bibtex'
'calc.cpcm' -> '/hsnfs/users/frank/ThermodynamicMap/2Phenyl/SM/SP/calc.cpcm'
'calc.cpcm_corr' -> '/hsnfs/users/frank/ThermodynamicMap/2Phenyl/SM/SP/calc.cpcm_corr'
'calc.densities' -> '/hsnfs/users/frank/ThermodynamicMap/2Phenyl/SM/SP/calc.densities'
'calc.densitiesinfo' -> '/hsnfs/users/frank/ThermodynamicMap/2Phenyl/SM/SP/calc.densitiesinfo'
'calc.err' -> '/hsnfs/users/frank/ThermodynamicMap/2Phenyl/SM/SP/calc.err'
'calc.gbw' -> '/hsnfs/users/frank/ThermodynamicMap/2Phenyl/SM/SP/calc.gbw'
'calc.ges' -> '/hsnfs/users/frank/ThermodynamicMap/2Phenyl/SM/SP/calc.ges'
'calc.job' -> '/hsnfs/users/frank/ThermodynamicMap/2Phenyl/SM/SP/calc.job'
'calc.loc' -> '/hsnfs/users/frank/ThermodynamicMap/2Phenyl/SM/SP/calc.loc'
'calc.property.txt' -> '/hsnfs/users/frank/ThermodynamicMap/2Phenyl/SM/SP/calc.property.txt'
'calc.xyz' -> '/hsnfs/users/frank/ThermodynamicMap/2Phenyl/SM/SP/calc.xyz'
cp: cannot stat 'calc.asa.inp': No such file or directory
cp: missing destination file operand after '/hsnfs/users/frank/ThermodynamicMap/2Phenyl/SM/SP/'
Try 'cp --help' for more information.
cp: cannot stat 'calc.pc.tmp': No such file or directory
cp: cannot stat 'calc.QM2.pc.tmp': No such file or directory
