# Supplementary material for: Bro̷nsted Acid-Catalyzed Reduction of Furans
Source: J Am Chem Soc. 2025 Feb 19;147(9):7932–8. doi: 10.1021/jacs.4c18485 (PMC11887439; doi:10.1021/jacs.4c18485)
Supplement: Supplementary file 2 — ja4c18485_si_002.zip [file ja4c18485_si_002.zip › AllCoordinates/23-Dimethyl-Furan/2/calc.mpi8.out]

! Job execution by suborca V 10.00 !
Job started from head1.mpi-muelheim.mpg.de, running /hsnfs/software/orca/orca_stable_directory/orca_stable_20240726/orca on xe31th24.mpi-muelheim.mpg.de in /usr/scratch/frank/calc__8525778 (/bin/ksh)
Job execution start: Fri Jul 26 15:10:45 CEST 2024
Shared library path: /hsnfs/software/openmpi-4.1.0/lib:/hsnfs/software/orca/orca_stable_directory/orca_stable_20240726:/hsnfs/software/themis/llvm-14.0.1/lib::/hsnfs/software/cfour-2.1/lib:/hsnfs/software/orca/orca_stable:/usr/users/openmpi-2.0.4/lib:/opt/intel/lib/intel64:/opt/intel/mkl/lib/intel64
SLURM Job ID is: 8525778
SLURM_JOB_NODELIST: xe31th24
Maxcore enforced by SLURM: 9600 MB per core
Expanded nodelist (1 nodes):
xe31th24

                                 *****************
                                 * O   R   C   A *
                                 *****************

                                            #,                                       
                                            ###                                      
                                            ####                                     
                                            #####                                    
                                            ######                                   
                                           ########,                                 
                                     ,,################,,,,,                         
                               ,,#################################,,                 
                          ,,##########################################,,             
                       ,#########################################, ''#####,          
                    ,#############################################,,   '####,        
                  ,##################################################,,,,####,       
                ,###########''''           ''''###############################       
              ,#####''   ,,,,##########,,,,          '''####'''          '####       
            ,##' ,,,,###########################,,,                        '##       
           ' ,,###''''                  '''############,,,                           
         ,,##''                                '''############,,,,        ,,,,,,###''
      ,#''                                            '''#######################'''  
     '                                                          ''''####''''         
             ,#######,   #######,   ,#######,      ##                                
            ,#'     '#,  ##    ##  ,#'     '#,    #''#        ,####,   ,####,        
            ##       ##  ##   ,#'  ##            #'  '#       #'       #'  '#        
            ##       ##  #######   ##           ,######,      #####,   #    #        
            '#,     ,#'  ##    ##  '#,     ,#' ,#      #,     #,   #   #,  ,#        
             '#######'   ##     ##  '#######'  #'      '#     '####' # '####'        


                #########################################################
                #                        -***-                          #
                #          Department of theory and spectroscopy        #
                #                                                       #
                #                      Frank Neese                      #
                #                                                       #
                #     Directorship, Architecture, Infrastructure        #
                #                    SHARK, DRIVERS                     #
                #        Core code/Algorithms in most modules           #
                #                                                       #
                #        Max Planck Institute fuer Kohlenforschung      #
                #                Kaiser Wilhelm Platz 1                 #
                #                 D-45470 Muelheim/Ruhr                 #
                #                      Germany                          #
                #                                                       #
                #                  All rights reserved                  #
                #                        -***-                          #
                #########################################################


                         Program Version 6.0.x  -   STABLE   -
                                (GIT: $d6293895$)
                ($2024-07-24 15:24:10 +0200 $)

                         (BUILD: $Fri 26 Jul 2024 01:03:43 AM CEST$)


 With contributions from (in alphabetic order):
   Daniel Aravena         : Magnetic Suceptibility
   Michael Atanasov       : Ab Initio Ligand Field Theory (pilot matlab implementation)
   Alexander A. Auer      : GIAO ZORA, VPT2 properties, NMR spectrum
   Ute Becker             : All parallelization in ORCA, NUMFREQ, NUMCALC
   Giovanni Bistoni       : ED, misc. LED, open-shell LED, HFLD
   Martin Brehm           : Molecular dynamics
   Dmytro Bykov           : pre 5.0 version of the SCF Hessian
   Marcos Casanova-Páez   : Triplet and SCS-CIS(D). UHF-(DLPNO)-IP/EA/STEOM-CCSD. UHF-CVS-IP/STEOM-CCSD
   Vijay G. Chilkuri      : MRCI spin determinant printing, contributions to CSF-ICE
   Pauline Colinet        : FMM embedding
   Dipayan Datta          : RHF DLPNO-CCSD density
   Achintya Kumar Dutta   : EOM-CC, STEOM-CC
   Nicolas Foglia         : Exact transition moments, OPA infrastructure, MCD improvements
   Dmitry Ganyushin       : Spin-Orbit,Spin-Spin,Magnetic field MRCI
   Miquel Garcia          : C-PCM and meta-GGA Hessian, CCSD/C-PCM, Gaussian charge scheme
   Tiago L. C. Gouveia    : GS-ROHF, GS-ROCIS
   Yang Guo               : DLPNO-NEVPT2, F12-NEVPT2, CIM, IAO-localization
   Andreas Hansen         : Spin unrestricted coupled pair/coupled cluster methods
   Ingolf Harden          : AUTO-CI MPn and infrastructure 
   Benjamin Helmich-Paris : MC-RPA, TRAH-(SCF,CASSCF), AVAS, COSX integrals, SCF dyn. polar.
   Lee Huntington         : MR-EOM, pCC
   Robert Izsak           : Overlap fitted RIJCOSX, COSX-SCS-MP3, EOM
   Riya Kayal             : Wick's Theorem for AUTO-CI, AUTO-CI UHF-CCSDT
   Emily Kempfer          : AUTO-CI, RHF CISDT and CCSDT
   Christian Kollmar      : KDIIS, OOCD, Brueckner-CCSD(T), CCSD density, CASPT2, CASPT2-K, improved NEVPT2
   Axel Koslowski         : Symmetry handling
   Simone Kossmann        : Meta GGA functionals, TD-DFT gradient, OOMP2, (MP2 Hessian; deprecated post 5.0)
   Lucas Lang             : DCDCAS
   Marvin Lechner         : AUTO-CI (C++ implementation), FIC-MRCC
   Spencer Leger          : CASSCF response
   Dagmar Lenk            : GEPOL surface, SMD, ORCA-2-JSON
   Dimitrios Liakos       : Extrapolation schemes; Compound Job, initial MDCI parallelization
   Dimitrios Manganas     : Further ROCIS development; embedding schemes. LFT, Crystal Embedding
   Dimitrios Pantazis     : SARC Basis sets
   Anastasios Papadopoulos: AUTO-CI, single reference methods and gradients
   Taras Petrenko         : pre 6.0 DFT Hessian and TD-DFT gradient, (ASA, deprecated), ECA, 1-Electron XAS/XES, NRVS
   Peter Pinski           : DLPNO-MP2, DLPNO-MP2 Gradient
   Christoph Reimann      : Effective Core Potentials
   Marius Retegan         : Local ZFS, SOC
   Christoph Riplinger    : Optimizer, TS searches, QM/MM, DLPNO-CCSD(T), (RO)-DLPNO pert. Triples
   Michael Roemelt        : Original ROCIS implementation
   Masaaki Saitow         : Open-shell DLPNO-CCSD energy and density
   Barbara Sandhoefer     : DKH picture change effects
   Kantharuban Sivalingam : CASSCF convergence/infrastructure, NEVPT2 and variants, FIC-MRCI
   Bernardo de Souza      : ESD, SOC TD-DFT
   Georgi Stoychev        : AutoAux, RI-MP2 NMR, DLPNO-MP2 response, X2C
   Van Anh Tran           : RI-MP2 g-tensors
   Willem Van den Heuvel  : Paramagnetic NMR
   Zikuan Wang            : NOTCH, Electric field optimization 
   Frank Wennmohs         : Technical directorship and infrastructure
   Hang Xu                : AUTO-CI-Response properties 


 We gratefully acknowledge several colleagues who have allowed us to
 interface, adapt or use parts of their codes:
   Stefan Grimme, W. Hujo, H. Kruse, P. Pracht,  : VdW corrections, initial TS optimization,
                  C. Bannwarth, S. Ehlert,         DFT functionals, gCP, sTDA/sTD-DF
                  L. Wittmann, M. Mueller
   Ed Valeev, F. Pavosevic, A. Kumar             : LibInt (2-el integral package), F12 methods
   Garnet Chan, S. Sharma, J. Yang, R. Olivares  : DMRG
   Ulf Ekstrom                                   : XCFun DFT Library
   Mihaly Kallay                                 : mrcc  (arbitrary order and MRCC methods)
   Frank Weinhold                                : gennbo (NPA and NBO analysis)
   Simon Mueller                                 : openCOSMO-RS
   Christopher J. Cramer and Donald G. Truhlar   : smd solvation model
   Lars Goerigk                                  : TD-DFT with DH, B97 family of functionals
   V. Asgeirsson, H. Jonsson                     : NEB implementation
   FAccTs GmbH                                   : IRC, NEB, NEB-TS, DLPNO-Multilevel, CI-OPT
                                                   MM, QMMM, 2- and 3-layer-ONIOM, Crystal-QMMM,
                                                   LR-CPCM, SF, NACMEs, symmetry and pop. for TD-DFT,
                                                   nearIR, NL-DFT gradient (VV10), updates on ESD,
                                                   ML-optimized integration grids, MBIS, APM,
                                                   GOAT, DOCKER, SOLVATOR, interface openCOSMO-RS
   S Lehtola, MJT Oliveira, MAL Marques          : LibXC Library
   Liviu Ungur et al                             : ANISO software


 Your calculation uses the libint2 library for the computation of 2-el integrals
 For citations please refer to: http://libint.valeyev.net

 Your ORCA version has been built with support for libXC version: 6.2.2
 For citations please refer to: https://libxc.gitlab.io

 This ORCA versions uses:
   CBLAS   interface :  Fast vector & matrix operations
   LAPACKE interface :  Fast linear algebra routines
   SCALAPACK package :  Parallel linear algebra routines
   Shared memory     :  Shared parallel matrices
   BLAS/LAPACK       :  OpenBLAS 0.3.26  USE64BITINT DYNAMIC_ARCH NO_AFFINITY Haswell SINGLE_THREADED
        Core in use  :  Haswell
   Copyright (c) 2011-2014, The OpenBLAS Project


NOTE: MaxCore=8000 MB was set to SCF,MP2,MDCI,CIPSI,MRCI and CIS
      => If you want to overwrite this, your respective input block should be placed after the MaxCore statement
Your calculation utilizes the atom-pairwise dispersion correction
with the Becke-Johnson damping scheme (D3BJ)


================================================================================

----- Orbital basis set information -----
Your calculation utilizes the basis: def2-SVP
   F. Weigend and R. Ahlrichs, Phys. Chem. Chem. Phys. 7, 3297 (2005).

----- AuxJ basis set information -----
Your calculation utilizes the auxiliary basis: def2/J
   F. Weigend, Phys. Chem. Chem. Phys. 8, 1057 (2006).

----- AuxC basis set information -----
Your calculation utilizes the auxiliary basis: def2-SVP/C
  H-La, Hf-Rn : A. Hellweg, C. Hattig, S. Hofener and W. Klopper, Theor. Chem. Acc. 117, 587 (2007).
        Ce-Lu : J. Chmela and M. E. Harding, Mol. Phys. (2018).

================================================================================
                                        WARNINGS
                       Please study these warnings very carefully!
================================================================================


WARNING: The frozen-core approximation for MP2-gradient calculations is turned on by default.

WARNING: Geometry Optimization
  ===> : Switching off AutoStart
         For restart on a previous wavefunction, please use MOREAD

WARNING: The frozen-core approximation is turned on by default for 
         the MP2 part of double-hybrid DFT.

================================================================================
                                       INPUT FILE
================================================================================
NAME = calc.inp
|  1> ! RI-B2PLYP D3BJ  def2-SVP def2-SVP/C RIJCOSX def2/J  TightOpt NumFreq
|  2> 
|  3> %cpcm
|  4> epsilon 16.7                    # Dielectric constant
|  5> refrac 1.275   
|  6> SURFACETYPE VDW_GAUSSIAN
|  7> end
|  8> 
|  9> %geom
| 10> MaxIter 100
| 11> end
| 12> 
| 13> %PAL NPROCS 8 END
| 14> 
| 15> %maxcore 8000
| 16> 
| 17> 
| 18> * xyz 1 1
| 19> C        0.8946699195      0.0123715311     -0.0074525212                 
| 20> C        2.3874278336      0.0603622968     -0.0497267878                 
| 21> C        3.1819720817      1.1340786554     -0.0975899447                 
| 22> C        2.8233303322      2.5981010797     -0.0779409603                 
| 23> C        4.5341482479      0.6010496216     -0.1684613181                 
| 24> C        4.4205911149     -0.7249357846     -0.2315421772                 
| 25> O        3.1278554740     -1.0687286085     -0.0470793842                 
| 26> H        0.4281544578      1.0144353172     -0.0292476186                 
| 27> H        0.5677580149     -0.5269609157      0.9048476989                 
| 28> H        0.5567441652     -0.5499718769     -0.9024523043                 
| 29> H        1.7314758728      2.7712401548     -0.0344185555                 
| 30> H        3.2191915660      3.0981118125     -0.9864390843                 
| 31> H        3.2775178686      3.0798280991      0.8140083317                 
| 32> H        5.4567042841      1.1658917702     -0.1359540267                 
| 33> H        5.2563410115     -1.2719771251      0.1921325973                 
| 34> H        4.6072952605     -0.9344240847     -1.2823751630                 
| 35> *
| 36> 
| 37>                          ****END OF INPUT****
================================================================================

                       *****************************
                       * Geometry Optimization Run *
                       *****************************

Geometry optimization settings:
Update method            Update   .... BFGS
Choice of coordinates    CoordSys .... (2022) Redundant Internals
Initial Hessian          InHess   .... Almloef's Model
Max. no of cycles        MaxIter  .... 100

Convergence Tolerances:
Energy Change            TolE     ....  1.0000e-06 Eh
Max. Gradient            TolMAXG  ....  1.0000e-04 Eh/bohr
RMS Gradient             TolRMSG  ....  3.0000e-05 Eh/bohr
Max. Displacement        TolMAXD  ....  1.0000e-03 bohr
RMS Displacement         TolRMSD  ....  6.0000e-04 bohr
Strict Convergence                .... False

------------------------------------------------------------------------------
                        ORCA OPTIMIZATION COORDINATE SETUP
------------------------------------------------------------------------------

The optimization will be done in redundant internal coordinates (2022)
Making redundant internal coordinates   ...  (2022 redundants) done
Evaluating the initial hessian          ...  (Almloef) done
Evaluating the coordinates              ...  done
Calculating the B-matrix                .... done
Calculating the G-matrix                .... done
Diagonalizing the G-matrix              .... done
The first mode is                       ....   30
The number of degrees of freedom        ....   42

    -----------------------------------------------------------------
                    Redundant Internal Coordinates


    -----------------------------------------------------------------
         Definition                    Initial Value    Approx d2E/dq
    -----------------------------------------------------------------
      1. B(C   1,C   0)                  1.4941         0.426197   
      2. B(C   2,C   1)                  1.3366         0.760255   
      3. B(C   3,C   2)                  1.5074         0.405856   
      4. B(C   4,C   2)                  1.4552         0.491770   
      5. B(C   5,C   4)                  1.3323         0.772222   
      6. B(O   6,C   5)                  1.3503         0.647396   
      7. B(O   6,C   1)                  1.3502         0.647659   
      8. B(H   7,C   0)                  1.1056         0.340104   
      9. B(H   8,C   0)                  1.1091         0.335733   
     10. B(H   9,C   0)                  1.1097         0.334952   
     11. B(H  10,C   3)                  1.1064         0.339104   
     12. B(H  11,C   3)                  1.1100         0.334599   
     13. B(H  12,C   3)                  1.1108         0.333585   
     14. B(H  13,C   4)                  1.0822         0.370532   
     15. B(H  14,C   5)                  1.0850         0.366771   
     16. B(H  15,C   5)                  1.0877         0.363215   
     17. A(C   1,C   0,H   7)          113.0739         0.328329   
     18. A(C   1,C   0,H   9)          107.3193         0.327503   
     19. A(H   7,C   0,H   9)          108.3557         0.285008   
     20. A(H   8,C   0,H   9)          109.1012         0.284435   
     21. A(C   1,C   0,H   8)          109.4743         0.327629   
     22. A(H   7,C   0,H   8)          109.4270         0.285111   
     23. A(C   2,C   1,O   6)          110.2337         0.450951   
     24. A(C   0,C   1,O   6)          121.3966         0.406512   
     25. A(C   0,C   1,C   2)          128.3694         0.420975   
     26. A(C   1,C   2,C   4)          105.0623         0.431904   
     27. A(C   3,C   2,C   4)          125.2721         0.386492   
     28. A(C   1,C   2,C   3)          129.6647         0.417320   
     29. A(H  10,C   3,H  12)          107.7018         0.284696   
     30. A(H  11,C   3,H  12)          108.4232         0.284105   
     31. A(H  10,C   3,H  11)          108.2801         0.284831   
     32. A(C   2,C   3,H  11)          109.9971         0.324822   
     33. A(C   2,C   3,H  10)          112.7864         0.325537   
     34. A(C   2,C   3,H  12)          109.5340         0.324660   
     35. A(C   5,C   4,H  13)          126.4071         0.368153   
     36. A(C   2,C   4,H  13)          126.8327         0.341049   
     37. A(C   2,C   4,C   5)          106.7180         0.433118   
     38. A(H  14,C   5,H  15)           98.5070         0.292075   
     39. A(C   4,C   5,H  15)          102.8736         0.366896   
     40. A(O   6,C   5,H  14)          123.7599         0.354412   
     41. A(C   4,C   5,H  14)          114.6858         0.367509   
     42. A(O   6,C   5,H  15)          104.3166         0.353827   
     43. A(C   4,C   5,O   6)          109.1787         0.452200   
     44. A(C   1,O   6,C   5)          108.1688         0.435151   
     45. D(O   6,C   1,C   0,H   7)   -179.2021         0.013421   
     46. D(C   2,C   1,C   0,H   9)    120.0177         0.013421   
     47. D(O   6,C   1,C   0,H   8)     58.5148         0.013421   
     48. D(C   2,C   1,C   0,H   7)      0.5853         0.013421   
     49. D(C   2,C   1,C   0,H   8)   -121.6979         0.013421   
     50. D(C   3,C   2,C   1,C   0)      2.2306         0.041329   
     51. D(C   3,C   2,C   1,O   6)   -177.9628         0.041329   
     52. D(C   4,C   2,C   1,O   6)      1.7028         0.041329   
     53. D(C   4,C   2,C   1,C   0)   -178.1038         0.041329   
     54. D(H  12,C   3,C   2,C   1)    118.7778         0.012209   
     55. D(H  11,C   3,C   2,C   4)     58.2487         0.012209   
     56. D(H  11,C   3,C   2,C   1)   -122.1468         0.012209   
     57. D(H  10,C   3,C   2,C   4)    179.2405         0.012209   
     58. D(H  10,C   3,C   2,C   1)     -1.1550         0.012209   
     59. D(C   5,C   4,C   2,C   1)      3.3727         0.016468   
     60. D(H  13,C   4,C   2,C   3)      5.3095         0.016468   
     61. D(H  13,C   4,C   2,C   1)   -174.3752         0.016468   
     62. D(C   5,C   4,C   2,C   3)   -176.9426         0.016468   
     63. D(H  14,C   5,C   4,H  13)     26.7358         0.046565   
     64. D(H  14,C   5,C   4,C   2)   -151.0245         0.046565   
     65. D(O   6,C   5,C   4,H  13)    170.5807         0.046565   
     66. D(H  15,C   5,C   4,C   2)    103.1887         0.046565   
     67. D(O   6,C   5,C   4,C   2)     -7.1796         0.046565   
     68. D(C   1,O   6,C   5,H  15)   -101.0336         0.034181   
     69. D(C   1,O   6,C   5,H  14)    148.2204         0.034181   
     70. D(C   1,O   6,C   5,C   4)      8.3700         0.034181   
     71. D(C   5,O   6,C   1,C   2)     -6.1578         0.030982   
     72. D(C   5,O   6,C   1,C   0)    173.6646         0.030982   
    -----------------------------------------------------------------

Number of atoms                         .... 16
Number of degrees of freedom            .... 72


         *************************************************************
         *                GEOMETRY OPTIMIZATION CYCLE   1            *
         *************************************************************
---------------------------------
CARTESIAN COORDINATES (ANGSTROEM)
---------------------------------
  C      0.894670    0.012372   -0.007453
  C      2.387428    0.060362   -0.049727
  C      3.181972    1.134079   -0.097590
  C      2.823330    2.598101   -0.077941
  C      4.534148    0.601050   -0.168461
  C      4.420591   -0.724936   -0.231542
  O      3.127855   -1.068729   -0.047079
  H      0.428154    1.014435   -0.029248
  H      0.567758   -0.526961    0.904848
  H      0.556744   -0.549972   -0.902452
  H      1.731476    2.771240   -0.034419
  H      3.219192    3.098112   -0.986439
  H      3.277518    3.079828    0.814008
  H      5.456704    1.165892   -0.135954
  H      5.256341   -1.271977    0.192133
  H      4.607295   -0.934424   -1.282375

----------------------------
CARTESIAN COORDINATES (A.U.)
----------------------------
  NO LB      ZA    FRAG     MASS         X           Y           Z
   0 C     6.0000    0    12.011    1.690681    0.023379   -0.014083
   1 C     6.0000    0    12.011    4.511585    0.114068   -0.093970
   2 C     6.0000    0    12.011    6.013056    2.143098   -0.184418
   3 C     6.0000    0    12.011    5.335321    4.909700   -0.147287
   4 C     6.0000    0    12.011    8.568298    1.135819   -0.318346
   5 C     6.0000    0    12.011    8.353707   -1.369930   -0.437551
   6 O     8.0000    0    15.999    5.910790   -2.019604   -0.088967
   7 H     1.0000    0     1.008    0.809095    1.917005   -0.055270
   8 H     1.0000    0     1.008    1.072907   -0.995812    1.709914
   9 H     1.0000    0     1.008    1.052094   -1.039296   -1.705388
  10 H     1.0000    0     1.008    3.272015    5.236885   -0.065042
  11 H     1.0000    0     1.008    6.083390    5.854583   -1.864100
  12 H     1.0000    0     1.008    6.193611    5.820032    1.538253
  13 H     1.0000    0     1.008   10.311677    2.203216   -0.256916
  14 H     1.0000    0     1.008    9.933045   -2.403688    0.363078
  15 H     1.0000    0     1.008    8.706526   -1.765806   -2.423338

--------------------------------
INTERNAL COORDINATES (ANGSTROEM)
--------------------------------
 C      0   0   0     0.000000000000     0.00000000     0.00000000
 C      1   0   0     1.494127309608     0.00000000     0.00000000
 C      2   1   0     1.336584551273   128.36943318     0.00000000
 C      3   2   1     1.507438770208   129.66474347     2.23060251
 C      3   2   1     1.455171153810   105.06226803   181.89622280
 C      5   3   2     1.332333184566   106.71799899     3.37265841
 O      2   1   3     1.350217157292   121.39662102   180.21262687
 H      1   2   3     1.105551235217   113.07389101     0.58532307
 H      1   2   3     1.109072843926   109.47433024   238.30214670
 H      1   2   3     1.109706508807   107.31928884   120.01774123
 H      4   3   2     1.106353243570   112.78644846   358.84499274
 H      4   3   2     1.109993554329   109.99705593   237.85320749
 H      4   3   2     1.110819867909   109.53402344   118.77781873
 H      5   3   2     1.082225954576   126.83274159   185.62476398
 H      6   5   3     1.085003425078   114.68581710   208.97547101
 H      6   5   3     1.087655161303   102.87356665   103.18869222

---------------------------
INTERNAL COORDINATES (A.U.)
---------------------------
 C      0   0   0     0.000000000000     0.00000000     0.00000000
 C      1   0   0     2.823491424372     0.00000000     0.00000000
 C      2   1   0     2.525778756737   128.36943318     0.00000000
 C      3   2   1     2.848646439348   129.66474347     2.23060251
 C      3   2   1     2.749874958683   105.06226803   181.89622280
 C      5   3   2     2.517744837965   106.71799899     3.37265841
 O      2   1   3     2.551540648603   121.39662102   180.21262687
 H      1   2   3     2.089189061578   113.07389101     0.58532307
 H      1   2   3     2.095843937590   109.47433024   238.30214670
 H      1   2   3     2.097041390676   107.31928884   120.01774123
 H      4   3   2     2.090704637723   112.78644846   358.84499274
 H      4   3   2     2.097583828100   109.99705593   237.85320749
 H      4   3   2     2.099145334466   109.53402344   118.77781873
 H      5   3   2     2.045110669170   126.83274159   185.62476398
 H      6   5   3     2.050359327764   114.68581710   208.97547101
 H      6   5   3     2.055370383008   102.87356665   103.18869222

---------------------
BASIS SET INFORMATION
---------------------
There are 3 groups of distinct atoms

 Group   1 Type C   : 7s4p1d contracted to 3s2p1d pattern {511/31/1}
 Group   2 Type O   : 7s4p1d contracted to 3s2p1d pattern {511/31/1}
 Group   3 Type H   : 4s1p contracted to 2s1p pattern {31/1}

Atom   0C    basis set group =>   1
Atom   1C    basis set group =>   1
Atom   2C    basis set group =>   1
Atom   3C    basis set group =>   1
Atom   4C    basis set group =>   1
Atom   5C    basis set group =>   1
Atom   6O    basis set group =>   2
Atom   7H    basis set group =>   3
Atom   8H    basis set group =>   3
Atom   9H    basis set group =>   3
Atom  10H    basis set group =>   3
Atom  11H    basis set group =>   3
Atom  12H    basis set group =>   3
Atom  13H    basis set group =>   3
Atom  14H    basis set group =>   3
Atom  15H    basis set group =>   3
---------------------------------
AUXILIARY/J BASIS SET INFORMATION
---------------------------------
There are 3 groups of distinct atoms

 Group   1 Type C   : 12s5p4d2f1g contracted to 6s4p3d1f1g pattern {711111/2111/211/2/1}
 Group   2 Type O   : 12s5p4d2f1g contracted to 6s4p3d1f1g pattern {711111/2111/211/2/1}
 Group   3 Type H   : 5s2p1d contracted to 3s1p1d pattern {311/2/1}

Atom   0C    basis set group =>   1
Atom   1C    basis set group =>   1
Atom   2C    basis set group =>   1
Atom   3C    basis set group =>   1
Atom   4C    basis set group =>   1
Atom   5C    basis set group =>   1
Atom   6O    basis set group =>   2
Atom   7H    basis set group =>   3
Atom   8H    basis set group =>   3
Atom   9H    basis set group =>   3
Atom  10H    basis set group =>   3
Atom  11H    basis set group =>   3
Atom  12H    basis set group =>   3
Atom  13H    basis set group =>   3
Atom  14H    basis set group =>   3
Atom  15H    basis set group =>   3
---------------------------------
AUXILIARY/C BASIS SET INFORMATION
---------------------------------
There are 3 groups of distinct atoms

 Group   1 Type C   : 8s6p5d3f contracted to 6s5p4d1f pattern {311111/21111/2111/3}
 Group   2 Type O   : 8s6p5d3f contracted to 6s5p4d1f pattern {311111/21111/2111/3}
 Group   3 Type H   : 4s3p2d contracted to 3s2p1d pattern {211/21/2}

Atom   0C    basis set group =>   1
Atom   1C    basis set group =>   1
Atom   2C    basis set group =>   1
Atom   3C    basis set group =>   1
Atom   4C    basis set group =>   1
Atom   5C    basis set group =>   1
Atom   6O    basis set group =>   2
Atom   7H    basis set group =>   3
Atom   8H    basis set group =>   3
Atom   9H    basis set group =>   3
Atom  10H    basis set group =>   3
Atom  11H    basis set group =>   3
Atom  12H    basis set group =>   3
Atom  13H    basis set group =>   3
Atom  14H    basis set group =>   3
Atom  15H    basis set group =>   3


           ************************************************************
           *        Program running with 8 parallel MPI-processes     *
           *              working on a common directory               *
           ************************************************************
------------------------------------------------------------------------------
                             ORCA STARTUP CALCULATIONS
                           -- RI-GTO INTEGRALS CHOSEN --
------------------------------------------------------------------------------
------------------------------------------------------------------------------
                   ___                                                        
                  /   \      - P O W E R E D   B Y -                         
                 /     \                                                     
                 |  |  |   _    _      __       _____    __    __             
                 |  |  |  | |  | |    /  \     |  _  \  |  |  /  |          
                  \  \/   | |  | |   /    \    | | | |  |  | /  /          
                 / \  \   | |__| |  /  /\  \   | |_| |  |  |/  /          
                |  |  |   |  __  | /  /__\  \  |    /   |      \           
                |  |  |   | |  | | |   __   |  |    \   |  |\   \          
                \     /   | |  | | |  |  |  |  | |\  \  |  | \   \       
                 \___/    |_|  |_| |__|  |__|  |_| \__\ |__|  \__/        
                                                                              
                      - O R C A' S   B I G   F R I E N D -                    
                                      &                                       
                       - I N T E G R A L  F E E D E R -                       
                                                                              
 v1 FN, 2020, v2 2021, v3 2022-2024                                           
------------------------------------------------------------------------------


----------------------
SHARK INTEGRAL PACKAGE
----------------------

Number of atoms                             ...     16
Number of basis functions                   ...    143
Number of shells                            ...     69
Maximum angular momentum                    ...      2
Integral batch strategy                     ... SHARK/LIBINT Hybrid
RI-J (if used) integral strategy            ... SPLIT-RIJ (Revised 2003 algorithm where possible)
Printlevel                                  ...      1
Contraction scheme used                     ... SEGMENTED contraction
Prescreening option                         ... SCHWARTZ
   Thresh                                   ... 1.000e-12
   Tcut                                     ... 1.000e-14
   Tpresel                                  ... 1.000e-14 
Coulomb Range Separation                    ... NOT USED
Exchange Range Separation                   ... NOT USED
Multipole approximations                    ... NOT USED
Finite Nucleus Model                        ... NOT USED
CABS basis                                  ... NOT available
Auxiliary Coulomb fitting basis             ... AVAILABLE
   # of basis functions in Aux-J            ...    442
   # of shells in Aux-J                     ...    150
   Maximum angular momentum in Aux-J        ...      4
Auxiliary J/K fitting basis                 ... NOT available
Auxiliary Correlation fitting basis         ... AVAILABLE
   # of basis functions in Aux-C            ...    462
   # of shells in Aux-C                     ...    166
   Maximum angular momentum in Aux-C        ...      3
Auxiliary 'external' fitting basis          ... NOT available

Checking pre-screening integrals            ... done (  0.0 sec) Dimension = 69
Check shell pair data                       ... done (  0.0 sec)
Shell pair information
Shell pair cut-off parameter TPreSel        ...   1.0e-14
Total number of shell pairs                 ...      2415
Shell pairs after pre-screening             ...      2373
Total number of primitive shell pairs       ...      8503
Primitive shell pairs kept                  ...      6515
          la=0 lb=0:    765 shell pairs
          la=1 lb=0:    875 shell pairs
          la=1 lb=1:    272 shell pairs
          la=2 lb=0:    272 shell pairs
          la=2 lb=1:    161 shell pairs
          la=2 lb=2:     28 shell pairs

Calculating one electron integrals          ... done (  0.0 sec)
Calculating RI/J V-Matrix + Cholesky decomp.... done (  0.1 sec)
Calculating RI/C V-Matrix + Cholesky decomp.... done (  0.1 sec)
Calculating Nuclear repulsion               ... done (  0.0 sec) ENN=    305.435849684953 Eh

Diagonalization of the overlap matrix:
Smallest eigenvalue                        ... 5.479e-04
Time for diagonalization                   ...    0.003 sec
Threshold for overlap eigenvalues          ... 1.000e-07
Number of eigenvalues below threshold      ... 0
Time for construction of square roots      ...    0.038 sec
Total time needed                          ...    0.042 sec

-------------------
DFT GRID GENERATION
-------------------

General Integration Accuracy     IntAcc      ... 4.388
Radial Grid Type                 RadialGrid  ... OptM3 with GC (2021)
Angular Grid (max. ang.)         AngularGrid ... 4 (Lebedev-302)
Angular grid pruning method      GridPruning ... 4 (adaptive)
Weight generation scheme         WeightScheme... mBecke (2022)
Basis function cutoff            BFCut       ... 1.0000e-12
Integration weight cutoff        WCut        ... 1.0000e-14
Partially contracted basis set               ... off
Rotationally invariant grid construction     ... off
Angular grids for H and He will be reduced by one unit

Total number of grid points                  ...    71085
Total number of batches                      ...     1119
Average number of points per batch           ...       63
Average number of grid points per atom       ...     4443

--------------------
COSX GRID GENERATION
--------------------

GRIDX 1
-------
General Integration Accuracy     IntAcc      ... 3.816
Radial Grid Type                 RadialGrid  ... OptM3 with GC (2021)
Angular Grid (max. ang.)         AngularGrid ... 1 (Lebedev-50)
Angular grid pruning method      GridPruning ... 4 (adaptive)
Weight generation scheme         WeightScheme... mBecke (2022)
Basis function cutoff            BFCut       ... 1.0000e-12
Integration weight cutoff        WCut        ... 1.0000e-14
Partially contracted basis set               ... on
Rotationally invariant grid construction     ... off
Angular grids for H and He will be reduced by one unit

Total number of grid points                  ...     9135
Total number of batches                      ...       81
Average number of points per batch           ...      112
Average number of grid points per atom       ...      571
UseSFitting                                  ... on

GRIDX 2
-------
General Integration Accuracy     IntAcc      ... 4.020
Radial Grid Type                 RadialGrid  ... OptM3 with GC (2021)
Angular Grid (max. ang.)         AngularGrid ... 2 (Lebedev-110)
Angular grid pruning method      GridPruning ... 4 (adaptive)
Weight generation scheme         WeightScheme... mBecke (2022)
Basis function cutoff            BFCut       ... 1.0000e-12
Integration weight cutoff        WCut        ... 1.0000e-14
Partially contracted basis set               ... on
Rotationally invariant grid construction     ... off
Angular grids for H and He will be reduced by one unit

Total number of grid points                  ...    19423
Total number of batches                      ...      162
Average number of points per batch           ...      119
Average number of grid points per atom       ...     1214
UseSFitting                                  ... on

GRIDX 3
-------
General Integration Accuracy     IntAcc      ... 4.338
Radial Grid Type                 RadialGrid  ... OptM3 with GC (2021)
Angular Grid (max. ang.)         AngularGrid ... 3 (Lebedev-194)
Angular grid pruning method      GridPruning ... 4 (adaptive)
Weight generation scheme         WeightScheme... mBecke (2022)
Basis function cutoff            BFCut       ... 1.0000e-12
Integration weight cutoff        WCut        ... 1.0000e-14
Partially contracted basis set               ... on
Rotationally invariant grid construction     ... off
Angular grids for H and He will be reduced by one unit

Total number of grid points                  ...    42581
Total number of batches                      ...      340
Average number of points per batch           ...      125
Average number of grid points per atom       ...     2661
UseSFitting                                  ... on
Initializing property integral containers    ... done (  0.0 sec)

SHARK setup successfully completed in   1.1 seconds

Maximum memory used throughout the entire STARTUP-calculation: 19.7 MB


           ************************************************************
           *        Program running with 8 parallel MPI-processes     *
           *              working on a common directory               *
           ************************************************************
-------------------------------------------------------------------------------
                                 ORCA GUESS
                   Start orbitals & Density for SCF / CASSCF
-------------------------------------------------------------------------------

------------
SCF SETTINGS
------------
Hamiltonian:
 Density Functional     Method          .... DFT(GTOs)
 Exchange Functional    Exchange        .... B88
   X-Alpha parameter    XAlpha          ....  0.666667
   Becke's b parameter  XBeta           ....  0.004200
 Correlation Functional Correlation     .... LYP
 LDA part of GGA corr.  LDAOpt          .... VWN-3
 Gradients option       PostSCFGGA      .... off
 Hybrid DFT is turned on
   Fraction HF Exchange ScalHFX         ....  0.530000
   Scaling of DF-GGA-X  ScalDFX         ....  0.470000
   Scaling of DF-GGA-C  ScalDFC         ....  0.730000
   Scaling of DF-LDA-C  ScalLDAC        ....  0.730000
   Perturbative correction              ....  0.270000
   NL short-range parameter             ....  7.800000
 RI-approximation to the Coulomb term is turned on
   Number of AuxJ basis functions       .... 442
   RIJ-COSX (HFX calculated with COS-X)).... on


General Settings:
 Integral files         IntName         .... calc
 Hartree-Fock type      HFTyp           .... RHF
 Total Charge           Charge          ....    1
 Multiplicity           Mult            ....    1
 Number of Electrons    NEL             ....   52
 Basis Dimension        Dim             ....  143
 Nuclear Repulsion      ENuc            ....    305.4358496850 Eh

Convergence Acceleration:
 AO-DIIS                CNVDIIS         .... on
   Start iteration      DIISMaxIt       ....    12
   Startup error        DIISStart       ....  0.200000
   # of expansion vecs  DIISMaxEq       ....     5
   Bias factor          DIISBfac        ....   1.050
   Max. coefficient     DIISMaxC        ....  10.000
 MO-DIIS                CNVKDIIS        .... off
 Trust-Rad. Augm. Hess. CNVTRAH         .... auto
   Auto Start mean grad. ratio tolernc. ....  1.125000
   Auto Start start iteration           ....    50
   Auto Start num. interpolation iter.  ....    10
   Max. Number of Micro iterations      ....    24
   Max. Number of Macro iterations      .... Maxiter - #DIIS iter
   Number of Davidson start vectors     ....     2
   Converg. threshold    (grad. norm)   ....   2.000e-06
   Grad. Scal. Fac. for Micro threshold ....   0.100
   Minimum threshold for Micro iter.    ....   1.000e-02
   NR start threshold (gradient norm)   ....   1.000e-04
   Initial trust radius                 ....   0.400
   Minimum AH scaling param. (alpha)    ....   1.000
   Maximum AH scaling param. (alpha)    .... 1000.000
   Quad. conv. algorithm                .... NR
   White noise on init. David. guess    .... on
   Maximum white noise                  ....   0.010
   Pseudo random numbers                .... off
   Inactive MOs                         .... canonical
   Orbital update algorithm             .... Taylor
   Preconditioner                       .... Diag
   Full preconditioner red. dimension   ....   250
 SOSCF                  CNVSOSCF        .... on
   Start iteration      SOSCFMaxIt      ....   150
   Startup grad/error   SOSCFStart      ....  0.003300
   Hessian update       SOSCFHessUp     .... L-BFGS
 Level Shifting         CNVShift        .... on
   Level shift para.    LevelShift      ....    0.2500
   Turn off err/grad.   ShiftErr        ....    0.0010
 Zerner damping         CNVZerner       .... off
 Static damping         CNVDamp         .... on
   Fraction old density DampFac         ....    0.7000
   Max. Damping (<1)    DampMax         ....    0.9800
   Min. Damping (>=0)   DampMin         ....    0.0000
   Turn off err/grad.   DampErr         ....    0.1000

SCF Procedure:
 Maximum # iterations   MaxIter         ....   125
 SCF integral mode      SCFMode         .... Direct
   Integral package                     .... SHARK and LIBINT hybrid scheme
 Reset frequency        DirectResetFreq ....    20
 Integral Threshold     Thresh          ....  1.000e-12 Eh
 Primitive CutOff       TCut            ....  1.000e-14 Eh

Convergence Tolerance:
 Convergence Check Mode ConvCheckMode   .... Total+1el-Energy
 Convergence forced     ConvForced      .... 0
 Energy Change          TolE            ....  1.000e-09 Eh
 1-El. energy change                    ....  1.000e-06 Eh
 Orbital Gradient       TolG            ....  2.000e-06
 Orbital Rotation angle TolX            ....  2.000e-06
 DIIS Error             TolErr          ....  1.000e-08

------------------------------
INITIAL GUESS: MODEL POTENTIAL
------------------------------
Loading Hartree-Fock densities                     ... done
Calculating cut-offs                               ... done
Initializing the effective Hamiltonian             ... done
Setting up the integral package (SHARK)            ... done
Starting the Coulomb interaction                   ... done (   0.1 sec)
Making the grid                                    ... done (   0.1 sec)
Mapping shells                                     ... done
Starting the XC term evaluation                    ... done (   0.0 sec)
  promolecular density results
     # of electrons  =     52.993040190
     EX              =    -41.795580928
     EC              =     -0.580866651
     EX+EC           =    -42.376447579
Transforming the Hamiltonian                       ... done (   0.0 sec)
Diagonalizing the Hamiltonian                      ... done (   0.0 sec)
Back transforming the eigenvectors                 ... done (   0.0 sec)
Now organizing SCF variables                       ... done
                      ------------------
                      INITIAL GUESS DONE (   0.2 sec)
                      ------------------
             **** ENERGY FILE WAS UPDATED (calc.en.tmp) ****
Finished Guess after   0.4 sec
Maximum memory used throughout the entire GUESS-calculation: 10.9 MB


           ************************************************************
           *        Program running with 8 parallel MPI-processes     *
           *              working on a common directory               *
           ************************************************************

-------------------------------------------------------------------------------------------
                                      ORCA LEAN-SCF
                              memory conserving SCF solver
-------------------------------------------------------------------------------------------

--------------------
CPCM SOLVATION MODEL
--------------------
CPCM parameters:
  Epsilon                                         ...      16.7000
  Refrac                                          ...       1.2750
  Rsolv                                           ...       1.3000
  Surface type                                    ... GAUSSIAN VDW
  Discretization scheme                           ... Constant charge density
    Threshold for H atoms                         ...       5.0000 (charges/Ang^2)
    Threshold for non-H atoms                     ...       5.0000 (charges/Ang^2)
  Epsilon function type                           ...         CPCM
Solvent:                                          ... CUSTOM
Radii:
  Scheme                                          ... Element-dependent radii
  Radius for C  used is    3.8550 Bohr (=   2.0400 Ang.)
  Radius for O  used is    3.4469 Bohr (=   1.8240 Ang.)
  Radius for H  used is    2.4944 Bohr (=   1.3200 Ang.)
Calculating surface                               ...        done! (  0.0s)
Cavity surface points                             ...         1481
Cavity Volume                                     ...     898.8308
Cavity Surface-area                               ...     526.5435
Calculating surface distance matrix               ...        done! (  0.0s)
Performing Cholesky decomposition & store         ...        done! (  0.1s)
Overall time for CPCM initialization              ...                 0.2s

----------------------------------------D-I-I-S--------------------------------------------
Iteration    Energy (Eh)           Delta-E    RMSDP     MaxDP     DIISErr   Damp  Time(sec)
-------------------------------------------------------------------------------------------
               ***  Starting incremental Fock matrix formation  ***
    1    -308.0353320539803121     0.00e+00  3.07e-03  6.71e-02  1.52e-01  0.700   1.0
    2    -308.0845330305994025    -4.92e-02  2.29e-03  4.54e-02  9.00e-02  0.700   0.7
                               ***Turning on AO-DIIS***
    3    -308.1109992930352632    -2.65e-02  1.42e-03  2.38e-02  4.51e-02  0.700   0.7
    4    -308.1270222764230198    -1.60e-02  3.39e-03  5.91e-02  2.83e-02  0.000   0.6
                              *** Initializing SOSCF ***
---------------------------------------S-O-S-C-F--------------------------------------
Iteration    Energy (Eh)           Delta-E    RMSDP     MaxDP     MaxGrad    Time(sec)
--------------------------------------------------------------------------------------
    5    -308.1615626066201798    -3.45e-02  2.35e-04  3.88e-03  2.49e-03     0.7
               *** Restarting incremental Fock matrix formation ***
    6    -308.1615760916886870    -1.35e-05  1.54e-04  2.98e-03  1.04e-03     0.9
    7    -308.1616003662293792    -2.43e-05  8.82e-05  1.40e-03  3.06e-04     0.8
    8    -308.1616081894713375    -7.82e-06  3.00e-05  5.58e-04  1.73e-04     0.8
    9    -308.1616086573159805    -4.68e-07  1.27e-05  2.30e-04  5.81e-05     0.8
   10    -308.1616087820916050    -1.25e-07  4.81e-06  8.52e-05  2.22e-05     0.8
   11    -308.1616087942391573    -1.21e-08  8.90e-07  2.32e-05  5.15e-06     0.8
   12    -308.1616087977945995    -3.56e-09  5.08e-07  8.57e-06  2.40e-06     0.7
   13    -308.1616087973027902     4.92e-10  8.38e-08  1.72e-06  4.15e-07     0.7
                 **** Energy Check signals convergence ****

               *****************************************************
               *                     SUCCESS                       *
               *           SCF CONVERGED AFTER  13 CYCLES          *
               *****************************************************

Recomputing exchange energy using gridx3       ... done (    1.026 sec)
Old exchange energy                            :    -22.403587875 Eh
New exchange energy                            :    -22.403701178 Eh
Exchange energy change after final integration :     -0.000113303 Eh
Total energy after final integration           :   -308.161722100 Eh
             **** ENERGY FILE WAS UPDATED (calc.en.tmp) ****

----------------
TOTAL SCF ENERGY
----------------

Total Energy       :       -308.16172210007574 Eh           -8385.50677 eV

Components:
Nuclear Repulsion  :        305.43584968495298 Eh            8311.33201 eV
Electronic Energy  :       -613.51185642954965 Eh          -16694.50635 eV
One Electron Energy:      -1010.35033700474332 Eh          -27493.03039 eV
Two Electron Energy:        396.83848057519367 Eh           10798.52404 eV
CPCM Dielectric    :         -0.08560205270616 Eh              -2.32935 eV

Virial components:
Potential Energy   :       -613.98478411276460 Eh          -16707.37536 eV
Kinetic Energy     :        305.82306201268892 Eh            8321.86859 eV
Virial Ratio       :          2.00764710179800

DFT components:
N(Alpha)           :       25.999981190512 electrons
N(Beta)            :       25.999981190512 electrons
N(Total)           :       51.999962381025 electrons
E(X)               :      -19.900136442529 Eh       
E(C)               :       -1.270715878383 Eh       
E(XC)              :      -21.170852320912 Eh       

CPCM Solvation Model Properties:
Surface-charge          :         -1.01328162166936
Corrected charge        :         -1.00000000000000
Outlying charge corr.   :          0.00001315176772 Eh               0.00036 eV
Free-energy (cav+disp)  :  This term is not implemented in the current solvation scheme

---------------
SCF CONVERGENCE
---------------

  Last Energy change         ...   -4.9181e-10  Tolerance :   1.0000e-09
  Last MAX-Density change    ...    1.7189e-06  Tolerance :   1.0000e-08
  Last RMS-Density change    ...    8.3783e-08  Tolerance :   1.0000e-09
  Last DIIS Error            ...    2.4875e-03  Tolerance :   1.0000e-08
  Last Orbital Gradient      ...    4.1495e-07  Tolerance :   2.0000e-06
  Last Orbital Rotation      ...    9.9586e-07  Tolerance :   2.0000e-06


----------------
ORBITAL ENERGIES
----------------

  NO   OCC          E(Eh)            E(eV) 
   0   2.0000     -19.842861      -539.9517 
   1   2.0000     -10.774365      -293.1854 
   2   2.0000     -10.727289      -291.9044 
   3   2.0000     -10.725222      -291.8481 
   4   2.0000     -10.684893      -290.7507 
   5   2.0000     -10.665889      -290.2336 
   6   2.0000     -10.651872      -289.8522 
   7   2.0000      -1.319800       -35.9136 
   8   2.0000      -1.000967       -27.2377 
   9   2.0000      -0.966708       -26.3055 
  10   2.0000      -0.856938       -23.3185 
  11   2.0000      -0.823884       -22.4190 
  12   2.0000      -0.747808       -20.3489 
  13   2.0000      -0.696569       -18.9546 
  14   2.0000      -0.646315       -17.5871 
  15   2.0000      -0.640386       -17.4258 
  16   2.0000      -0.569366       -15.4932 
  17   2.0000      -0.530425       -14.4336 
  18   2.0000      -0.522833       -14.2270 
  19   2.0000      -0.518286       -14.1033 
  20   2.0000      -0.498140       -13.5551 
  21   2.0000      -0.492178       -13.3929 
  22   2.0000      -0.479702       -13.0533 
  23   2.0000      -0.456260       -12.4155 
  24   2.0000      -0.449482       -12.2310 
  25   2.0000      -0.359324        -9.7777 
  26   0.0000      -0.079113        -2.1528 
  27   0.0000       0.073258         1.9935 
  28   0.0000       0.097571         2.6550 
  29   0.0000       0.112762         3.0684 
  30   0.0000       0.128555         3.4982 
  31   0.0000       0.143073         3.8932 
  32   0.0000       0.151135         4.1126 
  33   0.0000       0.164038         4.4637 
  34   0.0000       0.177274         4.8239 
  35   0.0000       0.187026         5.0892 
  36   0.0000       0.197217         5.3665 
*Only the first 10 virtual orbitals were printed.

                    ********************************
                    * MULLIKEN POPULATION ANALYSIS *
                    ********************************

-----------------------
MULLIKEN ATOMIC CHARGES
-----------------------
   0 C :    0.073992
   1 C :    0.122140
   2 C :   -0.221671
   3 C :    0.095785
   4 C :    0.010904
   5 C :    0.330428
   6 O :   -0.301665
   7 H :    0.083451
   8 H :    0.099782
   9 H :    0.098531
  10 H :    0.057194
  11 H :    0.070934
  12 H :    0.072109
  13 H :    0.117689
  14 H :    0.133437
  15 H :    0.156960
Sum of atomic charges:    1.0000000

--------------------------------
MULLIKEN REDUCED ORBITAL CHARGES
--------------------------------
  0 C s       :     2.955595  s :     2.955595
      pz      :     1.050728  p :     2.942097
      px      :     0.857275
      py      :     1.034094
      dz2     :     0.006826  d :     0.028316
      dxz     :     0.002667
      dyz     :     0.005753
      dx2y2   :     0.009570
      dxy     :     0.003500

  1 C s       :     3.140802  s :     3.140802
      pz      :     0.764754  p :     2.651631
      px      :     1.059518
      py      :     0.827359
      dz2     :     0.006157  d :     0.085427
      dxz     :     0.012046
      dyz     :     0.014358
      dx2y2   :     0.021878
      dxy     :     0.030988

  2 C s       :     3.102722  s :     3.102722
      pz      :     1.052686  p :     3.072596
      px      :     0.950455
      py      :     1.069456
      dz2     :     0.003697  d :     0.046353
      dxz     :     0.001689
      dyz     :     0.010525
      dx2y2   :     0.012263
      dxy     :     0.018180

  3 C s       :     2.952749  s :     2.952749
      pz      :     1.029717  p :     2.921213
      px      :     1.007339
      py      :     0.884157
      dz2     :     0.006576  d :     0.030253
      dxz     :     0.003864
      dyz     :     0.006546
      dx2y2   :     0.009594
      dxy     :     0.003674

  4 C s       :     3.328035  s :     3.328035
      pz      :     0.672129  p :     2.619174
      px      :     0.970641
      py      :     0.976403
      dz2     :     0.003562  d :     0.041887
      dxz     :     0.005347
      dyz     :     0.007628
      dx2y2   :     0.015502
      dxy     :     0.009848

  5 C s       :     2.842715  s :     2.842715
      pz      :     1.045142  p :     2.748500
      px      :     0.762875
      py      :     0.940483
      dz2     :     0.013420  d :     0.078357
      dxz     :     0.013526
      dyz     :     0.006570
      dx2y2   :     0.025903
      dxy     :     0.018937

  6 O s       :     3.744839  s :     3.744839
      pz      :     1.710090  p :     4.535245
      px      :     1.269306
      py      :     1.555849
      dz2     :     0.002685  d :     0.021581
      dxz     :     0.002794
      dyz     :     0.003278
      dx2y2   :     0.005980
      dxy     :     0.006845

  7 H s       :     0.891480  s :     0.891480
      pz      :     0.004234  p :     0.025069
      px      :     0.006078
      py      :     0.014757

  8 H s       :     0.874962  s :     0.874962
      pz      :     0.013015  p :     0.025256
      px      :     0.004854
      py      :     0.007387

  9 H s       :     0.876065  s :     0.876065
      pz      :     0.012593  p :     0.025404
      px      :     0.005137
      py      :     0.007674

 10 H s       :     0.918168  s :     0.918168
      pz      :     0.004513  p :     0.024638
      px      :     0.016191
      py      :     0.003934

 11 H s       :     0.904595  s :     0.904595
      pz      :     0.012497  p :     0.024471
      px      :     0.005843
      py      :     0.006130

 12 H s       :     0.903386  s :     0.903386
      pz      :     0.012200  p :     0.024505
      px      :     0.006334
      py      :     0.005972

 13 H s       :     0.856714  s :     0.856714
      pz      :     0.002347  p :     0.025596
      px      :     0.015365
      py      :     0.007885

 14 H s       :     0.838601  s :     0.838601
      pz      :     0.007532  p :     0.027962
      px      :     0.012493
      py      :     0.007937

 15 H s       :     0.814164  s :     0.814164
      pz      :     0.018305  p :     0.028876
      px      :     0.003145
      py      :     0.007426


                     *******************************
                     * LOEWDIN POPULATION ANALYSIS *
                     *******************************

----------------------
LOEWDIN ATOMIC CHARGES
----------------------
   0 C :   -0.030277
   1 C :    0.196369
   2 C :   -0.069261
   3 C :   -0.030457
   4 C :    0.205972
   5 C :    0.082924
   6 O :   -0.021862
   7 H :    0.061108
   8 H :    0.072730
   9 H :    0.073317
  10 H :    0.044513
  11 H :    0.051629
  12 H :    0.052967
  13 H :    0.082433
  14 H :    0.094710
  15 H :    0.133186

-------------------------------
LOEWDIN REDUCED ORBITAL CHARGES
-------------------------------
  0 C s       :     2.835287  s :     2.835287
      pz      :     1.075154  p :     3.125097
      px      :     0.970226
      py      :     1.079717
      dz2     :     0.016374  d :     0.069893
      dxz     :     0.006951
      dyz     :     0.013055
      dx2y2   :     0.023943
      dxy     :     0.009570

  1 C s       :     2.862074  s :     2.862074
      pz      :     0.761856  p :     2.761887
      px      :     1.056371
      py      :     0.943659
      dz2     :     0.012408  d :     0.179671
      dxz     :     0.019447
      dyz     :     0.028399
      dx2y2   :     0.050003
      dxy     :     0.069413

  2 C s       :     2.854822  s :     2.854822
      pz      :     1.008900  p :     3.104047
      px      :     1.024922
      py      :     1.070225
      dz2     :     0.008368  d :     0.110392
      dxz     :     0.003659
      dyz     :     0.017055
      dx2y2   :     0.034843
      dxy     :     0.046468

  3 C s       :     2.833639  s :     2.833639
      pz      :     1.073909  p :     3.123418
      px      :     1.067380
      py      :     0.982129
      dz2     :     0.015565  d :     0.073400
      dxz     :     0.008496
      dyz     :     0.016117
      dx2y2   :     0.023640
      dxy     :     0.009581

  4 C s       :     2.885319  s :     2.885319
      pz      :     0.667577  p :     2.812037
      px      :     1.063193
      py      :     1.081266
      dz2     :     0.007334  d :     0.096672
      dxz     :     0.008563
      dyz     :     0.014850
      dx2y2   :     0.037207
      dxy     :     0.028718

  5 C s       :     2.777117  s :     2.777117
      pz      :     1.045988  p :     2.962996
      px      :     0.857798
      py      :     1.059210
      dz2     :     0.030396  d :     0.176963
      dxz     :     0.028835
      dyz     :     0.013734
      dx2y2   :     0.060516
      dxy     :     0.043482

  6 O s       :     3.418929  s :     3.418929
      pz      :     1.681350  p :     4.564780
      px      :     1.302688
      py      :     1.580742
      dz2     :     0.004169  d :     0.038154
      dxz     :     0.005344
      dyz     :     0.003644
      dx2y2   :     0.011654
      dxy     :     0.013342

  7 H s       :     0.872175  s :     0.872175
      pz      :     0.011733  p :     0.066717
      px      :     0.016320
      py      :     0.038664

  8 H s       :     0.860978  s :     0.860978
      pz      :     0.033420  p :     0.066292
      px      :     0.013495
      py      :     0.019377

  9 H s       :     0.860321  s :     0.860321
      pz      :     0.032377  p :     0.066361
      px      :     0.013982
      py      :     0.020002

 10 H s       :     0.889934  s :     0.889934
      pz      :     0.012122  p :     0.065553
      px      :     0.042013
      py      :     0.011418

 11 H s       :     0.883929  s :     0.883929
      pz      :     0.032219  p :     0.064442
      px      :     0.015392
      py      :     0.016831

 12 H s       :     0.882624  s :     0.882624
      pz      :     0.031424  p :     0.064410
      px      :     0.016600
      py      :     0.016386

 13 H s       :     0.843894  s :     0.843894
      pz      :     0.008208  p :     0.073672
      px      :     0.042071
      py      :     0.023393

 14 H s       :     0.831985  s :     0.831985
      pz      :     0.019110  p :     0.073305
      px      :     0.033477
      py      :     0.020718

 15 H s       :     0.791993  s :     0.791993
      pz      :     0.045752  p :     0.074821
      px      :     0.011049
      py      :     0.018021


                      *****************************
                      * MAYER POPULATION ANALYSIS *
                      *****************************

  NA   - Mulliken gross atomic population
  ZA   - Total nuclear charge
  QA   - Mulliken gross atomic charge
  VA   - Mayer's total valence
  BVA  - Mayer's bonded valence
  FA   - Mayer's free valence

  ATOM       NA         ZA         QA         VA         BVA        FA
  0 C      5.9260     6.0000     0.0740     3.9168     3.9168     0.0000
  1 C      5.8779     6.0000     0.1221     3.9605     3.9605     0.0000
  2 C      6.2217     6.0000    -0.2217     3.9776     3.9776     0.0000
  3 C      5.9042     6.0000     0.0958     3.9085     3.9085     0.0000
  4 C      5.9891     6.0000     0.0109     3.8836     3.8836     0.0000
  5 C      5.6696     6.0000     0.3304     3.8006     3.8006     0.0000
  6 O      8.3017     8.0000    -0.3017     2.2575     2.2575     0.0000
  7 H      0.9165     1.0000     0.0835     0.9949     0.9949    -0.0000
  8 H      0.9002     1.0000     0.0998     0.9896     0.9896    -0.0000
  9 H      0.9015     1.0000     0.0985     0.9909     0.9909    -0.0000
 10 H      0.9428     1.0000     0.0572     0.9959     0.9959     0.0000
 11 H      0.9291     1.0000     0.0709     0.9855     0.9855     0.0000
 12 H      0.9279     1.0000     0.0721     0.9860     0.9860     0.0000
 13 H      0.8823     1.0000     0.1177     0.9857     0.9857    -0.0000
 14 H      0.8666     1.0000     0.1334     0.9845     0.9845     0.0000
 15 H      0.8430     1.0000     0.1570     0.9780     0.9780     0.0000

  Mayer bond orders larger than 0.100000
B(  0-C ,  1-C ) :   1.0773 B(  0-C ,  7-H ) :   0.9552 B(  0-C ,  8-H ) :   0.9352 
B(  0-C ,  9-H ) :   0.9374 B(  1-C ,  2-C ) :   1.4386 B(  1-C ,  6-O ) :   1.1864 
B(  2-C ,  3-C ) :   1.0344 B(  2-C ,  4-C ) :   1.4332 B(  3-C , 10-H ) :   0.9620 
B(  3-C , 11-H ) :   0.9594 B(  3-C , 12-H ) :   0.9595 B(  4-C ,  5-C ) :   1.1376 
B(  4-C , 13-H ) :   0.9912 B(  5-C ,  6-O ) :   0.9509 B(  5-C , 14-H ) :   0.9010 
B(  5-C , 15-H ) :   0.8149 

-------
TIMINGS
-------

Total SCF time: 0 days 0 hours 0 min 11 sec 

Total time                  ....      11.552 sec
Sum of individual times     ....      11.544 sec  ( 99.9%)

SCF preparation             ....       0.398 sec  (  3.4%)
Fock matrix formation       ....       9.705 sec  ( 84.0%)
  Startup                   ....       0.068 sec  (  0.7% of F)
  Split-RI-J                ....       0.486 sec  (  5.0% of F)
  Chain of spheres X        ....       5.352 sec  ( 55.1% of F)
  XC integration            ....       1.067 sec  ( 11.0% of F)
    XC Preparation          ....       0.000 sec  (  0.0% of XC)
    Basis function eval.    ....       0.398 sec  ( 37.3% of XC)
    Density eval.           ....       0.215 sec  ( 20.2% of XC)
    XC-Functional eval.     ....       0.063 sec  (  5.9% of XC)
    XC-Potential eval.      ....       0.243 sec  ( 22.8% of XC)
  CPCM terms                ....       1.469 sec  ( 15.1% of F)
Diagonalization             ....       0.000 sec  (  0.0%)
Density matrix formation    ....       0.513 sec  (  4.4%)
Total Energy calculation    ....       0.243 sec  (  2.1%)
Population analysis         ....       0.015 sec  (  0.1%)
Orbital Transformation      ....       0.115 sec  (  1.0%)
Orbital Orthonormalization  ....       0.000 sec  (  0.0%)
DIIS solution               ....       0.194 sec  (  1.7%)
SOSCF solution              ....       0.360 sec  (  3.1%)
Finished LeanSCF after  11.6 sec

Maximum memory used throughout the entire LEANSCF-calculation: 15.4 MB


           ************************************************************
           *        Program running with 8 parallel MPI-processes     *
           *              working on a common directory               *
           ************************************************************

------------------------------------------------------------------------------
                                ORCA  MP2 
------------------------------------------------------------------------------

Freezing NCore=14 chemical core electrons

----------------------
RI-MP2 ENERGY+GRADIENT
----------------------
Dimension of the orbital basis            ...  143
Dimension of the AuxC basis               ...  462
Memory devoted to MP2                     ... 8000 MB   
Data format for matrix containers         ... DOUBLE
Compression type for matrix containers    ... UNCOMPRESSED
Overall scaling of the MP2 energy         ...   2.700e-01

-----------------------
SHARK RI TRANSFORMATION
-----------------------

Number of basis functions                ...    143
Number of aux functions                  ...    462
Number of operators                      ...      1
Generation of IJK                        ... YES
Generation of IAK                        ... YES
Generation of ABK                        ... NO
Orbital Range Operator  0:    0-  25 to   26- 142

Aux basis identifier                     ...   AUXC
Contraction scheme used                  ... SEGMENTED
Do orthogonalization                     ... YES
All operator combinations                ... NO
Transpose (ia|K)                         ... NO
Integral generator used                  ... LIBINT
Starting integral generation + trafo... 
Half trafo (segmented) done. Total time =  0.1 sec. integrals=  0.0 sec trafo=  0.0 sec
Integral generation and half transformation done (  0.1 sec)

Reading or making V^(-1/2)          ... done (  0.0 sec)
Sorting IJK integrals               ... done (  0.0 sec)
Sorting IAK integrals               ... done (  0.0 sec)

SHARK RI integral transformation done. Total time =  0.1 sec.

Opening buffers                              ... done
Frozen core precalculation                   ... done

Starting loop over batches of integrals:

Operator 0  - window                       ... (  7- 25)x( 26-142)
Operator 0  - Memory available             ...  8000 MB
Operator 0  - Memory needed per MO         ...   0.4 MB
Operator 0  - Number of orbitals per batch ... 3
Operator 0  - Number of batches            ... 1

OPERATOR  0   PASS   0:  MOs     7 ...    9 +   10 ...   12 +   13 ...   15 +   16 ...   18
                            +   19 ...   21 +   22 ...   24 +   25 ...   25
  Reading integrals       ... ok
  Internal MO   9
Closing buffer GIPV ( 0.01 GB; CompressionRatio= 1.00)
Time spent in pair loops =     0.170 sec
Deleting buffers (Ka|jb) ...done

-----------------------------------------------
 RI-MP2 CORRELATION ENERGY:     -0.323688163 Eh
-----------------------------------------------


---------------------
MP2 DENSITY FORMATION
---------------------

Completing the external part of the density      ... done
Storing the unrelaxed density                    ... done

Re-sorting 3-index density container for op 0    ... done
Computing external part of the Lagrangian        ... done
Calculating the xc-kernel                        ... done
Calculating G(D)                                 ... done
Completing the Lagrangian                        ... done
Solving the Z-vector equations                   ... Using XC Grid                  ... (calc.grid_cpscf.tmp) 
Recalculating density on grid  ... (calc.grho_cpscf0.tmp) done
Calculating the xc-kernel      ... (calc.fxc_cpscf0.tmp) done

-------------------
SHARK CP-SCF DRIVER
-------------------

Dimension of the orbital basis          ...    143
Dimension of the CPSCF-problem          ...   3042
Number of operators                     ...      1
Max. number of iterations               ...    128
Convergence Tolerance                   ... 3.0e-05
Number of perturbations                 ...      1
Perturbation type                       ... REAL

----------------------------
POPLE LINEAR EQUATION SOLVER
----------------------------

  ITERATION   0:   ||err||_max =   5.2593e-02 (   0.5 sec)
  ITERATION   1:   ||err||_max =   1.8334e-02 (   0.5 sec)
  ITERATION   2:   ||err||_max =   8.3488e-03 (   0.5 sec)
  ITERATION   3:   ||err||_max =   1.7300e-03 (   0.5 sec)
  ITERATION   4:   ||err||_max =   7.0944e-04 (   0.5 sec)
  ITERATION   5:   ||err||_max =   1.9105e-04 (   0.5 sec)
  ITERATION   6:   ||err||_max =   5.8907e-05 (   0.5 sec)
  ITERATION   7:   ||err||_max =   1.8449e-05 (   0.5 sec)
done
Finalizing the relaxed density                   ... done
Transforming P to the AO basis                   ... done
Storing the relaxed density                      ... done

------------------------------------
ENERGY WEIGHTED DENSITY FINALIZATION
------------------------------------

Gathering the parts of the W-matrix              ... done
Forming the Z-density                            ... done
Transforming Z to the AO basis                   ... done
Calculating G(Z)                                 ... done
Finalizing the W-matrix                          ... done
Transforming W to the AO basis and storing       ... done

----------------------------------
MP2 DERIVATIVE INTEGRAL GENERATION
----------------------------------

Input SCF Electron Density              ... calc.scfp
Input Correlated Electron Density       ... calc.pmp2re
Input Energy Weighted Density           ... calc.wmp2.tmp

Nuclear repulsion gradient              ... done (  0.0 sec)
HCore & Overlap gradient  (SHARK)       ... done (  0.0 sec)
Two-electron RIJ gradient terms         ... done (  0.2 sec)

-----------------------------------------------------------
MP2 COSX Grid Generation
-----------------------------------------------------------

General Integration Accuracy     IntAcc      ... 4.871
Radial Grid Type                 RadialGrid  ... OptM3 with GC (2021)
Angular Grid (max. ang.)         AngularGrid ... 4 (Lebedev-302)
Angular grid pruning method      GridPruning ... 4 (adaptive)
Weight generation scheme         WeightScheme... mBecke (2022)
Basis function cutoff            BFCut       ... 1.0000e-12
Integration weight cutoff        WCut        ... 1.0000e-14
Partially contracted basis set               ... on
Rotationally invariant grid construction     ... off
Angular grids for H and He will be reduced by one unit

Total number of grid points                  ...    82645
Total number of batches                      ...      656
Average number of points per batch           ...      125
Average number of grid points per atom       ...     5165
UseSFitting                                  ... on
Two-electron COSX gradient terms        ... 
Integration Timings:
Total Time                  =     2.4 sec
Basis fcn evaluation        =     0.0 sec
Density evaluation          =     0.0 sec
A evaluation                =     2.1 sec
A derivative evaluation     =     0.0 sec
S-fit derivative evaluation =     0.0 sec
anal. over. der. evaluation =     0.0 sec
num. over. der. evaluation  =     0.2 sec
K(P) evaluation             =     0.0 sec
finalize                    =     0.0 sec

done (  2.9 sec)
CPCM gradient                           ... done (  0.3 sec)
DFT XC gradient                         ... Exchange-correlation gradient    ... done
done (  0.4 sec)
Empirical dispersion gradient           ... 
-------------------
DISPERSION GRADIENT
-------------------

   1   C   :   -0.000232914   -0.000089453    0.000014158
   2   C   :    0.000816882   -0.000093725   -0.000054818
   3   C   :    0.000139055   -0.000122404   -0.000002641
   4   C   :    0.000002381    0.000218975    0.000005189
   5   C   :   -0.000387108   -0.000264288    0.000014606
   6   C   :   -0.000330694    0.000165459    0.000032321
   7   O   :    0.000094541    0.000016768   -0.000004327
   8   H   :   -0.000123916   -0.000014526    0.000003629
   9   H   :   -0.000102476   -0.000046233    0.000034865
  10   H   :   -0.000108234   -0.000046607   -0.000024857
  11   H   :   -0.000032879    0.000127419    0.000002143
  12   H   :   -0.000001834    0.000129931   -0.000035768
  13   H   :    0.000001600    0.000127365    0.000038461
  14   H   :    0.000111393    0.000005980   -0.000000447
  15   H   :    0.000081899   -0.000065274    0.000008948
  16   H   :    0.000072305   -0.000049388   -0.000031463

Difference to translation invariance:
           :    0.0000000000    0.0000000000    0.0000000000

Difference to rotation invariance:
           :    0.0000000000   -0.0000000000    0.0000000000

Norm of the Dispersion gradient    ...    0.0011489365
RMS gradient                       ...    0.0001658347
MAX gradient                       ...    0.0008168817
done (  0.0 sec)

                *********************************************
                * UNRELAXED MP2 DENSITY POPULATION ANALYSIS *
                *********************************************

------------------------------------------------------------------------------
                           ORCA POPULATION ANALYSIS
------------------------------------------------------------------------------
Input electron density              ... calc.pmp2ur
BaseName (.gbw .S,...)              ... calc

                    ********************************
                    * MULLIKEN POPULATION ANALYSIS *
                    ********************************

-----------------------
MULLIKEN ATOMIC CHARGES
-----------------------
   0 C :    0.071889
   1 C :    0.114044
   2 C :   -0.216367
   3 C :    0.093318
   4 C :    0.003310
   5 C :    0.327429
   6 O :   -0.290510
   7 H :    0.084275
   8 H :    0.100448
   9 H :    0.099154
  10 H :    0.058014
  11 H :    0.071790
  12 H :    0.072964
  13 H :    0.118589
  14 H :    0.134200
  15 H :    0.157454
Sum of atomic charges:    1.0000000

--------------------------------
MULLIKEN REDUCED ORBITAL CHARGES
--------------------------------
  0 C s       :     2.956428  s :     2.956428
      pz      :     1.048918  p :     2.937659
      px      :     0.856328
      py      :     1.032414
      dz2     :     0.007899  d :     0.034023
      dxz     :     0.003969
      dyz     :     0.006858
      dx2y2   :     0.010561
      dxy     :     0.004735
  1 C s       :     3.139858  s :     3.139858
      pz      :     0.770611  p :     2.655551
      px      :     1.056994
      py      :     0.827945
      dz2     :     0.006970  d :     0.090547
      dxz     :     0.013117
      dyz     :     0.015375
      dx2y2   :     0.023141
      dxy     :     0.031945
  2 C s       :     3.103170  s :     3.103170
      pz      :     1.044121  p :     3.060275
      px      :     0.949064
      py      :     1.067090
      dz2     :     0.004790  d :     0.052922
      dxz     :     0.003275
      dyz     :     0.011768
      dx2y2   :     0.013703
      dxy     :     0.019386
  3 C s       :     2.953530  s :     2.953530
      pz      :     1.028415  p :     2.917366
      px      :     1.005863
      py      :     0.883088
      dz2     :     0.007631  d :     0.035786
      dxz     :     0.004981
      dyz     :     0.007703
      dx2y2   :     0.010608
      dxy     :     0.004863
  4 C s       :     3.326782  s :     3.326782
      pz      :     0.679468  p :     2.622446
      px      :     0.968534
      py      :     0.974445
      dz2     :     0.004363  d :     0.047461
      dxz     :     0.006371
      dyz     :     0.008751
      dx2y2   :     0.016662
      dxy     :     0.011315
  5 C s       :     2.843470  s :     2.843470
      pz      :     1.042664  p :     2.744800
      px      :     0.763359
      py      :     0.938777
      dz2     :     0.014520  d :     0.084300
      dxz     :     0.014674
      dyz     :     0.008063
      dx2y2   :     0.026827
      dxy     :     0.020216
  6 O s       :     3.744019  s :     3.744019
      pz      :     1.701814  p :     4.518510
      px      :     1.265835
      py      :     1.550861
      dz2     :     0.003922  d :     0.027981
      dxz     :     0.004137
      dyz     :     0.004559
      dx2y2   :     0.007258
      dxy     :     0.008105
  7 H s       :     0.889499  s :     0.889499
      pz      :     0.004723  p :     0.026226
      px      :     0.006532
      py      :     0.014970
  8 H s       :     0.873165  s :     0.873165
      pz      :     0.013263  p :     0.026387
      px      :     0.005336
      py      :     0.007788
  9 H s       :     0.874298  s :     0.874298
      pz      :     0.012856  p :     0.026549
      px      :     0.005621
      py      :     0.008072
 10 H s       :     0.916120  s :     0.916120
      pz      :     0.005016  p :     0.025866
      px      :     0.016386
      py      :     0.004464
 11 H s       :     0.902537  s :     0.902537
      pz      :     0.012776  p :     0.025673
      px      :     0.006305
      py      :     0.006592
 12 H s       :     0.901327  s :     0.901327
      pz      :     0.012487  p :     0.025709
      px      :     0.006783
      py      :     0.006439
 13 H s       :     0.854844  s :     0.854844
      pz      :     0.002863  p :     0.026568
      px      :     0.015503
      py      :     0.008203
 14 H s       :     0.836853  s :     0.836853
      pz      :     0.007930  p :     0.028946
      px      :     0.012714
      py      :     0.008302
 15 H s       :     0.812592  s :     0.812592
      pz      :     0.018413  p :     0.029955
      px      :     0.003632
      py      :     0.007910


                     *******************************
                     * LOEWDIN POPULATION ANALYSIS *
                     *******************************

----------------------
LOEWDIN ATOMIC CHARGES
----------------------
   0 C :   -0.029190
   1 C :    0.187716
   2 C :   -0.063978
   3 C :   -0.029377
   4 C :    0.198849
   5 C :    0.082146
   6 O :   -0.011802
   7 H :    0.061011
   8 H :    0.072569
   9 H :    0.073121
  10 H :    0.044404
  11 H :    0.051670
  12 H :    0.053012
  13 H :    0.082327
  14 H :    0.094681
  15 H :    0.132841

-------------------------------
LOEWDIN REDUCED ORBITAL CHARGES
-------------------------------
  0 C s       :     2.835154  s :     2.835154
      pz      :     1.072385  p :     3.117378
      px      :     0.967983
      py      :     1.077010
      dz2     :     0.017663  d :     0.076658
      dxz     :     0.008407
      dyz     :     0.014399
      dx2y2   :     0.025171
      dxy     :     0.011017
  1 C s       :     2.862275  s :     2.862275
      pz      :     0.767307  p :     2.764156
      px      :     1.053797
      py      :     0.943052
      dz2     :     0.013745  d :     0.185852
      dxz     :     0.020541
      dyz     :     0.029321
      dx2y2   :     0.051484
      dxy     :     0.070762
  2 C s       :     2.855204  s :     2.855204
      pz      :     1.001106  p :     3.090082
      px      :     1.022049
      py      :     1.066928
      dz2     :     0.010072  d :     0.118692
      dxz     :     0.005452
      dyz     :     0.018353
      dx2y2   :     0.036650
      dxy     :     0.048164
  3 C s       :     2.833522  s :     2.833522
      pz      :     1.071327  p :     3.115952
      px      :     1.064834
      py      :     0.979791
      dz2     :     0.016834  d :     0.079904
      dxz     :     0.009744
      dyz     :     0.017442
      dx2y2   :     0.024956
      dxy     :     0.010928
  4 C s       :     2.884827  s :     2.884827
      pz      :     0.674464  p :     2.812787
      px      :     1.060076
      py      :     1.078247
      dz2     :     0.008610  d :     0.103537
      dxz     :     0.009589
      dyz     :     0.016003
      dx2y2   :     0.038844
      dxy     :     0.030492
  5 C s       :     2.777409  s :     2.777409
      pz      :     1.042705  p :     2.956405
      px      :     0.857344
      py      :     1.056356
      dz2     :     0.031988  d :     0.184040
      dxz     :     0.029990
      dyz     :     0.015408
      dx2y2   :     0.061767
      dxy     :     0.044888
  6 O s       :     3.418406  s :     3.418406
      pz      :     1.673113  p :     4.548125
      px      :     1.299136
      py      :     1.575876
      dz2     :     0.005606  d :     0.045271
      dxz     :     0.006715
      dyz     :     0.004965
      dx2y2   :     0.013127
      dxy     :     0.014858
  7 H s       :     0.870071  s :     0.870071
      pz      :     0.012320  p :     0.068918
      px      :     0.017024
      py      :     0.039573
  8 H s       :     0.858986  s :     0.858986
      pz      :     0.034241  p :     0.068446
      px      :     0.014155
      py      :     0.020050
  9 H s       :     0.858347  s :     0.858347
      pz      :     0.033197  p :     0.068531
      px      :     0.014648
      py      :     0.020686
 10 H s       :     0.887738  s :     0.887738
      pz      :     0.012714  p :     0.067858
      px      :     0.043054
      py      :     0.012089
 11 H s       :     0.881613  s :     0.881613
      pz      :     0.033093  p :     0.066717
      px      :     0.016048
      py      :     0.017576
 12 H s       :     0.880306  s :     0.880306
      pz      :     0.032288  p :     0.066681
      px      :     0.017270
      py      :     0.017123
 13 H s       :     0.841822  s :     0.841822
      pz      :     0.008952  p :     0.075851
      px      :     0.042846
      py      :     0.024053
 14 H s       :     0.830022  s :     0.830022
      pz      :     0.019681  p :     0.075297
      px      :     0.034234
      py      :     0.021381
 15 H s       :     0.790234  s :     0.790234
      pz      :     0.046560  p :     0.076924
      px      :     0.011727
      py      :     0.018638


                      *****************************
                      * MAYER POPULATION ANALYSIS *
                      *****************************

  NA   - Mulliken gross atomic population
  ZA   - Total nuclear charge
  QA   - Mulliken gross atomic charge
  VA   - Mayer's total valence
  BVA  - Mayer's bonded valence
  FA   - Mayer's free valence

  ATOM       NA         ZA         QA         VA         BVA        FA
  0 C      5.9281     6.0000     0.0719     3.9488     3.8483     0.1005
  1 C      5.8860     6.0000     0.1140     3.9850     3.8451     0.1399
  2 C      6.2164     6.0000    -0.2164     4.0090     3.8570     0.1520
  3 C      5.9067     6.0000     0.0933     3.9397     3.8391     0.1006
  4 C      5.9967     6.0000     0.0033     3.9126     3.7726     0.1401
  5 C      5.6726     6.0000     0.3274     3.8281     3.7251     0.1030
  6 O      8.2905     8.0000    -0.2905     2.3520     2.1917     0.1602
  7 H      0.9157     1.0000     0.0843     0.9980     0.9786     0.0195
  8 H      0.8996     1.0000     0.1004     0.9927     0.9725     0.0202
  9 H      0.9008     1.0000     0.0992     0.9941     0.9737     0.0204
 10 H      0.9420     1.0000     0.0580     0.9995     0.9793     0.0202
 11 H      0.9282     1.0000     0.0718     0.9891     0.9686     0.0204
 12 H      0.9270     1.0000     0.0730     0.9895     0.9690     0.0205
 13 H      0.8814     1.0000     0.1186     0.9883     0.9700     0.0182
 14 H      0.8658     1.0000     0.1342     0.9868     0.9671     0.0197
 15 H      0.8425     1.0000     0.1575     0.9807     0.9572     0.0234

  Mayer bond orders larger than 0.100000
B(  0-C ,  1-C ) :   1.0558 B(  0-C ,  7-H ) :   0.9401 B(  0-C ,  8-H ) :   0.9202 
B(  0-C ,  9-H ) :   0.9223 B(  1-C ,  2-C ) :   1.3961 B(  1-C ,  6-O ) :   1.1540 
B(  2-C ,  3-C ) :   1.0133 B(  2-C ,  4-C ) :   1.3837 B(  3-C , 10-H ) :   0.9466 
B(  3-C , 11-H ) :   0.9438 B(  3-C , 12-H ) :   0.9438 B(  4-C ,  5-C ) :   1.1143 
B(  4-C , 13-H ) :   0.9768 B(  5-C ,  6-O ) :   0.9299 B(  5-C , 14-H ) :   0.8873 
B(  5-C , 15-H ) :   0.8013 


                *******************************************
                * RELAXED MP2 DENSITY POPULATION ANALYSIS *
                *******************************************

------------------------------------------------------------------------------
                           ORCA POPULATION ANALYSIS
------------------------------------------------------------------------------
Input electron density              ... calc.pmp2re
BaseName (.gbw .S,...)              ... calc

                    ********************************
                    * MULLIKEN POPULATION ANALYSIS *
                    ********************************

-----------------------
MULLIKEN ATOMIC CHARGES
-----------------------
   0 C :    0.065395
   1 C :    0.082481
   2 C :   -0.162262
   3 C :    0.077831
   4 C :   -0.025753
   5 C :    0.310392
   6 O :   -0.230566
   7 H :    0.081461
   8 H :    0.098820
   9 H :    0.097490
  10 H :    0.056985
  11 H :    0.073252
  12 H :    0.074528
  13 H :    0.104818
  14 H :    0.135032
  15 H :    0.160096
Sum of atomic charges:    1.0000000

--------------------------------
MULLIKEN REDUCED ORBITAL CHARGES
--------------------------------
  0 C s       :     2.949623  s :     2.949623
      pz      :     1.046409  p :     2.952282
      px      :     0.876069
      py      :     1.029804
      dz2     :     0.007514  d :     0.032701
      dxz     :     0.004080
      dyz     :     0.006595
      dx2y2   :     0.009844
      dxy     :     0.004668
  1 C s       :     3.142900  s :     3.142900
      pz      :     0.809107  p :     2.687012
      px      :     1.044102
      py      :     0.833803
      dz2     :     0.006686  d :     0.087607
      dxz     :     0.012780
      dyz     :     0.014417
      dx2y2   :     0.022720
      dxy     :     0.031004
  2 C s       :     3.109308  s :     3.109308
      pz      :     1.004025  p :     3.001523
      px      :     0.952203
      py      :     1.045295
      dz2     :     0.004611  d :     0.051432
      dxz     :     0.003541
      dyz     :     0.011542
      dx2y2   :     0.013061
      dxy     :     0.018677
  3 C s       :     2.949567  s :     2.949567
      pz      :     1.031622  p :     2.938325
      px      :     1.007858
      py      :     0.898845
      dz2     :     0.007276  d :     0.034277
      dxz     :     0.004814
      dyz     :     0.007297
      dx2y2   :     0.010068
      dxy     :     0.004822
  4 C s       :     3.329885  s :     3.329885
      pz      :     0.740784  p :     2.650380
      px      :     0.947957
      py      :     0.961639
      dz2     :     0.004104  d :     0.045488
      dxz     :     0.005857
      dyz     :     0.008433
      dx2y2   :     0.016098
      dxy     :     0.010996
  5 C s       :     2.844075  s :     2.844075
      pz      :     1.039800  p :     2.763182
      px      :     0.770357
      py      :     0.953026
      dz2     :     0.013843  d :     0.082350
      dxz     :     0.014138
      dyz     :     0.008658
      dx2y2   :     0.025506
      dxy     :     0.020206
  6 O s       :     3.738828  s :     3.738828
      pz      :     1.659832  p :     4.463943
      px      :     1.260000
      py      :     1.544110
      dz2     :     0.003832  d :     0.027795
      dxz     :     0.004245
      dyz     :     0.004625
      dx2y2   :     0.007194
      dxy     :     0.007899
  7 H s       :     0.892883  s :     0.892883
      pz      :     0.004851  p :     0.025655
      px      :     0.006438
      py      :     0.014366
  8 H s       :     0.875325  s :     0.875325
      pz      :     0.012787  p :     0.025855
      px      :     0.005358
      py      :     0.007710
  9 H s       :     0.876478  s :     0.876478
      pz      :     0.012405  p :     0.026032
      px      :     0.005644
      py      :     0.007984
 10 H s       :     0.917673  s :     0.917673
      pz      :     0.005128  p :     0.025342
      px      :     0.015697
      py      :     0.004518
 11 H s       :     0.901517  s :     0.901517
      pz      :     0.012348  p :     0.025231
      px      :     0.006337
      py      :     0.006546
 12 H s       :     0.900193  s :     0.900193
      pz      :     0.012082  p :     0.025278
      px      :     0.006785
      py      :     0.006411
 13 H s       :     0.869328  s :     0.869328
      pz      :     0.003222  p :     0.025855
      px      :     0.014690
      py      :     0.007943
 14 H s       :     0.836618  s :     0.836618
      pz      :     0.007901  p :     0.028350
      px      :     0.012216
      py      :     0.008233
 15 H s       :     0.810163  s :     0.810163
      pz      :     0.017881  p :     0.029741
      px      :     0.003821
      py      :     0.008039


                     *******************************
                     * LOEWDIN POPULATION ANALYSIS *
                     *******************************

----------------------
LOEWDIN ATOMIC CHARGES
----------------------
   0 C :   -0.035986
   1 C :    0.169265
   2 C :   -0.043391
   3 C :   -0.035469
   4 C :    0.165567
   5 C :    0.075650
   6 O :    0.021642
   7 H :    0.062338
   8 H :    0.074000
   9 H :    0.074530
  10 H :    0.046115
  11 H :    0.055264
  12 H :    0.056755
  13 H :    0.078476
  14 H :    0.097586
  15 H :    0.137659

-------------------------------
LOEWDIN REDUCED ORBITAL CHARGES
-------------------------------
  0 C s       :     2.836026  s :     2.836026
      pz      :     1.072812  p :     3.125333
      px      :     0.974034
      py      :     1.078488
      dz2     :     0.017057  d :     0.074627
      dxz     :     0.008643
      dyz     :     0.014005
      dx2y2   :     0.024038
      dxy     :     0.010883
  1 C s       :     2.862246  s :     2.862246
      pz      :     0.797370  p :     2.785514
      px      :     1.047972
      py      :     0.940172
      dz2     :     0.013518  d :     0.182975
      dxz     :     0.019999
      dyz     :     0.027623
      dx2y2   :     0.051420
      dxy     :     0.070415
  2 C s       :     2.859197  s :     2.859197
      pz      :     0.971803  p :     3.066616
      px      :     1.028966
      py      :     1.065846
      dz2     :     0.009853  d :     0.117578
      dxz     :     0.006105
      dyz     :     0.018436
      dx2y2   :     0.035818
      dxy     :     0.047366
  3 C s       :     2.834488  s :     2.834488
      pz      :     1.073966  p :     3.123554
      px      :     1.067436
      py      :     0.982151
      dz2     :     0.016315  d :     0.077427
      dxz     :     0.009476
      dyz     :     0.016578
      dx2y2   :     0.024201
      dxy     :     0.010857
  4 C s       :     2.882413  s :     2.882413
      pz      :     0.727593  p :     2.850079
      px      :     1.051916
      py      :     1.070570
      dz2     :     0.008440  d :     0.101941
      dxz     :     0.008847
      dyz     :     0.015607
      dx2y2   :     0.038746
      dxy     :     0.030300
  5 C s       :     2.779938  s :     2.779938
      pz      :     1.041433  p :     2.963205
      px      :     0.858410
      py      :     1.063362
      dz2     :     0.030862  d :     0.181208
      dxz     :     0.028894
      dyz     :     0.016673
      dx2y2   :     0.060049
      dxy     :     0.044731
  6 O s       :     3.422139  s :     3.422139
      pz      :     1.636370  p :     4.510704
      px      :     1.300046
      py      :     1.574288
      dz2     :     0.005601  d :     0.045514
      dxz     :     0.006880
      dyz     :     0.005095
      dx2y2   :     0.013143
      dxy     :     0.014797
  7 H s       :     0.868913  s :     0.868913
      pz      :     0.012397  p :     0.068748
      px      :     0.017133
      py      :     0.039218
  8 H s       :     0.857725  s :     0.857725
      pz      :     0.033940  p :     0.068275
      px      :     0.014347
      py      :     0.019988
  9 H s       :     0.857092  s :     0.857092
      pz      :     0.032916  p :     0.068378
      px      :     0.014840
      py      :     0.020621
 10 H s       :     0.886098  s :     0.886098
      pz      :     0.012767  p :     0.067787
      px      :     0.042761
      py      :     0.012260
 11 H s       :     0.878048  s :     0.878048
      pz      :     0.032911  p :     0.066688
      px      :     0.016096
      py      :     0.017681
 12 H s       :     0.876581  s :     0.876581
      pz      :     0.032115  p :     0.066664
      px      :     0.017309
      py      :     0.017240
 13 H s       :     0.846072  s :     0.846072
      pz      :     0.010184  p :     0.075452
      px      :     0.041661
      py      :     0.023607
 14 H s       :     0.827129  s :     0.827129
      pz      :     0.019614  p :     0.075285
      px      :     0.034072
      py      :     0.021599
 15 H s       :     0.785008  s :     0.785008
      pz      :     0.046380  p :     0.077334
      px      :     0.011961
      py      :     0.018992


                      *****************************
                      * MAYER POPULATION ANALYSIS *
                      *****************************

  NA   - Mulliken gross atomic population
  ZA   - Total nuclear charge
  QA   - Mulliken gross atomic charge
  VA   - Mayer's total valence
  BVA  - Mayer's bonded valence
  FA   - Mayer's free valence

  ATOM       NA         ZA         QA         VA         BVA        FA
  0 C      5.9346     6.0000     0.0654     3.9566     3.8564     0.1002
  1 C      5.9175     6.0000     0.0825     4.0277     3.8913     0.1364
  2 C      6.1623     6.0000    -0.1623     4.0218     3.8738     0.1479
  3 C      5.9222     6.0000     0.0778     3.9485     3.8479     0.1006
  4 C      6.0258     6.0000    -0.0258     3.9452     3.8103     0.1349
  5 C      5.6896     6.0000     0.3104     3.8388     3.7367     0.1022
  6 O      8.2306     8.0000    -0.2306     2.4351     2.2794     0.1557
  7 H      0.9185     1.0000     0.0815     0.9991     0.9797     0.0194
  8 H      0.9012     1.0000     0.0988     0.9935     0.9734     0.0201
  9 H      0.9025     1.0000     0.0975     0.9949     0.9746     0.0203
 10 H      0.9430     1.0000     0.0570     0.9998     0.9797     0.0201
 11 H      0.9267     1.0000     0.0733     0.9898     0.9694     0.0203
 12 H      0.9255     1.0000     0.0745     0.9902     0.9698     0.0204
 13 H      0.8952     1.0000     0.1048     0.9900     0.9720     0.0180
 14 H      0.8650     1.0000     0.1350     0.9861     0.9665     0.0195
 15 H      0.8399     1.0000     0.1601     0.9798     0.9567     0.0231

  Mayer bond orders larger than 0.100000
B(  0-C ,  1-C ) :   1.0763 B(  0-C ,  7-H ) :   0.9351 B(  0-C ,  8-H ) :   0.9158 
B(  0-C ,  9-H ) :   0.9178 B(  1-C ,  2-C ) :   1.3634 B(  1-C ,  6-O ) :   1.1896 
B(  2-C ,  3-C ) :   1.0379 B(  2-C ,  4-C ) :   1.3936 B(  3-C , 10-H ) :   0.9415 
B(  3-C , 11-H ) :   0.9385 B(  3-C , 12-H ) :   0.9383 B(  4-C ,  5-C ) :   1.1130 
B(  4-C ,  6-O ) :   0.1018 B(  4-C , 13-H ) :   0.9782 B(  5-C ,  6-O ) :   0.9515 
B(  5-C , 14-H ) :   0.8795 B(  5-C , 15-H ) :   0.7916 


-------
TIMINGS
-------

Total time                :    9.850 sec
Integral trafo            :    0.089 sec (  0.9%)
FC preparation            :    0.025 sec (  0.3%)
I/O of integrals          :    0.030 sec (  0.3%)
K(i,j) operators          :    0.023 sec (  0.2%)
T(i,j) pair energies      :    0.005 sec (  0.1%)
V**(-1/2)                 :    0.084 sec (  0.9%)
Gamma(ia|P)               :    0.021 sec (  0.2%)
Gamma-Trafo               :    0.011 sec (  0.1%)
D(virtual)                :    0.001 sec (  0.0%)
D(internal)               :    0.023 sec (  0.2%)
W(virtual)                :    0.002 sec (  0.0%)
W(internal)               :    0.027 sec (  0.3%)
L(virtual)                :    0.038 sec (  0.4%)
L(internal)               :    0.004 sec (  0.0%)
XC kernel                 :    0.017 sec (  0.2%)
G(D)                      :    0.760 sec (  7.7%)
G(Z)                      :    0.743 sec (  7.5%)
Z-vector solution         :    3.704 sec ( 37.6%)
3-index derivative        :    0.107 sec (  1.1%)
2-index derivative        :    0.029 sec (  0.3%)
Fock matrix gradient      :    3.868 sec ( 39.3%)


---------------------------------------
MP2 TOTAL ENERGY:     -308.485410263 Eh
---------------------------------------

The final MP2 gradient
  0:  -0.00386772   0.01216489   0.00303970
  1:   0.03083564   0.05253100  -0.00961132
  2:  -0.08351265  -0.05840961   0.00329376
  3:  -0.00090424  -0.00276322  -0.00108467
  4:   0.04722025  -0.12876912  -0.01191496
  5:  -0.03385059   0.07724713   0.01629662
  6:   0.06341015   0.01687159  -0.00969948
  7:  -0.00843127   0.00584252  -0.00089503
  8:  -0.00133547  -0.00161127   0.00657630
  9:   0.00052390  -0.00103544  -0.00678261
 10:  -0.00685043   0.00322022   0.00064725
 11:   0.00243016   0.00316894  -0.00680255
 12:   0.00259626   0.00288655   0.00701924
 13:  -0.00518185  -0.00436684   0.00577828
 14:   0.00544937   0.01820715  -0.01884448
 15:  -0.00851363   0.00474087   0.02297220

-----------------------------------
NORM OF THE MP2 GRADIENT:  0.216602
-----------------------------------

Maximum memory used throughout the entire MP2-calculation: 29.7 MB


-------------------------------------------------------------------------------
                          DFT DISPERSION CORRECTION                            
                                                                               
                              DFTD3 V3.1  Rev 1                                
                          USING Becke-Johnson damping                          
-------------------------------------------------------------------------------
The B2PLYP functional is recognized
Active option DFTDOPT                   ...         4   

molecular C6(AA) [au] = 2154.570825 


            DFT-D V3
 parameters
 s6 scaling factor         :     0.6400 
 a1 scaling factor         :     0.3065 
 s8 scaling factor         :     0.9147 
 a2 scaling factor         :     5.0570 
 ad hoc parameters k1-k3   :    16.0000     1.3333    -4.0000 

 Edisp/kcal,au: -6.356565579768  -0.010129830966 
 E6   /kcal   :  -3.653956409 
 E8   /kcal   :  -2.702609170 
 % E8         :  42.516814095 

-------------------------   ----------------
Dispersion correction           -0.010129831
-------------------------   ----------------


-------------------------   --------------------
FINAL SINGLE POINT ENERGY      -308.495540093994
-------------------------   --------------------

------------------------------------------------------------------------------
                         ORCA GEOMETRY RELAXATION STEP
------------------------------------------------------------------------------

Reading the OPT-File                    .... done
Getting information on internals        .... done
Copying old internal coords+grads       .... done
Making the new internal coordinates     .... (2022 redundants) done
Validating the new internal coordinates .... (2022 redundants) done
Calculating the B-matrix                .... done
Calculating the G,G- and P matrices     .... done
Transforming gradient to internals      .... done
Projecting the internal gradient        .... done
Number of atoms                         ....  16
Number of internal coordinates          ....  72
Current Energy                          ....  -308.495540094 Eh
Current gradient norm                   ....     0.216601828 Eh/bohr
Maximum allowed component of the step   ....  0.300
Current trust radius                    ....  0.300
Evaluating the initial hessian          ....  (Almloef) done
Projecting the Hessian                  .... done
Forming the augmented Hessian           .... done
Diagonalizing the augmented Hessian     .... done
Last element of RFO vector              ....  0.961331977
Lowest eigenvalues of augmented Hessian:
 -0.041893133  0.012209348  0.013421288  0.021927120  0.025305406
Length of the computed step             ....  0.286469340
The final length of the internal step   ....  0.286469340
Converting the step to Cartesian space:
 Initial RMS(Int)=    0.0337607355
Transforming coordinates:
 Iter   0:  RMS(Cart)=    0.0534801166 RMS(Int)=    0.0337639892
 Iter   5:  RMS(Cart)=    0.0000000237 RMS(Int)=    0.0000000199
done
Storing new coordinates                 .... done

                                .--------------------.
          ----------------------|Geometry convergence|-------------------------
          Item                value                   Tolerance       Converged
          ---------------------------------------------------------------------
          RMS gradient        0.0196437113            0.0000300000      NO
          MAX gradient        0.1154968341            0.0001000000      NO
          RMS step            0.0337607355            0.0006000000      NO
          MAX step            0.1454727559            0.0010000000      NO
          ........................................................
          Max(Bonds)      0.0770      Max(Angles)    3.38
          Max(Dihed)        4.79      Max(Improp)    0.00
          ---------------------------------------------------------------------

The optimization has not yet converged - more geometry cycles are needed


    ---------------------------------------------------------------------------
                         Redundant Internal Coordinates
                            (Angstroem and degrees)

        Definition                    Value    dE/dq     Step     New-Value
    ----------------------------------------------------------------------------
     1. B(C   1,C   0)                1.4941  0.012660 -0.0143    1.4798   
     2. B(C   2,C   1)                1.3366 -0.082338  0.0527    1.3893   
     3. B(C   3,C   2)                1.5074  0.006992 -0.0083    1.4992   
     4. B(C   4,C   2)                1.4552  0.045090 -0.0438    1.4114   
     5. B(C   5,C   4)                1.3323 -0.115497  0.0770    1.4093   
     6. B(O   6,C   5)                1.3503 -0.040636  0.0320    1.3823   
     7. B(O   6,C   1)                1.3502  0.013486 -0.0122    1.3380   
     8. B(H   7,C   0)                1.1056  0.008873 -0.0123    1.0933   
     9. B(H   8,C   0)                1.1091  0.006595 -0.0092    1.0998   
    10. B(H   9,C   0)                1.1097  0.005825 -0.0082    1.1015   
    11. B(H  10,C   3)                1.1064  0.007294 -0.0101    1.0962   
    12. B(H  11,C   3)                1.1100  0.007865 -0.0111    1.0989   
    13. B(H  12,C   3)                1.1108  0.007948 -0.0112    1.0996   
    14. B(H  13,C   4)                1.0822 -0.006521  0.0084    1.0906   
    15. B(H  14,C   5)                1.0850 -0.012345  0.0160    1.1010   
    16. B(H  15,C   5)                1.0877 -0.024567  0.0321    1.1197   
    17. A(C   1,C   0,H   7)          113.07  0.008138   -1.28    111.80   
    18. A(C   1,C   0,H   9)          107.32 -0.005075    0.85    108.17   
    19. A(H   7,C   0,H   9)          108.36 -0.002562    0.57    108.93   
    20. A(H   8,C   0,H   9)          109.10  0.003345   -0.58    108.52   
    21. A(C   1,C   0,H   8)          109.47 -0.001333    0.14    109.61   
    22. A(H   7,C   0,H   8)          109.43 -0.002576    0.31    109.73   
    23. A(C   2,C   1,O   6)          110.23 -0.020683    2.04    112.28   
    24. A(C   0,C   1,O   6)          121.40  0.026785   -3.11    118.29   
    25. A(C   0,C   1,C   2)          128.37 -0.006099    1.06    129.43   
    26. A(C   1,C   2,C   4)          105.06 -0.000268   -0.08    104.98   
    27. A(C   3,C   2,C   4)          125.27 -0.000401    0.11    125.38   
    28. A(C   1,C   2,C   3)          129.66  0.000674   -0.03    129.64   
    29. A(H  10,C   3,H  12)          107.70 -0.001484    0.27    107.97   
    30. A(H  11,C   3,H  12)          108.42  0.001049   -0.16    108.27   
    31. A(H  10,C   3,H  11)          108.28 -0.000989    0.13    108.41   
    32. A(C   2,C   3,H  11)          110.00 -0.000638    0.09    110.09   
    33. A(C   2,C   3,H  10)          112.79  0.003124   -0.51    112.28   
    34. A(C   2,C   3,H  12)          109.53 -0.001116    0.19    109.72   
    35. A(C   5,C   4,H  13)          126.41 -0.001801   -0.02    126.39   
    36. A(C   2,C   4,H  13)          126.83 -0.000085   -0.25    126.58   
    37. A(C   2,C   4,C   5)          106.72  0.001886    0.29    107.01   
    38. A(H  14,C   5,H  15)           98.51 -0.001494    0.96     99.46   
    39. A(C   4,C   5,H  15)          102.87 -0.000459    0.47    103.34   
    40. A(O   6,C   5,H  14)          123.76  0.015277   -3.38    120.38   
    41. A(C   4,C   5,H  14)          114.69 -0.018362    2.19    116.88   
    42. A(O   6,C   5,H  15)          104.32 -0.006309    1.48    105.80   
    43. A(C   4,C   5,O   6)          109.18  0.008176   -0.72    108.46   
    44. A(C   1,O   6,C   5)          108.17  0.010871   -1.39    106.78   
    45. D(O   6,C   1,C   0,H   7)   -179.20  0.000369    0.17   -179.03   
    46. D(C   2,C   1,C   0,H   9)    120.02 -0.000365   -0.16    119.86   
    47. D(O   6,C   1,C   0,H   8)     58.51 -0.000942    0.55     59.07   
    48. D(C   2,C   1,C   0,H   7)      0.59  0.001319   -0.67     -0.09   
    49. D(C   2,C   1,C   0,H   8)   -121.70  0.000008   -0.29   -121.99   
    50. D(C   3,C   2,C   1,C   0)      2.23 -0.000366    0.24      2.47   
    51. D(C   3,C   2,C   1,O   6)   -177.96  0.000579   -0.54   -178.50   
    52. D(C   4,C   2,C   1,O   6)      1.70  0.001480   -0.69      1.01   
    53. D(C   4,C   2,C   1,C   0)   -178.10  0.000534    0.09   -178.02   
    54. D(H  12,C   3,C   2,C   1)    118.78  0.000077    0.01    118.79   
    55. D(H  11,C   3,C   2,C   4)     58.25 -0.000776    0.17     58.42   
    56. D(H  11,C   3,C   2,C   1)   -122.15  0.000290   -0.01   -122.16   
    57. D(H  10,C   3,C   2,C   4)    179.24 -0.000378    0.06    179.30   
    58. D(H  10,C   3,C   2,C   1)     -1.16  0.000688   -0.13     -1.28   
    59. D(C   5,C   4,C   2,C   1)      3.37 -0.001290    0.12      3.50   
    60. D(H  13,C   4,C   2,C   3)      5.31 -0.000397   -0.54      4.77   
    61. D(H  13,C   4,C   2,C   1)   -174.38 -0.001251   -0.40   -174.77   
    62. D(C   5,C   4,C   2,C   3)   -176.94 -0.000437   -0.02   -176.96   
    63. D(H  14,C   5,C   4,H  13)     26.74 -0.012247    4.79     31.53   
    64. D(H  14,C   5,C   4,C   2)   -151.02 -0.012257    4.29   -146.74   
    65. D(O   6,C   5,C   4,H  13)    170.58  0.000724    1.02    171.60   
    66. D(H  15,C   5,C   4,C   2)    103.19 -0.003528    2.12    105.31   
    67. D(O   6,C   5,C   4,C   2)     -7.18  0.000714    0.51     -6.67   
    68. D(C   1,O   6,C   5,H  15)   -101.03  0.002099   -2.08   -103.12   
    69. D(C   1,O   6,C   5,H  14)    148.22  0.001141   -2.76    145.46   
    70. D(C   1,O   6,C   5,C   4)      8.37  0.001900   -1.16      7.21   
    71. D(C   5,O   6,C   1,C   2)     -6.16 -0.000356    1.02     -5.14   
    72. D(C   5,O   6,C   1,C   0)    173.66  0.000446    0.31    173.98   
    ----------------------------------------------------------------------------

Geometry step timings:
Preparation and reading OPT file:      0.000 s ( 9.165 %)
Internal coordinates            :      0.000 s ( 1.287 %)
B/P matrices and projection     :      0.001 s (29.719 %)
Hessian update/contruction      :      0.000 s (10.101 %)
Making the step                 :      0.001 s (23.284 %)
Converting the step to Cartesian:      0.000 s ( 3.432 %)
Storing new data                :      0.000 s ( 1.287 %)
Checking convergence            :      0.000 s ( 0.117 %)
Final printing                  :      0.001 s (21.451 %)
Total time                      :      0.003 s

Time for energy+gradient        :     23.793 s
Time for complete geometry iter :     23.991 s

         *************************************************************
         *                GEOMETRY OPTIMIZATION CYCLE   2            *
         *************************************************************
---------------------------------
CARTESIAN COORDINATES (ANGSTROEM)
---------------------------------
  C      0.902217   -0.019018   -0.006628
  C      2.379410    0.057835   -0.049589
  C      3.203628    1.175003   -0.100270
  C      2.844486    2.630329   -0.076447
  C      4.514899    0.657848   -0.171220
  C      4.401385   -0.745141   -0.241056
  O      3.073702   -1.085897   -0.062126
  H      0.443573    0.973328   -0.017075
  H      0.587008   -0.564298    0.895006
  H      0.561521   -0.579519   -0.891573
  H      1.760953    2.790356   -0.031137
  H      3.231645    3.129355   -0.975751
  H      3.295333    3.109459    0.804650
  H      5.442076    1.231486   -0.145229
  H      5.197335   -1.332585    0.242214
  H      4.632007   -0.970068   -1.313461

----------------------------
CARTESIAN COORDINATES (A.U.)
----------------------------
  NO LB      ZA    FRAG     MASS         X           Y           Z
   0 C     6.0000    0    12.011    1.704943   -0.035940   -0.012524
   1 C     6.0000    0    12.011    4.496433    0.109293   -0.093710
   2 C     6.0000    0    12.011    6.053979    2.220433   -0.189483
   3 C     6.0000    0    12.011    5.375299    4.970602   -0.144464
   4 C     6.0000    0    12.011    8.531924    1.243153   -0.323559
   5 C     6.0000    0    12.011    8.317412   -1.408113   -0.455530
   6 O     8.0000    0    15.999    5.808455   -2.052048   -0.117401
   7 H     1.0000    0     1.008    0.838231    1.839324   -0.032266
   8 H     1.0000    0     1.008    1.109285   -1.066368    1.691316
   9 H     1.0000    0     1.008    1.061121   -1.095133   -1.684828
  10 H     1.0000    0     1.008    3.327719    5.273008   -0.058841
  11 H     1.0000    0     1.008    6.106923    5.913625   -1.843902
  12 H     1.0000    0     1.008    6.227276    5.876026    1.520567
  13 H     1.0000    0     1.008   10.284034    2.327171   -0.274442
  14 H     1.0000    0     1.008    9.821540   -2.518221    0.457719
  15 H     1.0000    0     1.008    8.753225   -1.833164   -2.482081

--------------------------------
INTERNAL COORDINATES (ANGSTROEM)
--------------------------------
 C      0   0   0     0.000000000000     0.00000000     0.00000000
 C      1   0   0     1.479814575223     0.00000000     0.00000000
 C      2   1   0     1.389232327022   129.42457438     0.00000000
 C      3   2   1     1.499175220352   129.63787151     2.48177854
 C      3   2   1     1.411352575653   104.97446062   181.98958098
 C      5   3   2     1.409305762985   107.00401173     3.48649194
 O      2   1   3     1.338029037216   118.28458795   181.05351162
 H      1   2   3     1.093259085567   111.79945682   359.91651264
 H      1   2   3     1.099831384243   109.61133591   238.01061000
 H      1   2   3     1.101527305850   108.17069270   119.85307069
 H      4   3   2     1.096223081631   112.28126135   358.71596786
 H      4   3   2     1.098938727387   110.08507354   237.84143733
 H      4   3   2     1.099618026259   109.72417363   118.78976262
 H      5   3   2     1.090592839754   126.57968612   185.24091462
 H      6   5   3     1.100989340549   116.81989141   213.31422625
 H      6   5   3     1.119745502419   103.34666353   105.30480923

---------------------------
INTERNAL COORDINATES (A.U.)
---------------------------
 C      0   0   0     0.000000000000     0.00000000     0.00000000
 C      1   0   0     2.796444276157     0.00000000     0.00000000
 C      2   1   0     2.625268634462   129.42457438     0.00000000
 C      3   2   1     2.833030593227   129.63787151     2.48177854
 C      3   2   1     2.667069846389   104.97446062   181.98958098
 C      5   3   2     2.663201930999   107.00401173     3.48649194
 O      2   1   3     2.528508439573   118.28458795   181.05351162
 H      1   2   3     2.065960265143   111.79945682   359.91651264
 H      1   2   3     2.078380109711   109.61133591   238.01061000
 H      1   2   3     2.081584937092   108.17069270   119.85307069
 H      4   3   2     2.071561405965   112.28126135   358.71596786
 H      4   3   2     2.076693232721   110.08507354   237.84143733
 H      4   3   2     2.077976921552   109.72417363   118.78976262
 H      5   3   2     2.060921790750   126.57968612   185.24091462
 H      6   5   3     2.080568330005   116.81989141   213.31422625
 H      6   5   3     2.116012339261   103.34666353   105.30480923


           ************************************************************
           *        Program running with 8 parallel MPI-processes     *
           *              working on a common directory               *
           ************************************************************
------------------------------------------------------------------------------
                   ___                                                        
                  /   \      - P O W E R E D   B Y -                         
                 /     \                                                     
                 |  |  |   _    _      __       _____    __    __             
                 |  |  |  | |  | |    /  \     |  _  \  |  |  /  |          
                  \  \/   | |  | |   /    \    | | | |  |  | /  /          
                 / \  \   | |__| |  /  /\  \   | |_| |  |  |/  /          
                |  |  |   |  __  | /  /__\  \  |    /   |      \           
                |  |  |   | |  | | |   __   |  |    \   |  |\   \          
                \     /   | |  | | |  |  |  |  | |\  \  |  | \   \       
                 \___/    |_|  |_| |__|  |__|  |_| \__\ |__|  \__/        
                                                                              
                      - O R C A' S   B I G   F R I E N D -                    
                                      &                                       
                       - I N T E G R A L  F E E D E R -                       
                                                                              
 v1 FN, 2020, v2 2021, v3 2022-2024                                           
------------------------------------------------------------------------------


----------------------
SHARK INTEGRAL PACKAGE
----------------------

Number of atoms                             ...     16
Number of basis functions                   ...    143
Number of shells                            ...     69
Maximum angular momentum                    ...      2
Integral batch strategy                     ... SHARK/LIBINT Hybrid
RI-J (if used) integral strategy            ... SPLIT-RIJ (Revised 2003 algorithm where possible)
Printlevel                                  ...      1
Contraction scheme used                     ... SEGMENTED contraction
Prescreening option                         ... SCHWARTZ
   Thresh                                   ... 1.000e-12
   Tcut                                     ... 1.000e-14
   Tpresel                                  ... 1.000e-14 
Coulomb Range Separation                    ... NOT USED
Exchange Range Separation                   ... NOT USED
Multipole approximations                    ... NOT USED
Finite Nucleus Model                        ... NOT USED
CABS basis                                  ... NOT available
Auxiliary Coulomb fitting basis             ... AVAILABLE
   # of basis functions in Aux-J            ...    442
   # of shells in Aux-J                     ...    150
   Maximum angular momentum in Aux-J        ...      4
Auxiliary J/K fitting basis                 ... NOT available
Auxiliary Correlation fitting basis         ... AVAILABLE
   # of basis functions in Aux-C            ...    462
   # of shells in Aux-C                     ...    166
   Maximum angular momentum in Aux-C        ...      3
Auxiliary 'external' fitting basis          ... NOT available

Checking pre-screening integrals            ... done (  0.0 sec) Dimension = 69
Check shell pair data                       ... done (  0.0 sec)
Shell pair information
Shell pair cut-off parameter TPreSel        ...   1.0e-14
Total number of shell pairs                 ...      2415
Shell pairs after pre-screening             ...      2372
Total number of primitive shell pairs       ...      8503
Primitive shell pairs kept                  ...      6507
          la=0 lb=0:    765 shell pairs
          la=1 lb=0:    875 shell pairs
          la=1 lb=1:    272 shell pairs
          la=2 lb=0:    271 shell pairs
          la=2 lb=1:    161 shell pairs
          la=2 lb=2:     28 shell pairs

Calculating one electron integrals          ... done (  0.0 sec)
Calculating RI/J V-Matrix + Cholesky decomp.... done (  0.1 sec)
Calculating RI/C V-Matrix + Cholesky decomp.... done (  0.1 sec)
Calculating Nuclear repulsion               ... done (  0.0 sec) ENN=    303.298066600063 Eh

Diagonalization of the overlap matrix:
Smallest eigenvalue                        ... 6.228e-04
Time for diagonalization                   ...    0.003 sec
Threshold for overlap eigenvalues          ... 1.000e-07
Number of eigenvalues below threshold      ... 0
Time for construction of square roots      ...    0.034 sec
Total time needed                          ...    0.038 sec

-------------------
DFT GRID GENERATION
-------------------

General Integration Accuracy     IntAcc      ... 4.388
Radial Grid Type                 RadialGrid  ... OptM3 with GC (2021)
Angular Grid (max. ang.)         AngularGrid ... 4 (Lebedev-302)
Angular grid pruning method      GridPruning ... 4 (adaptive)
Weight generation scheme         WeightScheme... mBecke (2022)
Basis function cutoff            BFCut       ... 1.0000e-12
Integration weight cutoff        WCut        ... 1.0000e-14
Partially contracted basis set               ... off
Rotationally invariant grid construction     ... off
Angular grids for H and He will be reduced by one unit

Total number of grid points                  ...    71102
Total number of batches                      ...     1119
Average number of points per batch           ...       63
Average number of grid points per atom       ...     4444

--------------------
COSX GRID GENERATION
--------------------

GRIDX 1
-------
General Integration Accuracy     IntAcc      ... 3.816
Radial Grid Type                 RadialGrid  ... OptM3 with GC (2021)
Angular Grid (max. ang.)         AngularGrid ... 1 (Lebedev-50)
Angular grid pruning method      GridPruning ... 4 (adaptive)
Weight generation scheme         WeightScheme... mBecke (2022)
Basis function cutoff            BFCut       ... 1.0000e-12
Integration weight cutoff        WCut        ... 1.0000e-14
Partially contracted basis set               ... on
Rotationally invariant grid construction     ... off
Angular grids for H and He will be reduced by one unit

Total number of grid points                  ...     9140
Total number of batches                      ...       81
Average number of points per batch           ...      112
Average number of grid points per atom       ...      571
UseSFitting                                  ... on

GRIDX 2
-------
General Integration Accuracy     IntAcc      ... 4.020
Radial Grid Type                 RadialGrid  ... OptM3 with GC (2021)
Angular Grid (max. ang.)         AngularGrid ... 2 (Lebedev-110)
Angular grid pruning method      GridPruning ... 4 (adaptive)
Weight generation scheme         WeightScheme... mBecke (2022)
Basis function cutoff            BFCut       ... 1.0000e-12
Integration weight cutoff        WCut        ... 1.0000e-14
Partially contracted basis set               ... on
Rotationally invariant grid construction     ... off
Angular grids for H and He will be reduced by one unit

Total number of grid points                  ...    19431
Total number of batches                      ...      162
Average number of points per batch           ...      119
Average number of grid points per atom       ...     1214
UseSFitting                                  ... on

GRIDX 3
-------
General Integration Accuracy     IntAcc      ... 4.338
Radial Grid Type                 RadialGrid  ... OptM3 with GC (2021)
Angular Grid (max. ang.)         AngularGrid ... 3 (Lebedev-194)
Angular grid pruning method      GridPruning ... 4 (adaptive)
Weight generation scheme         WeightScheme... mBecke (2022)
Basis function cutoff            BFCut       ... 1.0000e-12
Integration weight cutoff        WCut        ... 1.0000e-14
Partially contracted basis set               ... on
Rotationally invariant grid construction     ... off
Angular grids for H and He will be reduced by one unit

Total number of grid points                  ...    42623
Total number of batches                      ...      339
Average number of points per batch           ...      125
Average number of grid points per atom       ...     2664
UseSFitting                                  ... on
Initializing property integral containers    ... done (  0.0 sec)

SHARK setup successfully completed in   1.1 seconds

Maximum memory used throughout the entire STARTUP-calculation: 19.8 MB


           ************************************************************
           *        Program running with 8 parallel MPI-processes     *
           *              working on a common directory               *
           ************************************************************
Occupation numbers will be reassigned to an Aufbau configuration
             **** ENERGY FILE WAS UPDATED (calc.en.tmp) ****
Finished Guess after   0.2 sec
Maximum memory used throughout the entire GUESS-calculation: 8.8 MB


           ************************************************************
           *        Program running with 8 parallel MPI-processes     *
           *              working on a common directory               *
           ************************************************************
--------------------
CPCM SOLVATION MODEL
--------------------
CPCM parameters:
  Epsilon                                         ...      16.7000
  Refrac                                          ...       1.2750
  Rsolv                                           ...       1.3000
  Surface type                                    ... GAUSSIAN VDW
  Discretization scheme                           ... Constant charge density
    Threshold for H atoms                         ...       5.0000 (charges/Ang^2)
    Threshold for non-H atoms                     ...       5.0000 (charges/Ang^2)
  Epsilon function type                           ...         CPCM
Solvent:                                          ... CUSTOM
Radii:
  Scheme                                          ... Element-dependent radii
  Radius for C  used is    3.8550 Bohr (=   2.0400 Ang.)
  Radius for O  used is    3.4469 Bohr (=   1.8240 Ang.)
  Radius for H  used is    2.4944 Bohr (=   1.3200 Ang.)
Calculating surface                               ...        done! (  0.0s)
Cavity surface points                             ...         1486
Cavity Volume                                     ...     904.1182
Cavity Surface-area                               ...     530.1193
Calculating surface distance matrix               ...        done! (  0.0s)
Performing Cholesky decomposition & store         ...        done! (  0.1s)
Overall time for CPCM initialization              ...                 0.2s

----------------------------------------D-I-I-S--------------------------------------------
Iteration    Energy (Eh)           Delta-E    RMSDP     MaxDP     DIISErr   Damp  Time(sec)
-------------------------------------------------------------------------------------------
               ***  Starting incremental Fock matrix formation  ***
    1    -308.1827433011332573     0.00e+00  4.70e-04  1.13e-02  2.00e-02  0.700   0.9
    2    -308.1843282137547817    -1.58e-03  4.00e-04  9.29e-03  1.40e-02  0.700   0.7
                               ***Turning on AO-DIIS***
    3    -308.1855686796390614    -1.24e-03  3.24e-04  6.89e-03  1.11e-02  0.700   0.7
    4    -308.1865123477134034    -9.44e-04  8.48e-04  1.78e-02  8.94e-03  0.000   0.7
                              *** Initializing SOSCF ***
---------------------------------------S-O-S-C-F--------------------------------------
Iteration    Energy (Eh)           Delta-E    RMSDP     MaxDP     MaxGrad    Time(sec)
--------------------------------------------------------------------------------------
    5    -308.1891105017186305    -2.60e-03  1.16e-04  2.18e-03  2.65e-03     0.7
               *** Restarting incremental Fock matrix formation ***
    6    -308.1891673957395028    -5.69e-05  1.01e-04  2.17e-03  1.52e-03     1.0
    7    -308.1891943048762528    -2.69e-05  1.09e-04  2.01e-03  2.51e-04     0.8
    8    -308.1891995259422288    -5.22e-06  3.11e-05  7.28e-04  1.82e-04     0.8
    9    -308.1892017764396883    -2.25e-06  5.31e-06  1.28e-04  3.68e-05     0.8
   10    -308.1892018062151806    -2.98e-08  2.05e-06  5.84e-05  2.63e-05     0.7
   11    -308.1892018193461240    -1.31e-08  6.74e-07  1.77e-05  4.64e-06     0.8
   12    -308.1892018188185034     5.28e-10  2.90e-07  8.95e-06  3.66e-06     0.7
                 **** Energy Check signals convergence ****

               *****************************************************
               *                     SUCCESS                       *
               *           SCF CONVERGED AFTER  12 CYCLES          *
               *****************************************************

Recomputing exchange energy using gridx3       ... done (    0.821 sec)
Old exchange energy                            :    -22.377417221 Eh
New exchange energy                            :    -22.377539119 Eh
Exchange energy change after final integration :     -0.000121898 Eh
Total energy after final integration           :   -308.189323717 Eh
             **** ENERGY FILE WAS UPDATED (calc.en.tmp) ****

----------------
TOTAL SCF ENERGY
----------------

Total Energy       :       -308.18932371678414 Eh           -8386.25785 eV

Components:
Nuclear Repulsion  :        303.29806660006290 Eh            8253.15997 eV
Electronic Energy  :       -611.40329711455115 Eh          -16637.12953 eV
One Electron Energy:      -1006.14126097303847 Eh          -27378.49561 eV
Two Electron Energy:        394.73796385848738 Eh           10741.36608 eV
CPCM Dielectric    :         -0.08397130433032 Eh              -2.28498 eV

Virial components:
Potential Energy   :       -613.76687371149501 Eh          -16701.44572 eV
Kinetic Energy     :        305.57754999471086 Eh            8315.18787 eV
Virial Ratio       :          2.00854700786140

DFT components:
N(Alpha)           :       25.999988458368 electrons
N(Beta)            :       25.999988458368 electrons
N(Total)           :       51.999976916735 electrons
E(X)               :      -19.878268233166 Eh       
E(C)               :       -1.268523304460 Eh       
E(XC)              :      -21.146791537626 Eh       

CPCM Solvation Model Properties:
Surface-charge          :         -1.01335499791592
Corrected charge        :         -1.00000000000000
Outlying charge corr.   :          0.00001326848388 Eh               0.00036 eV
Free-energy (cav+disp)  :  This term is not implemented in the current solvation scheme

---------------
SCF CONVERGENCE
---------------

  Last Energy change         ...   -5.2762e-10  Tolerance :   1.0000e-09
  Last MAX-Density change    ...    8.9520e-06  Tolerance :   1.0000e-08
  Last RMS-Density change    ...    2.8970e-07  Tolerance :   1.0000e-09
  Last DIIS Error            ...    2.6544e-03  Tolerance :   1.0000e-08
  Last Orbital Gradient      ...    3.6566e-06  Tolerance :   2.0000e-06
  Last Orbital Rotation      ...    5.7533e-06  Tolerance :   2.0000e-06


Total SCF time: 0 days 0 hours 0 min 10 sec 
Finished LeanSCF after  10.5 sec

Maximum memory used throughout the entire LEANSCF-calculation: 15.7 MB


           ************************************************************
           *        Program running with 8 parallel MPI-processes     *
           *              working on a common directory               *
           ************************************************************

------------------------------------------------------------------------------
                                ORCA  MP2 
------------------------------------------------------------------------------

Freezing NCore=14 chemical core electrons

----------------------
RI-MP2 ENERGY+GRADIENT
----------------------
Dimension of the orbital basis            ...  143
Dimension of the AuxC basis               ...  462
Memory devoted to MP2                     ... 8000 MB   
Data format for matrix containers         ... DOUBLE
Compression type for matrix containers    ... UNCOMPRESSED
Overall scaling of the MP2 energy         ...   2.700e-01

-----------------------
SHARK RI TRANSFORMATION
-----------------------

Number of basis functions                ...    143
Number of aux functions                  ...    462
Number of operators                      ...      1
Generation of IJK                        ... YES
Generation of IAK                        ... YES
Generation of ABK                        ... NO
Orbital Range Operator  0:    0-  25 to   26- 142

Aux basis identifier                     ...   AUXC
Contraction scheme used                  ... SEGMENTED
Do orthogonalization                     ... YES
All operator combinations                ... NO
Transpose (ia|K)                         ... NO
Integral generator used                  ... LIBINT
Starting integral generation + trafo... 
Half trafo (segmented) done. Total time =  0.1 sec. integrals=  0.0 sec trafo=  0.0 sec
Integral generation and half transformation done (  0.1 sec)

Reading or making V^(-1/2)          ... done (  0.0 sec)
Sorting IJK integrals               ... done (  0.0 sec)
Sorting IAK integrals               ... done (  0.0 sec)

SHARK RI integral transformation done. Total time =  0.1 sec.

Opening buffers                              ... done
Frozen core precalculation                   ... done

Starting loop over batches of integrals:

Operator 0  - window                       ... (  7- 25)x( 26-142)
Operator 0  - Memory available             ...  8000 MB
Operator 0  - Memory needed per MO         ...   0.4 MB
Operator 0  - Number of orbitals per batch ... 3
Operator 0  - Number of batches            ... 1

OPERATOR  0   PASS   0:  MOs     7 ...    9 +   10 ...   12 +   13 ...   15 +   16 ...   18
                            +   19 ...   21 +   22 ...   24 +   25 ...   25
  Reading integrals       ... ok
  Internal MO   9
Closing buffer GIPV ( 0.01 GB; CompressionRatio= 1.00)
Time spent in pair loops =     0.172 sec
Deleting buffers (Ka|jb) ...done

-----------------------------------------------
 RI-MP2 CORRELATION ENERGY:     -0.324241474 Eh
-----------------------------------------------


---------------------
MP2 DENSITY FORMATION
---------------------

Completing the external part of the density      ... done
Storing the unrelaxed density                    ... done

Re-sorting 3-index density container for op 0    ... done
Computing external part of the Lagrangian        ... done
Calculating the xc-kernel                        ... done
Calculating G(D)                                 ... done
Completing the Lagrangian                        ... done
Solving the Z-vector equations                   ... Using XC Grid                  ... (calc.grid_cpscf.tmp) 
Recalculating density on grid  ... (calc.grho_cpscf0.tmp) done
Calculating the xc-kernel      ... (calc.fxc_cpscf0.tmp) done

-------------------
SHARK CP-SCF DRIVER
-------------------

Dimension of the orbital basis          ...    143
Dimension of the CPSCF-problem          ...   3042
Number of operators                     ...      1
Max. number of iterations               ...    128
Convergence Tolerance                   ... 3.0e-05
Number of perturbations                 ...      1
Perturbation type                       ... REAL

----------------------------
POPLE LINEAR EQUATION SOLVER
----------------------------

  ITERATION   0:   ||err||_max =   5.2004e-02 (   0.5 sec)
  ITERATION   1:   ||err||_max =   1.6777e-02 (   0.5 sec)
  ITERATION   2:   ||err||_max =   7.7560e-03 (   0.5 sec)
  ITERATION   3:   ||err||_max =   1.6521e-03 (   0.4 sec)
  ITERATION   4:   ||err||_max =   6.5249e-04 (   0.4 sec)
  ITERATION   5:   ||err||_max =   1.9051e-04 (   0.5 sec)
  ITERATION   6:   ||err||_max =   5.4825e-05 (   0.4 sec)
  ITERATION   7:   ||err||_max =   2.2480e-05 (   0.5 sec)
done
Finalizing the relaxed density                   ... done
Transforming P to the AO basis                   ... done
Storing the relaxed density                      ... done

------------------------------------
ENERGY WEIGHTED DENSITY FINALIZATION
------------------------------------

Gathering the parts of the W-matrix              ... done
Forming the Z-density                            ... done
Transforming Z to the AO basis                   ... done
Calculating G(Z)                                 ... done
Finalizing the W-matrix                          ... done
Transforming W to the AO basis and storing       ... done

----------------------------------
MP2 DERIVATIVE INTEGRAL GENERATION
----------------------------------

Input SCF Electron Density              ... calc.scfp
Input Correlated Electron Density       ... calc.pmp2re
Input Energy Weighted Density           ... calc.wmp2.tmp

Nuclear repulsion gradient              ... done (  0.0 sec)
HCore & Overlap gradient  (SHARK)       ... done (  0.0 sec)
Two-electron RIJ gradient terms         ... done (  0.2 sec)

-----------------------------------------------------------
MP2 COSX Grid Generation
-----------------------------------------------------------

General Integration Accuracy     IntAcc      ... 4.871
Radial Grid Type                 RadialGrid  ... OptM3 with GC (2021)
Angular Grid (max. ang.)         AngularGrid ... 4 (Lebedev-302)
Angular grid pruning method      GridPruning ... 4 (adaptive)
Weight generation scheme         WeightScheme... mBecke (2022)
Basis function cutoff            BFCut       ... 1.0000e-12
Integration weight cutoff        WCut        ... 1.0000e-14
Partially contracted basis set               ... on
Rotationally invariant grid construction     ... off
Angular grids for H and He will be reduced by one unit

Total number of grid points                  ...    82689
Total number of batches                      ...      655
Average number of points per batch           ...      126
Average number of grid points per atom       ...     5168
UseSFitting                                  ... on
Two-electron COSX gradient terms        ... 
Integration Timings:
Total Time                  =     2.4 sec
Basis fcn evaluation        =     0.0 sec
Density evaluation          =     0.0 sec
A evaluation                =     2.1 sec
A derivative evaluation     =     0.0 sec
S-fit derivative evaluation =     0.0 sec
anal. over. der. evaluation =     0.0 sec
num. over. der. evaluation  =     0.2 sec
K(P) evaluation             =     0.0 sec
finalize                    =     0.0 sec

done (  2.9 sec)
CPCM gradient                           ... done (  0.3 sec)
DFT XC gradient                         ... Exchange-correlation gradient    ... done
done (  0.4 sec)
Empirical dispersion gradient           ... 
-------------------
DISPERSION GRADIENT
-------------------

   1   C   :   -0.000248176   -0.000101375    0.000015055
   2   C   :    0.000761814   -0.000104562   -0.000054345
   3   C   :    0.000107244   -0.000022305   -0.000000020
   4   C   :    0.000009555    0.000229311    0.000004881
   5   C   :   -0.000299226   -0.000207593    0.000016771
   6   C   :   -0.000292679    0.000118434    0.000027971
   7   O   :    0.000059192   -0.000058282   -0.000000752
   8   H   :   -0.000125090   -0.000016102    0.000004304
   9   H   :   -0.000100098   -0.000046291    0.000034374
  10   H   :   -0.000106163   -0.000046512   -0.000024215
  11   H   :   -0.000034704    0.000129968    0.000002491
  12   H   :   -0.000001312    0.000127621   -0.000035617
  13   H   :    0.000002309    0.000125195    0.000038514
  14   H   :    0.000111398    0.000012287   -0.000000478
  15   H   :    0.000082690   -0.000075820    0.000012171
  16   H   :    0.000073246   -0.000063975   -0.000041106

Difference to translation invariance:
           :    0.0000000000    0.0000000000   -0.0000000000

Difference to rotation invariance:
           :    0.0000000000    0.0000000000   -0.0000000000

Norm of the Dispersion gradient    ...    0.0010506555
RMS gradient                       ...    0.0001516491
MAX gradient                       ...    0.0007618140
done (  0.0 sec)

-------
TIMINGS
-------

Total time                :    9.742 sec
Integral trafo            :    0.085 sec (  0.9%)
FC preparation            :    0.024 sec (  0.2%)
I/O of integrals          :    0.033 sec (  0.3%)
K(i,j) operators          :    0.023 sec (  0.2%)
T(i,j) pair energies      :    0.006 sec (  0.1%)
V**(-1/2)                 :    0.078 sec (  0.8%)
Gamma(ia|P)               :    0.021 sec (  0.2%)
Gamma-Trafo               :    0.011 sec (  0.1%)
D(virtual)                :    0.001 sec (  0.0%)
D(internal)               :    0.022 sec (  0.2%)
W(virtual)                :    0.002 sec (  0.0%)
W(internal)               :    0.027 sec (  0.3%)
L(virtual)                :    0.037 sec (  0.4%)
L(internal)               :    0.004 sec (  0.0%)
XC kernel                 :    0.014 sec (  0.1%)
G(D)                      :    0.743 sec (  7.6%)
G(Z)                      :    0.741 sec (  7.6%)
Z-vector solution         :    3.685 sec ( 37.8%)
3-index derivative        :    0.093 sec (  1.0%)
2-index derivative        :    0.028 sec (  0.3%)
Fock matrix gradient      :    3.909 sec ( 40.1%)


---------------------------------------
MP2 TOTAL ENERGY:     -308.513565190 Eh
---------------------------------------

The final MP2 gradient
  0:  -0.00350465   0.00403297   0.00195040
  1:   0.01290070   0.02746983  -0.00487894
  2:  -0.04262176  -0.01743369   0.00121818
  3:   0.00257095   0.00092450  -0.00119884
  4:   0.03264701  -0.04409342  -0.01097927
  5:  -0.04160004   0.03029288   0.02849670
  6:   0.02875305  -0.01147770  -0.00509442
  7:  -0.00182896  -0.00099027  -0.00064533
  8:  -0.00000233   0.00096468   0.00084777
  9:   0.00062370   0.00104465  -0.00163674
 10:  -0.00005311   0.00106257   0.00027115
 11:   0.00008767   0.00046019  -0.00073863
 12:  -0.00001640   0.00021892   0.00100092
 13:  -0.00099084   0.00086096   0.00502698
 14:   0.01275423   0.00548319  -0.01284699
 15:   0.00028249   0.00115717  -0.00080438

-----------------------------------
NORM OF THE MP2 GRADIENT:  0.105280
-----------------------------------

Maximum memory used throughout the entire MP2-calculation: 29.9 MB


-------------------------------------------------------------------------------
                          DFT DISPERSION CORRECTION                            
                                                                               
                              DFTD3 V3.1  Rev 1                                
                          USING Becke-Johnson damping                          
-------------------------------------------------------------------------------
-------------------------   ----------------
Dispersion correction           -0.010118296
-------------------------   ----------------


-------------------------   --------------------
FINAL SINGLE POINT ENERGY      -308.523683486357
-------------------------   --------------------

------------------------------------------------------------------------------
                         ORCA GEOMETRY RELAXATION STEP
------------------------------------------------------------------------------

Reading the OPT-File                    .... done
Getting information on internals        .... done
Copying old internal coords+grads       .... done
Making the new internal coordinates     .... (2022 redundants) done
Validating the new internal coordinates .... (2022 redundants) done
Calculating the B-matrix                .... done
Calculating the G,G- and P matrices     .... done
Transforming gradient to internals      .... done
Projecting the internal gradient        .... done
Number of atoms                         ....  16
Number of internal coordinates          ....  72
Current Energy                          ....  -308.523683486 Eh
Current gradient norm                   ....     0.105279790 Eh/bohr
Maximum allowed component of the step   ....  0.300
Current trust radius                    ....  0.300
Updating the Hessian (BFGS)             .... done
Forming the augmented Hessian           .... done
Diagonalizing the augmented Hessian     .... done
Last element of RFO vector              ....  0.959352570
Lowest eigenvalues of augmented Hessian:
 -0.014318693  0.012209421  0.013422900  0.021948086  0.025304017
Length of the computed step             ....  0.294167438
The final length of the internal step   ....  0.294167438
Converting the step to Cartesian space:
 Initial RMS(Int)=    0.0346679651
Transforming coordinates:
 Iter   0:  RMS(Cart)=    0.0438749750 RMS(Int)=    0.0346845976
 Iter   5:  RMS(Cart)=    0.0000002350 RMS(Int)=    0.0000002112
done
Storing new coordinates                 .... done
The predicted energy change is          ....    -0.007778877
Previously predicted energy change      ....    -0.022665540
Actually observed energy change         ....    -0.028143392
Ratio of predicted to observed change   ....     1.241681989
New trust radius                        ....     0.450000000

                                .--------------------.
          ----------------------|Geometry convergence|-------------------------
          Item                value                   Tolerance       Converged
          ---------------------------------------------------------------------
          Energy change      -0.0281433924            0.0000010000      NO
          RMS gradient        0.0075317272            0.0000300000      NO
          MAX gradient        0.0368429519            0.0001000000      NO
          RMS step            0.0346679651            0.0006000000      NO
          MAX step            0.1418587519            0.0010000000      NO
          ........................................................
          Max(Bonds)      0.0473      Max(Angles)    3.97
          Max(Dihed)        8.13      Max(Improp)    0.00
          ---------------------------------------------------------------------

The optimization has not yet converged - more geometry cycles are needed


    ---------------------------------------------------------------------------
                         Redundant Internal Coordinates
                            (Angstroem and degrees)

        Definition                    Value    dE/dq     Step     New-Value
    ----------------------------------------------------------------------------
     1. B(C   1,C   0)                1.4798  0.004455 -0.0093    1.4705   
     2. B(C   2,C   1)                1.3892 -0.027781  0.0327    1.4219   
     3. B(C   3,C   2)                1.4992  0.001964 -0.0044    1.4948   
     4. B(C   4,C   2)                1.4114  0.021729 -0.0380    1.3733   
     5. B(C   5,C   4)                1.4093 -0.036843  0.0473    1.4566   
     6. B(O   6,C   5)                1.3823 -0.018404  0.0266    1.4090   
     7. B(O   6,C   1)                1.3380  0.015738 -0.0220    1.3160   
     8. B(H   7,C   0)                1.0933 -0.000125 -0.0004    1.0929   
     9. B(H   8,C   0)                1.0998  0.000219 -0.0010    1.0988   
    10. B(H   9,C   0)                1.1015  0.000588 -0.0018    1.0997   
    11. B(H  10,C   3)                1.0962  0.000220 -0.0011    1.0951   
    12. B(H  11,C   3)                1.0989  0.000843 -0.0026    1.0964   
    13. B(H  12,C   3)                1.0996  0.000893 -0.0027    1.0969   
    14. B(H  13,C   4)                1.0906 -0.000269  0.0011    1.0917   
    15. B(H  14,C   5)                1.1010  0.000654 -0.0004    1.1006   
    16. B(H  15,C   5)                1.1197  0.000598  0.0007    1.1204   
    17. A(C   1,C   0,H   7)          111.80  0.002912   -0.79    111.01   
    18. A(C   1,C   0,H   9)          108.17 -0.001950    0.59    108.76   
    19. A(H   7,C   0,H   9)          108.93 -0.001470    0.63    109.56   
    20. A(H   8,C   0,H   9)          108.52  0.001679   -0.63    107.89   
    21. A(C   1,C   0,H   8)          109.61 -0.000056   -0.06    109.55   
    22. A(H   7,C   0,H   8)          109.73 -0.001145    0.27    110.00   
    23. A(C   2,C   1,O   6)          112.28 -0.003243    0.45    112.73   
    24. A(C   0,C   1,O   6)          118.28  0.007188   -1.52    116.76   
    25. A(C   0,C   1,C   2)          129.42 -0.003944    1.07    130.49   
    26. A(C   1,C   2,C   4)          104.97 -0.001270    0.11    105.08   
    27. A(C   3,C   2,C   4)          125.39 -0.004706    1.08    126.47   
    28. A(C   1,C   2,C   3)          129.64  0.005983   -1.19    128.44   
    29. A(H  10,C   3,H  12)          107.97 -0.000937    0.31    108.28   
    30. A(H  11,C   3,H  12)          108.26  0.000388   -0.09    108.17   
    31. A(H  10,C   3,H  11)          108.41 -0.000572    0.11    108.52   
    32. A(C   2,C   3,H  11)          110.09  0.000162   -0.06    110.03   
    33. A(C   2,C   3,H  10)          112.28  0.001377   -0.41    111.87   
    34. A(C   2,C   3,H  12)          109.72 -0.000462    0.15    109.88   
    35. A(C   5,C   4,H  13)          126.39  0.003145   -0.93    125.46   
    36. A(C   2,C   4,H  13)          126.58  0.000204   -0.24    126.34   
    37. A(C   2,C   4,C   5)          107.00 -0.003346    1.21    108.21   
    38. A(H  14,C   5,H  15)           99.46 -0.003195    2.81    102.26   
    39. A(C   4,C   5,H  15)          103.35 -0.004425    1.96    105.31   
    40. A(O   6,C   5,H  14)          120.40  0.007784   -3.97    116.42   
    41. A(C   4,C   5,H  14)          116.82 -0.012510    2.17    118.99   
    42. A(O   6,C   5,H  15)          105.80 -0.002782    1.66    107.46   
    43. A(C   4,C   5,O   6)          108.44  0.011761   -2.49    105.95   
    44. A(C   1,O   6,C   5)          106.79 -0.003781    0.76    107.55   
    45. D(O   6,C   1,C   0,H   7)   -179.03  0.000553   -0.49   -179.52   
    46. D(C   2,C   1,C   0,H   9)    119.85 -0.000780    0.22    120.07   
    47. D(O   6,C   1,C   0,H   8)     59.06  0.000095   -0.25     58.81   
    48. D(C   2,C   1,C   0,H   7)     -0.08  0.000533   -0.47     -0.55   
    49. D(C   2,C   1,C   0,H   8)   -121.99  0.000076   -0.23   -122.22   
    50. D(C   3,C   2,C   1,C   0)      2.48 -0.000156   -0.16      2.32   
    51. D(C   3,C   2,C   1,O   6)   -178.52 -0.000083   -0.17   -178.69   
    52. D(C   4,C   2,C   1,O   6)      0.99  0.000848   -0.78      0.21   
    53. D(C   4,C   2,C   1,C   0)   -178.01  0.000776   -0.77   -178.79   
    54. D(H  12,C   3,C   2,C   1)    118.79  0.000076   -0.13    118.66   
    55. D(H  11,C   3,C   2,C   4)     58.42 -0.000768    0.55     58.98   
    56. D(H  11,C   3,C   2,C   1)   -122.16  0.000367   -0.18   -122.34   
    57. D(H  10,C   3,C   2,C   4)    179.30 -0.000459    0.38    179.68   
    58. D(H  10,C   3,C   2,C   1)     -1.28  0.000676   -0.35     -1.63   
    59. D(C   5,C   4,C   2,C   1)      3.49 -0.001441    0.59      4.07   
    60. D(H  13,C   4,C   2,C   3)      4.78 -0.000640   -1.12      3.66   
    61. D(H  13,C   4,C   2,C   1)   -174.76 -0.001587   -0.53   -175.29   
    62. D(C   5,C   4,C   2,C   3)   -176.98 -0.000494    0.00   -176.98   
    63. D(H  14,C   5,C   4,H  13)     31.56 -0.011363    8.13     39.69   
    64. D(H  14,C   5,C   4,C   2)   -146.69 -0.011442    7.00   -139.69   
    65. D(O   6,C   5,C   4,H  13)    171.59  0.000876    1.13    172.72   
    66. D(H  15,C   5,C   4,C   2)    105.30  0.000246    1.82    107.13   
    67. D(O   6,C   5,C   4,C   2)     -6.66  0.000797    0.00     -6.66   
    68. D(C   1,O   6,C   5,H  15)   -103.11  0.001163   -2.51   -105.61   
    69. D(C   1,O   6,C   5,H  14)    145.55  0.003151   -5.39    140.16   
    70. D(C   1,O   6,C   5,C   4)      7.21 -0.000147   -0.51      6.70   
    71. D(C   5,O   6,C   1,C   2)     -5.13  0.000436    0.65     -4.48   
    72. D(C   5,O   6,C   1,C   0)    173.99  0.000391    0.67    174.67   
    ----------------------------------------------------------------------------

Geometry step timings:
Preparation and reading OPT file:      0.000 s ( 1.795 %)
Internal coordinates            :      0.000 s ( 0.186 %)
B/P matrices and projection     :      0.001 s ( 4.207 %)
Hessian update/contruction      :      0.015 s (85.922 %)
Making the step                 :      0.001 s ( 3.426 %)
Converting the step to Cartesian:      0.000 s ( 0.466 %)
Storing new data                :      0.000 s ( 0.192 %)
Checking convergence            :      0.000 s ( 0.076 %)
Final printing                  :      0.001 s ( 3.718 %)
Total time                      :      0.017 s

Time for energy+gradient        :     22.305 s
Time for complete geometry iter :     22.506 s

         *************************************************************
         *                GEOMETRY OPTIMIZATION CYCLE   3            *
         *************************************************************
---------------------------------
CARTESIAN COORDINATES (ANGSTROEM)
---------------------------------
  C      0.911296   -0.031372   -0.004435
  C      2.377726    0.062680   -0.061322
  C      3.228636    1.200007   -0.111887
  C      2.851538    2.645958   -0.073932
  C      4.501512    0.689547   -0.179503
  C      4.407525   -0.761847   -0.266447
  O      3.043899   -1.071757   -0.090359
  H      0.455054    0.961624    0.006865
  H      0.613418   -0.591965    0.892435
  H      0.558275   -0.588991   -0.884077
  H      1.766118    2.783430   -0.025933
  H      3.227844    3.155743   -0.968638
  H      3.298233    3.124896    0.805996
  H      5.429951    1.263447   -0.159178
  H      5.124501   -1.370040    0.305655
  H      4.675652   -1.012889   -1.324932

----------------------------
CARTESIAN COORDINATES (A.U.)
----------------------------
  NO LB      ZA    FRAG     MASS         X           Y           Z
   0 C     6.0000    0    12.011    1.722100   -0.059285   -0.008380
   1 C     6.0000    0    12.011    4.493250    0.118448   -0.115882
   2 C     6.0000    0    12.011    6.101238    2.267684   -0.211436
   3 C     6.0000    0    12.011    5.388625    5.000137   -0.139711
   4 C     6.0000    0    12.011    8.506625    1.303055   -0.339212
   5 C     6.0000    0    12.011    8.329016   -1.439682   -0.503511
   6 O     8.0000    0    15.999    5.752136   -2.025327   -0.170754
   7 H     1.0000    0     1.008    0.859928    1.817206    0.012973
   8 H     1.0000    0     1.008    1.159192   -1.118652    1.686457
   9 H     1.0000    0     1.008    1.054986   -1.113031   -1.670663
  10 H     1.0000    0     1.008    3.337480    5.259921   -0.049005
  11 H     1.0000    0     1.008    6.099741    5.963491   -1.830461
  12 H     1.0000    0     1.008    6.232756    5.905198    1.523112
  13 H     1.0000    0     1.008   10.261120    2.387569   -0.300802
  14 H     1.0000    0     1.008    9.683904   -2.589000    0.577605
  15 H     1.0000    0     1.008    8.835702   -1.914084   -2.503759

--------------------------------
INTERNAL COORDINATES (ANGSTROEM)
--------------------------------
 C      0   0   0     0.000000000000     0.00000000     0.00000000
 C      1   0   0     1.470543355719     0.00000000     0.00000000
 C      2   1   0     1.421308347002   130.50850891     0.00000000
 C      3   2   1     1.494797924145   128.47066617     2.30765802
 C      3   2   1     1.373082167544   105.02611885   181.20180987
 C      5   3   2     1.457030285389   108.26810340     4.02816549
 O      2   1   3     1.315893846129   116.77907044   181.08584743
 H      1   2   3     1.092851637406   111.01404911   359.42896634
 H      1   2   3     1.098803913746   109.54453889   237.75519045
 H      1   2   3     1.099696794157   108.76006805   120.05706530
 H      4   3   2     1.095142693749   111.87442639   358.35970513
 H      4   3   2     1.096351172087   110.02794029   237.65574638
 H      4   3   2     1.096900513114   109.87656661   118.66056015
 H      5   3   2     1.091683390865   126.30237150   184.75747566
 H      6   5   3     1.100569928140   118.51814636   220.53892919
 H      6   5   3     1.120404320616   105.31553349   107.07171734

---------------------------
INTERNAL COORDINATES (A.U.)
---------------------------
 C      0   0   0     0.000000000000     0.00000000     0.00000000
 C      1   0   0     2.778924210366     0.00000000     0.00000000
 C      2   1   0     2.685883527690   130.50850891     0.00000000
 C      3   2   1     2.824758702187   128.47066617     2.30765802
 C      3   2   1     2.594749256028   105.02611885   181.20180987
 C      5   3   2     2.753388208215   108.26810340     4.02816549
 O      2   1   3     2.486678990496   116.77907044   181.08584743
 H      1   2   3     2.065190299704   111.01404911   359.42896634
 H      1   2   3     2.076438471860   109.54453889   237.75519045
 H      1   2   3     2.078125771307   108.76006805   120.05706530
 H      4   3   2     2.069519768751   111.87442639   358.35970513
 H      4   3   2     2.071803461849   110.02794029   237.65574638
 H      4   3   2     2.072841565944   109.87656661   118.66056015
 H      5   3   2     2.062982633686   126.30237150   184.75747566
 H      6   5   3     2.079775755414   118.51814636   220.53892919
 H      6   5   3     2.117257325226   105.31553349   107.07171734


           ************************************************************
           *        Program running with 8 parallel MPI-processes     *
           *              working on a common directory               *
           ************************************************************
------------------------------------------------------------------------------
                   ___                                                        
                  /   \      - P O W E R E D   B Y -                         
                 /     \                                                     
                 |  |  |   _    _      __       _____    __    __             
                 |  |  |  | |  | |    /  \     |  _  \  |  |  /  |          
                  \  \/   | |  | |   /    \    | | | |  |  | /  /          
                 / \  \   | |__| |  /  /\  \   | |_| |  |  |/  /          
                |  |  |   |  __  | /  /__\  \  |    /   |      \           
                |  |  |   | |  | | |   __   |  |    \   |  |\   \          
                \     /   | |  | | |  |  |  |  | |\  \  |  | \   \       
                 \___/    |_|  |_| |__|  |__|  |_| \__\ |__|  \__/        
                                                                              
                      - O R C A' S   B I G   F R I E N D -                    
                                      &                                       
                       - I N T E G R A L  F E E D E R -                       
                                                                              
 v1 FN, 2020, v2 2021, v3 2022-2024                                           
------------------------------------------------------------------------------


----------------------
SHARK INTEGRAL PACKAGE
----------------------

Number of atoms                             ...     16
Number of basis functions                   ...    143
Number of shells                            ...     69
Maximum angular momentum                    ...      2
Integral batch strategy                     ... SHARK/LIBINT Hybrid
RI-J (if used) integral strategy            ... SPLIT-RIJ (Revised 2003 algorithm where possible)
Printlevel                                  ...      1
Contraction scheme used                     ... SEGMENTED contraction
Prescreening option                         ... SCHWARTZ
   Thresh                                   ... 1.000e-12
   Tcut                                     ... 1.000e-14
   Tpresel                                  ... 1.000e-14 
Coulomb Range Separation                    ... NOT USED
Exchange Range Separation                   ... NOT USED
Multipole approximations                    ... NOT USED
Finite Nucleus Model                        ... NOT USED
CABS basis                                  ... NOT available
Auxiliary Coulomb fitting basis             ... AVAILABLE
   # of basis functions in Aux-J            ...    442
   # of shells in Aux-J                     ...    150
   Maximum angular momentum in Aux-J        ...      4
Auxiliary J/K fitting basis                 ... NOT available
Auxiliary Correlation fitting basis         ... AVAILABLE
   # of basis functions in Aux-C            ...    462
   # of shells in Aux-C                     ...    166
   Maximum angular momentum in Aux-C        ...      3
Auxiliary 'external' fitting basis          ... NOT available

Checking pre-screening integrals            ... done (  0.0 sec) Dimension = 69
Check shell pair data                       ... done (  0.0 sec)
Shell pair information
Shell pair cut-off parameter TPreSel        ...   1.0e-14
Total number of shell pairs                 ...      2415
Shell pairs after pre-screening             ...      2370
Total number of primitive shell pairs       ...      8503
Primitive shell pairs kept                  ...      6501
          la=0 lb=0:    764 shell pairs
          la=1 lb=0:    875 shell pairs
          la=1 lb=1:    271 shell pairs
          la=2 lb=0:    271 shell pairs
          la=2 lb=1:    161 shell pairs
          la=2 lb=2:     28 shell pairs

Calculating one electron integrals          ... done (  0.0 sec)
Calculating RI/J V-Matrix + Cholesky decomp.... done (  0.1 sec)
Calculating RI/C V-Matrix + Cholesky decomp.... done (  0.1 sec)
Calculating Nuclear repulsion               ... done (  0.0 sec) ENN=    302.679856055350 Eh

Diagonalization of the overlap matrix:
Smallest eigenvalue                        ... 6.609e-04
Time for diagonalization                   ...    0.003 sec
Threshold for overlap eigenvalues          ... 1.000e-07
Number of eigenvalues below threshold      ... 0
Time for construction of square roots      ...    0.038 sec
Total time needed                          ...    0.041 sec

-------------------
DFT GRID GENERATION
-------------------

General Integration Accuracy     IntAcc      ... 4.388
Radial Grid Type                 RadialGrid  ... OptM3 with GC (2021)
Angular Grid (max. ang.)         AngularGrid ... 4 (Lebedev-302)
Angular grid pruning method      GridPruning ... 4 (adaptive)
Weight generation scheme         WeightScheme... mBecke (2022)
Basis function cutoff            BFCut       ... 1.0000e-12
Integration weight cutoff        WCut        ... 1.0000e-14
Partially contracted basis set               ... off
Rotationally invariant grid construction     ... off
Angular grids for H and He will be reduced by one unit

Total number of grid points                  ...    71112
Total number of batches                      ...     1119
Average number of points per batch           ...       63
Average number of grid points per atom       ...     4444

--------------------
COSX GRID GENERATION
--------------------

GRIDX 1
-------
General Integration Accuracy     IntAcc      ... 3.816
Radial Grid Type                 RadialGrid  ... OptM3 with GC (2021)
Angular Grid (max. ang.)         AngularGrid ... 1 (Lebedev-50)
Angular grid pruning method      GridPruning ... 4 (adaptive)
Weight generation scheme         WeightScheme... mBecke (2022)
Basis function cutoff            BFCut       ... 1.0000e-12
Integration weight cutoff        WCut        ... 1.0000e-14
Partially contracted basis set               ... on
Rotationally invariant grid construction     ... off
Angular grids for H and He will be reduced by one unit

Total number of grid points                  ...     9136
Total number of batches                      ...       81
Average number of points per batch           ...      112
Average number of grid points per atom       ...      571
UseSFitting                                  ... on

GRIDX 2
-------
General Integration Accuracy     IntAcc      ... 4.020
Radial Grid Type                 RadialGrid  ... OptM3 with GC (2021)
Angular Grid (max. ang.)         AngularGrid ... 2 (Lebedev-110)
Angular grid pruning method      GridPruning ... 4 (adaptive)
Weight generation scheme         WeightScheme... mBecke (2022)
Basis function cutoff            BFCut       ... 1.0000e-12
Integration weight cutoff        WCut        ... 1.0000e-14
Partially contracted basis set               ... on
Rotationally invariant grid construction     ... off
Angular grids for H and He will be reduced by one unit

Total number of grid points                  ...    19422
Total number of batches                      ...      162
Average number of points per batch           ...      119
Average number of grid points per atom       ...     1214
UseSFitting                                  ... on

GRIDX 3
-------
General Integration Accuracy     IntAcc      ... 4.338
Radial Grid Type                 RadialGrid  ... OptM3 with GC (2021)
Angular Grid (max. ang.)         AngularGrid ... 3 (Lebedev-194)
Angular grid pruning method      GridPruning ... 4 (adaptive)
Weight generation scheme         WeightScheme... mBecke (2022)
Basis function cutoff            BFCut       ... 1.0000e-12
Integration weight cutoff        WCut        ... 1.0000e-14
Partially contracted basis set               ... on
Rotationally invariant grid construction     ... off
Angular grids for H and He will be reduced by one unit

Total number of grid points                  ...    42614
Total number of batches                      ...      339
Average number of points per batch           ...      125
Average number of grid points per atom       ...     2663
UseSFitting                                  ... on
Initializing property integral containers    ... done (  0.0 sec)

SHARK setup successfully completed in   1.1 seconds

Maximum memory used throughout the entire STARTUP-calculation: 19.8 MB


           ************************************************************
           *        Program running with 8 parallel MPI-processes     *
           *              working on a common directory               *
           ************************************************************
Occupation numbers will be reassigned to an Aufbau configuration
             **** ENERGY FILE WAS UPDATED (calc.en.tmp) ****
Finished Guess after   0.2 sec
Maximum memory used throughout the entire GUESS-calculation: 8.8 MB


           ************************************************************
           *        Program running with 8 parallel MPI-processes     *
           *              working on a common directory               *
           ************************************************************
--------------------
CPCM SOLVATION MODEL
--------------------
CPCM parameters:
  Epsilon                                         ...      16.7000
  Refrac                                          ...       1.2750
  Rsolv                                           ...       1.3000
  Surface type                                    ... GAUSSIAN VDW
  Discretization scheme                           ... Constant charge density
    Threshold for H atoms                         ...       5.0000 (charges/Ang^2)
    Threshold for non-H atoms                     ...       5.0000 (charges/Ang^2)
  Epsilon function type                           ...         CPCM
Solvent:                                          ... CUSTOM
Radii:
  Scheme                                          ... Element-dependent radii
  Radius for C  used is    3.8550 Bohr (=   2.0400 Ang.)
  Radius for O  used is    3.4469 Bohr (=   1.8240 Ang.)
  Radius for H  used is    2.4944 Bohr (=   1.3200 Ang.)
Calculating surface                               ...        done! (  0.0s)
Cavity surface points                             ...         1494
Cavity Volume                                     ...     907.0529
Cavity Surface-area                               ...     531.9233
Calculating surface distance matrix               ...        done! (  0.0s)
Performing Cholesky decomposition & store         ...        done! (  0.1s)
Overall time for CPCM initialization              ...                 0.1s

----------------------------------------D-I-I-S--------------------------------------------
Iteration    Energy (Eh)           Delta-E    RMSDP     MaxDP     DIISErr   Damp  Time(sec)
-------------------------------------------------------------------------------------------
               ***  Starting incremental Fock matrix formation  ***
    1    -308.1951355923200708     0.00e+00  3.19e-04  4.67e-03  1.53e-02  0.700   0.9
    2    -308.1961880139243704    -1.05e-03  2.78e-04  4.39e-03  1.23e-02  0.700   0.7
                               ***Turning on AO-DIIS***
    3    -308.1970506795406664    -8.63e-04  2.37e-04  4.03e-03  9.64e-03  0.700   0.7
    4    -308.1977237784433328    -6.73e-04  6.31e-04  1.06e-02  7.32e-03  0.000   0.9
                              *** Initializing SOSCF ***
---------------------------------------S-O-S-C-F--------------------------------------
Iteration    Energy (Eh)           Delta-E    RMSDP     MaxDP     MaxGrad    Time(sec)
--------------------------------------------------------------------------------------
    5    -308.1996267495377424    -1.90e-03  9.51e-05  1.84e-03  2.22e-03     0.7
               *** Restarting incremental Fock matrix formation ***
    6    -308.1996654783523582    -3.87e-05  8.11e-05  1.79e-03  1.23e-03     1.0
    7    -308.1996837306307953    -1.83e-05  8.48e-05  1.60e-03  2.44e-04     0.8
    8    -308.1996869686677201    -3.24e-06  2.39e-05  5.87e-04  1.54e-04     0.8
    9    -308.1996884526420217    -1.48e-06  4.63e-06  1.07e-04  4.23e-05     0.8
   10    -308.1996884794643847    -2.68e-08  1.74e-06  5.46e-05  2.14e-05     0.8
   11    -308.1996884877218008    -8.26e-09  5.78e-07  1.71e-05  4.26e-06     0.8
   12    -308.1996884873294675     3.92e-10  2.43e-07  7.35e-06  3.19e-06     0.7
                 **** Energy Check signals convergence ****

               *****************************************************
               *                     SUCCESS                       *
               *           SCF CONVERGED AFTER  12 CYCLES          *
               *****************************************************

Recomputing exchange energy using gridx3       ... done (    0.816 sec)
Old exchange energy                            :    -22.374506447 Eh
New exchange energy                            :    -22.374620777 Eh
Exchange energy change after final integration :     -0.000114330 Eh
Total energy after final integration           :   -308.199802817 Eh
             **** ENERGY FILE WAS UPDATED (calc.en.tmp) ****

----------------
TOTAL SCF ENERGY
----------------

Total Energy       :       -308.19980281712003 Eh           -8386.54300 eV

Components:
Nuclear Repulsion  :        302.67985605535023 Eh            8236.33761 eV
Electronic Energy  :       -610.79647485494706 Eh          -16620.61706 eV
One Electron Energy:      -1004.90621443206453 Eh          -27344.88828 eV
Two Electron Energy:        394.10973957711752 Eh           10724.27123 eV
CPCM Dielectric    :         -0.08306968773259 Eh              -2.26044 eV

Virial components:
Potential Energy   :       -613.73931856150477 Eh          -16700.69591 eV
Kinetic Energy     :        305.53951574438474 Eh            8314.15291 eV
Virial Ratio       :          2.00870685111304

DFT components:
N(Alpha)           :       25.999993584743 electrons
N(Beta)            :       25.999993584743 electrons
N(Total)           :       51.999987169486 electrons
E(X)               :      -19.874658754183 Eh       
E(C)               :       -1.267821388589 Eh       
E(XC)              :      -21.142480142773 Eh       

CPCM Solvation Model Properties:
Surface-charge          :         -1.01334862301790
Corrected charge        :         -1.00000000000000
Outlying charge corr.   :          0.00001324421580 Eh               0.00036 eV
Free-energy (cav+disp)  :  This term is not implemented in the current solvation scheme

---------------
SCF CONVERGENCE
---------------

  Last Energy change         ...   -3.9233e-10  Tolerance :   1.0000e-09
  Last MAX-Density change    ...    7.3459e-06  Tolerance :   1.0000e-08
  Last RMS-Density change    ...    2.4284e-07  Tolerance :   1.0000e-09
  Last DIIS Error            ...    2.2162e-03  Tolerance :   1.0000e-08
  Last Orbital Gradient      ...    3.1859e-06  Tolerance :   2.0000e-06
  Last Orbital Rotation      ...    4.1401e-06  Tolerance :   2.0000e-06


Total SCF time: 0 days 0 hours 0 min 10 sec 
Finished LeanSCF after  10.8 sec

Maximum memory used throughout the entire LEANSCF-calculation: 15.8 MB


           ************************************************************
           *        Program running with 8 parallel MPI-processes     *
           *              working on a common directory               *
           ************************************************************

------------------------------------------------------------------------------
                                ORCA  MP2 
------------------------------------------------------------------------------

Freezing NCore=14 chemical core electrons

----------------------
RI-MP2 ENERGY+GRADIENT
----------------------
Dimension of the orbital basis            ...  143
Dimension of the AuxC basis               ...  462
Memory devoted to MP2                     ... 8000 MB   
Data format for matrix containers         ... DOUBLE
Compression type for matrix containers    ... UNCOMPRESSED
Overall scaling of the MP2 energy         ...   2.700e-01

-----------------------
SHARK RI TRANSFORMATION
-----------------------

Number of basis functions                ...    143
Number of aux functions                  ...    462
Number of operators                      ...      1
Generation of IJK                        ... YES
Generation of IAK                        ... YES
Generation of ABK                        ... NO
Orbital Range Operator  0:    0-  25 to   26- 142

Aux basis identifier                     ...   AUXC
Contraction scheme used                  ... SEGMENTED
Do orthogonalization                     ... YES
All operator combinations                ... NO
Transpose (ia|K)                         ... NO
Integral generator used                  ... LIBINT
Starting integral generation + trafo... 
Half trafo (segmented) done. Total time =  0.1 sec. integrals=  0.1 sec trafo=  0.0 sec
Integral generation and half transformation done (  0.1 sec)

Reading or making V^(-1/2)          ... done (  0.0 sec)
Sorting IJK integrals               ... done (  0.0 sec)
Sorting IAK integrals               ... done (  0.0 sec)

SHARK RI integral transformation done. Total time =  0.1 sec.

Opening buffers                              ... done
Frozen core precalculation                   ... done

Starting loop over batches of integrals:

Operator 0  - window                       ... (  7- 25)x( 26-142)
Operator 0  - Memory available             ...  8000 MB
Operator 0  - Memory needed per MO         ...   0.4 MB
Operator 0  - Number of orbitals per batch ... 3
Operator 0  - Number of batches            ... 1

OPERATOR  0   PASS   0:  MOs     7 ...    9 +   10 ...   12 +   13 ...   15 +   16 ...   18
                            +   19 ...   21 +   22 ...   24 +   25 ...   25
  Reading integrals       ... ok
  Internal MO   9
Closing buffer GIPV ( 0.01 GB; CompressionRatio= 1.00)
Time spent in pair loops =     0.167 sec
Deleting buffers (Ka|jb) ...done

-----------------------------------------------
 RI-MP2 CORRELATION ENERGY:     -0.323491390 Eh
-----------------------------------------------


---------------------
MP2 DENSITY FORMATION
---------------------

Completing the external part of the density      ... done
Storing the unrelaxed density                    ... done

Re-sorting 3-index density container for op 0    ... done
Computing external part of the Lagrangian        ... done
Calculating the xc-kernel                        ... done
Calculating G(D)                                 ... done
Completing the Lagrangian                        ... done
Solving the Z-vector equations                   ... Using XC Grid                  ... (calc.grid_cpscf.tmp) 
Recalculating density on grid  ... (calc.grho_cpscf0.tmp) done
Calculating the xc-kernel      ... (calc.fxc_cpscf0.tmp) done

-------------------
SHARK CP-SCF DRIVER
-------------------

Dimension of the orbital basis          ...    143
Dimension of the CPSCF-problem          ...   3042
Number of operators                     ...      1
Max. number of iterations               ...    128
Convergence Tolerance                   ... 3.0e-05
Number of perturbations                 ...      1
Perturbation type                       ... REAL

----------------------------
POPLE LINEAR EQUATION SOLVER
----------------------------

  ITERATION   0:   ||err||_max =   5.0576e-02 (   0.5 sec)
  ITERATION   1:   ||err||_max =   1.5296e-02 (   0.4 sec)
  ITERATION   2:   ||err||_max =   6.9990e-03 (   0.5 sec)
  ITERATION   3:   ||err||_max =   1.4891e-03 (   0.5 sec)
  ITERATION   4:   ||err||_max =   5.6414e-04 (   0.5 sec)
  ITERATION   5:   ||err||_max =   1.7526e-04 (   0.5 sec)
  ITERATION   6:   ||err||_max =   4.9928e-05 (   0.5 sec)
  ITERATION   7:   ||err||_max =   2.4323e-05 (   0.4 sec)
done
Finalizing the relaxed density                   ... done
Transforming P to the AO basis                   ... done
Storing the relaxed density                      ... done

------------------------------------
ENERGY WEIGHTED DENSITY FINALIZATION
------------------------------------

Gathering the parts of the W-matrix              ... done
Forming the Z-density                            ... done
Transforming Z to the AO basis                   ... done
Calculating G(Z)                                 ... done
Finalizing the W-matrix                          ... done
Transforming W to the AO basis and storing       ... done

----------------------------------
MP2 DERIVATIVE INTEGRAL GENERATION
----------------------------------

Input SCF Electron Density              ... calc.scfp
Input Correlated Electron Density       ... calc.pmp2re
Input Energy Weighted Density           ... calc.wmp2.tmp

Nuclear repulsion gradient              ... done (  0.0 sec)
HCore & Overlap gradient  (SHARK)       ... done (  0.0 sec)
Two-electron RIJ gradient terms         ... done (  0.2 sec)

-----------------------------------------------------------
MP2 COSX Grid Generation
-----------------------------------------------------------

General Integration Accuracy     IntAcc      ... 4.871
Radial Grid Type                 RadialGrid  ... OptM3 with GC (2021)
Angular Grid (max. ang.)         AngularGrid ... 4 (Lebedev-302)
Angular grid pruning method      GridPruning ... 4 (adaptive)
Weight generation scheme         WeightScheme... mBecke (2022)
Basis function cutoff            BFCut       ... 1.0000e-12
Integration weight cutoff        WCut        ... 1.0000e-14
Partially contracted basis set               ... on
Rotationally invariant grid construction     ... off
Angular grids for H and He will be reduced by one unit

Total number of grid points                  ...    82722
Total number of batches                      ...      655
Average number of points per batch           ...      126
Average number of grid points per atom       ...     5170
UseSFitting                                  ... on
Two-electron COSX gradient terms        ... 
Integration Timings:
Total Time                  =     2.4 sec
Basis fcn evaluation        =     0.0 sec
Density evaluation          =     0.0 sec
A evaluation                =     1.9 sec
A derivative evaluation     =     0.0 sec
S-fit derivative evaluation =     0.0 sec
anal. over. der. evaluation =     0.0 sec
num. over. der. evaluation  =     0.2 sec
K(P) evaluation             =     0.0 sec
finalize                    =     0.0 sec

done (  2.9 sec)
CPCM gradient                           ... done (  0.3 sec)
DFT XC gradient                         ... Exchange-correlation gradient    ... done
done (  0.3 sec)
Empirical dispersion gradient           ... 
-------------------
DISPERSION GRADIENT
-------------------

   1   C   :   -0.000255137   -0.000107002    0.000015900
   2   C   :    0.000708167   -0.000080536   -0.000051585
   3   C   :    0.000093788    0.000015527   -0.000000104
   4   C   :    0.000014165    0.000230481    0.000004886
   5   C   :   -0.000287111   -0.000197887    0.000016196
   6   C   :   -0.000230069    0.000081345    0.000022917
   7   O   :    0.000052782   -0.000076254   -0.000001377
   8   H   :   -0.000125435   -0.000017167    0.000005608
   9   H   :   -0.000098695   -0.000046869    0.000034232
  10   H   :   -0.000104857   -0.000046661   -0.000023495
  11   H   :   -0.000035839    0.000130350    0.000003061
  12   H   :   -0.000001290    0.000126247   -0.000034903
  13   H   :    0.000002734    0.000124001    0.000038818
  14   H   :    0.000110465    0.000015475   -0.000000899
  15   H   :    0.000082214   -0.000081453    0.000015651
  16   H   :    0.000074117   -0.000069597   -0.000044906

Difference to translation invariance:
           :    0.0000000000    0.0000000000   -0.0000000000

Difference to rotation invariance:
           :    0.0000000000    0.0000000000    0.0000000000

Norm of the Dispersion gradient    ...    0.0009869256
RMS gradient                       ...    0.0001424504
MAX gradient                       ...    0.0007081672
done (  0.0 sec)

-------
TIMINGS
-------

Total time                :    9.743 sec
Integral trafo            :    0.122 sec (  1.3%)
FC preparation            :    0.020 sec (  0.2%)
I/O of integrals          :    0.034 sec (  0.3%)
K(i,j) operators          :    0.023 sec (  0.2%)
T(i,j) pair energies      :    0.005 sec (  0.1%)
V**(-1/2)                 :    0.078 sec (  0.8%)
Gamma(ia|P)               :    0.021 sec (  0.2%)
Gamma-Trafo               :    0.011 sec (  0.1%)
D(virtual)                :    0.001 sec (  0.0%)
D(internal)               :    0.022 sec (  0.2%)
W(virtual)                :    0.002 sec (  0.0%)
W(internal)               :    0.026 sec (  0.3%)
L(virtual)                :    0.038 sec (  0.4%)
L(internal)               :    0.004 sec (  0.0%)
XC kernel                 :    0.014 sec (  0.1%)
G(D)                      :    0.747 sec (  7.7%)
G(Z)                      :    0.748 sec (  7.7%)
Z-vector solution         :    3.700 sec ( 38.0%)
3-index derivative        :    0.092 sec (  0.9%)
2-index derivative        :    0.027 sec (  0.3%)
Fock matrix gradient      :    3.846 sec ( 39.5%)


---------------------------------------
MP2 TOTAL ENERGY:     -308.523294207 Eh
---------------------------------------

The final MP2 gradient
  0:   0.00108317  -0.00282564   0.00025066
  1:   0.00426499   0.01367390  -0.00160368
  2:  -0.00831505  -0.00603461  -0.00130501
  3:   0.00342792   0.00047897  -0.00083826
  4:   0.00545474  -0.00555985  -0.00734450
  5:  -0.02838746   0.00530569   0.02198392
  6:   0.00811890  -0.00811695  -0.00030954
  7:   0.00062018  -0.00052514  -0.00043000
  8:  -0.00007699   0.00082591  -0.00042073
  9:   0.00004906   0.00085370   0.00011791
 10:   0.00056989   0.00008774   0.00010105
 11:  -0.00022021  -0.00046190   0.00074612
 12:  -0.00035234  -0.00053929  -0.00058784
 13:  -0.00054447   0.00170781   0.00408016
 14:   0.00988373   0.00009519  -0.00942253
 15:   0.00440681   0.00104137  -0.00502394

-----------------------------------
NORM OF THE MP2 GRADIENT:  0.046445
-----------------------------------

Maximum memory used throughout the entire MP2-calculation: 30.1 MB


-------------------------------------------------------------------------------
                          DFT DISPERSION CORRECTION                            
                                                                               
                              DFTD3 V3.1  Rev 1                                
                          USING Becke-Johnson damping                          
-------------------------------------------------------------------------------
-------------------------   ----------------
Dispersion correction           -0.010117260
-------------------------   ----------------


-------------------------   --------------------
FINAL SINGLE POINT ENERGY      -308.533411467914
-------------------------   --------------------

------------------------------------------------------------------------------
                         ORCA GEOMETRY RELAXATION STEP
------------------------------------------------------------------------------

Reading the OPT-File                    .... done
Getting information on internals        .... done
Copying old internal coords+grads       .... done
Making the new internal coordinates     .... (2022 redundants) done
Validating the new internal coordinates .... (2022 redundants) done
Calculating the B-matrix                .... done
Calculating the G,G- and P matrices     .... done
Transforming gradient to internals      .... done
Projecting the internal gradient        .... done
Number of atoms                         ....  16
Number of internal coordinates          ....  72
Current Energy                          ....  -308.533411468 Eh
Current gradient norm                   ....     0.046445232 Eh/bohr
Maximum allowed component of the step   ....  0.300
Current trust radius                    ....  0.450
Updating the Hessian (BFGS)             .... done
Forming the augmented Hessian           .... done
Diagonalizing the augmented Hessian     .... done
Last element of RFO vector              ....  0.959506122
Lowest eigenvalues of augmented Hessian:
 -0.005273354  0.012209412  0.013422573  0.021919248  0.025325724
Length of the computed step             ....  0.293575798
The final length of the internal step   ....  0.293575798
Converting the step to Cartesian space:
 Initial RMS(Int)=    0.0345982395
Transforming coordinates:
 Iter   0:  RMS(Cart)=    0.0437887449 RMS(Int)=    0.7394151001
 Iter   5:  RMS(Cart)=    0.0000003741 RMS(Int)=    0.0000003371
done
Storing new coordinates                 .... done
The predicted energy change is          ....    -0.002863924
Previously predicted energy change      ....    -0.007778877
Actually observed energy change         ....    -0.009727982
Ratio of predicted to observed change   ....     1.250563764
New trust radius                        ....     0.450000000

                                .--------------------.
          ----------------------|Geometry convergence|-------------------------
          Item                value                   Tolerance       Converged
          ---------------------------------------------------------------------
          Energy change      -0.0097279816            0.0000010000      NO
          RMS gradient        0.0028582547            0.0000300000      NO
          MAX gradient        0.0083574484            0.0001000000      NO
          RMS step            0.0345982395            0.0006000000      NO
          MAX step            0.1575327895            0.0010000000      NO
          ........................................................
          Max(Bonds)      0.0255      Max(Angles)    3.64
          Max(Dihed)        9.03      Max(Improp)    0.00
          ---------------------------------------------------------------------

The optimization has not yet converged - more geometry cycles are needed


    ---------------------------------------------------------------------------
                         Redundant Internal Coordinates
                            (Angstroem and degrees)

        Definition                    Value    dE/dq     Step     New-Value
    ----------------------------------------------------------------------------
     1. B(C   1,C   0)                1.4705 -0.001587 -0.0005    1.4700   
     2. B(C   2,C   1)                1.4213 -0.007397  0.0195    1.4408   
     3. B(C   3,C   2)                1.4948 -0.001302  0.0008    1.4956   
     4. B(C   4,C   2)                1.3731 -0.002117 -0.0097    1.3634   
     5. B(C   5,C   4)                1.4570 -0.005695  0.0255    1.4825   
     6. B(O   6,C   5)                1.4094 -0.007643  0.0196    1.4290   
     7. B(O   6,C   1)                1.3159  0.006562 -0.0152    1.3007   
     8. B(H   7,C   0)                1.0929 -0.000742  0.0006    1.0935   
     9. B(H   8,C   0)                1.0988 -0.000745  0.0008    1.0996   
    10. B(H   9,C   0)                1.0997 -0.000542  0.0002    1.0999   
    11. B(H  10,C   3)                1.0951 -0.000550  0.0002    1.0953   
    12. B(H  11,C   3)                1.0964 -0.000905  0.0006    1.0970   
    13. B(H  12,C   3)                1.0969 -0.000845  0.0004    1.0973   
    14. B(H  13,C   4)                1.0917  0.000512 -0.0001    1.0915   
    15. B(H  14,C   5)                1.1006  0.001486 -0.0020    1.0986   
    16. B(H  15,C   5)                1.1204  0.005573 -0.0093    1.1111   
    17. A(C   1,C   0,H   7)          111.01 -0.000894    0.00    111.01   
    18. A(C   1,C   0,H   9)          108.76  0.000161    0.16    108.92   
    19. A(H   7,C   0,H   9)          109.57 -0.000313    0.40    109.98   
    20. A(H   8,C   0,H   9)          107.89  0.000338   -0.44    107.45   
    21. A(C   1,C   0,H   8)          109.54  0.000730   -0.24    109.30   
    22. A(H   7,C   0,H   8)          110.00  0.000014    0.10    110.10   
    23. A(C   2,C   1,O   6)          112.70  0.001666   -0.13    112.58   
    24. A(C   0,C   1,O   6)          116.78 -0.002407   -0.09    116.69   
    25. A(C   0,C   1,C   2)          130.51  0.000735    0.22    130.73   
    26. A(C   1,C   2,C   4)          105.03 -0.000315    0.02    105.05   
    27. A(C   3,C   2,C   4)          126.49 -0.004683    1.30    127.79   
    28. A(C   1,C   2,C   3)          128.47  0.005005   -1.32    127.15   
    29. A(H  10,C   3,H  12)          108.28 -0.000136    0.15    108.42   
    30. A(H  11,C   3,H  12)          108.17  0.000193   -0.06    108.11   
    31. A(H  10,C   3,H  11)          108.52  0.000029   -0.01    108.50   
    32. A(C   2,C   3,H  11)          110.03 -0.000019   -0.01    110.02   
    33. A(C   2,C   3,H  10)          111.87  0.000273   -0.22    111.65   
    34. A(C   2,C   3,H  12)          109.88 -0.000338    0.16    110.04   
    35. A(C   5,C   4,H  13)          125.43  0.002490   -0.95    124.48   
    36. A(C   2,C   4,H  13)          126.30 -0.001576    0.19    126.49   
    37. A(C   2,C   4,C   5)          108.27 -0.000911    0.79    109.05   
    38. A(H  14,C   5,H  15)          102.20 -0.003904    3.41    105.62   
    39. A(C   4,C   5,H  15)          105.32 -0.004914    2.59    107.91   
    40. A(O   6,C   5,H  14)          116.35  0.004725   -3.64    112.71   
    41. A(C   4,C   5,H  14)          118.52 -0.003655    0.67    119.19   
    42. A(O   6,C   5,H  15)          107.48  0.001731    0.61    108.09   
    43. A(C   4,C   5,O   6)          105.90  0.004870   -1.86    104.04   
    44. A(C   1,O   6,C   5)          107.64 -0.005258    1.32    108.96   
    45. D(O   6,C   1,C   0,H   7)   -179.49  0.000464   -0.95   -180.43   
    46. D(C   2,C   1,C   0,H   9)    120.06 -0.000784    0.45    120.50   
    47. D(O   6,C   1,C   0,H   8)     58.84  0.000541   -0.91     57.93   
    48. D(C   2,C   1,C   0,H   7)     -0.57  0.000056   -0.15     -0.72   
    49. D(C   2,C   1,C   0,H   8)   -122.24  0.000133   -0.11   -122.36   
    50. D(C   3,C   2,C   1,C   0)      2.31  0.000175   -0.65      1.66   
    51. D(C   3,C   2,C   1,O   6)   -178.74 -0.000255    0.07   -178.67   
    52. D(C   4,C   2,C   1,O   6)      0.15  0.000069   -0.25     -0.10   
    53. D(C   4,C   2,C   1,C   0)   -178.80  0.000500   -0.97   -179.77   
    54. D(H  12,C   3,C   2,C   1)    118.66  0.000074   -0.03    118.63   
    55. D(H  11,C   3,C   2,C   4)     58.98 -0.000377    0.39     59.37   
    56. D(H  11,C   3,C   2,C   1)   -122.34  0.000092   -0.01   -122.36   
    57. D(H  10,C   3,C   2,C   4)    179.69 -0.000173    0.22    179.91   
    58. D(H  10,C   3,C   2,C   1)     -1.64  0.000296   -0.18     -1.82   
    59. D(C   5,C   4,C   2,C   1)      4.03 -0.000411   -0.36      3.67   
    60. D(H  13,C   4,C   2,C   3)      3.68 -0.000283   -1.66      2.03   
    61. D(H  13,C   4,C   2,C   1)   -175.24 -0.000739   -1.32   -176.57   
    62. D(C   5,C   4,C   2,C   3)   -177.05  0.000044   -0.69   -177.74   
    63. D(H  14,C   5,C   4,H  13)     39.82 -0.008070    9.03     48.84   
    64. D(H  14,C   5,C   4,C   2)   -139.46 -0.008357    8.04   -131.42   
    65. D(O   6,C   5,C   4,H  13)    172.66  0.000397    1.93    174.59   
    66. D(H  15,C   5,C   4,C   2)    107.07  0.001999    2.04    109.12   
    67. D(O   6,C   5,C   4,C   2)     -6.62  0.000110    0.94     -5.67   
    68. D(C   1,O   6,C   5,H  15)   -105.58  0.002182   -3.45   -109.04   
    69. D(C   1,O   6,C   5,H  14)    140.64  0.003226   -6.25    134.38   
    70. D(C   1,O   6,C   5,C   4)      6.60 -0.000422   -1.06      5.54   
    71. D(C   5,O   6,C   1,C   2)     -4.39  0.000358    0.69     -3.70   
    72. D(C   5,O   6,C   1,C   0)    174.72  0.000021    1.37    176.08   
    ----------------------------------------------------------------------------

Geometry step timings:
Preparation and reading OPT file:      0.001 s (17.587 %)
Internal coordinates            :      0.000 s ( 1.052 %)
B/P matrices and projection     :      0.001 s (24.753 %)
Hessian update/contruction      :      0.000 s ( 9.566 %)
Making the step                 :      0.001 s (19.132 %)
Converting the step to Cartesian:      0.000 s ( 2.794 %)
Storing new data                :      0.000 s ( 1.118 %)
Checking convergence            :      0.000 s ( 0.427 %)
Final printing                  :      0.001 s (23.406 %)
Total time                      :      0.003 s

Time for energy+gradient        :     22.623 s
Time for complete geometry iter :     23.128 s

         *************************************************************
         *                GEOMETRY OPTIMIZATION CYCLE   4            *
         *************************************************************
---------------------------------
CARTESIAN COORDINATES (ANGSTROEM)
---------------------------------
  C      0.915126   -0.028324   -0.003794
  C      2.380096    0.065735   -0.081486
  C      3.247394    1.214537   -0.125149
  C      2.844455    2.653626   -0.066492
  C      4.508490    0.702180   -0.198546
  C      4.428573   -0.776043   -0.289109
  O      3.036268   -1.056127   -0.126123
  H      0.459912    0.965091    0.035998
  H      0.634972   -0.608274    0.887381
  H      0.545773   -0.576069   -0.883150
  H      1.756251    2.766806   -0.013912
  H      3.206776    3.181684   -0.957120
  H      3.285996    3.131982    0.816893
  H      5.440314    1.270662   -0.195431
  H      5.058919   -1.377890    0.379734
  H      4.721862   -1.071105   -1.319384

----------------------------
CARTESIAN COORDINATES (A.U.)
----------------------------
  NO LB      ZA    FRAG     MASS         X           Y           Z
   0 C     6.0000    0    12.011    1.729338   -0.053525   -0.007169
   1 C     6.0000    0    12.011    4.497729    0.124221   -0.153987
   2 C     6.0000    0    12.011    6.136685    2.295143   -0.236497
   3 C     6.0000    0    12.011    5.375241    5.014626   -0.125652
   4 C     6.0000    0    12.011    8.519812    1.326928   -0.375198
   5 C     6.0000    0    12.011    8.368790   -1.466509   -0.546337
   6 O     8.0000    0    15.999    5.737715   -1.995790   -0.238337
   7 H     1.0000    0     1.008    0.869108    1.823757    0.068026
   8 H     1.0000    0     1.008    1.199923   -1.149471    1.676907
   9 H     1.0000    0     1.008    1.031361   -1.088613   -1.668912
  10 H     1.0000    0     1.008    3.318834    5.228505   -0.026289
  11 H     1.0000    0     1.008    6.059928    6.012512   -1.808695
  12 H     1.0000    0     1.008    6.209633    5.918589    1.543703
  13 H     1.0000    0     1.008   10.280703    2.401203   -0.369311
  14 H     1.0000    0     1.008    9.559972   -2.603835    0.717594
  15 H     1.0000    0     1.008    8.923026   -2.024094   -2.493275

--------------------------------
INTERNAL COORDINATES (ANGSTROEM)
--------------------------------
 C      0   0   0     0.000000000000     0.00000000     0.00000000
 C      1   0   0     1.470040421898     0.00000000     0.00000000
 C      2   1   0     1.440090354581   130.75451785     0.00000000
 C      3   2   1     1.495585662382   127.16751407     1.64018290
 C      3   2   1     1.363180491567   105.00803111   180.22813723
 C      5   3   2     1.483149656385   109.15015504     3.60985459
 O      2   1   3     1.300433437125   116.70874519   180.36210706
 H      1   2   3     1.093470066897   111.01793896   359.24511075
 H      1   2   3     1.099554348167   109.29868482   237.60614374
 H      1   2   3     1.099870104980   108.92118308   120.49079757
 H      4   3   2     1.095336347128   111.65226632   358.17953978
 H      4   3   2     1.096968732463   110.02103564   237.64298851
 H      4   3   2     1.097338490821   110.03674430   118.62706224
 H      5   3   2     1.091547385607   126.43021292   183.45746299
 H      6   5   3     1.098593449754   118.54978920   228.74703760
 H      6   5   3     1.111101696330   107.88283668   109.03409416

---------------------------
INTERNAL COORDINATES (A.U.)
---------------------------
 C      0   0   0     0.000000000000     0.00000000     0.00000000
 C      1   0   0     2.777973803181     0.00000000     0.00000000
 C      2   1   0     2.721376378259   130.75451785     0.00000000
 C      3   2   1     2.826247311721   127.16751407     1.64018290
 C      3   2   1     2.576037800166   105.00803111   180.22813723
 C      5   3   2     2.802746666186   109.15015504     3.60985459
 O      2   1   3     2.457463051560   116.70874519   180.36210706
 H      1   2   3     2.066358962075   111.01793896   359.24511075
 H      1   2   3     2.077856587398   109.29868482   237.60614374
 H      1   2   3     2.078453281299   108.92118308   120.49079757
 H      4   3   2     2.069885720602   111.65226632   358.17953978
 H      4   3   2     2.072970481829   110.02103564   237.64298851
 H      4   3   2     2.073669223863   110.03674430   118.62706224
 H      5   3   2     2.062725620996   126.43021292   183.45746299
 H      6   5   3     2.076040752555   118.54978920   228.74703760
 H      6   5   3     2.099677912999   107.88283668   109.03409416


           ************************************************************
           *        Program running with 8 parallel MPI-processes     *
           *              working on a common directory               *
           ************************************************************
------------------------------------------------------------------------------
                   ___                                                        
                  /   \      - P O W E R E D   B Y -                         
                 /     \                                                     
                 |  |  |   _    _      __       _____    __    __             
                 |  |  |  | |  | |    /  \     |  _  \  |  |  /  |          
                  \  \/   | |  | |   /    \    | | | |  |  | /  /          
                 / \  \   | |__| |  /  /\  \   | |_| |  |  |/  /          
                |  |  |   |  __  | /  /__\  \  |    /   |      \           
                |  |  |   | |  | | |   __   |  |    \   |  |\   \          
                \     /   | |  | | |  |  |  |  | |\  \  |  | \   \       
                 \___/    |_|  |_| |__|  |__|  |_| \__\ |__|  \__/        
                                                                              
                      - O R C A' S   B I G   F R I E N D -                    
                                      &                                       
                       - I N T E G R A L  F E E D E R -                       
                                                                              
 v1 FN, 2020, v2 2021, v3 2022-2024                                           
------------------------------------------------------------------------------


----------------------
SHARK INTEGRAL PACKAGE
----------------------

Number of atoms                             ...     16
Number of basis functions                   ...    143
Number of shells                            ...     69
Maximum angular momentum                    ...      2
Integral batch strategy                     ... SHARK/LIBINT Hybrid
RI-J (if used) integral strategy            ... SPLIT-RIJ (Revised 2003 algorithm where possible)
Printlevel                                  ...      1
Contraction scheme used                     ... SEGMENTED contraction
Prescreening option                         ... SCHWARTZ
   Thresh                                   ... 1.000e-12
   Tcut                                     ... 1.000e-14
   Tpresel                                  ... 1.000e-14 
Coulomb Range Separation                    ... NOT USED
Exchange Range Separation                   ... NOT USED
Multipole approximations                    ... NOT USED
Finite Nucleus Model                        ... NOT USED
CABS basis                                  ... NOT available
Auxiliary Coulomb fitting basis             ... AVAILABLE
   # of basis functions in Aux-J            ...    442
   # of shells in Aux-J                     ...    150
   Maximum angular momentum in Aux-J        ...      4
Auxiliary J/K fitting basis                 ... NOT available
Auxiliary Correlation fitting basis         ... AVAILABLE
   # of basis functions in Aux-C            ...    462
   # of shells in Aux-C                     ...    166
   Maximum angular momentum in Aux-C        ...      3
Auxiliary 'external' fitting basis          ... NOT available

Checking pre-screening integrals            ... done (  0.0 sec) Dimension = 69
Check shell pair data                       ... done (  0.0 sec)
Shell pair information
Shell pair cut-off parameter TPreSel        ...   1.0e-14
Total number of shell pairs                 ...      2415
Shell pairs after pre-screening             ...      2370
Total number of primitive shell pairs       ...      8503
Primitive shell pairs kept                  ...      6497
          la=0 lb=0:    764 shell pairs
          la=1 lb=0:    875 shell pairs
          la=1 lb=1:    270 shell pairs
          la=2 lb=0:    272 shell pairs
          la=2 lb=1:    161 shell pairs
          la=2 lb=2:     28 shell pairs

Calculating one electron integrals          ... done (  0.0 sec)
Calculating RI/J V-Matrix + Cholesky decomp.... done (  0.1 sec)
Calculating RI/C V-Matrix + Cholesky decomp.... done (  0.1 sec)
Calculating Nuclear repulsion               ... done (  0.0 sec) ENN=    301.910092983459 Eh

Diagonalization of the overlap matrix:
Smallest eigenvalue                        ... 6.910e-04
Time for diagonalization                   ...    0.003 sec
Threshold for overlap eigenvalues          ... 1.000e-07
Number of eigenvalues below threshold      ... 0
Time for construction of square roots      ...    0.036 sec
Total time needed                          ...    0.040 sec

-------------------
DFT GRID GENERATION
-------------------

General Integration Accuracy     IntAcc      ... 4.388
Radial Grid Type                 RadialGrid  ... OptM3 with GC (2021)
Angular Grid (max. ang.)         AngularGrid ... 4 (Lebedev-302)
Angular grid pruning method      GridPruning ... 4 (adaptive)
Weight generation scheme         WeightScheme... mBecke (2022)
Basis function cutoff            BFCut       ... 1.0000e-12
Integration weight cutoff        WCut        ... 1.0000e-14
Partially contracted basis set               ... off
Rotationally invariant grid construction     ... off
Angular grids for H and He will be reduced by one unit

Total number of grid points                  ...    71106
Total number of batches                      ...     1120
Average number of points per batch           ...       63
Average number of grid points per atom       ...     4444

--------------------
COSX GRID GENERATION
--------------------

GRIDX 1
-------
General Integration Accuracy     IntAcc      ... 3.816
Radial Grid Type                 RadialGrid  ... OptM3 with GC (2021)
Angular Grid (max. ang.)         AngularGrid ... 1 (Lebedev-50)
Angular grid pruning method      GridPruning ... 4 (adaptive)
Weight generation scheme         WeightScheme... mBecke (2022)
Basis function cutoff            BFCut       ... 1.0000e-12
Integration weight cutoff        WCut        ... 1.0000e-14
Partially contracted basis set               ... on
Rotationally invariant grid construction     ... off
Angular grids for H and He will be reduced by one unit

Total number of grid points                  ...     9131
Total number of batches                      ...       81
Average number of points per batch           ...      112
Average number of grid points per atom       ...      571
UseSFitting                                  ... on

GRIDX 2
-------
General Integration Accuracy     IntAcc      ... 4.020
Radial Grid Type                 RadialGrid  ... OptM3 with GC (2021)
Angular Grid (max. ang.)         AngularGrid ... 2 (Lebedev-110)
Angular grid pruning method      GridPruning ... 4 (adaptive)
Weight generation scheme         WeightScheme... mBecke (2022)
Basis function cutoff            BFCut       ... 1.0000e-12
Integration weight cutoff        WCut        ... 1.0000e-14
Partially contracted basis set               ... on
Rotationally invariant grid construction     ... off
Angular grids for H and He will be reduced by one unit

Total number of grid points                  ...    19432
Total number of batches                      ...      163
Average number of points per batch           ...      119
Average number of grid points per atom       ...     1214
UseSFitting                                  ... on

GRIDX 3
-------
General Integration Accuracy     IntAcc      ... 4.338
Radial Grid Type                 RadialGrid  ... OptM3 with GC (2021)
Angular Grid (max. ang.)         AngularGrid ... 3 (Lebedev-194)
Angular grid pruning method      GridPruning ... 4 (adaptive)
Weight generation scheme         WeightScheme... mBecke (2022)
Basis function cutoff            BFCut       ... 1.0000e-12
Integration weight cutoff        WCut        ... 1.0000e-14
Partially contracted basis set               ... on
Rotationally invariant grid construction     ... off
Angular grids for H and He will be reduced by one unit

Total number of grid points                  ...    42612
Total number of batches                      ...      339
Average number of points per batch           ...      125
Average number of grid points per atom       ...     2663
UseSFitting                                  ... on
Initializing property integral containers    ... done (  0.0 sec)

SHARK setup successfully completed in   1.1 seconds

Maximum memory used throughout the entire STARTUP-calculation: 19.8 MB


           ************************************************************
           *        Program running with 8 parallel MPI-processes     *
           *              working on a common directory               *
           ************************************************************
Occupation numbers will be reassigned to an Aufbau configuration
             **** ENERGY FILE WAS UPDATED (calc.en.tmp) ****
Finished Guess after   0.2 sec
Maximum memory used throughout the entire GUESS-calculation: 8.8 MB


           ************************************************************
           *        Program running with 8 parallel MPI-processes     *
           *              working on a common directory               *
           ************************************************************
--------------------
CPCM SOLVATION MODEL
--------------------
CPCM parameters:
  Epsilon                                         ...      16.7000
  Refrac                                          ...       1.2750
  Rsolv                                           ...       1.3000
  Surface type                                    ... GAUSSIAN VDW
  Discretization scheme                           ... Constant charge density
    Threshold for H atoms                         ...       5.0000 (charges/Ang^2)
    Threshold for non-H atoms                     ...       5.0000 (charges/Ang^2)
  Epsilon function type                           ...         CPCM
Solvent:                                          ... CUSTOM
Radii:
  Scheme                                          ... Element-dependent radii
  Radius for C  used is    3.8550 Bohr (=   2.0400 Ang.)
  Radius for O  used is    3.4469 Bohr (=   1.8240 Ang.)
  Radius for H  used is    2.4944 Bohr (=   1.3200 Ang.)
Calculating surface                               ...        done! (  0.0s)
Cavity surface points                             ...         1489
Cavity Volume                                     ...     909.6043
Cavity Surface-area                               ...     533.0094
Calculating surface distance matrix               ...        done! (  0.0s)
Performing Cholesky decomposition & store         ...        done! (  0.1s)
Overall time for CPCM initialization              ...                 0.1s

----------------------------------------D-I-I-S--------------------------------------------
Iteration    Energy (Eh)           Delta-E    RMSDP     MaxDP     DIISErr   Damp  Time(sec)
-------------------------------------------------------------------------------------------
               ***  Starting incremental Fock matrix formation  ***
    1    -308.2009255155933261     0.00e+00  2.71e-04  5.25e-03  1.72e-02  0.700   0.9
    2    -308.2015761302383225    -6.51e-04  2.39e-04  4.85e-03  1.39e-02  0.700   0.7
                               ***Turning on AO-DIIS***
    3    -308.2021119543652503    -5.36e-04  2.01e-04  4.38e-03  1.09e-02  0.700   0.9
    4    -308.2025301499006673    -4.18e-04  5.19e-04  1.14e-02  8.06e-03  0.000   0.6
                              *** Initializing SOSCF ***
---------------------------------------S-O-S-C-F--------------------------------------
Iteration    Energy (Eh)           Delta-E    RMSDP     MaxDP     MaxGrad    Time(sec)
--------------------------------------------------------------------------------------
    5    -308.2037043597642878    -1.17e-03  5.77e-05  1.06e-03  1.19e-03     0.7
               *** Restarting incremental Fock matrix formation ***
    6    -308.2037160253662478    -1.17e-05  4.79e-05  1.04e-03  7.10e-04     0.9
    7    -308.2037225396456961    -6.51e-06  4.80e-05  9.66e-04  1.40e-04     0.8
    8    -308.2037235806925537    -1.04e-06  1.36e-05  3.36e-04  1.04e-04     0.8
    9    -308.2037241264298473    -5.46e-07  2.89e-06  6.84e-05  2.35e-05     0.8
   10    -308.2037241387689619    -1.23e-08  1.13e-06  3.40e-05  1.10e-05     0.7
   11    -308.2037241411838977    -2.41e-09  4.04e-07  1.30e-05  3.87e-06     0.7
   12    -308.2037241409879016     1.96e-10  1.62e-07  4.58e-06  1.31e-06     0.7
                 **** Energy Check signals convergence ****

               *****************************************************
               *                     SUCCESS                       *
               *           SCF CONVERGED AFTER  12 CYCLES          *
               *****************************************************

Recomputing exchange energy using gridx3       ... done (    0.821 sec)
Old exchange energy                            :    -22.369541604 Eh
New exchange energy                            :    -22.369637096 Eh
Exchange energy change after final integration :     -0.000095492 Eh
Total energy after final integration           :   -308.203819633 Eh
             **** ENERGY FILE WAS UPDATED (calc.en.tmp) ****

----------------
TOTAL SCF ENERGY
----------------

Total Energy       :       -308.20381963292880 Eh           -8386.65230 eV

Components:
Nuclear Repulsion  :        301.91009298345944 Eh            8215.39129 eV
Electronic Energy  :       -610.03120689402840 Eh          -16599.79306 eV
One Electron Energy:      -1003.39371918815471 Eh          -27303.73119 eV
Two Electron Energy:        393.36251229412636 Eh           10703.93814 eV
CPCM Dielectric    :         -0.08261023041906 Eh              -2.24794 eV

Virial components:
Potential Energy   :       -613.69844173034335 Eh          -16699.58359 eV
Kinetic Energy     :        305.49462209741449 Eh            8312.93129 eV
Virial Ratio       :          2.00886823315224

DFT components:
N(Alpha)           :       26.000003075594 electrons
N(Beta)            :       26.000003075594 electrons
N(Total)           :       52.000006151187 electrons
E(X)               :      -19.869925555896 Eh       
E(C)               :       -1.267059541560 Eh       
E(XC)              :      -21.136985097456 Eh       

CPCM Solvation Model Properties:
Surface-charge          :         -1.01323440269131
Corrected charge        :         -1.00000000000000
Outlying charge corr.   :          0.00001300487608 Eh               0.00035 eV
Free-energy (cav+disp)  :  This term is not implemented in the current solvation scheme

---------------
SCF CONVERGENCE
---------------

  Last Energy change         ...   -1.9600e-10  Tolerance :   1.0000e-09
  Last MAX-Density change    ...    4.5839e-06  Tolerance :   1.0000e-08
  Last RMS-Density change    ...    1.6208e-07  Tolerance :   1.0000e-09
  Last DIIS Error            ...    1.1879e-03  Tolerance :   1.0000e-08
  Last Orbital Gradient      ...    1.3119e-06  Tolerance :   2.0000e-06
  Last Orbital Rotation      ...    2.1188e-06  Tolerance :   2.0000e-06


Total SCF time: 0 days 0 hours 0 min 10 sec 
Finished LeanSCF after  10.7 sec

Maximum memory used throughout the entire LEANSCF-calculation: 15.9 MB


           ************************************************************
           *        Program running with 8 parallel MPI-processes     *
           *              working on a common directory               *
           ************************************************************

------------------------------------------------------------------------------
                                ORCA  MP2 
------------------------------------------------------------------------------

Freezing NCore=14 chemical core electrons

----------------------
RI-MP2 ENERGY+GRADIENT
----------------------
Dimension of the orbital basis            ...  143
Dimension of the AuxC basis               ...  462
Memory devoted to MP2                     ... 8000 MB   
Data format for matrix containers         ... DOUBLE
Compression type for matrix containers    ... UNCOMPRESSED
Overall scaling of the MP2 energy         ...   2.700e-01

-----------------------
SHARK RI TRANSFORMATION
-----------------------

Number of basis functions                ...    143
Number of aux functions                  ...    462
Number of operators                      ...      1
Generation of IJK                        ... YES
Generation of IAK                        ... YES
Generation of ABK                        ... NO
Orbital Range Operator  0:    0-  25 to   26- 142

Aux basis identifier                     ...   AUXC
Contraction scheme used                  ... SEGMENTED
Do orthogonalization                     ... YES
All operator combinations                ... NO
Transpose (ia|K)                         ... NO
Integral generator used                  ... LIBINT
Starting integral generation + trafo... 
Half trafo (segmented) done. Total time =  0.0 sec. integrals=  0.0 sec trafo=  0.0 sec
Integral generation and half transformation done (  0.0 sec)

Reading or making V^(-1/2)          ... done (  0.0 sec)
Sorting IJK integrals               ... done (  0.0 sec)
Sorting IAK integrals               ... done (  0.0 sec)

SHARK RI integral transformation done. Total time =  0.1 sec.

Opening buffers                              ... done
Frozen core precalculation                   ... done

Starting loop over batches of integrals:

Operator 0  - window                       ... (  7- 25)x( 26-142)
Operator 0  - Memory available             ...  8000 MB
Operator 0  - Memory needed per MO         ...   0.4 MB
Operator 0  - Number of orbitals per batch ... 3
Operator 0  - Number of batches            ... 1

OPERATOR  0   PASS   0:  MOs     7 ...    9 +   10 ...   12 +   13 ...   15 +   16 ...   18
                            +   19 ...   21 +   22 ...   24 +   25 ...   25
  Reading integrals       ... ok
  Internal MO   9
Closing buffer GIPV ( 0.01 GB; CompressionRatio= 1.00)
Time spent in pair loops =     0.172 sec
Deleting buffers (Ka|jb) ...done

-----------------------------------------------
 RI-MP2 CORRELATION ENERGY:     -0.323060761 Eh
-----------------------------------------------


---------------------
MP2 DENSITY FORMATION
---------------------

Completing the external part of the density      ... done
Storing the unrelaxed density                    ... done

Re-sorting 3-index density container for op 0    ... done
Computing external part of the Lagrangian        ... done
Calculating the xc-kernel                        ... done
Calculating G(D)                                 ... done
Completing the Lagrangian                        ... done
Solving the Z-vector equations                   ... Using XC Grid                  ... (calc.grid_cpscf.tmp) 
Recalculating density on grid  ... (calc.grho_cpscf0.tmp) done
Calculating the xc-kernel      ... (calc.fxc_cpscf0.tmp) done

-------------------
SHARK CP-SCF DRIVER
-------------------

Dimension of the orbital basis          ...    143
Dimension of the CPSCF-problem          ...   3042
Number of operators                     ...      1
Max. number of iterations               ...    128
Convergence Tolerance                   ... 3.0e-05
Number of perturbations                 ...      1
Perturbation type                       ... REAL

----------------------------
POPLE LINEAR EQUATION SOLVER
----------------------------

  ITERATION   0:   ||err||_max =   4.9947e-02 (   0.5 sec)
  ITERATION   1:   ||err||_max =   1.4608e-02 (   0.5 sec)
  ITERATION   2:   ||err||_max =   6.5807e-03 (   0.5 sec)
  ITERATION   3:   ||err||_max =   1.4015e-03 (   0.5 sec)
  ITERATION   4:   ||err||_max =   5.3367e-04 (   0.5 sec)
  ITERATION   5:   ||err||_max =   1.6553e-04 (   0.5 sec)
  ITERATION   6:   ||err||_max =   4.6694e-05 (   0.5 sec)
  ITERATION   7:   ||err||_max =   2.3180e-05 (   0.5 sec)
done
Finalizing the relaxed density                   ... done
Transforming P to the AO basis                   ... done
Storing the relaxed density                      ... done

------------------------------------
ENERGY WEIGHTED DENSITY FINALIZATION
------------------------------------

Gathering the parts of the W-matrix              ... done
Forming the Z-density                            ... done
Transforming Z to the AO basis                   ... done
Calculating G(Z)                                 ... done
Finalizing the W-matrix                          ... done
Transforming W to the AO basis and storing       ... done

----------------------------------
MP2 DERIVATIVE INTEGRAL GENERATION
----------------------------------

Input SCF Electron Density              ... calc.scfp
Input Correlated Electron Density       ... calc.pmp2re
Input Energy Weighted Density           ... calc.wmp2.tmp

Nuclear repulsion gradient              ... done (  0.0 sec)
HCore & Overlap gradient  (SHARK)       ... done (  0.0 sec)
Two-electron RIJ gradient terms         ... done (  0.2 sec)

-----------------------------------------------------------
MP2 COSX Grid Generation
-----------------------------------------------------------

General Integration Accuracy     IntAcc      ... 4.871
Radial Grid Type                 RadialGrid  ... OptM3 with GC (2021)
Angular Grid (max. ang.)         AngularGrid ... 4 (Lebedev-302)
Angular grid pruning method      GridPruning ... 4 (adaptive)
Weight generation scheme         WeightScheme... mBecke (2022)
Basis function cutoff            BFCut       ... 1.0000e-12
Integration weight cutoff        WCut        ... 1.0000e-14
Partially contracted basis set               ... on
Rotationally invariant grid construction     ... off
Angular grids for H and He will be reduced by one unit

Total number of grid points                  ...    82719
Total number of batches                      ...      654
Average number of points per batch           ...      126
Average number of grid points per atom       ...     5170
UseSFitting                                  ... on
Two-electron COSX gradient terms        ... 
Integration Timings:
Total Time                  =     2.4 sec
Basis fcn evaluation        =     0.0 sec
Density evaluation          =     0.0 sec
A evaluation                =     2.0 sec
A derivative evaluation     =     0.0 sec
S-fit derivative evaluation =     0.0 sec
anal. over. der. evaluation =     0.0 sec
num. over. der. evaluation  =     0.2 sec
K(P) evaluation             =     0.0 sec
finalize                    =     0.0 sec

done (  2.9 sec)
CPCM gradient                           ... done (  0.3 sec)
DFT XC gradient                         ... Exchange-correlation gradient    ... done
done (  0.4 sec)
Empirical dispersion gradient           ... 
-------------------
DISPERSION GRADIENT
-------------------

   1   C   :   -0.000258309   -0.000109100    0.000016178
   2   C   :    0.000580516   -0.000067353   -0.000042298
   3   C   :    0.000085666    0.000038215   -0.000001015
   4   C   :    0.000012855    0.000236113    0.000005862
   5   C   :   -0.000224251   -0.000180513    0.000010883
   6   C   :   -0.000150611    0.000040216    0.000014639
   7   O   :    0.000051115   -0.000085710   -0.000003098
   8   H   :   -0.000126055   -0.000017070    0.000007108
   9   H   :   -0.000098754   -0.000047838    0.000034576
  10   H   :   -0.000104685   -0.000046869   -0.000023413
  11   H   :   -0.000036606    0.000129721    0.000004191
  12   H   :   -0.000002073    0.000126256   -0.000033812
  13   H   :    0.000002402    0.000124164    0.000040003
  14   H   :    0.000112747    0.000017605   -0.000002541
  15   H   :    0.000081412   -0.000084241    0.000019588
  16   H   :    0.000074633   -0.000073594   -0.000046853

Difference to translation invariance:
           :    0.0000000000    0.0000000000   -0.0000000000

Difference to rotation invariance:
           :   -0.0000000000    0.0000000000   -0.0000000000

Norm of the Dispersion gradient    ...    0.0008603617
RMS gradient                       ...    0.0001241825
MAX gradient                       ...    0.0005805157
done (  0.0 sec)

-------
TIMINGS
-------

Total time                :    9.738 sec
Integral trafo            :    0.082 sec (  0.8%)
FC preparation            :    0.025 sec (  0.3%)
I/O of integrals          :    0.035 sec (  0.4%)
K(i,j) operators          :    0.023 sec (  0.2%)
T(i,j) pair energies      :    0.005 sec (  0.1%)
V**(-1/2)                 :    0.075 sec (  0.8%)
Gamma(ia|P)               :    0.021 sec (  0.2%)
Gamma-Trafo               :    0.011 sec (  0.1%)
D(virtual)                :    0.001 sec (  0.0%)
D(internal)               :    0.022 sec (  0.2%)
W(virtual)                :    0.002 sec (  0.0%)
W(internal)               :    0.026 sec (  0.3%)
L(virtual)                :    0.038 sec (  0.4%)
L(internal)               :    0.004 sec (  0.0%)
XC kernel                 :    0.014 sec (  0.1%)
G(D)                      :    0.743 sec (  7.6%)
G(Z)                      :    0.744 sec (  7.6%)
Z-vector solution         :    3.726 sec ( 38.3%)
3-index derivative        :    0.093 sec (  1.0%)
2-index derivative        :    0.028 sec (  0.3%)
Fock matrix gradient      :    3.860 sec ( 39.6%)


---------------------------------------
MP2 TOTAL ENERGY:     -308.526880394 Eh
---------------------------------------

The final MP2 gradient
  0:   0.00173587  -0.00393453  -0.00047289
  1:  -0.00096621   0.00304937  -0.00090403
  2:   0.00409303  -0.00006618  -0.00214927
  3:   0.00125383   0.00051377  -0.00007191
  4:  -0.00319865   0.00780600  -0.00391462
  5:  -0.01211232  -0.00907938   0.01088853
  6:  -0.00033029   0.00089478   0.00265180
  7:   0.00089197   0.00019705  -0.00011487
  8:  -0.00033167   0.00026954  -0.00037909
  9:  -0.00023863   0.00023028   0.00047226
 10:   0.00026866  -0.00008132   0.00000629
 11:  -0.00002378  -0.00043670   0.00043865
 12:  -0.00011956  -0.00032407  -0.00042255
 13:  -0.00029591   0.00118812   0.00272354
 14:   0.00537249  -0.00178513  -0.00590470
 15:   0.00398000   0.00158221  -0.00285496

-----------------------------------
NORM OF THE MP2 GRADIENT:  0.024489
-----------------------------------

Maximum memory used throughout the entire MP2-calculation: 30.2 MB


-------------------------------------------------------------------------------
                          DFT DISPERSION CORRECTION                            
                                                                               
                              DFTD3 V3.1  Rev 1                                
                          USING Becke-Johnson damping                          
-------------------------------------------------------------------------------
-------------------------   ----------------
Dispersion correction           -0.010117521
-------------------------   ----------------


-------------------------   --------------------
FINAL SINGLE POINT ENERGY      -308.536997914420
-------------------------   --------------------

------------------------------------------------------------------------------
                         ORCA GEOMETRY RELAXATION STEP
------------------------------------------------------------------------------

Reading the OPT-File                    .... done
Getting information on internals        .... done
Copying old internal coords+grads       .... done
Making the new internal coordinates     .... (2022 redundants) done
Validating the new internal coordinates .... (2022 redundants) done
Calculating the B-matrix                .... done
Calculating the G,G- and P matrices     .... done
Transforming gradient to internals      .... done
Projecting the internal gradient        .... done
Number of atoms                         ....  16
Number of internal coordinates          ....  72
Current Energy                          ....  -308.536997914 Eh
Current gradient norm                   ....     0.024489061 Eh/bohr
Maximum allowed component of the step   ....  0.300
Current trust radius                    ....  0.450
Updating the Hessian (BFGS)             .... done
Forming the augmented Hessian           .... done
Diagonalizing the augmented Hessian     .... done
Last element of RFO vector              ....  0.969031162
Lowest eigenvalues of augmented Hessian:
 -0.002135285  0.012209156  0.013417872  0.021649334  0.024448923
Length of the computed step             ....  0.254830265
The final length of the internal step   ....  0.254830265
Converting the step to Cartesian space:
 Initial RMS(Int)=    0.0300320347
Transforming coordinates:
 Iter   0:  RMS(Cart)=    0.0390606857 RMS(Int)=    0.7402092364
 Iter   5:  RMS(Cart)=    0.0000001404 RMS(Int)=    0.0000001251
done
Storing new coordinates                 .... done
The predicted energy change is          ....    -0.001136974
Previously predicted energy change      ....    -0.002863924
Actually observed energy change         ....    -0.003586447
Ratio of predicted to observed change   ....     1.252284179
New trust radius                        ....     0.450000000

                                .--------------------.
          ----------------------|Geometry convergence|-------------------------
          Item                value                   Tolerance       Converged
          ---------------------------------------------------------------------
          Energy change      -0.0035864465            0.0000010000      NO
          RMS gradient        0.0018367097            0.0000300000      NO
          MAX gradient        0.0071818139            0.0001000000      NO
          RMS step            0.0300320347            0.0006000000      NO
          MAX step            0.1332800405            0.0010000000      NO
          ........................................................
          Max(Bonds)      0.0110      Max(Angles)    2.84
          Max(Dihed)        7.64      Max(Improp)    0.00
          ---------------------------------------------------------------------

The optimization has not yet converged - more geometry cycles are needed


    ---------------------------------------------------------------------------
                         Redundant Internal Coordinates
                            (Angstroem and degrees)

        Definition                    Value    dE/dq     Step     New-Value
    ----------------------------------------------------------------------------
     1. B(C   1,C   0)                1.4700 -0.001872  0.0020    1.4720   
     2. B(C   2,C   1)                1.4401  0.001370  0.0075    1.4476   
     3. B(C   3,C   2)                1.4956 -0.000698  0.0008    1.4964   
     4. B(C   4,C   2)                1.3632 -0.005301  0.0006    1.3638   
     5. B(C   5,C   4)                1.4831  0.007182  0.0067    1.4899   
     6. B(O   6,C   5)                1.4295 -0.001585  0.0110    1.4406   
     7. B(O   6,C   1)                1.3004  0.000058 -0.0063    1.2942   
     8. B(H   7,C   0)                1.0935 -0.000197  0.0000    1.0935   
     9. B(H   8,C   0)                1.0996 -0.000368  0.0005    1.1001   
    10. B(H   9,C   0)                1.0999 -0.000409  0.0005    1.1004   
    11. B(H  10,C   3)                1.0953 -0.000278  0.0001    1.0955   
    12. B(H  11,C   3)                1.0970 -0.000580  0.0008    1.0978   
    13. B(H  12,C   3)                1.0973 -0.000523  0.0006    1.0980   
    14. B(H  13,C   4)                1.0915  0.000374 -0.0004    1.0912   
    15. B(H  14,C   5)                1.0986  0.000465 -0.0008    1.0978   
    16. B(H  15,C   5)                1.1111  0.003282 -0.0079    1.1032   
    17. A(C   1,C   0,H   7)          111.02 -0.001646    0.35    111.37   
    18. A(C   1,C   0,H   9)          108.92  0.000767   -0.09    108.83   
    19. A(H   7,C   0,H   9)          109.98  0.000184    0.17    110.15   
    20. A(H   8,C   0,H   9)          107.44 -0.000345   -0.18    107.27   
    21. A(C   1,C   0,H   8)          109.30  0.000872   -0.30    108.99   
    22. A(H   7,C   0,H   8)          110.10  0.000224    0.04    110.13   
    23. A(C   2,C   1,O   6)          112.54  0.001267   -0.12    112.42   
    24. A(C   0,C   1,O   6)          116.71 -0.003921    0.51    117.22   
    25. A(C   0,C   1,C   2)          130.75  0.002653   -0.38    130.37   
    26. A(C   1,C   2,C   4)          105.01 -0.000218    0.02    105.03   
    27. A(C   3,C   2,C   4)          127.81 -0.001825    0.81    128.62   
    28. A(C   1,C   2,C   3)          127.17  0.002041   -0.84    126.33   
    29. A(H  10,C   3,H  12)          108.43  0.000141    0.03    108.45   
    30. A(H  11,C   3,H  12)          108.11  0.000080   -0.03    108.08   
    31. A(H  10,C   3,H  11)          108.50  0.000183   -0.06    108.45   
    32. A(C   2,C   3,H  11)          110.02 -0.000297    0.08    110.10   
    33. A(C   2,C   3,H  10)          111.65  0.000059   -0.13    111.52   
    34. A(C   2,C   3,H  12)          110.04 -0.000155    0.11    110.15   
    35. A(C   5,C   4,H  13)          124.42  0.001120   -0.67    123.75   
    36. A(C   2,C   4,H  13)          126.43 -0.001679    0.34    126.77   
    37. A(C   2,C   4,C   5)          109.15  0.000559    0.33    109.48   
    38. A(H  14,C   5,H  15)          105.52 -0.003014    2.74    108.27   
    39. A(C   4,C   5,H  15)          107.88 -0.003455    2.36    110.24   
    40. A(O   6,C   5,H  14)          112.46  0.003201   -2.84    109.62   
    41. A(C   4,C   5,H  14)          118.55  0.001429   -0.76    117.79   
    42. A(O   6,C   5,H  15)          108.11  0.003378   -0.26    107.85   
    43. A(C   4,C   5,O   6)          103.93 -0.001375   -0.60    103.33   
    44. A(C   1,O   6,C   5)          109.05 -0.000239    0.63    109.68   
    45. D(O   6,C   1,C   0,H   7)    179.61  0.000203   -0.52    179.08   
    46. D(C   2,C   1,C   0,H   9)    120.49 -0.000409    0.20    120.69   
    47. D(O   6,C   1,C   0,H   8)     57.97  0.000408   -0.60     57.37   
    48. D(C   2,C   1,C   0,H   7)     -0.75 -0.000099   -0.16     -0.92   
    49. D(C   2,C   1,C   0,H   8)   -122.39  0.000106   -0.24   -122.63   
    50. D(C   3,C   2,C   1,C   0)      1.64  0.000192   -0.70      0.94   
    51. D(C   3,C   2,C   1,O   6)   -178.71 -0.000116   -0.34   -179.05   
    52. D(C   4,C   2,C   1,O   6)     -0.12 -0.000279   -0.09     -0.21   
    53. D(C   4,C   2,C   1,C   0)   -179.77  0.000028   -0.45   -180.22   
    54. D(H  12,C   3,C   2,C   1)    118.63  0.000043    0.16    118.79   
    55. D(H  11,C   3,C   2,C   4)     59.37  0.000020   -0.04     59.33   
    56. D(H  11,C   3,C   2,C   1)   -122.36 -0.000139    0.24   -122.12   
    57. D(H  10,C   3,C   2,C   4)    179.91  0.000090   -0.14    179.77   
    58. D(H  10,C   3,C   2,C   1)     -1.82 -0.000069    0.14     -1.68   
    59. D(C   5,C   4,C   2,C   1)      3.61  0.000187   -1.01      2.60   
    60. D(H  13,C   4,C   2,C   3)      2.03  0.000042   -1.45      0.58   
    61. D(H  13,C   4,C   2,C   1)   -176.54  0.000133   -1.65   -178.19   
    62. D(C   5,C   4,C   2,C   3)   -177.81  0.000095   -0.81   -178.63   
    63. D(H  14,C   5,C   4,H  13)     48.90 -0.004206    7.64     56.53   
    64. D(H  14,C   5,C   4,C   2)   -131.25 -0.004263    7.00   -124.25   
    65. D(O   6,C   5,C   4,H  13)    174.57 -0.000105    2.40    176.97   
    66. D(H  15,C   5,C   4,C   2)    109.03  0.001562    2.18    111.22   
    67. D(O   6,C   5,C   4,C   2)     -5.58 -0.000163    1.76     -3.82   
    68. D(C   1,O   6,C   5,H  15)   -109.01  0.002993   -4.04   -113.05   
    69. D(C   1,O   6,C   5,H  14)    134.89  0.002765   -5.63    129.27   
    70. D(C   1,O   6,C   5,C   4)      5.44 -0.000149   -1.81      3.63   
    71. D(C   5,O   6,C   1,C   2)     -3.55  0.000065    1.18     -2.37   
    72. D(C   5,O   6,C   1,C   0)    176.15 -0.000174    1.47    177.63   
    ----------------------------------------------------------------------------

Geometry step timings:
Preparation and reading OPT file:      0.001 s ( 6.421 %)
Internal coordinates            :      0.000 s ( 0.341 %)
B/P matrices and projection     :      0.001 s ( 8.162 %)
Hessian update/contruction      :      0.000 s ( 3.657 %)
Making the step                 :      0.001 s ( 6.388 %)
Converting the step to Cartesian:      0.000 s ( 0.936 %)
Storing new data                :      0.000 s ( 0.386 %)
Checking convergence            :      0.000 s ( 0.165 %)
Final printing                  :      0.007 s (73.499 %)
Total time                      :      0.009 s

Time for energy+gradient        :     22.446 s
Time for complete geometry iter :     22.637 s

         *************************************************************
         *                GEOMETRY OPTIMIZATION CYCLE   5            *
         *************************************************************
---------------------------------
CARTESIAN COORDINATES (ANGSTROEM)
---------------------------------
  C      0.918124   -0.019189   -0.004141
  C      2.384753    0.064511   -0.097896
  C      3.257748    1.218479   -0.132526
  C      2.835627    2.652152   -0.057403
  C      4.518401    0.705617   -0.219667
  C      4.446576   -0.780394   -0.303033
  O      3.038429   -1.050435   -0.162242
  H      0.465711    0.974195    0.060888
  H      0.649360   -0.616308    0.879850
  H      0.535738   -0.552819   -0.887209
  H      1.745874    2.747653    0.000957
  H      3.184930    3.195338   -0.945128
  H      3.274233    3.129561    0.828717
  H      5.452488    1.269261   -0.241031
  H      5.005437   -1.357574    0.445085
  H      4.757748   -1.121577   -1.304914

----------------------------
CARTESIAN COORDINATES (A.U.)
----------------------------
  NO LB      ZA    FRAG     MASS         X           Y           Z
   0 C     6.0000    0    12.011    1.735003   -0.036262   -0.007825
   1 C     6.0000    0    12.011    4.506530    0.121907   -0.184996
   2 C     6.0000    0    12.011    6.156251    2.302592   -0.250437
   3 C     6.0000    0    12.011    5.358559    5.011841   -0.108476
   4 C     6.0000    0    12.011    8.538540    1.333424   -0.415110
   5 C     6.0000    0    12.011    8.402811   -1.474732   -0.572650
   6 O     8.0000    0    15.999    5.741800   -1.985034   -0.306592
   7 H     1.0000    0     1.008    0.880066    1.840962    0.115062
   8 H     1.0000    0     1.008    1.227113   -1.164653    1.662675
   9 H     1.0000    0     1.008    1.012397   -1.044677   -1.676583
  10 H     1.0000    0     1.008    3.299223    5.192312    0.001809
  11 H     1.0000    0     1.008    6.018646    6.038314   -1.786033
  12 H     1.0000    0     1.008    6.187404    5.914014    1.566049
  13 H     1.0000    0     1.008   10.303710    2.398555   -0.455483
  14 H     1.0000    0     1.008    9.458905   -2.565442    0.841090
  15 H     1.0000    0     1.008    8.990841   -2.119474   -2.465929

--------------------------------
INTERNAL COORDINATES (ANGSTROEM)
--------------------------------
 C      0   0   0     0.000000000000     0.00000000     0.00000000
 C      1   0   0     1.472004081225     0.00000000     0.00000000
 C      2   1   0     1.447398556877   130.37612464     0.00000000
 C      3   2   1     1.496411372709   126.33480156     0.95695539
 C      3   2   1     1.363769646566   105.02546181   179.79761195
 C      5   3   2     1.490080457768   109.51492697     2.54572490
 O      2   1   3     1.294038979179   117.22431141   180.02282470
 H      1   2   3     1.093489287908   111.36789504   359.07032270
 H      1   2   3     1.100101738009   108.99340641   237.36236778
 H      1   2   3     1.100359306575   108.82641773   120.68781652
 H      4   3   2     1.095486257395   111.51891955   358.32522459
 H      4   3   2     1.097778780053   110.10279769   237.89003237
 H      4   3   2     1.097954396185   110.14612577   118.79060323
 H      5   3   2     1.091178029677   126.74878817   181.77405207
 H      6   5   3     1.097790114334   117.49449972   235.75148154
 H      6   5   3     1.103176451777   110.22102960   111.18414649

---------------------------
INTERNAL COORDINATES (A.U.)
---------------------------
 C      0   0   0     0.000000000000     0.00000000     0.00000000
 C      1   0   0     2.781684581530     0.00000000     0.00000000
 C      2   1   0     2.735186879131   130.37612464     0.00000000
 C      3   2   1     2.827807678104   126.33480156     0.95695539
 C      3   2   1     2.577151141764   105.02546181   179.79761195
 C      5   3   2     2.815843982690   109.51492697     2.54572490
 O      2   1   3     2.445379277268   117.22431141   180.02282470
 H      1   2   3     2.066395284522   111.36789504   359.07032270
 H      1   2   3     2.078891004289   108.99340641   237.36236778
 H      1   2   3     2.079377738339   108.82641773   120.68781652
 H      4   3   2     2.070169009952   111.51891955   358.32522459
 H      4   3   2     2.074501249930   110.10279769   237.89003237
 H      4   3   2     2.074833116324   110.14612577   118.79060323
 H      5   3   2     2.062027639442   126.74878817   181.77405207
 H      6   5   3     2.074522668617   117.49449972   235.75148154
 H      6   5   3     2.084701371249   110.22102960   111.18414649


           ************************************************************
           *        Program running with 8 parallel MPI-processes     *
           *              working on a common directory               *
           ************************************************************
------------------------------------------------------------------------------
                   ___                                                        
                  /   \      - P O W E R E D   B Y -                         
                 /     \                                                     
                 |  |  |   _    _      __       _____    __    __             
                 |  |  |  | |  | |    /  \     |  _  \  |  |  /  |          
                  \  \/   | |  | |   /    \    | | | |  |  | /  /          
                 / \  \   | |__| |  /  /\  \   | |_| |  |  |/  /          
                |  |  |   |  __  | /  /__\  \  |    /   |      \           
                |  |  |   | |  | | |   __   |  |    \   |  |\   \          
                \     /   | |  | | |  |  |  |  | |\  \  |  | \   \       
                 \___/    |_|  |_| |__|  |__|  |_| \__\ |__|  \__/        
                                                                              
                      - O R C A' S   B I G   F R I E N D -                    
                                      &                                       
                       - I N T E G R A L  F E E D E R -                       
                                                                              
 v1 FN, 2020, v2 2021, v3 2022-2024                                           
------------------------------------------------------------------------------


----------------------
SHARK INTEGRAL PACKAGE
----------------------

Number of atoms                             ...     16
Number of basis functions                   ...    143
Number of shells                            ...     69
Maximum angular momentum                    ...      2
Integral batch strategy                     ... SHARK/LIBINT Hybrid
RI-J (if used) integral strategy            ... SPLIT-RIJ (Revised 2003 algorithm where possible)
Printlevel                                  ...      1
Contraction scheme used                     ... SEGMENTED contraction
Prescreening option                         ... SCHWARTZ
   Thresh                                   ... 1.000e-12
   Tcut                                     ... 1.000e-14
   Tpresel                                  ... 1.000e-14 
Coulomb Range Separation                    ... NOT USED
Exchange Range Separation                   ... NOT USED
Multipole approximations                    ... NOT USED
Finite Nucleus Model                        ... NOT USED
CABS basis                                  ... NOT available
Auxiliary Coulomb fitting basis             ... AVAILABLE
   # of basis functions in Aux-J            ...    442
   # of shells in Aux-J                     ...    150
   Maximum angular momentum in Aux-J        ...      4
Auxiliary J/K fitting basis                 ... NOT available
Auxiliary Correlation fitting basis         ... AVAILABLE
   # of basis functions in Aux-C            ...    462
   # of shells in Aux-C                     ...    166
   Maximum angular momentum in Aux-C        ...      3
Auxiliary 'external' fitting basis          ... NOT available

Checking pre-screening integrals            ... done (  0.0 sec) Dimension = 69
Check shell pair data                       ... done (  0.0 sec)
Shell pair information
Shell pair cut-off parameter TPreSel        ...   1.0e-14
Total number of shell pairs                 ...      2415
Shell pairs after pre-screening             ...      2370
Total number of primitive shell pairs       ...      8503
Primitive shell pairs kept                  ...      6485
          la=0 lb=0:    764 shell pairs
          la=1 lb=0:    875 shell pairs
          la=1 lb=1:    270 shell pairs
          la=2 lb=0:    272 shell pairs
          la=2 lb=1:    161 shell pairs
          la=2 lb=2:     28 shell pairs

Calculating one electron integrals          ... done (  0.0 sec)
Calculating RI/J V-Matrix + Cholesky decomp.... done (  0.1 sec)
Calculating RI/C V-Matrix + Cholesky decomp.... done (  0.1 sec)
Calculating Nuclear repulsion               ... done (  0.0 sec) ENN=    301.511117710185 Eh

Diagonalization of the overlap matrix:
Smallest eigenvalue                        ... 7.008e-04
Time for diagonalization                   ...    0.003 sec
Threshold for overlap eigenvalues          ... 1.000e-07
Number of eigenvalues below threshold      ... 0
Time for construction of square roots      ...    0.035 sec
Total time needed                          ...    0.039 sec

-------------------
DFT GRID GENERATION
-------------------

General Integration Accuracy     IntAcc      ... 4.388
Radial Grid Type                 RadialGrid  ... OptM3 with GC (2021)
Angular Grid (max. ang.)         AngularGrid ... 4 (Lebedev-302)
Angular grid pruning method      GridPruning ... 4 (adaptive)
Weight generation scheme         WeightScheme... mBecke (2022)
Basis function cutoff            BFCut       ... 1.0000e-12
Integration weight cutoff        WCut        ... 1.0000e-14
Partially contracted basis set               ... off
Rotationally invariant grid construction     ... off
Angular grids for H and He will be reduced by one unit

Total number of grid points                  ...    71104
Total number of batches                      ...     1120
Average number of points per batch           ...       63
Average number of grid points per atom       ...     4444

--------------------
COSX GRID GENERATION
--------------------

GRIDX 1
-------
General Integration Accuracy     IntAcc      ... 3.816
Radial Grid Type                 RadialGrid  ... OptM3 with GC (2021)
Angular Grid (max. ang.)         AngularGrid ... 1 (Lebedev-50)
Angular grid pruning method      GridPruning ... 4 (adaptive)
Weight generation scheme         WeightScheme... mBecke (2022)
Basis function cutoff            BFCut       ... 1.0000e-12
Integration weight cutoff        WCut        ... 1.0000e-14
Partially contracted basis set               ... on
Rotationally invariant grid construction     ... off
Angular grids for H and He will be reduced by one unit

Total number of grid points                  ...     9136
Total number of batches                      ...       81
Average number of points per batch           ...      112
Average number of grid points per atom       ...      571
UseSFitting                                  ... on

GRIDX 2
-------
General Integration Accuracy     IntAcc      ... 4.020
Radial Grid Type                 RadialGrid  ... OptM3 with GC (2021)
Angular Grid (max. ang.)         AngularGrid ... 2 (Lebedev-110)
Angular grid pruning method      GridPruning ... 4 (adaptive)
Weight generation scheme         WeightScheme... mBecke (2022)
Basis function cutoff            BFCut       ... 1.0000e-12
Integration weight cutoff        WCut        ... 1.0000e-14
Partially contracted basis set               ... on
Rotationally invariant grid construction     ... off
Angular grids for H and He will be reduced by one unit

Total number of grid points                  ...    19450
Total number of batches                      ...      163
Average number of points per batch           ...      119
Average number of grid points per atom       ...     1216
UseSFitting                                  ... on

GRIDX 3
-------
General Integration Accuracy     IntAcc      ... 4.338
Radial Grid Type                 RadialGrid  ... OptM3 with GC (2021)
Angular Grid (max. ang.)         AngularGrid ... 3 (Lebedev-194)
Angular grid pruning method      GridPruning ... 4 (adaptive)
Weight generation scheme         WeightScheme... mBecke (2022)
Basis function cutoff            BFCut       ... 1.0000e-12
Integration weight cutoff        WCut        ... 1.0000e-14
Partially contracted basis set               ... on
Rotationally invariant grid construction     ... off
Angular grids for H and He will be reduced by one unit

Total number of grid points                  ...    42638
Total number of batches                      ...      338
Average number of points per batch           ...      126
Average number of grid points per atom       ...     2665
UseSFitting                                  ... on
Initializing property integral containers    ... done (  0.0 sec)

SHARK setup successfully completed in   1.1 seconds

Maximum memory used throughout the entire STARTUP-calculation: 19.8 MB


           ************************************************************
           *        Program running with 8 parallel MPI-processes     *
           *              working on a common directory               *
           ************************************************************
Occupation numbers will be reassigned to an Aufbau configuration
             **** ENERGY FILE WAS UPDATED (calc.en.tmp) ****
Finished Guess after   0.2 sec
Maximum memory used throughout the entire GUESS-calculation: 8.7 MB


           ************************************************************
           *        Program running with 8 parallel MPI-processes     *
           *              working on a common directory               *
           ************************************************************
--------------------
CPCM SOLVATION MODEL
--------------------
CPCM parameters:
  Epsilon                                         ...      16.7000
  Refrac                                          ...       1.2750
  Rsolv                                           ...       1.3000
  Surface type                                    ... GAUSSIAN VDW
  Discretization scheme                           ... Constant charge density
    Threshold for H atoms                         ...       5.0000 (charges/Ang^2)
    Threshold for non-H atoms                     ...       5.0000 (charges/Ang^2)
  Epsilon function type                           ...         CPCM
Solvent:                                          ... CUSTOM
Radii:
  Scheme                                          ... Element-dependent radii
  Radius for C  used is    3.8550 Bohr (=   2.0400 Ang.)
  Radius for O  used is    3.4469 Bohr (=   1.8240 Ang.)
  Radius for H  used is    2.4944 Bohr (=   1.3200 Ang.)
Calculating surface                               ...        done! (  0.0s)
Cavity surface points                             ...         1491
Cavity Volume                                     ...     911.2305
Cavity Surface-area                               ...     533.2596
Calculating surface distance matrix               ...        done! (  0.0s)
Performing Cholesky decomposition & store         ...        done! (  0.1s)
Overall time for CPCM initialization              ...                 0.2s

----------------------------------------D-I-I-S--------------------------------------------
Iteration    Energy (Eh)           Delta-E    RMSDP     MaxDP     DIISErr   Damp  Time(sec)
-------------------------------------------------------------------------------------------
               ***  Starting incremental Fock matrix formation  ***
    1    -308.2036044388459572     0.00e+00  2.31e-04  4.41e-03  1.58e-02  0.700   0.9
    2    -308.2039943225784668    -3.90e-04  2.05e-04  3.93e-03  1.28e-02  0.700   0.7
                               ***Turning on AO-DIIS***
    3    -308.2043143230668534    -3.20e-04  1.71e-04  3.51e-03  9.98e-03  0.700   0.7
    4    -308.2045630327884851    -2.49e-04  4.30e-04  9.04e-03  7.37e-03  0.000   0.6
                              *** Initializing SOSCF ***
---------------------------------------S-O-S-C-F--------------------------------------
Iteration    Energy (Eh)           Delta-E    RMSDP     MaxDP     MaxGrad    Time(sec)
--------------------------------------------------------------------------------------
    5    -308.2052550524131789    -6.92e-04  3.37e-05  4.77e-04  5.25e-04     0.7
               *** Restarting incremental Fock matrix formation ***
    6    -308.2052580473020384    -2.99e-06  2.50e-05  4.75e-04  3.03e-04     0.9
    7    -308.2052598568652115    -1.81e-06  2.13e-05  4.29e-04  6.55e-05     0.8
    8    -308.2052601108821932    -2.54e-07  5.85e-06  1.45e-04  6.60e-05     0.7
    9    -308.2052602262349978    -1.15e-07  1.87e-06  4.98e-05  1.89e-05     0.8
   10    -308.2052602314292358    -5.19e-09  6.72e-07  1.88e-05  5.63e-06     0.7
   11    -308.2052602316334173    -2.04e-10  2.92e-07  8.61e-06  3.55e-06     0.7
                 **** Energy Check signals convergence ****

               *****************************************************
               *                     SUCCESS                       *
               *           SCF CONVERGED AFTER  11 CYCLES          *
               *****************************************************

Recomputing exchange energy using gridx3       ... done (    0.819 sec)
Old exchange energy                            :    -22.366655804 Eh
New exchange energy                            :    -22.366727206 Eh
Exchange energy change after final integration :     -0.000071403 Eh
Total energy after final integration           :   -308.205331634 Eh
             **** ENERGY FILE WAS UPDATED (calc.en.tmp) ****

----------------
TOTAL SCF ENERGY
----------------

Total Energy       :       -308.20533163424989 Eh           -8386.69345 eV

Components:
Nuclear Repulsion  :        301.51111771018526 Eh            8204.53462 eV
Electronic Energy  :       -609.63391311468604 Eh          -16588.98214 eV
One Electron Energy:      -1002.61411821484046 Eh          -27282.51717 eV
Two Electron Energy:        392.98020510015442 Eh           10693.53503 eV
CPCM Dielectric    :         -0.08246482713263 Eh              -2.24398 eV

Virial components:
Potential Energy   :       -613.67577669214302 Eh          -16698.96684 eV
Kinetic Energy     :        305.47044505789313 Eh            8312.27340 eV
Virial Ratio       :          2.00895303169457

DFT components:
N(Alpha)           :       26.000011261332 electrons
N(Beta)            :       26.000011261332 electrons
N(Total)           :       52.000022522664 electrons
E(X)               :      -19.867358613154 Eh       
E(C)               :       -1.266681729880 Eh       
E(XC)              :      -21.134040343033 Eh       

CPCM Solvation Model Properties:
Surface-charge          :         -1.01319241007808
Corrected charge        :         -1.00000000000000
Outlying charge corr.   :          0.00001291728866 Eh               0.00035 eV
Free-energy (cav+disp)  :  This term is not implemented in the current solvation scheme

---------------
SCF CONVERGENCE
---------------

  Last Energy change         ...    2.0418e-10  Tolerance :   1.0000e-09
  Last MAX-Density change    ...    8.6109e-06  Tolerance :   1.0000e-08
  Last RMS-Density change    ...    2.9170e-07  Tolerance :   1.0000e-09
  Last DIIS Error            ...    5.2464e-04  Tolerance :   1.0000e-08
  Last Orbital Gradient      ...    3.5487e-06  Tolerance :   2.0000e-06
  Last Orbital Rotation      ...    1.3208e-05  Tolerance :   2.0000e-06


Total SCF time: 0 days 0 hours 0 min 9 sec 
Finished LeanSCF after   9.6 sec

Maximum memory used throughout the entire LEANSCF-calculation: 16.1 MB


           ************************************************************
           *        Program running with 8 parallel MPI-processes     *
           *              working on a common directory               *
           ************************************************************

------------------------------------------------------------------------------
                                ORCA  MP2 
------------------------------------------------------------------------------

Freezing NCore=14 chemical core electrons

----------------------
RI-MP2 ENERGY+GRADIENT
----------------------
Dimension of the orbital basis            ...  143
Dimension of the AuxC basis               ...  462
Memory devoted to MP2                     ... 8000 MB   
Data format for matrix containers         ... DOUBLE
Compression type for matrix containers    ... UNCOMPRESSED
Overall scaling of the MP2 energy         ...   2.700e-01

-----------------------
SHARK RI TRANSFORMATION
-----------------------

Number of basis functions                ...    143
Number of aux functions                  ...    462
Number of operators                      ...      1
Generation of IJK                        ... YES
Generation of IAK                        ... YES
Generation of ABK                        ... NO
Orbital Range Operator  0:    0-  25 to   26- 142

Aux basis identifier                     ...   AUXC
Contraction scheme used                  ... SEGMENTED
Do orthogonalization                     ... YES
All operator combinations                ... NO
Transpose (ia|K)                         ... NO
Integral generator used                  ... LIBINT
Starting integral generation + trafo... 
Half trafo (segmented) done. Total time =  0.0 sec. integrals=  0.0 sec trafo=  0.0 sec
Integral generation and half transformation done (  0.0 sec)

Reading or making V^(-1/2)          ... done (  0.0 sec)
Sorting IJK integrals               ... done (  0.0 sec)
Sorting IAK integrals               ... done (  0.0 sec)

SHARK RI integral transformation done. Total time =  0.1 sec.

Opening buffers                              ... done
Frozen core precalculation                   ... done

Starting loop over batches of integrals:

Operator 0  - window                       ... (  7- 25)x( 26-142)
Operator 0  - Memory available             ...  8000 MB
Operator 0  - Memory needed per MO         ...   0.4 MB
Operator 0  - Number of orbitals per batch ... 3
Operator 0  - Number of batches            ... 1

OPERATOR  0   PASS   0:  MOs     7 ...    9 +   10 ...   12 +   13 ...   15 +   16 ...   18
                            +   19 ...   21 +   22 ...   24 +   25 ...   25
  Reading integrals       ... ok
  Internal MO   9
Closing buffer GIPV ( 0.01 GB; CompressionRatio= 1.00)
Time spent in pair loops =     0.175 sec
Deleting buffers (Ka|jb) ...done

-----------------------------------------------
 RI-MP2 CORRELATION ENERGY:     -0.322988102 Eh
-----------------------------------------------


---------------------
MP2 DENSITY FORMATION
---------------------

Completing the external part of the density      ... done
Storing the unrelaxed density                    ... done

Re-sorting 3-index density container for op 0    ... done
Computing external part of the Lagrangian        ... done
Calculating the xc-kernel                        ... done
Calculating G(D)                                 ... done
Completing the Lagrangian                        ... done
Solving the Z-vector equations                   ... Using XC Grid                  ... (calc.grid_cpscf.tmp) 
Recalculating density on grid  ... (calc.grho_cpscf0.tmp) done
Calculating the xc-kernel      ... (calc.fxc_cpscf0.tmp) done

-------------------
SHARK CP-SCF DRIVER
-------------------

Dimension of the orbital basis          ...    143
Dimension of the CPSCF-problem          ...   3042
Number of operators                     ...      1
Max. number of iterations               ...    128
Convergence Tolerance                   ... 3.0e-05
Number of perturbations                 ...      1
Perturbation type                       ... REAL

----------------------------
POPLE LINEAR EQUATION SOLVER
----------------------------

  ITERATION   0:   ||err||_max =   4.9930e-02 (   0.4 sec)
  ITERATION   1:   ||err||_max =   1.4364e-02 (   0.5 sec)
  ITERATION   2:   ||err||_max =   6.4094e-03 (   0.5 sec)
  ITERATION   3:   ||err||_max =   1.3672e-03 (   0.5 sec)
  ITERATION   4:   ||err||_max =   5.2688e-04 (   0.5 sec)
  ITERATION   5:   ||err||_max =   1.6159e-04 (   0.5 sec)
  ITERATION   6:   ||err||_max =   4.5032e-05 (   0.5 sec)
  ITERATION   7:   ||err||_max =   2.2427e-05 (   0.5 sec)
done
Finalizing the relaxed density                   ... done
Transforming P to the AO basis                   ... done
Storing the relaxed density                      ... done

------------------------------------
ENERGY WEIGHTED DENSITY FINALIZATION
------------------------------------

Gathering the parts of the W-matrix              ... done
Forming the Z-density                            ... done
Transforming Z to the AO basis                   ... done
Calculating G(Z)                                 ... done
Finalizing the W-matrix                          ... done
Transforming W to the AO basis and storing       ... done

----------------------------------
MP2 DERIVATIVE INTEGRAL GENERATION
----------------------------------

Input SCF Electron Density              ... calc.scfp
Input Correlated Electron Density       ... calc.pmp2re
Input Energy Weighted Density           ... calc.wmp2.tmp

Nuclear repulsion gradient              ... done (  0.0 sec)
HCore & Overlap gradient  (SHARK)       ... done (  0.0 sec)
Two-electron RIJ gradient terms         ... done (  0.2 sec)

-----------------------------------------------------------
MP2 COSX Grid Generation
-----------------------------------------------------------

General Integration Accuracy     IntAcc      ... 4.871
Radial Grid Type                 RadialGrid  ... OptM3 with GC (2021)
Angular Grid (max. ang.)         AngularGrid ... 4 (Lebedev-302)
Angular grid pruning method      GridPruning ... 4 (adaptive)
Weight generation scheme         WeightScheme... mBecke (2022)
Basis function cutoff            BFCut       ... 1.0000e-12
Integration weight cutoff        WCut        ... 1.0000e-14
Partially contracted basis set               ... on
Rotationally invariant grid construction     ... off
Angular grids for H and He will be reduced by one unit

Total number of grid points                  ...    82753
Total number of batches                      ...      656
Average number of points per batch           ...      126
Average number of grid points per atom       ...     5172
UseSFitting                                  ... on
Two-electron COSX gradient terms        ... 
Integration Timings:
Total Time                  =     2.4 sec
Basis fcn evaluation        =     0.0 sec
Density evaluation          =     0.0 sec
A evaluation                =     2.0 sec
A derivative evaluation     =     0.0 sec
S-fit derivative evaluation =     0.0 sec
anal. over. der. evaluation =     0.0 sec
num. over. der. evaluation  =     0.2 sec
K(P) evaluation             =     0.0 sec
finalize                    =     0.0 sec

done (  2.8 sec)
CPCM gradient                           ... done (  0.3 sec)
DFT XC gradient                         ... Exchange-correlation gradient    ... done
done (  0.4 sec)
Empirical dispersion gradient           ... 
-------------------
DISPERSION GRADIENT
-------------------

   1   C   :   -0.000259125   -0.000108864    0.000016067
   2   C   :    0.000505511   -0.000063316   -0.000038146
   3   C   :    0.000082953    0.000045645   -0.000002301
   4   C   :    0.000010484    0.000239543    0.000007326
   5   C   :   -0.000180475   -0.000169446    0.000006986
   6   C   :   -0.000112358    0.000020528    0.000010404
   7   O   :    0.000051229   -0.000090067   -0.000004981
   8   H   :   -0.000126367   -0.000016423    0.000008386
   9   H   :   -0.000099306   -0.000048696    0.000034867
  10   H   :   -0.000105009   -0.000047043   -0.000023626
  11   H   :   -0.000037156    0.000128753    0.000005478
  12   H   :   -0.000002724    0.000126838   -0.000032805
  13   H   :    0.000002149    0.000124659    0.000041332
  14   H   :    0.000114720    0.000018594   -0.000004783
  15   H   :    0.000080704   -0.000084708    0.000022879
  16   H   :    0.000074771   -0.000075999   -0.000047082

Difference to translation invariance:
           :   -0.0000000000    0.0000000000    0.0000000000

Difference to rotation invariance:
           :    0.0000000000    0.0000000000    0.0000000000

Norm of the Dispersion gradient    ...    0.0007932931
RMS gradient                       ...    0.0001145020
MAX gradient                       ...    0.0005055109
done (  0.0 sec)

-------
TIMINGS
-------

Total time                :    9.721 sec
Integral trafo            :    0.081 sec (  0.8%)
FC preparation            :    0.024 sec (  0.2%)
I/O of integrals          :    0.033 sec (  0.3%)
K(i,j) operators          :    0.023 sec (  0.2%)
T(i,j) pair energies      :    0.005 sec (  0.1%)
V**(-1/2)                 :    0.132 sec (  1.4%)
Gamma(ia|P)               :    0.021 sec (  0.2%)
Gamma-Trafo               :    0.011 sec (  0.1%)
D(virtual)                :    0.001 sec (  0.0%)
D(internal)               :    0.022 sec (  0.2%)
W(virtual)                :    0.002 sec (  0.0%)
W(internal)               :    0.026 sec (  0.3%)
L(virtual)                :    0.038 sec (  0.4%)
L(internal)               :    0.004 sec (  0.0%)
XC kernel                 :    0.014 sec (  0.1%)
G(D)                      :    0.743 sec (  7.6%)
G(Z)                      :    0.744 sec (  7.6%)
Z-vector solution         :    3.704 sec ( 38.1%)
3-index derivative        :    0.093 sec (  1.0%)
2-index derivative        :    0.028 sec (  0.3%)
Fock matrix gradient      :    3.810 sec ( 39.2%)


---------------------------------------
MP2 TOTAL ENERGY:     -308.528319736 Eh
---------------------------------------

The final MP2 gradient
  0:   0.00057762  -0.00200965  -0.00046848
  1:  -0.00270277  -0.00243375  -0.00070639
  2:   0.00513622   0.00281881  -0.00187729
  3:  -0.00042435   0.00032543   0.00033222
  4:  -0.00244178   0.00944360  -0.00167837
  5:  -0.00140624  -0.01286778   0.00325226
  6:  -0.00155625   0.00416156   0.00295305
  7:   0.00046169   0.00034329   0.00009351
  8:  -0.00024003  -0.00001513  -0.00019446
  9:  -0.00017905  -0.00013372   0.00032639
 10:  -0.00002560  -0.00018924  -0.00003335
 11:   0.00006432  -0.00019677   0.00003371
 12:   0.00002448  -0.00009825  -0.00010927
 13:  -0.00013513   0.00045313   0.00133005
 14:   0.00134807  -0.00168168  -0.00277997
 15:   0.00148281   0.00211553  -0.00047400

-----------------------------------
NORM OF THE MP2 GRADIENT:  0.019572
-----------------------------------

Maximum memory used throughout the entire MP2-calculation: 30.3 MB


-------------------------------------------------------------------------------
                          DFT DISPERSION CORRECTION                            
                                                                               
                              DFTD3 V3.1  Rev 1                                
                          USING Becke-Johnson damping                          
-------------------------------------------------------------------------------
-------------------------   ----------------
Dispersion correction           -0.010123836
-------------------------   ----------------


-------------------------   --------------------
FINAL SINGLE POINT ENERGY      -308.538443571825
-------------------------   --------------------

------------------------------------------------------------------------------
                         ORCA GEOMETRY RELAXATION STEP
------------------------------------------------------------------------------

Reading the OPT-File                    .... done
Getting information on internals        .... done
Copying old internal coords+grads       .... done
Making the new internal coordinates     .... (2022 redundants) done
Validating the new internal coordinates .... (2022 redundants) done
Calculating the B-matrix                .... done
Calculating the G,G- and P matrices     .... done
Transforming gradient to internals      .... done
Projecting the internal gradient        .... done
Number of atoms                         ....  16
Number of internal coordinates          ....  72
Current Energy                          ....  -308.538443572 Eh
Current gradient norm                   ....     0.019572500 Eh/bohr
Maximum allowed component of the step   ....  0.300
Current trust radius                    ....  0.450
Updating the Hessian (BFGS)             .... done
Forming the augmented Hessian           .... done
Diagonalizing the augmented Hessian     .... done
Last element of RFO vector              ....  0.983161054
Lowest eigenvalues of augmented Hessian:
 -0.000928014  0.012208569  0.013407201  0.016815670  0.022073831
Length of the computed step             ....  0.185871064
The final length of the internal step   ....  0.185871064
Converting the step to Cartesian space:
 Initial RMS(Int)=    0.0219051149
Transforming coordinates:
 Iter   0:  RMS(Cart)=    0.0288480795 RMS(Int)=    0.0218079768
 Iter   5:  RMS(Cart)=    0.0000000127 RMS(Int)=    0.0000000111
done
Storing new coordinates                 .... done
The predicted energy change is          ....    -0.000480037
Previously predicted energy change      ....    -0.001136974
Actually observed energy change         ....    -0.001445657
Ratio of predicted to observed change   ....     1.271495903
New trust radius                        ....     0.450000000

                                .--------------------.
          ----------------------|Geometry convergence|-------------------------
          Item                value                   Tolerance       Converged
          ---------------------------------------------------------------------
          Energy change      -0.0014456574            0.0000010000      NO
          RMS gradient        0.0015680777            0.0000300000      NO
          MAX gradient        0.0097269400            0.0001000000      NO
          RMS step            0.0219051149            0.0006000000      NO
          MAX step            0.0848654659            0.0010000000      NO
          ........................................................
          Max(Bonds)      0.0058      Max(Angles)    1.74
          Max(Dihed)        4.86      Max(Improp)    0.00
          ---------------------------------------------------------------------

The optimization has not yet converged - more geometry cycles are needed


    ---------------------------------------------------------------------------
                         Redundant Internal Coordinates
                            (Angstroem and degrees)

        Definition                    Value    dE/dq     Step     New-Value
    ----------------------------------------------------------------------------
     1. B(C   1,C   0)                1.4720 -0.000529  0.0013    1.4733   
     2. B(C   2,C   1)                1.4474  0.003809 -0.0005    1.4469   
     3. B(C   3,C   2)                1.4964 -0.000052  0.0003    1.4967   
     4. B(C   4,C   2)                1.3638 -0.001985  0.0018    1.3656   
     5. B(C   5,C   4)                1.4901  0.009727 -0.0058    1.4843   
     6. B(O   6,C   5)                1.4407  0.000522  0.0042    1.4449   
     7. B(O   6,C   1)                1.2940 -0.001749 -0.0005    1.2936   
     8. B(H   7,C   0)                1.0935  0.000128 -0.0004    1.0931   
     9. B(H   8,C   0)                1.1001 -0.000094  0.0003    1.1004   
    10. B(H   9,C   0)                1.1004 -0.000132  0.0004    1.1007   
    11. B(H  10,C   3)                1.0955  0.000002 -0.0001    1.0954   
    12. B(H  11,C   3)                1.0978 -0.000111  0.0004    1.0982   
    13. B(H  12,C   3)                1.0980 -0.000113  0.0003    1.0983   
    14. B(H  13,C   4)                1.0912  0.000091 -0.0002    1.0910   
    15. B(H  14,C   5)                1.0978 -0.000326  0.0005    1.0983   
    16. B(H  15,C   5)                1.1032  0.000200 -0.0028    1.1004   
    17. A(C   1,C   0,H   7)          111.37 -0.000949    0.33    111.70   
    18. A(C   1,C   0,H   9)          108.83  0.000511   -0.15    108.68   
    19. A(H   7,C   0,H   9)          110.15  0.000277   -0.01    110.15   
    20. A(H   8,C   0,H   9)          107.26 -0.000398    0.00    107.27   
    21. A(C   1,C   0,H   8)          108.99  0.000457   -0.21    108.78   
    22. A(H   7,C   0,H   8)          110.13  0.000129    0.01    110.15   
    23. A(C   2,C   1,O   6)          112.40  0.000335   -0.01    112.39   
    24. A(C   0,C   1,O   6)          117.22 -0.001968    0.46    117.69   
    25. A(C   0,C   1,C   2)          130.38  0.001633   -0.45    129.93   
    26. A(C   1,C   2,C   4)          105.03 -0.000165    0.03    105.06   
    27. A(C   3,C   2,C   4)          128.63  0.000660    0.17    128.80   
    28. A(C   1,C   2,C   3)          126.33 -0.000500   -0.20    126.14   
    29. A(H  10,C   3,H  12)          108.45  0.000220   -0.05    108.40   
    30. A(H  11,C   3,H  12)          108.08  0.000045   -0.03    108.05   
    31. A(H  10,C   3,H  11)          108.45  0.000197   -0.06    108.39   
    32. A(C   2,C   3,H  11)          110.10 -0.000241    0.09    110.19   
    33. A(C   2,C   3,H  10)          111.52 -0.000178   -0.01    111.51   
    34. A(C   2,C   3,H  12)          110.15 -0.000027    0.05    110.19   
    35. A(C   5,C   4,H  13)          123.73  0.000406   -0.36    123.38   
    36. A(C   2,C   4,H  13)          126.75 -0.000730    0.25    127.00   
    37. A(C   2,C   4,C   5)          109.51  0.000326    0.09    109.61   
    38. A(H  14,C   5,H  15)          108.22 -0.001135    1.43    109.65   
    39. A(C   4,C   5,H  15)          110.22 -0.002080    1.74    111.96   
    40. A(O   6,C   5,H  14)          109.42  0.001314   -1.63    107.79   
    41. A(C   4,C   5,H  14)          117.49  0.002582   -1.24    116.26   
    42. A(O   6,C   5,H  15)          107.85  0.002459   -0.53    107.32   
    43. A(C   4,C   5,O   6)          103.21 -0.002985    0.18    103.39   
    44. A(C   1,O   6,C   5)          109.70  0.002480   -0.07    109.63   
    45. D(O   6,C   1,C   0,H   7)    179.09  0.000044   -0.09    179.01   
    46. D(C   2,C   1,C   0,H   9)    120.69 -0.000059   -0.02    120.66   
    47. D(O   6,C   1,C   0,H   8)     57.39  0.000188   -0.18     57.21   
    48. D(C   2,C   1,C   0,H   7)     -0.93 -0.000139   -0.13     -1.06   
    49. D(C   2,C   1,C   0,H   8)   -122.64  0.000004   -0.22   -122.86   
    50. D(C   3,C   2,C   1,C   0)      0.96  0.000132   -0.54      0.42   
    51. D(C   3,C   2,C   1,O   6)   -179.06 -0.000045   -0.57   -179.64   
    52. D(C   4,C   2,C   1,O   6)     -0.22 -0.000320    0.03     -0.19   
    53. D(C   4,C   2,C   1,C   0)    179.80 -0.000143    0.06    179.86   
    54. D(H  12,C   3,C   2,C   1)    118.79 -0.000043    0.30    119.09   
    55. D(H  11,C   3,C   2,C   4)     59.32  0.000200   -0.37     58.95   
    56. D(H  11,C   3,C   2,C   1)   -122.11 -0.000154    0.35   -121.76   
    57. D(H  10,C   3,C   2,C   4)    179.76  0.000168   -0.39    179.36   
    58. D(H  10,C   3,C   2,C   1)     -1.67 -0.000186    0.33     -1.35   
    59. D(C   5,C   4,C   2,C   1)      2.55  0.000280   -1.23      1.31   
    60. D(H  13,C   4,C   2,C   3)      0.58  0.000159   -0.84     -0.26   
    61. D(H  13,C   4,C   2,C   1)   -178.23  0.000461   -1.42   -179.64   
    62. D(C   5,C   4,C   2,C   3)   -178.65 -0.000022   -0.66   -179.31   
    63. D(H  14,C   5,C   4,H  13)     56.49 -0.001266    4.86     61.36   
    64. D(H  14,C   5,C   4,C   2)   -124.25 -0.001102    4.69   -119.56   
    65. D(O   6,C   5,C   4,H  13)    176.97 -0.000323    2.10    179.06   
    66. D(H  15,C   5,C   4,C   2)    111.18  0.000233    2.12    113.30   
    67. D(O   6,C   5,C   4,C   2)     -3.77 -0.000159    1.93     -1.85   
    68. D(C   1,O   6,C   5,H  15)   -113.04  0.002733   -3.72   -116.76   
    69. D(C   1,O   6,C   5,H  14)    129.45  0.001980   -4.17    125.28   
    70. D(C   1,O   6,C   5,C   4)      3.61 -0.000008   -1.92      1.69   
    71. D(C   5,O   6,C   1,C   2)     -2.28  0.000045    1.24     -1.03   
    72. D(C   5,O   6,C   1,C   0)    177.70 -0.000106    1.20    178.91   
    ----------------------------------------------------------------------------

Geometry step timings:
Preparation and reading OPT file:      0.001 s ( 9.865 %)
Internal coordinates            :      0.000 s ( 0.418 %)
B/P matrices and projection     :      0.001 s (10.562 %)
Hessian update/contruction      :      0.000 s ( 3.734 %)
Making the step                 :      0.001 s ( 8.499 %)
Converting the step to Cartesian:      0.000 s ( 1.379 %)
Storing new data                :      0.000 s ( 0.460 %)
Checking convergence            :      0.000 s ( 0.265 %)
Final printing                  :      0.005 s (64.790 %)
Total time                      :      0.007 s

Time for energy+gradient        :     21.397 s
Time for complete geometry iter :     21.589 s

         *************************************************************
         *                GEOMETRY OPTIMIZATION CYCLE   6            *
         *************************************************************
---------------------------------
CARTESIAN COORDINATES (ANGSTROEM)
---------------------------------
  C      0.920067   -0.012833   -0.004970
  C      2.387909    0.061476   -0.107926
  C      3.259810    1.215919   -0.134214
  C      2.831638    2.647565   -0.049352
  C      4.521988    0.704939   -0.237666
  C      4.455143   -0.776092   -0.309085
  O      3.041743   -1.051613   -0.191098
  H      0.469861    0.979849    0.077349
  H      0.656840   -0.622350    0.872591
  H      0.530346   -0.533383   -0.893069
  H      1.741821    2.737795    0.014691
  H      3.173362    3.198604   -0.935669
  H      3.271605    3.122937    0.837598
  H      5.456338    1.266481   -0.280971
  H      4.970617   -1.324644    0.490708
  H      4.782089   -1.156176   -1.288608

----------------------------
CARTESIAN COORDINATES (A.U.)
----------------------------
  NO LB      ZA    FRAG     MASS         X           Y           Z
   0 C     6.0000    0    12.011    1.738675   -0.024251   -0.009392
   1 C     6.0000    0    12.011    4.512493    0.116173   -0.203951
   2 C     6.0000    0    12.011    6.160148    2.297753   -0.253627
   3 C     6.0000    0    12.011    5.351020    5.003172   -0.093262
   4 C     6.0000    0    12.011    8.545320    1.332141   -0.449123
   5 C     6.0000    0    12.011    8.419000   -1.466601   -0.584086
   6 O     8.0000    0    15.999    5.748061   -1.987261   -0.361123
   7 H     1.0000    0     1.008    0.887908    1.851646    0.146168
   8 H     1.0000    0     1.008    1.241248   -1.176072    1.648957
   9 H     1.0000    0     1.008    1.002208   -1.007947   -1.687655
  10 H     1.0000    0     1.008    3.291565    5.173683    0.027762
  11 H     1.0000    0     1.008    5.996785    6.044486   -1.768158
  12 H     1.0000    0     1.008    6.182438    5.901496    1.582831
  13 H     1.0000    0     1.008   10.310984    2.393302   -0.530958
  14 H     1.0000    0     1.008    9.393106   -2.503214    0.927303
  15 H     1.0000    0     1.008    9.036839   -2.184856   -2.435116

--------------------------------
INTERNAL COORDINATES (ANGSTROEM)
--------------------------------
 C      0   0   0     0.000000000000     0.00000000     0.00000000
 C      1   0   0     1.473323097616     0.00000000     0.00000000
 C      2   1   0     1.446941918096   129.92994131     0.00000000
 C      3   2   1     1.496710830491   126.13941702     0.43419554
 C      3   2   1     1.365612295245   105.05707256   179.86430330
 C      5   3   2     1.484257560769   109.59583195     1.29537399
 O      2   1   3     1.293593760394   117.68784930   180.06559494
 H      1   2   3     1.093105233857   111.70251718   358.93977147
 H      1   2   3     1.100414465740   108.78280864   237.14202963
 H      1   2   3     1.100715326990   108.67591907   120.66301922
 H      4   3   2     1.095419395763   111.51327016   358.65477739
 H      4   3   2     1.098169875671   110.19317712   238.24100628
 H      4   3   2     1.098285633925   110.19422584   119.08754234
 H      5   3   2     1.090969185573   127.01204591   180.33524954
 H      6   5   3     1.098312683739   116.24352008   240.41312091
 H      6   5   3     1.100373985237   111.96958228   113.31790451

---------------------------
INTERNAL COORDINATES (A.U.)
---------------------------
 C      0   0   0     0.000000000000     0.00000000     0.00000000
 C      1   0   0     2.784177161275     0.00000000     0.00000000
 C      2   1   0     2.734323956892   129.92994131     0.00000000
 C      3   2   1     2.828373571302   126.13941702     0.43419554
 C      3   2   1     2.580633243129   105.05707256   179.86430330
 C      5   3   2     2.804840302056   109.59583195     1.29537399
 O      2   1   3     2.444537935693   117.68784930   180.06559494
 H      1   2   3     2.065669527545   111.70251718   358.93977147
 H      1   2   3     2.079481974054   108.78280864   237.14202963
 H      1   2   3     2.080050519421   108.67591907   120.66301922
 H      4   3   2     2.070042659778   111.51327016   358.65477739
 H      4   3   2     2.075240313541   110.19317712   238.24100628
 H      4   3   2     2.075459064938   110.19422584   119.08754234
 H      5   3   2     2.061632981280   127.01204591   180.33524954
 H      6   5   3     2.075510181678   116.24352008   240.41312091
 H      6   5   3     2.079405476990   111.96958228   113.31790451


           ************************************************************
           *        Program running with 8 parallel MPI-processes     *
           *              working on a common directory               *
           ************************************************************
------------------------------------------------------------------------------
                   ___                                                        
                  /   \      - P O W E R E D   B Y -                         
                 /     \                                                     
                 |  |  |   _    _      __       _____    __    __             
                 |  |  |  | |  | |    /  \     |  _  \  |  |  /  |          
                  \  \/   | |  | |   /    \    | | | |  |  | /  /          
                 / \  \   | |__| |  /  /\  \   | |_| |  |  |/  /          
                |  |  |   |  __  | /  /__\  \  |    /   |      \           
                |  |  |   | |  | | |   __   |  |    \   |  |\   \          
                \     /   | |  | | |  |  |  |  | |\  \  |  | \   \       
                 \___/    |_|  |_| |__|  |__|  |_| \__\ |__|  \__/        
                                                                              
                      - O R C A' S   B I G   F R I E N D -                    
                                      &                                       
                       - I N T E G R A L  F E E D E R -                       
                                                                              
 v1 FN, 2020, v2 2021, v3 2022-2024                                           
------------------------------------------------------------------------------


----------------------
SHARK INTEGRAL PACKAGE
----------------------

Number of atoms                             ...     16
Number of basis functions                   ...    143
Number of shells                            ...     69
Maximum angular momentum                    ...      2
Integral batch strategy                     ... SHARK/LIBINT Hybrid
RI-J (if used) integral strategy            ... SPLIT-RIJ (Revised 2003 algorithm where possible)
Printlevel                                  ...      1
Contraction scheme used                     ... SEGMENTED contraction
Prescreening option                         ... SCHWARTZ
   Thresh                                   ... 1.000e-12
   Tcut                                     ... 1.000e-14
   Tpresel                                  ... 1.000e-14 
Coulomb Range Separation                    ... NOT USED
Exchange Range Separation                   ... NOT USED
Multipole approximations                    ... NOT USED
Finite Nucleus Model                        ... NOT USED
CABS basis                                  ... NOT available
Auxiliary Coulomb fitting basis             ... AVAILABLE
   # of basis functions in Aux-J            ...    442
   # of shells in Aux-J                     ...    150
   Maximum angular momentum in Aux-J        ...      4
Auxiliary J/K fitting basis                 ... NOT available
Auxiliary Correlation fitting basis         ... AVAILABLE
   # of basis functions in Aux-C            ...    462
   # of shells in Aux-C                     ...    166
   Maximum angular momentum in Aux-C        ...      3
Auxiliary 'external' fitting basis          ... NOT available

Checking pre-screening integrals            ... done (  0.0 sec) Dimension = 69
Check shell pair data                       ... done (  0.0 sec)
Shell pair information
Shell pair cut-off parameter TPreSel        ...   1.0e-14
Total number of shell pairs                 ...      2415
Shell pairs after pre-screening             ...      2370
Total number of primitive shell pairs       ...      8503
Primitive shell pairs kept                  ...      6481
          la=0 lb=0:    764 shell pairs
          la=1 lb=0:    875 shell pairs
          la=1 lb=1:    270 shell pairs
          la=2 lb=0:    272 shell pairs
          la=2 lb=1:    161 shell pairs
          la=2 lb=2:     28 shell pairs

Calculating one electron integrals          ... done (  0.0 sec)
Calculating RI/J V-Matrix + Cholesky decomp.... done (  0.1 sec)
Calculating RI/C V-Matrix + Cholesky decomp.... done (  0.1 sec)
Calculating Nuclear repulsion               ... done (  0.0 sec) ENN=    301.525639976864 Eh

Diagonalization of the overlap matrix:
Smallest eigenvalue                        ... 6.936e-04
Time for diagonalization                   ...    0.003 sec
Threshold for overlap eigenvalues          ... 1.000e-07
Number of eigenvalues below threshold      ... 0
Time for construction of square roots      ...    0.035 sec
Total time needed                          ...    0.039 sec

-------------------
DFT GRID GENERATION
-------------------

General Integration Accuracy     IntAcc      ... 4.388
Radial Grid Type                 RadialGrid  ... OptM3 with GC (2021)
Angular Grid (max. ang.)         AngularGrid ... 4 (Lebedev-302)
Angular grid pruning method      GridPruning ... 4 (adaptive)
Weight generation scheme         WeightScheme... mBecke (2022)
Basis function cutoff            BFCut       ... 1.0000e-12
Integration weight cutoff        WCut        ... 1.0000e-14
Partially contracted basis set               ... off
Rotationally invariant grid construction     ... off
Angular grids for H and He will be reduced by one unit

Total number of grid points                  ...    71104
Total number of batches                      ...     1118
Average number of points per batch           ...       63
Average number of grid points per atom       ...     4444

--------------------
COSX GRID GENERATION
--------------------

GRIDX 1
-------
General Integration Accuracy     IntAcc      ... 3.816
Radial Grid Type                 RadialGrid  ... OptM3 with GC (2021)
Angular Grid (max. ang.)         AngularGrid ... 1 (Lebedev-50)
Angular grid pruning method      GridPruning ... 4 (adaptive)
Weight generation scheme         WeightScheme... mBecke (2022)
Basis function cutoff            BFCut       ... 1.0000e-12
Integration weight cutoff        WCut        ... 1.0000e-14
Partially contracted basis set               ... on
Rotationally invariant grid construction     ... off
Angular grids for H and He will be reduced by one unit

Total number of grid points                  ...     9133
Total number of batches                      ...       81
Average number of points per batch           ...      112
Average number of grid points per atom       ...      571
UseSFitting                                  ... on

GRIDX 2
-------
General Integration Accuracy     IntAcc      ... 4.020
Radial Grid Type                 RadialGrid  ... OptM3 with GC (2021)
Angular Grid (max. ang.)         AngularGrid ... 2 (Lebedev-110)
Angular grid pruning method      GridPruning ... 4 (adaptive)
Weight generation scheme         WeightScheme... mBecke (2022)
Basis function cutoff            BFCut       ... 1.0000e-12
Integration weight cutoff        WCut        ... 1.0000e-14
Partially contracted basis set               ... on
Rotationally invariant grid construction     ... off
Angular grids for H and He will be reduced by one unit

Total number of grid points                  ...    19444
Total number of batches                      ...      163
Average number of points per batch           ...      119
Average number of grid points per atom       ...     1215
UseSFitting                                  ... on

GRIDX 3
-------
General Integration Accuracy     IntAcc      ... 4.338
Radial Grid Type                 RadialGrid  ... OptM3 with GC (2021)
Angular Grid (max. ang.)         AngularGrid ... 3 (Lebedev-194)
Angular grid pruning method      GridPruning ... 4 (adaptive)
Weight generation scheme         WeightScheme... mBecke (2022)
Basis function cutoff            BFCut       ... 1.0000e-12
Integration weight cutoff        WCut        ... 1.0000e-14
Partially contracted basis set               ... on
Rotationally invariant grid construction     ... off
Angular grids for H and He will be reduced by one unit

Total number of grid points                  ...    42631
Total number of batches                      ...      339
Average number of points per batch           ...      125
Average number of grid points per atom       ...     2664
UseSFitting                                  ... on
Initializing property integral containers    ... done (  0.0 sec)

SHARK setup successfully completed in   1.1 seconds

Maximum memory used throughout the entire STARTUP-calculation: 19.8 MB


           ************************************************************
           *        Program running with 8 parallel MPI-processes     *
           *              working on a common directory               *
           ************************************************************
Occupation numbers will be reassigned to an Aufbau configuration
             **** ENERGY FILE WAS UPDATED (calc.en.tmp) ****
Finished Guess after   0.3 sec
Maximum memory used throughout the entire GUESS-calculation: 8.7 MB


           ************************************************************
           *        Program running with 8 parallel MPI-processes     *
           *              working on a common directory               *
           ************************************************************
--------------------
CPCM SOLVATION MODEL
--------------------
CPCM parameters:
  Epsilon                                         ...      16.7000
  Refrac                                          ...       1.2750
  Rsolv                                           ...       1.3000
  Surface type                                    ... GAUSSIAN VDW
  Discretization scheme                           ... Constant charge density
    Threshold for H atoms                         ...       5.0000 (charges/Ang^2)
    Threshold for non-H atoms                     ...       5.0000 (charges/Ang^2)
  Epsilon function type                           ...         CPCM
Solvent:                                          ... CUSTOM
Radii:
  Scheme                                          ... Element-dependent radii
  Radius for C  used is    3.8550 Bohr (=   2.0400 Ang.)
  Radius for O  used is    3.4469 Bohr (=   1.8240 Ang.)
  Radius for H  used is    2.4944 Bohr (=   1.3200 Ang.)
Calculating surface                               ...        done! (  0.0s)
Cavity surface points                             ...         1488
Cavity Volume                                     ...     910.2606
Cavity Surface-area                               ...     532.4476
Calculating surface distance matrix               ...        done! (  0.0s)
Performing Cholesky decomposition & store         ...        done! (  0.1s)
Overall time for CPCM initialization              ...                 0.1s

----------------------------------------D-I-I-S--------------------------------------------
Iteration    Energy (Eh)           Delta-E    RMSDP     MaxDP     DIISErr   Damp  Time(sec)
-------------------------------------------------------------------------------------------
               ***  Starting incremental Fock matrix formation  ***
    1    -308.2049218425506183     0.00e+00  1.83e-04  3.51e-03  1.18e-02  0.700   0.9
    2    -308.2051379412101255    -2.16e-04  1.62e-04  3.06e-03  9.54e-03  0.700   0.7
                               ***Turning on AO-DIIS***
    3    -308.2053148961167039    -1.77e-04  1.34e-04  2.42e-03  7.44e-03  0.700   0.7
    4    -308.2054521799463487    -1.37e-04  3.35e-04  5.80e-03  5.49e-03  0.000   0.6
                              *** Initializing SOSCF ***
---------------------------------------S-O-S-C-F--------------------------------------
Iteration    Energy (Eh)           Delta-E    RMSDP     MaxDP     MaxGrad    Time(sec)
--------------------------------------------------------------------------------------
    5    -308.2058327171342285    -3.81e-04  2.22e-05  3.07e-04  4.38e-04     0.7
               *** Restarting incremental Fock matrix formation ***
    6    -308.2058350292290356    -2.31e-06  1.40e-05  1.96e-04  1.70e-04     0.9
    7    -308.2058356194064004    -5.90e-07  8.68e-06  1.80e-04  5.60e-05     0.8
    8    -308.2058357098950978    -9.05e-08  2.19e-06  4.73e-05  1.38e-05     0.7
    9    -308.2058357117451237    -1.85e-09  1.03e-06  2.08e-05  1.10e-05     0.7
   10    -308.2058357164251561    -4.68e-09  2.81e-07  8.34e-06  1.19e-06     0.7
   11    -308.2058357167706504    -3.45e-10  1.23e-07  3.36e-06  1.21e-06     0.7
                 **** Energy Check signals convergence ****

               *****************************************************
               *                     SUCCESS                       *
               *           SCF CONVERGED AFTER  11 CYCLES          *
               *****************************************************

Recomputing exchange energy using gridx3       ... done (    0.813 sec)
Old exchange energy                            :    -22.366912102 Eh
New exchange energy                            :    -22.366966276 Eh
Exchange energy change after final integration :     -0.000054174 Eh
Total energy after final integration           :   -308.205889890 Eh
             **** ENERGY FILE WAS UPDATED (calc.en.tmp) ****

----------------
TOTAL SCF ENERGY
----------------

Total Energy       :       -308.20588989034235 Eh           -8386.70864 eV

Components:
Nuclear Repulsion  :        301.52563997686372 Eh            8204.92979 eV
Electronic Energy  :       -609.64898631076858 Eh          -16589.39231 eV
One Electron Energy:      -1002.64646432060692 Eh          -27283.39736 eV
Two Electron Energy:        392.99747800983829 Eh           10694.00505 eV
CPCM Dielectric    :         -0.08248938286568 Eh              -2.24465 eV

Virial components:
Potential Energy   :       -613.67893586788193 Eh          -16699.05281 eV
Kinetic Energy     :        305.47304597753958 Eh            8312.34417 eV
Virial Ratio       :          2.00894626857848

DFT components:
N(Alpha)           :       26.000016425094 electrons
N(Beta)            :       26.000016425094 electrons
N(Total)           :       52.000032850189 electrons
E(X)               :      -19.867570332758 Eh       
E(C)               :       -1.266699730713 Eh       
E(XC)              :      -21.134270063472 Eh       

CPCM Solvation Model Properties:
Surface-charge          :         -1.01315722467004
Corrected charge        :         -1.00000000000000
Outlying charge corr.   :          0.00001285056650 Eh               0.00035 eV
Free-energy (cav+disp)  :  This term is not implemented in the current solvation scheme

---------------
SCF CONVERGENCE
---------------

  Last Energy change         ...    3.4549e-10  Tolerance :   1.0000e-09
  Last MAX-Density change    ...    3.3564e-06  Tolerance :   1.0000e-08
  Last RMS-Density change    ...    1.2261e-07  Tolerance :   1.0000e-09
  Last DIIS Error            ...    4.3775e-04  Tolerance :   1.0000e-08
  Last Orbital Gradient      ...    1.2117e-06  Tolerance :   2.0000e-06
  Last Orbital Rotation      ...    1.8873e-06  Tolerance :   2.0000e-06


Total SCF time: 0 days 0 hours 0 min 9 sec 
Finished LeanSCF after   9.5 sec

Maximum memory used throughout the entire LEANSCF-calculation: 16.2 MB


           ************************************************************
           *        Program running with 8 parallel MPI-processes     *
           *              working on a common directory               *
           ************************************************************

------------------------------------------------------------------------------
                                ORCA  MP2 
------------------------------------------------------------------------------

Freezing NCore=14 chemical core electrons

----------------------
RI-MP2 ENERGY+GRADIENT
----------------------
Dimension of the orbital basis            ...  143
Dimension of the AuxC basis               ...  462
Memory devoted to MP2                     ... 8000 MB   
Data format for matrix containers         ... DOUBLE
Compression type for matrix containers    ... UNCOMPRESSED
Overall scaling of the MP2 energy         ...   2.700e-01

-----------------------
SHARK RI TRANSFORMATION
-----------------------

Number of basis functions                ...    143
Number of aux functions                  ...    462
Number of operators                      ...      1
Generation of IJK                        ... YES
Generation of IAK                        ... YES
Generation of ABK                        ... NO
Orbital Range Operator  0:    0-  25 to   26- 142

Aux basis identifier                     ...   AUXC
Contraction scheme used                  ... SEGMENTED
Do orthogonalization                     ... YES
All operator combinations                ... NO
Transpose (ia|K)                         ... NO
Integral generator used                  ... LIBINT
Starting integral generation + trafo... 
Half trafo (segmented) done. Total time =  0.0 sec. integrals=  0.0 sec trafo=  0.0 sec
Integral generation and half transformation done (  0.0 sec)

Reading or making V^(-1/2)          ... done (  0.0 sec)
Sorting IJK integrals               ... done (  0.0 sec)
Sorting IAK integrals               ... done (  0.0 sec)

SHARK RI integral transformation done. Total time =  0.1 sec.

Opening buffers                              ... done
Frozen core precalculation                   ... done

Starting loop over batches of integrals:

Operator 0  - window                       ... (  7- 25)x( 26-142)
Operator 0  - Memory available             ...  8000 MB
Operator 0  - Memory needed per MO         ...   0.4 MB
Operator 0  - Number of orbitals per batch ... 3
Operator 0  - Number of batches            ... 1

OPERATOR  0   PASS   0:  MOs     7 ...    9 +   10 ...   12 +   13 ...   15 +   16 ...   18
                            +   19 ...   21 +   22 ...   24 +   25 ...   25
  Reading integrals       ... ok
  Internal MO   9
Closing buffer GIPV ( 0.01 GB; CompressionRatio= 1.00)
Time spent in pair loops =     0.170 sec
Deleting buffers (Ka|jb) ...done

-----------------------------------------------
 RI-MP2 CORRELATION ENERGY:     -0.323047878 Eh
-----------------------------------------------


---------------------
MP2 DENSITY FORMATION
---------------------

Completing the external part of the density      ... done
Storing the unrelaxed density                    ... done

Re-sorting 3-index density container for op 0    ... done
Computing external part of the Lagrangian        ... done
Calculating the xc-kernel                        ... done
Calculating G(D)                                 ... done
Completing the Lagrangian                        ... done
Solving the Z-vector equations                   ... Using XC Grid                  ... (calc.grid_cpscf.tmp) 
Recalculating density on grid  ... (calc.grho_cpscf0.tmp) done
Calculating the xc-kernel      ... (calc.fxc_cpscf0.tmp) done

-------------------
SHARK CP-SCF DRIVER
-------------------

Dimension of the orbital basis          ...    143
Dimension of the CPSCF-problem          ...   3042
Number of operators                     ...      1
Max. number of iterations               ...    128
Convergence Tolerance                   ... 3.0e-05
Number of perturbations                 ...      1
Perturbation type                       ... REAL

----------------------------
POPLE LINEAR EQUATION SOLVER
----------------------------

  ITERATION   0:   ||err||_max =   5.0148e-02 (   0.5 sec)
  ITERATION   1:   ||err||_max =   1.4355e-02 (   0.5 sec)
  ITERATION   2:   ||err||_max =   6.3907e-03 (   0.5 sec)
  ITERATION   3:   ||err||_max =   1.3660e-03 (   0.5 sec)
  ITERATION   4:   ||err||_max =   5.2858e-04 (   0.5 sec)
  ITERATION   5:   ||err||_max =   1.6168e-04 (   0.5 sec)
  ITERATION   6:   ||err||_max =   4.4928e-05 (   0.5 sec)
  ITERATION   7:   ||err||_max =   2.2342e-05 (   0.5 sec)
done
Finalizing the relaxed density                   ... done
Transforming P to the AO basis                   ... done
Storing the relaxed density                      ... done

------------------------------------
ENERGY WEIGHTED DENSITY FINALIZATION
------------------------------------

Gathering the parts of the W-matrix              ... done
Forming the Z-density                            ... done
Transforming Z to the AO basis                   ... done
Calculating G(Z)                                 ... done
Finalizing the W-matrix                          ... done
Transforming W to the AO basis and storing       ... done

----------------------------------
MP2 DERIVATIVE INTEGRAL GENERATION
----------------------------------

Input SCF Electron Density              ... calc.scfp
Input Correlated Electron Density       ... calc.pmp2re
Input Energy Weighted Density           ... calc.wmp2.tmp

Nuclear repulsion gradient              ... done (  0.0 sec)
HCore & Overlap gradient  (SHARK)       ... done (  0.0 sec)
Two-electron RIJ gradient terms         ... done (  0.2 sec)

-----------------------------------------------------------
MP2 COSX Grid Generation
-----------------------------------------------------------

General Integration Accuracy     IntAcc      ... 4.871
Radial Grid Type                 RadialGrid  ... OptM3 with GC (2021)
Angular Grid (max. ang.)         AngularGrid ... 4 (Lebedev-302)
Angular grid pruning method      GridPruning ... 4 (adaptive)
Weight generation scheme         WeightScheme... mBecke (2022)
Basis function cutoff            BFCut       ... 1.0000e-12
Integration weight cutoff        WCut        ... 1.0000e-14
Partially contracted basis set               ... on
Rotationally invariant grid construction     ... off
Angular grids for H and He will be reduced by one unit

Total number of grid points                  ...    82721
Total number of batches                      ...      654
Average number of points per batch           ...      126
Average number of grid points per atom       ...     5170
UseSFitting                                  ... on
Two-electron COSX gradient terms        ... 
Integration Timings:
Total Time                  =     2.5 sec
Basis fcn evaluation        =     0.0 sec
Density evaluation          =     0.0 sec
A evaluation                =     2.0 sec
A derivative evaluation     =     0.0 sec
S-fit derivative evaluation =     0.2 sec
anal. over. der. evaluation =     0.0 sec
num. over. der. evaluation  =     0.2 sec
K(P) evaluation             =     0.0 sec
finalize                    =     0.0 sec

done (  3.0 sec)
CPCM gradient                           ... done (  0.3 sec)
DFT XC gradient                         ... Exchange-correlation gradient    ... done
done (  0.3 sec)
Empirical dispersion gradient           ... 
-------------------
DISPERSION GRADIENT
-------------------

   1   C   :   -0.000258740   -0.000108008    0.000015787
   2   C   :    0.000493952   -0.000062057   -0.000039090
   3   C   :    0.000083449    0.000043653   -0.000003445
   4   C   :    0.000009385    0.000239899    0.000008618
   5   C   :   -0.000172045   -0.000167676    0.000005942
   6   C   :   -0.000108926    0.000018369    0.000009727
   7   O   :    0.000052064   -0.000090324   -0.000006453
   8   H   :   -0.000126372   -0.000015936    0.000009215
   9   H   :   -0.000099688   -0.000049138    0.000034888
  10   H   :   -0.000105242   -0.000047033   -0.000023839
  11   H   :   -0.000037369    0.000128233    0.000006594
  12   H   :   -0.000002956    0.000127343   -0.000032021
  13   H   :    0.000002168    0.000124947    0.000042336
  14   H   :    0.000115183    0.000018590   -0.000006812
  15   H   :    0.000080357   -0.000083755    0.000024956
  16   H   :    0.000074780   -0.000077107   -0.000046404

Difference to translation invariance:
           :   -0.0000000000   -0.0000000000    0.0000000000

Difference to rotation invariance:
           :    0.0000000000    0.0000000000    0.0000000000

Norm of the Dispersion gradient    ...    0.0007832648
RMS gradient                       ...    0.0001130545
MAX gradient                       ...    0.0004939522
done (  0.0 sec)

-------
TIMINGS
-------

Total time                :    9.867 sec
Integral trafo            :    0.082 sec (  0.8%)
FC preparation            :    0.020 sec (  0.2%)
I/O of integrals          :    0.029 sec (  0.3%)
K(i,j) operators          :    0.023 sec (  0.2%)
T(i,j) pair energies      :    0.005 sec (  0.1%)
V**(-1/2)                 :    0.076 sec (  0.8%)
Gamma(ia|P)               :    0.022 sec (  0.2%)
Gamma-Trafo               :    0.011 sec (  0.1%)
D(virtual)                :    0.001 sec (  0.0%)
D(internal)               :    0.021 sec (  0.2%)
W(virtual)                :    0.002 sec (  0.0%)
W(internal)               :    0.026 sec (  0.3%)
L(virtual)                :    0.037 sec (  0.4%)
L(internal)               :    0.004 sec (  0.0%)
XC kernel                 :    0.014 sec (  0.1%)
G(D)                      :    0.739 sec (  7.5%)
G(Z)                      :    0.729 sec (  7.4%)
Z-vector solution         :    3.768 sec ( 38.2%)
3-index derivative        :    0.093 sec (  0.9%)
2-index derivative        :    0.028 sec (  0.3%)
Fock matrix gradient      :    3.985 sec ( 40.4%)


---------------------------------------
MP2 TOTAL ENERGY:     -308.528937768 Eh
---------------------------------------

The final MP2 gradient
  0:  -0.00032556   0.00018098  -0.00018708
  1:  -0.00221151  -0.00327944  -0.00045878
  2:   0.00320163   0.00246941  -0.00104717
  3:  -0.00095603   0.00006751   0.00028831
  4:  -0.00072683   0.00609874  -0.00070311
  5:   0.00281838  -0.00872738   0.00100863
  6:  -0.00033196   0.00269442   0.00158168
  7:   0.00003033   0.00009036   0.00012029
  8:  -0.00002883  -0.00010140  -0.00000465
  9:   0.00000164  -0.00019466   0.00006394
 10:  -0.00006516  -0.00018667  -0.00003283
 11:   0.00002612   0.00002651  -0.00012854
 12:   0.00005100   0.00003548   0.00006137
 13:  -0.00002818  -0.00006063   0.00028764
 14:  -0.00091972  -0.00097707  -0.00076667
 15:  -0.00055203   0.00191089  -0.00008400

-----------------------------------
NORM OF THE MP2 GRADIENT:  0.013201
-----------------------------------

Maximum memory used throughout the entire MP2-calculation: 30.4 MB


-------------------------------------------------------------------------------
                          DFT DISPERSION CORRECTION                            
                                                                               
                              DFTD3 V3.1  Rev 1                                
                          USING Becke-Johnson damping                          
-------------------------------------------------------------------------------
-------------------------   ----------------
Dispersion correction           -0.010131532
-------------------------   ----------------


-------------------------   --------------------
FINAL SINGLE POINT ENERGY      -308.539069300054
-------------------------   --------------------

------------------------------------------------------------------------------
                         ORCA GEOMETRY RELAXATION STEP
------------------------------------------------------------------------------

Reading the OPT-File                    .... done
Getting information on internals        .... done
Copying old internal coords+grads       .... done
Making the new internal coordinates     .... (2022 redundants) done
Validating the new internal coordinates .... (2022 redundants) done
Calculating the B-matrix                .... done
Calculating the G,G- and P matrices     .... done
Transforming gradient to internals      .... done
Projecting the internal gradient        .... done
Number of atoms                         ....  16
Number of internal coordinates          ....  72
Current Energy                          ....  -308.539069300 Eh
Current gradient norm                   ....     0.013201301 Eh/bohr
Maximum allowed component of the step   ....  0.300
Current trust radius                    ....  0.450
Updating the Hessian (BFGS)             .... done
Forming the augmented Hessian           .... done
Diagonalizing the augmented Hessian     .... done
Last element of RFO vector              ....  0.994322046
Lowest eigenvalues of augmented Hessian:
 -0.000373101  0.012209805  0.013371905  0.014112243  0.021980413
Length of the computed step             ....  0.107020383
The final length of the internal step   ....  0.107020383
Converting the step to Cartesian space:
 Initial RMS(Int)=    0.0126124731
Transforming coordinates:
 Iter   0:  RMS(Cart)=    0.0173421855 RMS(Int)=    1.4784194532
done
Storing new coordinates                 .... done
The predicted energy change is          ....    -0.000188687
Previously predicted energy change      ....    -0.000480037
Actually observed energy change         ....    -0.000625728
Ratio of predicted to observed change   ....     1.303498953
New trust radius                        ....     0.450000000

                                .--------------------.
          ----------------------|Geometry convergence|-------------------------
          Item                value                   Tolerance       Converged
          ---------------------------------------------------------------------
          Energy change      -0.0006257282            0.0000010000      NO
          RMS gradient        0.0010219439            0.0000300000      NO
          MAX gradient        0.0063671707            0.0001000000      NO
          RMS step            0.0126124731            0.0006000000      NO
          MAX step            0.0454820533            0.0010000000      NO
          ........................................................
          Max(Bonds)      0.0093      Max(Angles)    1.10
          Max(Dihed)        2.61      Max(Improp)    0.00
          ---------------------------------------------------------------------

The optimization has not yet converged - more geometry cycles are needed


    ---------------------------------------------------------------------------
                         Redundant Internal Coordinates
                            (Angstroem and degrees)

        Definition                    Value    dE/dq     Step     New-Value
    ----------------------------------------------------------------------------
     1. B(C   1,C   0)                1.4733  0.000324  0.0001    1.4735   
     2. B(C   2,C   1)                1.4469  0.002917 -0.0037    1.4433   
     3. B(C   3,C   2)                1.4967  0.000209 -0.0001    1.4966   
     4. B(C   4,C   2)                1.3656  0.000064  0.0013    1.3669   
     5. B(C   5,C   4)                1.4843  0.006367 -0.0093    1.4749   
     6. B(O   6,C   5)                1.4448  0.000432  0.0004    1.4452   
     7. B(O   6,C   1)                1.2936 -0.001036  0.0016    1.2952   
     8. B(H   7,C   0)                1.0931  0.000081 -0.0002    1.0929   
     9. B(H   8,C   0)                1.1004  0.000055  0.0000    1.1005   
    10. B(H   9,C   0)                1.1007  0.000043  0.0001    1.1008   
    11. B(H  10,C   3)                1.0954  0.000041 -0.0000    1.0954   
    12. B(H  11,C   3)                1.0982  0.000120 -0.0000    1.0981   
    13. B(H  12,C   3)                1.0983  0.000093  0.0000    1.0983   
    14. B(H  13,C   4)                1.0910 -0.000069  0.0000    1.0910   
    15. B(H  14,C   5)                1.0983 -0.000503  0.0011    1.0994   
    16. B(H  15,C   5)                1.1004 -0.000745  0.0003    1.1006   
    17. A(C   1,C   0,H   7)          111.70 -0.000033    0.13    111.83   
    18. A(C   1,C   0,H   9)          108.68  0.000022   -0.07    108.61   
    19. A(H   7,C   0,H   9)          110.15  0.000178   -0.08    110.07   
    20. A(H   8,C   0,H   9)          107.27 -0.000158    0.07    107.33   
    21. A(C   1,C   0,H   8)          108.78 -0.000026   -0.06    108.73   
    22. A(H   7,C   0,H   8)          110.15  0.000010    0.00    110.15   
    23. A(C   2,C   1,O   6)          112.38 -0.000109    0.05    112.43   
    24. A(C   0,C   1,O   6)          117.69  0.000051    0.15    117.84   
    25. A(C   0,C   1,C   2)          129.93  0.000058   -0.20    129.73   
    26. A(C   1,C   2,C   4)          105.06  0.000031    0.00    105.06   
    27. A(C   3,C   2,C   4)          128.80  0.001438   -0.24    128.56   
    28. A(C   1,C   2,C   3)          126.14 -0.001470    0.24    126.38   
    29. A(H  10,C   3,H  12)          108.40  0.000144   -0.06    108.34   
    30. A(H  11,C   3,H  12)          108.06  0.000009   -0.02    108.03   
    31. A(H  10,C   3,H  11)          108.39  0.000101   -0.04    108.35   
    32. A(C   2,C   3,H  11)          110.19 -0.000015    0.03    110.23   
    33. A(C   2,C   3,H  10)          111.51 -0.000269    0.08    111.59   
    34. A(C   2,C   3,H  12)          110.19  0.000042   -0.00    110.19   
    35. A(C   5,C   4,H  13)          123.38  0.000073   -0.09    123.29   
    36. A(C   2,C   4,H  13)          127.01  0.000131    0.08    127.10   
    37. A(C   2,C   4,C   5)          109.60 -0.000199    0.00    109.60   
    38. A(H  14,C   5,H  15)          109.65  0.000426    0.19    109.84   
    39. A(C   4,C   5,H  15)          111.97 -0.001270    1.10    113.07   
    40. A(O   6,C   5,H  14)          107.72 -0.000228   -0.44    107.28   
    41. A(C   4,C   5,H  14)          116.24  0.002035   -1.03    115.21   
    42. A(O   6,C   5,H  15)          107.31  0.000596   -0.25    107.05   
    43. A(C   4,C   5,O   6)          103.32 -0.001723    0.36    103.69   
    44. A(C   1,O   6,C   5)          109.61  0.002004   -0.33    109.28   
    45. D(O   6,C   1,C   0,H   7)    179.01  0.000025    0.07    179.08   
    46. D(C   2,C   1,C   0,H   9)    120.66  0.000103   -0.11    120.55   
    47. D(O   6,C   1,C   0,H   8)     57.21  0.000051    0.03     57.23   
    48. D(C   2,C   1,C   0,H   7)     -1.06 -0.000114   -0.05     -1.11   
    49. D(C   2,C   1,C   0,H   8)   -122.86 -0.000088   -0.10   -122.96   
    50. D(C   3,C   2,C   1,C   0)      0.43  0.000085   -0.30      0.14   
    51. D(C   3,C   2,C   1,O   6)   -179.63 -0.000048   -0.42   -180.04   
    52. D(C   4,C   2,C   1,O   6)     -0.20 -0.000209    0.11     -0.09   
    53. D(C   4,C   2,C   1,C   0)    179.86 -0.000076    0.23    180.09   
    54. D(H  12,C   3,C   2,C   1)    119.09 -0.000078    0.23    119.32   
    55. D(H  11,C   3,C   2,C   4)     58.95  0.000163   -0.42     58.53   
    56. D(H  11,C   3,C   2,C   1)   -121.76 -0.000051    0.22   -121.53   
    57. D(H  10,C   3,C   2,C   4)    179.36  0.000103   -0.39    178.97   
    58. D(H  10,C   3,C   2,C   1)     -1.35 -0.000110    0.25     -1.09   
    59. D(C   5,C   4,C   2,C   1)      1.30  0.000085   -0.93      0.37   
    60. D(H  13,C   4,C   2,C   3)     -0.26  0.000144   -0.19     -0.44   
    61. D(H  13,C   4,C   2,C   1)   -179.66  0.000334   -0.72   -180.39   
    62. D(C   5,C   4,C   2,C   3)   -179.30 -0.000105   -0.39   -179.69   
    63. D(H  14,C   5,C   4,H  13)     61.33  0.000190    2.03     63.36   
    64. D(H  14,C   5,C   4,C   2)   -119.59  0.000429    2.24   -117.35   
    65. D(O   6,C   5,C   4,H  13)    179.07 -0.000193    1.14    180.22   
    66. D(H  15,C   5,C   4,C   2)    113.32 -0.000790    1.72    115.04   
    67. D(O   6,C   5,C   4,C   2)     -1.84  0.000046    1.35     -0.49   
    68. D(C   1,O   6,C   5,H  15)   -116.75  0.001863   -2.61   -119.36   
    69. D(C   1,O   6,C   5,H  14)    125.26  0.001169   -2.46    122.80   
    70. D(C   1,O   6,C   5,C   4)      1.71 -0.000149   -1.30      0.41   
    71. D(C   5,O   6,C   1,C   2)     -1.02  0.000185    0.80     -0.21   
    72. D(C   5,O   6,C   1,C   0)    178.93  0.000070    0.70    179.63   
    ----------------------------------------------------------------------------

Geometry step timings:
Preparation and reading OPT file:      0.001 s (10.041 %)
Internal coordinates            :      0.000 s ( 0.387 %)
B/P matrices and projection     :      0.001 s (10.003 %)
Hessian update/contruction      :      0.000 s ( 3.519 %)
Making the step                 :      0.001 s ( 8.275 %)
Converting the step to Cartesian:      0.000 s ( 0.864 %)
Storing new data                :      0.000 s ( 0.425 %)
Checking convergence            :      0.000 s ( 0.155 %)
Final printing                  :      0.005 s (66.293 %)
Total time                      :      0.008 s

Time for energy+gradient        :     21.431 s
Time for complete geometry iter :     21.629 s

         *************************************************************
         *                GEOMETRY OPTIMIZATION CYCLE   7            *
         *************************************************************
---------------------------------
CARTESIAN COORDINATES (ANGSTROEM)
---------------------------------
  C      0.920214   -0.011999   -0.005689
  C      2.388038    0.059508   -0.112859
  C      3.256395    1.212189   -0.133708
  C      2.832465    2.644676   -0.044167
  C      4.519639    0.702998   -0.249753
  C      4.455688   -0.769204   -0.311579
  O      3.042617   -1.054070   -0.208373
  H      0.470576    0.979891    0.085763
  H      0.659336   -0.628415    0.867790
  H      0.527413   -0.524027   -0.897484
  H      1.743294    2.739270    0.023730
  H      3.172939    3.197434   -0.929850
  H      3.276369    3.116697    0.842616
  H      5.453240    1.264806   -0.304649
  H      4.955789   -1.295351    0.514137
  H      4.797166   -1.175932   -1.275615

----------------------------
CARTESIAN COORDINATES (A.U.)
----------------------------
  NO LB      ZA    FRAG     MASS         X           Y           Z
   0 C     6.0000    0    12.011    1.738952   -0.022674   -0.010751
   1 C     6.0000    0    12.011    4.512737    0.112453   -0.213273
   2 C     6.0000    0    12.011    6.153695    2.290706   -0.252671
   3 C     6.0000    0    12.011    5.352582    4.997713   -0.083464
   4 C     6.0000    0    12.011    8.540879    1.328474   -0.471965
   5 C     6.0000    0    12.011    8.420030   -1.453584   -0.588799
   6 O     8.0000    0    15.999    5.749714   -1.991903   -0.393768
   7 H     1.0000    0     1.008    0.889260    1.851727    0.162068
   8 H     1.0000    0     1.008    1.245965   -1.187531    1.639886
   9 H     1.0000    0     1.008    0.996666   -0.990268   -1.696000
  10 H     1.0000    0     1.008    3.294348    5.176471    0.044843
  11 H     1.0000    0     1.008    5.995987    6.042275   -1.757162
  12 H     1.0000    0     1.008    6.191440    5.889703    1.592313
  13 H     1.0000    0     1.008   10.305131    2.390136   -0.575704
  14 H     1.0000    0     1.008    9.365085   -2.447858    0.971577
  15 H     1.0000    0     1.008    9.065329   -2.222190   -2.410563

--------------------------------
INTERNAL COORDINATES (ANGSTROEM)
--------------------------------
 C      0   0   0     0.000000000000     0.00000000     0.00000000
 C      1   0   0     1.473467490493     0.00000000     0.00000000
 C      2   1   0     1.443313439415   129.72810591     0.00000000
 C      3   2   1     1.496580274789   126.38042425     0.13740384
 C      3   2   1     1.366940696142   105.05414407   180.08391687
 C      5   3   2     1.474886656084   109.59164753     0.36830582
 O      2   1   3     1.295242176676   117.84475468   180.19061509
 H      1   2   3     1.092878540525   111.83225100   358.88724002
 H      1   2   3     1.100450703192   108.72775708   237.04319730
 H      1   2   3     1.100801791709   108.60935770   120.55187394
 H      4   3   2     1.095377017024   111.59411854   358.90571607
 H      4   3   2     1.098134069683   110.22591387   238.46398137
 H      4   3   2     1.098288734360   110.19341500   119.31860071
 H      5   3   2     1.090987386536   127.10464313   179.61177618
 H      6   5   3     1.099426525248   115.24485954   242.62125709
 H      6   5   3     1.100636342245   113.08715923   115.07161576

---------------------------
INTERNAL COORDINATES (A.U.)
---------------------------
 C      0   0   0     0.000000000000     0.00000000     0.00000000
 C      1   0   0     2.784450024269     0.00000000     0.00000000
 C      2   1   0     2.727467125903   129.72810591     0.00000000
 C      3   2   1     2.828126856780   126.38042425     0.13740384
 C      3   2   1     2.583143557021   105.05414407   180.08391687
 C      5   3   2     2.787131858574   109.59164753     0.36830582
 O      2   1   3     2.447652991022   117.84475468   180.19061509
 H      1   2   3     2.065241139232   111.83225100   358.88724002
 H      1   2   3     2.079550452915   108.72775708   237.04319730
 H      1   2   3     2.080213914059   108.60935770   120.55187394
 H      4   3   2     2.069962575568   111.59411854   358.90571607
 H      4   3   2     2.075172650029   110.22591387   238.46398137
 H      4   3   2     2.075464923912   110.19341500   119.31860071
 H      5   3   2     2.061667376116   127.10464313   179.61177618
 H      6   5   3     2.077615037087   115.24485954   242.62125709
 H      6   5   3     2.079901259884   113.08715923   115.07161576


           ************************************************************
           *        Program running with 8 parallel MPI-processes     *
           *              working on a common directory               *
           ************************************************************
------------------------------------------------------------------------------
                   ___                                                        
                  /   \      - P O W E R E D   B Y -                         
                 /     \                                                     
                 |  |  |   _    _      __       _____    __    __             
                 |  |  |  | |  | |    /  \     |  _  \  |  |  /  |          
                  \  \/   | |  | |   /    \    | | | |  |  | /  /          
                 / \  \   | |__| |  /  /\  \   | |_| |  |  |/  /          
                |  |  |   |  __  | /  /__\  \  |    /   |      \           
                |  |  |   | |  | | |   __   |  |    \   |  |\   \          
                \     /   | |  | | |  |  |  |  | |\  \  |  | \   \       
                 \___/    |_|  |_| |__|  |__|  |_| \__\ |__|  \__/        
                                                                              
                      - O R C A' S   B I G   F R I E N D -                    
                                      &                                       
                       - I N T E G R A L  F E E D E R -                       
                                                                              
 v1 FN, 2020, v2 2021, v3 2022-2024                                           
------------------------------------------------------------------------------


----------------------
SHARK INTEGRAL PACKAGE
----------------------

Number of atoms                             ...     16
Number of basis functions                   ...    143
Number of shells                            ...     69
Maximum angular momentum                    ...      2
Integral batch strategy                     ... SHARK/LIBINT Hybrid
RI-J (if used) integral strategy            ... SPLIT-RIJ (Revised 2003 algorithm where possible)
Printlevel                                  ...      1
Contraction scheme used                     ... SEGMENTED contraction
Prescreening option                         ... SCHWARTZ
   Thresh                                   ... 1.000e-12
   Tcut                                     ... 1.000e-14
   Tpresel                                  ... 1.000e-14 
Coulomb Range Separation                    ... NOT USED
Exchange Range Separation                   ... NOT USED
Multipole approximations                    ... NOT USED
Finite Nucleus Model                        ... NOT USED
CABS basis                                  ... NOT available
Auxiliary Coulomb fitting basis             ... AVAILABLE
   # of basis functions in Aux-J            ...    442
   # of shells in Aux-J                     ...    150
   Maximum angular momentum in Aux-J        ...      4
Auxiliary J/K fitting basis                 ... NOT available
Auxiliary Correlation fitting basis         ... AVAILABLE
   # of basis functions in Aux-C            ...    462
   # of shells in Aux-C                     ...    166
   Maximum angular momentum in Aux-C        ...      3
Auxiliary 'external' fitting basis          ... NOT available

Checking pre-screening integrals            ... done (  0.0 sec) Dimension = 69
Check shell pair data                       ... done (  0.0 sec)
Shell pair information
Shell pair cut-off parameter TPreSel        ...   1.0e-14
Total number of shell pairs                 ...      2415
Shell pairs after pre-screening             ...      2370
Total number of primitive shell pairs       ...      8503
Primitive shell pairs kept                  ...      6484
          la=0 lb=0:    764 shell pairs
          la=1 lb=0:    875 shell pairs
          la=1 lb=1:    270 shell pairs
          la=2 lb=0:    272 shell pairs
          la=2 lb=1:    161 shell pairs
          la=2 lb=2:     28 shell pairs

Calculating one electron integrals          ... done (  0.0 sec)
Calculating RI/J V-Matrix + Cholesky decomp.... done (  0.1 sec)
Calculating RI/C V-Matrix + Cholesky decomp.... done (  0.1 sec)
Calculating Nuclear repulsion               ... done (  0.0 sec) ENN=    301.716860384020 Eh

Diagonalization of the overlap matrix:
Smallest eigenvalue                        ... 6.825e-04
Time for diagonalization                   ...    0.003 sec
Threshold for overlap eigenvalues          ... 1.000e-07
Number of eigenvalues below threshold      ... 0
Time for construction of square roots      ...    0.032 sec
Total time needed                          ...    0.035 sec

-------------------
DFT GRID GENERATION
-------------------

General Integration Accuracy     IntAcc      ... 4.388
Radial Grid Type                 RadialGrid  ... OptM3 with GC (2021)
Angular Grid (max. ang.)         AngularGrid ... 4 (Lebedev-302)
Angular grid pruning method      GridPruning ... 4 (adaptive)
Weight generation scheme         WeightScheme... mBecke (2022)
Basis function cutoff            BFCut       ... 1.0000e-12
Integration weight cutoff        WCut        ... 1.0000e-14
Partially contracted basis set               ... off
Rotationally invariant grid construction     ... off
Angular grids for H and He will be reduced by one unit

Total number of grid points                  ...    71103
Total number of batches                      ...     1120
Average number of points per batch           ...       63
Average number of grid points per atom       ...     4444

--------------------
COSX GRID GENERATION
--------------------

GRIDX 1
-------
General Integration Accuracy     IntAcc      ... 3.816
Radial Grid Type                 RadialGrid  ... OptM3 with GC (2021)
Angular Grid (max. ang.)         AngularGrid ... 1 (Lebedev-50)
Angular grid pruning method      GridPruning ... 4 (adaptive)
Weight generation scheme         WeightScheme... mBecke (2022)
Basis function cutoff            BFCut       ... 1.0000e-12
Integration weight cutoff        WCut        ... 1.0000e-14
Partially contracted basis set               ... on
Rotationally invariant grid construction     ... off
Angular grids for H and He will be reduced by one unit

Total number of grid points                  ...     9135
Total number of batches                      ...       81
Average number of points per batch           ...      112
Average number of grid points per atom       ...      571
UseSFitting                                  ... on

GRIDX 2
-------
General Integration Accuracy     IntAcc      ... 4.020
Radial Grid Type                 RadialGrid  ... OptM3 with GC (2021)
Angular Grid (max. ang.)         AngularGrid ... 2 (Lebedev-110)
Angular grid pruning method      GridPruning ... 4 (adaptive)
Weight generation scheme         WeightScheme... mBecke (2022)
Basis function cutoff            BFCut       ... 1.0000e-12
Integration weight cutoff        WCut        ... 1.0000e-14
Partially contracted basis set               ... on
Rotationally invariant grid construction     ... off
Angular grids for H and He will be reduced by one unit

Total number of grid points                  ...    19446
Total number of batches                      ...      162
Average number of points per batch           ...      120
Average number of grid points per atom       ...     1215
UseSFitting                                  ... on

GRIDX 3
-------
General Integration Accuracy     IntAcc      ... 4.338
Radial Grid Type                 RadialGrid  ... OptM3 with GC (2021)
Angular Grid (max. ang.)         AngularGrid ... 3 (Lebedev-194)
Angular grid pruning method      GridPruning ... 4 (adaptive)
Weight generation scheme         WeightScheme... mBecke (2022)
Basis function cutoff            BFCut       ... 1.0000e-12
Integration weight cutoff        WCut        ... 1.0000e-14
Partially contracted basis set               ... on
Rotationally invariant grid construction     ... off
Angular grids for H and He will be reduced by one unit

Total number of grid points                  ...    42619
Total number of batches                      ...      338
Average number of points per batch           ...      126
Average number of grid points per atom       ...     2664
UseSFitting                                  ... on
Initializing property integral containers    ... done (  0.0 sec)

SHARK setup successfully completed in   1.1 seconds

Maximum memory used throughout the entire STARTUP-calculation: 19.8 MB


           ************************************************************
           *        Program running with 8 parallel MPI-processes     *
           *              working on a common directory               *
           ************************************************************
Occupation numbers will be reassigned to an Aufbau configuration
             **** ENERGY FILE WAS UPDATED (calc.en.tmp) ****
Finished Guess after   0.2 sec
Maximum memory used throughout the entire GUESS-calculation: 8.7 MB


           ************************************************************
           *        Program running with 8 parallel MPI-processes     *
           *              working on a common directory               *
           ************************************************************
--------------------
CPCM SOLVATION MODEL
--------------------
CPCM parameters:
  Epsilon                                         ...      16.7000
  Refrac                                          ...       1.2750
  Rsolv                                           ...       1.3000
  Surface type                                    ... GAUSSIAN VDW
  Discretization scheme                           ... Constant charge density
    Threshold for H atoms                         ...       5.0000 (charges/Ang^2)
    Threshold for non-H atoms                     ...       5.0000 (charges/Ang^2)
  Epsilon function type                           ...         CPCM
Solvent:                                          ... CUSTOM
Radii:
  Scheme                                          ... Element-dependent radii
  Radius for C  used is    3.8550 Bohr (=   2.0400 Ang.)
  Radius for O  used is    3.4469 Bohr (=   1.8240 Ang.)
  Radius for H  used is    2.4944 Bohr (=   1.3200 Ang.)
Calculating surface                               ...        done! (  0.0s)
Cavity surface points                             ...         1488
Cavity Volume                                     ...     909.3408
Cavity Surface-area                               ...     532.0040
Calculating surface distance matrix               ...        done! (  0.0s)
Performing Cholesky decomposition & store         ...        done! (  0.1s)
Overall time for CPCM initialization              ...                 0.2s

----------------------------------------D-I-I-S--------------------------------------------
Iteration    Energy (Eh)           Delta-E    RMSDP     MaxDP     DIISErr   Damp  Time(sec)
-------------------------------------------------------------------------------------------
               ***  Starting incremental Fock matrix formation  ***
    1    -308.2056372429637463     0.00e+00  1.21e-04  2.27e-03  6.61e-03  0.700   1.5
    2    -308.2057276635495668    -9.04e-05  1.07e-04  2.01e-03  5.35e-03  0.700   0.7
                               ***Turning on AO-DIIS***
    3    -308.2058014580857730    -7.38e-05  8.80e-05  1.62e-03  4.16e-03  0.700   0.6
                              *** Initializing SOSCF ***
---------------------------------------S-O-S-C-F--------------------------------------
Iteration    Energy (Eh)           Delta-E    RMSDP     MaxDP     MaxGrad    Time(sec)
--------------------------------------------------------------------------------------
    4    -308.2058586573793377    -5.72e-05  2.20e-04  3.95e-03  3.07e-03     0.7
               *** Restarting incremental Fock matrix formation ***
    5    -308.2060180077647260    -1.59e-04  1.99e-05  2.76e-04  2.13e-04     0.9
    6    -308.2060192216885639    -1.21e-06  1.26e-05  2.02e-04  7.21e-05     0.7
    7    -308.2060193659557967    -1.44e-07  3.58e-06  9.05e-05  3.33e-05     0.8
    8    -308.2060194062231062    -4.03e-08  1.60e-06  4.21e-05  1.81e-05     0.7
    9    -308.2060194098361876    -3.61e-09  5.93e-07  2.10e-05  4.88e-06     0.7
   10    -308.2060194097664976     6.97e-11  2.07e-07  4.39e-06  1.30e-06     0.7
                 **** Energy Check signals convergence ****

               *****************************************************
               *                     SUCCESS                       *
               *           SCF CONVERGED AFTER  10 CYCLES          *
               *****************************************************

Recomputing exchange energy using gridx3       ... done (    0.814 sec)
Old exchange energy                            :    -22.368755350 Eh
New exchange energy                            :    -22.368801479 Eh
Exchange energy change after final integration :     -0.000046129 Eh
Total energy after final integration           :   -308.206065538 Eh
             **** ENERGY FILE WAS UPDATED (calc.en.tmp) ****

----------------
TOTAL SCF ENERGY
----------------

Total Energy       :       -308.20606553837069 Eh           -8386.71342 eV

Components:
Nuclear Repulsion  :        301.71686038402044 Eh            8210.13317 eV
Electronic Energy  :       -609.84030684338904 Eh          -16594.59840 eV
One Electron Energy:      -1003.02512696906331 Eh          -27293.70129 eV
Two Electron Energy:        393.18482012567421 Eh           10699.10289 eV
CPCM Dielectric    :         -0.08257295039789 Eh              -2.24692 eV

Virial components:
Potential Energy   :       -613.69448978772084 Eh          -16699.47605 eV
Kinetic Energy     :        305.48842424935015 Eh            8312.76264 eV
Virial Ratio       :          2.00889605324882

DFT components:
N(Alpha)           :       26.000018995683 electrons
N(Beta)            :       26.000018995683 electrons
N(Total)           :       52.000037991366 electrons
E(X)               :      -19.869130537373 Eh       
E(C)               :       -1.266885745361 Eh       
E(XC)              :      -21.136016282734 Eh       

CPCM Solvation Model Properties:
Surface-charge          :         -1.01317686933706
Corrected charge        :         -1.00000000000000
Outlying charge corr.   :          0.00001289262166 Eh               0.00035 eV
Free-energy (cav+disp)  :  This term is not implemented in the current solvation scheme

---------------
SCF CONVERGENCE
---------------

  Last Energy change         ...   -6.9690e-11  Tolerance :   1.0000e-09
  Last MAX-Density change    ...    4.3906e-06  Tolerance :   1.0000e-08
  Last RMS-Density change    ...    2.0708e-07  Tolerance :   1.0000e-09
  Last DIIS Error            ...    3.0743e-03  Tolerance :   1.0000e-08
  Last Orbital Gradient      ...    1.3017e-06  Tolerance :   2.0000e-06
  Last Orbital Rotation      ...    3.0945e-06  Tolerance :   2.0000e-06


Total SCF time: 0 days 0 hours 0 min 9 sec 
Finished LeanSCF after   9.6 sec

Maximum memory used throughout the entire LEANSCF-calculation: 16.3 MB


           ************************************************************
           *        Program running with 8 parallel MPI-processes     *
           *              working on a common directory               *
           ************************************************************

------------------------------------------------------------------------------
                                ORCA  MP2 
------------------------------------------------------------------------------

Freezing NCore=14 chemical core electrons

----------------------
RI-MP2 ENERGY+GRADIENT
----------------------
Dimension of the orbital basis            ...  143
Dimension of the AuxC basis               ...  462
Memory devoted to MP2                     ... 8000 MB   
Data format for matrix containers         ... DOUBLE
Compression type for matrix containers    ... UNCOMPRESSED
Overall scaling of the MP2 energy         ...   2.700e-01

-----------------------
SHARK RI TRANSFORMATION
-----------------------

Number of basis functions                ...    143
Number of aux functions                  ...    462
Number of operators                      ...      1
Generation of IJK                        ... YES
Generation of IAK                        ... YES
Generation of ABK                        ... NO
Orbital Range Operator  0:    0-  25 to   26- 142

Aux basis identifier                     ...   AUXC
Contraction scheme used                  ... SEGMENTED
Do orthogonalization                     ... YES
All operator combinations                ... NO
Transpose (ia|K)                         ... NO
Integral generator used                  ... LIBINT
Starting integral generation + trafo... 
Half trafo (segmented) done. Total time =  0.0 sec. integrals=  0.0 sec trafo=  0.0 sec
Integral generation and half transformation done (  0.0 sec)

Reading or making V^(-1/2)          ... done (  0.0 sec)
Sorting IJK integrals               ... done (  0.0 sec)
Sorting IAK integrals               ... done (  0.0 sec)

SHARK RI integral transformation done. Total time =  0.1 sec.

Opening buffers                              ... done
Frozen core precalculation                   ... done

Starting loop over batches of integrals:

Operator 0  - window                       ... (  7- 25)x( 26-142)
Operator 0  - Memory available             ...  8000 MB
Operator 0  - Memory needed per MO         ...   0.4 MB
Operator 0  - Number of orbitals per batch ... 3
Operator 0  - Number of batches            ... 1

OPERATOR  0   PASS   0:  MOs     7 ...    9 +   10 ...   12 +   13 ...   15 +   16 ...   18
                            +   19 ...   21 +   22 ...   24 +   25 ...   25
  Reading integrals       ... ok
  Internal MO   9
Closing buffer GIPV ( 0.01 GB; CompressionRatio= 1.00)
Time spent in pair loops =     0.170 sec
Deleting buffers (Ka|jb) ...done

-----------------------------------------------
 RI-MP2 CORRELATION ENERGY:     -0.323101753 Eh
-----------------------------------------------


---------------------
MP2 DENSITY FORMATION
---------------------

Completing the external part of the density      ... done
Storing the unrelaxed density                    ... done

Re-sorting 3-index density container for op 0    ... done
Computing external part of the Lagrangian        ... done
Calculating the xc-kernel                        ... done
Calculating G(D)                                 ... done
Completing the Lagrangian                        ... done
Solving the Z-vector equations                   ... Using XC Grid                  ... (calc.grid_cpscf.tmp) 
Recalculating density on grid  ... (calc.grho_cpscf0.tmp) done
Calculating the xc-kernel      ... (calc.fxc_cpscf0.tmp) done

-------------------
SHARK CP-SCF DRIVER
-------------------

Dimension of the orbital basis          ...    143
Dimension of the CPSCF-problem          ...   3042
Number of operators                     ...      1
Max. number of iterations               ...    128
Convergence Tolerance                   ... 3.0e-05
Number of perturbations                 ...      1
Perturbation type                       ... REAL

----------------------------
POPLE LINEAR EQUATION SOLVER
----------------------------

  ITERATION   0:   ||err||_max =   5.0315e-02 (   0.5 sec)
  ITERATION   1:   ||err||_max =   1.4425e-02 (   0.5 sec)
  ITERATION   2:   ||err||_max =   6.4326e-03 (   0.5 sec)
  ITERATION   3:   ||err||_max =   1.3777e-03 (   0.5 sec)
  ITERATION   4:   ||err||_max =   5.3281e-04 (   0.5 sec)
  ITERATION   5:   ||err||_max =   1.6344e-04 (   0.4 sec)
  ITERATION   6:   ||err||_max =   4.5504e-05 (   0.5 sec)
  ITERATION   7:   ||err||_max =   2.2609e-05 (   0.5 sec)
done
Finalizing the relaxed density                   ... done
Transforming P to the AO basis                   ... done
Storing the relaxed density                      ... done

------------------------------------
ENERGY WEIGHTED DENSITY FINALIZATION
------------------------------------

Gathering the parts of the W-matrix              ... done
Forming the Z-density                            ... done
Transforming Z to the AO basis                   ... done
Calculating G(Z)                                 ... done
Finalizing the W-matrix                          ... done
Transforming W to the AO basis and storing       ... done

----------------------------------
MP2 DERIVATIVE INTEGRAL GENERATION
----------------------------------

Input SCF Electron Density              ... calc.scfp
Input Correlated Electron Density       ... calc.pmp2re
Input Energy Weighted Density           ... calc.wmp2.tmp

Nuclear repulsion gradient              ... done (  0.0 sec)
HCore & Overlap gradient  (SHARK)       ... done (  0.0 sec)
Two-electron RIJ gradient terms         ... done (  0.2 sec)

-----------------------------------------------------------
MP2 COSX Grid Generation
-----------------------------------------------------------

General Integration Accuracy     IntAcc      ... 4.871
Radial Grid Type                 RadialGrid  ... OptM3 with GC (2021)
Angular Grid (max. ang.)         AngularGrid ... 4 (Lebedev-302)
Angular grid pruning method      GridPruning ... 4 (adaptive)
Weight generation scheme         WeightScheme... mBecke (2022)
Basis function cutoff            BFCut       ... 1.0000e-12
Integration weight cutoff        WCut        ... 1.0000e-14
Partially contracted basis set               ... on
Rotationally invariant grid construction     ... off
Angular grids for H and He will be reduced by one unit

Total number of grid points                  ...    82714
Total number of batches                      ...      654
Average number of points per batch           ...      126
Average number of grid points per atom       ...     5170
UseSFitting                                  ... on
Two-electron COSX gradient terms        ... 
Integration Timings:
Total Time                  =     2.3 sec
Basis fcn evaluation        =     0.0 sec
Density evaluation          =     0.0 sec
A evaluation                =     1.9 sec
A derivative evaluation     =     0.0 sec
S-fit derivative evaluation =     0.0 sec
anal. over. der. evaluation =     0.0 sec
num. over. der. evaluation  =     0.2 sec
K(P) evaluation             =     0.0 sec
finalize                    =     0.0 sec

done (  2.8 sec)
CPCM gradient                           ... done (  0.3 sec)
DFT XC gradient                         ... Exchange-correlation gradient    ... done
done (  0.4 sec)
Empirical dispersion gradient           ... 
-------------------
DISPERSION GRADIENT
-------------------

   1   C   :   -0.000258006   -0.000107504    0.000015558
   2   C   :    0.000513510   -0.000061371   -0.000042152
   3   C   :    0.000085019    0.000038639   -0.000004280
   4   C   :    0.000009591    0.000238858    0.000009362
   5   C   :   -0.000183811   -0.000171000    0.000006812
   6   C   :   -0.000120032    0.000023712    0.000010658
   7   O   :    0.000052877   -0.000088328   -0.000007287
   8   H   :   -0.000126257   -0.000015859    0.000009622
   9   H   :   -0.000099732   -0.000049217    0.000034764
  10   H   :   -0.000105210   -0.000046871   -0.000023913
  11   H   :   -0.000037244    0.000128294    0.000007306
  12   H   :   -0.000002877    0.000127489   -0.000031495
  13   H   :    0.000002336    0.000124942    0.000042884
  14   H   :    0.000114628    0.000018083   -0.000008034
  15   H   :    0.000080372   -0.000082395    0.000025818
  16   H   :    0.000074837   -0.000077472   -0.000045623

Difference to translation invariance:
           :    0.0000000000    0.0000000000   -0.0000000000

Difference to rotation invariance:
           :    0.0000000000    0.0000000000    0.0000000000

Norm of the Dispersion gradient    ...    0.0007998887
RMS gradient                       ...    0.0001154540
MAX gradient                       ...    0.0005135102
done (  0.0 sec)

-------
TIMINGS
-------

Total time                :    9.705 sec
Integral trafo            :    0.082 sec (  0.8%)
FC preparation            :    0.023 sec (  0.2%)
I/O of integrals          :    0.031 sec (  0.3%)
K(i,j) operators          :    0.023 sec (  0.2%)
T(i,j) pair energies      :    0.005 sec (  0.1%)
V**(-1/2)                 :    0.075 sec (  0.8%)
Gamma(ia|P)               :    0.022 sec (  0.2%)
Gamma-Trafo               :    0.011 sec (  0.1%)
D(virtual)                :    0.001 sec (  0.0%)
D(internal)               :    0.021 sec (  0.2%)
W(virtual)                :    0.002 sec (  0.0%)
W(internal)               :    0.026 sec (  0.3%)
L(virtual)                :    0.038 sec (  0.4%)
L(internal)               :    0.004 sec (  0.0%)
XC kernel                 :    0.014 sec (  0.1%)
G(D)                      :    0.775 sec (  8.0%)
G(Z)                      :    0.774 sec (  8.0%)
Z-vector solution         :    3.684 sec ( 38.0%)
3-index derivative        :    0.091 sec (  0.9%)
2-index derivative        :    0.028 sec (  0.3%)
Fock matrix gradient      :    3.809 sec ( 39.3%)


---------------------------------------
MP2 TOTAL ENERGY:     -308.529167291 Eh
---------------------------------------

The final MP2 gradient
  0:  -0.00043488   0.00104054   0.00003944
  1:  -0.00083898  -0.00175973  -0.00020061
  2:   0.00084133   0.00077353  -0.00023095
  3:  -0.00062572  -0.00008063   0.00004789
  4:   0.00016012   0.00142371  -0.00046475
  5:   0.00282394  -0.00212688   0.00130699
  6:   0.00047072   0.00045019   0.00012361
  7:  -0.00016990  -0.00012181   0.00006135
  8:   0.00009831  -0.00007239   0.00007734
  9:   0.00011154  -0.00009965  -0.00007913
 10:   0.00000112  -0.00006855  -0.00001578
 11:  -0.00004223   0.00010819  -0.00007549
 12:   0.00001338   0.00006246   0.00005452
 13:   0.00005707  -0.00025376  -0.00020104
 14:  -0.00129286  -0.00037688   0.00012349
 15:  -0.00118942   0.00115281  -0.00056959

-----------------------------------
NORM OF THE MP2 GRADIENT:  0.005378
-----------------------------------

Maximum memory used throughout the entire MP2-calculation: 30.6 MB


-------------------------------------------------------------------------------
                          DFT DISPERSION CORRECTION                            
                                                                               
                              DFTD3 V3.1  Rev 1                                
                          USING Becke-Johnson damping                          
-------------------------------------------------------------------------------
-------------------------   ----------------
Dispersion correction           -0.010134842
-------------------------   ----------------


-------------------------   --------------------
FINAL SINGLE POINT ENERGY      -308.539302132883
-------------------------   --------------------

------------------------------------------------------------------------------
                         ORCA GEOMETRY RELAXATION STEP
------------------------------------------------------------------------------

Reading the OPT-File                    .... done
Getting information on internals        .... done
Copying old internal coords+grads       .... done
Making the new internal coordinates     .... (2022 redundants) done
Validating the new internal coordinates .... (2022 redundants) done
Calculating the B-matrix                .... done
Calculating the G,G- and P matrices     .... done
Transforming gradient to internals      .... done
Projecting the internal gradient        .... done
Number of atoms                         ....  16
Number of internal coordinates          ....  72
Current Energy                          ....  -308.539302133 Eh
Current gradient norm                   ....     0.005377895 Eh/bohr
Maximum allowed component of the step   ....  0.300
Current trust radius                    ....  0.450
Updating the Hessian (BFGS)             .... done
Forming the augmented Hessian           .... done
Diagonalizing the augmented Hessian     .... done
Last element of RFO vector              ....  0.999306669
Lowest eigenvalues of augmented Hessian:
 -0.000085341  0.012204037  0.013395408  0.013864408  0.021937597
Length of the computed step             ....  0.037257294
The final length of the internal step   ....  0.037257294
Converting the step to Cartesian space:
 Initial RMS(Int)=    0.0043908143
Transforming coordinates:
 Iter   0:  RMS(Cart)=    0.0069441771 RMS(Int)=    0.0043886496
done
Storing new coordinates                 .... done
The predicted energy change is          ....    -0.000042730
Previously predicted energy change      ....    -0.000188687
Actually observed energy change         ....    -0.000232833
Ratio of predicted to observed change   ....     1.233962252
New trust radius                        ....     0.675000000

                                .--------------------.
          ----------------------|Geometry convergence|-------------------------
          Item                value                   Tolerance       Converged
          ---------------------------------------------------------------------
          Energy change      -0.0002328328            0.0000010000      NO
          RMS gradient        0.0004480489            0.0000300000      NO
          MAX gradient        0.0013200694            0.0001000000      NO
          RMS step            0.0043908143            0.0006000000      NO
          MAX step            0.0185906476            0.0010000000      NO
          ........................................................
          Max(Bonds)      0.0042      Max(Angles)    0.51
          Max(Dihed)        1.07      Max(Improp)    0.00
          ---------------------------------------------------------------------

The optimization has not yet converged - more geometry cycles are needed


    ---------------------------------------------------------------------------
                         Redundant Internal Coordinates
                            (Angstroem and degrees)

        Definition                    Value    dE/dq     Step     New-Value
    ----------------------------------------------------------------------------
     1. B(C   1,C   0)                1.4735  0.000367 -0.0003    1.4731   
     2. B(C   2,C   1)                1.4433  0.000907 -0.0021    1.4412   
     3. B(C   3,C   2)                1.4966  0.000187 -0.0002    1.4963   
     4. B(C   4,C   2)                1.3669  0.000568  0.0002    1.3671   
     5. B(C   5,C   4)                1.4749  0.001320 -0.0042    1.4707   
     6. B(O   6,C   5)                1.4452  0.000006 -0.0005    1.4447   
     7. B(O   6,C   1)                1.2952 -0.000150  0.0010    1.2962   
     8. B(H   7,C   0)                1.0929 -0.000033  0.0001    1.0929   
     9. B(H   8,C   0)                1.1005  0.000073 -0.0001    1.1004   
    10. B(H   9,C   0)                1.1008  0.000074 -0.0001    1.1007   
    11. B(H  10,C   3)                1.0954 -0.000015  0.0001    1.0954   
    12. B(H  11,C   3)                1.0981  0.000098 -0.0001    1.0980   
    13. B(H  12,C   3)                1.0983  0.000083 -0.0001    1.0982   
    14. B(H  13,C   4)                1.0910 -0.000075  0.0001    1.0911   
    15. B(H  14,C   5)                1.0994 -0.000314  0.0008    1.1002   
    16. B(H  15,C   5)                1.1006 -0.000293  0.0004    1.1011   
    17. A(C   1,C   0,H   7)          111.83  0.000423   -0.06    111.78   
    18. A(C   1,C   0,H   9)          108.61 -0.000249    0.03    108.64   
    19. A(H   7,C   0,H   9)          110.07  0.000050   -0.05    110.02   
    20. A(H   8,C   0,H   9)          107.33  0.000047    0.03    107.36   
    21. A(C   1,C   0,H   8)          108.73 -0.000243    0.04    108.77   
    22. A(H   7,C   0,H   8)          110.15 -0.000049   -0.00    110.15   
    23. A(C   2,C   1,O   6)          112.43 -0.000197    0.04    112.47   
    24. A(C   0,C   1,O   6)          117.84  0.000813   -0.08    117.77   
    25. A(C   0,C   1,C   2)          129.73 -0.000616    0.04    129.76   
    26. A(C   1,C   2,C   4)          105.05  0.000123   -0.02    105.03   
    27. A(C   3,C   2,C   4)          128.57  0.000916   -0.23    128.34   
    28. A(C   1,C   2,C   3)          126.38 -0.001039    0.25    126.63   
    29. A(H  10,C   3,H  12)          108.34  0.000017   -0.02    108.33   
    30. A(H  11,C   3,H  12)          108.03 -0.000030   -0.01    108.03   
    31. A(H  10,C   3,H  11)          108.35 -0.000021    0.00    108.35   
    32. A(C   2,C   3,H  11)          110.23  0.000136   -0.02    110.20   
    33. A(C   2,C   3,H  10)          111.59 -0.000143    0.06    111.65   
    34. A(C   2,C   3,H  12)          110.19  0.000042   -0.01    110.18   
    35. A(C   5,C   4,H  13)          123.30 -0.000110    0.04    123.34   
    36. A(C   2,C   4,H  13)          127.10  0.000456   -0.05    127.05   
    37. A(C   2,C   4,C   5)          109.59 -0.000343    0.01    109.60   
    38. A(H  14,C   5,H  15)          109.87  0.000995   -0.37    109.50   
    39. A(C   4,C   5,H  15)          113.09 -0.000832    0.51    113.60   
    40. A(O   6,C   5,H  14)          107.27 -0.000737    0.15    107.42   
    41. A(C   4,C   5,H  14)          115.24  0.001107   -0.50    114.74   
    42. A(O   6,C   5,H  15)          107.04 -0.000673    0.15    107.19   
    43. A(C   4,C   5,O   6)          103.66 -0.000100    0.14    103.80   
    44. A(C   1,O   6,C   5)          109.27  0.000521   -0.18    109.09   
    45. D(O   6,C   1,C   0,H   7)    179.08  0.000048    0.05    179.13   
    46. D(C   2,C   1,C   0,H   9)    120.55  0.000097   -0.04    120.51   
    47. D(O   6,C   1,C   0,H   8)     57.23  0.000001    0.06     57.29   
    48. D(C   2,C   1,C   0,H   7)     -1.11 -0.000069    0.03     -1.08   
    49. D(C   2,C   1,C   0,H   8)   -122.96 -0.000116    0.04   -122.92   
    50. D(C   3,C   2,C   1,C   0)      0.14  0.000029   -0.05      0.09   
    51. D(C   3,C   2,C   1,O   6)    179.96 -0.000082   -0.07    179.88   
    52. D(C   4,C   2,C   1,O   6)     -0.10 -0.000095    0.07     -0.03   
    53. D(C   4,C   2,C   1,C   0)   -179.92  0.000016    0.09   -179.82   
    54. D(H  12,C   3,C   2,C   1)    119.32 -0.000045    0.03    119.35   
    55. D(H  11,C   3,C   2,C   4)     58.53  0.000046   -0.18     58.35   
    56. D(H  11,C   3,C   2,C   1)   -121.54  0.000029   -0.00   -121.54   
    57. D(H  10,C   3,C   2,C   4)    178.97  0.000016   -0.16    178.81   
    58. D(H  10,C   3,C   2,C   1)     -1.09 -0.000000    0.02     -1.07   
    59. D(C   5,C   4,C   2,C   1)      0.37 -0.000115   -0.29      0.08   
    60. D(H  13,C   4,C   2,C   3)     -0.44  0.000083    0.15     -0.29   
    61. D(H  13,C   4,C   2,C   1)    179.61  0.000097   -0.01    179.61   
    62. D(C   5,C   4,C   2,C   3)   -179.69 -0.000130   -0.13   -179.82   
    63. D(H  14,C   5,C   4,H  13)     63.34  0.000448    0.18     63.52   
    64. D(H  14,C   5,C   4,C   2)   -117.38  0.000656    0.46   -116.92   
    65. D(O   6,C   5,C   4,H  13)   -179.77  0.000051    0.10   -179.66   
    66. D(H  15,C   5,C   4,C   2)    115.07 -0.000992    0.88    115.95   
    67. D(O   6,C   5,C   4,C   2)     -0.49  0.000259    0.38     -0.11   
    68. D(C   1,O   6,C   5,H  15)   -119.35  0.000993   -1.07   -120.42   
    69. D(C   1,O   6,C   5,H  14)    122.78  0.000556   -0.83    121.95   
    70. D(C   1,O   6,C   5,C   4)      0.42 -0.000312   -0.34      0.08   
    71. D(C   5,O   6,C   1,C   2)     -0.22  0.000263    0.18     -0.04   
    72. D(C   5,O   6,C   1,C   0)    179.62  0.000164    0.16    179.79   
    ----------------------------------------------------------------------------

Geometry step timings:
Preparation and reading OPT file:      0.001 s (12.133 %)
Internal coordinates            :      0.000 s ( 0.499 %)
B/P matrices and projection     :      0.001 s (11.681 %)
Hessian update/contruction      :      0.000 s ( 4.788 %)
Making the step                 :      0.001 s ( 8.780 %)
Converting the step to Cartesian:      0.000 s ( 1.279 %)
Storing new data                :      0.000 s ( 0.530 %)
Checking convergence            :      0.000 s ( 0.218 %)
Final printing                  :      0.004 s (60.059 %)
Total time                      :      0.006 s

Time for energy+gradient        :     21.304 s
Time for complete geometry iter :     21.493 s

         *************************************************************
         *                GEOMETRY OPTIMIZATION CYCLE   8            *
         *************************************************************
---------------------------------
CARTESIAN COORDINATES (ANGSTROEM)
---------------------------------
  C      0.919392   -0.014027   -0.005938
  C      2.386676    0.059475   -0.114511
  C      3.253020    1.210957   -0.133843
  C      2.834625    2.644688   -0.042360
  C      4.516207    0.702205   -0.254543
  C      4.453500   -0.766006   -0.313579
  O      3.041457   -1.054803   -0.213573
  H      0.469554    0.977652    0.087547
  H      0.659401   -0.631889    0.866666
  H      0.525618   -0.523831   -0.898487
  H      1.745912    2.744421    0.026679
  H      3.176884    3.196779   -0.927619
  H      3.281290    3.113817    0.844464
  H      5.449154    1.265214   -0.310021
  H      4.954220   -1.281898    0.519213
  H      4.804269   -1.184282   -1.269786

----------------------------
CARTESIAN COORDINATES (A.U.)
----------------------------
  NO LB      ZA    FRAG     MASS         X           Y           Z
   0 C     6.0000    0    12.011    1.737399   -0.026507   -0.011221
   1 C     6.0000    0    12.011    4.510164    0.112392   -0.216394
   2 C     6.0000    0    12.011    6.147316    2.288377   -0.252927
   3 C     6.0000    0    12.011    5.356664    4.997735   -0.080049
   4 C     6.0000    0    12.011    8.534393    1.326975   -0.481016
   5 C     6.0000    0    12.011    8.415896   -1.447542   -0.592579
   6 O     8.0000    0    15.999    5.747521   -1.993289   -0.403594
   7 H     1.0000    0     1.008    0.887328    1.847494    0.165440
   8 H     1.0000    0     1.008    1.246087   -1.194098    1.637762
   9 H     1.0000    0     1.008    0.993274   -0.989897   -1.697895
  10 H     1.0000    0     1.008    3.299295    5.186205    0.050416
  11 H     1.0000    0     1.008    6.003441    6.041036   -1.752946
  12 H     1.0000    0     1.008    6.200739    5.884262    1.595806
  13 H     1.0000    0     1.008   10.297410    2.390908   -0.585855
  14 H     1.0000    0     1.008    9.362119   -2.422436    0.981170
  15 H     1.0000    0     1.008    9.078753   -2.237969   -2.399548

--------------------------------
INTERNAL COORDINATES (ANGSTROEM)
--------------------------------
 C      0   0   0     0.000000000000     0.00000000     0.00000000
 C      1   0   0     1.473130363627     0.00000000     0.00000000
 C      2   1   0     1.441122991621   129.76414756     0.00000000
 C      3   2   1     1.496331122030   126.63225581     0.08295194
 C      3   2   1     1.367127756590   105.02841092   180.17790757
 C      5   3   2     1.470734931610   109.61164454     0.07716963
 O      2   1   3     1.296212867863   117.76753349   180.21209721
 H      1   2   3     1.092941150729   111.77628355   358.91904422
 H      1   2   3     1.100357668437   108.77210909   237.08306643
 H      1   2   3     1.100728226431   108.64268430   120.51031913
 H      4   3   2     1.095449157379   111.65286906   358.92856211
 H      4   3   2     1.098011830974   110.20159173   238.46371190
 H      4   3   2     1.098203099909   110.17891220   119.34847458
 H      5   3   2     1.091077021291   127.05096448   179.60471506
 H      6   5   3     1.100184924804   114.72853949   243.04921233
 H      6   5   3     1.101056724201   113.61014319   115.96978425

---------------------------
INTERNAL COORDINATES (A.U.)
---------------------------
 C      0   0   0     0.000000000000     0.00000000     0.00000000
 C      1   0   0     2.783812946819     0.00000000     0.00000000
 C      2   1   0     2.723327779461   129.76414756     0.00000000
 C      3   2   1     2.827656026300   126.63225581     0.08295194
 C      3   2   1     2.583497050037   105.02841092   180.17790757
 C      5   3   2     2.779286236334   109.61164454     0.07716963
 O      2   1   3     2.449487331525   117.76753349   180.21209721
 H      1   2   3     2.065359455370   111.77628355   358.91904422
 H      1   2   3     2.079374642707   108.77210909   237.08306643
 H      1   2   3     2.080074895831   108.64268430   120.51031913
 H      4   3   2     2.070098901081   111.65286906   358.92856211
 H      4   3   2     2.074941652347   110.20159173   238.46371190
 H      4   3   2     2.075303098251   110.17891220   119.34847458
 H      5   3   2     2.061836761254   127.05096448   179.60471506
 H      6   5   3     2.079048204549   114.72853949   243.04921233
 H      6   5   3     2.080695666652   113.61014319   115.96978425


           ************************************************************
           *        Program running with 8 parallel MPI-processes     *
           *              working on a common directory               *
           ************************************************************
------------------------------------------------------------------------------
                   ___                                                        
                  /   \      - P O W E R E D   B Y -                         
                 /     \                                                     
                 |  |  |   _    _      __       _____    __    __             
                 |  |  |  | |  | |    /  \     |  _  \  |  |  /  |          
                  \  \/   | |  | |   /    \    | | | |  |  | /  /          
                 / \  \   | |__| |  /  /\  \   | |_| |  |  |/  /          
                |  |  |   |  __  | /  /__\  \  |    /   |      \           
                |  |  |   | |  | | |   __   |  |    \   |  |\   \          
                \     /   | |  | | |  |  |  |  | |\  \  |  | \   \       
                 \___/    |_|  |_| |__|  |__|  |_| \__\ |__|  \__/        
                                                                              
                      - O R C A' S   B I G   F R I E N D -                    
                                      &                                       
                       - I N T E G R A L  F E E D E R -                       
                                                                              
 v1 FN, 2020, v2 2021, v3 2022-2024                                           
------------------------------------------------------------------------------


----------------------
SHARK INTEGRAL PACKAGE
----------------------

Number of atoms                             ...     16
Number of basis functions                   ...    143
Number of shells                            ...     69
Maximum angular momentum                    ...      2
Integral batch strategy                     ... SHARK/LIBINT Hybrid
RI-J (if used) integral strategy            ... SPLIT-RIJ (Revised 2003 algorithm where possible)
Printlevel                                  ...      1
Contraction scheme used                     ... SEGMENTED contraction
Prescreening option                         ... SCHWARTZ
   Thresh                                   ... 1.000e-12
   Tcut                                     ... 1.000e-14
   Tpresel                                  ... 1.000e-14 
Coulomb Range Separation                    ... NOT USED
Exchange Range Separation                   ... NOT USED
Multipole approximations                    ... NOT USED
Finite Nucleus Model                        ... NOT USED
CABS basis                                  ... NOT available
Auxiliary Coulomb fitting basis             ... AVAILABLE
   # of basis functions in Aux-J            ...    442
   # of shells in Aux-J                     ...    150
   Maximum angular momentum in Aux-J        ...      4
Auxiliary J/K fitting basis                 ... NOT available
Auxiliary Correlation fitting basis         ... AVAILABLE
   # of basis functions in Aux-C            ...    462
   # of shells in Aux-C                     ...    166
   Maximum angular momentum in Aux-C        ...      3
Auxiliary 'external' fitting basis          ... NOT available

Checking pre-screening integrals            ... done (  0.0 sec) Dimension = 69
Check shell pair data                       ... done (  0.0 sec)
Shell pair information
Shell pair cut-off parameter TPreSel        ...   1.0e-14
Total number of shell pairs                 ...      2415
Shell pairs after pre-screening             ...      2371
Total number of primitive shell pairs       ...      8503
Primitive shell pairs kept                  ...      6485
          la=0 lb=0:    764 shell pairs
          la=1 lb=0:    875 shell pairs
          la=1 lb=1:    271 shell pairs
          la=2 lb=0:    272 shell pairs
          la=2 lb=1:    161 shell pairs
          la=2 lb=2:     28 shell pairs

Calculating one electron integrals          ... done (  0.0 sec)
Calculating RI/J V-Matrix + Cholesky decomp.... done (  0.1 sec)
Calculating RI/C V-Matrix + Cholesky decomp.... done (  0.1 sec)
Calculating Nuclear repulsion               ... done (  0.0 sec) ENN=    301.823837006858 Eh

Diagonalization of the overlap matrix:
Smallest eigenvalue                        ... 6.775e-04
Time for diagonalization                   ...    0.003 sec
Threshold for overlap eigenvalues          ... 1.000e-07
Number of eigenvalues below threshold      ... 0
Time for construction of square roots      ...    0.040 sec
Total time needed                          ...    0.045 sec

-------------------
DFT GRID GENERATION
-------------------

General Integration Accuracy     IntAcc      ... 4.388
Radial Grid Type                 RadialGrid  ... OptM3 with GC (2021)
Angular Grid (max. ang.)         AngularGrid ... 4 (Lebedev-302)
Angular grid pruning method      GridPruning ... 4 (adaptive)
Weight generation scheme         WeightScheme... mBecke (2022)
Basis function cutoff            BFCut       ... 1.0000e-12
Integration weight cutoff        WCut        ... 1.0000e-14
Partially contracted basis set               ... off
Rotationally invariant grid construction     ... off
Angular grids for H and He will be reduced by one unit

Total number of grid points                  ...    71099
Total number of batches                      ...     1120
Average number of points per batch           ...       63
Average number of grid points per atom       ...     4444

--------------------
COSX GRID GENERATION
--------------------

GRIDX 1
-------
General Integration Accuracy     IntAcc      ... 3.816
Radial Grid Type                 RadialGrid  ... OptM3 with GC (2021)
Angular Grid (max. ang.)         AngularGrid ... 1 (Lebedev-50)
Angular grid pruning method      GridPruning ... 4 (adaptive)
Weight generation scheme         WeightScheme... mBecke (2022)
Basis function cutoff            BFCut       ... 1.0000e-12
Integration weight cutoff        WCut        ... 1.0000e-14
Partially contracted basis set               ... on
Rotationally invariant grid construction     ... off
Angular grids for H and He will be reduced by one unit

Total number of grid points                  ...     9136
Total number of batches                      ...       81
Average number of points per batch           ...      112
Average number of grid points per atom       ...      571
UseSFitting                                  ... on

GRIDX 2
-------
General Integration Accuracy     IntAcc      ... 4.020
Radial Grid Type                 RadialGrid  ... OptM3 with GC (2021)
Angular Grid (max. ang.)         AngularGrid ... 2 (Lebedev-110)
Angular grid pruning method      GridPruning ... 4 (adaptive)
Weight generation scheme         WeightScheme... mBecke (2022)
Basis function cutoff            BFCut       ... 1.0000e-12
Integration weight cutoff        WCut        ... 1.0000e-14
Partially contracted basis set               ... on
Rotationally invariant grid construction     ... off
Angular grids for H and He will be reduced by one unit

Total number of grid points                  ...    19447
Total number of batches                      ...      162
Average number of points per batch           ...      120
Average number of grid points per atom       ...     1215
UseSFitting                                  ... on

GRIDX 3
-------
General Integration Accuracy     IntAcc      ... 4.338
Radial Grid Type                 RadialGrid  ... OptM3 with GC (2021)
Angular Grid (max. ang.)         AngularGrid ... 3 (Lebedev-194)
Angular grid pruning method      GridPruning ... 4 (adaptive)
Weight generation scheme         WeightScheme... mBecke (2022)
Basis function cutoff            BFCut       ... 1.0000e-12
Integration weight cutoff        WCut        ... 1.0000e-14
Partially contracted basis set               ... on
Rotationally invariant grid construction     ... off
Angular grids for H and He will be reduced by one unit

Total number of grid points                  ...    42615
Total number of batches                      ...      338
Average number of points per batch           ...      126
Average number of grid points per atom       ...     2663
UseSFitting                                  ... on
Initializing property integral containers    ... done (  0.0 sec)

SHARK setup successfully completed in   1.1 seconds

Maximum memory used throughout the entire STARTUP-calculation: 19.8 MB


           ************************************************************
           *        Program running with 8 parallel MPI-processes     *
           *              working on a common directory               *
           ************************************************************
Occupation numbers will be reassigned to an Aufbau configuration
             **** ENERGY FILE WAS UPDATED (calc.en.tmp) ****
Finished Guess after   0.2 sec
Maximum memory used throughout the entire GUESS-calculation: 8.7 MB


           ************************************************************
           *        Program running with 8 parallel MPI-processes     *
           *              working on a common directory               *
           ************************************************************
--------------------
CPCM SOLVATION MODEL
--------------------
CPCM parameters:
  Epsilon                                         ...      16.7000
  Refrac                                          ...       1.2750
  Rsolv                                           ...       1.3000
  Surface type                                    ... GAUSSIAN VDW
  Discretization scheme                           ... Constant charge density
    Threshold for H atoms                         ...       5.0000 (charges/Ang^2)
    Threshold for non-H atoms                     ...       5.0000 (charges/Ang^2)
  Epsilon function type                           ...         CPCM
Solvent:                                          ... CUSTOM
Radii:
  Scheme                                          ... Element-dependent radii
  Radius for C  used is    3.8550 Bohr (=   2.0400 Ang.)
  Radius for O  used is    3.4469 Bohr (=   1.8240 Ang.)
  Radius for H  used is    2.4944 Bohr (=   1.3200 Ang.)
Calculating surface                               ...        done! (  0.0s)
Cavity surface points                             ...         1485
Cavity Volume                                     ...     908.9663
Cavity Surface-area                               ...     532.0005
Calculating surface distance matrix               ...        done! (  0.0s)
Performing Cholesky decomposition & store         ...        done! (  0.1s)
Overall time for CPCM initialization              ...                 0.2s

----------------------------------------D-I-I-S--------------------------------------------
Iteration    Energy (Eh)           Delta-E    RMSDP     MaxDP     DIISErr   Damp  Time(sec)
-------------------------------------------------------------------------------------------
               ***  Starting incremental Fock matrix formation  ***
                              *** Initializing SOSCF ***
---------------------------------------S-O-S-C-F--------------------------------------
Iteration    Energy (Eh)           Delta-E    RMSDP     MaxDP     MaxGrad    Time(sec)
--------------------------------------------------------------------------------------
    1    -308.2060198883704061     0.00e+00  1.47e-04  2.68e-03  1.67e-04     1.0
               *** Restarting incremental Fock matrix formation ***
    2    -308.2060683302613597    -4.84e-05  5.19e-05  8.34e-04  2.92e-04     1.0
    3    -308.2060757638755604    -7.43e-06  2.60e-05  5.33e-04  1.09e-04     0.8
    4    -308.2060761774928324    -4.14e-07  1.09e-05  3.49e-04  1.67e-04     0.8
    5    -308.2060766174856781    -4.40e-07  2.34e-06  5.10e-05  1.50e-05     0.8
    6    -308.2060766233190634    -5.83e-09  9.67e-07  2.48e-05  7.41e-06     0.8
    7    -308.2060766284780584    -5.16e-09  3.71e-07  9.49e-06  4.18e-06     0.7
    8    -308.2060766283310613     1.47e-10  1.48e-07  3.51e-06  1.06e-06     0.7
                 **** Energy Check signals convergence ****

               *****************************************************
               *                     SUCCESS                       *
               *           SCF CONVERGED AFTER   8 CYCLES          *
               *****************************************************

Recomputing exchange energy using gridx3       ... done (    0.818 sec)
Old exchange energy                            :    -22.369907596 Eh
New exchange energy                            :    -22.369951161 Eh
Exchange energy change after final integration :     -0.000043565 Eh
Total energy after final integration           :   -308.206120194 Eh
             **** ENERGY FILE WAS UPDATED (calc.en.tmp) ****

----------------
TOTAL SCF ENERGY
----------------

Total Energy       :       -308.20612019360431 Eh           -8386.71490 eV

Components:
Nuclear Repulsion  :        301.82383700685818 Eh            8213.04415 eV
Electronic Energy  :       -609.94729883123000 Eh          -16597.50980 eV
One Electron Energy:      -1003.23683700672132 Eh          -27299.46221 eV
Two Electron Energy:        393.28953817549132 Eh           10701.95241 eV
CPCM Dielectric    :         -0.08261480395926 Eh              -2.24806 eV

Virial components:
Potential Energy   :       -613.70380681908091 Eh          -16699.72958 eV
Kinetic Energy     :        305.49768662547660 Eh            8313.01468 eV
Virial Ratio       :          2.00886564346213

DFT components:
N(Alpha)           :       26.000019513196 electrons
N(Beta)            :       26.000019513196 electrons
N(Total)           :       52.000039026393 electrons
E(X)               :      -19.870092496474 Eh       
E(C)               :       -1.266991935387 Eh       
E(XC)              :      -21.137084431861 Eh       

CPCM Solvation Model Properties:
Surface-charge          :         -1.01319531688774
Corrected charge        :         -1.00000000000000
Outlying charge corr.   :          0.00001293015746 Eh               0.00035 eV
Free-energy (cav+disp)  :  This term is not implemented in the current solvation scheme

---------------
SCF CONVERGENCE
---------------

  Last Energy change         ...   -1.4700e-10  Tolerance :   1.0000e-09
  Last MAX-Density change    ...    3.5135e-06  Tolerance :   1.0000e-08
  Last RMS-Density change    ...    1.4815e-07  Tolerance :   1.0000e-09
  Last DIIS Error            ...    2.5916e-03  Tolerance :   1.0000e-08
  Last Orbital Gradient      ...    1.0627e-06  Tolerance :   2.0000e-06
  Last Orbital Rotation      ...    1.1768e-06  Tolerance :   2.0000e-06


Total SCF time: 0 days 0 hours 0 min 7 sec 
Finished LeanSCF after   7.8 sec

Maximum memory used throughout the entire LEANSCF-calculation: 16.4 MB


           ************************************************************
           *        Program running with 8 parallel MPI-processes     *
           *              working on a common directory               *
           ************************************************************

------------------------------------------------------------------------------
                                ORCA  MP2 
------------------------------------------------------------------------------

Freezing NCore=14 chemical core electrons

----------------------
RI-MP2 ENERGY+GRADIENT
----------------------
Dimension of the orbital basis            ...  143
Dimension of the AuxC basis               ...  462
Memory devoted to MP2                     ... 8000 MB   
Data format for matrix containers         ... DOUBLE
Compression type for matrix containers    ... UNCOMPRESSED
Overall scaling of the MP2 energy         ...   2.700e-01

-----------------------
SHARK RI TRANSFORMATION
-----------------------

Number of basis functions                ...    143
Number of aux functions                  ...    462
Number of operators                      ...      1
Generation of IJK                        ... YES
Generation of IAK                        ... YES
Generation of ABK                        ... NO
Orbital Range Operator  0:    0-  25 to   26- 142

Aux basis identifier                     ...   AUXC
Contraction scheme used                  ... SEGMENTED
Do orthogonalization                     ... YES
All operator combinations                ... NO
Transpose (ia|K)                         ... NO
Integral generator used                  ... LIBINT
Starting integral generation + trafo... 
Half trafo (segmented) done. Total time =  0.0 sec. integrals=  0.0 sec trafo=  0.0 sec
Integral generation and half transformation done (  0.0 sec)

Reading or making V^(-1/2)          ... done (  0.0 sec)
Sorting IJK integrals               ... done (  0.0 sec)
Sorting IAK integrals               ... done (  0.0 sec)

SHARK RI integral transformation done. Total time =  0.1 sec.

Opening buffers                              ... done
Frozen core precalculation                   ... done

Starting loop over batches of integrals:

Operator 0  - window                       ... (  7- 25)x( 26-142)
Operator 0  - Memory available             ...  8000 MB
Operator 0  - Memory needed per MO         ...   0.4 MB
Operator 0  - Number of orbitals per batch ... 3
Operator 0  - Number of batches            ... 1

OPERATOR  0   PASS   0:  MOs     7 ...    9 +   10 ...   12 +   13 ...   15 +   16 ...   18
                            +   19 ...   21 +   22 ...   24 +   25 ...   25
  Reading integrals       ... ok
  Internal MO   9
Closing buffer GIPV ( 0.01 GB; CompressionRatio= 1.00)
Time spent in pair loops =     0.170 sec
Deleting buffers (Ka|jb) ...done

-----------------------------------------------
 RI-MP2 CORRELATION ENERGY:     -0.323104301 Eh
-----------------------------------------------


---------------------
MP2 DENSITY FORMATION
---------------------

Completing the external part of the density      ... done
Storing the unrelaxed density                    ... done

Re-sorting 3-index density container for op 0    ... done
Computing external part of the Lagrangian        ... done
Calculating the xc-kernel                        ... done
Calculating G(D)                                 ... done
Completing the Lagrangian                        ... done
Solving the Z-vector equations                   ... Using XC Grid                  ... (calc.grid_cpscf.tmp) 
Recalculating density on grid  ... (calc.grho_cpscf0.tmp) done
Calculating the xc-kernel      ... (calc.fxc_cpscf0.tmp) done

-------------------
SHARK CP-SCF DRIVER
-------------------

Dimension of the orbital basis          ...    143
Dimension of the CPSCF-problem          ...   3042
Number of operators                     ...      1
Max. number of iterations               ...    128
Convergence Tolerance                   ... 3.0e-05
Number of perturbations                 ...      1
Perturbation type                       ... REAL

----------------------------
POPLE LINEAR EQUATION SOLVER
----------------------------

  ITERATION   0:   ||err||_max =   5.0344e-02 (   0.5 sec)
  ITERATION   1:   ||err||_max =   1.4462e-02 (   0.5 sec)
  ITERATION   2:   ||err||_max =   6.4580e-03 (   0.5 sec)
  ITERATION   3:   ||err||_max =   1.3841e-03 (   0.5 sec)
  ITERATION   4:   ||err||_max =   5.3466e-04 (   0.5 sec)
  ITERATION   5:   ||err||_max =   1.6446e-04 (   0.5 sec)
  ITERATION   6:   ||err||_max =   4.5902e-05 (   0.5 sec)
  ITERATION   7:   ||err||_max =   2.2777e-05 (   0.5 sec)
done
Finalizing the relaxed density                   ... done
Transforming P to the AO basis                   ... done
Storing the relaxed density                      ... done

------------------------------------
ENERGY WEIGHTED DENSITY FINALIZATION
------------------------------------

Gathering the parts of the W-matrix              ... done
Forming the Z-density                            ... done
Transforming Z to the AO basis                   ... done
Calculating G(Z)                                 ... done
Finalizing the W-matrix                          ... done
Transforming W to the AO basis and storing       ... done

----------------------------------
MP2 DERIVATIVE INTEGRAL GENERATION
----------------------------------

Input SCF Electron Density              ... calc.scfp
Input Correlated Electron Density       ... calc.pmp2re
Input Energy Weighted Density           ... calc.wmp2.tmp

Nuclear repulsion gradient              ... done (  0.0 sec)
HCore & Overlap gradient  (SHARK)       ... done (  0.0 sec)
Two-electron RIJ gradient terms         ... done (  0.2 sec)

-----------------------------------------------------------
MP2 COSX Grid Generation
-----------------------------------------------------------

General Integration Accuracy     IntAcc      ... 4.871
Radial Grid Type                 RadialGrid  ... OptM3 with GC (2021)
Angular Grid (max. ang.)         AngularGrid ... 4 (Lebedev-302)
Angular grid pruning method      GridPruning ... 4 (adaptive)
Weight generation scheme         WeightScheme... mBecke (2022)
Basis function cutoff            BFCut       ... 1.0000e-12
Integration weight cutoff        WCut        ... 1.0000e-14
Partially contracted basis set               ... on
Rotationally invariant grid construction     ... off
Angular grids for H and He will be reduced by one unit

Total number of grid points                  ...    82705
Total number of batches                      ...      655
Average number of points per batch           ...      126
Average number of grid points per atom       ...     5169
UseSFitting                                  ... on
Two-electron COSX gradient terms        ... 
Integration Timings:
Total Time                  =     2.4 sec
Basis fcn evaluation        =     0.0 sec
Density evaluation          =     0.0 sec
A evaluation                =     1.9 sec
A derivative evaluation     =     0.0 sec
S-fit derivative evaluation =     0.0 sec
anal. over. der. evaluation =     0.0 sec
num. over. der. evaluation  =     0.2 sec
K(P) evaluation             =     0.0 sec
finalize                    =     0.0 sec

done (  2.9 sec)
CPCM gradient                           ... done (  0.3 sec)
DFT XC gradient                         ... Exchange-correlation gradient    ... done
done (  0.4 sec)
Empirical dispersion gradient           ... 
-------------------
DISPERSION GRADIENT
-------------------

   1   C   :   -0.000257656   -0.000107546    0.000015498
   2   C   :    0.000529080   -0.000060703   -0.000044207
   3   C   :    0.000085709    0.000036473   -0.000004647
   4   C   :    0.000010225    0.000238084    0.000009546
   5   C   :   -0.000194818   -0.000173839    0.000007814
   6   C   :   -0.000127024    0.000027103    0.000011388
   7   O   :    0.000053179   -0.000086856   -0.000007542
   8   H   :   -0.000126173   -0.000016014    0.000009707
   9   H   :   -0.000099624   -0.000049153    0.000034701
  10   H   :   -0.000105059   -0.000046724   -0.000023858
  11   H   :   -0.000037052    0.000128543    0.000007539
  12   H   :   -0.000002737    0.000127358   -0.000031253
  13   H   :    0.000002472    0.000124800    0.000043045
  14   H   :    0.000114029    0.000017750   -0.000008332
  15   H   :    0.000080511   -0.000081640    0.000025883
  16   H   :    0.000074938   -0.000077637   -0.000045283

Difference to translation invariance:
           :   -0.0000000000   -0.0000000000   -0.0000000000

Difference to rotation invariance:
           :    0.0000000000    0.0000000000   -0.0000000000

Norm of the Dispersion gradient    ...    0.0008136908
RMS gradient                       ...    0.0001174462
MAX gradient                       ...    0.0005290798
done (  0.0 sec)

-------
TIMINGS
-------

Total time                :    9.689 sec
Integral trafo            :    0.082 sec (  0.8%)
FC preparation            :    0.021 sec (  0.2%)
I/O of integrals          :    0.034 sec (  0.3%)
K(i,j) operators          :    0.023 sec (  0.2%)
T(i,j) pair energies      :    0.005 sec (  0.1%)
V**(-1/2)                 :    0.080 sec (  0.8%)
Gamma(ia|P)               :    0.021 sec (  0.2%)
Gamma-Trafo               :    0.011 sec (  0.1%)
D(virtual)                :    0.001 sec (  0.0%)
D(internal)               :    0.022 sec (  0.2%)
W(virtual)                :    0.002 sec (  0.0%)
W(internal)               :    0.026 sec (  0.3%)
L(virtual)                :    0.037 sec (  0.4%)
L(internal)               :    0.004 sec (  0.0%)
XC kernel                 :    0.014 sec (  0.1%)
G(D)                      :    0.742 sec (  7.7%)
G(Z)                      :    0.746 sec (  7.7%)
Z-vector solution         :    3.714 sec ( 38.3%)
3-index derivative        :    0.092 sec (  0.9%)
2-index derivative        :    0.028 sec (  0.3%)
Fock matrix gradient      :    3.828 sec ( 39.5%)


---------------------------------------
MP2 TOTAL ENERGY:     -308.529224495 Eh
---------------------------------------

The final MP2 gradient
  0:  -0.00016132   0.00069282   0.00006603
  1:  -0.00000959  -0.00043386  -0.00009652
  2:  -0.00013381  -0.00014684   0.00005816
  3:  -0.00017440  -0.00012701  -0.00008163
  4:  -0.00000910  -0.00062234  -0.00031854
  5:   0.00183435   0.00079333   0.00116541
  6:   0.00022656  -0.00030623  -0.00019620
  7:  -0.00013542  -0.00012005   0.00001731
  8:   0.00008911  -0.00003151   0.00005129
  9:   0.00008835  -0.00002517  -0.00006486
 10:   0.00001449   0.00001575   0.00000026
 11:  -0.00005454   0.00008019  -0.00001001
 12:  -0.00000897   0.00004255   0.00000217
 13:   0.00008225  -0.00020384  -0.00021168
 14:  -0.00081573  -0.00015519   0.00023527
 15:  -0.00084823   0.00059793  -0.00061926

-----------------------------------
NORM OF THE MP2 GRADIENT:  0.003033
-----------------------------------

Maximum memory used throughout the entire MP2-calculation: 30.7 MB


-------------------------------------------------------------------------------
                          DFT DISPERSION CORRECTION                            
                                                                               
                              DFTD3 V3.1  Rev 1                                
                          USING Becke-Johnson damping                          
-------------------------------------------------------------------------------
-------------------------   ----------------
Dispersion correction           -0.010133550
-------------------------   ----------------


-------------------------   --------------------
FINAL SINGLE POINT ENERGY      -308.539358044661
-------------------------   --------------------

------------------------------------------------------------------------------
                         ORCA GEOMETRY RELAXATION STEP
------------------------------------------------------------------------------

Reading the OPT-File                    .... done
Getting information on internals        .... done
Copying old internal coords+grads       .... done
Making the new internal coordinates     .... (2022 redundants) done
Validating the new internal coordinates .... (2022 redundants) done
Calculating the B-matrix                .... done
Calculating the G,G- and P matrices     .... done
Transforming gradient to internals      .... done
Projecting the internal gradient        .... done
Number of atoms                         ....  16
Number of internal coordinates          ....  72
Current Energy                          ....  -308.539358045 Eh
Current gradient norm                   ....     0.003032578 Eh/bohr
Maximum allowed component of the step   ....  0.300
Current trust radius                    ....  0.675
Updating the Hessian (BFGS)             .... done
Forming the augmented Hessian           .... done
Diagonalizing the augmented Hessian     .... done
Last element of RFO vector              ....  0.999721396
Lowest eigenvalues of augmented Hessian:
 -0.000034917  0.012152802  0.013410227  0.013886584  0.021991789
Length of the computed step             ....  0.023610203
The final length of the internal step   ....  0.023610203
Converting the step to Cartesian space:
 Initial RMS(Int)=    0.0027824891
Transforming coordinates:
 Iter   0:  RMS(Cart)=    0.0044601816 RMS(Int)=    0.0027827391
done
Storing new coordinates                 .... done
The predicted energy change is          ....    -0.000017468
Previously predicted energy change      ....    -0.000042730
Actually observed energy change         ....    -0.000055912
Ratio of predicted to observed change   ....     1.308495806
New trust radius                        ....     0.675000000

                                .--------------------.
          ----------------------|Geometry convergence|-------------------------
          Item                value                   Tolerance       Converged
          ---------------------------------------------------------------------
          Energy change      -0.0000559118            0.0000010000      NO
          RMS gradient        0.0002689410            0.0000300000      NO
          MAX gradient        0.0008689484            0.0001000000      NO
          RMS step            0.0027824891            0.0006000000      NO
          MAX step            0.0110101567            0.0010000000      NO
          ........................................................
          Max(Bonds)      0.0009      Max(Angles)    0.41
          Max(Dihed)        0.63      Max(Improp)    0.00
          ---------------------------------------------------------------------

The optimization has not yet converged - more geometry cycles are needed


    ---------------------------------------------------------------------------
                         Redundant Internal Coordinates
                            (Angstroem and degrees)

        Definition                    Value    dE/dq     Step     New-Value
    ----------------------------------------------------------------------------
     1. B(C   1,C   0)                1.4731  0.000102 -0.0002    1.4729   
     2. B(C   2,C   1)                1.4411 -0.000158 -0.0008    1.4403   
     3. B(C   3,C   2)                1.4963  0.000049 -0.0001    1.4962   
     4. B(C   4,C   2)                1.3671  0.000247 -0.0001    1.3671   
     5. B(C   5,C   4)                1.4707 -0.000869 -0.0009    1.4698   
     6. B(O   6,C   5)                1.4447  0.000027 -0.0004    1.4443   
     7. B(O   6,C   1)                1.2962  0.000041  0.0004    1.2966   
     8. B(H   7,C   0)                1.0929 -0.000049  0.0001    1.0931   
     9. B(H   8,C   0)                1.1004  0.000031 -0.0001    1.1003   
    10. B(H   9,C   0)                1.1007  0.000037 -0.0001    1.1006   
    11. B(H  10,C   3)                1.0954 -0.000020  0.0001    1.0955   
    12. B(H  11,C   3)                1.0980  0.000027 -0.0001    1.0979   
    13. B(H  12,C   3)                1.0982  0.000023 -0.0000    1.0982   
    14. B(H  13,C   4)                1.0911 -0.000027  0.0001    1.0911   
    15. B(H  14,C   5)                1.1002 -0.000119  0.0005    1.1006   
    16. B(H  15,C   5)                1.1011  0.000043  0.0000    1.1011   
    17. A(C   1,C   0,H   7)          111.78  0.000333   -0.10    111.68   
    18. A(C   1,C   0,H   9)          108.64 -0.000196    0.06    108.70   
    19. A(H   7,C   0,H   9)          110.02 -0.000003   -0.02    110.00   
    20. A(H   8,C   0,H   9)          107.36  0.000070    0.01    107.37   
    21. A(C   1,C   0,H   8)          108.77 -0.000182    0.06    108.83   
    22. A(H   7,C   0,H   8)          110.15 -0.000035   -0.00    110.14   
    23. A(C   2,C   1,O   6)          112.47 -0.000114    0.03    112.50   
    24. A(C   0,C   1,O   6)          117.77  0.000521   -0.11    117.66   
    25. A(C   0,C   1,C   2)          129.76 -0.000407    0.08    129.84   
    26. A(C   1,C   2,C   4)          105.03  0.000081   -0.02    105.01   
    27. A(C   3,C   2,C   4)          128.34  0.000261   -0.13    128.21   
    28. A(C   1,C   2,C   3)          126.63 -0.000342    0.15    126.79   
    29. A(H  10,C   3,H  12)          108.33 -0.000035    0.00    108.33   
    30. A(H  11,C   3,H  12)          108.03 -0.000041    0.01    108.04   
    31. A(H  10,C   3,H  11)          108.35 -0.000058    0.01    108.36   
    32. A(C   2,C   3,H  11)          110.20  0.000122   -0.04    110.16   
    33. A(C   2,C   3,H  10)          111.65 -0.000012    0.02    111.68   
    34. A(C   2,C   3,H  12)          110.18  0.000020   -0.01    110.17   
    35. A(C   5,C   4,H  13)          123.34 -0.000192    0.06    123.40   
    36. A(C   2,C   4,H  13)          127.05  0.000312   -0.08    126.97   
    37. A(C   2,C   4,C   5)          109.61 -0.000119    0.02    109.63   
    38. A(H  14,C   5,H  15)          109.53  0.000760   -0.41    109.11   
    39. A(C   4,C   5,H  15)          113.61 -0.000533    0.37    113.98   
    40. A(O   6,C   5,H  14)          107.38 -0.000540    0.19    107.57   
    41. A(C   4,C   5,H  14)          114.73  0.000541   -0.34    114.39   
    42. A(O   6,C   5,H  15)          107.19 -0.000695    0.27    107.46   
    43. A(C   4,C   5,O   6)          103.79  0.000314    0.02    103.82   
    44. A(C   1,O   6,C   5)          109.10 -0.000161   -0.05    109.05   
    45. D(O   6,C   1,C   0,H   7)    179.13  0.000045    0.03    179.16   
    46. D(C   2,C   1,C   0,H   9)    120.51  0.000039    0.03    120.54   
    47. D(O   6,C   1,C   0,H   8)     57.30 -0.000002    0.06     57.35   
    48. D(C   2,C   1,C   0,H   7)     -1.08 -0.000038    0.08     -1.00   
    49. D(C   2,C   1,C   0,H   8)   -122.92 -0.000086    0.10   -122.81   
    50. D(C   3,C   2,C   1,C   0)      0.08 -0.000000    0.03      0.11   
    51. D(C   3,C   2,C   1,O   6)    179.88 -0.000079    0.07    179.95   
    52. D(C   4,C   2,C   1,O   6)     -0.03 -0.000042    0.04      0.01   
    53. D(C   4,C   2,C   1,C   0)   -179.82  0.000037   -0.00   -179.82   
    54. D(H  12,C   3,C   2,C   1)    119.35 -0.000002   -0.09    119.26   
    55. D(H  11,C   3,C   2,C   4)     58.35 -0.000010   -0.07     58.27   
    56. D(H  11,C   3,C   2,C   1)   -121.54  0.000036   -0.11   -121.65   
    57. D(H  10,C   3,C   2,C   4)    178.81 -0.000009   -0.06    178.75   
    58. D(H  10,C   3,C   2,C   1)     -1.07  0.000037   -0.10     -1.18   
    59. D(C   5,C   4,C   2,C   1)      0.08 -0.000121   -0.08     -0.01   
    60. D(H  13,C   4,C   2,C   3)     -0.30  0.000045    0.17     -0.13   
    61. D(H  13,C   4,C   2,C   1)    179.60  0.000006    0.20    179.80   
    62. D(C   5,C   4,C   2,C   3)   -179.83 -0.000082   -0.11   -179.94   
    63. D(H  14,C   5,C   4,H  13)     63.50  0.000278   -0.18     63.32   
    64. D(H  14,C   5,C   4,C   2)   -116.95  0.000402    0.09   -116.86   
    65. D(O   6,C   5,C   4,H  13)   -179.65  0.000099   -0.18   -179.83   
    66. D(H  15,C   5,C   4,C   2)    115.97 -0.000676    0.61    116.58   
    67. D(O   6,C   5,C   4,C   2)     -0.10  0.000224    0.09     -0.00   
    68. D(C   1,O   6,C   5,H  15)   -120.43  0.000531   -0.63   -121.06   
    69. D(C   1,O   6,C   5,H  14)    121.97  0.000280   -0.40    121.57   
    70. D(C   1,O   6,C   5,C   4)      0.08 -0.000247   -0.07      0.01   
    71. D(C   5,O   6,C   1,C   2)     -0.04  0.000189    0.02     -0.02   
    72. D(C   5,O   6,C   1,C   0)    179.79  0.000119    0.05    179.84   
    ----------------------------------------------------------------------------

Geometry step timings:
Preparation and reading OPT file:      0.001 s ( 7.250 %)
Internal coordinates            :      0.000 s ( 0.313 %)
B/P matrices and projection     :      0.001 s ( 6.987 %)
Hessian update/contruction      :      0.000 s ( 2.931 %)
Making the step                 :      0.001 s ( 5.794 %)
Converting the step to Cartesian:      0.000 s ( 0.625 %)
Storing new data                :      0.000 s ( 0.322 %)
Checking convergence            :      0.000 s ( 0.127 %)
Final printing                  :      0.008 s (75.630 %)
Total time                      :      0.010 s

Time for energy+gradient        :     19.557 s
Time for complete geometry iter :     19.753 s

         *************************************************************
         *                GEOMETRY OPTIMIZATION CYCLE   9            *
         *************************************************************
---------------------------------
CARTESIAN COORDINATES (ANGSTROEM)
---------------------------------
  C      0.918515   -0.015984   -0.005976
  C      2.385357    0.060025   -0.115927
  C      3.250902    1.211064   -0.135070
  C      2.836216    2.645585   -0.041413
  C      4.513800    0.702213   -0.257588
  C      4.451586   -0.765144   -0.315854
  O      3.040073   -1.054690   -0.215859
  H      0.468628    0.975827    0.087564
  H      0.659363   -0.633467    0.867053
  H      0.523731   -0.525816   -0.897966
  H      1.747712    2.748480    0.027661
  H      3.180420    3.197557   -0.925910
  H      3.284234    3.112045    0.846081
  H      5.446258    1.266396   -0.310483
  H      4.954697   -1.274685    0.520013
  H      4.809684   -1.190934   -1.266017

----------------------------
CARTESIAN COORDINATES (A.U.)
----------------------------
  NO LB      ZA    FRAG     MASS         X           Y           Z
   0 C     6.0000    0    12.011    1.735743   -0.030206   -0.011294
   1 C     6.0000    0    12.011    4.507671    0.113431   -0.219070
   2 C     6.0000    0    12.011    6.143314    2.288579   -0.255245
   3 C     6.0000    0    12.011    5.359671    4.999432   -0.078259
   4 C     6.0000    0    12.011    8.529846    1.326991   -0.486771
   5 C     6.0000    0    12.011    8.412279   -1.445913   -0.596878
   6 O     8.0000    0    15.999    5.744906   -1.993074   -0.407915
   7 H     1.0000    0     1.008    0.885579    1.844046    0.165472
   8 H     1.0000    0     1.008    1.246016   -1.197080    1.638492
   9 H     1.0000    0     1.008    0.989707   -0.993648   -1.696910
  10 H     1.0000    0     1.008    3.302697    5.193874    0.052271
  11 H     1.0000    0     1.008    6.010123    6.042506   -1.749716
  12 H     1.0000    0     1.008    6.206304    5.880913    1.598861
  13 H     1.0000    0     1.008   10.291936    2.393141   -0.586727
[truncated: 1,546,468 more chars]
