# Supplementary material for: Bro̷nsted Acid-Catalyzed Reduction of Furans
Source: J Am Chem Soc. 2025 Feb 19;147(9):7932–8. doi: 10.1021/jacs.4c18485 (PMC11887439; doi:10.1021/jacs.4c18485)
Supplement: Supplementary file 2 — ja4c18485_si_002.zip [file ja4c18485_si_002.zip › AllCoordinates/23-Dimethyl-Furan/2/calc.xyz]

16
Coordinates from ORCA-job calc E -308.542016622464
  C           0.94822747092087      0.00500881075251      0.08230919814326
  C           2.40314309057136      0.03896301734115     -0.12287145605050
  C           3.26837933309818      1.19239883008412     -0.13228157980673
  C           2.81369808997528      2.59856520921922      0.07454007211840
  C           4.51886975737853      0.69917537477995     -0.36200715022042
  C           4.45104886137116     -0.76785577315004     -0.49803264299019
  O           3.04436603777531     -1.06521953097767     -0.32470045888808
  H           0.46960390676972      0.62683232167024     -0.69064733180086
  H           0.71839002118503      0.47153857979548      1.05307596463789
  H           0.56496079189760     -1.01929006068441      0.04546289983923
  H           2.07333694133434      2.87949368362874     -0.68806189964768
  H           3.66385092254888      3.28759231016890      0.01411382787267
  H           2.33740985926196      2.70744253908087      1.05940451456508
  H           5.44545582636582      1.26966195355623     -0.43901270641205
  H           5.00275285971414     -1.32047387137095      0.27715555989254
  H           4.74768373503171     -1.14536145099438     -1.48813802925257
