# Supplementary material for: Bro̷nsted Acid-Catalyzed Reduction of Furans
Source: J Am Chem Soc. 2025 Feb 19;147(9):7932–8. doi: 10.1021/jacs.4c18485 (PMC11887439; doi:10.1021/jacs.4c18485)
Supplement: Supplementary file 2 — ja4c18485_si_002.zip [file ja4c18485_si_002.zip › AllCoordinates/23-Dimethyl-Furan/2/SP/calc.mpi8.out]

! Job execution by suborca V 10.00 !
Job started from head1.mpi-muelheim.mpg.de, running /hsnfs/software/orca/orca_stable_directory/orca_stable_20240817/orca on xe30th98.mpi-muelheim.mpg.de in /usr/scratch/frank/calc__9282464 (/bin/ksh)
Job execution start: Sat Aug 17 15:54:19 CEST 2024
Shared library path: /hsnfs/software/openmpi-4.1.0/lib:/hsnfs/software/orca/orca_stable_directory/orca_stable_20240817:/hsnfs/software/themis/llvm-14.0.1/lib::/hsnfs/software/cfour-2.1/lib:/hsnfs/software/orca/orca_stable:/usr/users/openmpi-2.0.4/lib:/opt/intel/lib/intel64:/opt/intel/mkl/lib/intel64
SLURM Job ID is: 9282464
SLURM_JOB_NODELIST: xe30th98
Maxcore enforced by SLURM: 9600 MB per core
Expanded nodelist (1 nodes):
xe30th98

                                 *****************
                                 * O   R   C   A *
                                 *****************

                                            #,                                       
                                            ###                                      
                                            ####                                     
                                            #####                                    
                                            ######                                   
                                           ########,                                 
                                     ,,################,,,,,                         
                               ,,#################################,,                 
                          ,,##########################################,,             
                       ,#########################################, ''#####,          
                    ,#############################################,,   '####,        
                  ,##################################################,,,,####,       
                ,###########''''           ''''###############################       
              ,#####''   ,,,,##########,,,,          '''####'''          '####       
            ,##' ,,,,###########################,,,                        '##       
           ' ,,###''''                  '''############,,,                           
         ,,##''                                '''############,,,,        ,,,,,,###''
      ,#''                                            '''#######################'''  
     '                                                          ''''####''''         
             ,#######,   #######,   ,#######,      ##                                
            ,#'     '#,  ##    ##  ,#'     '#,    #''#        ,####,   ,####,        
            ##       ##  ##   ,#'  ##            #'  '#       #'       #'  '#        
            ##       ##  #######   ##           ,######,      #####,   #    #        
            '#,     ,#'  ##    ##  '#,     ,#' ,#      #,     #,   #   #,  ,#        
             '#######'   ##     ##  '#######'  #'      '#     '####' # '####'        


                #########################################################
                #                        -***-                          #
                #          Department of theory and spectroscopy        #
                #                                                       #
                #                      Frank Neese                      #
                #                                                       #
                #     Directorship, Architecture, Infrastructure        #
                #                    SHARK, DRIVERS                     #
                #        Core code/Algorithms in most modules           #
                #                                                       #
                #        Max Planck Institute fuer Kohlenforschung      #
                #                Kaiser Wilhelm Platz 1                 #
                #                 D-45470 Muelheim/Ruhr                 #
                #                      Germany                          #
                #                                                       #
                #                  All rights reserved                  #
                #                        -***-                          #
                #########################################################


                         Program Version 6.0.x  -   STABLE   -
                                (GIT: $c601ac21$)
                ($2024-08-14 11:52:48 +0200 $)

                         (BUILD: $Sat 17 Aug 2024 01:11:30 AM CEST$)


 With contributions from (in alphabetic order):
   Daniel Aravena         : Magnetic Suceptibility
   Michael Atanasov       : Ab Initio Ligand Field Theory (pilot matlab implementation)
   Alexander A. Auer      : GIAO ZORA, VPT2 properties, NMR spectrum
   Ute Becker             : All parallelization in ORCA, NUMFREQ, NUMCALC
   Giovanni Bistoni       : ED, misc. LED, open-shell LED, HFLD
   Martin Brehm           : Molecular dynamics
   Dmytro Bykov           : pre 5.0 version of the SCF Hessian
   Marcos Casanova-Páez   : Triplet and SCS-CIS(D). UHF-(DLPNO)-IP/EA/STEOM-CCSD. UHF-CVS-IP/STEOM-CCSD
   Vijay G. Chilkuri      : MRCI spin determinant printing, contributions to CSF-ICE
   Pauline Colinet        : FMM embedding
   Dipayan Datta          : RHF DLPNO-CCSD density
   Achintya Kumar Dutta   : EOM-CC, STEOM-CC
   Nicolas Foglia         : Exact transition moments, OPA infrastructure, MCD improvements
   Dmitry Ganyushin       : Spin-Orbit,Spin-Spin,Magnetic field MRCI
   Miquel Garcia          : C-PCM and meta-GGA Hessian, CCSD/C-PCM, Gaussian charge scheme
   Tiago L. C. Gouveia    : GS-ROHF, GS-ROCIS
   Yang Guo               : DLPNO-NEVPT2, F12-NEVPT2, CIM, IAO-localization
   Andreas Hansen         : Spin unrestricted coupled pair/coupled cluster methods
   Ingolf Harden          : AUTO-CI MPn and infrastructure 
   Benjamin Helmich-Paris : MC-RPA, TRAH-(SCF,CASSCF), AVAS, COSX integrals, SCF dyn. polar.
   Lee Huntington         : MR-EOM, pCC
   Robert Izsak           : Overlap fitted RIJCOSX, COSX-SCS-MP3, EOM
   Riya Kayal             : Wick's Theorem for AUTO-CI, AUTO-CI UHF-CCSDT
   Emily Kempfer          : AUTO-CI, RHF CISDT and CCSDT
   Christian Kollmar      : KDIIS, OOCD, Brueckner-CCSD(T), CCSD density, CASPT2, CASPT2-K, improved NEVPT2
   Axel Koslowski         : Symmetry handling
   Simone Kossmann        : Meta GGA functionals, TD-DFT gradient, OOMP2, (MP2 Hessian; deprecated post 5.0)
   Lucas Lang             : DCDCAS
   Marvin Lechner         : AUTO-CI (C++ implementation), FIC-MRCC
   Spencer Leger          : CASSCF response
   Dagmar Lenk            : GEPOL surface, SMD, ORCA-2-JSON
   Dimitrios Liakos       : Extrapolation schemes; Compound Job, initial MDCI parallelization
   Dimitrios Manganas     : Further ROCIS development; embedding schemes. LFT, Crystal Embedding
   Dimitrios Pantazis     : SARC Basis sets
   Anastasios Papadopoulos: AUTO-CI, single reference methods and gradients
   Taras Petrenko         : pre 6.0 DFT Hessian and TD-DFT gradient, (ASA, deprecated), ECA, 1-Electron XAS/XES, NRVS
   Peter Pinski           : DLPNO-MP2, DLPNO-MP2 Gradient
   Christoph Reimann      : Effective Core Potentials
   Marius Retegan         : Local ZFS, SOC
   Christoph Riplinger    : Optimizer, TS searches, QM/MM, DLPNO-CCSD(T), (RO)-DLPNO pert. Triples
   Michael Roemelt        : Original ROCIS implementation
   Masaaki Saitow         : Open-shell DLPNO-CCSD energy and density
   Barbara Sandhoefer     : DKH picture change effects
   Kantharuban Sivalingam : CASSCF convergence/infrastructure, NEVPT2 and variants, FIC-MRCI
   Bernardo de Souza      : ESD, SOC TD-DFT
   Georgi Stoychev        : AutoAux, RI-MP2 NMR, DLPNO-MP2 response, X2C
   Van Anh Tran           : RI-MP2 g-tensors
   Willem Van den Heuvel  : Paramagnetic NMR
   Zikuan Wang            : NOTCH, Electric field optimization 
   Frank Wennmohs         : Technical directorship and infrastructure
   Hang Xu                : AUTO-CI-Response properties 


 We gratefully acknowledge several colleagues who have allowed us to
 interface, adapt or use parts of their codes:
   Stefan Grimme, W. Hujo, H. Kruse, P. Pracht,  : VdW corrections, initial TS optimization,
                  C. Bannwarth, S. Ehlert,         DFT functionals, gCP, sTDA/sTD-DF
                  L. Wittmann, M. Mueller
   Ed Valeev, F. Pavosevic, A. Kumar             : LibInt (2-el integral package), F12 methods
   Garnet Chan, S. Sharma, J. Yang, R. Olivares  : DMRG
   Ulf Ekstrom                                   : XCFun DFT Library
   Mihaly Kallay                                 : mrcc  (arbitrary order and MRCC methods)
   Frank Weinhold                                : gennbo (NPA and NBO analysis)
   Simon Mueller                                 : openCOSMO-RS
   Christopher J. Cramer and Donald G. Truhlar   : smd solvation model
   Lars Goerigk                                  : TD-DFT with DH, B97 family of functionals
   V. Asgeirsson, H. Jonsson                     : NEB implementation
   FAccTs GmbH                                   : IRC, NEB, NEB-TS, DLPNO-Multilevel, CI-OPT
                                                   MM, QMMM, 2- and 3-layer-ONIOM, Crystal-QMMM,
                                                   LR-CPCM, SF, NACMEs, symmetry and pop. for TD-DFT,
                                                   nearIR, NL-DFT gradient (VV10), updates on ESD,
                                                   ML-optimized integration grids, MBIS, APM,
                                                   GOAT, DOCKER, SOLVATOR, interface openCOSMO-RS
   S Lehtola, MJT Oliveira, MAL Marques          : LibXC Library
   Liviu Ungur et al                             : ANISO software


 Your calculation uses the libint2 library for the computation of 2-el integrals
 For citations please refer to: http://libint.valeyev.net

 Your ORCA version has been built with support for libXC version: 6.2.2
 For citations please refer to: https://libxc.gitlab.io

 This ORCA versions uses:
   CBLAS   interface :  Fast vector & matrix operations
   LAPACKE interface :  Fast linear algebra routines
   SCALAPACK package :  Parallel linear algebra routines
   Shared memory     :  Shared parallel matrices
   BLAS/LAPACK       :  OpenBLAS 0.3.26  USE64BITINT DYNAMIC_ARCH NO_AFFINITY Haswell SINGLE_THREADED
        Core in use  :  Haswell
   Copyright (c) 2011-2014, The OpenBLAS Project


NOTE: MaxCore=8000 MB was set to SCF,MP2,MDCI,CIPSI,MRCI and CIS
      => If you want to overwrite this, your respective input block should be placed after the MaxCore statement


***************************************
The coordinates will be read from file: calc.xyz
***************************************


================================================================================

----- Orbital basis set information -----
Your calculation utilizes the basis: def2-TZVPP
   F. Weigend and R. Ahlrichs, Phys. Chem. Chem. Phys. 7, 3297 (2005).

----- AuxC basis set information -----
Your calculation utilizes the auxiliary basis: def2-TZVPP/C
  H-La, Hf-Rn : A. Hellweg, C. Hattig, S. Hofener and W. Klopper, Theor. Chem. Acc. 117, 587 (2007).
        Ce-Lu : J. Chmela and M. E. Harding, Mol. Phys. (2018).

================================================================================
                                        WARNINGS
                       Please study these warnings very carefully!
================================================================================

WARNING: Old DensityContainer found on disk!
         Will remove this file - 
         If you want to keep old densities, please start your calculation with a different basename. 


WARNING: Post HF methods need fully converged wavefunctions
  ===> : Setting SCFConvForced true
         You can overwrite this default with %scf ConvForced false 


WARNING: MDCI localization with Augmented Hessian Foster-Boys
  ===> : Switching off randomization!

================================================================================
                                       INPUT FILE
================================================================================
NAME = calc.inp
|  1> ! DLPNO-CCSD(T) def2-TZVPP def2-TZVPP/C
|  2> 
|  3> %cpcm
|  4> epsilon 16.7                    # Dielectric constant
|  5> refrac 1.275
|  6> SURFACETYPE VDW_GAUSSIAN
|  7> end
|  8> 
|  9> 
| 10> %PAL NPROCS 8 END
| 11> 
| 12> %maxcore 8000
| 13> 
| 14> * xyzfile 1 1 calc.xyz 
| 15> 
| 16>                          ****END OF INPUT****
================================================================================

                       ****************************
                       * Single Point Calculation *
                       ****************************

---------------------------------
CARTESIAN COORDINATES (ANGSTROEM)
---------------------------------
  C      0.948227    0.005009    0.082309
  C      2.403143    0.038963   -0.122871
  C      3.268379    1.192399   -0.132282
  C      2.813698    2.598565    0.074540
  C      4.518870    0.699175   -0.362007
  C      4.451049   -0.767856   -0.498033
  O      3.044366   -1.065220   -0.324700
  H      0.469604    0.626832   -0.690647
  H      0.718390    0.471539    1.053076
  H      0.564961   -1.019290    0.045463
  H      2.073337    2.879494   -0.688062
  H      3.663851    3.287592    0.014114
  H      2.337410    2.707443    1.059405
  H      5.445456    1.269662   -0.439013
  H      5.002753   -1.320474    0.277156
  H      4.747684   -1.145361   -1.488138

----------------------------
CARTESIAN COORDINATES (A.U.)
----------------------------
  NO LB      ZA    FRAG     MASS         X           Y           Z
   0 C     6.0000    0    12.011    1.791890    0.009465    0.155542
   1 C     6.0000    0    12.011    4.541282    0.073629   -0.232193
   2 C     6.0000    0    12.011    6.176342    2.253307   -0.249976
   3 C     6.0000    0    12.011    5.317119    4.910577    0.140860
   4 C     6.0000    0    12.011    8.539426    1.321250   -0.684094
   5 C     6.0000    0    12.011    8.411263   -1.451037   -0.941145
   6 O     8.0000    0    15.999    5.753018   -2.012973   -0.613595
   7 H     1.0000    0     1.008    0.887423    1.184541   -1.305134
   8 H     1.0000    0     1.008    1.357560    0.891079    1.990025
   9 H     1.0000    0     1.008    1.067621   -1.926179    0.085912
  10 H     1.0000    0     1.008    3.918039    5.441454   -1.300249
  11 H     1.0000    0     1.008    6.923675    6.212649    0.026671
  12 H     1.0000    0     1.008    4.417064    5.116325    2.001984
  13 H     1.0000    0     1.008   10.290420    2.399313   -0.829614
  14 H     1.0000    0     1.008    9.453833   -2.495334    0.523748
  15 H     1.0000    0     1.008    8.971822   -2.164419   -2.812173

--------------------------------
INTERNAL COORDINATES (ANGSTROEM)
--------------------------------
 C      0   0   0     0.000000000000     0.00000000     0.00000000
 C      1   0   0     1.469704544901     0.00000000     0.00000000
 C      2   1   0     1.441921107387   127.83658992     0.00000000
 C      3   2   1     1.492251357635   124.75332976     0.08813807
 C      3   2   1     1.363733667466   105.18979291   180.06272340
 C      5   3   2     1.474884062432   109.45803692   359.96088959
 O      2   1   3     1.292718420391   119.54444939   180.00954764
 H      1   2   3     1.101456668269   108.61162403    58.48822533
 H      1   2   3     1.101300773465   108.65501328   302.68607239
 H      1   2   3     1.094275639396   111.32434726   180.55367571
 H      4   3   2     1.099371277364   110.47797616   300.84146575
 H      4   3   2     1.095978793394   110.39101395   180.36292767
 H      4   3   2     1.099391978172   110.45566730    59.92208329
 H      5   3   2     1.090846705770   126.98674338   179.97257301
 H      6   5   3     1.100309417463   114.30109179   243.33492732
 H      6   5   3     1.100368784082   114.32017242   116.66979934

---------------------------
INTERNAL COORDINATES (A.U.)
---------------------------
 C      0   0   0     0.000000000000     0.00000000     0.00000000
 C      1   0   0     2.777339087643     0.00000000     0.00000000
 C      2   1   0     2.724835999682   127.83658992     0.00000000
 C      3   2   1     2.819946388902   124.75332976     0.08813807
 C      3   2   1     2.577083151119   105.18979291   180.06272340
 C      5   3   2     2.787126957281   109.45803692   359.96088959
 O      2   1   3     2.442883782815   119.54444939   180.00954764
 H      1   2   3     2.081451451410   108.61162403    58.48822533
 H      1   2   3     2.081156852925   108.65501328   302.68607239
 H      1   2   3     2.067881273480   111.32434726   180.55367571
 H      4   3   2     2.077510633717   110.47797616   300.84146575
 H      4   3   2     2.071099768100   110.39101395   180.36292767
 H      4   3   2     2.077549752576   110.45566730    59.92208329
 H      5   3   2     2.061401527996   126.98674338   179.97257301
 H      6   5   3     2.079283461579   114.30109179   243.33492732
 H      6   5   3     2.079395648231   114.32017242   116.66979934

---------------------
BASIS SET INFORMATION
---------------------
There are 3 groups of distinct atoms

 Group   1 Type C   : 11s6p2d1f contracted to 5s3p2d1f pattern {62111/411/11/1}
 Group   2 Type O   : 11s6p2d1f contracted to 5s3p2d1f pattern {62111/411/11/1}
 Group   3 Type H   : 5s2p1d contracted to 3s2p1d pattern {311/11/1}

Atom   0C    basis set group =>   1
Atom   1C    basis set group =>   1
Atom   2C    basis set group =>   1
Atom   3C    basis set group =>   1
Atom   4C    basis set group =>   1
Atom   5C    basis set group =>   1
Atom   6O    basis set group =>   2
Atom   7H    basis set group =>   3
Atom   8H    basis set group =>   3
Atom   9H    basis set group =>   3
Atom  10H    basis set group =>   3
Atom  11H    basis set group =>   3
Atom  12H    basis set group =>   3
Atom  13H    basis set group =>   3
Atom  14H    basis set group =>   3
Atom  15H    basis set group =>   3
---------------------------------
AUXILIARY/C BASIS SET INFORMATION
---------------------------------
There are 3 groups of distinct atoms

 Group   1 Type C   : 8s6p5d3f1g contracted to 8s6p4d3f1g pattern {11111111/111111/2111/111/1}
 Group   2 Type O   : 8s6p5d3f1g contracted to 8s6p4d3f1g pattern {11111111/111111/2111/111/1}
 Group   3 Type H   : 4s3p2d1f contracted to 4s3p2d1f pattern {1111/111/11/1}

Atom   0C    basis set group =>   1
Atom   1C    basis set group =>   1
Atom   2C    basis set group =>   1
Atom   3C    basis set group =>   1
Atom   4C    basis set group =>   1
Atom   5C    basis set group =>   1
Atom   6O    basis set group =>   2
Atom   7H    basis set group =>   3
Atom   8H    basis set group =>   3
Atom   9H    basis set group =>   3
Atom  10H    basis set group =>   3
Atom  11H    basis set group =>   3
Atom  12H    basis set group =>   3
Atom  13H    basis set group =>   3
Atom  14H    basis set group =>   3
Atom  15H    basis set group =>   3

Checking for AutoStart:
The File: calc.gbw exists
Trying to determine its content:
     ... Fine, the file contains calculation information
     ... Fine, the calculation information was read
     ... Fine, the file contains a basis set
     ... Fine, the basis set was read
     ... Fine, the file contains a geometry
     ... Fine, the geometry was read
     ... Fine, the file contains a set of orbitals
     ... Fine, the orbitals can be read
     => possible old guess file was deleted
     => GBW file was renamed to GES file
     => GES file is set as startup file
     => Guess is set to MORead
     ... now leaving AutoStart


           ************************************************************
           *        Program running with 8 parallel MPI-processes     *
           *              working on a common directory               *
           ************************************************************
------------------------------------------------------------------------------
                             ORCA STARTUP CALCULATIONS
------------------------------------------------------------------------------
------------------------------------------------------------------------------
                   ___                                                        
                  /   \      - P O W E R E D   B Y -                         
                 /     \                                                     
                 |  |  |   _    _      __       _____    __    __             
                 |  |  |  | |  | |    /  \     |  _  \  |  |  /  |          
                  \  \/   | |  | |   /    \    | | | |  |  | /  /          
                 / \  \   | |__| |  /  /\  \   | |_| |  |  |/  /          
                |  |  |   |  __  | /  /__\  \  |    /   |      \           
                |  |  |   | |  | | |   __   |  |    \   |  |\   \          
                \     /   | |  | | |  |  |  |  | |\  \  |  | \   \       
                 \___/    |_|  |_| |__|  |__|  |_| \__\ |__|  \__/        
                                                                              
                      - O R C A' S   B I G   F R I E N D -                    
                                      &                                       
                       - I N T E G R A L  F E E D E R -                       
                                                                              
 v1 FN, 2020, v2 2021, v3 2022-2024                                           
------------------------------------------------------------------------------


----------------------
SHARK INTEGRAL PACKAGE
----------------------

Number of atoms                             ...     16
Number of basis functions                   ...    343
Number of shells                            ...    131
Maximum angular momentum                    ...      3
Integral batch strategy                     ... SHARK/LIBINT Hybrid
RI-J (if used) integral strategy            ... SPLIT-RIJ (Revised 2003 algorithm where possible)
Printlevel                                  ...      1
Contraction scheme used                     ... SEGMENTED contraction
Prescreening option                         ... SCHWARTZ
   Thresh                                   ... 1.000e-10
   Tcut                                     ... 1.000e-11
   Tpresel                                  ... 1.000e-11 
Coulomb Range Separation                    ... NOT USED
Exchange Range Separation                   ... NOT USED
Multipole approximations                    ... NOT USED
Finite Nucleus Model                        ... NOT USED
CABS basis                                  ... NOT available
Auxiliary Coulomb fitting basis             ... NOT available
Auxiliary J/K fitting basis                 ... NOT available
Auxiliary Correlation fitting basis         ... AVAILABLE
   # of basis functions in Aux-C            ...    802
   # of shells in Aux-C                     ...    244
   Maximum angular momentum in Aux-C        ...      4
Auxiliary 'external' fitting basis          ... NOT available

Checking pre-screening integrals            ... done (  0.0 sec) Dimension = 131
Check shell pair data                       ... done (  0.0 sec)
Shell pair information
Shell pair cut-off parameter TPreSel        ...   1.0e-11
Total number of shell pairs                 ...      8646
Shell pairs after pre-screening             ...      7916
Total number of primitive shell pairs       ...     22759
Primitive shell pairs kept                  ...     16320
          la=0 lb=0:   1763 shell pairs
          la=1 lb=0:   2229 shell pairs
          la=1 lb=1:    731 shell pairs
          la=2 lb=0:   1272 shell pairs
          la=2 lb=1:    825 shell pairs
          la=2 lb=2:    239 shell pairs
          la=3 lb=0:    411 shell pairs
          la=3 lb=1:    261 shell pairs
          la=3 lb=2:    157 shell pairs
          la=3 lb=3:     28 shell pairs

Calculating one electron integrals          ... done (  0.0 sec)
Calculating RI/C V-Matrix + Cholesky decomp.... done (  0.2 sec)
Calculating Nuclear repulsion               ... done (  0.0 sec) ENN=    302.256786777105 Eh

Diagonalization of the overlap matrix:
Smallest eigenvalue                        ... 3.042e-05
Time for diagonalization                   ...    0.019 sec
Threshold for overlap eigenvalues          ... 1.000e-07
Number of eigenvalues below threshold      ... 0
Time for construction of square roots      ...    0.011 sec
Total time needed                          ...    0.033 sec

-------------------
DFT GRID GENERATION
-------------------

General Integration Accuracy     IntAcc      ... 4.388
Radial Grid Type                 RadialGrid  ... OptM3 with GC (2021)
Angular Grid (max. ang.)         AngularGrid ... 4 (Lebedev-302)
Angular grid pruning method      GridPruning ... 4 (adaptive)
Weight generation scheme         WeightScheme... mBecke (2022)
Basis function cutoff            BFCut       ... 1.0000e-10
Integration weight cutoff        WCut        ... 1.0000e-14
Partially contracted basis set               ... off
Rotationally invariant grid construction     ... off
Angular grids for H and He will be reduced by one unit

Total number of grid points                  ...    71149
Total number of batches                      ...     1119
Average number of points per batch           ...       63
Average number of grid points per atom       ...     4447
Initializing property integral containers    ... done (  0.0 sec)

SHARK setup successfully completed in   1.9 seconds

Maximum memory used throughout the entire STARTUP-calculation: 26.7 MB


           ************************************************************
           *        Program running with 8 parallel MPI-processes     *
           *              working on a common directory               *
           ************************************************************
-------------------------------------------------------------------------------
                                 ORCA GUESS
                   Start orbitals & Density for SCF / CASSCF
-------------------------------------------------------------------------------

------------
SCF SETTINGS
------------
Hamiltonian:
 Ab initio Hamiltonian  Method          .... Hartree-Fock(GTOs)


General Settings:
 Integral files         IntName         .... calc
 Hartree-Fock type      HFTyp           .... RHF
 Total Charge           Charge          ....    1
 Multiplicity           Mult            ....    1
 Number of Electrons    NEL             ....   52
 Basis Dimension        Dim             ....  343
 Nuclear Repulsion      ENuc            ....    302.2567867771 Eh

Convergence Acceleration:
 AO-DIIS                CNVDIIS         .... on
   Start iteration      DIISMaxIt       ....    12
   Startup error        DIISStart       ....  0.200000
   # of expansion vecs  DIISMaxEq       ....     5
   Bias factor          DIISBfac        ....   1.050
   Max. coefficient     DIISMaxC        ....  10.000
 MO-DIIS                CNVKDIIS        .... off
 Trust-Rad. Augm. Hess. CNVTRAH         .... auto
   Auto Start mean grad. ratio tolernc. ....  1.125000
   Auto Start start iteration           ....     1
   Auto Start num. interpolation iter.  ....    10
   Max. Number of Micro iterations      ....    24
   Max. Number of Macro iterations      .... Maxiter - #DIIS iter
   Number of Davidson start vectors     ....     2
   Converg. threshold    (grad. norm)   ....   5.000e-05
   Grad. Scal. Fac. for Micro threshold ....   0.100
   Minimum threshold for Micro iter.    ....   1.000e-02
   NR start threshold (gradient norm)   ....   1.000e-04
   Initial trust radius                 ....   0.400
   Minimum AH scaling param. (alpha)    ....   1.000
   Maximum AH scaling param. (alpha)    .... 1000.000
   Quad. conv. algorithm                .... NR
   White noise on init. David. guess    .... on
   Maximum white noise                  ....   0.010
   Pseudo random numbers                .... off
   Inactive MOs                         .... canonical
   Orbital update algorithm             .... Taylor
   Preconditioner                       .... Diag
   Full preconditioner red. dimension   ....   250
 SOSCF                  CNVSOSCF        .... on
   Start iteration      SOSCFMaxIt      ....   150
   Startup grad/error   SOSCFStart      ....  0.003300
   Hessian update       SOSCFHessUp     .... L-BFGS
 Level Shifting         CNVShift        .... on
   Level shift para.    LevelShift      ....    0.2500
   Turn off err/grad.   ShiftErr        ....    0.0010
 Zerner damping         CNVZerner       .... off
 Static damping         CNVDamp         .... on
   Fraction old density DampFac         ....    0.7000
   Max. Damping (<1)    DampMax         ....    0.9800
   Min. Damping (>=0)   DampMin         ....    0.0000
   Turn off err/grad.   DampErr         ....    0.1000

SCF Procedure:
 Maximum # iterations   MaxIter         ....   125
 SCF integral mode      SCFMode         .... Direct
   Integral package                     .... SHARK and LIBINT hybrid scheme
 Reset frequency        DirectResetFreq ....    20
 Integral Threshold     Thresh          ....  1.000e-10 Eh
 Primitive CutOff       TCut            ....  1.000e-11 Eh

Convergence Tolerance:
 Convergence Check Mode ConvCheckMode   .... Total+1el-Energy
 Convergence forced     ConvForced      .... 1
 Energy Change          TolE            ....  1.000e-06 Eh
 1-El. energy change                    ....  1.000e-03 Eh
 Orbital Gradient       TolG            ....  5.000e-05
 Orbital Rotation angle TolX            ....  5.000e-05
 DIIS Error             TolErr          ....  1.000e-06

---------------------
INITIAL GUESS: MOREAD
---------------------
Guess MOs are being read from file: calc.ges
Input Geometry matches current geometry (good)
Input basis set matches current basis set (good)
Occupation numbers will be reassigned to an Aufbau configuration
MOs were renormalized
MOs were reorthogonalized (Cholesky)
                      ------------------
                      INITIAL GUESS DONE (   0.0 sec)
                      ------------------
             **** ENERGY FILE WAS UPDATED (calc.en.tmp) ****
Finished Guess after   0.6 sec
Maximum memory used throughout the entire GUESS-calculation: 18.5 MB


           ************************************************************
           *        Program running with 8 parallel MPI-processes     *
           *              working on a common directory               *
           ************************************************************

-------------------------------------------------------------------------------------------
                                      ORCA LEAN-SCF
                              memory conserving SCF solver
-------------------------------------------------------------------------------------------

--------------------
CPCM SOLVATION MODEL
--------------------
CPCM parameters:
  Epsilon                                         ...      16.7000
  Refrac                                          ...       1.2750
  Rsolv                                           ...       1.3000
  Surface type                                    ... GAUSSIAN VDW
  Discretization scheme                           ... Constant charge density
    Threshold for H atoms                         ...       5.0000 (charges/Ang^2)
    Threshold for non-H atoms                     ...       5.0000 (charges/Ang^2)
  Epsilon function type                           ...         CPCM
Solvent:                                          ... CUSTOM
Radii:
  Scheme                                          ... Element-dependent radii
  Radius for C  used is    3.8550 Bohr (=   2.0400 Ang.)
  Radius for O  used is    3.4469 Bohr (=   1.8240 Ang.)
  Radius for H  used is    2.4944 Bohr (=   1.3200 Ang.)
Calculating surface                               ...        done! (  0.0s)
Cavity surface points                             ...         1490
Cavity Volume                                     ...     907.9055
Cavity Surface-area                               ...     532.5448
Calculating surface distance matrix               ...        done! (  0.0s)
Performing Cholesky decomposition & store         ...        done! (  0.7s)
Overall time for CPCM initialization              ...                 0.8s

----------------------------------------D-I-I-S--------------------------------------------
Iteration    Energy (Eh)           Delta-E    RMSDP     MaxDP     DIISErr   Damp  Time(sec)
-------------------------------------------------------------------------------------------
               ***  Starting incremental Fock matrix formation  ***
                              *** Initializing SOSCF ***
---------------------------------------S-O-S-C-F--------------------------------------
Iteration    Energy (Eh)           Delta-E    RMSDP     MaxDP     MaxGrad    Time(sec)
--------------------------------------------------------------------------------------
    1    -307.2690909092330003     0.00e+00  3.43e-05  1.08e-03  3.86e-05     5.8
               *** Restarting incremental Fock matrix formation ***
    2    -307.2690939208652026    -3.01e-06  1.89e-05  6.20e-04  9.69e-05     5.7
    3    -307.2690944875492960    -5.67e-07  9.57e-06  3.04e-04  3.31e-05     4.2
                 **** Energy Check signals convergence ****

               *****************************************************
               *                     SUCCESS                       *
               *           SCF CONVERGED AFTER   3 CYCLES          *
               *****************************************************

             **** ENERGY FILE WAS UPDATED (calc.en.tmp) ****

----------------
TOTAL SCF ENERGY
----------------

Total Energy       :       -307.26909448754930 Eh           -8361.21714 eV

Components:
Nuclear Repulsion  :        302.25678677710471 Eh            8224.82531 eV
Electronic Energy  :       -609.44239018458734 Eh          -16583.77054 eV
One Electron Energy:      -1004.27319761980550 Eh          -27327.66302 eV
Two Electron Energy:        394.83080743521816 Eh           10743.89248 eV
CPCM Dielectric    :         -0.08349108006669 Eh              -2.27191 eV

Virial components:
Potential Energy   :       -613.97756209159786 Eh          -16707.17884 eV
Kinetic Energy     :        306.70846760404856 Eh            8345.96170 eV
Virial Ratio       :          2.00182788198800

CPCM Solvation Model Properties:
Surface-charge          :         -1.01585437535258
Corrected charge        :         -1.00000000000000
Outlying charge corr.   :          0.00001868634197 Eh               0.00051 eV
Free-energy (cav+disp)  :  This term is not implemented in the current solvation scheme

---------------
SCF CONVERGENCE
---------------

  Last Energy change         ...    5.6668e-07  Tolerance :   1.0000e-06
  Last MAX-Density change    ...    3.0419e-04  Tolerance :   1.0000e-05
  Last RMS-Density change    ...    9.5689e-06  Tolerance :   1.0000e-06
  Last DIIS Error            ...    6.3690e-04  Tolerance :   1.0000e-06
  Last Orbital Gradient      ...    3.3057e-05  Tolerance :   5.0000e-05
  Last Orbital Rotation      ...    1.0610e-04  Tolerance :   5.0000e-05


----------------
ORBITAL ENERGIES
----------------

  NO   OCC          E(Eh)            E(eV) 
   0   2.0000     -20.680737      -562.7515 
   1   2.0000     -11.416041      -310.6463 
   2   2.0000     -11.337736      -308.5155 
   3   2.0000     -11.315917      -307.9218 
   4   2.0000     -11.288415      -307.1734 
   5   2.0000     -11.266817      -306.5857 
   6   2.0000     -11.247924      -306.0716 
   7   2.0000      -1.527323       -41.5606 
   8   2.0000      -1.161549       -31.6073 
   9   2.0000      -1.110840       -30.2275 
  10   2.0000      -1.009046       -27.4575 
  11   2.0000      -0.965633       -26.2762 
  12   2.0000      -0.861780       -23.4502 
  13   2.0000      -0.805489       -21.9185 
  14   2.0000      -0.735357       -20.0101 
  15   2.0000      -0.730119       -19.8675 
  16   2.0000      -0.667595       -18.1662 
  17   2.0000      -0.619794       -16.8655 
  18   2.0000      -0.616666       -16.7803 
  19   2.0000      -0.604059       -16.4373 
  20   2.0000      -0.588558       -16.0155 
  21   2.0000      -0.586311       -15.9543 
  22   2.0000      -0.565950       -15.4003 
  23   2.0000      -0.549279       -14.9466 
  24   2.0000      -0.541438       -14.7333 
  25   2.0000      -0.416526       -11.3343 
  26   0.0000       0.024798         0.6748 
  27   0.0000       0.124580         3.3900 
  28   0.0000       0.152700         4.1552 
  29   0.0000       0.165415         4.5012 
  30   0.0000       0.166834         4.5398 
  31   0.0000       0.187438         5.1005 
  32   0.0000       0.194210         5.2847 
  33   0.0000       0.201705         5.4887 
  34   0.0000       0.203587         5.5399 
  35   0.0000       0.207552         5.6478 
  36   0.0000       0.236341         6.4312 
*Only the first 10 virtual orbitals were printed.

                    ********************************
                    * MULLIKEN POPULATION ANALYSIS *
                    ********************************

-----------------------
MULLIKEN ATOMIC CHARGES
-----------------------
   0 C :   -0.214583
   1 C :    0.428122
   2 C :   -0.078836
   3 C :   -0.186447
   4 C :   -0.002500
   5 C :    0.201075
   6 O :   -0.287367
   7 H :    0.131286
   8 H :    0.130598
   9 H :    0.132795
  10 H :    0.099791
  11 H :    0.104053
  12 H :    0.100174
  13 H :    0.170723
  14 H :    0.135723
  15 H :    0.135393
Sum of atomic charges:    1.0000000

--------------------------------
MULLIKEN REDUCED ORBITAL CHARGES
--------------------------------
  0 C s       :     3.162388  s :     3.162388
      pz      :     1.064540  p :     2.981441
      px      :     0.807813
      py      :     1.109088
      dz2     :     0.015340  d :     0.066989
      dxz     :     0.007079
      dyz     :     0.014496
      dx2y2   :     0.017835
      dxy     :     0.012239
      f0      :     0.000232  f :     0.003765
      f+1     :     0.000569
      f-1     :     0.000685
      f+2     :     0.000235
      f-2     :     0.000218
      f+3     :     0.001139
      f-3     :     0.000689

  1 C s       :     3.135877  s :     3.135877
      pz      :     0.512709  p :     2.202514
      px      :     0.946594
      py      :     0.743212
      dz2     :     0.006570  d :     0.214713
      dxz     :     0.038857
      dyz     :     0.045161
      dx2y2   :     0.058912
      dxy     :     0.065213
      f0      :     0.002302  f :     0.018775
      f+1     :     0.001307
      f-1     :     0.001454
      f+2     :     0.001517
      f-2     :     0.002923
      f+3     :     0.003471
      f-3     :     0.005801

  2 C s       :     3.186544  s :     3.186544
      pz      :     1.016473  p :     2.719602
      px      :     0.923488
      py      :     0.779642
      dz2     :     0.010416  d :     0.161774
      dxz     :     0.014200
      dyz     :     0.027025
      dx2y2   :     0.040996
      dxy     :     0.069137
      f0      :     0.001742  f :     0.010915
      f+1     :     0.001138
      f-1     :     0.001344
      f+2     :     0.000599
      f-2     :     0.000652
      f+3     :     0.002955
      f-3     :     0.002484

  3 C s       :     3.175256  s :     3.175256
      pz      :     1.046524  p :     2.926431
      px      :     1.051770
      py      :     0.828137
      dz2     :     0.015510  d :     0.080745
      dxz     :     0.019920
      dyz     :     0.012656
      dx2y2   :     0.012702
      dxy     :     0.019957
      f0      :     0.000371  f :     0.004015
      f+1     :     0.000757
      f-1     :     0.000501
      f+2     :     0.000389
      f-2     :     0.000308
      f+3     :     0.000761
      f-3     :     0.000929

  4 C s       :     3.142691  s :     3.142691
      pz      :     0.729328  p :     2.735770
      px      :     1.019623
      py      :     0.986819
      dz2     :     0.005310  d :     0.115412
      dxz     :     0.021979
      dyz     :     0.014015
      dx2y2   :     0.040586
      dxy     :     0.033522
      f0      :     0.001138  f :     0.008627
      f+1     :     0.000952
      f-1     :     0.000909
      f+2     :     0.001322
      f-2     :     0.000310
      f+3     :     0.002176
      f-3     :     0.001820

  5 C s       :     3.009273  s :     3.009273
      pz      :     1.085983  p :     2.635269
      px      :     0.619654
      py      :     0.929631
      dz2     :     0.023457  d :     0.143435
      dxz     :     0.029882
      dyz     :     0.028351
      dx2y2   :     0.034114
      dxy     :     0.027631
      f0      :     0.001075  f :     0.010949
      f+1     :     0.001437
      f-1     :     0.001016
      f+2     :     0.001936
      f-2     :     0.000465
      f+3     :     0.002640
      f-3     :     0.002381

  6 O s       :     3.766442  s :     3.766442
      pz      :     1.645594  p :     4.470452
      px      :     1.317475
      py      :     1.507383
      dz2     :     0.005205  d :     0.048077
      dxz     :     0.004618
      dyz     :     0.007984
      dx2y2   :     0.015570
      dxy     :     0.014700
      f0      :     0.000328  f :     0.002396
      f+1     :     0.000356
      f-1     :     0.000278
      f+2     :     0.000194
      f-2     :     0.000207
      f+3     :     0.000575
      f-3     :     0.000459

  7 H s       :     0.826113  s :     0.826113
      pz      :     0.016496  p :     0.040463
      px      :     0.011183
      py      :     0.012783
      dz2     :     0.000575  d :     0.002139
      dxz     :     0.000414
      dyz     :     0.000481
      dx2y2   :     0.000343
      dxy     :     0.000325

  8 H s       :     0.826809  s :     0.826809
      pz      :     0.021483  p :     0.040454
      px      :     0.008568
      py      :     0.010404
      dz2     :     0.000723  d :     0.002139
      dxz     :     0.000540
      dyz     :     0.000578
      dx2y2   :     0.000158
      dxy     :     0.000140

  9 H s       :     0.827092  s :     0.827092
      pz      :     0.007640  p :     0.038032
      px      :     0.007555
      py      :     0.022837
      dz2     :     0.000202  d :     0.002081
      dxz     :     0.000069
      dyz     :     0.000547
      dx2y2   :     0.000665
      dxy     :     0.000598

 10 H s       :     0.859540  s :     0.859540
      pz      :     0.015435  p :     0.038594
      px      :     0.014782
      py      :     0.008377
      dz2     :     0.000547  d :     0.002075
      dxz     :     0.000553
      dyz     :     0.000295
      dx2y2   :     0.000307
      dxy     :     0.000372

 11 H s       :     0.857357  s :     0.857357
      pz      :     0.007779  p :     0.036542
      px      :     0.016699
      py      :     0.012064
      dz2     :     0.000207  d :     0.002047
      dxz     :     0.000371
      dyz     :     0.000221
      dx2y2   :     0.000659
      dxy     :     0.000589

 12 H s       :     0.859158  s :     0.859158
      pz      :     0.020626  p :     0.038592
      px      :     0.010462
      py      :     0.007504
      dz2     :     0.000694  d :     0.002076
      dxz     :     0.000610
      dyz     :     0.000500
      dx2y2   :     0.000113
      dxy     :     0.000158

 13 H s       :     0.787009  s :     0.787009
      pz      :     0.006047  p :     0.040194
      px      :     0.019980
      py      :     0.014167
      dz2     :     0.000235  d :     0.002073
      dxz     :     0.000294
      dyz     :     0.000064
      dx2y2   :     0.000758
      dxy     :     0.000723

 14 H s       :     0.821908  s :     0.821908
      pz      :     0.016219  p :     0.039964
      px      :     0.009176
      py      :     0.014569
      dz2     :     0.000640  d :     0.002405
      dxz     :     0.000473
      dyz     :     0.000463
      dx2y2   :     0.000458
      dxy     :     0.000370

 15 H s       :     0.822212  s :     0.822212
      pz      :     0.022793  p :     0.039990
      px      :     0.005644
      py      :     0.011553
      dz2     :     0.000773  d :     0.002406
      dxz     :     0.000616
      dyz     :     0.000668
      dx2y2   :     0.000227
      dxy     :     0.000121


                     *******************************
                     * LOEWDIN POPULATION ANALYSIS *
                     *******************************

----------------------
LOEWDIN ATOMIC CHARGES
----------------------
   0 C :    0.078693
   1 C :    0.009525
   2 C :   -0.080443
   3 C :    0.042194
   4 C :    0.162854
   5 C :    0.027304
   6 O :    0.349639
   7 H :    0.056638
   8 H :    0.056308
   9 H :    0.040924
  10 H :    0.030407
  11 H :    0.032030
  12 H :    0.030429
  13 H :    0.053357
  14 H :    0.055081
  15 H :    0.055060

-------------------------------
LOEWDIN REDUCED ORBITAL CHARGES
-------------------------------
  0 C s       :     2.693895  s :     2.693895
      pz      :     1.003289  p :     2.932230
      px      :     0.916509
      py      :     1.012431
      dz2     :     0.052854  d :     0.266149
      dxz     :     0.032659
      dyz     :     0.042327
      dx2y2   :     0.082164
      dxy     :     0.056146
      f0      :     0.001604  f :     0.029034
      f+1     :     0.004701
      f-1     :     0.004584
      f+2     :     0.002336
      f-2     :     0.003511
      f+3     :     0.007341
      f-3     :     0.004957

  1 C s       :     2.733995  s :     2.733995
      pz      :     0.525266  p :     2.441862
      px      :     0.999136
      py      :     0.917461
      dz2     :     0.054998  d :     0.704729
      dxz     :     0.102598
      dyz     :     0.125177
      dx2y2   :     0.213860
      dxy     :     0.208096
      f0      :     0.008172  f :     0.109889
      f+1     :     0.005829
      f-1     :     0.009079
      f+2     :     0.009492
      f-2     :     0.018904
      f+3     :     0.018635
      f-3     :     0.039778

  2 C s       :     2.702277  s :     2.702277
      pz      :     0.878440  p :     2.844236
      px      :     0.994111
      py      :     0.971686
      dz2     :     0.037830  d :     0.480378
      dxz     :     0.038633
      dyz     :     0.074308
      dx2y2   :     0.137629
      dxy     :     0.191977
      f0      :     0.003723  f :     0.053553
      f+1     :     0.003874
      f-1     :     0.004532
      f+2     :     0.004336
      f-2     :     0.004251
      f+3     :     0.017606
      f-3     :     0.015230

  3 C s       :     2.692505  s :     2.692505
      pz      :     1.006909  p :     2.935272
      px      :     0.999117
      py      :     0.929246
      dz2     :     0.056762  d :     0.299857
      dxz     :     0.063768
      dyz     :     0.043448
      dx2y2   :     0.054145
      dxy     :     0.081735
      f0      :     0.002625  f :     0.030172
      f+1     :     0.004327
      f-1     :     0.004659
      f+2     :     0.004735
      f-2     :     0.002833
      f+3     :     0.004831
      f-3     :     0.006162

  4 C s       :     2.737431  s :     2.737431
      pz      :     0.672066  p :     2.672307
      px      :     1.020992
      py      :     0.979250
      dz2     :     0.031138  d :     0.383100
      dxz     :     0.049375
      dyz     :     0.055788
      dx2y2   :     0.129409
      dxy     :     0.117391
      f0      :     0.002889  f :     0.044307
      f+1     :     0.003576
      f-1     :     0.003276
      f+2     :     0.008035
      f-2     :     0.002709
      f+3     :     0.014222
      f-3     :     0.009601

  5 C s       :     2.704494  s :     2.704494
      pz      :     1.034338  p :     2.699524
      px      :     0.697681
      py      :     0.967505
      dz2     :     0.076866  d :     0.495152
      dxz     :     0.094182
      dyz     :     0.078146
      dx2y2   :     0.130468
      dxy     :     0.115489
      f0      :     0.005759  f :     0.073526
      f+1     :     0.009152
      f-1     :     0.006017
      f+2     :     0.012182
      f-2     :     0.004960
      f+3     :     0.018590
      f-3     :     0.016865

  6 O s       :     3.229100  s :     3.229100
      pz      :     1.502921  p :     4.305876
      px      :     1.292309
      py      :     1.510646
      dz2     :     0.009963  d :     0.108028
      dxz     :     0.015819
      dyz     :     0.009023
      dx2y2   :     0.038814
      dxy     :     0.034409
      f0      :     0.000476  f :     0.007357
      f+1     :     0.000580
      f-1     :     0.000468
      f+2     :     0.000783
      f-2     :     0.000471
      f+3     :     0.001722
      f-3     :     0.002856

  7 H s       :     0.773178  s :     0.773178
      pz      :     0.054941  p :     0.142611
      px      :     0.039490
      py      :     0.048180
      dz2     :     0.008039  d :     0.027573
      dxz     :     0.004978
      dyz     :     0.005691
      dx2y2   :     0.004960
      dxy     :     0.003904

  8 H s       :     0.773533  s :     0.773533
      pz      :     0.064724  p :     0.142578
      px      :     0.034539
      py      :     0.043316
      dz2     :     0.009229  d :     0.027581
      dxz     :     0.006790
      dyz     :     0.007504
      dx2y2   :     0.002348
      dxy     :     0.001710

  9 H s       :     0.791294  s :     0.791294
      pz      :     0.036292  p :     0.139988
      px      :     0.035350
      py      :     0.068345
      dz2     :     0.002449  d :     0.027794
      dxz     :     0.000895
      dyz     :     0.008407
      dx2y2   :     0.007948
      dxy     :     0.008095

 10 H s       :     0.800184  s :     0.800184
      pz      :     0.053779  p :     0.142066
      px      :     0.052239
      py      :     0.036048
      dz2     :     0.007802  d :     0.027343
      dxz     :     0.006425
      dyz     :     0.004135
      dx2y2   :     0.004380
      dxy     :     0.004600

 11 H s       :     0.800109  s :     0.800109
      pz      :     0.037530  p :     0.140260
      px      :     0.056372
      py      :     0.046357
      dz2     :     0.002429  d :     0.027601
      dxz     :     0.006179
      dyz     :     0.003200
      dx2y2   :     0.008719
      dxy     :     0.007074

 12 H s       :     0.800151  s :     0.800151
      pz      :     0.064454  p :     0.142078
      px      :     0.043482
      py      :     0.034142
      dz2     :     0.009096  d :     0.027342
      dxz     :     0.008003
      dyz     :     0.006625
      dx2y2   :     0.001665
      dxy     :     0.001954

 13 H s       :     0.781490  s :     0.781490
      pz      :     0.026271  p :     0.139884
      px      :     0.067007
      py      :     0.046606
      dz2     :     0.002745  d :     0.025269
      dxz     :     0.004408
      dyz     :     0.001344
      dx2y2   :     0.008165
      dxy     :     0.008606

 14 H s       :     0.781738  s :     0.781738
      pz      :     0.057847  p :     0.136338
      px      :     0.034087
      py      :     0.044404
      dz2     :     0.007839  d :     0.026843
      dxz     :     0.005450
      dyz     :     0.005322
      dx2y2   :     0.004144
      dxy     :     0.004088

 15 H s       :     0.781788  s :     0.781788
      pz      :     0.071820  p :     0.136314
      px      :     0.025669
      py      :     0.038825
      dz2     :     0.009843  d :     0.026838
      dxz     :     0.006103
      dyz     :     0.007580
      dx2y2   :     0.001948
      dxy     :     0.001364


                      *****************************
                      * MAYER POPULATION ANALYSIS *
                      *****************************

  NA   - Mulliken gross atomic population
  ZA   - Total nuclear charge
  QA   - Mulliken gross atomic charge
  VA   - Mayer's total valence
  BVA  - Mayer's bonded valence
  FA   - Mayer's free valence

  ATOM       NA         ZA         QA         VA         BVA        FA
  0 C      6.2146     6.0000    -0.2146     3.9206     3.9206    -0.0000
  1 C      5.5719     6.0000     0.4281     3.6862     3.6862     0.0000
  2 C      6.0788     6.0000    -0.0788     3.6308     3.6308    -0.0000
  3 C      6.1864     6.0000    -0.1864     3.9059     3.9059    -0.0000
  4 C      6.0025     6.0000    -0.0025     3.9648     3.9648    -0.0000
  5 C      5.7989     6.0000     0.2011     3.8138     3.8138     0.0000
  6 O      8.2874     8.0000    -0.2874     2.2182     2.2182     0.0000
  7 H      0.8687     1.0000     0.1313     0.9986     0.9986    -0.0000
  8 H      0.8694     1.0000     0.1306     0.9986     0.9986     0.0000
  9 H      0.8672     1.0000     0.1328     1.0017     1.0017    -0.0000
 10 H      0.9002     1.0000     0.0998     0.9976     0.9976    -0.0000
 11 H      0.8959     1.0000     0.1041     0.9975     0.9975    -0.0000
 12 H      0.8998     1.0000     0.1002     0.9976     0.9976    -0.0000
 13 H      0.8293     1.0000     0.1707     0.9884     0.9884    -0.0000
 14 H      0.8643     1.0000     0.1357     0.9991     0.9991     0.0000
 15 H      0.8646     1.0000     0.1354     0.9992     0.9992     0.0000

  Mayer bond orders larger than 0.100000
B(  0-C ,  1-C ) :   0.9790 B(  0-C ,  7-H ) :   0.9713 B(  0-C ,  8-H ) :   0.9723 
B(  0-C ,  9-H ) :   0.9853 B(  1-C ,  2-C ) :   1.1532 B(  1-C ,  6-O ) :   1.3942 
B(  2-C ,  3-C ) :   0.9057 B(  2-C ,  4-C ) :   1.7071 B(  3-C , 10-H ) :   1.0024 
B(  3-C , 11-H ) :   1.0002 B(  3-C , 12-H ) :   1.0027 B(  4-C ,  5-C ) :   1.0664 
B(  4-C , 13-H ) :   0.9494 B(  5-C ,  6-O ) :   0.7953 B(  5-C , 14-H ) :   0.9665 
B(  5-C , 15-H ) :   0.9666 

-------
TIMINGS
-------

Total SCF time: 0 days 0 hours 0 min 17 sec 

Total time                  ....      17.321 sec
Sum of individual times     ....      17.298 sec  ( 99.9%)

SCF preparation             ....       1.478 sec  (  8.5%)
Fock matrix formation       ....      15.496 sec  ( 89.5%)
  Startup                   ....       0.014 sec  (  0.1% of F)
  Coulomb+Exchange Fock     ....      14.573 sec  ( 94.0% of F)
  CPCM terms                ....       0.888 sec  (  5.7% of F)
Diagonalization             ....       0.000 sec  (  0.0%)
Density matrix formation    ....       0.023 sec  (  0.1%)
Total Energy calculation    ....       0.015 sec  (  0.1%)
Population analysis         ....       0.055 sec  (  0.3%)
Orbital Transformation      ....       0.056 sec  (  0.3%)
Orbital Orthonormalization  ....       0.000 sec  (  0.0%)
DIIS solution               ....       0.054 sec  (  0.3%)
SOSCF solution              ....       0.116 sec  (  0.7%)
Finished LeanSCF after  17.4 sec

Maximum memory used throughout the entire LEANSCF-calculation: 25.7 MB


           ************************************************************
           *        Program running with 8 parallel MPI-processes     *
           *              working on a common directory               *
           ************************************************************

------------------------------------------------------------------------------
                         ORCA PROPERTY INTEGRAL CALCULATIONS
------------------------------------------------------------------------------

GBWName                                   ... calc.gbw
Number of atoms                           ...     16
Number of basis functions                 ...    343
Max core memory                           ...   8000 MB

Dipole integrals                          ... YES
Quadrupole integrals                      ...  NO
Linear momentum integrals                 ... YES
Angular momentum integrals                ... YES
Higher moments length integrals           ...  NO
Higher moments velocity integrals         ...  NO
Kinetic energy integrals                  ...  NO
GIAO right hand sides                     ...  NO
GIAO dipole derivative integrals          ...  NO
SOC integrals                             ...  NO
EPR diamagnetic integrals (GIAO)          ...  NO
EPR gauge integrals                       ...  NO
Field gradient integrals                  ...  NO (   0 nuclei)
Spin-dipole/Fermi contact integrals       ...  NO (   0 nuclei)
Contact density integrals                 ...  NO (   0 nuclei)
Nucleus-orbit integrals                   ...  NO (   0 nuclei)
Geometric perturbations                   ...  NO (  16 nuclei)

Choice of electric origin   ... Center of mass
Position of electric origin ... (  5.7385,  0.7006, -0.3418) 
Choice of magnetic origin   ... GIAO
Position of magnetic origin ... (  0.0000,  0.0000,  0.0000) 

Calculating integrals                     ... Electric Dipole (Length)     done (  0.0 sec)
Calculating integrals                     ... Linear Momentum              done (  0.0 sec)
Calculating integrals                     ... Angular Momentum  (ElOri)    done (  0.0 sec)

Property integrals calculated in   0.1 sec

Maximum memory used throughout the entire PROPINT-calculation: 19.7 MB


           ************************************************************
           *        Program running with 8 parallel MPI-processes     *
           *              working on a common directory               *
           ************************************************************


--------------------------------------------------------------------------------
                             ORCA-MATRIX DRIVEN CI
--------------------------------------------------------------------------------


Wavefunction type
-----------------
Correlation treatment                      ...      CCSD     
Single excitations                         ... ON
Orbital optimization                       ... OFF
Calculation of Z vector                    ... OFF
Calculation of Brueckner orbitals          ... OFF
Perturbative triple excitations            ... ON
CPCM scheme                                ... PTES
Calculation of F12 correction              ... OFF
Frozen core treatment                      ... chemical core (14 el)
Reference Wavefunction                     ... RHF
  Internal Orbitals:     7 ...   25 ( 19 MO's/ 38 electrons)
  Virtual  Orbitals:    26 ...  342 (317 MO's              )
Number of AO's                             ...    343
Number of electrons                        ...     52
Number of correlated electrons             ...     38

Algorithmic settings
--------------------
Integral transformation                    ... All integrals via the RI transformation
K(C) Formation                             ... RI-DLPNO
   PNO-Integral Storage                    ... ON DISK
   PNO occupation number cut-off           ... 3.330e-07
   Singles PNO occupation number cut-off   ... 9.990e-09
   PNO Mulliken prescreening cut-off       ... 1.000e-03
   Domain cut-off (Mulliken population)    ... 1.000e-03
   PNO Normalization                       ...    1
Maximum number of iterations               ...        50
Convergence tolerance (max. residuum)      ... 2.500e-05
Level shift for amplitude update           ... 2.000e-01
Maximum number of DIIS vectors             ...         7
DIIS turned on at iteration                ...         0
Damping before turning on DIIS             ...     0.500
Damping after turning on DIIS              ...     0.000
Pair specific amplitude update             ... OFF
Natural orbital iterations                 ... OFF
Perturbative natural orbital generation    ... OFF
Printlevel                                 ... 2

Singles Fock matrix elements calculated using PNOs.

Memory handling:
----------------
Maximum memory for working arrays          ...   8000 MB
Data storage in matrix containers          ... UNCOMPRESSED
Data type for integral storage             ... DOUBLE
In-Core Storage of quantities:
   Amplitudes+Sigma Vector      ... NO
   J+K operators                ... NO
   DIIS vectors                 ... NO
   3-external integrals         ... NO
   4-external integrals         ... NO

Localization treatment:
-----------------------
Localization option                        ...    6
Localization threshhold                    ... -1.0e+00
Using relative localization threshhold     ... 1.0e-08
Neglect threshold for strong pairs         ... 1.000e-04 Eh
Prescreening threshold for very weak pairs ... 1.000e-06 Eh

Initializing the integral package          ... done
Localizing the valence orbitals
Localizing the valence orbitals
------------------------------------------------------------------------------
                           ORCA ORBITAL LOCALIZATION
------------------------------------------------------------------------------

Input orbitals are from                  ... calc.gbw
Output orbitals are to                   ... calc.loc
Max. number of iterations                ... 128
Localizations seeded randomly            ... off
Convergence tolerance                    ... 1.000e-06
Using relative localization threshhold   ... 1.000e-08
Threshold for strong local MOs           ... 9.500e-01
Threshold for bond MOs                   ... 8.500e-01
Operator                                 ... 0
Orbital range for localization           ... 7 to 25
Localization criterion                   ... FOSTER-BOYS (AUGMENTED HESSIAN)
Doing the dipole integrals     ... o.k.
Initial value of the localization sum :   208.248225
ITERATION   0 : L=  243.4993413073 DL=  3.53e+01 (AVERGE_DL)=    0.4540340047 
ITERATION   1 : L=  248.5502127083 DL=  5.05e+00 (AVERGE_DL)=    0.1718640732 
ITERATION   2 : L=  248.7062312368 DL=  1.56e-01 (AVERGE_DL)=    0.0302057785 
ITERATION   3 : L=  248.7210054096 DL=  1.48e-02 (AVERGE_DL)=    0.0092950885 
ITERATION   4 : L=  248.7264803195 DL=  5.47e-03 (AVERGE_DL)=    0.0056583582 
ITERATION   5 : L=  248.7286433173 DL=  2.16e-03 (AVERGE_DL)=    0.0035565587 
ITERATION   6 : L=  248.7295000929 DL=  8.57e-04 (AVERGE_DL)=    0.0022383886 
ITERATION   7 : L=  248.7298384034 DL=  3.38e-04 (AVERGE_DL)=    0.0014065645 
ITERATION   8 : L=  248.7299712842 DL=  1.33e-04 (AVERGE_DL)=    0.0008815218 
ITERATION   9 : L=  248.7300232724 DL=  5.20e-05 (AVERGE_DL)=    0.0005513844 
ITERATION  10 : L=  248.7300435596 DL=  2.03e-05 (AVERGE_DL)=    0.0003444394 
ITERATION  11 : L=  248.7300514638 DL=  7.90e-06 (AVERGE_DL)=    0.0002149966 
ITERATION  12 : L=  248.7300545391 DL=  3.08e-06 (AVERGE_DL)=    0.0001341045 
ITERATION  13 : L=  248.7300557352 DL=  1.20e-06 (AVERGE_DL)=    0.0000836340 
ITERATION  14 : L=  248.7300562004 DL=  4.65e-07 (AVERGE_DL)=    0.0000521599 
LOCALIZATION SUM CONVERGED

------------------------------------------------------
AUGMENTED HESSIAN OPTIMIZATION OF FOSTER-BOYS ORBITALS
------------------------------------------------------

Spin operator:           0
Orbital window:          7 to 25
Number of iterations:    128
Gradient tolerance:      1.000e-06
Number of pairs:         171
Davidson threshold:      2000
Diagonalization method:  LAPACK
Iter:    0   L: 248.7300562004   Grad. norm: 1.546356e-03
   *** Likely close to a maximum now. ***
       Augmented Hessian eigenvalues:  6.02e-07 -5.14e-01 -2.99e+00 -3.30e+00 ... 
Iter:    1   L: 248.7300565013   Grad. norm: 1.352173e-06
Iter:    2   L: 248.7300565013   Grad. norm: 8.853284e-14
LOCALIZATION HAS CONVERGED.

Eigenvalues of the Hessian:
  0 -5.140e-01
  1 -2.988e+00
  2 -3.302e+00
  3 -4.564e+00
  4 -5.864e+00
  5 -7.047e+00
  6 -9.228e+00
  7 -1.246e+01
  8 -1.484e+01
  9 -1.560e+01
    ...


--------------------------------------------------------------------------------
                    LOCALIZED MOLECULAR ORBITAL COMPOSITIONS
--------------------------------------------------------------------------------

The Mulliken populations for each LMO on each atom are computed
The LMO`s will be ordered according to atom index and type
  (A) Strongly localized MO`s have populations of >=0.950 on one atom
  (B) Two center bond orbitals have populations of >=0.850 on two atoms
  (C) Other MO`s are considered to be `delocalized`

FOUND  -   1 strongly local MO`s
       -  18 two center bond MO`s
       -   0 significantly delocalized MO`s

Rather strongly localized orbitals:
MO   7:   6O  -   0.989067
Bond-like localized orbitals:
MO  25:  15H  -   0.432633  and   5C  -   0.574162
MO  24:  14H  -   0.432487  and   5C  -   0.574270
MO  23:  13H  -   0.413781  and   4C  -   0.580317
MO  22:  12H  -   0.457231  and   3C  -   0.567793
MO  21:  11H  -   0.456100  and   3C  -   0.564604
MO  20:  10H  -   0.457498  and   3C  -   0.567288
MO  19:   9H  -   0.435229  and   0C  -   0.577679
MO  18:   8H  -   0.437647  and   0C  -   0.566053
MO  17:   7H  -   0.437188  and   0C  -   0.565828
MO  16:   6O  -   0.700631  and   5C  -   0.288508
MO  15:   6O  -   0.749454  and   1C  -   0.260836
MO  14:   6O  -   0.749707  and   1C  -   0.260665
MO  13:   5C  -   0.467277  and   4C  -   0.550427
MO  12:   4C  -   0.430099  and   2C  -   0.534153
MO  11:   4C  -   0.429752  and   2C  -   0.534336
MO  10:   3C  -   0.408738  and   2C  -   0.607989
MO   9:   2C  -   0.478848  and   1C  -   0.554799
MO   8:   1C  -   0.614536  and   0C  -   0.400635
Localized MO's were stored in: calc.loc

Localizing the core orbitals
------------------------------------------------------------------------------
                           ORCA ORBITAL LOCALIZATION
------------------------------------------------------------------------------

Input orbitals are from                  ... calc.loc
Output orbitals are to                   ... calc.loc
Max. number of iterations                ... 128
Localizations seeded randomly            ... off
Convergence tolerance                    ... 1.000e-06
Using relative localization threshhold   ... 1.000e-08
Threshold for strong local MOs           ... 9.500e-01
Threshold for bond MOs                   ... 8.500e-01
Operator                                 ... 0
Orbital range for localization           ... 0 to 6
Localization criterion                   ... FOSTER-BOYS (AUGMENTED HESSIAN)
Doing the dipole integrals     ... o.k.
Initial value of the localization sum :    66.796275
ITERATION   0 : L=   66.7962775937 DL=  3.03e-06 (AVERGE_DL)=    0.0003796189 
ITERATION   1 : L=   66.7962775937 DL=  0.00e+00 (AVERGE_DL)=    0.0000000000 
LOCALIZATION SUM CONVERGED

------------------------------------------------------
AUGMENTED HESSIAN OPTIMIZATION OF FOSTER-BOYS ORBITALS
------------------------------------------------------

Spin operator:           0
Orbital window:          0 to 6
Number of iterations:    128
Gradient tolerance:      1.000e-06
Number of pairs:         21
Davidson threshold:      2000
Diagonalization method:  LAPACK
Iter:    0   L: 66.7962775937   Grad. norm: 1.015525e-06
   *** Likely close to a maximum now. ***
       Augmented Hessian eigenvalues:  1.73e-14 -2.39e+01 -2.66e+01 -2.97e+01 ... 
Iter:    1   L: 66.7962775937   Grad. norm: 2.015169e-20
LOCALIZATION HAS CONVERGED.

Eigenvalues of the Hessian:
  0 -2.386e+01
  1 -2.657e+01
  2 -2.970e+01
  3 -2.995e+01
  4 -3.085e+01
  5 -3.107e+01
  6 -3.181e+01
  7 -7.098e+01
  8 -7.120e+01
  9 -7.404e+01
    ...


--------------------------------------------------------------------------------
                    LOCALIZED MOLECULAR ORBITAL COMPOSITIONS
--------------------------------------------------------------------------------

The Mulliken populations for each LMO on each atom are computed
The LMO`s will be ordered according to atom index and type
  (A) Strongly localized MO`s have populations of >=0.950 on one atom
  (B) Two center bond orbitals have populations of >=0.850 on two atoms
  (C) Other MO`s are considered to be `delocalized`

FOUND  -   7 strongly local MO`s
       -   0 two center bond MO`s
       -   0 significantly delocalized MO`s

Rather strongly localized orbitals:
MO   6:   6O  -   0.999026
MO   5:   5C  -   1.001637
MO   4:   4C  -   1.001209
MO   3:   3C  -   1.001435
MO   2:   2C  -   1.000667
MO   1:   1C  -   1.000462
MO   0:   0C  -   1.001556
Localized MO's were stored in: calc.loc

Warning: reference  - re-canonicalizations have been set to INT 1 VIRT 1
Warning: internal orbitals are localized - no re-canonicalization of internal orbitals
Warning: UsePNO is turned on - no re-canonicalization of internal and virtual orbitals
Fock densities were made 
Making Fock matrix and reference energy:

--------------------------
CLOSED-SHELL FOCK OPERATOR
--------------------------

MDCI_FockCPCM: ediel   =  -0.083491080000
MDCI_FockCPCM: <VCPCM> =   4.088901001659
Time needed for Fock operator              ...            7.645 sec
Reference energy                           ...   -307.269113922

--------------
DLPNO SETTINGS (2015 fully linear scaling implementation)
--------------

TCutMKN:           1.000e-03
TCutPAO:           1.000e-03
TCutPNO:           3.330e-07
TCutPNOSingles:    9.990e-09
TCutEN:            9.700e-01
TCutPAOExt:        1.000e-01
TCutPairs:         1.000e-04
TCutPre:           1.000e-06
TCutOSV:           1.000e-06
TCutDOij:          1.000e-05
TCutDO:            1.000e-02
TCutC:             1.000e-04
TCutCPAO:          1.000e-03
TCutCMO:           1.000e-03
TScaleDOMP2PreScr: 2.000e+00
TScaleMKNMP2PreScr:1.000e+01
TScalePNOMP2PreScr:1.000e+00
PAO overlap thresh 1.000e-08
Using PNOs for Singles Fock computation
Use new domains
Use fully linear algorithm
TCutTNO:           1.000e-09
TCutMP2Pairs:      1.000e-05
TCutDOStrong:      2.000e-02
TCutDOWeak:        4.000e-02
TCutMKNStrong:     1.000e-02
TCutMKNWeak:       1.000e-01
NTCutTNO:          1

--------------------------
Creating C-PCM containers                  ... ok
Mulliken population of the LMOs            ... ok
Performing proximity check                 ... No problems found
Calculating differential overlap integrals ... ok

--------------------------
ELECTRON PAIR PRESCREENING
--------------------------

Dipole-based pair screening          .... used

   TCutDOij = 1.000000e-05
   TCutPre  = 1.000000e-06
   .... Finished loop over pairs
Total time spent in the prescreening                  ...     0.000 sec
sum of pair energies estimated for screened out pairs ...       0.000000000000 Eh
Thresholds for map construction and integral transformation for crude MP2:
   TCutMKN                    ...     1.0e-02
   TCutDO                     ...     2.0e-02
   TCutPairs                  ...     1.0e-04
   TCutPNO_CrudeMP2           ...     3.3e-07
   TCutPNOSingles_CrudeMP2    ...     1.0e-08
--------------------------------
LOCAL RI TRANSFORMATION (IAVPAO)
--------------------------------

Orbital window:       7 to 25
Number of PAOs:     343
Basis functions:    343 (131 shells)
Aux. functions:     802 (244 shells)
Use SHARK:           on
Have SHARK:         yes

Processing maps (0.0 sec)
Average map sizes:
   Aux shells -> MOs              19.0
   Aux shells -> PAOs            343.0
   MOs        -> AO shells       129.7
   PAOs       -> AO shells       131.0

Calculating integrals (1.0 sec, 39.885 MB)
Sorting integrals (0.1 sec, 39.876 MB)
Total time for the integral transformation: 1.1 sec
--------------------------------
INITIAL GUESS AND PNO GENERATION
--------------------------------

PNO truncation parameters                   .... 
    PAOOverlapThresh   =        1.000e-08

    TCutPairs          =        1.000e-04
    TCutPNO            =        3.330e-07
    TCutPNOSingles     =        9.990e-09
    TCutMP2Pairs       =        1.000e-05
    TCutMKN            =        1.000e-02
    TCutDO             =        2.000e-02

Pair selection                          .... not used
Type of local MP2 treatment                 .... semi-local MP2
Strategy for PNO selection                  .... occupation number selection
Pair density normalization                  .... MP2 norm
Spin component scaling                      .... not used

   .... Finished loop over pairs
Making pair pair interaction lists          ... done

                       ===========================
                        157 OF  190 PAIRS ARE KEPT CCSD PAIRS
                         33 OF  190 PAIRS ARE KEPT MP2 PAIRS FOR (T)
                          0 OF  190 PAIRS ARE SKIPPED
                       ===========================

Total time spent in the initial guess                 ...     1.330 sec
SL-MP2 correlation energy (all non-screened pairs)    ...      -1.145208668924 Eh

Initial PNO correlation energy                        ...      -1.140007410557 Eh
sum of pair energies prescreened and skipped MP2 pairs...       0.000000000000 Eh
sum of pair energies of crude MP2 skipped pairs only  ...       0.000000000000 Eh
sum of MP2 pair energies for pairs that were not kept ...      -0.002172422440 Eh
sum of PNO error estimates for the kept pairs         ...      -0.003028835928 Eh
                                                          --------------------
sum of all corrections                                         -0.005201258368
Initial total correlation energy                               -1.145208668924
Thresholds for map construction and integral transformation for fine MP2 and CCSD(T) calculation:
   TCutMKN   ...     1.0e-03
   TCutDO    ...     1.0e-02
   TCutPairs ...     1.0e-04
   TCutCMO   ...     1.0e-03
   TCutCPAO  ...     1.0e-03

Thresholds for map construction and integral transformation for strong Triples:
   TCutMKN   ...     1.0e-02
   TCutDO    ...     2.0e-02
   TCutCMO   ...     1.0e-03
   TCutCPAO  ...     1.0e-03

Thresholds for map construction and integral transformation for weak Triples:
   TCutMKN   ...     1.0e-01
   TCutDO    ...     4.0e-02
   TCutCMO   ...     1.0e-03
   TCutCPAO  ...     1.0e-03

--------------------------------
LOCAL RI TRANSFORMATION (IAVPAO)
--------------------------------

Orbital window:       7 to 25
Number of PAOs:     343
Basis functions:    343 (131 shells)
Aux. functions:     802 (244 shells)
Use SHARK:           on
Have SHARK:         yes

Processing maps (0.0 sec)
Average map sizes:
   Aux shells -> MOs              19.0
   Aux shells -> PAOs            343.0
   MOs        -> AO shells       129.7
   PAOs       -> AO shells       131.0

Calculating integrals (0.9 sec, 39.885 MB)
Sorting integrals (0.1 sec, 39.876 MB)
Total time for the integral transformation: 1.1 sec
--------------------------------
INITIAL GUESS AND PNO GENERATION
--------------------------------

PNO truncation parameters                   .... 
    PAOOverlapThresh   =        1.000e-08

    TCutPairs          =        1.000e-04
    TCutPNO            =        3.330e-07
    TCutPNOSingles     =        9.990e-09
    TCutMP2Pairs       =        1.000e-05
    TCutMKN            =        1.000e-03
    TCutDO             =        1.000e-02

Pair selection                          .... not used
Type of local MP2 treatment                 .... semi-local MP2
Strategy for PNO selection                  .... occupation number selection
Pair density normalization                  .... MP2 norm
Spin component scaling                      .... not used

   .... Finished loop over pairs

 PNO Occupation Number Statistics: 
  | Av. % of trace(Dij) retained        ...  98.530498549137
  | sigma^2 in % of trace(Dij) retained ...   3.24e+00
  | Av. % of trace(Di) retained         ...  99.999162536472
  | sigma^2 in % of trace(Di) retained  ...   6.20e-08
 Distributions of % trace(Dij) recovered:
  |       >= 99.9  ...    54 ( 28.4 % of all pairs)
  |   [90.0, 99.0) ...    81 ( 42.6 % of all pairs)
  |   [99.0, 99.9) ...    55 ( 28.9 % of all pairs)
 Distributions of % trace(Di) recovered :
  |       >= 99.9  ...    19 (100.0 % of all I-pairs )

Making pair pair interaction lists          ... done

                       ===========================
                        157 OF  190 PAIRS ARE KEPT
                       ===========================

Total time spent in the initial guess                 ...     2.399 sec
SL-MP2 correlation energy (all non-screened pairs)    ...      -1.145841367656 Eh

Initial PNO correlation energy                        ...      -1.140808219613 Eh
sum of pair energies estimated for screened out pairs ...       0.000000000000 Eh
sum of MP2 pair energies for pairs that were not kept ...      -0.002179854411 Eh
sum of PNO error estimates for the kept pairs         ...      -0.003035346486 Eh
                                                          --------------------
sum of all corrections                                         -0.005215200897
Initial total correlation energy                               -1.146023420510
Thresholds for map construction and integral transformation for fine MP2 and CCSD(T) calculation:
   TCutMKN   ...     1.0e-03
   TCutDO    ...     1.0e-02
   TCutPairs ...     1.0e-04
   TCutCMO   ...     1.0e-03
   TCutCPAO  ...     1.0e-03

Time for aux screen maps:            0.002
Time for maps after fine MP2:            0.008
-----------------------------
LOCAL RI TRANSFORMATION (IJV)
-----------------------------

Orbital window:       7 to 25
Basis functions:    343 (131 shells)
Aux. functions:     802 (244 shells)
Use SHARK:           on

Processing maps (0.0 sec)
Average map sizes:
   Aux shells -> MOs(i)           19.0
   Aux shells -> MOs(j)           19.0
   MOs        -> AO shells       129.7

Calculating integrals (0.9 sec, 2.218 MB)
Sorting integrals (0.0 sec, 2.209 MB)
Total time for the integral transformation: 0.9 sec
--------------------------------
LOCAL RI TRANSFORMATION (VABPAO)
--------------------------------

Number of PAOs:     343
Basis functions:    343 (131 shells)
Aux. functions:     802 (244 shells)
Use SHARK:           on

Processing maps (0.0 sec)
Average map sizes:
   Aux shells -> PAOs            343.0
   PAOs       -> AO shells       131.0

Calculating integrals (1.4 sec, 719.877 MB)
Finished


-------------------------------------
Pair Pair Term precalculation with     
RI-(ij|mn) and (im|jn) transformation  
ON THE FLY                             
-------------------------------------

   IBatch   1 (of   1)              ... done (   32.325 sec)
Total EXT                           ...          32.325 sec

IAVPA Available = YES
VABPAO Available= YES
IJV Available   = YES
IJK Available   = NO
PNO3i Available = YES
PNO3j Available = YES
PNO4 Available  = YES
---------------------
RI-PNO TRANSFORMATION
---------------------

Total Number of PNOs                   ...  5485
Average number of PNOs per pair        ...    34
Maximal number of PNOs per pair        ...    71
   #pairs with  1 -  5 PNOs   :    0
   #pairs with  6 - 10 PNOs   :    4
   #pairs with 11 - 15 PNOs   :    8
   #pairs with 16 - 20 PNOs   :   15
   #pairs with 21 - 25 PNOs   :   14
   #pairs with 26 - 30 PNOs   :   17
   #pairs with 31 - 35 PNOs   :   20
   #pairs with 36 - 40 PNOs   :   18
   #pairs with 41 - 45 PNOs   :   29
   #pairs with 46 - 50 PNOs   :    8
   #pairs with 51 - 55 PNOs   :   19
   #pairs with 56 - 60 PNOs   :    4
   #pairs with 71 - 75 PNOs   :    1

Generation of (ij|ab)[P] integrals            ... on
Generation of (ia|bc)[P],(ja|bc)[P] integrals ... on
Storage of 3 and 4 external integrals         ... on
Generation of ALL (ka|bc)[P] integrals        ... on
Keep RI integrals in memory                   ... off

Ibatch:  1 (of  1)
Starting 2-4 index PNO integral generation ... done

Timings:
Total PNO integral transformation time     ...         12.293 sec
Size of the 3-external file                ...        73 MB
Size of the 4-external file                ...       430 MB
Size of the IKJL file                      ...         0 MB
Size of the all 3-external file            ...       698 MB
Size of the 1-external file                ...         2 MB

Making pair/pair overlap matrices          ... done (    1.297 sec)
Size of the pair overlap file              ... 183 MB
Redoing the guess amplitudes               ... done (    0.006 sec)

-------------------------
FINAL STARTUP INFORMATION
-------------------------

E(0)                                       ...   -307.269113922
E(SL-MP2)                                  ...     -1.145841368
E(SL-MP2) including corrections            ...     -1.146023421
Initial E(tot)                             ...   -308.415137343
<T|T>                                      ...      0.322308987
Number of pairs included                   ... 157
Total number of pairs                      ... 190

------------------------------------------------
                  RHF COUPLED CLUSTER ITERATIONS
------------------------------------------------

Number of PNO amplitudes to be optimized   ...       217933
Number of non-PNO amplitudes               ...     15776773
Untruncated number of regular amplitudes   ...     19092910

Iter       E(tot)           E(Corr)          Delta-E          Residual     Time
  0   -308.415004446     -1.140675323      0.005166045      0.016434305    4.81
                           *** Turning on DIIS ***
  1   -308.463881621     -1.189552498     -0.048877175      0.011040423    5.06
  2   -308.494924956     -1.220595833     -0.031043335      0.006107083    5.41
  3   -308.500667995     -1.226338871     -0.005743039      0.003565448    5.26
  4   -308.502493547     -1.228164424     -0.001825552      0.002239069    5.22
  5   -308.503156062     -1.228826939     -0.000662515      0.001122750    5.42
  6   -308.503360420     -1.229031297     -0.000204358      0.000416662    5.32
  7   -308.503382817     -1.229053694     -0.000022397      0.000221423    5.29
  8   -308.503393758     -1.229064635     -0.000010941      0.000123098    5.40
  9   -308.503384649     -1.229055525      0.000009109      0.000058229    5.40
 10   -308.503388857     -1.229059734     -0.000004208      0.000024702    5.36
               --- The Coupled-Cluster iterations have converged ---

----------------------
COUPLED CLUSTER ENERGY
----------------------

E(0)                                       ...   -307.269113922
E(CORR)(strong-pairs)                      ...     -1.229097143
E(CORR)(weak-pairs)                        ...     -0.005215201
E(CORR)(corrected)                         ...     -1.234312344
C-PCM corr. term (included in E(CORR))     ...     -0.000037410
E(TOT)                                     ...   -308.503426267
Singles Norm <S|S>**1/2                    ...      0.089391390  
T1 diagnostic                              ...      0.014501198  

------------------
LARGEST AMPLITUDES
------------------
  16-> 27  16-> 27       0.053191
  11-> 26  11-> 26       0.044902
  12-> 26  12-> 26       0.044859
  14-> 26  -1-> -1       0.040861
  15-> 26  -1-> -1       0.040821
  23-> 30  23-> 30       0.038948
  13-> 28  13-> 28       0.038930
   9-> 29   9-> 29       0.037701
  14-> 26  14-> 26       0.037401
  15-> 26  15-> 26       0.037370
  10-> 29  10-> 29       0.037114
  12-> 26  11-> 26       0.036469
  21-> 33  21-> 33       0.034189
  11-> 27  11-> 27       0.034077
  12-> 27  12-> 27       0.034026
  18-> 27  18-> 27       0.033572


-------------------------------------------
DLPNO BASED TRIPLES CORRECTION
-------------------------------------------

Singles multiplier          ...  1.000000
TCutTNO                     ... 1.000e-09
TCutMP2Pairs                ... 1.000e-05
TCutDOStrong                ... 2.000e-02
TCutMKNStrong               ... 1.000e-02
TCutDOWeak                  ... 4.000e-02
TCutMKNWeak                 ... 1.000e-01

Fragment selection                          .... not used
Number of Triples that are to be computed   ...      1113

 . . . . . . . . .
10% done  
20% done  
30% done  
40% done  
50% done  
60% done  
70% done  
80% done  
90% done               (     76.741 sec)
Triples timings:
Total time for T0               ...    83.165 sec
Total time for Iterative (T)    ...     0.000 sec
Total time of overall (T)       ...    87.568 sec

Triples List generation         ...     0.000 sec
TNO generation                  ...     6.417 sec
Pair density generation         ...     0.003 sec
Look up tables                  ...     0.000 sec
Generating 3-index integrals    ...    49.168 sec
  Make 4-ind.int. from 3-ind.int...     9.144 sec
  Projecting amplitudes (D + S) ...     7.169 sec
  Downprojecting integrals      ...     0.002 sec
  Energy contr. (sum over a,b,c)...     3.685 sec
Fitting ET(->0)                 ...     0.000 sec

Everything after 3-index        ...    27.573 sec

Timing details:
 TNO integrals                  ...    57.589 sec
   Reading 3-index integrals    ...     0.316 sec
   Sorting integrals            ...     8.431 sec
       Sorting integrals 1      ...     0.001 sec
       Sorting integrals 2      ...     4.711 sec
       Sorting integrals 3      ...     0.272 sec
       Sorting integrals 4      ...     0.018 sec
       Sorting integrals 5      ...     0.061 sec
       Sorting integrals 6      ...     3.369 sec
   Calculating local VM**-1/2   ...     0.396 sec
   Orthogonal. integrals        ...     0.669 sec
   Multipl. 3-index integrals   ...    47.777 sec
   All concerning IRIab (w/TNO) ...     4.346 sec

 Calculate W0/W1                ...     7.561 sec
 W 3-ext contribution           ...     4.056 sec
 W 3-int contribution           ...     1.060 sec
 Sorting W                      ...     2.188 sec

 V exchange contribution        ...     1.440 sec

 Timings for Triples without generation
     of 3-index integrals       ...    27.570 sec
       0 weak pairs             ...    24.357 sec
       1 weak pair              ...     3.213 sec
       2 weak pairs             ...     0.000 sec
       3 weak pairs             ...     0.000 sec
  Extra time for extrapolation  ...     0.000 sec

Number of Triples   (0, 1, 2, 3 weak pairs; overall):    822     291       0       0  (  1113)
Number of Atoms     (0, 1, 2, 3 weak pairs; overall):   13.0    12.3     0.0     0.0  (    16)
Number of PAOs      (0, 1, 2, 3 weak pairs; overall):  297.0   282.9     0.0     0.0  (   343)
Number of AuxFcns   (0, 1, 2, 3 weak pairs; overall):  351.8   344.7     0.0     0.0  (   802)
Number of TNOs      (0, 1, 2, 3 weak pairs         ):   89.9    67.9     0.0     0.0
Aver. Number of NTNO, Atoms, PAOs, AuxFcns / Triples:   1113    84.1    12.9   293.4   350.0

Triples Correction (T)                     ...     -0.052829377
Final correlation energy                   ...     -1.287141721
E(CCSD)                                    ...   -308.503426267
E(CCSD(T))                                 ...   -308.556255643


--------------------------------------------------------------------------------
                                    TIMINGS
--------------------------------------------------------------------------------


Total execution time                   ...      231.128 sec

Localization of occupied MO's          ...        0.113 sec (  0.0%)
Fock Matrix Formation                  ...        7.645 sec (  3.3%)
Global overlap, Fock, MKN matrices     ...       17.897 sec (  7.7%)
Differential overlap integrals         ...        0.513 sec (  0.2%)
Organizing maps                        ...        0.023 sec (  0.0%)
RI 3-index integral generations        ...        4.472 sec (  1.9%)
RI-PNO integral transformation         ...       47.402 sec ( 20.5%)
Initial Guess                          ...        3.776 sec (  1.6%)
DIIS Solver                            ...        0.462 sec (  0.2%)
State Vector Update                    ...        0.013 sec (  0.0%)
Sigma-vector construction              ...       57.467 sec ( 24.9%)
  <D|H|D>(0-ext)                       ...        1.763 sec (  3.1% of sigma)
  <D|H|D>(2-ext Fock)                  ...        0.012 sec (  0.0% of sigma)
  <D|H|D>(2-ext)                       ...        7.588 sec ( 13.2% of sigma)
  <D|H|D>(4-ext)                       ...        6.770 sec ( 11.8% of sigma)
  <D|H|D>(4-ext-corr)                  ...       28.499 sec ( 49.6% of sigma)
  CCSD doubles correction              ...        0.147 sec (  0.3% of sigma)
  <S|H|S>                              ...        0.551 sec (  1.0% of sigma)
  <S|H|D>(1-ext)                       ...        0.238 sec (  0.4% of sigma)
  <D|H|S>(1-ext)                       ...        0.007 sec (  0.0% of sigma)
  <S|H|D>(3-ext)                       ...        0.203 sec (  0.4% of sigma)
  Fock-dressing                        ...        6.401 sec ( 11.1% of sigma)
  Singles amplitudes                   ...        0.384 sec (  0.7% of sigma)
  (ik|jl)-dressing                     ...        1.233 sec (  2.1% of sigma)
  (ij|ab),(ia|jb)-dressing             ...        1.637 sec (  2.8% of sigma)
  C-PCM terms                          ...        1.856 sec (  3.2% of sigma)
  Pair energies                        ...        0.005 sec (  0.0% of sigma)
Total Time for computing (T)           ...       87.572 sec ( 37.9% of ALL)
C-PCM correction to E(CORR)            ...        0.104 sec (  0.0%)


Maximum memory used throughout the entire MDCI-calculation: 3227.6 MB

-------------------------   --------------------
FINAL SINGLE POINT ENERGY      -308.556255643181
-------------------------   --------------------


           ************************************************************
           *        Program running with 8 parallel MPI-processes     *
           *              working on a common directory               *
           ************************************************************

------------------------------------------------------------------------------
                              ORCA PROPERTY CALCULATIONS
------------------------------------------------------------------------------

GBWName                                 ... calc.gbw
Number of atoms                         ...     16
Number of basis functions               ...    343
Max core memory                         ...   8000 MB

Electric properties:
Dipole moment                           ... YES
Quadrupole moment                       ...  NO
Static polarizability (Dipole/Dipole)   ...  NO
Static polarizability (Dipole/Quad.)    ...  NO
Static polarizability (Quad./Quad.)     ...  NO
Static polarizability (Velocity)        ...  NO

Atomic electric properties:
Dipole moment                           ...  NO
Quadrupole moment                       ...  NO
Static polarizability                   ...  NO

Choice of electric origin               ... Center of mass
Position of electric origin             ...     5.738480     0.700616    -0.341792

General magnetic properties:
Magnetizability                         ...  NO

EPR properties:
g-Tensor (aka g-matrix)                 ...  NO
Zero-Field splitting spin-orbit         ...  NO
Zero-field splitting spin-spin          ...  NO
Hyperfine couplings                     ...  NO (   0 nuclei)
Quadrupole couplings                    ...  NO (   0 nuclei)
Contact density                         ...  NO (   0 nuclei)

NMR properties:
Chemical shifts                         ...  NO (   0 nuclei)
Spin-rotation constants                 ...  NO (   0 nuclei)
Spin-spin couplings                     ...  NO (   0 nuclei,    0 pairs)

Choice of magnetic origin               ... GIAO
Position of magnetic origin             ...     0.000000     0.000000     0.000000

Properties with geometric perturbations:
SCF Hessian                             ...  NO
IR spectrum                             ...  NO
VCD spectrum                            ...  NO
X-ray spectroscopy properties:
SCF XES/XAS/RIXS spectra                ...  NO


-------------
DIPOLE MOMENT
-------------

Method             : SCF
Type of density    : Electron Density
Multiplicity       :   1
Irrep              :   0
Energy             :  -307.2690944875492960 Eh
Relativity type    : 
Basis              : AO
                                X                 Y                 Z
Electronic contribution:      2.604227806      -3.985105111      -0.771875818
Nuclear contribution   :     -2.163893220       4.126146381       0.721367768
                        -----------------------------------------
Total Dipole Moment    :      0.440334586       0.141041270      -0.050508050
                        -----------------------------------------
Magnitude (a.u.)       :      0.465121759
Magnitude (Debye)      :      1.182245557


--------------------
Rotational spectrum 
--------------------
 
Rotational constants in cm-1:             0.119832             0.102793             0.057124 
Rotational constants in MHz :          3592.485323          3081.647578          1712.536547 

Dipole components along the rotational axes: 
x,y,z [a.u.] :    -0.161022     0.436358    -0.001280 
x,y,z [Debye]:    -0.409286     1.109134    -0.003253 

 

Dipole moment calculation done in   0.0 sec 

Maximum memory used throughout the entire PROP-calculation: 16.9 MB

--------------------------------
SUGGESTED CITATIONS FOR THIS RUN
--------------------------------

Below you find a list of papers that are relevant to this ORCA run
We neither can nor want to force you to cite these papers, but we appreciate if you do
You receive ORCA, which is the product of decades of hard work by many enthusiastic individuals, for free
The only thing we kindly ask in return is that you cite our papers,
We deeply appreciate it, if you show your appreciation for ORCA by not just citing the generic ORCA reference.

Please note that relegating all ORCA citations to the supporting information does *not* help us.
SI sections are not indexed - citations you put there will not count into any citation statistics
But we need these citations in order to attract the funding resources that allow us to do what we are doing

Therefore, if you are a happy ORCA user, please consider citing a few of the papers listed below in the main body of your paper

In addition to the list printed below, the program has created the file calc.bibtex that contains the list in bibtex format
You can import this file easily into all common literature databanks and citation aid programs


List of essential papers. We consider these as the minimum necessary citations

  1. Neese,F.
     Software update: the ORCA program system, version 5.0
     WIRES Comput. Molec. Sci., 2022 12(1)e1606
     doi.org/10.1002/wcms.1606

List of papers to cite with high priority. The work reported in these papers was absolutely
necessary for this run to complete.
Our perspective: the developers of density functionals and basis sets usually get cited in chemistry papers
Good! But without the algorithms to do something with them, the functionals or basis sets would not do anything.
Hence, in our opinion, the algorithm design and method developments papers are equally worthy of getting cited

  1. Neese,F.; Hansen,A.; Liakos,D.G.
     Efficient and accurate approximations to the local coupled cluster singles doubles method using a truncated pair natural orbital basis
     J. Chem. Phys., 2009 131 064103
     doi.org/10.1063/1.3173827
  2. Neese,F.; Wennmohs,F.; Hansen,A.
     Efficient and accurate local approximations to coupled-electron pair approaches: An attempt to revive the pair natural orbital method
     J. Chem. Phys., 2009 130 114108
     doi.org/10.1063/1.3086717
  3. Riplinger,C.; Neese,F.
     An efficient and near linear scaling pair natural orbital based local coupled cluster method
     J. Chem. Phys., 2013 138(3)Art. No. 034106
     doi.org/10.1063/1.4773581
  4. Riplinger,C.; Sandhoefer,B.; Hansen,A.; Neese,F.
     Natural triple excitations in local coupled cluster calculations with pair natural orbitals
     J. Chem. Phys., 2013 139(13)Art. No. 134101
     doi.org/10.1063/1.4821834
  5. Riplinger,C.; Pinski,P.; Becker,U.; Valeev,E.F.; Neese,F.
     Sparse maps-A systematic infrastructure for reduced-scaling electronic structure methods. II. Linear scaling domain based pair natural orbital coupled cluster theory
     J. Chem. Phys., 2016 144 
     doi.org/10.1063/1.4939030
  6. Bistoni,G.; Riplinger,C.; Minenkov,Y.; Cavallo,L.; Auer,A.A.; Neese,F.
     Treating Subvalence Correlation Effects in Domain Based Pair Natural Orbital Coupled Cluster Calculations: An Out-of-the-Box Approach
     J. Theo. Comp. Chem., 2017 13 3220-3227
     doi.org/10.1021/acs.jctc.7b00352
  7. Garcia-Rates,M.; Neese,F.
     Effect of the Solute Cavity on the Solvation Energy and its Derivatives within the Framework of the Gaussian Charge Scheme
     J. Comput. Chem., 2020 41 922-939
     doi.org/10.1002/jcc.26139
  8. Garcia-Rates,M.; Becker,U.; Neese,F.
     Implicit solvation in domain based pair natural orbital coupled cluster (DLPNO-CCSD) theory
     J. Comput. Chem., 2021 42 1959-1973
     doi.org/10.1002/jcc.26726
  9. Neese,F.
     The SHARK Integral Generation and Digestion System
     J. Comp. Chem., 2022  1-16
     doi.org/10.1002/jcc.26942

List of suggested additional citations. These are papers that are important in the 'surrounding' of 
of this run, or papers that preceded the highly important papers. If you like your results we are grateful for a citation.

  1. Neese,F.
     The ORCA program system
     WIRES Comput. Molec. Sci., 2012 2(1)73-78
     doi.org/10.1002/wcms.81
  2. Neese,F.
     Software update: the ORCA program system, version 4.0
     WIRES Comput. Molec. Sci., 2018 8(1)1-6
     doi.org/10.1002/wcms.1327
  3. Neese,F.; Wennmohs,F.; Becker,U.; Riplinger,C.
     The ORCA quantum chemistry program package
     J. Chem. Phys., 2020 152 Art. No. L224108
     doi.org/10.1063/5.0004608

List of optional additional citations

  1. Neese,F.
     Approximate second-order SCF convergence for spin unrestricted wavefunctions
     Chem. Phys. Lett., 2000 325(1-3)93-98
     doi.org/10.1016/s0009-2614(00)00662-x

Timings for individual modules:

Sum of individual times          ...      253.013 sec (=   4.217 min)
Startup calculation              ...        2.393 sec (=   0.040 min)   0.9 %
SCF iterations                   ...       18.251 sec (=   0.304 min)   7.2 %
Property integrals               ...        0.409 sec (=   0.007 min)   0.2 %
Property calculations            ...        0.338 sec (=   0.006 min)   0.1 %
MDCI module                      ...      231.621 sec (=   3.860 min)  91.5 %
                             ****ORCA TERMINATED NORMALLY****
TOTAL RUN TIME: 0 days 0 hours 4 minutes 13 seconds 279 msec
'calc.bibtex' -> '/hsnfs/users/frank/ThermodynamicMap/23Dimethyl/2/SP/calc.bibtex'
'calc.cpcm' -> '/hsnfs/users/frank/ThermodynamicMap/23Dimethyl/2/SP/calc.cpcm'
'calc.cpcm_corr' -> '/hsnfs/users/frank/ThermodynamicMap/23Dimethyl/2/SP/calc.cpcm_corr'
'calc.densities' -> '/hsnfs/users/frank/ThermodynamicMap/23Dimethyl/2/SP/calc.densities'
'calc.densitiesinfo' -> '/hsnfs/users/frank/ThermodynamicMap/23Dimethyl/2/SP/calc.densitiesinfo'
'calc.err' -> '/hsnfs/users/frank/ThermodynamicMap/23Dimethyl/2/SP/calc.err'
'calc.gbw' -> '/hsnfs/users/frank/ThermodynamicMap/23Dimethyl/2/SP/calc.gbw'
'calc.ges' -> '/hsnfs/users/frank/ThermodynamicMap/23Dimethyl/2/SP/calc.ges'
'calc.job' -> '/hsnfs/users/frank/ThermodynamicMap/23Dimethyl/2/SP/calc.job'
'calc.loc' -> '/hsnfs/users/frank/ThermodynamicMap/23Dimethyl/2/SP/calc.loc'
'calc.property.txt' -> '/hsnfs/users/frank/ThermodynamicMap/23Dimethyl/2/SP/calc.property.txt'
'calc.xyz' -> '/hsnfs/users/frank/ThermodynamicMap/23Dimethyl/2/SP/calc.xyz'
cp: cannot stat 'calc.asa.inp': No such file or directory
cp: missing destination file operand after '/hsnfs/users/frank/ThermodynamicMap/23Dimethyl/2/SP/'
Try 'cp --help' for more information.
cp: cannot stat 'calc.pc.tmp': No such file or directory
cp: cannot stat 'calc.QM2.pc.tmp': No such file or directory
