# Supplementary material for: Bro̷nsted Acid-Catalyzed Reduction of Furans
Source: J Am Chem Soc. 2025 Feb 19;147(9):7932–8. doi: 10.1021/jacs.4c18485 (PMC11887439; doi:10.1021/jacs.4c18485)
Supplement: Supplementary file 2 — ja4c18485_si_002.zip [file ja4c18485_si_002.zip › AllCoordinates/23-Dimethyl-Furan/2_2/calc.mpi8.out]

! Job execution by suborca V 10.00 !
Job started from head1.mpi-muelheim.mpg.de, running /hsnfs/software/orca/orca_stable_directory/orca_stable_20240726/orca on xe31th12.mpi-muelheim.mpg.de in /usr/scratch/frank/calc__8525780 (/bin/ksh)
Job execution start: Fri Jul 26 15:12:14 CEST 2024
Shared library path: /hsnfs/software/openmpi-4.1.0/lib:/hsnfs/software/orca/orca_stable_directory/orca_stable_20240726:/hsnfs/software/themis/llvm-14.0.1/lib::/hsnfs/software/cfour-2.1/lib:/hsnfs/software/orca/orca_stable:/usr/users/openmpi-2.0.4/lib:/opt/intel/lib/intel64:/opt/intel/mkl/lib/intel64
SLURM Job ID is: 8525780
SLURM_JOB_NODELIST: xe31th12
Maxcore enforced by SLURM: 9600 MB per core
Expanded nodelist (1 nodes):
xe31th12

                                 *****************
                                 * O   R   C   A *
                                 *****************

                                            #,                                       
                                            ###                                      
                                            ####                                     
                                            #####                                    
                                            ######                                   
                                           ########,                                 
                                     ,,################,,,,,                         
                               ,,#################################,,                 
                          ,,##########################################,,             
                       ,#########################################, ''#####,          
                    ,#############################################,,   '####,        
                  ,##################################################,,,,####,       
                ,###########''''           ''''###############################       
              ,#####''   ,,,,##########,,,,          '''####'''          '####       
            ,##' ,,,,###########################,,,                        '##       
           ' ,,###''''                  '''############,,,                           
         ,,##''                                '''############,,,,        ,,,,,,###''
      ,#''                                            '''#######################'''  
     '                                                          ''''####''''         
             ,#######,   #######,   ,#######,      ##                                
            ,#'     '#,  ##    ##  ,#'     '#,    #''#        ,####,   ,####,        
            ##       ##  ##   ,#'  ##            #'  '#       #'       #'  '#        
            ##       ##  #######   ##           ,######,      #####,   #    #        
            '#,     ,#'  ##    ##  '#,     ,#' ,#      #,     #,   #   #,  ,#        
             '#######'   ##     ##  '#######'  #'      '#     '####' # '####'        


                #########################################################
                #                        -***-                          #
                #          Department of theory and spectroscopy        #
                #                                                       #
                #                      Frank Neese                      #
                #                                                       #
                #     Directorship, Architecture, Infrastructure        #
                #                    SHARK, DRIVERS                     #
                #        Core code/Algorithms in most modules           #
                #                                                       #
                #        Max Planck Institute fuer Kohlenforschung      #
                #                Kaiser Wilhelm Platz 1                 #
                #                 D-45470 Muelheim/Ruhr                 #
                #                      Germany                          #
                #                                                       #
                #                  All rights reserved                  #
                #                        -***-                          #
                #########################################################


                         Program Version 6.0.x  -   STABLE   -
                                (GIT: $d6293895$)
                ($2024-07-24 15:24:10 +0200 $)

                         (BUILD: $Fri 26 Jul 2024 01:03:43 AM CEST$)


 With contributions from (in alphabetic order):
   Daniel Aravena         : Magnetic Suceptibility
   Michael Atanasov       : Ab Initio Ligand Field Theory (pilot matlab implementation)
   Alexander A. Auer      : GIAO ZORA, VPT2 properties, NMR spectrum
   Ute Becker             : All parallelization in ORCA, NUMFREQ, NUMCALC
   Giovanni Bistoni       : ED, misc. LED, open-shell LED, HFLD
   Martin Brehm           : Molecular dynamics
   Dmytro Bykov           : pre 5.0 version of the SCF Hessian
   Marcos Casanova-Páez   : Triplet and SCS-CIS(D). UHF-(DLPNO)-IP/EA/STEOM-CCSD. UHF-CVS-IP/STEOM-CCSD
   Vijay G. Chilkuri      : MRCI spin determinant printing, contributions to CSF-ICE
   Pauline Colinet        : FMM embedding
   Dipayan Datta          : RHF DLPNO-CCSD density
   Achintya Kumar Dutta   : EOM-CC, STEOM-CC
   Nicolas Foglia         : Exact transition moments, OPA infrastructure, MCD improvements
   Dmitry Ganyushin       : Spin-Orbit,Spin-Spin,Magnetic field MRCI
   Miquel Garcia          : C-PCM and meta-GGA Hessian, CCSD/C-PCM, Gaussian charge scheme
   Tiago L. C. Gouveia    : GS-ROHF, GS-ROCIS
   Yang Guo               : DLPNO-NEVPT2, F12-NEVPT2, CIM, IAO-localization
   Andreas Hansen         : Spin unrestricted coupled pair/coupled cluster methods
   Ingolf Harden          : AUTO-CI MPn and infrastructure 
   Benjamin Helmich-Paris : MC-RPA, TRAH-(SCF,CASSCF), AVAS, COSX integrals, SCF dyn. polar.
   Lee Huntington         : MR-EOM, pCC
   Robert Izsak           : Overlap fitted RIJCOSX, COSX-SCS-MP3, EOM
   Riya Kayal             : Wick's Theorem for AUTO-CI, AUTO-CI UHF-CCSDT
   Emily Kempfer          : AUTO-CI, RHF CISDT and CCSDT
   Christian Kollmar      : KDIIS, OOCD, Brueckner-CCSD(T), CCSD density, CASPT2, CASPT2-K, improved NEVPT2
   Axel Koslowski         : Symmetry handling
   Simone Kossmann        : Meta GGA functionals, TD-DFT gradient, OOMP2, (MP2 Hessian; deprecated post 5.0)
   Lucas Lang             : DCDCAS
   Marvin Lechner         : AUTO-CI (C++ implementation), FIC-MRCC
   Spencer Leger          : CASSCF response
   Dagmar Lenk            : GEPOL surface, SMD, ORCA-2-JSON
   Dimitrios Liakos       : Extrapolation schemes; Compound Job, initial MDCI parallelization
   Dimitrios Manganas     : Further ROCIS development; embedding schemes. LFT, Crystal Embedding
   Dimitrios Pantazis     : SARC Basis sets
   Anastasios Papadopoulos: AUTO-CI, single reference methods and gradients
   Taras Petrenko         : pre 6.0 DFT Hessian and TD-DFT gradient, (ASA, deprecated), ECA, 1-Electron XAS/XES, NRVS
   Peter Pinski           : DLPNO-MP2, DLPNO-MP2 Gradient
   Christoph Reimann      : Effective Core Potentials
   Marius Retegan         : Local ZFS, SOC
   Christoph Riplinger    : Optimizer, TS searches, QM/MM, DLPNO-CCSD(T), (RO)-DLPNO pert. Triples
   Michael Roemelt        : Original ROCIS implementation
   Masaaki Saitow         : Open-shell DLPNO-CCSD energy and density
   Barbara Sandhoefer     : DKH picture change effects
   Kantharuban Sivalingam : CASSCF convergence/infrastructure, NEVPT2 and variants, FIC-MRCI
   Bernardo de Souza      : ESD, SOC TD-DFT
   Georgi Stoychev        : AutoAux, RI-MP2 NMR, DLPNO-MP2 response, X2C
   Van Anh Tran           : RI-MP2 g-tensors
   Willem Van den Heuvel  : Paramagnetic NMR
   Zikuan Wang            : NOTCH, Electric field optimization 
   Frank Wennmohs         : Technical directorship and infrastructure
   Hang Xu                : AUTO-CI-Response properties 


 We gratefully acknowledge several colleagues who have allowed us to
 interface, adapt or use parts of their codes:
   Stefan Grimme, W. Hujo, H. Kruse, P. Pracht,  : VdW corrections, initial TS optimization,
                  C. Bannwarth, S. Ehlert,         DFT functionals, gCP, sTDA/sTD-DF
                  L. Wittmann, M. Mueller
   Ed Valeev, F. Pavosevic, A. Kumar             : LibInt (2-el integral package), F12 methods
   Garnet Chan, S. Sharma, J. Yang, R. Olivares  : DMRG
   Ulf Ekstrom                                   : XCFun DFT Library
   Mihaly Kallay                                 : mrcc  (arbitrary order and MRCC methods)
   Frank Weinhold                                : gennbo (NPA and NBO analysis)
   Simon Mueller                                 : openCOSMO-RS
   Christopher J. Cramer and Donald G. Truhlar   : smd solvation model
   Lars Goerigk                                  : TD-DFT with DH, B97 family of functionals
   V. Asgeirsson, H. Jonsson                     : NEB implementation
   FAccTs GmbH                                   : IRC, NEB, NEB-TS, DLPNO-Multilevel, CI-OPT
                                                   MM, QMMM, 2- and 3-layer-ONIOM, Crystal-QMMM,
                                                   LR-CPCM, SF, NACMEs, symmetry and pop. for TD-DFT,
                                                   nearIR, NL-DFT gradient (VV10), updates on ESD,
                                                   ML-optimized integration grids, MBIS, APM,
                                                   GOAT, DOCKER, SOLVATOR, interface openCOSMO-RS
   S Lehtola, MJT Oliveira, MAL Marques          : LibXC Library
   Liviu Ungur et al                             : ANISO software


 Your calculation uses the libint2 library for the computation of 2-el integrals
 For citations please refer to: http://libint.valeyev.net

 Your ORCA version has been built with support for libXC version: 6.2.2
 For citations please refer to: https://libxc.gitlab.io

 This ORCA versions uses:
   CBLAS   interface :  Fast vector & matrix operations
   LAPACKE interface :  Fast linear algebra routines
   SCALAPACK package :  Parallel linear algebra routines
   Shared memory     :  Shared parallel matrices
   BLAS/LAPACK       :  OpenBLAS 0.3.26  USE64BITINT DYNAMIC_ARCH NO_AFFINITY Haswell SINGLE_THREADED
        Core in use  :  Haswell
   Copyright (c) 2011-2014, The OpenBLAS Project


NOTE: MaxCore=8000 MB was set to SCF,MP2,MDCI,CIPSI,MRCI and CIS
      => If you want to overwrite this, your respective input block should be placed after the MaxCore statement
Your calculation utilizes the atom-pairwise dispersion correction
with the Becke-Johnson damping scheme (D3BJ)


================================================================================

----- Orbital basis set information -----
Your calculation utilizes the basis: def2-SVP
   F. Weigend and R. Ahlrichs, Phys. Chem. Chem. Phys. 7, 3297 (2005).

----- AuxJ basis set information -----
Your calculation utilizes the auxiliary basis: def2/J
   F. Weigend, Phys. Chem. Chem. Phys. 8, 1057 (2006).

----- AuxC basis set information -----
Your calculation utilizes the auxiliary basis: def2-SVP/C
  H-La, Hf-Rn : A. Hellweg, C. Hattig, S. Hofener and W. Klopper, Theor. Chem. Acc. 117, 587 (2007).
        Ce-Lu : J. Chmela and M. E. Harding, Mol. Phys. (2018).

================================================================================
                                        WARNINGS
                       Please study these warnings very carefully!
================================================================================


WARNING: The frozen-core approximation for MP2-gradient calculations is turned on by default.

WARNING: Geometry Optimization
  ===> : Switching off AutoStart
         For restart on a previous wavefunction, please use MOREAD

WARNING: The frozen-core approximation is turned on by default for 
         the MP2 part of double-hybrid DFT.

================================================================================
                                       INPUT FILE
================================================================================
NAME = calc.inp
|  1> ! RI-B2PLYP D3BJ  def2-SVP def2-SVP/C RIJCOSX def2/J  TightOpt NumFreq
|  2> 
|  3> %cpcm
|  4> epsilon 16.7                    # Dielectric constant
|  5> refrac 1.275   
|  6> SURFACETYPE VDW_GAUSSIAN
|  7> end
|  8> 
|  9> %geom
| 10> MaxIter 100
| 11> end
| 12> 
| 13> 
| 14> %PAL NPROCS 8 END
| 15> 
| 16> %maxcore 8000
| 17> 
| 18> 
| 19> * xyz 1 1
| 20> C        0.9428687599      0.0055598013     -0.0207019668                 
| 21> C        2.4360831336      0.0620697795     -0.2608358643                 
| 22> C        3.1891865020      1.1761064702     -0.0841881617                 
| 23> C        2.7947945500      2.6272543131     -0.0381114137                 
| 24> C        4.5714847332      0.7351190245     -0.0449850216                 
| 25> C        4.5009468542     -0.6325912282     -0.0031608150                 
| 26> O        3.2112621963     -1.0209128735      0.0025206688                 
| 27> H        0.4574497616      0.9981285543     -0.0180378826                 
| 28> H        0.6704593604     -0.5684951027      0.8909709061                 
| 29> H        0.4792402097     -0.5550912692     -0.8684693021                 
| 30> H        1.7022145087      2.7816431374     -0.0581968292                 
| 31> H        3.2350063246      3.1327206114     -0.9239888026                 
| 32> H        3.2102707657      3.1101654827      0.8733159535                 
| 33> H        5.4627734411      1.3464865908     -0.0565387935                 
| 34> H        5.3442994892     -1.3062471458      0.0111611384                 
| 35> H        2.4316118863      0.0301461711     -1.3488204875                 
| 36> *
| 37> 
| 38>                          ****END OF INPUT****
================================================================================

                       *****************************
                       * Geometry Optimization Run *
                       *****************************

Geometry optimization settings:
Update method            Update   .... BFGS
Choice of coordinates    CoordSys .... (2022) Redundant Internals
Initial Hessian          InHess   .... Almloef's Model
Max. no of cycles        MaxIter  .... 100

Convergence Tolerances:
Energy Change            TolE     ....  1.0000e-06 Eh
Max. Gradient            TolMAXG  ....  1.0000e-04 Eh/bohr
RMS Gradient             TolRMSG  ....  3.0000e-05 Eh/bohr
Max. Displacement        TolMAXD  ....  1.0000e-03 bohr
RMS Displacement         TolRMSD  ....  6.0000e-04 bohr
Strict Convergence                .... False

------------------------------------------------------------------------------
                        ORCA OPTIMIZATION COORDINATE SETUP
------------------------------------------------------------------------------

The optimization will be done in redundant internal coordinates (2022)
Making redundant internal coordinates   ...  (2022 redundants) done
Evaluating the initial hessian          ...  (Almloef) done
Evaluating the coordinates              ...  done
Calculating the B-matrix                .... done
Calculating the G-matrix                .... done
Diagonalizing the G-matrix              .... done
The first mode is                       ....   31
The number of degrees of freedom        ....   42

    -----------------------------------------------------------------
                    Redundant Internal Coordinates


    -----------------------------------------------------------------
         Definition                    Initial Value    Approx d2E/dq
    -----------------------------------------------------------------
      1. B(C   1,C   0)                  1.5135         0.396985   
      2. B(C   2,C   1)                  1.3563         0.707237   
      3. B(C   3,C   2)                  1.5045         0.410273   
      4. B(C   4,C   2)                  1.4515         0.498508   
      5. B(C   5,C   4)                  1.3702         0.672019   
      6. B(O   6,C   5)                  1.3469         0.655624   
      7. B(O   6,C   1)                  1.3576         0.630301   
      8. B(H   7,C   0)                  1.1049         0.340903   
      9. B(H   8,C   0)                  1.1113         0.333049   
     10. B(H   9,C   0)                  1.1171         0.325935   
     11. B(H  10,C   3)                  1.1036         0.342530   
     12. B(H  11,C   3)                  1.1109         0.333507   
     13. B(H  12,C   3)                  1.1120         0.332153   
     14. B(H  13,C   4)                  1.0809         0.372370   
     15. B(H  14,C   5)                  1.0795         0.374299   
     16. B(H  15,C   1)                  1.0885         0.362140   
     17. A(C   1,C   0,H   9)          107.9265         0.322256   
     18. A(H   7,C   0,H   9)          105.6844         0.283905   
     19. A(H   8,C   0,H   9)          105.1645         0.282879   
     20. A(H   7,C   0,H   8)          110.7557         0.284860   
     21. A(C   1,C   0,H   8)          113.0364         0.323398   
     22. A(C   1,C   0,H   7)          113.5965         0.324638   
     23. A(C   2,C   1,O   6)          108.2352         0.442895   
     24. A(C   2,C   1,H  15)           99.0073         0.361239   
     25. A(O   6,C   1,H  15)           99.9535         0.352052   
     26. A(C   0,C   1,C   2)          123.9077         0.410381   
     27. A(C   0,C   1,O   6)          120.1845         0.399535   
     28. A(C   0,C   1,H  15)           98.8268         0.327884   
     29. A(C   1,C   2,C   4)          106.4259         0.427380   
     30. A(C   3,C   2,C   4)          122.8112         0.388142   
     31. A(C   1,C   2,C   3)          130.5947         0.412785   
     32. A(H  11,C   3,H  12)          107.9363         0.283771   
     33. A(H  10,C   3,H  12)          108.9087         0.284951   
     34. A(C   2,C   3,H  12)          110.2450         0.325008   
     35. A(H  10,C   3,H  11)          108.3090         0.285132   
     36. A(C   2,C   3,H  11)          108.0940         0.325225   
     37. A(C   2,C   3,H  10)          113.1972         0.326657   
     38. A(C   5,C   4,H  13)          127.4006         0.359812   
     39. A(C   2,C   4,H  13)          127.8186         0.342110   
     40. A(C   2,C   4,C   5)          104.7780         0.423490   
     41. A(O   6,C   5,H  14)          124.6180         0.356398   
     42. A(C   4,C   5,H  14)          125.6707         0.360128   
     43. A(C   4,C   5,O   6)          109.7074         0.441960   
     44. A(C   1,O   6,C   5)          108.4170         0.434014   
     45. D(O   6,C   1,C   0,H   8)     37.8641         0.012511   
     46. D(O   6,C   1,C   0,H   9)    -78.0054         0.012511   
     47. D(O   6,C   1,C   0,H   7)    165.1631         0.012511   
     48. D(C   2,C   1,C   0,H   8)   -107.9428         0.012511   
     49. D(C   2,C   1,C   0,H   7)     19.3561         0.012511   
     50. D(C   2,C   1,C   0,H   9)    136.1876         0.012511   
     51. D(C   3,C   2,C   1,C   0)    -20.4498         0.038393   
     52. D(C   4,C   2,C   1,C   0)    164.2646         0.038393   
     53. D(C   3,C   2,C   1,H  15)     86.6328         0.038393   
     54. D(C   4,C   2,C   1,O   6)     15.0264         0.038393   
     55. D(C   3,C   2,C   1,O   6)   -169.6880         0.038393   
     56. D(H  11,C   3,C   2,C   1)   -113.5019         0.012466   
     57. D(H  10,C   3,C   2,C   4)   -178.9123         0.012466   
     58. D(H  11,C   3,C   2,C   4)     61.1159         0.012466   
     59. D(H  10,C   3,C   2,C   1)      6.4699         0.012466   
     60. D(H  12,C   3,C   2,C   1)    128.7348         0.012466   
     61. D(H  13,C   4,C   2,C   3)     -5.0658         0.016926   
     62. D(H  13,C   4,C   2,C   1)    170.6758         0.016926   
     63. D(C   5,C   4,C   2,C   3)    175.5106         0.016926   
     64. D(C   5,C   4,C   2,C   1)     -8.7478         0.016926   
     65. D(H  14,C   5,C   4,H  13)     -0.8863         0.031599   
     66. D(H  14,C   5,C   4,C   2)    178.5405         0.031599   
     67. D(O   6,C   5,C   4,H  13)    179.8034         0.031599   
     68. D(O   6,C   5,C   4,C   2)     -0.7698         0.031599   
     69. D(C   1,O   6,C   5,H  14)   -169.2106         0.031813   
     70. D(C   1,O   6,C   5,C   4)     10.1086         0.031813   
     71. D(C   5,O   6,C   1,H  15)     87.1518         0.032254   
     72. D(C   5,O   6,C   1,C   2)    -15.8614         0.032254   
     73. D(C   5,O   6,C   1,C   0)   -166.4504         0.032254   
    -----------------------------------------------------------------

Number of atoms                         .... 16
Number of degrees of freedom            .... 73


         *************************************************************
         *                GEOMETRY OPTIMIZATION CYCLE   1            *
         *************************************************************
---------------------------------
CARTESIAN COORDINATES (ANGSTROEM)
---------------------------------
  C      0.942869    0.005560   -0.020702
  C      2.436083    0.062070   -0.260836
  C      3.189187    1.176106   -0.084188
  C      2.794795    2.627254   -0.038111
  C      4.571485    0.735119   -0.044985
  C      4.500947   -0.632591   -0.003161
  O      3.211262   -1.020913    0.002521
  H      0.457450    0.998129   -0.018038
  H      0.670459   -0.568495    0.890971
  H      0.479240   -0.555091   -0.868469
  H      1.702215    2.781643   -0.058197
  H      3.235006    3.132721   -0.923989
  H      3.210271    3.110165    0.873316
  H      5.462773    1.346487   -0.056539
  H      5.344299   -1.306247    0.011161
  H      2.431612    0.030146   -1.348820

----------------------------
CARTESIAN COORDINATES (A.U.)
----------------------------
  NO LB      ZA    FRAG     MASS         X           Y           Z
   0 C     6.0000    0    12.011    1.781764    0.010507   -0.039121
   1 C     6.0000    0    12.011    4.603530    0.117295   -0.492908
   2 C     6.0000    0    12.011    6.026689    2.222519   -0.159093
   3 C     6.0000    0    12.011    5.281396    4.964791   -0.072020
   4 C     6.0000    0    12.011    8.638854    1.389174   -0.085009
   5 C     6.0000    0    12.011    8.505557   -1.195424   -0.005973
   6 O     8.0000    0    15.999    6.068406   -1.929246    0.004763
   7 H     1.0000    0     1.008    0.864455    1.886190   -0.034087
   8 H     1.0000    0     1.008    1.266985   -1.074300    1.683691
   9 H     1.0000    0     1.008    0.905633   -1.048970   -1.641169
  10 H     1.0000    0     1.008    3.216719    5.256544   -0.109976
  11 H     1.0000    0     1.008    6.113276    5.919984   -1.746086
  12 H     1.0000    0     1.008    6.066533    5.877361    1.650328
  13 H     1.0000    0     1.008   10.323146    2.544491   -0.106843
  14 H     1.0000    0     1.008   10.099262   -2.468449    0.021091
  15 H     1.0000    0     1.008    4.595081    0.056968   -2.548901

--------------------------------
INTERNAL COORDINATES (ANGSTROEM)
--------------------------------
 C      0   0   0     0.000000000000     0.00000000     0.00000000
 C      1   0   0     1.513455262698     0.00000000     0.00000000
 C      2   1   0     1.356262084759   123.90769594     0.00000000
 C      3   2   1     1.504492652179   130.59472964   339.55021873
 C      3   2   1     1.451466573310   106.42590399   164.26463324
 C      5   3   2     1.370166483305   104.77796025   351.25215773
 O      6   5   3     1.346889934735   109.70737918   359.23022468
 H      1   2   3     1.104912408604   113.59650254    19.35610647
 H      1   2   3     1.111257549322   113.03636045   252.05715713
 H      1   2   3     1.117134956133   107.92647250   136.18762972
 H      4   3   2     1.103616998615   113.19720688     6.46989108
 H      4   3   2     1.110883132187   108.09400089   246.49811935
 H      4   3   2     1.111990795474   110.24500034   128.73478976
 H      5   3   2     1.080878971763   127.81864106   170.67575762
 H      6   5   3     1.079472593736   125.67071595   178.54049780
 H      2   1   3     1.088462056824    98.82681885   252.82556086

---------------------------
INTERNAL COORDINATES (A.U.)
---------------------------
 C      0   0   0     0.000000000000     0.00000000     0.00000000
 C      1   0   0     2.860015962442     0.00000000     0.00000000
 C      2   1   0     2.562963906016   123.90769594     0.00000000
 C      3   2   1     2.843079083116   130.59472964   339.55021873
 C      3   2   1     2.742874316098   106.42590399   164.26463324
 C      5   3   2     2.589239411324   104.77796025   351.25215773
 O      6   5   3     2.545253109183   109.70737918   359.23022468
 H      1   2   3     2.087981854233   113.59650254    19.35610647
 H      1   2   3     2.099972432470   113.03636045   252.05715713
 H      1   2   3     2.111079121722   107.92647250   136.18762972
 H      4   3   2     2.085533884122   113.19720688     6.46989108
 H      4   3   2     2.099264886626   108.09400089   246.49811935
 H      4   3   2     2.101358066886   110.24500034   128.73478976
 H      5   3   2     2.042565240546   127.81864106   170.67575762
 H      6   5   3     2.039907571236   125.67071595   178.54049780
 H      2   1   3     2.056895194562    98.82681885   252.82556086

---------------------
BASIS SET INFORMATION
---------------------
There are 3 groups of distinct atoms

 Group   1 Type C   : 7s4p1d contracted to 3s2p1d pattern {511/31/1}
 Group   2 Type O   : 7s4p1d contracted to 3s2p1d pattern {511/31/1}
 Group   3 Type H   : 4s1p contracted to 2s1p pattern {31/1}

Atom   0C    basis set group =>   1
Atom   1C    basis set group =>   1
Atom   2C    basis set group =>   1
Atom   3C    basis set group =>   1
Atom   4C    basis set group =>   1
Atom   5C    basis set group =>   1
Atom   6O    basis set group =>   2
Atom   7H    basis set group =>   3
Atom   8H    basis set group =>   3
Atom   9H    basis set group =>   3
Atom  10H    basis set group =>   3
Atom  11H    basis set group =>   3
Atom  12H    basis set group =>   3
Atom  13H    basis set group =>   3
Atom  14H    basis set group =>   3
Atom  15H    basis set group =>   3
---------------------------------
AUXILIARY/J BASIS SET INFORMATION
---------------------------------
There are 3 groups of distinct atoms

 Group   1 Type C   : 12s5p4d2f1g contracted to 6s4p3d1f1g pattern {711111/2111/211/2/1}
 Group   2 Type O   : 12s5p4d2f1g contracted to 6s4p3d1f1g pattern {711111/2111/211/2/1}
 Group   3 Type H   : 5s2p1d contracted to 3s1p1d pattern {311/2/1}

Atom   0C    basis set group =>   1
Atom   1C    basis set group =>   1
Atom   2C    basis set group =>   1
Atom   3C    basis set group =>   1
Atom   4C    basis set group =>   1
Atom   5C    basis set group =>   1
Atom   6O    basis set group =>   2
Atom   7H    basis set group =>   3
Atom   8H    basis set group =>   3
Atom   9H    basis set group =>   3
Atom  10H    basis set group =>   3
Atom  11H    basis set group =>   3
Atom  12H    basis set group =>   3
Atom  13H    basis set group =>   3
Atom  14H    basis set group =>   3
Atom  15H    basis set group =>   3
---------------------------------
AUXILIARY/C BASIS SET INFORMATION
---------------------------------
There are 3 groups of distinct atoms

 Group   1 Type C   : 8s6p5d3f contracted to 6s5p4d1f pattern {311111/21111/2111/3}
 Group   2 Type O   : 8s6p5d3f contracted to 6s5p4d1f pattern {311111/21111/2111/3}
 Group   3 Type H   : 4s3p2d contracted to 3s2p1d pattern {211/21/2}

Atom   0C    basis set group =>   1
Atom   1C    basis set group =>   1
Atom   2C    basis set group =>   1
Atom   3C    basis set group =>   1
Atom   4C    basis set group =>   1
Atom   5C    basis set group =>   1
Atom   6O    basis set group =>   2
Atom   7H    basis set group =>   3
Atom   8H    basis set group =>   3
Atom   9H    basis set group =>   3
Atom  10H    basis set group =>   3
Atom  11H    basis set group =>   3
Atom  12H    basis set group =>   3
Atom  13H    basis set group =>   3
Atom  14H    basis set group =>   3
Atom  15H    basis set group =>   3


           ************************************************************
           *        Program running with 8 parallel MPI-processes     *
           *              working on a common directory               *
           ************************************************************
------------------------------------------------------------------------------
                             ORCA STARTUP CALCULATIONS
                           -- RI-GTO INTEGRALS CHOSEN --
------------------------------------------------------------------------------
------------------------------------------------------------------------------
                   ___                                                        
                  /   \      - P O W E R E D   B Y -                         
                 /     \                                                     
                 |  |  |   _    _      __       _____    __    __             
                 |  |  |  | |  | |    /  \     |  _  \  |  |  /  |          
                  \  \/   | |  | |   /    \    | | | |  |  | /  /          
                 / \  \   | |__| |  /  /\  \   | |_| |  |  |/  /          
                |  |  |   |  __  | /  /__\  \  |    /   |      \           
                |  |  |   | |  | | |   __   |  |    \   |  |\   \          
                \     /   | |  | | |  |  |  |  | |\  \  |  | \   \       
                 \___/    |_|  |_| |__|  |__|  |_| \__\ |__|  \__/        
                                                                              
                      - O R C A' S   B I G   F R I E N D -                    
                                      &                                       
                       - I N T E G R A L  F E E D E R -                       
                                                                              
 v1 FN, 2020, v2 2021, v3 2022-2024                                           
------------------------------------------------------------------------------


----------------------
SHARK INTEGRAL PACKAGE
----------------------

Number of atoms                             ...     16
Number of basis functions                   ...    143
Number of shells                            ...     69
Maximum angular momentum                    ...      2
Integral batch strategy                     ... SHARK/LIBINT Hybrid
RI-J (if used) integral strategy            ... SPLIT-RIJ (Revised 2003 algorithm where possible)
Printlevel                                  ...      1
Contraction scheme used                     ... SEGMENTED contraction
Prescreening option                         ... SCHWARTZ
   Thresh                                   ... 1.000e-12
   Tcut                                     ... 1.000e-14
   Tpresel                                  ... 1.000e-14 
Coulomb Range Separation                    ... NOT USED
Exchange Range Separation                   ... NOT USED
Multipole approximations                    ... NOT USED
Finite Nucleus Model                        ... NOT USED
CABS basis                                  ... NOT available
Auxiliary Coulomb fitting basis             ... AVAILABLE
   # of basis functions in Aux-J            ...    442
   # of shells in Aux-J                     ...    150
   Maximum angular momentum in Aux-J        ...      4
Auxiliary J/K fitting basis                 ... NOT available
Auxiliary Correlation fitting basis         ... AVAILABLE
   # of basis functions in Aux-C            ...    462
   # of shells in Aux-C                     ...    166
   Maximum angular momentum in Aux-C        ...      3
Auxiliary 'external' fitting basis          ... NOT available

Checking pre-screening integrals            ... done (  0.0 sec) Dimension = 69
Check shell pair data                       ... done (  0.0 sec)
Shell pair information
Shell pair cut-off parameter TPreSel        ...   1.0e-14
Total number of shell pairs                 ...      2415
Shell pairs after pre-screening             ...      2374
Total number of primitive shell pairs       ...      8503
Primitive shell pairs kept                  ...      6553
          la=0 lb=0:    764 shell pairs
          la=1 lb=0:    877 shell pairs
          la=1 lb=1:    272 shell pairs
          la=2 lb=0:    272 shell pairs
          la=2 lb=1:    161 shell pairs
          la=2 lb=2:     28 shell pairs

Calculating one electron integrals          ... done (  0.0 sec)
Calculating RI/J V-Matrix + Cholesky decomp.... done (  0.0 sec)
Calculating RI/C V-Matrix + Cholesky decomp.... done (  0.0 sec)
Calculating Nuclear repulsion               ... done (  0.0 sec) ENN=    305.656317222964 Eh

Diagonalization of the overlap matrix:
Smallest eigenvalue                        ... 6.476e-04
Time for diagonalization                   ...    0.010 sec
Threshold for overlap eigenvalues          ... 1.000e-07
Number of eigenvalues below threshold      ... 0
Time for construction of square roots      ...    0.002 sec
Total time needed                          ...    0.012 sec

-------------------
DFT GRID GENERATION
-------------------

General Integration Accuracy     IntAcc      ... 4.388
Radial Grid Type                 RadialGrid  ... OptM3 with GC (2021)
Angular Grid (max. ang.)         AngularGrid ... 4 (Lebedev-302)
Angular grid pruning method      GridPruning ... 4 (adaptive)
Weight generation scheme         WeightScheme... mBecke (2022)
Basis function cutoff            BFCut       ... 1.0000e-12
Integration weight cutoff        WCut        ... 1.0000e-14
Partially contracted basis set               ... off
Rotationally invariant grid construction     ... off
Angular grids for H and He will be reduced by one unit

Total number of grid points                  ...    71008
Total number of batches                      ...     1116
Average number of points per batch           ...       63
Average number of grid points per atom       ...     4438

--------------------
COSX GRID GENERATION
--------------------

GRIDX 1
-------
General Integration Accuracy     IntAcc      ... 3.816
Radial Grid Type                 RadialGrid  ... OptM3 with GC (2021)
Angular Grid (max. ang.)         AngularGrid ... 1 (Lebedev-50)
Angular grid pruning method      GridPruning ... 4 (adaptive)
Weight generation scheme         WeightScheme... mBecke (2022)
Basis function cutoff            BFCut       ... 1.0000e-12
Integration weight cutoff        WCut        ... 1.0000e-14
Partially contracted basis set               ... on
Rotationally invariant grid construction     ... off
Angular grids for H and He will be reduced by one unit

Total number of grid points                  ...     9108
Total number of batches                      ...       81
Average number of points per batch           ...      112
Average number of grid points per atom       ...      569
UseSFitting                                  ... on

GRIDX 2
-------
General Integration Accuracy     IntAcc      ... 4.020
Radial Grid Type                 RadialGrid  ... OptM3 with GC (2021)
Angular Grid (max. ang.)         AngularGrid ... 2 (Lebedev-110)
Angular grid pruning method      GridPruning ... 4 (adaptive)
Weight generation scheme         WeightScheme... mBecke (2022)
Basis function cutoff            BFCut       ... 1.0000e-12
Integration weight cutoff        WCut        ... 1.0000e-14
Partially contracted basis set               ... on
Rotationally invariant grid construction     ... off
Angular grids for H and He will be reduced by one unit

Total number of grid points                  ...    19419
Total number of batches                      ...      163
Average number of points per batch           ...      119
Average number of grid points per atom       ...     1214
UseSFitting                                  ... on

GRIDX 3
-------
General Integration Accuracy     IntAcc      ... 4.338
Radial Grid Type                 RadialGrid  ... OptM3 with GC (2021)
Angular Grid (max. ang.)         AngularGrid ... 3 (Lebedev-194)
Angular grid pruning method      GridPruning ... 4 (adaptive)
Weight generation scheme         WeightScheme... mBecke (2022)
Basis function cutoff            BFCut       ... 1.0000e-12
Integration weight cutoff        WCut        ... 1.0000e-14
Partially contracted basis set               ... on
Rotationally invariant grid construction     ... off
Angular grids for H and He will be reduced by one unit

Total number of grid points                  ...    42506
Total number of batches                      ...      342
Average number of points per batch           ...      124
Average number of grid points per atom       ...     2657
UseSFitting                                  ... on
Initializing property integral containers    ... done (  0.0 sec)

SHARK setup successfully completed in   0.8 seconds

Maximum memory used throughout the entire STARTUP-calculation: 19.7 MB


           ************************************************************
           *        Program running with 8 parallel MPI-processes     *
           *              working on a common directory               *
           ************************************************************
-------------------------------------------------------------------------------
                                 ORCA GUESS
                   Start orbitals & Density for SCF / CASSCF
-------------------------------------------------------------------------------

------------
SCF SETTINGS
------------
Hamiltonian:
 Density Functional     Method          .... DFT(GTOs)
 Exchange Functional    Exchange        .... B88
   X-Alpha parameter    XAlpha          ....  0.666667
   Becke's b parameter  XBeta           ....  0.004200
 Correlation Functional Correlation     .... LYP
 LDA part of GGA corr.  LDAOpt          .... VWN-3
 Gradients option       PostSCFGGA      .... off
 Hybrid DFT is turned on
   Fraction HF Exchange ScalHFX         ....  0.530000
   Scaling of DF-GGA-X  ScalDFX         ....  0.470000
   Scaling of DF-GGA-C  ScalDFC         ....  0.730000
   Scaling of DF-LDA-C  ScalLDAC        ....  0.730000
   Perturbative correction              ....  0.270000
   NL short-range parameter             ....  7.800000
 RI-approximation to the Coulomb term is turned on
   Number of AuxJ basis functions       .... 442
   RIJ-COSX (HFX calculated with COS-X)).... on


General Settings:
 Integral files         IntName         .... calc
 Hartree-Fock type      HFTyp           .... RHF
 Total Charge           Charge          ....    1
 Multiplicity           Mult            ....    1
 Number of Electrons    NEL             ....   52
 Basis Dimension        Dim             ....  143
 Nuclear Repulsion      ENuc            ....    305.6563172230 Eh

Convergence Acceleration:
 AO-DIIS                CNVDIIS         .... on
   Start iteration      DIISMaxIt       ....    12
   Startup error        DIISStart       ....  0.200000
   # of expansion vecs  DIISMaxEq       ....     5
   Bias factor          DIISBfac        ....   1.050
   Max. coefficient     DIISMaxC        ....  10.000
 MO-DIIS                CNVKDIIS        .... off
 Trust-Rad. Augm. Hess. CNVTRAH         .... auto
   Auto Start mean grad. ratio tolernc. ....  1.125000
   Auto Start start iteration           ....    50
   Auto Start num. interpolation iter.  ....    10
   Max. Number of Micro iterations      ....    24
   Max. Number of Macro iterations      .... Maxiter - #DIIS iter
   Number of Davidson start vectors     ....     2
   Converg. threshold    (grad. norm)   ....   2.000e-06
   Grad. Scal. Fac. for Micro threshold ....   0.100
   Minimum threshold for Micro iter.    ....   1.000e-02
   NR start threshold (gradient norm)   ....   1.000e-04
   Initial trust radius                 ....   0.400
   Minimum AH scaling param. (alpha)    ....   1.000
   Maximum AH scaling param. (alpha)    .... 1000.000
   Quad. conv. algorithm                .... NR
   White noise on init. David. guess    .... on
   Maximum white noise                  ....   0.010
   Pseudo random numbers                .... off
   Inactive MOs                         .... canonical
   Orbital update algorithm             .... Taylor
   Preconditioner                       .... Diag
   Full preconditioner red. dimension   ....   250
 SOSCF                  CNVSOSCF        .... on
   Start iteration      SOSCFMaxIt      ....   150
   Startup grad/error   SOSCFStart      ....  0.003300
   Hessian update       SOSCFHessUp     .... L-BFGS
 Level Shifting         CNVShift        .... on
   Level shift para.    LevelShift      ....    0.2500
   Turn off err/grad.   ShiftErr        ....    0.0010
 Zerner damping         CNVZerner       .... off
 Static damping         CNVDamp         .... on
   Fraction old density DampFac         ....    0.7000
   Max. Damping (<1)    DampMax         ....    0.9800
   Min. Damping (>=0)   DampMin         ....    0.0000
   Turn off err/grad.   DampErr         ....    0.1000

SCF Procedure:
 Maximum # iterations   MaxIter         ....   125
 SCF integral mode      SCFMode         .... Direct
   Integral package                     .... SHARK and LIBINT hybrid scheme
 Reset frequency        DirectResetFreq ....    20
 Integral Threshold     Thresh          ....  1.000e-12 Eh
 Primitive CutOff       TCut            ....  1.000e-14 Eh

Convergence Tolerance:
 Convergence Check Mode ConvCheckMode   .... Total+1el-Energy
 Convergence forced     ConvForced      .... 0
 Energy Change          TolE            ....  1.000e-09 Eh
 1-El. energy change                    ....  1.000e-06 Eh
 Orbital Gradient       TolG            ....  2.000e-06
 Orbital Rotation angle TolX            ....  2.000e-06
 DIIS Error             TolErr          ....  1.000e-08

------------------------------
INITIAL GUESS: MODEL POTENTIAL
------------------------------
Loading Hartree-Fock densities                     ... done
Calculating cut-offs                               ... done
Initializing the effective Hamiltonian             ... done
Setting up the integral package (SHARK)            ... done
Starting the Coulomb interaction                   ... done (   0.0 sec)
Making the grid                                    ... done (   0.1 sec)
Mapping shells                                     ... done
Starting the XC term evaluation                    ... done (   0.0 sec)
  promolecular density results
     # of electrons  =     52.995710557
     EX              =    -41.776086281
     EC              =     -0.580552727
     EX+EC           =    -42.356639007
Transforming the Hamiltonian                       ... done (   0.0 sec)
Diagonalizing the Hamiltonian                      ... done (   0.0 sec)
Back transforming the eigenvectors                 ... done (   0.0 sec)
Now organizing SCF variables                       ... done
                      ------------------
                      INITIAL GUESS DONE (   0.2 sec)
                      ------------------
             **** ENERGY FILE WAS UPDATED (calc.en.tmp) ****
Finished Guess after   0.3 sec
Maximum memory used throughout the entire GUESS-calculation: 10.9 MB


           ************************************************************
           *        Program running with 8 parallel MPI-processes     *
           *              working on a common directory               *
           ************************************************************

-------------------------------------------------------------------------------------------
                                      ORCA LEAN-SCF
                              memory conserving SCF solver
-------------------------------------------------------------------------------------------

--------------------
CPCM SOLVATION MODEL
--------------------
CPCM parameters:
  Epsilon                                         ...      16.7000
  Refrac                                          ...       1.2750
  Rsolv                                           ...       1.3000
  Surface type                                    ... GAUSSIAN VDW
  Discretization scheme                           ... Constant charge density
    Threshold for H atoms                         ...       5.0000 (charges/Ang^2)
    Threshold for non-H atoms                     ...       5.0000 (charges/Ang^2)
  Epsilon function type                           ...         CPCM
Solvent:                                          ... CUSTOM
Radii:
  Scheme                                          ... Element-dependent radii
  Radius for C  used is    3.8550 Bohr (=   2.0400 Ang.)
  Radius for O  used is    3.4469 Bohr (=   1.8240 Ang.)
  Radius for H  used is    2.4944 Bohr (=   1.3200 Ang.)
Calculating surface                               ...        done! (  0.0s)
Cavity surface points                             ...         1464
Cavity Volume                                     ...     903.9749
Cavity Surface-area                               ...     527.3378
Calculating surface distance matrix               ...        done! (  0.0s)
Performing Cholesky decomposition & store         ...        done! (  0.1s)
Overall time for CPCM initialization              ...                 0.2s

----------------------------------------D-I-I-S--------------------------------------------
Iteration    Energy (Eh)           Delta-E    RMSDP     MaxDP     DIISErr   Damp  Time(sec)
-------------------------------------------------------------------------------------------
               ***  Starting incremental Fock matrix formation  ***
    1    -308.0323106829010271     0.00e+00  2.92e-03  6.58e-02  1.42e-01  0.700   0.7
    2    -308.0795096705558649    -4.72e-02  2.20e-03  4.47e-02  8.40e-02  0.700   0.4
                               ***Turning on AO-DIIS***
    3    -308.1047733030652012    -2.53e-02  1.36e-03  2.33e-02  4.25e-02  0.700   0.4
    4    -308.1200712044368970    -1.53e-02  3.21e-03  5.65e-02  2.68e-02  0.000   0.4
                              *** Initializing SOSCF ***
---------------------------------------S-O-S-C-F--------------------------------------
Iteration    Energy (Eh)           Delta-E    RMSDP     MaxDP     MaxGrad    Time(sec)
--------------------------------------------------------------------------------------
    5    -308.1531068560832978    -3.30e-02  2.24e-04  3.71e-03  2.38e-03     0.4
               *** Restarting incremental Fock matrix formation ***
    6    -308.1532622297280000    -1.55e-04  1.53e-04  3.17e-03  8.64e-04     0.6
    7    -308.1532888975125957    -2.67e-05  1.01e-04  1.71e-03  3.94e-04     0.6
    8    -308.1532976157986354    -8.72e-06  3.15e-05  5.94e-04  1.11e-04     0.6
    9    -308.1532981991808242    -5.83e-07  1.34e-05  2.03e-04  7.24e-05     0.5
   10    -308.1532983570519377    -1.58e-07  5.10e-06  7.44e-05  3.35e-05     0.5
   11    -308.1532983868309543    -2.98e-08  9.14e-07  2.51e-05  4.71e-06     0.5
   12    -308.1532983877067977    -8.76e-10  4.97e-07  1.26e-05  2.97e-06     0.5
                 **** Energy Check signals convergence ****

               *****************************************************
               *                     SUCCESS                       *
               *           SCF CONVERGED AFTER  12 CYCLES          *
               *****************************************************

Recomputing exchange energy using gridx3       ... done (    0.817 sec)
Old exchange energy                            :    -22.385048856 Eh
New exchange energy                            :    -22.385131236 Eh
Exchange energy change after final integration :     -0.000082380 Eh
Total energy after final integration           :   -308.153380768 Eh
             **** ENERGY FILE WAS UPDATED (calc.en.tmp) ****

----------------
TOTAL SCF ENERGY
----------------

Total Energy       :       -308.15338076792796 Eh           -8385.27979 eV

Components:
Nuclear Repulsion  :        305.65631722296399 Eh            8317.33124 eV
Electronic Energy  :       -613.72465187243074 Eh          -16700.29680 eV
One Electron Energy:      -1010.63770802167483 Eh          -27500.85015 eV
Two Electron Energy:        396.91305614924408 Eh           10800.55335 eV
CPCM Dielectric    :         -0.08496373824000 Eh              -2.31198 eV

Virial components:
Potential Energy   :       -613.84020384714893 Eh          -16703.44113 eV
Kinetic Energy     :        305.68682307922097 Eh            8318.16134 eV
Virial Ratio       :          2.00806890419371

DFT components:
N(Alpha)           :       26.000013357138 electrons
N(Beta)            :       26.000013357138 electrons
N(Total)           :       52.000026714277 electrons
E(X)               :      -19.884837901156 Eh       
E(C)               :       -1.269585317922 Eh       
E(XC)              :      -21.154423219078 Eh       

CPCM Solvation Model Properties:
Surface-charge          :         -1.01329846473175
Corrected charge        :         -1.00000000000000
Outlying charge corr.   :          0.00001318732516 Eh               0.00036 eV
Free-energy (cav+disp)  :  This term is not implemented in the current solvation scheme

---------------
SCF CONVERGENCE
---------------

  Last Energy change         ...    8.7584e-10  Tolerance :   1.0000e-09
  Last MAX-Density change    ...    1.2570e-05  Tolerance :   1.0000e-08
  Last RMS-Density change    ...    4.9724e-07  Tolerance :   1.0000e-09
  Last DIIS Error            ...    2.3823e-03  Tolerance :   1.0000e-08
  Last Orbital Gradient      ...    2.9708e-06  Tolerance :   2.0000e-06
  Last Orbital Rotation      ...    3.6485e-06  Tolerance :   2.0000e-06


----------------
ORBITAL ENERGIES
----------------

  NO   OCC          E(Eh)            E(eV) 
   0   2.0000     -19.846598      -540.0534 
   1   2.0000     -10.774028      -293.1762 
   2   2.0000     -10.742319      -292.3134 
   3   2.0000     -10.733756      -292.0804 
   4   2.0000     -10.680279      -290.6252 
   5   2.0000     -10.668027      -290.2918 
   6   2.0000     -10.659127      -290.0496 
   7   2.0000      -1.320468       -35.9318 
   8   2.0000      -1.009288       -27.4641 
   9   2.0000      -0.952491       -25.9186 
  10   2.0000      -0.859390       -23.3852 
  11   2.0000      -0.820238       -22.3198 
  12   2.0000      -0.745257       -20.2795 
  13   2.0000      -0.699577       -19.0365 
  14   2.0000      -0.653588       -17.7850 
  15   2.0000      -0.640707       -17.4345 
  16   2.0000      -0.570366       -15.5204 
  17   2.0000      -0.537085       -14.6148 
  18   2.0000      -0.520052       -14.1513 
  19   2.0000      -0.515153       -14.0180 
  20   2.0000      -0.507607       -13.8127 
  21   2.0000      -0.492182       -13.3930 
  22   2.0000      -0.477784       -13.0012 
  23   2.0000      -0.462511       -12.5856 
  24   2.0000      -0.425714       -11.5843 
  25   2.0000      -0.369986       -10.0678 
  26   0.0000      -0.077606        -2.1118 
  27   0.0000       0.049533         1.3479 
  28   0.0000       0.091450         2.4885 
  29   0.0000       0.121596         3.3088 
  30   0.0000       0.129577         3.5260 
  31   0.0000       0.137093         3.7305 
  32   0.0000       0.146869         3.9965 
  33   0.0000       0.164569         4.4782 
  34   0.0000       0.179653         4.8886 
  35   0.0000       0.189089         5.1454 
  36   0.0000       0.194872         5.3027 
*Only the first 10 virtual orbitals were printed.

                    ********************************
                    * MULLIKEN POPULATION ANALYSIS *
                    ********************************

-----------------------
MULLIKEN ATOMIC CHARGES
-----------------------
   0 C :    0.035185
   1 C :    0.139680
   2 C :   -0.123467
   3 C :    0.078632
   4 C :   -0.073541
   5 C :    0.338171
   6 O :   -0.292504
   7 H :    0.077432
   8 H :    0.079182
   9 H :    0.063633
  10 H :    0.075844
  11 H :    0.105098
  12 H :    0.106978
  13 H :    0.085065
  14 H :    0.127348
  15 H :    0.177262
Sum of atomic charges:    1.0000000

--------------------------------
MULLIKEN REDUCED ORBITAL CHARGES
--------------------------------
  0 C s       :     2.995611  s :     2.995611
      pz      :     1.052251  p :     2.939271
      px      :     0.858559
      py      :     1.028462
      dz2     :     0.006093  d :     0.029932
      dxz     :     0.005405
      dyz     :     0.005884
      dx2y2   :     0.008613
      dxy     :     0.003937

  1 C s       :     2.934841  s :     2.934841
      pz      :     1.016837  p :     2.838779
      px      :     1.026543
      py      :     0.795399
      dz2     :     0.015276  d :     0.086700
      dxz     :     0.009307
      dyz     :     0.012961
      dx2y2   :     0.019657
      dxy     :     0.029500

  2 C s       :     3.199245  s :     3.199245
      pz      :     0.671759  p :     2.871401
      px      :     1.059377
      py      :     1.140264
      dz2     :     0.004555  d :     0.052821
      dxz     :     0.007387
      dyz     :     0.009854
      dx2y2   :     0.013571
      dxy     :     0.017454

  3 C s       :     2.971056  s :     2.971056
      pz      :     1.043844  p :     2.922053
      px      :     1.016336
      py      :     0.861873
      dz2     :     0.006498  d :     0.028259
      dxz     :     0.004051
      dyz     :     0.003767
      dx2y2   :     0.009851
      dxy     :     0.004093

  4 C s       :     3.244544  s :     3.244544
      pz      :     1.048806  p :     2.794937
      px      :     0.885506
      py      :     0.860625
      dz2     :     0.003166  d :     0.034059
      dxz     :     0.003148
      dyz     :     0.003937
      dx2y2   :     0.015105
      dxy     :     0.008703

  5 C s       :     3.142979  s :     3.142979
      pz      :     0.751143  p :     2.446378
      px      :     0.762911
      py      :     0.932324
      dz2     :     0.005528  d :     0.072471
      dxz     :     0.011086
      dyz     :     0.009460
      dx2y2   :     0.024569
      dxy     :     0.021827

  6 O s       :     3.746792  s :     3.746792
      pz      :     1.692908  p :     4.524176
      px      :     1.240898
      py      :     1.590371
      dz2     :     0.002784  d :     0.021535
      dxz     :     0.003357
      dyz     :     0.002877
      dx2y2   :     0.005524
      dxy     :     0.006994

  7 H s       :     0.897284  s :     0.897284
      pz      :     0.004656  p :     0.025284
      px      :     0.006412
      py      :     0.014216

  8 H s       :     0.896426  s :     0.896426
      pz      :     0.012750  p :     0.024392
      px      :     0.003969
      py      :     0.007672

  9 H s       :     0.911670  s :     0.911670
      pz      :     0.011173  p :     0.024697
      px      :     0.005887
      py      :     0.007636

 10 H s       :     0.899344  s :     0.899344
      pz      :     0.004279  p :     0.024812
      px      :     0.016799
      py      :     0.003734

 11 H s       :     0.869551  s :     0.869551
      pz      :     0.012485  p :     0.025351
      px      :     0.006256
      py      :     0.006610

 12 H s       :     0.867810  s :     0.867810
      pz      :     0.013040  p :     0.025212
      px      :     0.005953
      py      :     0.006219

 13 H s       :     0.889147  s :     0.889147
      pz      :     0.004125  p :     0.025788
      px      :     0.013836
      py      :     0.007826

 14 H s       :     0.846638  s :     0.846638
      pz      :     0.002862  p :     0.026014
      px      :     0.013953
      py      :     0.009199

 15 H s       :     0.794367  s :     0.794367
      pz      :     0.019205  p :     0.028371
      px      :     0.004563
      py      :     0.004604


                     *******************************
                     * LOEWDIN POPULATION ANALYSIS *
                     *******************************

----------------------
LOEWDIN ATOMIC CHARGES
----------------------
   0 C :   -0.021692
   1 C :    0.042182
   2 C :    0.169216
   3 C :   -0.021880
   4 C :   -0.047847
   5 C :    0.252841
   6 O :   -0.018772
   7 H :    0.056121
   8 H :    0.052094
   9 H :    0.051846
  10 H :    0.050716
  11 H :    0.076587
  12 H :    0.078629
  13 H :    0.064051
  14 H :    0.072588
  15 H :    0.143317

-------------------------------
LOEWDIN REDUCED ORBITAL CHARGES
-------------------------------
  0 C s       :     2.838497  s :     2.838497
      pz      :     1.081797  p :     3.111597
      px      :     0.953246
      py      :     1.076555
      dz2     :     0.014012  d :     0.071598
      dxz     :     0.012472
      dyz     :     0.013699
      dx2y2   :     0.020983
      dxy     :     0.010431

  1 C s       :     2.790020  s :     2.790020
      pz      :     1.030940  p :     2.976120
      px      :     1.025866
      py      :     0.919314
      dz2     :     0.035481  d :     0.191678
      dxz     :     0.016617
      dyz     :     0.026774
      dx2y2   :     0.045942
      dxy     :     0.066864

  2 C s       :     2.886526  s :     2.886526
      pz      :     0.647140  p :     2.828742
      px      :     1.083962
      py      :     1.097640
      dz2     :     0.008941  d :     0.115516
      dxz     :     0.013716
      dyz     :     0.016878
      dx2y2   :     0.035616
      dxy     :     0.040364

  3 C s       :     2.835549  s :     2.835549
      pz      :     1.074796  p :     3.116391
      px      :     1.072434
      py      :     0.969160
      dz2     :     0.015685  d :     0.069940
      dxz     :     0.008556
      dyz     :     0.010131
      dx2y2   :     0.024706
      dxy     :     0.010862

  4 C s       :     2.871276  s :     2.871276
      pz      :     1.030230  p :     3.090531
      px      :     1.020785
      py      :     1.039516
      dz2     :     0.007089  d :     0.086040
      dxz     :     0.004868
      dyz     :     0.006747
      dx2y2   :     0.041092
      dxy     :     0.026244

  5 C s       :     2.878141  s :     2.878141
      pz      :     0.758952  p :     2.716548
      px      :     0.884411
      py      :     1.073185
      dz2     :     0.010885  d :     0.152470
      dxz     :     0.020283
      dyz     :     0.016951
      dx2y2   :     0.056103
      dxy     :     0.048249

  6 O s       :     3.421218  s :     3.421218
      pz      :     1.665736  p :     4.559448
      px      :     1.291462
      py      :     1.602250
      dz2     :     0.004315  d :     0.038106
      dxz     :     0.005652
      dyz     :     0.003755
      dx2y2   :     0.010947
      dxy     :     0.013438

  7 H s       :     0.876517  s :     0.876517
      pz      :     0.012624  p :     0.067362
      px      :     0.017438
      py      :     0.037300

  8 H s       :     0.882381  s :     0.882381
      pz      :     0.033012  p :     0.065525
      px      :     0.012322
      py      :     0.020192

  9 H s       :     0.884251  s :     0.884251
      pz      :     0.028895  p :     0.063903
      px      :     0.015593
      py      :     0.019415

 10 H s       :     0.882531  s :     0.882531
      pz      :     0.011827  p :     0.066753
      px      :     0.043927
      py      :     0.010998

 11 H s       :     0.857337  s :     0.857337
      pz      :     0.032028  p :     0.066075
      px      :     0.016460
      py      :     0.017588

 12 H s       :     0.855578  s :     0.855578
      pz      :     0.033293  p :     0.065793
      px      :     0.015766
      py      :     0.016734

 13 H s       :     0.861627  s :     0.861627
      pz      :     0.014495  p :     0.074323
      px      :     0.037466
      py      :     0.022363

 14 H s       :     0.853138  s :     0.853138
      pz      :     0.009158  p :     0.074273
      px      :     0.038545
      py      :     0.026570

 15 H s       :     0.777695  s :     0.777695
      pz      :     0.049006  p :     0.078988
      px      :     0.016370
      py      :     0.013612


                      *****************************
                      * MAYER POPULATION ANALYSIS *
                      *****************************

  NA   - Mulliken gross atomic population
  ZA   - Total nuclear charge
  QA   - Mulliken gross atomic charge
  VA   - Mayer's total valence
  BVA  - Mayer's bonded valence
  FA   - Mayer's free valence

  ATOM       NA         ZA         QA         VA         BVA        FA
  0 C      5.9648     6.0000     0.0352     3.9480     3.9480     0.0000
  1 C      5.8603     6.0000     0.1397     4.0033     4.0033    -0.0000
  2 C      6.1235     6.0000    -0.1235     3.9103     3.9103     0.0000
  3 C      5.9214     6.0000     0.0786     3.8996     3.8996     0.0000
  4 C      6.0735     6.0000    -0.0735     3.8487     3.8487    -0.0000
  5 C      5.6618     6.0000     0.3382     3.7655     3.7655    -0.0000
  6 O      8.2925     8.0000    -0.2925     2.2513     2.2513    -0.0000
  7 H      0.9226     1.0000     0.0774     0.9944     0.9944    -0.0000
  8 H      0.9208     1.0000     0.0792     0.9896     0.9896     0.0000
  9 H      0.9364     1.0000     0.0636     0.9840     0.9840     0.0000
 10 H      0.9242     1.0000     0.0758     0.9958     0.9958     0.0000
 11 H      0.8949     1.0000     0.1051     0.9862     0.9862     0.0000
 12 H      0.8930     1.0000     0.1070     0.9842     0.9842    -0.0000
 13 H      0.9149     1.0000     0.0851     0.9945     0.9945     0.0000
 14 H      0.8727     1.0000     0.1273     0.9852     0.9852     0.0000
 15 H      0.8227     1.0000     0.1773     0.9553     0.9553    -0.0000

  Mayer bond orders larger than 0.100000
B(  0-C ,  1-C ) :   1.0357 B(  0-C ,  7-H ) :   0.9571 B(  0-C ,  8-H ) :   0.9643 
B(  0-C ,  9-H ) :   0.9618 B(  1-C ,  2-C ) :   1.1391 B(  1-C ,  6-O ) :   0.9428 
B(  1-C , 15-H ) :   0.8054 B(  2-C ,  3-C ) :   1.0660 B(  2-C ,  4-C ) :   1.3613 
B(  2-C , 15-H ) :   0.1057 B(  3-C , 10-H ) :   0.9626 B(  3-C , 11-H ) :   0.9399 
B(  3-C , 12-H ) :   0.9324 B(  4-C ,  5-C ) :   1.4565 B(  4-C , 13-H ) :   1.0078 
B(  5-C ,  6-O ) :   1.1789 B(  5-C , 14-H ) :   0.9811 

-------
TIMINGS
-------

Total SCF time: 0 days 0 hours 0 min 7 sec 

Total time                  ....       7.483 sec
Sum of individual times     ....       7.458 sec  ( 99.7%)

SCF preparation             ....       0.321 sec  (  4.3%)
Fock matrix formation       ....       6.934 sec  ( 92.7%)
  Startup                   ....       0.010 sec  (  0.2% of F)
  Split-RI-J                ....       0.471 sec  (  6.8% of F)
  Chain of spheres X        ....       4.374 sec  ( 63.1% of F)
  XC integration            ....       0.992 sec  ( 14.3% of F)
    XC Preparation          ....       0.000 sec  (  0.0% of XC)
    Basis function eval.    ....       0.369 sec  ( 37.2% of XC)
    Density eval.           ....       0.208 sec  ( 21.0% of XC)
    XC-Functional eval.     ....       0.058 sec  (  5.8% of XC)
    XC-Potential eval.      ....       0.238 sec  ( 23.9% of XC)
  CPCM terms                ....       1.002 sec  ( 14.5% of F)
Diagonalization             ....       0.000 sec  (  0.0%)
Density matrix formation    ....       0.022 sec  (  0.3%)
Total Energy calculation    ....       0.019 sec  (  0.3%)
Population analysis         ....       0.012 sec  (  0.2%)
Orbital Transformation      ....       0.018 sec  (  0.2%)
Orbital Orthonormalization  ....       0.000 sec  (  0.0%)
DIIS solution               ....       0.078 sec  (  1.0%)
SOSCF solution              ....       0.053 sec  (  0.7%)
Finished LeanSCF after   7.5 sec

Maximum memory used throughout the entire LEANSCF-calculation: 15.4 MB


           ************************************************************
           *        Program running with 8 parallel MPI-processes     *
           *              working on a common directory               *
           ************************************************************

------------------------------------------------------------------------------
                                ORCA  MP2 
------------------------------------------------------------------------------

Freezing NCore=14 chemical core electrons

----------------------
RI-MP2 ENERGY+GRADIENT
----------------------
Dimension of the orbital basis            ...  143
Dimension of the AuxC basis               ...  462
Memory devoted to MP2                     ... 8000 MB   
Data format for matrix containers         ... DOUBLE
Compression type for matrix containers    ... UNCOMPRESSED
Overall scaling of the MP2 energy         ...   2.700e-01

-----------------------
SHARK RI TRANSFORMATION
-----------------------

Number of basis functions                ...    143
Number of aux functions                  ...    462
Number of operators                      ...      1
Generation of IJK                        ... YES
Generation of IAK                        ... YES
Generation of ABK                        ... NO
Orbital Range Operator  0:    0-  25 to   26- 142

Aux basis identifier                     ...   AUXC
Contraction scheme used                  ... SEGMENTED
Do orthogonalization                     ... YES
All operator combinations                ... NO
Transpose (ia|K)                         ... NO
Integral generator used                  ... LIBINT
Starting integral generation + trafo... 
Half trafo (segmented) done. Total time =  0.1 sec. integrals=  0.0 sec trafo=  0.0 sec
Integral generation and half transformation done (  0.1 sec)

Reading or making V^(-1/2)          ... done (  0.0 sec)
Sorting IJK integrals               ... done (  0.0 sec)
Sorting IAK integrals               ... done (  0.0 sec)

SHARK RI integral transformation done. Total time =  0.1 sec.

Opening buffers                              ... done
Frozen core precalculation                   ... done

Starting loop over batches of integrals:

Operator 0  - window                       ... (  7- 25)x( 26-142)
Operator 0  - Memory available             ...  8000 MB
Operator 0  - Memory needed per MO         ...   0.4 MB
Operator 0  - Number of orbitals per batch ... 3
Operator 0  - Number of batches            ... 1

OPERATOR  0   PASS   0:  MOs     7 ...    9 +   10 ...   12 +   13 ...   15 +   16 ...   18
                            +   19 ...   21 +   22 ...   24 +   25 ...   25
  Reading integrals       ... ok
  Internal MO   9
Closing buffer GIPV ( 0.01 GB; CompressionRatio= 1.00)
Time spent in pair loops =     0.169 sec
Deleting buffers (Ka|jb) ...done

-----------------------------------------------
 RI-MP2 CORRELATION ENERGY:     -0.324341676 Eh
-----------------------------------------------


---------------------
MP2 DENSITY FORMATION
---------------------

Completing the external part of the density      ... done
Storing the unrelaxed density                    ... done

Re-sorting 3-index density container for op 0    ... done
Computing external part of the Lagrangian        ... done
Calculating the xc-kernel                        ... done
Calculating G(D)                                 ... done
Completing the Lagrangian                        ... done
Solving the Z-vector equations                   ... Using XC Grid                  ... (calc.grid_cpscf.tmp) 
Recalculating density on grid  ... (calc.grho_cpscf0.tmp) done
Calculating the xc-kernel      ... (calc.fxc_cpscf0.tmp) done

-------------------
SHARK CP-SCF DRIVER
-------------------

Dimension of the orbital basis          ...    143
Dimension of the CPSCF-problem          ...   3042
Number of operators                     ...      1
Max. number of iterations               ...    128
Convergence Tolerance                   ... 3.0e-05
Number of perturbations                 ...      1
Perturbation type                       ... REAL

----------------------------
POPLE LINEAR EQUATION SOLVER
----------------------------

  ITERATION   0:   ||err||_max =   5.4320e-02 (   1.5 sec)
  ITERATION   1:   ||err||_max =   1.9233e-02 (   0.4 sec)
  ITERATION   2:   ||err||_max =   8.4915e-03 (   0.4 sec)
  ITERATION   3:   ||err||_max =   1.8182e-03 (   0.4 sec)
  ITERATION   4:   ||err||_max =   7.4226e-04 (   0.4 sec)
  ITERATION   5:   ||err||_max =   1.8714e-04 (   0.4 sec)
  ITERATION   6:   ||err||_max =   6.3403e-05 (   0.4 sec)
  ITERATION   7:   ||err||_max =   2.0776e-05 (   0.4 sec)
done
Finalizing the relaxed density                   ... done
Transforming P to the AO basis                   ... done
Storing the relaxed density                      ... done

------------------------------------
ENERGY WEIGHTED DENSITY FINALIZATION
------------------------------------

Gathering the parts of the W-matrix              ... done
Forming the Z-density                            ... done
Transforming Z to the AO basis                   ... done
Calculating G(Z)                                 ... done
Finalizing the W-matrix                          ... done
Transforming W to the AO basis and storing       ... done

----------------------------------
MP2 DERIVATIVE INTEGRAL GENERATION
----------------------------------

Input SCF Electron Density              ... calc.scfp
Input Correlated Electron Density       ... calc.pmp2re
Input Energy Weighted Density           ... calc.wmp2.tmp

Nuclear repulsion gradient              ... done (  0.0 sec)
HCore & Overlap gradient  (SHARK)       ... done (  0.0 sec)
Two-electron RIJ gradient terms         ... done (  0.2 sec)

-----------------------------------------------------------
MP2 COSX Grid Generation
-----------------------------------------------------------

General Integration Accuracy     IntAcc      ... 4.871
Radial Grid Type                 RadialGrid  ... OptM3 with GC (2021)
Angular Grid (max. ang.)         AngularGrid ... 4 (Lebedev-302)
Angular grid pruning method      GridPruning ... 4 (adaptive)
Weight generation scheme         WeightScheme... mBecke (2022)
Basis function cutoff            BFCut       ... 1.0000e-12
Integration weight cutoff        WCut        ... 1.0000e-14
Partially contracted basis set               ... on
Rotationally invariant grid construction     ... off
Angular grids for H and He will be reduced by one unit

Total number of grid points                  ...    82483
Total number of batches                      ...      652
Average number of points per batch           ...      126
Average number of grid points per atom       ...     5155
UseSFitting                                  ... on
Two-electron COSX gradient terms        ... 
Integration Timings:
Total Time                  =     2.5 sec
Basis fcn evaluation        =     0.0 sec
Density evaluation          =     0.0 sec
A evaluation                =     2.1 sec
A derivative evaluation     =     0.0 sec
S-fit derivative evaluation =     0.0 sec
anal. over. der. evaluation =     0.0 sec
num. over. der. evaluation  =     0.2 sec
K(P) evaluation             =     0.0 sec
finalize                    =     0.0 sec

done (  2.9 sec)
CPCM gradient                           ... done (  0.3 sec)
DFT XC gradient                         ... Exchange-correlation gradient    ... done
done (  0.4 sec)
Empirical dispersion gradient           ... 
-------------------
DISPERSION GRADIENT
-------------------

   1   C   :   -0.000240886   -0.000096093    0.000002034
   2   C   :    0.000278837   -0.000155578    0.000017698
   3   C   :    0.000274969   -0.000369773   -0.000010845
   4   C   :    0.000010958    0.000281553    0.000012235
   5   C   :    0.000087119   -0.000096995   -0.000000388
   6   C   :   -0.000262768    0.000247764   -0.000032173
   7   O   :    0.000096699   -0.000007206   -0.000000224
   8   H   :   -0.000136457   -0.000010832    0.000007121
   9   H   :   -0.000120071   -0.000056921    0.000047867
  10   H   :   -0.000111045   -0.000049369   -0.000026658
  11   H   :   -0.000039799    0.000136317    0.000006804
  12   H   :    0.000000214    0.000134152   -0.000030487
  13   H   :   -0.000001990    0.000129060    0.000043083
  14   H   :    0.000119258    0.000011489    0.000005254
  15   H   :    0.000069752   -0.000061735    0.000009000
  16   H   :   -0.000024789   -0.000035833   -0.000050323

Difference to translation invariance:
           :    0.0000000000   -0.0000000000    0.0000000000

Difference to rotation invariance:
           :    0.0000000000   -0.0000000000   -0.0000000000

Norm of the Dispersion gradient    ...    0.0008711161
RMS gradient                       ...    0.0001257348
MAX gradient                       ...    0.0003697726
done (  0.0 sec)

                *********************************************
                * UNRELAXED MP2 DENSITY POPULATION ANALYSIS *
                *********************************************

------------------------------------------------------------------------------
                           ORCA POPULATION ANALYSIS
------------------------------------------------------------------------------
Input electron density              ... calc.pmp2ur
BaseName (.gbw .S,...)              ... calc

                    ********************************
                    * MULLIKEN POPULATION ANALYSIS *
                    ********************************

-----------------------
MULLIKEN ATOMIC CHARGES
-----------------------
   0 C :    0.032766
   1 C :    0.137807
   2 C :   -0.129544
   3 C :    0.076557
   4 C :   -0.069938
   5 C :    0.328261
   6 O :   -0.281126
   7 H :    0.078235
   8 H :    0.079957
   9 H :    0.064419
  10 H :    0.076648
  11 H :    0.105739
  12 H :    0.107660
  13 H :    0.086258
  14 H :    0.128360
  15 H :    0.177941
Sum of atomic charges:    1.0000000

--------------------------------
MULLIKEN REDUCED ORBITAL CHARGES
--------------------------------
  0 C s       :     2.996225  s :     2.996225
      pz      :     1.050795  p :     2.935524
      px      :     0.857788
      py      :     1.026941
      dz2     :     0.007173  d :     0.035485
      dxz     :     0.006573
      dyz     :     0.006969
      dx2y2   :     0.009621
      dxy     :     0.005149
  1 C s       :     2.934687  s :     2.934687
      pz      :     1.014459  p :     2.834719
      px      :     1.024193
      py      :     0.796067
      dz2     :     0.016444  d :     0.092787
      dxz     :     0.010682
      dyz     :     0.014263
      dx2y2   :     0.020908
      dxy     :     0.030489
  2 C s       :     3.197711  s :     3.197711
      pz      :     0.678704  p :     2.873296
      px      :     1.057042
      py      :     1.137549
      dz2     :     0.005361  d :     0.058537
      dxz     :     0.008488
      dyz     :     0.010978
      dx2y2   :     0.014985
      dxy     :     0.018724
  3 C s       :     2.971780  s :     2.971780
      pz      :     1.041955  p :     2.917706
      px      :     1.014763
      py      :     0.860987
      dz2     :     0.007577  d :     0.033957
      dxz     :     0.005182
      dyz     :     0.005057
      dx2y2   :     0.010865
      dxy     :     0.005277
  4 C s       :     3.245092  s :     3.245092
      pz      :     1.040856  p :     2.784463
      px      :     0.884218
      py      :     0.859390
      dz2     :     0.004232  d :     0.040383
      dxz     :     0.004437
      dyz     :     0.005360
      dx2y2   :     0.016196
      dxy     :     0.010159
  5 C s       :     3.142427  s :     3.142427
      pz      :     0.757575  p :     2.452060
      px      :     0.763584
      py      :     0.930901
      dz2     :     0.006303  d :     0.077253
      dxz     :     0.012020
      dyz     :     0.010440
      dx2y2   :     0.025449
      dxy     :     0.023041
  6 O s       :     3.745957  s :     3.745957
      pz      :     1.684522  p :     4.507233
      px      :     1.237357
      py      :     1.585354
      dz2     :     0.004025  d :     0.027937
      dxz     :     0.004712
      dyz     :     0.004137
      dx2y2   :     0.006815
      dxy     :     0.008247
  7 H s       :     0.895302  s :     0.895302
      pz      :     0.005148  p :     0.026463
      px      :     0.006864
      py      :     0.014451
  8 H s       :     0.894478  s :     0.894478
      pz      :     0.013021  p :     0.025565
      px      :     0.004468
      py      :     0.008076
  9 H s       :     0.909666  s :     0.909666
      pz      :     0.011490  p :     0.025915
      px      :     0.006362
      py      :     0.008062
 10 H s       :     0.897347  s :     0.897347
      pz      :     0.004777  p :     0.026005
      px      :     0.016967
      py      :     0.004261
 11 H s       :     0.867771  s :     0.867771
      pz      :     0.012752  p :     0.026491
      px      :     0.006690
      py      :     0.007048
 12 H s       :     0.866012  s :     0.866012
      pz      :     0.013286  p :     0.026328
      px      :     0.006387
      py      :     0.006655
 13 H s       :     0.886961  s :     0.886961
      pz      :     0.004596  p :     0.026781
      px      :     0.014026
      py      :     0.008160
 14 H s       :     0.844688  s :     0.844688
      pz      :     0.003361  p :     0.026951
      px      :     0.014108
      py      :     0.009482
 15 H s       :     0.792574  s :     0.792574
      pz      :     0.019297  p :     0.029485
      px      :     0.005025
      py      :     0.005162


                     *******************************
                     * LOEWDIN POPULATION ANALYSIS *
                     *******************************

----------------------
LOEWDIN ATOMIC CHARGES
----------------------
   0 C :   -0.020979
   1 C :    0.041217
   2 C :    0.162066
   3 C :   -0.020729
   4 C :   -0.042301
   5 C :    0.243949
   6 O :   -0.008484
   7 H :    0.056026
   8 H :    0.052060
   9 H :    0.051752
  10 H :    0.050637
  11 H :    0.076400
  12 H :    0.078489
  13 H :    0.064247
  14 H :    0.072626
  15 H :    0.143025

-------------------------------
LOEWDIN REDUCED ORBITAL CHARGES
-------------------------------
  0 C s       :     2.838349  s :     2.838349
      pz      :     1.079352  p :     3.104519
      px      :     0.951208
      py      :     1.073959
      dz2     :     0.015282  d :     0.078111
      dxz     :     0.013768
      dyz     :     0.015018
      dx2y2   :     0.022185
      dxy     :     0.011858
  1 C s       :     2.790373  s :     2.790373
      pz      :     1.027681  p :     2.969435
      px      :     1.023210
      py      :     0.918544
      dz2     :     0.037287  d :     0.198975
      dxz     :     0.018074
      dyz     :     0.028053
      dx2y2   :     0.047399
      dxy     :     0.068163
  2 C s       :     2.886170  s :     2.886170
      pz      :     0.653881  p :     2.829126
      px      :     1.080946
      py      :     1.094299
      dz2     :     0.010210  d :     0.122638
      dxz     :     0.014834
      dyz     :     0.018068
      dx2y2   :     0.037454
      dxy     :     0.042072
  3 C s       :     2.835432  s :     2.835432
      pz      :     1.071874  p :     3.108591
      px      :     1.069822
      py      :     0.966895
      dz2     :     0.016976  d :     0.076706
      dxz     :     0.009815
      dyz     :     0.011707
      dx2y2   :     0.026014
      dxy     :     0.012193
  4 C s       :     2.871507  s :     2.871507
      pz      :     1.022418  p :     3.076844
      px      :     1.017823
      py      :     1.036603
      dz2     :     0.008745  d :     0.093950
      dxz     :     0.006232
      dyz     :     0.008339
      dx2y2   :     0.042652
      dxy     :     0.027982
  5 C s       :     2.878245  s :     2.878245
      pz      :     0.764926  p :     2.719622
      px      :     0.884065
      py      :     1.070631
      dz2     :     0.012156  d :     0.158184
      dxz     :     0.021168
      dyz     :     0.017904
      dx2y2   :     0.057309
      dxy     :     0.049647
  6 O s       :     3.420674  s :     3.420674
      pz      :     1.657408  p :     4.542581
      px      :     1.287798
      py      :     1.597375
      dz2     :     0.005748  d :     0.045229
      dxz     :     0.007044
      dyz     :     0.005070
      dx2y2   :     0.012439
      dxy     :     0.014929
  7 H s       :     0.874381  s :     0.874381
      pz      :     0.013215  p :     0.069593
      px      :     0.018147
      py      :     0.038230
  8 H s       :     0.880196  s :     0.880196
      pz      :     0.033872  p :     0.067745
      px      :     0.012973
      py      :     0.020899
  9 H s       :     0.882057  s :     0.882057
      pz      :     0.029734  p :     0.066191
      px      :     0.016326
      py      :     0.020130
 10 H s       :     0.880344  s :     0.880344
      pz      :     0.012423  p :     0.069019
      px      :     0.044931
      py      :     0.011664
 11 H s       :     0.855348  s :     0.855348
      pz      :     0.032845  p :     0.068252
      px      :     0.017104
      py      :     0.018302
 12 H s       :     0.853579  s :     0.853579
      pz      :     0.034103  p :     0.067933
      px      :     0.016400
      py      :     0.017430
 13 H s       :     0.859368  s :     0.859368
      pz      :     0.014995  p :     0.076385
      px      :     0.038290
      py      :     0.023100
 14 H s       :     0.851025  s :     0.851025
      pz      :     0.009850  p :     0.076348
      px      :     0.039254
      py      :     0.027245
 15 H s       :     0.775681  s :     0.775681
      pz      :     0.049893  p :     0.081294
      px      :     0.017043
      py      :     0.014358


                      *****************************
                      * MAYER POPULATION ANALYSIS *
                      *****************************

  NA   - Mulliken gross atomic population
  ZA   - Total nuclear charge
  QA   - Mulliken gross atomic charge
  VA   - Mayer's total valence
  BVA  - Mayer's bonded valence
  FA   - Mayer's free valence

  ATOM       NA         ZA         QA         VA         BVA        FA
  0 C      5.9672     6.0000     0.0328     3.9798     3.8777     0.1021
  1 C      5.8622     6.0000     0.1378     4.0294     3.9160     0.1134
  2 C      6.1295     6.0000    -0.1295     3.9406     3.7953     0.1453
  3 C      5.9234     6.0000     0.0766     3.9309     3.8292     0.1016
  4 C      6.0699     6.0000    -0.0699     3.8800     3.7370     0.1429
  5 C      5.6717     6.0000     0.3283     3.7920     3.6578     0.1342
  6 O      8.2811     8.0000    -0.2811     2.3465     2.1845     0.1619
  7 H      0.9218     1.0000     0.0782     0.9977     0.9778     0.0198
  8 H      0.9200     1.0000     0.0800     0.9930     0.9729     0.0201
  9 H      0.9356     1.0000     0.0644     0.9876     0.9671     0.0205
 10 H      0.9234     1.0000     0.0766     0.9990     0.9793     0.0197
 11 H      0.8943     1.0000     0.1057     0.9893     0.9688     0.0205
 12 H      0.8923     1.0000     0.1077     0.9873     0.9670     0.0203
 13 H      0.9137     1.0000     0.0863     0.9973     0.9783     0.0190
 14 H      0.8716     1.0000     0.1284     0.9875     0.9702     0.0172
 15 H      0.8221     1.0000     0.1779     0.9581     0.9338     0.0243

  Mayer bond orders larger than 0.100000
B(  0-C ,  1-C ) :   1.0149 B(  0-C ,  7-H ) :   0.9419 B(  0-C ,  8-H ) :   0.9488 
B(  0-C ,  9-H ) :   0.9459 B(  1-C ,  2-C ) :   1.1142 B(  1-C ,  6-O ) :   0.9213 
B(  1-C , 15-H ) :   0.7910 B(  2-C ,  3-C ) :   1.0431 B(  2-C ,  4-C ) :   1.3177 
B(  2-C , 15-H ) :   0.1016 B(  3-C , 10-H ) :   0.9473 B(  3-C , 11-H ) :   0.9246 
B(  3-C , 12-H ) :   0.9173 B(  4-C ,  5-C ) :   1.4101 B(  4-C , 13-H ) :   0.9929 
B(  5-C ,  6-O ) :   1.1464 B(  5-C , 14-H ) :   0.9673 


                *******************************************
                * RELAXED MP2 DENSITY POPULATION ANALYSIS *
                *******************************************

------------------------------------------------------------------------------
                           ORCA POPULATION ANALYSIS
------------------------------------------------------------------------------
Input electron density              ... calc.pmp2re
BaseName (.gbw .S,...)              ... calc

                    ********************************
                    * MULLIKEN POPULATION ANALYSIS *
                    ********************************

-----------------------
MULLIKEN ATOMIC CHARGES
-----------------------
   0 C :    0.031674
   1 C :    0.121071
   2 C :   -0.135327
   3 C :    0.068751
   4 C :   -0.039230
   5 C :    0.293208
   6 O :   -0.220735
   7 H :    0.077461
   8 H :    0.080663
   9 H :    0.064145
  10 H :    0.072189
  11 H :    0.101368
  12 H :    0.103565
  13 H :    0.080348
  14 H :    0.119711
  15 H :    0.181139
Sum of atomic charges:    1.0000000

--------------------------------
MULLIKEN REDUCED ORBITAL CHARGES
--------------------------------
  0 C s       :     2.989049  s :     2.989049
      pz      :     1.051974  p :     2.945216
      px      :     0.867508
      py      :     1.025734
      dz2     :     0.006815  d :     0.034061
      dxz     :     0.006431
      dyz     :     0.006708
      dx2y2   :     0.009046
      dxy     :     0.005060
  1 C s       :     2.933261  s :     2.933261
      pz      :     1.012081  p :     2.854980
      px      :     1.027589
      py      :     0.815309
      dz2     :     0.015610  d :     0.090688
      dxz     :     0.010644
      dyz     :     0.014404
      dx2y2   :     0.020566
      dxy     :     0.029463
  2 C s       :     3.199537  s :     3.199537
      pz      :     0.736132  p :     2.879595
      px      :     1.035066
      py      :     1.108396
      dz2     :     0.005002  d :     0.056195
      dxz     :     0.007978
      dyz     :     0.010732
      dx2y2   :     0.014372
      dxy     :     0.018110
  3 C s       :     2.965509  s :     2.965509
      pz      :     1.036858  p :     2.932909
      px      :     1.014141
      py      :     0.881911
      dz2     :     0.007198  d :     0.032831
      dxz     :     0.004988
      dyz     :     0.005272
      dx2y2   :     0.010200
      dxy     :     0.005173
  4 C s       :     3.249967  s :     3.249967
      pz      :     1.002047  p :     2.750089
      px      :     0.885094
      py      :     0.862948
      dz2     :     0.004100  d :     0.039174
      dxz     :     0.004488
      dyz     :     0.005345
      dx2y2   :     0.015299
      dxy     :     0.009941
  5 C s       :     3.147809  s :     3.147809
      pz      :     0.798587  p :     2.484495
      px      :     0.759827
      py      :     0.926081
      dz2     :     0.006063  d :     0.074487
      dxz     :     0.011542
      dyz     :     0.009605
      dx2y2   :     0.024497
      dxy     :     0.022781
  6 O s       :     3.740874  s :     3.740874
      pz      :     1.641596  p :     4.452102
      px      :     1.234706
      py      :     1.575800
      dz2     :     0.003944  d :     0.027759
      dxz     :     0.004842
      dyz     :     0.004178
      dx2y2   :     0.006711
      dxy     :     0.008084
  7 H s       :     0.896624  s :     0.896624
      pz      :     0.005263  p :     0.025915
      px      :     0.006722
      py      :     0.013930
  8 H s       :     0.894254  s :     0.894254
      pz      :     0.012621  p :     0.025083
      px      :     0.004521
      py      :     0.007941
  9 H s       :     0.910430  s :     0.910430
      pz      :     0.011128  p :     0.025425
      px      :     0.006309
      py      :     0.007989
 10 H s       :     0.902374  s :     0.902374
      pz      :     0.004914  p :     0.025437
      px      :     0.016162
      py      :     0.004361
 11 H s       :     0.872708  s :     0.872708
      pz      :     0.012284  p :     0.025924
      px      :     0.006693
      py      :     0.006947
 12 H s       :     0.870688  s :     0.870688
      pz      :     0.012787  p :     0.025747
      px      :     0.006407
      py      :     0.006553
 13 H s       :     0.893511  s :     0.893511
      pz      :     0.004535  p :     0.026141
      px      :     0.013532
      py      :     0.008074
 14 H s       :     0.854117  s :     0.854117
      pz      :     0.003568  p :     0.026173
      px      :     0.013391
      py      :     0.009214
 15 H s       :     0.789401  s :     0.789401
      pz      :     0.018719  p :     0.029460
      px      :     0.005365
      py      :     0.005375


                     *******************************
                     * LOEWDIN POPULATION ANALYSIS *
                     *******************************

----------------------
LOEWDIN ATOMIC CHARGES
----------------------
   0 C :   -0.025836
   1 C :    0.036720
   2 C :    0.136663
   3 C :   -0.027469
   4 C :   -0.023192
   5 C :    0.219627
   6 O :    0.025607
   7 H :    0.058315
   8 H :    0.054852
   9 H :    0.053931
  10 H :    0.050891
  11 H :    0.076194
  12 H :    0.078553
  13 H :    0.065284
  14 H :    0.070534
  15 H :    0.149326

-------------------------------
LOEWDIN REDUCED ORBITAL CHARGES
-------------------------------
  0 C s       :     2.839011  s :     2.839011
      pz      :     1.082047  p :     3.110846
      px      :     0.952376
      py      :     1.076423
      dz2     :     0.014779  d :     0.075979
      dxz     :     0.013499
      dyz     :     0.014578
      dx2y2   :     0.021393
      dxy     :     0.011729
  1 C s       :     2.792895  s :     2.792895
      pz      :     1.026253  p :     2.974142
      px      :     1.023199
      py      :     0.924690
      dz2     :     0.035761  d :     0.196242
      dxz     :     0.017939
      dyz     :     0.028498
      dx2y2   :     0.047034
      dxy     :     0.067011
  2 C s       :     2.883153  s :     2.883153
      pz      :     0.703035  p :     2.859090
      px      :     1.071018
      py      :     1.085037
      dz2     :     0.009921  d :     0.121094
      dxz     :     0.014113
      dyz     :     0.017739
      dx2y2   :     0.037271
      dxy     :     0.042050
  3 C s       :     2.836246  s :     2.836246
      pz      :     1.071060  p :     3.116242
      px      :     1.070989
      py      :     0.974193
      dz2     :     0.016374  d :     0.074981
      dxz     :     0.009567
      dyz     :     0.012191
      dx2y2   :     0.024929
      dxy     :     0.011920
  4 C s       :     2.875765  s :     2.875765
      pz      :     0.991840  p :     3.054791
      px      :     1.021878
      py      :     1.041072
      dz2     :     0.008576  d :     0.092636
      dxz     :     0.006522
      dyz     :     0.008700
      dx2y2   :     0.041345
      dxy     :     0.027492
  5 C s       :     2.878569  s :     2.878569
      pz      :     0.799436  p :     2.746594
      px      :     0.880248
      py      :     1.066911
      dz2     :     0.011976  d :     0.155211
      dxz     :     0.020159
      dyz     :     0.016764
      dx2y2   :     0.056742
      dxy     :     0.049570
  6 O s       :     3.424500  s :     3.424500
      pz      :     1.619845  p :     4.504427
      px      :     1.291045
      py      :     1.593537
      dz2     :     0.005734  d :     0.045466
      dxz     :     0.007314
      dyz     :     0.005114
      dx2y2   :     0.012408
      dxy     :     0.014896
  7 H s       :     0.872202  s :     0.872202
      pz      :     0.013295  p :     0.069483
      px      :     0.018144
      py      :     0.038044
  8 H s       :     0.877476  s :     0.877476
      pz      :     0.033703  p :     0.067671
      px      :     0.013103
      py      :     0.020866
  9 H s       :     0.879955  s :     0.879955
      pz      :     0.029574  p :     0.066114
      px      :     0.016424
      py      :     0.020117
 10 H s       :     0.880359  s :     0.880359
      pz      :     0.012475  p :     0.068750
      px      :     0.044332
      py      :     0.011943
 11 H s       :     0.855860  s :     0.855860
      pz      :     0.032483  p :     0.067946
      px      :     0.017092
      py      :     0.018371
 12 H s       :     0.853860  s :     0.853860
      pz      :     0.033715  p :     0.067586
      px      :     0.016396
      py      :     0.017476
 13 H s       :     0.858955  s :     0.858955
      pz      :     0.014340  p :     0.075761
      px      :     0.038107
      py      :     0.023314
 14 H s       :     0.853543  s :     0.853543
      pz      :     0.010560  p :     0.075923
      px      :     0.038413
      py      :     0.026950
 15 H s       :     0.768887  s :     0.768887
      pz      :     0.049714  p :     0.081786
      px      :     0.017261
      py      :     0.014811


                      *****************************
                      * MAYER POPULATION ANALYSIS *
                      *****************************

  NA   - Mulliken gross atomic population
  ZA   - Total nuclear charge
  QA   - Mulliken gross atomic charge
  VA   - Mayer's total valence
  BVA  - Mayer's bonded valence
  FA   - Mayer's free valence

  ATOM       NA         ZA         QA         VA         BVA        FA
  0 C      5.9683     6.0000     0.0317     3.9839     3.8821     0.1018
  1 C      5.8789     6.0000     0.1211     4.0604     3.9482     0.1122
  2 C      6.1353     6.0000    -0.1353     4.0010     3.8610     0.1400
  3 C      5.9312     6.0000     0.0688     3.9422     3.8408     0.1014
  4 C      6.0392     6.0000    -0.0392     3.8765     3.7368     0.1397
  5 C      5.7068     6.0000     0.2932     3.8134     3.6827     0.1307
  6 O      8.2207     8.0000    -0.2207     2.4309     2.2736     0.1573
  7 H      0.9225     1.0000     0.0775     0.9987     0.9789     0.0198
  8 H      0.9193     1.0000     0.0807     0.9940     0.9740     0.0200
  9 H      0.9359     1.0000     0.0641     0.9881     0.9677     0.0204
 10 H      0.9278     1.0000     0.0722     0.9996     0.9799     0.0197
 11 H      0.8986     1.0000     0.1014     0.9898     0.9694     0.0204
 12 H      0.8964     1.0000     0.1036     0.9880     0.9677     0.0203
 13 H      0.9197     1.0000     0.0803     0.9968     0.9778     0.0190
 14 H      0.8803     1.0000     0.1197     0.9886     0.9715     0.0171
 15 H      0.8189     1.0000     0.1811     0.9580     0.9342     0.0238

  Mayer bond orders larger than 0.100000
B(  0-C ,  1-C ) :   1.0217 B(  0-C ,  7-H ) :   0.9372 B(  0-C ,  8-H ) :   0.9454 
B(  0-C ,  9-H ) :   0.9415 B(  1-C ,  2-C ) :   1.1125 B(  1-C ,  6-O ) :   0.9448 
B(  1-C , 15-H ) :   0.7782 B(  2-C ,  3-C ) :   1.0640 B(  2-C ,  4-C ) :   1.3343 
B(  2-C , 15-H ) :   0.1033 B(  3-C , 10-H ) :   0.9428 B(  3-C , 11-H ) :   0.9213 
B(  3-C , 12-H ) :   0.9134 B(  4-C ,  5-C ) :   1.3839 B(  4-C , 13-H ) :   0.9898 
B(  5-C ,  6-O ) :   1.1818 B(  5-C , 14-H ) :   0.9669 


-------
TIMINGS
-------

Total time                :   11.513 sec
Integral trafo            :    0.101 sec (  0.9%)
FC preparation            :    0.024 sec (  0.2%)
I/O of integrals          :    0.036 sec (  0.3%)
K(i,j) operators          :    0.023 sec (  0.2%)
T(i,j) pair energies      :    0.006 sec (  0.0%)
V**(-1/2)                 :    0.116 sec (  1.0%)
Gamma(ia|P)               :    0.021 sec (  0.2%)
Gamma-Trafo               :    0.012 sec (  0.1%)
D(virtual)                :    0.001 sec (  0.0%)
D(internal)               :    0.022 sec (  0.2%)
W(virtual)                :    0.002 sec (  0.0%)
W(internal)               :    0.027 sec (  0.2%)
L(virtual)                :    0.040 sec (  0.3%)
L(internal)               :    0.004 sec (  0.0%)
XC kernel                 :    0.017 sec (  0.1%)
G(D)                      :    0.778 sec (  6.8%)
G(Z)                      :    0.762 sec (  6.6%)
Z-vector solution         :    5.269 sec ( 45.8%)
3-index derivative        :    0.111 sec (  1.0%)
2-index derivative        :    0.029 sec (  0.3%)
Fock matrix gradient      :    3.906 sec ( 33.9%)


---------------------------------------
MP2 TOTAL ENERGY:     -308.477722444 Eh
---------------------------------------

The final MP2 gradient
  0:   0.02509342   0.02810770  -0.00390326
  1:   0.07766992   0.02649797   0.01251712
  2:  -0.09718357  -0.09046958  -0.01247040
  3:   0.00303058   0.00581442   0.00847681
  4:   0.03528858  -0.02035007  -0.00221317
  5:   0.02854606  -0.01079491  -0.00768236
  6:  -0.04916009   0.05983755  -0.00477423
  7:  -0.00936671   0.00390407  -0.00293930
  8:  -0.00533438  -0.00961261   0.00324243
  9:  -0.00445503  -0.00555644  -0.01062813
 10:  -0.00508366   0.00236986  -0.00059607
 11:   0.00128621   0.00107369  -0.00614523
 12:   0.00035754   0.00612650   0.00621936
 13:  -0.00281946  -0.00310627  -0.00187644
 14:   0.00366675   0.01660891  -0.00129567
 15:  -0.00154805  -0.01047920   0.02404861

-----------------------------------
NORM OF THE MP2 GRADIENT:  0.190942
-----------------------------------

Maximum memory used throughout the entire MP2-calculation: 29.7 MB


-------------------------------------------------------------------------------
                          DFT DISPERSION CORRECTION                            
                                                                               
                              DFTD3 V3.1  Rev 1                                
                          USING Becke-Johnson damping                          
-------------------------------------------------------------------------------
The B2PLYP functional is recognized
Active option DFTDOPT                   ...         4   

molecular C6(AA) [au] = 2164.046814 


            DFT-D V3
 parameters
 s6 scaling factor         :     0.6400 
 a1 scaling factor         :     0.3065 
 s8 scaling factor         :     0.9147 
 a2 scaling factor         :     5.0570 
 ad hoc parameters k1-k3   :    16.0000     1.3333    -4.0000 

 Edisp/kcal,au: -6.493811105366  -0.010348545609 
 E6   /kcal   :  -3.738304719 
 E8   /kcal   :  -2.755506386 
 % E8         :  42.432807818 

-------------------------   ----------------
Dispersion correction           -0.010348546
-------------------------   ----------------


-------------------------   --------------------
FINAL SINGLE POINT ENERGY      -308.488070989225
-------------------------   --------------------

------------------------------------------------------------------------------
                         ORCA GEOMETRY RELAXATION STEP
------------------------------------------------------------------------------

Reading the OPT-File                    .... done
Getting information on internals        .... done
Copying old internal coords+grads       .... done
Making the new internal coordinates     .... (2022 redundants) done
Validating the new internal coordinates .... (2022 redundants) done
Calculating the B-matrix                .... done
Calculating the G,G- and P matrices     .... done
Transforming gradient to internals      .... done
Projecting the internal gradient        .... done
Number of atoms                         ....  16
Number of internal coordinates          ....  73
Current Energy                          ....  -308.488070989 Eh
Current gradient norm                   ....     0.190942292 Eh/bohr
Maximum allowed component of the step   ....  0.300
Current trust radius                    ....  0.300
Evaluating the initial hessian          ....  (Almloef) done
Projecting the Hessian                  .... done
Forming the augmented Hessian           .... done
Diagonalizing the augmented Hessian     .... done
Last element of RFO vector              ....  0.936961925
Lowest eigenvalues of augmented Hessian:
 -0.036414764  0.012466096  0.012644114  0.022844667  0.024747251
Length of the computed step             ....  0.372940948
Warning: the length of the step is outside the trust region - taking restricted step instead
The input lambda is                     ....     0.011466
   iter:   5  x=   -0.004656  g=   58.571477 f(x)=     0.517428
   iter:  10  x=   -0.068240  g=    0.972244 f(x)=     0.000986
The output lambda is                    ....    -0.068252 (13 iterations)
The final length of the internal step   ....  0.300000000
Converting the step to Cartesian space:
 Initial RMS(Int)=    0.0351123442
Transforming coordinates:
 Iter   0:  RMS(Cart)=    0.0688956237 RMS(Int)=    0.0351445893
 Iter   5:  RMS(Cart)=    0.0000000246 RMS(Int)=    0.0000000163
done
Storing new coordinates                 .... done

                                .--------------------.
          ----------------------|Geometry convergence|-------------------------
          Item                value                   Tolerance       Converged
          ---------------------------------------------------------------------
          RMS gradient        0.0158190053            0.0000300000      NO
          MAX gradient        0.0935217030            0.0001000000      NO
          RMS step            0.0351123442            0.0006000000      NO
          MAX step            0.1266657423            0.0010000000      NO
          ........................................................
          Max(Bonds)      0.0670      Max(Angles)    3.31
          Max(Dihed)        5.66      Max(Improp)    0.00
          ---------------------------------------------------------------------

The optimization has not yet converged - more geometry cycles are needed


    ---------------------------------------------------------------------------
                         Redundant Internal Coordinates
                            (Angstroem and degrees)

        Definition                    Value    dE/dq     Step     New-Value
    ----------------------------------------------------------------------------
     1. B(C   1,C   0)                1.5135 -0.008727  0.0099    1.5234   
     2. B(C   2,C   1)                1.3563 -0.093522  0.0670    1.4233   
     3. B(C   3,C   2)                1.5045  0.015186 -0.0168    1.4877   
     4. B(C   4,C   2)                1.4515  0.034201 -0.0317    1.4198   
     5. B(C   5,C   4)                1.3702 -0.027538  0.0163    1.3864   
     6. B(O   6,C   5)                1.3469  0.020038 -0.0169    1.3300   
     7. B(O   6,C   1)                1.3576 -0.045177  0.0364    1.3940   
     8. B(H   7,C   0)                1.1049  0.007625 -0.0099    1.0951   
     9. B(H   8,C   0)                1.1113  0.008943 -0.0118    1.0995   
    10. B(H   9,C   0)                1.1171  0.012685 -0.0170    1.1001   
    11. B(H  10,C   3)                1.1036  0.005366 -0.0069    1.0967   
    12. B(H  11,C   3)                1.1109  0.005903 -0.0078    1.1031   
    13. B(H  12,C   3)                1.1120  0.007896 -0.0104    1.1016   
    14. B(H  13,C   4)                1.0809 -0.004064  0.0049    1.0858   
    15. B(H  14,C   5)                1.0795 -0.007517  0.0090    1.0885   
    16. B(H  15,C   1)                1.0885 -0.023729  0.0292    1.1176   
    17. A(C   1,C   0,H   9)          107.93 -0.005859    1.23    109.15   
    18. A(H   7,C   0,H   9)          105.68 -0.004197    1.00    106.68   
    19. A(H   8,C   0,H   9)          105.16 -0.002887    0.94    106.10   
    20. A(H   7,C   0,H   8)          110.76 -0.001894   -0.39    110.37   
    21. A(C   1,C   0,H   8)          113.04  0.003496   -0.71    112.33   
    22. A(C   1,C   0,H   7)          113.60  0.009551   -1.65    111.95   
    23. A(C   2,C   1,O   6)          108.24  0.008331   -0.46    107.77   
    24. A(C   2,C   1,H  15)           99.01  0.012367   -1.69     97.32   
    25. A(O   6,C   1,H  15)           99.95 -0.010052    1.99    101.94   
    26. A(C   0,C   1,C   2)          123.91 -0.017502    1.56    125.47   
    27. A(C   0,C   1,O   6)          120.18  0.010850   -2.20    117.98   
    28. A(C   0,C   1,H  15)           98.83 -0.005075    1.67    100.49   
    29. A(C   1,C   2,C   4)          106.43  0.010485   -0.53    105.90   
    30. A(C   3,C   2,C   4)          122.81 -0.011367    1.05    123.87   
    31. A(C   1,C   2,C   3)          130.59  0.000582   -0.39    130.20   
    32. A(H  11,C   3,H  12)          107.94  0.000897   -0.28    107.65   
    33. A(H  10,C   3,H  12)          108.91 -0.003594    0.47    109.38   
    34. A(C   2,C   3,H  12)          110.25  0.005692   -0.94    109.30   
    35. A(H  10,C   3,H  11)          108.31 -0.000984    0.37    108.68   
    36. A(C   2,C   3,H  11)          108.09 -0.003024    0.49    108.58   
    37. A(C   2,C   3,H  10)          113.20  0.000935   -0.09    113.10   
    38. A(C   5,C   4,H  13)          127.40  0.004077   -0.31    127.09   
    39. A(C   2,C   4,H  13)          127.82  0.005902   -0.58    127.24   
    40. A(C   2,C   4,C   5)          104.78 -0.009993    0.89    105.67   
    41. A(O   6,C   5,H  14)          124.62  0.028408   -3.31    121.31   
    42. A(C   4,C   5,H  14)          125.67 -0.002733    0.89    126.56   
    43. A(C   4,C   5,O   6)          109.71 -0.025657    2.42    112.12   
    44. A(C   1,O   6,C   5)          108.42  0.015035   -1.38    107.04   
    45. D(O   6,C   1,C   0,H   8)     37.86 -0.002610    1.00     38.86   
    46. D(O   6,C   1,C   0,H   9)    -78.01  0.002637   -0.52    -78.53   
    47. D(O   6,C   1,C   0,H   7)    165.16  0.006084   -1.59    163.57   
    48. D(C   2,C   1,C   0,H   8)   -107.94 -0.009072    3.44   -104.50   
    49. D(C   2,C   1,C   0,H   7)     19.36 -0.000378    0.84     20.20   
    50. D(C   2,C   1,C   0,H   9)    136.19 -0.003825    1.92    138.10   
    51. D(C   3,C   2,C   1,C   0)    -20.45  0.009054   -3.70    -24.15   
    52. D(C   4,C   2,C   1,C   0)    164.26  0.013710   -5.66    158.60   
    53. D(C   3,C   2,C   1,H  15)     86.63  0.005435   -2.29     84.35   
    54. D(C   4,C   2,C   1,O   6)     15.03  0.005926   -2.85     12.17   
    55. D(C   3,C   2,C   1,O   6)   -169.69  0.001270   -0.89   -170.58   
    56. D(H  11,C   3,C   2,C   1)   -113.50  0.003359   -1.30   -114.81   
    57. D(H  10,C   3,C   2,C   4)   -178.91 -0.003695    1.60   -177.31   
    58. D(H  11,C   3,C   2,C   4)     61.12 -0.000979    0.86     61.97   
    59. D(H  10,C   3,C   2,C   1)      6.47  0.000643   -0.56      5.91   
    60. D(H  12,C   3,C   2,C   1)    128.73  0.000850   -0.72    128.02   
    61. D(H  13,C   4,C   2,C   3)     -5.07  0.000201    0.05     -5.01   
    62. D(H  13,C   4,C   2,C   1)    170.68 -0.003420    1.75    172.42   
    63. D(C   5,C   4,C   2,C   3)    175.51  0.001567   -0.22    175.29   
    64. D(C   5,C   4,C   2,C   1)     -8.75 -0.002054    1.47     -7.27   
    65. D(H  14,C   5,C   4,H  13)     -0.89  0.000889   -0.43     -1.32   
    66. D(H  14,C   5,C   4,C   2)    178.54 -0.000454   -0.16    178.38   
    67. D(O   6,C   5,C   4,H  13)    179.80 -0.000871    0.12    179.92   
    68. D(O   6,C   5,C   4,C   2)     -0.77 -0.002214    0.39     -0.38   
    69. D(C   1,O   6,C   5,H  14)   -169.21  0.002085   -1.52   -170.73   
    70. D(C   1,O   6,C   5,C   4)     10.11  0.003566   -2.03      8.08   
    71. D(C   5,O   6,C   1,H  15)     87.15  0.002138    2.22     89.37   
    72. D(C   5,O   6,C   1,C   2)    -15.86 -0.009590    3.41    -12.45   
    73. D(C   5,O   6,C   1,C   0)   -166.45 -0.006773    4.76   -161.69   
    ----------------------------------------------------------------------------

Geometry step timings:
Preparation and reading OPT file:      0.000 s ( 8.174 %)
Internal coordinates            :      0.000 s ( 0.939 %)
B/P matrices and projection     :      0.001 s (24.278 %)
Hessian update/contruction      :      0.000 s ( 9.252 %)
Making the step                 :      0.001 s (36.383 %)
Converting the step to Cartesian:      0.000 s ( 2.887 %)
Storing new data                :      0.000 s ( 1.113 %)
Checking convergence            :      0.000 s ( 0.104 %)
Final printing                  :      0.000 s (16.765 %)
Total time                      :      0.003 s

Time for energy+gradient        :     21.078 s
Time for complete geometry iter :     21.272 s

         *************************************************************
         *                GEOMETRY OPTIMIZATION CYCLE   2            *
         *************************************************************
---------------------------------
CARTESIAN COORDINATES (ANGSTROEM)
---------------------------------
  C      0.924364   -0.046445   -0.008867
  C      2.414843    0.060335   -0.305113
  C      3.214208    1.221419   -0.109395
  C      2.826993    2.657059   -0.061958
  C      4.553744    0.759794   -0.019263
  C      4.471968   -0.624136    0.006223
  O      3.214220   -1.053115   -0.051679
  H      0.444956    0.937046    0.036417
  H      0.721422   -0.612970    0.911288
  H      0.433264   -0.600202   -0.822751
  H      1.741875    2.811555   -0.099539
  H      3.287424    3.173795   -0.920930
  H      3.229481    3.112548    0.856713
  H      5.455651    1.363229    0.016833
  H      5.306234   -1.322089    0.046341
  H      2.399303    0.084238   -1.422387

----------------------------
CARTESIAN COORDINATES (A.U.)
----------------------------
  NO LB      ZA    FRAG     MASS         X           Y           Z
   0 C     6.0000    0    12.011    1.746796   -0.087768   -0.016757
   1 C     6.0000    0    12.011    4.563392    0.114017   -0.576581
   2 C     6.0000    0    12.011    6.073974    2.308147   -0.206726
   3 C     6.0000    0    12.011    5.342242    5.021113   -0.117084
   4 C     6.0000    0    12.011    8.605329    1.435802   -0.036402
   5 C     6.0000    0    12.011    8.450794   -1.179447    0.011760
   6 O     8.0000    0    15.999    6.073996   -1.990098   -0.097659
   7 H     1.0000    0     1.008    0.840846    1.770760    0.068819
   8 H     1.0000    0     1.008    1.363290   -1.158345    1.722086
   9 H     1.0000    0     1.008    0.818751   -1.134217   -1.554773
  10 H     1.0000    0     1.008    3.291667    5.313070   -0.188102
  11 H     1.0000    0     1.008    6.212330    5.997604   -1.740305
  12 H     1.0000    0     1.008    6.102834    5.881864    1.618952
  13 H     1.0000    0     1.008   10.309686    2.576130    0.031810
  14 H     1.0000    0     1.008   10.027330   -2.498387    0.087571
  15 H     1.0000    0     1.008    4.534026    0.159186   -2.687922

--------------------------------
INTERNAL COORDINATES (ANGSTROEM)
--------------------------------
 C      0   0   0     0.000000000000     0.00000000     0.00000000
 C      1   0   0     1.523381302335     0.00000000     0.00000000
 C      2   1   0     1.423167458049   125.44992222     0.00000000
 C      3   2   1     1.487698770889   130.20224207   335.81930210
 C      3   2   1     1.419710356974   105.86763940   158.57471746
 C      5   3   2     1.386577973728   105.66748086   352.73527522
 O      6   5   3     1.330151669699   112.13895950   359.63795420
 H      1   2   3     1.095050966666   111.92721113    20.22446125
 H      1   2   3     1.099464726644   112.30054665   255.48677377
 H      1   2   3     1.100105555795   109.15849611   138.10660130
 H      4   3   2     1.096704655439   113.10265314     5.89509374
 H      4   3   2     1.103107498275   108.57692635   245.18115423
 H      4   3   2     1.101555053854   109.30024628   128.01263474
 H      5   3   2     1.085759682713   127.24017538   172.43584073
 H      6   5   3     1.088461501685   126.54670787   178.36343496
 H      2   1   3     1.117637546421   100.50364960   253.04562213

---------------------------
INTERNAL COORDINATES (A.U.)
---------------------------
 C      0   0   0     0.000000000000     0.00000000     0.00000000
 C      1   0   0     2.878773458949     0.00000000     0.00000000
 C      2   1   0     2.689396738422   125.44992222     0.00000000
 C      3   2   1     2.811343246752   130.20224207   335.81930210
 C      3   2   1     2.682863764172   105.86763940   158.57471746
 C      5   3   2     2.620252633674   105.66748086   352.73527522
 O      6   5   3     2.513622372310   112.13895950   359.63795420
 H      1   2   3     2.069346429684   111.92721113    20.22446125
 H      1   2   3     2.077687227264   112.30054665   255.48677377
 H      1   2   3     2.078898218857   109.15849611   138.10660130
 H      4   3   2     2.072471448576   113.10265314     5.89509374
 H      4   3   2     2.084571068015   108.57692635   245.18115423
 H      4   3   2     2.081637373221   109.30024628   128.01263474
 H      5   3   2     2.051788447580   127.24017538   172.43584073
 H      6   5   3     2.056894145501   126.54670787   178.36343496
 H      2   1   3     2.112028879723   100.50364960   253.04562213


           ************************************************************
           *        Program running with 8 parallel MPI-processes     *
           *              working on a common directory               *
           ************************************************************
------------------------------------------------------------------------------
                   ___                                                        
                  /   \      - P O W E R E D   B Y -                         
                 /     \                                                     
                 |  |  |   _    _      __       _____    __    __             
                 |  |  |  | |  | |    /  \     |  _  \  |  |  /  |          
                  \  \/   | |  | |   /    \    | | | |  |  | /  /          
                 / \  \   | |__| |  /  /\  \   | |_| |  |  |/  /          
                |  |  |   |  __  | /  /__\  \  |    /   |      \           
                |  |  |   | |  | | |   __   |  |    \   |  |\   \          
                \     /   | |  | | |  |  |  |  | |\  \  |  | \   \       
                 \___/    |_|  |_| |__|  |__|  |_| \__\ |__|  \__/        
                                                                              
                      - O R C A' S   B I G   F R I E N D -                    
                                      &                                       
                       - I N T E G R A L  F E E D E R -                       
                                                                              
 v1 FN, 2020, v2 2021, v3 2022-2024                                           
------------------------------------------------------------------------------


----------------------
SHARK INTEGRAL PACKAGE
----------------------

Number of atoms                             ...     16
Number of basis functions                   ...    143
Number of shells                            ...     69
Maximum angular momentum                    ...      2
Integral batch strategy                     ... SHARK/LIBINT Hybrid
RI-J (if used) integral strategy            ... SPLIT-RIJ (Revised 2003 algorithm where possible)
Printlevel                                  ...      1
Contraction scheme used                     ... SEGMENTED contraction
Prescreening option                         ... SCHWARTZ
   Thresh                                   ... 1.000e-12
   Tcut                                     ... 1.000e-14
   Tpresel                                  ... 1.000e-14 
Coulomb Range Separation                    ... NOT USED
Exchange Range Separation                   ... NOT USED
Multipole approximations                    ... NOT USED
Finite Nucleus Model                        ... NOT USED
CABS basis                                  ... NOT available
Auxiliary Coulomb fitting basis             ... AVAILABLE
   # of basis functions in Aux-J            ...    442
   # of shells in Aux-J                     ...    150
   Maximum angular momentum in Aux-J        ...      4
Auxiliary J/K fitting basis                 ... NOT available
Auxiliary Correlation fitting basis         ... AVAILABLE
   # of basis functions in Aux-C            ...    462
   # of shells in Aux-C                     ...    166
   Maximum angular momentum in Aux-C        ...      3
Auxiliary 'external' fitting basis          ... NOT available

Checking pre-screening integrals            ... done (  0.0 sec) Dimension = 69
Check shell pair data                       ... done (  0.0 sec)
Shell pair information
Shell pair cut-off parameter TPreSel        ...   1.0e-14
Total number of shell pairs                 ...      2415
Shell pairs after pre-screening             ...      2373
Total number of primitive shell pairs       ...      8503
Primitive shell pairs kept                  ...      6545
          la=0 lb=0:    764 shell pairs
          la=1 lb=0:    877 shell pairs
          la=1 lb=1:    272 shell pairs
          la=2 lb=0:    271 shell pairs
          la=2 lb=1:    161 shell pairs
          la=2 lb=2:     28 shell pairs

Calculating one electron integrals          ... done (  0.0 sec)
Calculating RI/J V-Matrix + Cholesky decomp.... done (  0.0 sec)
Calculating RI/C V-Matrix + Cholesky decomp.... done (  0.0 sec)
Calculating Nuclear repulsion               ... done (  0.0 sec) ENN=    303.416933090201 Eh

Diagonalization of the overlap matrix:
Smallest eigenvalue                        ... 7.163e-04
Time for diagonalization                   ...    0.003 sec
Threshold for overlap eigenvalues          ... 1.000e-07
Number of eigenvalues below threshold      ... 0
Time for construction of square roots      ...    0.002 sec
Total time needed                          ...    0.005 sec

-------------------
DFT GRID GENERATION
-------------------

General Integration Accuracy     IntAcc      ... 4.388
Radial Grid Type                 RadialGrid  ... OptM3 with GC (2021)
Angular Grid (max. ang.)         AngularGrid ... 4 (Lebedev-302)
Angular grid pruning method      GridPruning ... 4 (adaptive)
Weight generation scheme         WeightScheme... mBecke (2022)
Basis function cutoff            BFCut       ... 1.0000e-12
Integration weight cutoff        WCut        ... 1.0000e-14
Partially contracted basis set               ... off
Rotationally invariant grid construction     ... off
Angular grids for H and He will be reduced by one unit

Total number of grid points                  ...    71042
Total number of batches                      ...     1117
Average number of points per batch           ...       63
Average number of grid points per atom       ...     4440

--------------------
COSX GRID GENERATION
--------------------

GRIDX 1
-------
General Integration Accuracy     IntAcc      ... 3.816
Radial Grid Type                 RadialGrid  ... OptM3 with GC (2021)
Angular Grid (max. ang.)         AngularGrid ... 1 (Lebedev-50)
Angular grid pruning method      GridPruning ... 4 (adaptive)
Weight generation scheme         WeightScheme... mBecke (2022)
Basis function cutoff            BFCut       ... 1.0000e-12
Integration weight cutoff        WCut        ... 1.0000e-14
Partially contracted basis set               ... on
Rotationally invariant grid construction     ... off
Angular grids for H and He will be reduced by one unit

Total number of grid points                  ...     9115
Total number of batches                      ...       81
Average number of points per batch           ...      112
Average number of grid points per atom       ...      570
UseSFitting                                  ... on

GRIDX 2
-------
General Integration Accuracy     IntAcc      ... 4.020
Radial Grid Type                 RadialGrid  ... OptM3 with GC (2021)
Angular Grid (max. ang.)         AngularGrid ... 2 (Lebedev-110)
Angular grid pruning method      GridPruning ... 4 (adaptive)
Weight generation scheme         WeightScheme... mBecke (2022)
Basis function cutoff            BFCut       ... 1.0000e-12
Integration weight cutoff        WCut        ... 1.0000e-14
Partially contracted basis set               ... on
Rotationally invariant grid construction     ... off
Angular grids for H and He will be reduced by one unit

Total number of grid points                  ...    19435
Total number of batches                      ...      163
Average number of points per batch           ...      119
Average number of grid points per atom       ...     1215
UseSFitting                                  ... on

GRIDX 3
-------
General Integration Accuracy     IntAcc      ... 4.338
Radial Grid Type                 RadialGrid  ... OptM3 with GC (2021)
Angular Grid (max. ang.)         AngularGrid ... 3 (Lebedev-194)
Angular grid pruning method      GridPruning ... 4 (adaptive)
Weight generation scheme         WeightScheme... mBecke (2022)
Basis function cutoff            BFCut       ... 1.0000e-12
Integration weight cutoff        WCut        ... 1.0000e-14
Partially contracted basis set               ... on
Rotationally invariant grid construction     ... off
Angular grids for H and He will be reduced by one unit

Total number of grid points                  ...    42549
Total number of batches                      ...      339
Average number of points per batch           ...      125
Average number of grid points per atom       ...     2659
UseSFitting                                  ... on
Initializing property integral containers    ... done (  0.0 sec)

SHARK setup successfully completed in   0.7 seconds

Maximum memory used throughout the entire STARTUP-calculation: 19.9 MB


           ************************************************************
           *        Program running with 8 parallel MPI-processes     *
           *              working on a common directory               *
           ************************************************************
Occupation numbers will be reassigned to an Aufbau configuration
             **** ENERGY FILE WAS UPDATED (calc.en.tmp) ****
Finished Guess after   0.1 sec
Maximum memory used throughout the entire GUESS-calculation: 8.8 MB


           ************************************************************
           *        Program running with 8 parallel MPI-processes     *
           *              working on a common directory               *
           ************************************************************
--------------------
CPCM SOLVATION MODEL
--------------------
CPCM parameters:
  Epsilon                                         ...      16.7000
  Refrac                                          ...       1.2750
  Rsolv                                           ...       1.3000
  Surface type                                    ... GAUSSIAN VDW
  Discretization scheme                           ... Constant charge density
    Threshold for H atoms                         ...       5.0000 (charges/Ang^2)
    Threshold for non-H atoms                     ...       5.0000 (charges/Ang^2)
  Epsilon function type                           ...         CPCM
Solvent:                                          ... CUSTOM
Radii:
  Scheme                                          ... Element-dependent radii
  Radius for C  used is    3.8550 Bohr (=   2.0400 Ang.)
  Radius for O  used is    3.4469 Bohr (=   1.8240 Ang.)
  Radius for H  used is    2.4944 Bohr (=   1.3200 Ang.)
Calculating surface                               ...        done! (  0.0s)
Cavity surface points                             ...         1465
Cavity Volume                                     ...     908.3525
Cavity Surface-area                               ...     531.2052
Calculating surface distance matrix               ...        done! (  0.0s)
Performing Cholesky decomposition & store         ...        done! (  0.1s)
Overall time for CPCM initialization              ...                 0.1s

----------------------------------------D-I-I-S--------------------------------------------
Iteration    Energy (Eh)           Delta-E    RMSDP     MaxDP     DIISErr   Damp  Time(sec)
-------------------------------------------------------------------------------------------
               ***  Starting incremental Fock matrix formation  ***
    1    -308.1690473593639581     0.00e+00  5.36e-04  1.01e-02  2.30e-02  0.700   0.6
    2    -308.1709273635786985    -1.88e-03  4.64e-04  8.35e-03  1.88e-02  0.700   0.4
                               ***Turning on AO-DIIS***
    3    -308.1724119035657168    -1.48e-03  3.72e-04  6.36e-03  1.48e-02  0.700   0.4
    4    -308.1735423775771778    -1.13e-03  9.68e-04  1.68e-02  1.12e-02  0.000   0.4
                              *** Initializing SOSCF ***
---------------------------------------S-O-S-C-F--------------------------------------
Iteration    Energy (Eh)           Delta-E    RMSDP     MaxDP     MaxGrad    Time(sec)
--------------------------------------------------------------------------------------
    5    -308.1766367749899018    -3.09e-03  9.80e-05  1.50e-03  1.52e-03     0.4
               *** Restarting incremental Fock matrix formation ***
    6    -308.1766760307862114    -3.93e-05  7.05e-05  1.33e-03  9.27e-04     0.6
    7    -308.1766886930878400    -1.27e-05  6.75e-05  1.19e-03  1.79e-04     0.6
    8    -308.1766912842740567    -2.59e-06  1.86e-05  3.75e-04  1.02e-04     0.6
    9    -308.1766920444301832    -7.60e-07  4.89e-06  1.02e-04  2.83e-05     0.5
   10    -308.1766920567414445    -1.23e-08  2.10e-06  5.58e-05  2.23e-05     0.5
   11    -308.1766920747909353    -1.80e-08  5.84e-07  1.63e-05  3.39e-06     0.5
   12    -308.1766920741117701     6.79e-10  2.57e-07  7.84e-06  2.38e-06     0.5
                 **** Energy Check signals convergence ****

               *****************************************************
               *                     SUCCESS                       *
               *           SCF CONVERGED AFTER  12 CYCLES          *
               *****************************************************

Recomputing exchange energy using gridx3       ... done (    0.815 sec)
Old exchange energy                            :    -22.369634693 Eh
New exchange energy                            :    -22.369724931 Eh
Exchange energy change after final integration :     -0.000090238 Eh
Total energy after final integration           :   -308.176782312 Eh
             **** ENERGY FILE WAS UPDATED (calc.en.tmp) ****

----------------
TOTAL SCF ENERGY
----------------

Total Energy       :       -308.17678231214842 Eh           -8385.91658 eV

Components:
Nuclear Repulsion  :        303.41693309020116 Eh            8256.39450 eV
Electronic Energy  :       -611.50917195149793 Eh          -16640.01053 eV
One Electron Energy:      -1006.24729655900103 Eh          -27381.38098 eV
Two Electron Energy:        394.73812460750310 Eh           10741.37045 eV
CPCM Dielectric    :         -0.08445321281496 Eh              -2.29809 eV

Virial components:
Potential Energy   :       -613.71022444906123 Eh          -16699.90421 eV
Kinetic Energy     :        305.53344213691281 Eh            8313.98764 eV
Virial Ratio       :          2.00865155760609

DFT components:
N(Alpha)           :       26.000012537541 electrons
N(Beta)            :       26.000012537541 electrons
N(Total)           :       52.000025075083 electrons
E(X)               :      -19.871874726015 Eh       
E(C)               :       -1.267897735946 Eh       
E(XC)              :      -21.139772461961 Eh       

CPCM Solvation Model Properties:
Surface-charge          :         -1.01323605997038
Corrected charge        :         -1.00000000000000
Outlying charge corr.   :          0.00001303893314 Eh               0.00035 eV
Free-energy (cav+disp)  :  This term is not implemented in the current solvation scheme

---------------
SCF CONVERGENCE
---------------

  Last Energy change         ...   -6.7917e-10  Tolerance :   1.0000e-09
  Last MAX-Density change    ...    7.8399e-06  Tolerance :   1.0000e-08
  Last RMS-Density change    ...    2.5703e-07  Tolerance :   1.0000e-09
  Last DIIS Error            ...    1.5180e-03  Tolerance :   1.0000e-08
  Last Orbital Gradient      ...    2.3761e-06  Tolerance :   2.0000e-06
  Last Orbital Rotation      ...    4.0878e-06  Tolerance :   2.0000e-06


Total SCF time: 0 days 0 hours 0 min 7 sec 
Finished LeanSCF after   7.4 sec

Maximum memory used throughout the entire LEANSCF-calculation: 15.7 MB


           ************************************************************
           *        Program running with 8 parallel MPI-processes     *
           *              working on a common directory               *
           ************************************************************

------------------------------------------------------------------------------
                                ORCA  MP2 
------------------------------------------------------------------------------

Freezing NCore=14 chemical core electrons

----------------------
RI-MP2 ENERGY+GRADIENT
----------------------
Dimension of the orbital basis            ...  143
Dimension of the AuxC basis               ...  462
Memory devoted to MP2                     ... 8000 MB   
Data format for matrix containers         ... DOUBLE
Compression type for matrix containers    ... UNCOMPRESSED
Overall scaling of the MP2 energy         ...   2.700e-01

-----------------------
SHARK RI TRANSFORMATION
-----------------------

Number of basis functions                ...    143
Number of aux functions                  ...    462
Number of operators                      ...      1
Generation of IJK                        ... YES
Generation of IAK                        ... YES
Generation of ABK                        ... NO
Orbital Range Operator  0:    0-  25 to   26- 142

Aux basis identifier                     ...   AUXC
Contraction scheme used                  ... SEGMENTED
Do orthogonalization                     ... YES
All operator combinations                ... NO
Transpose (ia|K)                         ... NO
Integral generator used                  ... LIBINT
Starting integral generation + trafo... 
Half trafo (segmented) done. Total time =  0.0 sec. integrals=  0.0 sec trafo=  0.0 sec
Integral generation and half transformation done (  0.0 sec)

Reading or making V^(-1/2)          ... done (  0.0 sec)
Sorting IJK integrals               ... done (  0.0 sec)
Sorting IAK integrals               ... done (  0.0 sec)

SHARK RI integral transformation done. Total time =  0.1 sec.

Opening buffers                              ... done
Frozen core precalculation                   ... done

Starting loop over batches of integrals:

Operator 0  - window                       ... (  7- 25)x( 26-142)
Operator 0  - Memory available             ...  8000 MB
Operator 0  - Memory needed per MO         ...   0.4 MB
Operator 0  - Number of orbitals per batch ... 3
Operator 0  - Number of batches            ... 1

OPERATOR  0   PASS   0:  MOs     7 ...    9 +   10 ...   12 +   13 ...   15 +   16 ...   18
                            +   19 ...   21 +   22 ...   24 +   25 ...   25
  Reading integrals       ... ok
  Internal MO   9
Closing buffer GIPV ( 0.01 GB; CompressionRatio= 1.00)
Time spent in pair loops =     0.165 sec
Deleting buffers (Ka|jb) ...done

-----------------------------------------------
 RI-MP2 CORRELATION ENERGY:     -0.324396218 Eh
-----------------------------------------------


---------------------
MP2 DENSITY FORMATION
---------------------

Completing the external part of the density      ... done
Storing the unrelaxed density                    ... done

Re-sorting 3-index density container for op 0    ... done
Computing external part of the Lagrangian        ... done
Calculating the xc-kernel                        ... done
Calculating G(D)                                 ... done
Completing the Lagrangian                        ... done
Solving the Z-vector equations                   ... Using XC Grid                  ... (calc.grid_cpscf.tmp) 
Recalculating density on grid  ... (calc.grho_cpscf0.tmp) done
Calculating the xc-kernel      ... (calc.fxc_cpscf0.tmp) done

-------------------
SHARK CP-SCF DRIVER
-------------------

Dimension of the orbital basis          ...    143
Dimension of the CPSCF-problem          ...   3042
Number of operators                     ...      1
Max. number of iterations               ...    128
Convergence Tolerance                   ... 3.0e-05
Number of perturbations                 ...      1
Perturbation type                       ... REAL

----------------------------
POPLE LINEAR EQUATION SOLVER
----------------------------

  ITERATION   0:   ||err||_max =   5.4068e-02 (   0.4 sec)
  ITERATION   1:   ||err||_max =   1.8415e-02 (   0.4 sec)
  ITERATION   2:   ||err||_max =   8.1984e-03 (   0.4 sec)
  ITERATION   3:   ||err||_max =   1.7769e-03 (   0.4 sec)
  ITERATION   4:   ||err||_max =   7.0530e-04 (   0.4 sec)
  ITERATION   5:   ||err||_max =   1.8926e-04 (   0.4 sec)
  ITERATION   6:   ||err||_max =   5.3987e-05 (   0.4 sec)
  ITERATION   7:   ||err||_max =   1.8271e-05 (   0.4 sec)
done
Finalizing the relaxed density                   ... done
Transforming P to the AO basis                   ... done
Storing the relaxed density                      ... done

------------------------------------
ENERGY WEIGHTED DENSITY FINALIZATION
------------------------------------

Gathering the parts of the W-matrix              ... done
Forming the Z-density                            ... done
Transforming Z to the AO basis                   ... done
Calculating G(Z)                                 ... done
Finalizing the W-matrix                          ... done
Transforming W to the AO basis and storing       ... done

----------------------------------
MP2 DERIVATIVE INTEGRAL GENERATION
----------------------------------

Input SCF Electron Density              ... calc.scfp
Input Correlated Electron Density       ... calc.pmp2re
Input Energy Weighted Density           ... calc.wmp2.tmp

Nuclear repulsion gradient              ... done (  0.0 sec)
HCore & Overlap gradient  (SHARK)       ... done (  0.0 sec)
Two-electron RIJ gradient terms         ... done (  0.2 sec)

-----------------------------------------------------------
MP2 COSX Grid Generation
-----------------------------------------------------------

General Integration Accuracy     IntAcc      ... 4.871
Radial Grid Type                 RadialGrid  ... OptM3 with GC (2021)
Angular Grid (max. ang.)         AngularGrid ... 4 (Lebedev-302)
Angular grid pruning method      GridPruning ... 4 (adaptive)
Weight generation scheme         WeightScheme... mBecke (2022)
Basis function cutoff            BFCut       ... 1.0000e-12
Integration weight cutoff        WCut        ... 1.0000e-14
Partially contracted basis set               ... on
Rotationally invariant grid construction     ... off
Angular grids for H and He will be reduced by one unit

Total number of grid points                  ...    82535
Total number of batches                      ...      654
Average number of points per batch           ...      126
Average number of grid points per atom       ...     5158
UseSFitting                                  ... on
Two-electron COSX gradient terms        ... 
Integration Timings:
Total Time                  =     2.4 sec
Basis fcn evaluation        =     0.0 sec
Density evaluation          =     0.0 sec
A evaluation                =     2.0 sec
A derivative evaluation     =     0.0 sec
S-fit derivative evaluation =     0.0 sec
anal. over. der. evaluation =     0.0 sec
num. over. der. evaluation  =     0.2 sec
K(P) evaluation             =     0.0 sec
finalize                    =     0.0 sec

done (  2.9 sec)
CPCM gradient                           ... done (  0.3 sec)
DFT XC gradient                         ... Exchange-correlation gradient    ... done
done (  0.4 sec)
Empirical dispersion gradient           ... 
-------------------
DISPERSION GRADIENT
-------------------

   1   C   :   -0.000263347   -0.000111287    0.000006334
   2   C   :    0.000261195   -0.000163983    0.000018097
   3   C   :    0.000268026   -0.000269492   -0.000001444
   4   C   :    0.000015814    0.000287120    0.000009694
   5   C   :    0.000124627   -0.000076011    0.000002617
   6   C   :   -0.000229064    0.000218125   -0.000042006
   7   O   :    0.000086315   -0.000068513    0.000000137
   8   H   :   -0.000140283   -0.000014094    0.000010940
   9   H   :   -0.000120274   -0.000058129    0.000050862
  10   H   :   -0.000110308   -0.000048663   -0.000024069
  11   H   :   -0.000039446    0.000139195    0.000004807
  12   H   :    0.000000324    0.000131054   -0.000030110
  13   H   :   -0.000001368    0.000126648    0.000042046
  14   H   :    0.000116970    0.000012290    0.000009349
  15   H   :    0.000064513   -0.000060481    0.000009861
  16   H   :   -0.000033693   -0.000043778   -0.000067116

Difference to translation invariance:
           :   -0.0000000000   -0.0000000000    0.0000000000

Difference to rotation invariance:
           :   -0.0000000000   -0.0000000000   -0.0000000000

Norm of the Dispersion gradient    ...    0.0008255450
RMS gradient                       ...    0.0001191572
MAX gradient                       ...    0.0002871199
done (  0.0 sec)

-------
TIMINGS
-------

Total time                :    9.488 sec
Integral trafo            :    0.091 sec (  1.0%)
FC preparation            :    0.024 sec (  0.2%)
I/O of integrals          :    0.036 sec (  0.4%)
K(i,j) operators          :    0.023 sec (  0.2%)
T(i,j) pair energies      :    0.005 sec (  0.1%)
V**(-1/2)                 :    0.067 sec (  0.7%)
Gamma(ia|P)               :    0.021 sec (  0.2%)
Gamma-Trafo               :    0.012 sec (  0.1%)
D(virtual)                :    0.001 sec (  0.0%)
D(internal)               :    0.021 sec (  0.2%)
W(virtual)                :    0.002 sec (  0.0%)
W(internal)               :    0.026 sec (  0.3%)
L(virtual)                :    0.038 sec (  0.4%)
L(internal)               :    0.004 sec (  0.0%)
XC kernel                 :    0.015 sec (  0.2%)
G(D)                      :    0.759 sec (  8.0%)
G(Z)                      :    0.758 sec (  8.0%)
Z-vector solution         :    3.496 sec ( 36.8%)
3-index derivative        :    0.094 sec (  1.0%)
2-index derivative        :    0.028 sec (  0.3%)
Fock matrix gradient      :    3.832 sec ( 40.4%)


---------------------------------------
MP2 TOTAL ENERGY:     -308.501178530 Eh
---------------------------------------

The final MP2 gradient
  0:   0.00518953   0.01658469  -0.00712888
  1:   0.04690293   0.00142469   0.02598900
  2:  -0.05017304  -0.02695879  -0.01496399
  3:   0.00523237   0.00420664   0.00880071
  4:   0.02108132  -0.00803389  -0.00002550
  5:   0.01276163  -0.00426670  -0.00445815
  6:  -0.03165485   0.01820939  -0.00064774
  7:  -0.00435033  -0.00189062  -0.00190710
  8:  -0.00295664  -0.00524883  -0.00222060
  9:  -0.00229776  -0.00071966  -0.00196756
 10:  -0.00040737   0.00108693  -0.00045333
 11:  -0.00012614  -0.00080143  -0.00189235
 12:  -0.00099004   0.00203320   0.00071937
 13:  -0.00087354   0.00023011  -0.00160967
 14:   0.00506780   0.00836658  -0.00121713
 15:  -0.00243328  -0.00422119   0.00294802

-----------------------------------
NORM OF THE MP2 GRADIENT:  0.095321
-----------------------------------

Maximum memory used throughout the entire MP2-calculation: 29.9 MB


-------------------------------------------------------------------------------
                          DFT DISPERSION CORRECTION                            
                                                                               
                              DFTD3 V3.1  Rev 1                                
                          USING Becke-Johnson damping                          
-------------------------------------------------------------------------------
-------------------------   ----------------
Dispersion correction           -0.010297262
-------------------------   ----------------


-------------------------   --------------------
FINAL SINGLE POINT ENERGY      -308.511475792478
-------------------------   --------------------

------------------------------------------------------------------------------
                         ORCA GEOMETRY RELAXATION STEP
------------------------------------------------------------------------------

Reading the OPT-File                    .... done
Getting information on internals        .... done
Copying old internal coords+grads       .... done
Making the new internal coordinates     .... (2022 redundants) done
Validating the new internal coordinates .... (2022 redundants) done
Calculating the B-matrix                .... done
Calculating the G,G- and P matrices     .... done
Transforming gradient to internals      .... done
Projecting the internal gradient        .... done
Number of atoms                         ....  16
Number of internal coordinates          ....  73
Current Energy                          ....  -308.511475792 Eh
Current gradient norm                   ....     0.095321004 Eh/bohr
Maximum allowed component of the step   ....  0.300
Current trust radius                    ....  0.300
Updating the Hessian (BFGS)             .... done
Forming the augmented Hessian           .... done
Diagonalizing the augmented Hessian     .... done
Last element of RFO vector              ....  0.923301210
Lowest eigenvalues of augmented Hessian:
 -0.016546064  0.012466475  0.012790060  0.022900744  0.024619271
Length of the computed step             ....  0.415981966
Warning: the length of the step is outside the trust region - taking restricted step instead
The input lambda is                     ....     0.011466
   iter:   5  x=    0.000526  g=  104.950186 f(x)=     0.573189
   iter:  10  x=   -0.042818  g=    1.787828 f(x)=     0.000893
The output lambda is                    ....    -0.042822 (13 iterations)
The final length of the internal step   ....  0.300000000
Converting the step to Cartesian space:
 Initial RMS(Int)=    0.0351123442
Transforming coordinates:
 Iter   0:  RMS(Cart)=    0.0625321385 RMS(Int)=    0.0350961060
 Iter   5:  RMS(Cart)=    0.0000000615 RMS(Int)=    0.0000000408
done
Storing new coordinates                 .... done
The predicted energy change is          ....    -0.008576793
Previously predicted energy change      ....    -0.019518190
Actually observed energy change         ....    -0.023404803
Ratio of predicted to observed change   ....     1.199127758
New trust radius                        ....     0.450000000

                                .--------------------.
          ----------------------|Geometry convergence|-------------------------
          Item                value                   Tolerance       Converged
          ---------------------------------------------------------------------
          Energy change      -0.0234048033            0.0000010000      NO
          RMS gradient        0.0067254668            0.0000300000      NO
          MAX gradient        0.0324007477            0.0001000000      NO
          RMS step            0.0351123442            0.0006000000      NO
          MAX step            0.1155926786            0.0010000000      NO
          ........................................................
          Max(Bonds)      0.0423      Max(Angles)    3.02
          Max(Dihed)        6.62      Max(Improp)    0.00
          ---------------------------------------------------------------------

The optimization has not yet converged - more geometry cycles are needed


    ---------------------------------------------------------------------------
                         Redundant Internal Coordinates
                            (Angstroem and degrees)

        Definition                    Value    dE/dq     Step     New-Value
    ----------------------------------------------------------------------------
     1. B(C   1,C   0)                1.5234  0.001156 -0.0022    1.5212   
     2. B(C   2,C   1)                1.4232 -0.032401  0.0423    1.4655   
     3. B(C   3,C   2)                1.4877  0.005550 -0.0105    1.4772   
     4. B(C   4,C   2)                1.4197  0.017485 -0.0279    1.3918   
     5. B(C   5,C   4)                1.3866 -0.009100  0.0085    1.3951   
     6. B(O   6,C   5)                1.3302  0.015994 -0.0219    1.3083   
     7. B(O   6,C   1)                1.3939 -0.018720  0.0269    1.4208   
     8. B(H   7,C   0)                1.0951  0.000135 -0.0002    1.0949   
     9. B(H   8,C   0)                1.0995  0.001412 -0.0030    1.0965   
    10. B(H   9,C   0)                1.1001  0.002819 -0.0062    1.0939   
    11. B(H  10,C   3)                1.0967  0.000563 -0.0012    1.0956   
    12. B(H  11,C   3)                1.1031  0.001049 -0.0022    1.1009   
    13. B(H  12,C   3)                1.1016  0.001082 -0.0023    1.0993   
    14. B(H  13,C   4)                1.0858 -0.000653  0.0013    1.0871   
    15. B(H  14,C   5)                1.0885 -0.001523  0.0031    1.0915   
    16. B(H  15,C   1)                1.1176 -0.003011  0.0061    1.1238   
    17. A(C   1,C   0,H   9)          109.16 -0.001663    0.77    109.93   
    18. A(H   7,C   0,H   9)          106.69 -0.003892    1.34    108.03   
    19. A(H   8,C   0,H   9)          106.10 -0.003612    1.52    107.62   
    20. A(H   7,C   0,H   8)          110.33 -0.000970   -0.45    109.88   
    21. A(C   1,C   0,H   8)          112.30  0.002812   -0.88    111.42   
    22. A(C   1,C   0,H   7)          111.93  0.006379   -1.85    110.08   
    23. A(C   2,C   1,O   6)          107.73  0.007329   -1.43    106.30   
    24. A(C   2,C   1,H  15)           97.34  0.004649   -0.56     96.79   
    25. A(O   6,C   1,H  15)          101.94 -0.003482    1.65    103.59   
    26. A(C   0,C   1,C   2)          125.45 -0.007989    0.86    126.31   
    27. A(C   0,C   1,O   6)          118.02  0.003298   -1.78    116.24   
    28. A(C   0,C   1,H  15)          100.50 -0.005330    3.02    103.52   
    29. A(C   1,C   2,C   4)          105.87  0.002468    0.12    105.99   
    30. A(C   3,C   2,C   4)          123.87 -0.009900    1.73    125.61   
    31. A(C   1,C   2,C   3)          130.20  0.007360   -1.82    128.38   
    32. A(H  11,C   3,H  12)          107.65  0.000598   -0.27    107.38   
    33. A(H  10,C   3,H  12)          109.38 -0.001852    0.36    109.74   
    34. A(C   2,C   3,H  12)          109.30  0.003376   -0.94    108.36   
    35. A(H  10,C   3,H  11)          108.68 -0.000498    0.36    109.04   
    36. A(C   2,C   3,H  11)          108.58 -0.002494    0.68    109.25   
    37. A(C   2,C   3,H  10)          113.10  0.000839   -0.17    112.93   
    38. A(C   5,C   4,H  13)          127.09  0.002951   -0.49    126.60   
    39. A(C   2,C   4,H  13)          127.24  0.001406   -0.14    127.10   
    40. A(C   2,C   4,C   5)          105.67 -0.004363    0.64    106.31   
    41. A(O   6,C   5,H  14)          121.30  0.014226   -2.87    118.43   
    42. A(C   4,C   5,H  14)          126.55 -0.005578    1.63    128.17   
    43. A(C   4,C   5,O   6)          112.14 -0.008638    1.25    113.39   
    44. A(C   1,O   6,C   5)          107.01  0.002364   -0.08    106.94   
    45. D(O   6,C   1,C   0,H   8)     38.84 -0.000518    0.32     39.17   
    46. D(O   6,C   1,C   0,H   9)    -78.54  0.003323   -1.53    -80.06   
    47. D(O   6,C   1,C   0,H   7)    163.58  0.005334   -2.58    161.00   
    48. D(C   2,C   1,C   0,H   8)   -104.51 -0.008307    5.55    -98.97   
    49. D(C   2,C   1,C   0,H   7)     20.22 -0.002455    2.64     22.87   
    50. D(C   2,C   1,C   0,H   9)    138.11 -0.004466    3.70    141.81   
    51. D(C   3,C   2,C   1,C   0)    -24.18  0.008041   -5.76    -29.94   
    52. D(C   4,C   2,C   1,C   0)    158.57  0.010065   -6.62    151.95   
    53. D(C   3,C   2,C   1,H  15)     84.33  0.001902   -2.06     82.27   
    54. D(C   4,C   2,C   1,O   6)     12.16  0.003503   -1.69     10.47   
    55. D(C   3,C   2,C   1,O   6)   -170.60  0.001479   -0.83   -171.42   
    56. D(H  11,C   3,C   2,C   1)   -114.82  0.001820   -0.89   -115.71   
    57. D(H  10,C   3,C   2,C   4)   -177.30 -0.001941    0.82   -176.47   
    58. D(H  11,C   3,C   2,C   4)     61.99 -0.000116    0.02     62.01   
    59. D(H  10,C   3,C   2,C   1)      5.90 -0.000004   -0.08      5.81   
    60. D(H  12,C   3,C   2,C   1)    128.01  0.000634   -0.43    127.58   
    61. D(H  13,C   4,C   2,C   3)     -5.03 -0.000586    0.79     -4.24   
    62. D(H  13,C   4,C   2,C   1)    172.44 -0.001878    1.40    173.83   
    63. D(C   5,C   4,C   2,C   3)    175.27  0.000589   -0.13    175.14   
    64. D(C   5,C   4,C   2,C   1)     -7.26 -0.000703    0.47     -6.79   
    65. D(H  14,C   5,C   4,H  13)     -1.34  0.000416   -0.08     -1.42   
    66. D(H  14,C   5,C   4,C   2)    178.36 -0.000763    0.84    179.21   
    67. D(O   6,C   5,C   4,H  13)    179.94 -0.000278   -0.25    179.68   
    68. D(O   6,C   5,C   4,C   2)     -0.36 -0.001457    0.67      0.31   
    69. D(C   1,O   6,C   5,H  14)   -170.76  0.002095   -1.75   -172.51   
    70. D(C   1,O   6,C   5,C   4)      8.04  0.002480   -1.52      6.52   
    71. D(C   5,O   6,C   1,H  15)     89.34  0.001130    1.85     91.19   
    72. D(C   5,O   6,C   1,C   2)    -12.47 -0.004707    2.20    -10.27   
    73. D(C   5,O   6,C   1,C   0)   -161.78 -0.006155    5.89   -155.89   
    ----------------------------------------------------------------------------

Geometry step timings:
Preparation and reading OPT file:      0.000 s ( 9.889 %)
Internal coordinates            :      0.000 s ( 0.943 %)
B/P matrices and projection     :      0.001 s (23.455 %)
Hessian update/contruction      :      0.000 s ( 7.710 %)
Making the step                 :      0.001 s (34.938 %)
Converting the step to Cartesian:      0.000 s ( 2.472 %)
Storing new data                :      0.000 s ( 1.008 %)
Checking convergence            :      0.000 s ( 0.390 %)
Final printing                  :      0.001 s (19.031 %)
Total time                      :      0.003 s

Time for energy+gradient        :     18.417 s
Time for complete geometry iter :     18.617 s

         *************************************************************
         *                GEOMETRY OPTIMIZATION CYCLE   3            *
         *************************************************************
---------------------------------
CARTESIAN COORDINATES (ANGSTROEM)
---------------------------------
  C      0.929822   -0.072934    0.003868
  C      2.398618    0.068715   -0.365697
  C      3.238556    1.246732   -0.131989
  C      2.834092    2.666774   -0.085945
  C      4.539237    0.770114    0.001205
  C      4.447059   -0.621824    0.009535
  O      3.221053   -1.061949   -0.112531
  H      0.468339    0.916056    0.091525
  H      0.805921   -0.624496    0.943365
  H      0.400197   -0.626043   -0.777314
  H      1.749158    2.803886   -0.151889
  H      3.315468    3.208300   -0.914754
  H      3.207160    3.102766    0.851672
  H      5.447695    1.360120    0.092447
  H      5.255750   -1.350967    0.085694
  H      2.381828    0.136812   -1.487258

----------------------------
CARTESIAN COORDINATES (A.U.)
----------------------------
  NO LB      ZA    FRAG     MASS         X           Y           Z
   0 C     6.0000    0    12.011    1.757108   -0.137825    0.007310
   1 C     6.0000    0    12.011    4.532730    0.129852   -0.691067
   2 C     6.0000    0    12.011    6.119983    2.355982   -0.249423
   3 C     6.0000    0    12.011    5.355658    5.039472   -0.162413
   4 C     6.0000    0    12.011    8.577914    1.455305    0.002277
   5 C     6.0000    0    12.011    8.403723   -1.175077    0.018019
   6 O     8.0000    0    15.999    6.086908   -2.006794   -0.212652
   7 H     1.0000    0     1.008    0.885032    1.731095    0.172957
   8 H     1.0000    0     1.008    1.522971   -1.180126    1.782701
   9 H     1.0000    0     1.008    0.756263   -1.183051   -1.468911
  10 H     1.0000    0     1.008    3.305429    5.298577   -0.287029
  11 H     1.0000    0     1.008    6.265327    6.062808   -1.728634
  12 H     1.0000    0     1.008    6.060655    5.863378    1.609426
  13 H     1.0000    0     1.008   10.294652    2.570255    0.174699
  14 H     1.0000    0     1.008    9.931928   -2.552957    0.161937
  15 H     1.0000    0     1.008    4.501003    0.258538   -2.810511

--------------------------------
INTERNAL COORDINATES (ANGSTROEM)
--------------------------------
 C      0   0   0     0.000000000000     0.00000000     0.00000000
 C      1   0   0     1.521185259964     0.00000000     0.00000000
 C      2   1   0     1.465551071479   126.12076096     0.00000000
 C      3   2   1     1.477236977456   128.36982447   329.97812535
 C      3   2   1     1.391644939548   105.99959569   151.87856458
 C      5   3   2     1.395012308136   106.29269945   353.25708204
 O      6   5   3     1.308319611544   113.39239213     0.36106696
 H      1   2   3     1.094875133644   110.01804469    22.91843987
 H      1   2   3     1.096460331267   111.35322186   260.98948816
 H      1   2   3     1.093927678062   109.94195198   141.79784275
 H      4   3   2     1.095550890655   112.92812100     5.79344125
 H      4   3   2     1.100861715966   109.24907102   244.27246794
 H      4   3   2     1.099270215454   108.35645984   127.58201778
 H      5   3   2     1.087073853540   127.10071772   173.89603874
 H      6   5   3     1.091526573559   128.16968498   179.19943927
 H      2   1   3     1.123752244648   103.51432355   250.91800406

---------------------------
INTERNAL COORDINATES (A.U.)
---------------------------
 C      0   0   0     0.000000000000     0.00000000     0.00000000
 C      1   0   0     2.874623540290     0.00000000     0.00000000
 C      2   1   0     2.769490160370   126.12076096     0.00000000
 C      3   2   1     2.791573322293   128.36982447   329.97812535
 C      3   2   1     2.629827811403   105.99959569   151.87856458
 C      5   3   2     2.636191215826   106.29269945   353.25708204
 O      6   5   3     2.472365761456   113.39239213     0.36106696
 H      1   2   3     2.069014153427   110.01804469    22.91843987
 H      1   2   3     2.072009742803   111.35322186   260.98948816
 H      1   2   3     2.067223721853   109.94195198   141.79784275
 H      4   3   2     2.070291149111   112.92812100     5.79344125
 H      4   3   2     2.080327154495   109.24907102   244.27246794
 H      4   3   2     2.077319654385   108.35645984   127.58201778
 H      5   3   2     2.054271870536   127.10071772   173.89603874
 H      6   5   3     2.062686291924   128.16968498   179.19943927
 H      2   1   3     2.123583984763   103.51432355   250.91800406


           ************************************************************
           *        Program running with 8 parallel MPI-processes     *
           *              working on a common directory               *
           ************************************************************
------------------------------------------------------------------------------
                   ___                                                        
                  /   \      - P O W E R E D   B Y -                         
                 /     \                                                     
                 |  |  |   _    _      __       _____    __    __             
                 |  |  |  | |  | |    /  \     |  _  \  |  |  /  |          
                  \  \/   | |  | |   /    \    | | | |  |  | /  /          
                 / \  \   | |__| |  /  /\  \   | |_| |  |  |/  /          
                |  |  |   |  __  | /  /__\  \  |    /   |      \           
                |  |  |   | |  | | |   __   |  |    \   |  |\   \          
                \     /   | |  | | |  |  |  |  | |\  \  |  | \   \       
                 \___/    |_|  |_| |__|  |__|  |_| \__\ |__|  \__/        
                                                                              
                      - O R C A' S   B I G   F R I E N D -                    
                                      &                                       
                       - I N T E G R A L  F E E D E R -                       
                                                                              
 v1 FN, 2020, v2 2021, v3 2022-2024                                           
------------------------------------------------------------------------------


----------------------
SHARK INTEGRAL PACKAGE
----------------------

Number of atoms                             ...     16
Number of basis functions                   ...    143
Number of shells                            ...     69
Maximum angular momentum                    ...      2
Integral batch strategy                     ... SHARK/LIBINT Hybrid
RI-J (if used) integral strategy            ... SPLIT-RIJ (Revised 2003 algorithm where possible)
Printlevel                                  ...      1
Contraction scheme used                     ... SEGMENTED contraction
Prescreening option                         ... SCHWARTZ
   Thresh                                   ... 1.000e-12
   Tcut                                     ... 1.000e-14
   Tpresel                                  ... 1.000e-14 
Coulomb Range Separation                    ... NOT USED
Exchange Range Separation                   ... NOT USED
Multipole approximations                    ... NOT USED
Finite Nucleus Model                        ... NOT USED
CABS basis                                  ... NOT available
Auxiliary Coulomb fitting basis             ... AVAILABLE
   # of basis functions in Aux-J            ...    442
   # of shells in Aux-J                     ...    150
   Maximum angular momentum in Aux-J        ...      4
Auxiliary J/K fitting basis                 ... NOT available
Auxiliary Correlation fitting basis         ... AVAILABLE
   # of basis functions in Aux-C            ...    462
   # of shells in Aux-C                     ...    166
   Maximum angular momentum in Aux-C        ...      3
Auxiliary 'external' fitting basis          ... NOT available

Checking pre-screening integrals            ... done (  0.0 sec) Dimension = 69
Check shell pair data                       ... done (  0.0 sec)
Shell pair information
Shell pair cut-off parameter TPreSel        ...   1.0e-14
Total number of shell pairs                 ...      2415
Shell pairs after pre-screening             ...      2373
Total number of primitive shell pairs       ...      8503
Primitive shell pairs kept                  ...      6548
          la=0 lb=0:    764 shell pairs
          la=1 lb=0:    878 shell pairs
          la=1 lb=1:    271 shell pairs
          la=2 lb=0:    271 shell pairs
          la=2 lb=1:    161 shell pairs
          la=2 lb=2:     28 shell pairs

Calculating one electron integrals          ... done (  0.0 sec)
Calculating RI/J V-Matrix + Cholesky decomp.... done (  0.0 sec)
Calculating RI/C V-Matrix + Cholesky decomp.... done (  0.0 sec)
Calculating Nuclear repulsion               ... done (  0.0 sec) ENN=    302.957304637089 Eh

Diagonalization of the overlap matrix:
Smallest eigenvalue                        ... 7.485e-04
Time for diagonalization                   ...    0.003 sec
Threshold for overlap eigenvalues          ... 1.000e-07
Number of eigenvalues below threshold      ... 0
Time for construction of square roots      ...    0.001 sec
Total time needed                          ...    0.005 sec

-------------------
DFT GRID GENERATION
-------------------

General Integration Accuracy     IntAcc      ... 4.388
Radial Grid Type                 RadialGrid  ... OptM3 with GC (2021)
Angular Grid (max. ang.)         AngularGrid ... 4 (Lebedev-302)
Angular grid pruning method      GridPruning ... 4 (adaptive)
Weight generation scheme         WeightScheme... mBecke (2022)
Basis function cutoff            BFCut       ... 1.0000e-12
Integration weight cutoff        WCut        ... 1.0000e-14
Partially contracted basis set               ... off
Rotationally invariant grid construction     ... off
Angular grids for H and He will be reduced by one unit

Total number of grid points                  ...    71055
Total number of batches                      ...     1119
Average number of points per batch           ...       63
Average number of grid points per atom       ...     4441

--------------------
COSX GRID GENERATION
--------------------

GRIDX 1
-------
General Integration Accuracy     IntAcc      ... 3.816
Radial Grid Type                 RadialGrid  ... OptM3 with GC (2021)
Angular Grid (max. ang.)         AngularGrid ... 1 (Lebedev-50)
Angular grid pruning method      GridPruning ... 4 (adaptive)
Weight generation scheme         WeightScheme... mBecke (2022)
Basis function cutoff            BFCut       ... 1.0000e-12
Integration weight cutoff        WCut        ... 1.0000e-14
Partially contracted basis set               ... on
Rotationally invariant grid construction     ... off
Angular grids for H and He will be reduced by one unit

Total number of grid points                  ...     9115
Total number of batches                      ...       81
Average number of points per batch           ...      112
Average number of grid points per atom       ...      570
UseSFitting                                  ... on

GRIDX 2
-------
General Integration Accuracy     IntAcc      ... 4.020
Radial Grid Type                 RadialGrid  ... OptM3 with GC (2021)
Angular Grid (max. ang.)         AngularGrid ... 2 (Lebedev-110)
Angular grid pruning method      GridPruning ... 4 (adaptive)
Weight generation scheme         WeightScheme... mBecke (2022)
Basis function cutoff            BFCut       ... 1.0000e-12
Integration weight cutoff        WCut        ... 1.0000e-14
Partially contracted basis set               ... on
Rotationally invariant grid construction     ... off
Angular grids for H and He will be reduced by one unit

Total number of grid points                  ...    19435
Total number of batches                      ...      163
Average number of points per batch           ...      119
Average number of grid points per atom       ...     1215
UseSFitting                                  ... on

GRIDX 3
-------
General Integration Accuracy     IntAcc      ... 4.338
Radial Grid Type                 RadialGrid  ... OptM3 with GC (2021)
Angular Grid (max. ang.)         AngularGrid ... 3 (Lebedev-194)
Angular grid pruning method      GridPruning ... 4 (adaptive)
Weight generation scheme         WeightScheme... mBecke (2022)
Basis function cutoff            BFCut       ... 1.0000e-12
Integration weight cutoff        WCut        ... 1.0000e-14
Partially contracted basis set               ... on
Rotationally invariant grid construction     ... off
Angular grids for H and He will be reduced by one unit

Total number of grid points                  ...    42557
Total number of batches                      ...      341
Average number of points per batch           ...      124
Average number of grid points per atom       ...     2660
UseSFitting                                  ... on
Initializing property integral containers    ... done (  0.0 sec)

SHARK setup successfully completed in   0.7 seconds

Maximum memory used throughout the entire STARTUP-calculation: 19.8 MB


           ************************************************************
           *        Program running with 8 parallel MPI-processes     *
           *              working on a common directory               *
           ************************************************************
Occupation numbers will be reassigned to an Aufbau configuration
             **** ENERGY FILE WAS UPDATED (calc.en.tmp) ****
Finished Guess after   0.2 sec
Maximum memory used throughout the entire GUESS-calculation: 8.8 MB


           ************************************************************
           *        Program running with 8 parallel MPI-processes     *
           *              working on a common directory               *
           ************************************************************
--------------------
CPCM SOLVATION MODEL
--------------------
CPCM parameters:
  Epsilon                                         ...      16.7000
  Refrac                                          ...       1.2750
  Rsolv                                           ...       1.3000
  Surface type                                    ... GAUSSIAN VDW
  Discretization scheme                           ... Constant charge density
    Threshold for H atoms                         ...       5.0000 (charges/Ang^2)
    Threshold for non-H atoms                     ...       5.0000 (charges/Ang^2)
  Epsilon function type                           ...         CPCM
Solvent:                                          ... CUSTOM
Radii:
  Scheme                                          ... Element-dependent radii
  Radius for C  used is    3.8550 Bohr (=   2.0400 Ang.)
  Radius for O  used is    3.4469 Bohr (=   1.8240 Ang.)
  Radius for H  used is    2.4944 Bohr (=   1.3200 Ang.)
Calculating surface                               ...        done! (  0.0s)
Cavity surface points                             ...         1471
Cavity Volume                                     ...     908.2199
Cavity Surface-area                               ...     530.9546
Calculating surface distance matrix               ...        done! (  0.0s)
Performing Cholesky decomposition & store         ...        done! (  0.1s)
Overall time for CPCM initialization              ...                 0.1s

----------------------------------------D-I-I-S--------------------------------------------
Iteration    Energy (Eh)           Delta-E    RMSDP     MaxDP     DIISErr   Damp  Time(sec)
-------------------------------------------------------------------------------------------
               ***  Starting incremental Fock matrix formation  ***
    1    -308.1801180266936626     0.00e+00  3.93e-04  6.26e-03  2.59e-02  0.700   0.6
    2    -308.1816855966894764    -1.57e-03  3.44e-04  5.38e-03  2.12e-02  0.700   0.4
                               ***Turning on AO-DIIS***
    3    -308.1829634883980589    -1.28e-03  2.90e-04  4.86e-03  1.68e-02  0.700   0.4
    4    -308.1839551281079821    -9.92e-04  7.58e-04  1.28e-02  1.26e-02  0.000   0.4
                              *** Initializing SOSCF ***
---------------------------------------S-O-S-C-F--------------------------------------
Iteration    Energy (Eh)           Delta-E    RMSDP     MaxDP     MaxGrad    Time(sec)
--------------------------------------------------------------------------------------
    5    -308.1867198225683069    -2.76e-03  8.49e-05  1.19e-03  1.35e-03     0.4
               *** Restarting incremental Fock matrix formation ***
    6    -308.1867537762789198    -3.40e-05  6.49e-05  1.21e-03  8.56e-04     0.6
    7    -308.1867653072348503    -1.15e-05  6.28e-05  1.06e-03  1.79e-04     0.6
    8    -308.1867674877723857    -2.18e-06  1.72e-05  3.63e-04  1.08e-04     0.6
    9    -308.1867682288461765    -7.41e-07  4.61e-06  1.05e-04  3.22e-05     0.5
   10    -308.1867682404232482    -1.16e-08  1.98e-06  5.49e-05  1.99e-05     0.5
   11    -308.1867682575353911    -1.71e-08  5.74e-07  1.50e-05  3.77e-06     0.5
   12    -308.1867682569173894     6.18e-10  2.46e-07  6.93e-06  2.35e-06     0.5
                 **** Energy Check signals convergence ****

               *****************************************************
               *                     SUCCESS                       *
               *           SCF CONVERGED AFTER  12 CYCLES          *
               *****************************************************

Recomputing exchange energy using gridx3       ... done (    0.805 sec)
Old exchange energy                            :    -22.369592994 Eh
New exchange energy                            :    -22.369683592 Eh
Exchange energy change after final integration :     -0.000090598 Eh
Total energy after final integration           :   -308.186858855 Eh
             **** ENERGY FILE WAS UPDATED (calc.en.tmp) ****

----------------
TOTAL SCF ENERGY
----------------

Total Energy       :       -308.18685885494847 Eh           -8386.19078 eV

Components:
Nuclear Repulsion  :        302.95730463708867 Eh            8243.88737 eV
Electronic Energy  :       -611.05994899185123 Eh          -16627.78655 eV
One Electron Energy:      -1005.34323550627403 Eh          -27356.78023 eV
Two Electron Energy:        394.28328651442280 Eh           10728.99368 eV
CPCM Dielectric    :         -0.08412390215484 Eh              -2.28913 eV

Virial components:
Potential Energy   :       -613.71292577143493 Eh          -16699.97772 eV
Kinetic Energy     :        305.52606691648646 Eh            8313.78695 eV
Virial Ratio       :          2.00870888682369

DFT components:
N(Alpha)           :       26.000027311504 electrons
N(Beta)            :       26.000027311504 electrons
N(Total)           :       52.000054623009 electrons
E(X)               :      -19.871137164171 Eh       
E(C)               :       -1.267507258468 Eh       
E(XC)              :      -21.138644422640 Eh       

CPCM Solvation Model Properties:
Surface-charge          :         -1.01320506973664
Corrected charge        :         -1.00000000000000
Outlying charge corr.   :          0.00001297655925 Eh               0.00035 eV
Free-energy (cav+disp)  :  This term is not implemented in the current solvation scheme

---------------
SCF CONVERGENCE
---------------

  Last Energy change         ...   -6.1800e-10  Tolerance :   1.0000e-09
  Last MAX-Density change    ...    6.9301e-06  Tolerance :   1.0000e-08
  Last RMS-Density change    ...    2.4589e-07  Tolerance :   1.0000e-09
  Last DIIS Error            ...    1.3528e-03  Tolerance :   1.0000e-08
  Last Orbital Gradient      ...    2.3467e-06  Tolerance :   2.0000e-06
  Last Orbital Rotation      ...    3.3019e-06  Tolerance :   2.0000e-06


Total SCF time: 0 days 0 hours 0 min 7 sec 
Finished LeanSCF after   7.4 sec

Maximum memory used throughout the entire LEANSCF-calculation: 15.8 MB


           ************************************************************
           *        Program running with 8 parallel MPI-processes     *
           *              working on a common directory               *
           ************************************************************

------------------------------------------------------------------------------
                                ORCA  MP2 
------------------------------------------------------------------------------

Freezing NCore=14 chemical core electrons

----------------------
RI-MP2 ENERGY+GRADIENT
----------------------
Dimension of the orbital basis            ...  143
Dimension of the AuxC basis               ...  462
Memory devoted to MP2                     ... 8000 MB   
Data format for matrix containers         ... DOUBLE
Compression type for matrix containers    ... UNCOMPRESSED
Overall scaling of the MP2 energy         ...   2.700e-01

-----------------------
SHARK RI TRANSFORMATION
-----------------------

Number of basis functions                ...    143
Number of aux functions                  ...    462
Number of operators                      ...      1
Generation of IJK                        ... YES
Generation of IAK                        ... YES
Generation of ABK                        ... NO
Orbital Range Operator  0:    0-  25 to   26- 142

Aux basis identifier                     ...   AUXC
Contraction scheme used                  ... SEGMENTED
Do orthogonalization                     ... YES
All operator combinations                ... NO
Transpose (ia|K)                         ... NO
Integral generator used                  ... LIBINT
Starting integral generation + trafo... 
Half trafo (segmented) done. Total time =  0.0 sec. integrals=  0.0 sec trafo=  0.0 sec
Integral generation and half transformation done (  0.0 sec)

Reading or making V^(-1/2)          ... done (  0.0 sec)
Sorting IJK integrals               ... done (  0.0 sec)
Sorting IAK integrals               ... done (  0.0 sec)

SHARK RI integral transformation done. Total time =  0.1 sec.

Opening buffers                              ... done
Frozen core precalculation                   ... done

Starting loop over batches of integrals:

Operator 0  - window                       ... (  7- 25)x( 26-142)
Operator 0  - Memory available             ...  8000 MB
Operator 0  - Memory needed per MO         ...   0.4 MB
Operator 0  - Number of orbitals per batch ... 3
Operator 0  - Number of batches            ... 1

OPERATOR  0   PASS   0:  MOs     7 ...    9 +   10 ...   12 +   13 ...   15 +   16 ...   18
                            +   19 ...   21 +   22 ...   24 +   25 ...   25
  Reading integrals       ... ok
  Internal MO   9
Closing buffer GIPV ( 0.01 GB; CompressionRatio= 1.00)
Time spent in pair loops =     0.170 sec
Deleting buffers (Ka|jb) ...done

-----------------------------------------------
 RI-MP2 CORRELATION ENERGY:     -0.323988689 Eh
-----------------------------------------------


---------------------
MP2 DENSITY FORMATION
---------------------

Completing the external part of the density      ... done
Storing the unrelaxed density                    ... done

Re-sorting 3-index density container for op 0    ... done
Computing external part of the Lagrangian        ... done
Calculating the xc-kernel                        ... done
Calculating G(D)                                 ... done
Completing the Lagrangian                        ... done
Solving the Z-vector equations                   ... Using XC Grid                  ... (calc.grid_cpscf.tmp) 
Recalculating density on grid  ... (calc.grho_cpscf0.tmp) done
Calculating the xc-kernel      ... (calc.fxc_cpscf0.tmp) done

-------------------
SHARK CP-SCF DRIVER
-------------------

Dimension of the orbital basis          ...    143
Dimension of the CPSCF-problem          ...   3042
Number of operators                     ...      1
Max. number of iterations               ...    128
Convergence Tolerance                   ... 3.0e-05
Number of perturbations                 ...      1
Perturbation type                       ... REAL

----------------------------
POPLE LINEAR EQUATION SOLVER
----------------------------

  ITERATION   0:   ||err||_max =   5.2929e-02 (   0.4 sec)
  ITERATION   1:   ||err||_max =   1.7366e-02 (   0.4 sec)
  ITERATION   2:   ||err||_max =   7.7217e-03 (   0.4 sec)
  ITERATION   3:   ||err||_max =   1.6630e-03 (   0.4 sec)
  ITERATION   4:   ||err||_max =   6.6379e-04 (   0.4 sec)
  ITERATION   5:   ||err||_max =   1.8434e-04 (   0.4 sec)
  ITERATION   6:   ||err||_max =   4.9476e-05 (   0.4 sec)
  ITERATION   7:   ||err||_max =   1.6965e-05 (   0.4 sec)
done
Finalizing the relaxed density                   ... done
Transforming P to the AO basis                   ... done
Storing the relaxed density                      ... done

------------------------------------
ENERGY WEIGHTED DENSITY FINALIZATION
------------------------------------

Gathering the parts of the W-matrix              ... done
Forming the Z-density                            ... done
Transforming Z to the AO basis                   ... done
Calculating G(Z)                                 ... done
Finalizing the W-matrix                          ... done
Transforming W to the AO basis and storing       ... done

----------------------------------
MP2 DERIVATIVE INTEGRAL GENERATION
----------------------------------

Input SCF Electron Density              ... calc.scfp
Input Correlated Electron Density       ... calc.pmp2re
Input Energy Weighted Density           ... calc.wmp2.tmp

Nuclear repulsion gradient              ... done (  0.0 sec)
HCore & Overlap gradient  (SHARK)       ... done (  0.0 sec)
Two-electron RIJ gradient terms         ... done (  0.2 sec)

-----------------------------------------------------------
MP2 COSX Grid Generation
-----------------------------------------------------------

General Integration Accuracy     IntAcc      ... 4.871
Radial Grid Type                 RadialGrid  ... OptM3 with GC (2021)
Angular Grid (max. ang.)         AngularGrid ... 4 (Lebedev-302)
Angular grid pruning method      GridPruning ... 4 (adaptive)
Weight generation scheme         WeightScheme... mBecke (2022)
Basis function cutoff            BFCut       ... 1.0000e-12
Integration weight cutoff        WCut        ... 1.0000e-14
Partially contracted basis set               ... on
Rotationally invariant grid construction     ... off
Angular grids for H and He will be reduced by one unit

Total number of grid points                  ...    82551
Total number of batches                      ...      653
Average number of points per batch           ...      126
Average number of grid points per atom       ...     5159
UseSFitting                                  ... on
Two-electron COSX gradient terms        ... 
Integration Timings:
Total Time                  =     2.4 sec
Basis fcn evaluation        =     0.0 sec
Density evaluation          =     0.0 sec
A evaluation                =     2.0 sec
A derivative evaluation     =     0.0 sec
S-fit derivative evaluation =     0.0 sec
anal. over. der. evaluation =     0.0 sec
num. over. der. evaluation  =     0.2 sec
K(P) evaluation             =     0.0 sec
finalize                    =     0.0 sec

done (  2.9 sec)
CPCM gradient                           ... done (  0.3 sec)
DFT XC gradient                         ... Exchange-correlation gradient    ... done
done (  0.4 sec)
Empirical dispersion gradient           ... 
-------------------
DISPERSION GRADIENT
-------------------

   1   C   :   -0.000271182   -0.000116617    0.000010437
   2   C   :    0.000247409   -0.000163813    0.000020529
   3   C   :    0.000270964   -0.000262053    0.000002226
   4   C   :    0.000016822    0.000288270    0.000007169
   5   C   :    0.000142770   -0.000068162    0.000004304
   6   C   :   -0.000215872    0.000227322   -0.000052663
   7   O   :    0.000082268   -0.000083044   -0.000002698
   8   H   :   -0.000141913   -0.000015524    0.000014831
   9   H   :   -0.000122133   -0.000060574    0.000054911
  10   H   :   -0.000110224   -0.000048583   -0.000021005
  11   H   :   -0.000039848    0.000139316    0.000002299
  12   H   :    0.000000527    0.000129589   -0.000029390
  13   H   :   -0.000000994    0.000126187    0.000041638
  14   H   :    0.000115741    0.000012347    0.000013537
  15   H   :    0.000062129   -0.000060727    0.000010540
  16   H   :   -0.000036465   -0.000043933   -0.000076666

Difference to translation invariance:
           :    0.0000000000    0.0000000000   -0.0000000000

Difference to rotation invariance:
           :    0.0000000000   -0.0000000000    0.0000000000

Norm of the Dispersion gradient    ...    0.0008276553
RMS gradient                       ...    0.0001194618
MAX gradient                       ...    0.0002882698
done (  0.0 sec)

-------
TIMINGS
-------

Total time                :    9.622 sec
Integral trafo            :    0.089 sec (  0.9%)
FC preparation            :    0.024 sec (  0.2%)
I/O of integrals          :    0.036 sec (  0.4%)
K(i,j) operators          :    0.023 sec (  0.2%)
T(i,j) pair energies      :    0.005 sec (  0.1%)
V**(-1/2)                 :    0.068 sec (  0.7%)
Gamma(ia|P)               :    0.021 sec (  0.2%)
Gamma-Trafo               :    0.012 sec (  0.1%)
D(virtual)                :    0.001 sec (  0.0%)
D(internal)               :    0.022 sec (  0.2%)
W(virtual)                :    0.002 sec (  0.0%)
W(internal)               :    0.026 sec (  0.3%)
L(virtual)                :    0.038 sec (  0.4%)
L(internal)               :    0.004 sec (  0.0%)
XC kernel                 :    0.015 sec (  0.2%)
G(D)                      :    0.793 sec (  8.2%)
G(Z)                      :    0.791 sec (  8.2%)
Z-vector solution         :    3.534 sec ( 36.7%)
3-index derivative        :    0.094 sec (  1.0%)
2-index derivative        :    0.028 sec (  0.3%)
Fock matrix gradient      :    3.858 sec ( 40.1%)


---------------------------------------
MP2 TOTAL ENERGY:     -308.510847544 Eh
---------------------------------------

The final MP2 gradient
  0:  -0.00254335   0.00674642  -0.00885930
  1:   0.02464004  -0.00747510   0.02563655
  2:  -0.01655943  -0.00198288  -0.01354525
  3:   0.00440694   0.00016801   0.00691312
  4:   0.00400241  -0.00271298  -0.00085233
  5:   0.00043281   0.00020588  -0.00316893
  6:  -0.01114958   0.00370638   0.00276468
  7:  -0.00110866  -0.00103395  -0.00059999
  8:  -0.00139688  -0.00310195  -0.00257672
  9:  -0.00075682   0.00088110   0.00073620
 10:   0.00013006   0.00027053  -0.00036748
 11:  -0.00031130  -0.00101486  -0.00050386
 12:  -0.00042358  -0.00009937  -0.00061707
 13:  -0.00049843   0.00118093  -0.00109473
 14:   0.00265780   0.00278941  -0.00095920
 15:  -0.00156474   0.00149600  -0.00294168

-----------------------------------
NORM OF THE MP2 GRADIENT:  0.047080
-----------------------------------

Maximum memory used throughout the entire MP2-calculation: 30.1 MB


-------------------------------------------------------------------------------
                          DFT DISPERSION CORRECTION                            
                                                                               
                              DFTD3 V3.1  Rev 1                                
                          USING Becke-Johnson damping                          
-------------------------------------------------------------------------------
-------------------------   ----------------
Dispersion correction           -0.010299007
-------------------------   ----------------


-------------------------   --------------------
FINAL SINGLE POINT ENERGY      -308.521146551032
-------------------------   --------------------

------------------------------------------------------------------------------
                         ORCA GEOMETRY RELAXATION STEP
------------------------------------------------------------------------------

Reading the OPT-File                    .... done
Getting information on internals        .... done
Copying old internal coords+grads       .... done
Making the new internal coordinates     .... (2022 redundants) done
Validating the new internal coordinates .... (2022 redundants) done
Calculating the B-matrix                .... done
Calculating the G,G- and P matrices     .... done
Transforming gradient to internals      .... done
Projecting the internal gradient        .... done
Number of atoms                         ....  16
Number of internal coordinates          ....  73
Current Energy                          ....  -308.521146551 Eh
Current gradient norm                   ....     0.047080019 Eh/bohr
Maximum allowed component of the step   ....  0.300
Current trust radius                    ....  0.450
Updating the Hessian (BFGS)             .... done
Forming the augmented Hessian           .... done
Diagonalizing the augmented Hessian     .... done
Last element of RFO vector              ....  0.915069713
Lowest eigenvalues of augmented Hessian:
 -0.008313139  0.012466583  0.012953760  0.022896129  0.024610186
Length of the computed step             ....  0.440726748
The final length of the internal step   ....  0.440726748
Converting the step to Cartesian space:
 Initial RMS(Int)=    0.0515831642
Transforming coordinates:
 Iter   0:  RMS(Cart)=    0.0915926164 RMS(Int)=    0.7345267630
 Iter   5:  RMS(Cart)=    0.0000009389 RMS(Int)=    0.0000005387
done
Storing new coordinates                 .... done
The predicted energy change is          ....    -0.004963942
Previously predicted energy change      ....    -0.008576793
Actually observed energy change         ....    -0.009670759
Ratio of predicted to observed change   ....     1.127549521
New trust radius                        ....     0.675000000

                                .--------------------.
          ----------------------|Geometry convergence|-------------------------
          Item                value                   Tolerance       Converged
          ---------------------------------------------------------------------
          Energy change      -0.0096707586            0.0000010000      NO
          RMS gradient        0.0027789205            0.0000300000      NO
          MAX gradient        0.0083494816            0.0001000000      NO
          RMS step            0.0515831642            0.0006000000      NO
          MAX step            0.1791679210            0.0010000000      NO
          ........................................................
          Max(Bonds)      0.0306      Max(Angles)    4.24
          Max(Dihed)       10.27      Max(Improp)    0.00
          ---------------------------------------------------------------------

The optimization has not yet converged - more geometry cycles are needed


    ---------------------------------------------------------------------------
                         Redundant Internal Coordinates
                            (Angstroem and degrees)

        Definition                    Value    dE/dq     Step     New-Value
    ----------------------------------------------------------------------------
     1. B(C   1,C   0)                1.5212  0.002532 -0.0055    1.5157   
     2. B(C   2,C   1)                1.4656 -0.008349  0.0306    1.4961   
     3. B(C   3,C   2)                1.4772 -0.001533 -0.0007    1.4765   
     4. B(C   4,C   2)                1.3916  0.000915 -0.0124    1.3793   
     5. B(C   5,C   4)                1.3950 -0.003439  0.0065    1.4015   
     6. B(O   6,C   5)                1.3083  0.003817 -0.0139    1.2944   
     7. B(O   6,C   1)                1.4209 -0.006460  0.0214    1.4423   
     8. B(H   7,C   0)                1.0949 -0.000514  0.0006    1.0955   
     9. B(H   8,C   0)                1.0965 -0.000488 -0.0003    1.0962   
    10. B(H   9,C   0)                1.0939 -0.000609 -0.0010    1.0929   
    11. B(H  10,C   3)                1.0956 -0.000079 -0.0006    1.0950   
    12. B(H  11,C   3)                1.1009 -0.000256 -0.0004    1.1004   
    13. B(H  12,C   3)                1.0993 -0.000706  0.0006    1.0999   
    14. B(H  13,C   4)                1.0871  0.000133  0.0004    1.0874   
    15. B(H  14,C   5)                1.0915  0.000042  0.0013    1.0929   
    16. B(H  15,C   1)                1.1238  0.003048 -0.0038    1.1199   
    17. A(C   1,C   0,H   9)          109.94  0.000136    0.47    110.41   
    18. A(H   7,C   0,H   9)          108.05 -0.001726    1.12    109.17   
    19. A(H   8,C   0,H   9)          107.63 -0.002446    1.59    109.22   
    20. A(H   7,C   0,H   8)          109.76  0.000325   -0.73    109.03   
    21. A(C   1,C   0,H   8)          111.35  0.001573   -0.87    110.48   
    22. A(C   1,C   0,H   7)          110.02  0.001943   -1.36    108.66   
    23. A(C   2,C   1,O   6)          106.23  0.003627   -1.65    104.58   
    24. A(C   2,C   1,H  15)           96.83 -0.001186    1.42     98.25   
    25. A(O   6,C   1,H  15)          103.57  0.001244    1.17    104.74   
    26. A(C   0,C   1,C   2)          126.12 -0.001066   -0.50    125.62   
    27. A(C   0,C   1,O   6)          116.20  0.000681   -1.97    114.23   
    28. A(C   0,C   1,H  15)          103.51 -0.004268    4.24    107.75   
    29. A(C   1,C   2,C   4)          106.00 -0.000365    0.60    106.60   
    30. A(C   3,C   2,C   4)          125.60 -0.006207    1.77    127.38   
    31. A(C   1,C   2,C   3)          128.37  0.006566   -2.36    126.01   
    32. A(H  11,C   3,H  12)          107.38  0.000580   -0.32    107.05   
    33. A(H  10,C   3,H  12)          109.74 -0.000111    0.07    109.82   
    34. A(C   2,C   3,H  12)          108.36  0.000690   -0.56    107.79   
    35. A(H  10,C   3,H  11)          109.04 -0.000043    0.26    109.29   
    36. A(C   2,C   3,H  11)          109.25 -0.001576    0.71    109.96   
    37. A(C   2,C   3,H  10)          112.93  0.000465   -0.17    112.76   
    38. A(C   5,C   4,H  13)          126.60  0.001707   -0.57    126.04   
    39. A(C   2,C   4,H  13)          127.10 -0.000993    0.24    127.34   
    40. A(C   2,C   4,C   5)          106.29 -0.000709    0.33    106.62   
    41. A(O   6,C   5,H  14)          118.43  0.004404   -2.08    116.35   
    42. A(C   4,C   5,H  14)          128.17 -0.003397    1.47    129.64   
    43. A(C   4,C   5,O   6)          113.39 -0.001010    0.61    114.01   
    44. A(C   1,O   6,C   5)          106.94 -0.001889    0.80    107.74   
    45. D(O   6,C   1,C   0,H   8)     39.12  0.000543    1.26     40.39   
    46. D(O   6,C   1,C   0,H   9)    -80.07  0.002507   -0.48    -80.55   
    47. D(O   6,C   1,C   0,H   7)    161.05  0.003350   -1.32    159.73   
    48. D(C   2,C   1,C   0,H   8)    -99.01 -0.006120    9.59    -89.42   
    49. D(C   2,C   1,C   0,H   7)     22.92 -0.003314    7.01     29.93   
    50. D(C   2,C   1,C   0,H   9)    141.80 -0.004157    7.85    149.65   
    51. D(C   3,C   2,C   1,C   0)    -30.02  0.006729   -9.70    -39.72   
    52. D(C   4,C   2,C   1,C   0)    151.88  0.007084  -10.27    141.61   
    53. D(C   3,C   2,C   1,H  15)     82.24 -0.000310   -3.39     78.85   
    54. D(C   4,C   2,C   1,O   6)     10.46  0.001726   -2.53      7.93   
    55. D(C   3,C   2,C   1,O   6)   -171.44  0.001372   -1.97   -173.40   
    56. D(H  11,C   3,C   2,C   1)   -115.73  0.000592   -0.97   -116.70   
    57. D(H  10,C   3,C   2,C   4)   -176.45 -0.000519    0.36   -176.10   
    58. D(H  11,C   3,C   2,C   4)     62.03  0.000344   -0.36     61.66   
    59. D(H  10,C   3,C   2,C   1)      5.79 -0.000270   -0.25      5.54   
    60. D(H  12,C   3,C   2,C   1)    127.58  0.000378   -0.67    126.91   
    61. D(H  13,C   4,C   2,C   3)     -4.27 -0.000932    1.68     -2.59   
    62. D(H  13,C   4,C   2,C   1)    173.90 -0.000965    2.07    175.96   
    63. D(C   5,C   4,C   2,C   3)    175.09 -0.000489    0.79    175.88   
    64. D(C   5,C   4,C   2,C   1)     -6.74 -0.000522    1.17     -5.57   
    65. D(H  14,C   5,C   4,H  13)     -1.44 -0.000160    0.31     -1.13   
    66. D(H  14,C   5,C   4,C   2)    179.20 -0.000578    1.20    180.40   
    67. D(O   6,C   5,C   4,H  13)    179.73 -0.000060   -0.47    179.26   
    68. D(O   6,C   5,C   4,C   2)      0.36 -0.000478    0.43      0.79   
    69. D(C   1,O   6,C   5,H  14)   -172.54  0.001334   -2.59   -175.12   
    70. D(C   1,O   6,C   5,C   4)      6.42  0.001153   -1.79      4.64   
    71. D(C   5,O   6,C   1,H  15)     91.13 -0.001614    4.27     95.40   
    72. D(C   5,O   6,C   1,C   2)    -10.28 -0.001864    2.79     -7.49   
    73. D(C   5,O   6,C   1,C   0)   -156.12 -0.005665    9.30   -146.82   
    ----------------------------------------------------------------------------

Geometry step timings:
Preparation and reading OPT file:      0.000 s (15.317 %)
Internal coordinates            :      0.000 s ( 1.031 %)
B/P matrices and projection     :      0.001 s (25.700 %)
Hessian update/contruction      :      0.000 s ( 8.174 %)
Making the step                 :      0.001 s (20.471 %)
Converting the step to Cartesian:      0.000 s ( 3.093 %)
Storing new data                :      0.000 s ( 1.105 %)
Checking convergence            :      0.000 s ( 0.663 %)
Final printing                  :      0.001 s (24.337 %)
Total time                      :      0.003 s

Time for energy+gradient        :     18.630 s
Time for complete geometry iter :     18.815 s

         *************************************************************
         *                GEOMETRY OPTIMIZATION CYCLE   4            *
         *************************************************************
---------------------------------
CARTESIAN COORDINATES (ANGSTROEM)
---------------------------------
  C      0.956050   -0.087003    0.029313
  C      2.380147    0.086614   -0.459594
  C      3.256420    1.261904   -0.156970
  C      2.828890    2.674554   -0.116213
  C      4.528178    0.767089    0.041583
  C      4.423767   -0.629026    0.000352
  O      3.223344   -1.059462   -0.219571
  H      0.502506    0.903568    0.144152
  H      0.943853   -0.598612    0.998728
  H      0.373815   -0.667111   -0.691016
  H      1.747536    2.793640   -0.240707
  H      3.350108    3.247464   -0.897937
  H      3.140954    3.092348    0.852177
  H      5.436976    1.336078    0.222911
  H      5.198671   -1.390481    0.118982
  H      2.348740    0.190498   -1.574257

----------------------------
CARTESIAN COORDINATES (A.U.)
----------------------------
  NO LB      ZA    FRAG     MASS         X           Y           Z
   0 C     6.0000    0    12.011    1.806673   -0.164412    0.055394
   1 C     6.0000    0    12.011    4.497825    0.163676   -0.868507
   2 C     6.0000    0    12.011    6.153742    2.384654   -0.296630
   3 C     6.0000    0    12.011    5.345827    5.054175   -0.219610
   4 C     6.0000    0    12.011    8.557016    1.449588    0.078580
   5 C     6.0000    0    12.011    8.359708   -1.188687    0.000666
   6 O     8.0000    0    15.999    6.091237   -2.002094   -0.414930
   7 H     1.0000    0     1.008    0.949598    1.707496    0.272407
   8 H     1.0000    0     1.008    1.783624   -1.131213    1.887322
   9 H     1.0000    0     1.008    0.706408   -1.260656   -1.305832
  10 H     1.0000    0     1.008    3.302364    5.279215   -0.454870
  11 H     1.0000    0     1.008    6.330786    6.136817   -1.696855
  12 H     1.0000    0     1.008    5.935543    5.843691    1.610382
  13 H     1.0000    0     1.008   10.274395    2.524822    0.421241
  14 H     1.0000    0     1.008    9.824065   -2.627629    0.224843
  15 H     1.0000    0     1.008    4.438475    0.359988   -2.974914

--------------------------------
INTERNAL COORDINATES (ANGSTROEM)
--------------------------------
 C      0   0   0     0.000000000000     0.00000000     0.00000000
 C      1   0   0     1.515659331695     0.00000000     0.00000000
 C      2   1   0     1.496911593202   125.08197733     0.00000000
 C      3   2   1     1.476490086036   125.96368714   320.20497694
 C      3   2   1     1.378997307086   106.69310493   141.55131428
 C      5   3   2     1.400620571039   106.53977402   354.49009267
 O      6   5   3     1.294085789885   113.93509549     0.80960456
 H      1   2   3     1.095500810180   108.61656542    29.90470293
 H      1   2   3     1.096201102461   110.43703860   270.48746067
 H      1   2   3     1.092885285270   110.41151329   149.58797850
 H      4   3   2     1.094991731471   112.75968198     5.53291415
 H      4   3   2     1.100448411695   109.95904040   243.29039581
 H      4   3   2     1.099870261590   107.79314532   126.91345590
 H      5   3   2     1.087447814159   127.37193645   176.02352260
 H      6   5   3     1.092869481563   129.67667247   180.37838115
 H      2   1   3     1.119933899442   107.77793653   245.73108672

---------------------------
INTERNAL COORDINATES (A.U.)
---------------------------
 C      0   0   0     0.000000000000     0.00000000     0.00000000
 C      1   0   0     2.864181049226     0.00000000     0.00000000
 C      2   1   0     2.828752957843   125.08197733     0.00000000
 C      3   2   1     2.790161902059   125.96368714   320.20497694
 C      3   2   1     2.605927249807   106.69310493   141.55131428
 C      5   3   2     2.646789296799   106.53977402   354.49009267
 O      6   5   3     2.445467736681   113.93509549     0.80960456
 H      1   2   3     2.070196510729   108.61656542    29.90470293
 H      1   2   3     2.071519871354   110.43703860   270.48746067
 H      1   2   3     2.065253884953   110.41151329   149.58797850
 H      4   3   2     2.069234491388   112.75968198     5.53291415
 H      4   3   2     2.079546122613   109.95904040   243.29039581
 H      4   3   2     2.078453577250   107.79314532   126.91345590
 H      5   3   2     2.054978553692   127.37193645   176.02352260
 H      6   5   3     2.065224020275   129.67667247   180.37838115
 H      2   1   3     2.116368358040   107.77793653   245.73108672


           ************************************************************
           *        Program running with 8 parallel MPI-processes     *
           *              working on a common directory               *
           ************************************************************
------------------------------------------------------------------------------
                   ___                                                        
                  /   \      - P O W E R E D   B Y -                         
                 /     \                                                     
                 |  |  |   _    _      __       _____    __    __             
                 |  |  |  | |  | |    /  \     |  _  \  |  |  /  |          
                  \  \/   | |  | |   /    \    | | | |  |  | /  /          
                 / \  \   | |__| |  /  /\  \   | |_| |  |  |/  /          
                |  |  |   |  __  | /  /__\  \  |    /   |      \           
                |  |  |   | |  | | |   __   |  |    \   |  |\   \          
                \     /   | |  | | |  |  |  |  | |\  \  |  | \   \       
                 \___/    |_|  |_| |__|  |__|  |_| \__\ |__|  \__/        
                                                                              
                      - O R C A' S   B I G   F R I E N D -                    
                                      &                                       
                       - I N T E G R A L  F E E D E R -                       
                                                                              
 v1 FN, 2020, v2 2021, v3 2022-2024                                           
------------------------------------------------------------------------------


----------------------
SHARK INTEGRAL PACKAGE
----------------------

Number of atoms                             ...     16
Number of basis functions                   ...    143
Number of shells                            ...     69
Maximum angular momentum                    ...      2
Integral batch strategy                     ... SHARK/LIBINT Hybrid
RI-J (if used) integral strategy            ... SPLIT-RIJ (Revised 2003 algorithm where possible)
Printlevel                                  ...      1
Contraction scheme used                     ... SEGMENTED contraction
Prescreening option                         ... SCHWARTZ
   Thresh                                   ... 1.000e-12
   Tcut                                     ... 1.000e-14
   Tpresel                                  ... 1.000e-14 
Coulomb Range Separation                    ... NOT USED
Exchange Range Separation                   ... NOT USED
Multipole approximations                    ... NOT USED
Finite Nucleus Model                        ... NOT USED
CABS basis                                  ... NOT available
Auxiliary Coulomb fitting basis             ... AVAILABLE
   # of basis functions in Aux-J            ...    442
   # of shells in Aux-J                     ...    150
   Maximum angular momentum in Aux-J        ...      4
Auxiliary J/K fitting basis                 ... NOT available
Auxiliary Correlation fitting basis         ... AVAILABLE
   # of basis functions in Aux-C            ...    462
   # of shells in Aux-C                     ...    166
   Maximum angular momentum in Aux-C        ...      3
Auxiliary 'external' fitting basis          ... NOT available

Checking pre-screening integrals            ... done (  0.0 sec) Dimension = 69
Check shell pair data                       ... done (  0.0 sec)
Shell pair information
Shell pair cut-off parameter TPreSel        ...   1.0e-14
Total number of shell pairs                 ...      2415
Shell pairs after pre-screening             ...      2373
Total number of primitive shell pairs       ...      8503
Primitive shell pairs kept                  ...      6556
          la=0 lb=0:    763 shell pairs
          la=1 lb=0:    878 shell pairs
          la=1 lb=1:    272 shell pairs
          la=2 lb=0:    271 shell pairs
          la=2 lb=1:    161 shell pairs
          la=2 lb=2:     28 shell pairs

Calculating one electron integrals          ... done (  0.0 sec)
Calculating RI/J V-Matrix + Cholesky decomp.... done (  0.0 sec)
Calculating RI/C V-Matrix + Cholesky decomp.... done (  0.0 sec)
Calculating Nuclear repulsion               ... done (  0.0 sec) ENN=    302.654319678223 Eh

Diagonalization of the overlap matrix:
Smallest eigenvalue                        ... 7.791e-04
Time for diagonalization                   ...    0.003 sec
Threshold for overlap eigenvalues          ... 1.000e-07
Number of eigenvalues below threshold      ... 0
Time for construction of square roots      ...    0.002 sec
Total time needed                          ...    0.005 sec

-------------------
DFT GRID GENERATION
-------------------

General Integration Accuracy     IntAcc      ... 4.388
Radial Grid Type                 RadialGrid  ... OptM3 with GC (2021)
Angular Grid (max. ang.)         AngularGrid ... 4 (Lebedev-302)
Angular grid pruning method      GridPruning ... 4 (adaptive)
Weight generation scheme         WeightScheme... mBecke (2022)
Basis function cutoff            BFCut       ... 1.0000e-12
Integration weight cutoff        WCut        ... 1.0000e-14
Partially contracted basis set               ... off
Rotationally invariant grid construction     ... off
Angular grids for H and He will be reduced by one unit

Total number of grid points                  ...    71066
Total number of batches                      ...     1119
Average number of points per batch           ...       63
Average number of grid points per atom       ...     4442

--------------------
COSX GRID GENERATION
--------------------

GRIDX 1
-------
General Integration Accuracy     IntAcc      ... 3.816
Radial Grid Type                 RadialGrid  ... OptM3 with GC (2021)
Angular Grid (max. ang.)         AngularGrid ... 1 (Lebedev-50)
Angular grid pruning method      GridPruning ... 4 (adaptive)
Weight generation scheme         WeightScheme... mBecke (2022)
Basis function cutoff            BFCut       ... 1.0000e-12
Integration weight cutoff        WCut        ... 1.0000e-14
Partially contracted basis set               ... on
Rotationally invariant grid construction     ... off
Angular grids for H and He will be reduced by one unit

Total number of grid points                  ...     9113
Total number of batches                      ...       81
Average number of points per batch           ...      112
Average number of grid points per atom       ...      570
UseSFitting                                  ... on

GRIDX 2
-------
General Integration Accuracy     IntAcc      ... 4.020
Radial Grid Type                 RadialGrid  ... OptM3 with GC (2021)
Angular Grid (max. ang.)         AngularGrid ... 2 (Lebedev-110)
Angular grid pruning method      GridPruning ... 4 (adaptive)
Weight generation scheme         WeightScheme... mBecke (2022)
Basis function cutoff            BFCut       ... 1.0000e-12
Integration weight cutoff        WCut        ... 1.0000e-14
Partially contracted basis set               ... on
Rotationally invariant grid construction     ... off
Angular grids for H and He will be reduced by one unit

Total number of grid points                  ...    19440
Total number of batches                      ...      162
Average number of points per batch           ...      120
Average number of grid points per atom       ...     1215
UseSFitting                                  ... on

GRIDX 3
-------
General Integration Accuracy     IntAcc      ... 4.338
Radial Grid Type                 RadialGrid  ... OptM3 with GC (2021)
Angular Grid (max. ang.)         AngularGrid ... 3 (Lebedev-194)
Angular grid pruning method      GridPruning ... 4 (adaptive)
Weight generation scheme         WeightScheme... mBecke (2022)
Basis function cutoff            BFCut       ... 1.0000e-12
Integration weight cutoff        WCut        ... 1.0000e-14
Partially contracted basis set               ... on
Rotationally invariant grid construction     ... off
Angular grids for H and He will be reduced by one unit

Total number of grid points                  ...    42580
Total number of batches                      ...      341
Average number of points per batch           ...      124
Average number of grid points per atom       ...     2661
UseSFitting                                  ... on
Initializing property integral containers    ... done (  0.0 sec)

SHARK setup successfully completed in   0.7 seconds

Maximum memory used throughout the entire STARTUP-calculation: 19.8 MB


           ************************************************************
           *        Program running with 8 parallel MPI-processes     *
           *              working on a common directory               *
           ************************************************************
Occupation numbers will be reassigned to an Aufbau configuration
             **** ENERGY FILE WAS UPDATED (calc.en.tmp) ****
Finished Guess after   0.1 sec
Maximum memory used throughout the entire GUESS-calculation: 8.8 MB


           ************************************************************
           *        Program running with 8 parallel MPI-processes     *
           *              working on a common directory               *
           ************************************************************
--------------------
CPCM SOLVATION MODEL
--------------------
CPCM parameters:
  Epsilon                                         ...      16.7000
  Refrac                                          ...       1.2750
  Rsolv                                           ...       1.3000
  Surface type                                    ... GAUSSIAN VDW
  Discretization scheme                           ... Constant charge density
    Threshold for H atoms                         ...       5.0000 (charges/Ang^2)
    Threshold for non-H atoms                     ...       5.0000 (charges/Ang^2)
  Epsilon function type                           ...         CPCM
Solvent:                                          ... CUSTOM
Radii:
  Scheme                                          ... Element-dependent radii
  Radius for C  used is    3.8550 Bohr (=   2.0400 Ang.)
  Radius for O  used is    3.4469 Bohr (=   1.8240 Ang.)
  Radius for H  used is    2.4944 Bohr (=   1.3200 Ang.)
Calculating surface                               ...        done! (  0.0s)
Cavity surface points                             ...         1471
Cavity Volume                                     ...     910.9884
Cavity Surface-area                               ...     531.4498
Calculating surface distance matrix               ...        done! (  0.0s)
Performing Cholesky decomposition & store         ...        done! (  0.1s)
Overall time for CPCM initialization              ...                 0.1s

----------------------------------------D-I-I-S--------------------------------------------
Iteration    Energy (Eh)           Delta-E    RMSDP     MaxDP     DIISErr   Damp  Time(sec)
-------------------------------------------------------------------------------------------
               ***  Starting incremental Fock matrix formation  ***
    1    -308.1804126055752135     0.00e+00  5.10e-04  8.93e-03  4.06e-02  0.700   0.6
    2    -308.1833690241222143    -2.96e-03  4.47e-04  8.25e-03  3.33e-02  0.700   0.4
                               ***Turning on AO-DIIS***
    3    -308.1858081651940324    -2.44e-03  3.80e-04  7.51e-03  2.63e-02  0.700   0.4
    4    -308.1877133592758469    -1.91e-03  9.80e-04  1.96e-02  1.97e-02  0.000   0.4
                              *** Initializing SOSCF ***
---------------------------------------S-O-S-C-F--------------------------------------
Iteration    Energy (Eh)           Delta-E    RMSDP     MaxDP     MaxGrad    Time(sec)
--------------------------------------------------------------------------------------
    5    -308.1930517926139714    -5.34e-03  1.02e-04  1.64e-03  2.00e-03     0.4
               *** Restarting incremental Fock matrix formation ***
    6    -308.1931052260144384    -5.34e-05  7.10e-05  1.12e-03  7.15e-04     0.6
    7    -308.1931202960609539    -1.51e-05  6.22e-05  9.18e-04  2.20e-04     0.6
    8    -308.1931226555242915    -2.36e-06  1.75e-05  4.15e-04  1.86e-04     0.6
    9    -308.1931235468015871    -8.91e-07  5.06e-06  1.01e-04  4.41e-05     0.5
   10    -308.1931235756706542    -2.89e-08  1.82e-06  5.45e-05  1.59e-05     0.5
   11    -308.1931235867716055    -1.11e-08  8.43e-07  1.88e-05  5.27e-06     0.5
   12    -308.1931235868110548    -3.94e-11  3.08e-07  7.05e-06  2.05e-06     0.5
                 **** Energy Check signals convergence ****

               *****************************************************
               *                     SUCCESS                       *
               *           SCF CONVERGED AFTER  12 CYCLES          *
               *****************************************************

Recomputing exchange energy using gridx3       ... done (    0.819 sec)
Old exchange energy                            :    -22.367233600 Eh
New exchange energy                            :    -22.367306941 Eh
Exchange energy change after final integration :     -0.000073341 Eh
Total energy after final integration           :   -308.193196927 Eh
             **** ENERGY FILE WAS UPDATED (calc.en.tmp) ****

----------------
TOTAL SCF ENERGY
----------------

Total Energy       :       -308.19319692742425 Eh           -8386.36324 eV

Components:
Nuclear Repulsion  :        302.65431967822252 Eh            8235.64273 eV
Electronic Energy  :       -610.76355653597795 Eh          -16619.72130 eV
One Electron Energy:      -1004.77316676285841 Eh          -27341.26787 eV
Two Electron Energy:        394.00961022688045 Eh           10721.54657 eV
CPCM Dielectric    :         -0.08388672905561 Eh              -2.28267 eV

Virial components:
Potential Energy   :       -613.69879657311276 Eh          -16699.59325 eV
Kinetic Energy     :        305.50559964568856 Eh            8313.23000 eV
Virial Ratio       :          2.00879721119630

DFT components:
N(Alpha)           :       26.000029670120 electrons
N(Beta)            :       26.000029670120 electrons
N(Total)           :       52.000059340239 electrons
E(X)               :      -19.868569061149 Eh       
E(C)               :       -1.266952271810 Eh       
E(XC)              :      -21.135521332959 Eh       

CPCM Solvation Model Properties:
Surface-charge          :         -1.01323104716362
Corrected charge        :         -1.00000000000000
Outlying charge corr.   :          0.00001302790721 Eh               0.00035 eV
Free-energy (cav+disp)  :  This term is not implemented in the current solvation scheme

---------------
SCF CONVERGENCE
---------------

  Last Energy change         ...    3.9449e-11  Tolerance :   1.0000e-09
  Last MAX-Density change    ...    7.0492e-06  Tolerance :   1.0000e-08
  Last RMS-Density change    ...    3.0752e-07  Tolerance :   1.0000e-09
  Last DIIS Error            ...    2.0000e-03  Tolerance :   1.0000e-08
  Last Orbital Gradient      ...    2.0501e-06  Tolerance :   2.0000e-06
  Last Orbital Rotation      ...    3.4796e-06  Tolerance :   2.0000e-06


Total SCF time: 0 days 0 hours 0 min 7 sec 
Finished LeanSCF after   7.4 sec

Maximum memory used throughout the entire LEANSCF-calculation: 15.9 MB


           ************************************************************
           *        Program running with 8 parallel MPI-processes     *
           *              working on a common directory               *
           ************************************************************

------------------------------------------------------------------------------
                                ORCA  MP2 
------------------------------------------------------------------------------

Freezing NCore=14 chemical core electrons

----------------------
RI-MP2 ENERGY+GRADIENT
----------------------
Dimension of the orbital basis            ...  143
Dimension of the AuxC basis               ...  462
Memory devoted to MP2                     ... 8000 MB   
Data format for matrix containers         ... DOUBLE
Compression type for matrix containers    ... UNCOMPRESSED
Overall scaling of the MP2 energy         ...   2.700e-01

-----------------------
SHARK RI TRANSFORMATION
-----------------------

Number of basis functions                ...    143
Number of aux functions                  ...    462
Number of operators                      ...      1
Generation of IJK                        ... YES
Generation of IAK                        ... YES
Generation of ABK                        ... NO
Orbital Range Operator  0:    0-  25 to   26- 142

Aux basis identifier                     ...   AUXC
Contraction scheme used                  ... SEGMENTED
Do orthogonalization                     ... YES
All operator combinations                ... NO
Transpose (ia|K)                         ... NO
Integral generator used                  ... LIBINT
Starting integral generation + trafo... 
Half trafo (segmented) done. Total time =  0.0 sec. integrals=  0.0 sec trafo=  0.0 sec
Integral generation and half transformation done (  0.0 sec)

Reading or making V^(-1/2)          ... done (  0.0 sec)
Sorting IJK integrals               ... done (  0.0 sec)
Sorting IAK integrals               ... done (  0.0 sec)

SHARK RI integral transformation done. Total time =  0.1 sec.

Opening buffers                              ... done
Frozen core precalculation                   ... done

Starting loop over batches of integrals:

Operator 0  - window                       ... (  7- 25)x( 26-142)
Operator 0  - Memory available             ...  8000 MB
Operator 0  - Memory needed per MO         ...   0.4 MB
Operator 0  - Number of orbitals per batch ... 3
Operator 0  - Number of batches            ... 1

OPERATOR  0   PASS   0:  MOs     7 ...    9 +   10 ...   12 +   13 ...   15 +   16 ...   18
                            +   19 ...   21 +   22 ...   24 +   25 ...   25
  Reading integrals       ... ok
  Internal MO   9
Closing buffer GIPV ( 0.01 GB; CompressionRatio= 1.00)
Time spent in pair loops =     0.166 sec
Deleting buffers (Ka|jb) ...done

-----------------------------------------------
 RI-MP2 CORRELATION ENERGY:     -0.323683479 Eh
-----------------------------------------------


---------------------
MP2 DENSITY FORMATION
---------------------

Completing the external part of the density      ... done
Storing the unrelaxed density                    ... done

Re-sorting 3-index density container for op 0    ... done
Computing external part of the Lagrangian        ... done
Calculating the xc-kernel                        ... done
Calculating G(D)                                 ... done
Completing the Lagrangian                        ... done
Solving the Z-vector equations                   ... Using XC Grid                  ... (calc.grid_cpscf.tmp) 
Recalculating density on grid  ... (calc.grho_cpscf0.tmp) done
Calculating the xc-kernel      ... (calc.fxc_cpscf0.tmp) done

-------------------
SHARK CP-SCF DRIVER
-------------------

Dimension of the orbital basis          ...    143
Dimension of the CPSCF-problem          ...   3042
Number of operators                     ...      1
Max. number of iterations               ...    128
Convergence Tolerance                   ... 3.0e-05
Number of perturbations                 ...      1
Perturbation type                       ... REAL

----------------------------
POPLE LINEAR EQUATION SOLVER
----------------------------

  ITERATION   0:   ||err||_max =   5.2618e-02 (   0.4 sec)
  ITERATION   1:   ||err||_max =   1.6790e-02 (   0.4 sec)
  ITERATION   2:   ||err||_max =   7.3766e-03 (   0.4 sec)
  ITERATION   3:   ||err||_max =   1.5877e-03 (   0.4 sec)
  ITERATION   4:   ||err||_max =   6.5901e-04 (   0.4 sec)
  ITERATION   5:   ||err||_max =   1.8032e-04 (   0.4 sec)
  ITERATION   6:   ||err||_max =   5.5757e-05 (   0.4 sec)
  ITERATION   7:   ||err||_max =   1.8713e-05 (   0.4 sec)
done
Finalizing the relaxed density                   ... done
Transforming P to the AO basis                   ... done
Storing the relaxed density                      ... done

------------------------------------
ENERGY WEIGHTED DENSITY FINALIZATION
------------------------------------

Gathering the parts of the W-matrix              ... done
Forming the Z-density                            ... done
Transforming Z to the AO basis                   ... done
Calculating G(Z)                                 ... done
Finalizing the W-matrix                          ... done
Transforming W to the AO basis and storing       ... done

----------------------------------
MP2 DERIVATIVE INTEGRAL GENERATION
----------------------------------

Input SCF Electron Density              ... calc.scfp
Input Correlated Electron Density       ... calc.pmp2re
Input Energy Weighted Density           ... calc.wmp2.tmp

Nuclear repulsion gradient              ... done (  0.0 sec)
HCore & Overlap gradient  (SHARK)       ... done (  0.0 sec)
Two-electron RIJ gradient terms         ... done (  0.2 sec)

-----------------------------------------------------------
MP2 COSX Grid Generation
-----------------------------------------------------------

General Integration Accuracy     IntAcc      ... 4.871
Radial Grid Type                 RadialGrid  ... OptM3 with GC (2021)
Angular Grid (max. ang.)         AngularGrid ... 4 (Lebedev-302)
Angular grid pruning method      GridPruning ... 4 (adaptive)
Weight generation scheme         WeightScheme... mBecke (2022)
Basis function cutoff            BFCut       ... 1.0000e-12
Integration weight cutoff        WCut        ... 1.0000e-14
Partially contracted basis set               ... on
Rotationally invariant grid construction     ... off
Angular grids for H and He will be reduced by one unit

Total number of grid points                  ...    82599
Total number of batches                      ...      653
Average number of points per batch           ...      126
Average number of grid points per atom       ...     5162
UseSFitting                                  ... on
Two-electron COSX gradient terms        ... 
Integration Timings:
Total Time                  =     2.4 sec
Basis fcn evaluation        =     0.0 sec
Density evaluation          =     0.0 sec
A evaluation                =     2.0 sec
A derivative evaluation     =     0.0 sec
S-fit derivative evaluation =     0.0 sec
anal. over. der. evaluation =     0.0 sec
num. over. der. evaluation  =     0.2 sec
K(P) evaluation             =     0.0 sec
finalize                    =     0.0 sec

done (  2.9 sec)
CPCM gradient                           ... done (  0.3 sec)
DFT XC gradient                         ... Exchange-correlation gradient    ... done
done (  0.4 sec)
Empirical dispersion gradient           ... 
-------------------
DISPERSION GRADIENT
-------------------

   1   C   :   -0.000274630   -0.000119686    0.000016269
   2   C   :    0.000190523   -0.000153856    0.000014808
   3   C   :    0.000256217   -0.000244966    0.000001432
   4   C   :    0.000014096    0.000292033    0.000003752
   5   C   :    0.000172364   -0.000060913    0.000009125
   6   C   :   -0.000154705    0.000205229   -0.000055051
   7   O   :    0.000077275   -0.000089885   -0.000008927
   8   H   :   -0.000143043   -0.000016470    0.000019163
   9   H   :   -0.000126101   -0.000064167    0.000062187
  10   H   :   -0.000110259   -0.000049106   -0.000015496
  11   H   :   -0.000040250    0.000138894   -0.000002202
  12   H   :    0.000001098    0.000129336   -0.000028469
  13   H   :   -0.000001367    0.000128066    0.000041716
  14   H   :    0.000116423    0.000012016    0.000020756
  15   H   :    0.000063054   -0.000063311    0.000010801
  16   H   :   -0.000040694   -0.000043216   -0.000089864

Difference to translation invariance:
           :    0.0000000000    0.0000000000    0.0000000000

Difference to rotation invariance:
           :    0.0000000000   -0.0000000000    0.0000000000

Norm of the Dispersion gradient    ...    0.0007926503
RMS gradient                       ...    0.0001144092
MAX gradient                       ...    0.0002920334
done (  0.0 sec)

-------
TIMINGS
-------

Total time                :    9.527 sec
Integral trafo            :    0.090 sec (  0.9%)
FC preparation            :    0.024 sec (  0.2%)
I/O of integrals          :    0.035 sec (  0.4%)
K(i,j) operators          :    0.023 sec (  0.2%)
T(i,j) pair energies      :    0.005 sec (  0.1%)
V**(-1/2)                 :    0.067 sec (  0.7%)
Gamma(ia|P)               :    0.021 sec (  0.2%)
Gamma-Trafo               :    0.012 sec (  0.1%)
D(virtual)                :    0.001 sec (  0.0%)
D(internal)               :    0.021 sec (  0.2%)
W(virtual)                :    0.002 sec (  0.0%)
W(internal)               :    0.026 sec (  0.3%)
L(virtual)                :    0.039 sec (  0.4%)
L(internal)               :    0.004 sec (  0.0%)
XC kernel                 :    0.015 sec (  0.2%)
G(D)                      :    0.760 sec (  8.0%)
G(Z)                      :    0.759 sec (  8.0%)
Z-vector solution         :    3.532 sec ( 37.1%)
3-index derivative        :    0.096 sec (  1.0%)
2-index derivative        :    0.028 sec (  0.3%)
Fock matrix gradient      :    3.835 sec ( 40.3%)


---------------------------------------
MP2 TOTAL ENERGY:     -308.516880407 Eh
---------------------------------------

The final MP2 gradient
  0:  -0.00499740   0.00032995  -0.00762892
  1:   0.00229216  -0.01154890   0.01710615
  2:   0.00321069   0.00754030  -0.00932678
  3:   0.00078105  -0.00079051   0.00343345
  4:  -0.00238275  -0.00162296  -0.00166087
  5:  -0.00296212   0.00237375  -0.00255223
  6:   0.00237232   0.00042227   0.00539512
  7:   0.00148254  -0.00009315   0.00070569
  8:  -0.00033336  -0.00145742  -0.00133554
  9:  -0.00003401   0.00111352   0.00057373
 10:   0.00035595   0.00004012  -0.00007617
 11:  -0.00029420  -0.00031425   0.00009023
 12:   0.00040576  -0.00099751  -0.00047156
 13:  -0.00022223   0.00099374  -0.00024174
 14:  -0.00013079  -0.00083332  -0.00056690
 15:   0.00044444   0.00486554  -0.00348286

-----------------------------------
NORM OF THE MP2 GRADIENT:  0.028227
-----------------------------------

Maximum memory used throughout the entire MP2-calculation: 30.2 MB


-------------------------------------------------------------------------------
                          DFT DISPERSION CORRECTION                            
                                                                               
                              DFTD3 V3.1  Rev 1                                
                          USING Becke-Johnson damping                          
-------------------------------------------------------------------------------
-------------------------   ----------------
Dispersion correction           -0.010329561
-------------------------   ----------------


-------------------------   --------------------
FINAL SINGLE POINT ENERGY      -308.527209967638
-------------------------   --------------------

------------------------------------------------------------------------------
                         ORCA GEOMETRY RELAXATION STEP
------------------------------------------------------------------------------

Reading the OPT-File                    .... done
Getting information on internals        .... done
Copying old internal coords+grads       .... done
Making the new internal coordinates     .... (2022 redundants) done
Validating the new internal coordinates .... (2022 redundants) done
Calculating the B-matrix                .... done
Calculating the G,G- and P matrices     .... done
Transforming gradient to internals      .... done
Projecting the internal gradient        .... done
Number of atoms                         ....  16
Number of internal coordinates          ....  73
Current Energy                          ....  -308.527209968 Eh
Current gradient norm                   ....     0.028226781 Eh/bohr
Maximum allowed component of the step   ....  0.300
Current trust radius                    ....  0.675
Updating the Hessian (BFGS)             .... done
Forming the augmented Hessian           .... done
Diagonalizing the augmented Hessian     .... done
Last element of RFO vector              ....  0.898716729
Lowest eigenvalues of augmented Hessian:
 -0.004920556  0.012368750  0.012467467  0.022488807  0.024407551
Length of the computed step             ....  0.487950899
The final length of the internal step   ....  0.487950899
Converting the step to Cartesian space:
 Initial RMS(Int)=    0.0571103330
Transforming coordinates:
 Iter   0:  RMS(Cart)=    0.0986655969 RMS(Int)=    0.0556166754
 Iter   5:  RMS(Cart)=    0.0000014938 RMS(Int)=    0.0000008519
done
Storing new coordinates                 .... done
The predicted energy change is          ....    -0.003046060
Previously predicted energy change      ....    -0.004963942
Actually observed energy change         ....    -0.006063417
Ratio of predicted to observed change   ....     1.221492327
New trust radius                        ....     0.700000000

                                .--------------------.
          ----------------------|Geometry convergence|-------------------------
          Item                value                   Tolerance       Converged
          ---------------------------------------------------------------------
          Energy change      -0.0060634166            0.0000010000      NO
          RMS gradient        0.0018902956            0.0000300000      NO
          MAX gradient        0.0050034081            0.0001000000      NO
          RMS step            0.0571103330            0.0006000000      NO
          MAX step            0.1919354056            0.0010000000      NO
          ........................................................
          Max(Bonds)      0.0140      Max(Angles)    3.70
          Max(Dihed)       11.00      Max(Improp)    0.00
          ---------------------------------------------------------------------

The optimization has not yet converged - more geometry cycles are needed


    ---------------------------------------------------------------------------
                         Redundant Internal Coordinates
                            (Angstroem and degrees)

        Definition                    Value    dE/dq     Step     New-Value
    ----------------------------------------------------------------------------
     1. B(C   1,C   0)                1.5157  0.001167 -0.0040    1.5117   
     2. B(C   2,C   1)                1.4969  0.004343  0.0140    1.5109   
     3. B(C   3,C   2)                1.4765 -0.002253  0.0025    1.4790   
     4. B(C   4,C   2)                1.3790 -0.003407 -0.0036    1.3754   
     5. B(C   5,C   4)                1.4006 -0.001577  0.0045    1.4051   
     6. B(O   6,C   5)                1.2941 -0.003044 -0.0040    1.2901   
     7. B(O   6,C   1)                1.4429 -0.000158  0.0131    1.4560   
     8. B(H   7,C   0)                1.0955 -0.000630  0.0012    1.0967   
     9. B(H   8,C   0)                1.0962 -0.000502  0.0003    1.0965   
    10. B(H   9,C   0)                1.0929 -0.000944  0.0006    1.0935   
    11. B(H  10,C   3)                1.0950 -0.000336  0.0002    1.0951   
    12. B(H  11,C   3)                1.1004 -0.000372  0.0002    1.1006   
    13. B(H  12,C   3)                1.0999 -0.000677  0.0011    1.1010   
    14. B(H  13,C   4)                1.0874  0.000297 -0.0002    1.0873   
    15. B(H  14,C   5)                1.0929  0.000428  0.0003    1.0931   
    16. B(H  15,C   1)                1.1199  0.003905 -0.0082    1.1117   
    17. A(C   1,C   0,H   9)          110.41  0.000733    0.07    110.48   
    18. A(H   7,C   0,H   9)          109.18  0.000454    0.37    109.55   
    19. A(H   8,C   0,H   9)          109.22 -0.000746    0.94    110.17   
    20. A(H   7,C   0,H   8)          108.95  0.000659   -0.58    108.37   
    21. A(C   1,C   0,H   8)          110.44  0.000428   -0.57    109.87   
    22. A(C   1,C   0,H   7)          108.62 -0.001523   -0.33    108.29   
    23. A(C   2,C   1,O   6)          104.35 -0.001234   -0.93    103.42   
    24. A(C   2,C   1,H  15)           98.33 -0.004817    3.04    101.36   
    25. A(O   6,C   1,H  15)          104.81  0.003328    0.38    105.19   
    26. A(C   0,C   1,C   2)          125.08  0.004197   -2.14    122.94   
    27. A(C   0,C   1,O   6)          113.85  0.000492   -2.02    111.84   
    28. A(C   0,C   1,H  15)          107.78 -0.002509    3.70    111.48   
    29. A(C   1,C   2,C   4)          106.69 -0.000803    0.67    107.37   
    30. A(C   3,C   2,C   4)          127.33 -0.001986    1.11    128.44   
    31. A(C   1,C   2,C   3)          125.96  0.002807   -1.81    124.16   
    32. A(H  11,C   3,H  12)          107.06  0.000265   -0.20    106.85   
    33. A(H  10,C   3,H  12)          109.82  0.000784   -0.13    109.68   
    34. A(C   2,C   3,H  12)          107.79 -0.001359    0.09    107.88   
    35. A(H  10,C   3,H  11)          109.29 -0.000079    0.11    109.40   
    36. A(C   2,C   3,H  11)          109.96 -0.000114    0.34    110.30   
    37. A(C   2,C   3,H  10)          112.76  0.000488   -0.22    112.54   
    38. A(C   5,C   4,H  13)          126.07  0.000650   -0.43    125.64   
    39. A(C   2,C   4,H  13)          127.37 -0.001346    0.38    127.75   
    40. A(C   2,C   4,C   5)          106.54  0.000687    0.03    106.56   
    41. A(O   6,C   5,H  14)          116.39 -0.001513   -0.81    115.58   
    42. A(C   4,C   5,H  14)          129.68  0.000044    0.61    130.29   
    43. A(C   4,C   5,O   6)          113.94  0.001466    0.20    114.13   
    44. A(C   1,O   6,C   5)          107.83 -0.000120    0.63    108.46   
    45. D(O   6,C   1,C   0,H   8)     40.41  0.000406    2.96     43.38   
    46. D(O   6,C   1,C   0,H   9)    -80.49  0.000577    2.10    -78.39   
    47. D(O   6,C   1,C   0,H   7)    159.83  0.000526    1.83    161.67   
    48. D(C   2,C   1,C   0,H   8)    -89.51 -0.003031   11.00    -78.52   
    49. D(C   2,C   1,C   0,H   7)     29.90 -0.002910    9.87     39.77   
    50. D(C   2,C   1,C   0,H   9)    149.59 -0.002859   10.13    159.72   
    51. D(C   3,C   2,C   1,C   0)    -39.80  0.004378  -10.42    -50.22   
    52. D(C   4,C   2,C   1,C   0)    141.55  0.003613  -10.27    131.28   
    53. D(C   3,C   2,C   1,H  15)     78.88 -0.000914   -4.02     74.86   
    54. D(C   4,C   2,C   1,O   6)      7.93  0.000035   -2.59      5.34   
    55. D(C   3,C   2,C   1,O   6)   -173.41  0.000800   -2.75   -176.16   
    56. D(H  11,C   3,C   2,C   1)   -116.71 -0.000406   -0.76   -117.47   
    57. D(H  10,C   3,C   2,C   4)   -176.09  0.000705   -0.68   -176.77   
    58. D(H  11,C   3,C   2,C   4)     61.67  0.000551   -0.93     60.74   
    59. D(H  10,C   3,C   2,C   1)      5.53 -0.000252   -0.51      5.02   
    60. D(H  12,C   3,C   2,C   1)    126.91  0.000106   -0.75    126.17   
    61. D(H  13,C   4,C   2,C   3)     -2.61 -0.000803    1.58     -1.02   
    62. D(H  13,C   4,C   2,C   1)    176.02  0.000060    1.42    177.45   
    63. D(C   5,C   4,C   2,C   3)    175.86 -0.001133    1.66    177.52   
    64. D(C   5,C   4,C   2,C   1)     -5.51 -0.000270    1.49     -4.02   
    65. D(H  14,C   5,C   4,H  13)     -1.13 -0.000476    0.49     -0.64   
    66. D(H  14,C   5,C   4,C   2)   -179.62 -0.000111    0.40   -179.22   
    67. D(O   6,C   5,C   4,H  13)    179.30  0.000077    0.25    179.56   
    68. D(O   6,C   5,C   4,C   2)      0.81  0.000441    0.17      0.98   
    69. D(C   1,O   6,C   5,H  14)   -175.14  0.000250   -1.98   -177.12   
    70. D(C   1,O   6,C   5,C   4)      4.48 -0.000220   -1.81      2.67   
    71. D(C   5,O   6,C   1,H  15)     95.36 -0.004335    5.80    101.17   
    72. D(C   5,O   6,C   1,C   2)     -7.48  0.000217    2.74     -4.74   
    73. D(C   5,O   6,C   1,C   0)   -147.10 -0.005003    9.55   -137.55   
    ----------------------------------------------------------------------------

Geometry step timings:
Preparation and reading OPT file:      0.001 s (17.020 %)
Internal coordinates            :      0.000 s ( 1.220 %)
B/P matrices and projection     :      0.001 s (24.053 %)
Hessian update/contruction      :      0.000 s ( 7.354 %)
Making the step                 :      0.001 s (19.621 %)
Converting the step to Cartesian:      0.000 s ( 2.794 %)
Storing new data                :      0.000 s ( 0.963 %)
Checking convergence            :      0.000 s ( 0.899 %)
Final printing                  :      0.001 s (26.012 %)
Total time                      :      0.003 s

Time for energy+gradient        :     18.462 s
Time for complete geometry iter :     18.655 s

         *************************************************************
         *                GEOMETRY OPTIMIZATION CYCLE   5            *
         *************************************************************
---------------------------------
CARTESIAN COORDINATES (ANGSTROEM)
---------------------------------
  C      0.997641   -0.090836    0.059374
  C      2.364522    0.112122   -0.553487
  C      3.260569    1.268262   -0.170828
  C      2.823671    2.680912   -0.140042
  C      4.508623    0.754821    0.093104
  C      4.396790   -0.640386   -0.015523
  O      3.217218   -1.049447   -0.338389
  H      0.518546    0.889987    0.165215
  H      1.098145   -0.536406    1.056155
  H      0.383106   -0.730998   -0.579537
  H      1.752923    2.793713   -0.340320
  H      3.396515    3.273789   -0.869215
  H      3.059310    3.085993    0.856236
  H      5.410692    1.300019    0.359993
  H      5.146305   -1.423384    0.126152
  H      2.305376    0.233902   -1.656955

----------------------------
CARTESIAN COORDINATES (A.U.)
----------------------------
  NO LB      ZA    FRAG     MASS         X           Y           Z
   0 C     6.0000    0    12.011    1.885269   -0.171656    0.112201
   1 C     6.0000    0    12.011    4.468299    0.211879   -1.045939
   2 C     6.0000    0    12.011    6.161582    2.396667   -0.322818
   3 C     6.0000    0    12.011    5.335964    5.066189   -0.264641
   4 C     6.0000    0    12.011    8.520064    1.426405    0.175940
   5 C     6.0000    0    12.011    8.308730   -1.210154   -0.029335
   6 O     8.0000    0    15.999    6.079662   -1.983168   -0.639463
   7 H     1.0000    0     1.008    0.979910    1.681832    0.312211
   8 H     1.0000    0     1.008    2.075194   -1.013660    1.995845
   9 H     1.0000    0     1.008    0.723966   -1.381386   -1.095165
  10 H     1.0000    0     1.008    3.312544    5.279353   -0.643111
  11 H     1.0000    0     1.008    6.418484    6.186564   -1.642579
  12 H     1.0000    0     1.008    5.781259    5.831682    1.618052
  13 H     1.0000    0     1.008   10.224725    2.456680    0.680289
  14 H     1.0000    0     1.008    9.725107   -2.689806    0.238393
  15 H     1.0000    0     1.008    4.356528    0.442011   -3.131192

--------------------------------
INTERNAL COORDINATES (ANGSTROEM)
--------------------------------
 C      0   0   0     0.000000000000     0.00000000     0.00000000
 C      1   0   0     1.511672327111     0.00000000     0.00000000
 C      2   1   0     1.511948306971   122.40745506     0.00000000
 C      3   2   1     1.478989287207   124.09519246   309.82296270
 C      3   2   1     1.375107668461   107.51465764   131.30549489
 C      5   3   2     1.403890393682   106.49443876   356.00933688
 O      6   5   3     1.289559411857   114.04698689     0.97798751
 H      1   2   3     1.096699352292   108.30412402    39.58640407
 H      1   2   3     1.096451614539   109.89162111   281.33345315
 H      1   2   3     1.093465612693   110.48073236   159.56065850
 H      4   3   2     1.095142173714   112.54430533     5.02480287
 H      4   3   2     1.100612691954   110.30241573   242.53597040
 H      4   3   2     1.100993429871   107.88051946   126.16611150
 H      5   3   2     1.087289481364   127.79815022   177.44152795
 H      6   5   3     1.093128689903   130.33180058   180.74557553
 H      2   1   3     1.111742516225   111.65415568   239.62852053

---------------------------
INTERNAL COORDINATES (A.U.)
---------------------------
 C      0   0   0     0.000000000000     0.00000000     0.00000000
 C      1   0   0     2.856646702468     0.00000000     0.00000000
 C      2   1   0     2.857168228821   122.40745506     0.00000000
 C      3   2   1     2.794884707824   124.09519246   309.82296270
 C      3   2   1     2.598576898047   107.51465764   131.30549489
 C      5   3   2     2.652968366102   106.49443876   356.00933688
 O      6   5   3     2.436914121830   114.04698689     0.97798751
 H      1   2   3     2.072461427080   108.30412402    39.58640407
 H      1   2   3     2.071993270575   109.89162111   281.33345315
 H      1   2   3     2.066350544851   110.48073236   159.56065850
 H      4   3   2     2.069518786027   112.54430533     5.02480287
 H      4   3   2     2.079856567312   110.30241573   242.53597040
 H      4   3   2     2.080576057703   107.88051946   126.16611150
 H      5   3   2     2.054679348072   127.79815022   177.44152795
 H      6   5   3     2.065713853048   130.33180058   180.74557553
 H      2   1   3     2.100888887102   111.65415568   239.62852053


           ************************************************************
           *        Program running with 8 parallel MPI-processes     *
           *              working on a common directory               *
           ************************************************************
------------------------------------------------------------------------------
                   ___                                                        
                  /   \      - P O W E R E D   B Y -                         
                 /     \                                                     
                 |  |  |   _    _      __       _____    __    __             
                 |  |  |  | |  | |    /  \     |  _  \  |  |  /  |          
                  \  \/   | |  | |   /    \    | | | |  |  | /  /          
                 / \  \   | |__| |  /  /\  \   | |_| |  |  |/  /          
                |  |  |   |  __  | /  /__\  \  |    /   |      \           
                |  |  |   | |  | | |   __   |  |    \   |  |\   \          
                \     /   | |  | | |  |  |  |  | |\  \  |  | \   \       
                 \___/    |_|  |_| |__|  |__|  |_| \__\ |__|  \__/        
                                                                              
                      - O R C A' S   B I G   F R I E N D -                    
                                      &                                       
                       - I N T E G R A L  F E E D E R -                       
                                                                              
 v1 FN, 2020, v2 2021, v3 2022-2024                                           
------------------------------------------------------------------------------


----------------------
SHARK INTEGRAL PACKAGE
----------------------

Number of atoms                             ...     16
Number of basis functions                   ...    143
Number of shells                            ...     69
Maximum angular momentum                    ...      2
Integral batch strategy                     ... SHARK/LIBINT Hybrid
RI-J (if used) integral strategy            ... SPLIT-RIJ (Revised 2003 algorithm where possible)
Printlevel                                  ...      1
Contraction scheme used                     ... SEGMENTED contraction
Prescreening option                         ... SCHWARTZ
   Thresh                                   ... 1.000e-12
   Tcut                                     ... 1.000e-14
   Tpresel                                  ... 1.000e-14 
Coulomb Range Separation                    ... NOT USED
Exchange Range Separation                   ... NOT USED
Multipole approximations                    ... NOT USED
Finite Nucleus Model                        ... NOT USED
CABS basis                                  ... NOT available
Auxiliary Coulomb fitting basis             ... AVAILABLE
   # of basis functions in Aux-J            ...    442
   # of shells in Aux-J                     ...    150
   Maximum angular momentum in Aux-J        ...      4
Auxiliary J/K fitting basis                 ... NOT available
Auxiliary Correlation fitting basis         ... AVAILABLE
   # of basis functions in Aux-C            ...    462
   # of shells in Aux-C                     ...    166
   Maximum angular momentum in Aux-C        ...      3
Auxiliary 'external' fitting basis          ... NOT available

Checking pre-screening integrals            ... done (  0.0 sec) Dimension = 69
Check shell pair data                       ... done (  0.0 sec)
Shell pair information
Shell pair cut-off parameter TPreSel        ...   1.0e-14
Total number of shell pairs                 ...      2415
Shell pairs after pre-screening             ...      2375
Total number of primitive shell pairs       ...      8503
Primitive shell pairs kept                  ...      6562
          la=0 lb=0:    764 shell pairs
          la=1 lb=0:    879 shell pairs
          la=1 lb=1:    272 shell pairs
          la=2 lb=0:    271 shell pairs
          la=2 lb=1:    161 shell pairs
          la=2 lb=2:     28 shell pairs

Calculating one electron integrals          ... done (  0.0 sec)
Calculating RI/J V-Matrix + Cholesky decomp.... done (  0.0 sec)
Calculating RI/C V-Matrix + Cholesky decomp.... done (  0.0 sec)
Calculating Nuclear repulsion               ... done (  0.0 sec) ENN=    302.752459822921 Eh

Diagonalization of the overlap matrix:
Smallest eigenvalue                        ... 7.969e-04
Time for diagonalization                   ...    0.003 sec
Threshold for overlap eigenvalues          ... 1.000e-07
Number of eigenvalues below threshold      ... 0
Time for construction of square roots      ...    0.002 sec
Total time needed                          ...    0.005 sec

-------------------
DFT GRID GENERATION
-------------------

General Integration Accuracy     IntAcc      ... 4.388
Radial Grid Type                 RadialGrid  ... OptM3 with GC (2021)
Angular Grid (max. ang.)         AngularGrid ... 4 (Lebedev-302)
Angular grid pruning method      GridPruning ... 4 (adaptive)
Weight generation scheme         WeightScheme... mBecke (2022)
Basis function cutoff            BFCut       ... 1.0000e-12
Integration weight cutoff        WCut        ... 1.0000e-14
Partially contracted basis set               ... off
Rotationally invariant grid construction     ... off
Angular grids for H and He will be reduced by one unit

Total number of grid points                  ...    71093
Total number of batches                      ...     1118
Average number of points per batch           ...       63
Average number of grid points per atom       ...     4443

--------------------
COSX GRID GENERATION
--------------------

GRIDX 1
-------
General Integration Accuracy     IntAcc      ... 3.816
Radial Grid Type                 RadialGrid  ... OptM3 with GC (2021)
Angular Grid (max. ang.)         AngularGrid ... 1 (Lebedev-50)
Angular grid pruning method      GridPruning ... 4 (adaptive)
Weight generation scheme         WeightScheme... mBecke (2022)
Basis function cutoff            BFCut       ... 1.0000e-12
Integration weight cutoff        WCut        ... 1.0000e-14
Partially contracted basis set               ... on
Rotationally invariant grid construction     ... off
Angular grids for H and He will be reduced by one unit

Total number of grid points                  ...     9112
Total number of batches                      ...       81
Average number of points per batch           ...      112
Average number of grid points per atom       ...      570
UseSFitting                                  ... on

GRIDX 2
-------
General Integration Accuracy     IntAcc      ... 4.020
Radial Grid Type                 RadialGrid  ... OptM3 with GC (2021)
Angular Grid (max. ang.)         AngularGrid ... 2 (Lebedev-110)
Angular grid pruning method      GridPruning ... 4 (adaptive)
Weight generation scheme         WeightScheme... mBecke (2022)
Basis function cutoff            BFCut       ... 1.0000e-12
Integration weight cutoff        WCut        ... 1.0000e-14
Partially contracted basis set               ... on
Rotationally invariant grid construction     ... off
Angular grids for H and He will be reduced by one unit

Total number of grid points                  ...    19447
Total number of batches                      ...      162
Average number of points per batch           ...      120
Average number of grid points per atom       ...     1215
UseSFitting                                  ... on

GRIDX 3
-------
General Integration Accuracy     IntAcc      ... 4.338
Radial Grid Type                 RadialGrid  ... OptM3 with GC (2021)
Angular Grid (max. ang.)         AngularGrid ... 3 (Lebedev-194)
Angular grid pruning method      GridPruning ... 4 (adaptive)
Weight generation scheme         WeightScheme... mBecke (2022)
Basis function cutoff            BFCut       ... 1.0000e-12
Integration weight cutoff        WCut        ... 1.0000e-14
Partially contracted basis set               ... on
Rotationally invariant grid construction     ... off
Angular grids for H and He will be reduced by one unit

Total number of grid points                  ...    42578
Total number of batches                      ...      340
Average number of points per batch           ...      125
Average number of grid points per atom       ...     2661
UseSFitting                                  ... on
Initializing property integral containers    ... done (  0.0 sec)

SHARK setup successfully completed in   0.7 seconds

Maximum memory used throughout the entire STARTUP-calculation: 19.8 MB


           ************************************************************
           *        Program running with 8 parallel MPI-processes     *
           *              working on a common directory               *
           ************************************************************
Occupation numbers will be reassigned to an Aufbau configuration
             **** ENERGY FILE WAS UPDATED (calc.en.tmp) ****
Finished Guess after   0.2 sec
Maximum memory used throughout the entire GUESS-calculation: 8.8 MB


           ************************************************************
           *        Program running with 8 parallel MPI-processes     *
           *              working on a common directory               *
           ************************************************************
--------------------
CPCM SOLVATION MODEL
--------------------
CPCM parameters:
  Epsilon                                         ...      16.7000
  Refrac                                          ...       1.2750
  Rsolv                                           ...       1.3000
  Surface type                                    ... GAUSSIAN VDW
  Discretization scheme                           ... Constant charge density
    Threshold for H atoms                         ...       5.0000 (charges/Ang^2)
    Threshold for non-H atoms                     ...       5.0000 (charges/Ang^2)
  Epsilon function type                           ...         CPCM
Solvent:                                          ... CUSTOM
Radii:
  Scheme                                          ... Element-dependent radii
  Radius for C  used is    3.8550 Bohr (=   2.0400 Ang.)
  Radius for O  used is    3.4469 Bohr (=   1.8240 Ang.)
  Radius for H  used is    2.4944 Bohr (=   1.3200 Ang.)
Calculating surface                               ...        done! (  0.0s)
Cavity surface points                             ...         1470
Cavity Volume                                     ...     912.7565
Cavity Surface-area                               ...     532.0483
Calculating surface distance matrix               ...        done! (  0.0s)
Performing Cholesky decomposition & store         ...        done! (  0.1s)
Overall time for CPCM initialization              ...                 0.1s

----------------------------------------D-I-I-S--------------------------------------------
Iteration    Energy (Eh)           Delta-E    RMSDP     MaxDP     DIISErr   Damp  Time(sec)
-------------------------------------------------------------------------------------------
               ***  Starting incremental Fock matrix formation  ***
    1    -308.1824929273178668     0.00e+00  5.19e-04  8.97e-03  4.24e-02  0.700   0.6
    2    -308.1858170132328496    -3.32e-03  4.57e-04  8.27e-03  3.47e-02  0.700   0.4
                               ***Turning on AO-DIIS***
    3    -308.1885661798482943    -2.75e-03  3.91e-04  7.53e-03  2.74e-02  0.700   0.4
    4    -308.1907165195169682    -2.15e-03  1.01e-03  1.96e-02  2.05e-02  0.000   0.4
                              *** Initializing SOSCF ***
---------------------------------------S-O-S-C-F--------------------------------------
Iteration    Energy (Eh)           Delta-E    RMSDP     MaxDP     MaxGrad    Time(sec)
--------------------------------------------------------------------------------------
    5    -308.1967537153107060    -6.04e-03  1.04e-04  1.57e-03  2.29e-03     0.4
               *** Restarting incremental Fock matrix formation ***
    6    -308.1968080133564172    -5.43e-05  7.05e-05  1.02e-03  8.71e-04     0.6
    7    -308.1968237326996132    -1.57e-05  5.25e-05  9.70e-04  3.06e-04     0.6
    8    -308.1968263916091928    -2.66e-06  1.37e-05  3.92e-04  1.46e-04     0.6
    9    -308.1968267099309742    -3.18e-07  6.25e-06  1.70e-04  7.69e-05     0.5
   10    -308.1968268093548886    -9.94e-08  1.16e-06  2.84e-05  6.84e-06     0.5
   11    -308.1968268104471917    -1.09e-09  4.98e-07  1.17e-05  3.93e-06     0.5
   12    -308.1968268111552334    -7.08e-10  2.01e-07  5.90e-06  1.07e-06     0.5
                 **** Energy Check signals convergence ****

               *****************************************************
               *                     SUCCESS                       *
               *           SCF CONVERGED AFTER  12 CYCLES          *
               *****************************************************

Recomputing exchange energy using gridx3       ... done (    0.824 sec)
Old exchange energy                            :    -22.365015382 Eh
New exchange energy                            :    -22.365069419 Eh
Exchange energy change after final integration :     -0.000054038 Eh
Total energy after final integration           :   -308.196880849 Eh
             **** ENERGY FILE WAS UPDATED (calc.en.tmp) ****

----------------
TOTAL SCF ENERGY
----------------

Total Energy       :       -308.19688084868255 Eh           -8386.46349 eV

Components:
Nuclear Repulsion  :        302.75245982292074 Eh            8238.31326 eV
Electronic Energy  :       -610.86546606684101 Eh          -16622.49440 eV
One Electron Energy:      -1005.00248155928796 Eh          -27347.50784 eV
Two Electron Energy:        394.13701549244689 Eh           10725.01344 eV
CPCM Dielectric    :         -0.08382056723497 Eh              -2.28087 eV

Virial components:
Potential Energy   :       -613.68247350725824 Eh          -16699.14907 eV
Kinetic Energy     :        305.48559265857568 Eh            8312.68559 eV
Virial Ratio       :          2.00887533898575

DFT components:
N(Alpha)           :       25.999992508473 electrons
N(Beta)            :       25.999992508473 electrons
N(Total)           :       51.999985016946 electrons
E(X)               :      -19.866248989738 Eh       
E(C)               :       -1.266527639756 Eh       
E(XC)              :      -21.132776629494 Eh       

CPCM Solvation Model Properties:
Surface-charge          :         -1.01320030989862
Corrected charge        :         -1.00000000000000
Outlying charge corr.   :          0.00001297538823 Eh               0.00035 eV
Free-energy (cav+disp)  :  This term is not implemented in the current solvation scheme

---------------
SCF CONVERGENCE
---------------

  Last Energy change         ...    7.0804e-10  Tolerance :   1.0000e-09
  Last MAX-Density change    ...    5.8991e-06  Tolerance :   1.0000e-08
  Last RMS-Density change    ...    2.0079e-07  Tolerance :   1.0000e-09
  Last DIIS Error            ...    2.2852e-03  Tolerance :   1.0000e-08
  Last Orbital Gradient      ...    1.0654e-06  Tolerance :   2.0000e-06
  Last Orbital Rotation      ...    2.7359e-06  Tolerance :   2.0000e-06


Total SCF time: 0 days 0 hours 0 min 7 sec 
Finished LeanSCF after   7.4 sec

Maximum memory used throughout the entire LEANSCF-calculation: 16.1 MB


           ************************************************************
           *        Program running with 8 parallel MPI-processes     *
           *              working on a common directory               *
           ************************************************************

------------------------------------------------------------------------------
                                ORCA  MP2 
------------------------------------------------------------------------------

Freezing NCore=14 chemical core electrons

----------------------
RI-MP2 ENERGY+GRADIENT
----------------------
Dimension of the orbital basis            ...  143
Dimension of the AuxC basis               ...  462
Memory devoted to MP2                     ... 8000 MB   
Data format for matrix containers         ... DOUBLE
Compression type for matrix containers    ... UNCOMPRESSED
Overall scaling of the MP2 energy         ...   2.700e-01

-----------------------
SHARK RI TRANSFORMATION
-----------------------

Number of basis functions                ...    143
Number of aux functions                  ...    462
Number of operators                      ...      1
Generation of IJK                        ... YES
Generation of IAK                        ... YES
Generation of ABK                        ... NO
Orbital Range Operator  0:    0-  25 to   26- 142

Aux basis identifier                     ...   AUXC
Contraction scheme used                  ... SEGMENTED
Do orthogonalization                     ... YES
All operator combinations                ... NO
Transpose (ia|K)                         ... NO
Integral generator used                  ... LIBINT
Starting integral generation + trafo... 
Half trafo (segmented) done. Total time =  0.0 sec. integrals=  0.0 sec trafo=  0.0 sec
Integral generation and half transformation done (  0.0 sec)

Reading or making V^(-1/2)          ... done (  0.0 sec)
Sorting IJK integrals               ... done (  0.0 sec)
Sorting IAK integrals               ... done (  0.0 sec)

SHARK RI integral transformation done. Total time =  0.1 sec.

Opening buffers                              ... done
Frozen core precalculation                   ... done

Starting loop over batches of integrals:

Operator 0  - window                       ... (  7- 25)x( 26-142)
Operator 0  - Memory available             ...  8000 MB
Operator 0  - Memory needed per MO         ...   0.4 MB
Operator 0  - Number of orbitals per batch ... 3
Operator 0  - Number of batches            ... 1

OPERATOR  0   PASS   0:  MOs     7 ...    9 +   10 ...   12 +   13 ...   15 +   16 ...   18
                            +   19 ...   21 +   22 ...   24 +   25 ...   25
  Reading integrals       ... ok
  Internal MO   9
Closing buffer GIPV ( 0.01 GB; CompressionRatio= 1.00)
Time spent in pair loops =     0.168 sec
Deleting buffers (Ka|jb) ...done

-----------------------------------------------
 RI-MP2 CORRELATION ENERGY:     -0.323566428 Eh
-----------------------------------------------


---------------------
MP2 DENSITY FORMATION
---------------------

Completing the external part of the density      ... done
Storing the unrelaxed density                    ... done

Re-sorting 3-index density container for op 0    ... done
Computing external part of the Lagrangian        ... done
Calculating the xc-kernel                        ... done
Calculating G(D)                                 ... done
Completing the Lagrangian                        ... done
Solving the Z-vector equations                   ... Using XC Grid                  ... (calc.grid_cpscf.tmp) 
Recalculating density on grid  ... (calc.grho_cpscf0.tmp) done
Calculating the xc-kernel      ... (calc.fxc_cpscf0.tmp) done

-------------------
SHARK CP-SCF DRIVER
-------------------

Dimension of the orbital basis          ...    143
Dimension of the CPSCF-problem          ...   3042
Number of operators                     ...      1
Max. number of iterations               ...    128
Convergence Tolerance                   ... 3.0e-05
Number of perturbations                 ...      1
Perturbation type                       ... REAL

----------------------------
POPLE LINEAR EQUATION SOLVER
----------------------------

  ITERATION   0:   ||err||_max =   5.2942e-02 (   0.4 sec)
  ITERATION   1:   ||err||_max =   1.6592e-02 (   0.4 sec)
  ITERATION   2:   ||err||_max =   7.2035e-03 (   0.4 sec)
  ITERATION   3:   ||err||_max =   1.5598e-03 (   0.4 sec)
  ITERATION   4:   ||err||_max =   6.7749e-04 (   0.4 sec)
  ITERATION   5:   ||err||_max =   1.8177e-04 (   0.4 sec)
  ITERATION   6:   ||err||_max =   7.2159e-05 (   0.4 sec)
  ITERATION   7:   ||err||_max =   2.1503e-05 (   0.4 sec)
done
Finalizing the relaxed density                   ... done
Transforming P to the AO basis                   ... done
Storing the relaxed density                      ... done

------------------------------------
ENERGY WEIGHTED DENSITY FINALIZATION
------------------------------------

Gathering the parts of the W-matrix              ... done
Forming the Z-density                            ... done
Transforming Z to the AO basis                   ... done
Calculating G(Z)                                 ... done
Finalizing the W-matrix                          ... done
Transforming W to the AO basis and storing       ... done

----------------------------------
MP2 DERIVATIVE INTEGRAL GENERATION
----------------------------------

Input SCF Electron Density              ... calc.scfp
Input Correlated Electron Density       ... calc.pmp2re
Input Energy Weighted Density           ... calc.wmp2.tmp

Nuclear repulsion gradient              ... done (  0.0 sec)
HCore & Overlap gradient  (SHARK)       ... done (  0.0 sec)
Two-electron RIJ gradient terms         ... done (  0.2 sec)

-----------------------------------------------------------
MP2 COSX Grid Generation
-----------------------------------------------------------

General Integration Accuracy     IntAcc      ... 4.871
Radial Grid Type                 RadialGrid  ... OptM3 with GC (2021)
Angular Grid (max. ang.)         AngularGrid ... 4 (Lebedev-302)
Angular grid pruning method      GridPruning ... 4 (adaptive)
Weight generation scheme         WeightScheme... mBecke (2022)
Basis function cutoff            BFCut       ... 1.0000e-12
Integration weight cutoff        WCut        ... 1.0000e-14
Partially contracted basis set               ... on
Rotationally invariant grid construction     ... off
Angular grids for H and He will be reduced by one unit

Total number of grid points                  ...    82605
Total number of batches                      ...      652
Average number of points per batch           ...      126
Average number of grid points per atom       ...     5163
UseSFitting                                  ... on
Two-electron COSX gradient terms        ... 
Integration Timings:
Total Time                  =     2.4 sec
Basis fcn evaluation        =     0.0 sec
Density evaluation          =     0.1 sec
A evaluation                =     2.0 sec
A derivative evaluation     =     0.0 sec
S-fit derivative evaluation =     0.0 sec
anal. over. der. evaluation =     0.0 sec
num. over. der. evaluation  =     0.2 sec
K(P) evaluation             =     0.0 sec
finalize                    =     0.0 sec

done (  2.8 sec)
CPCM gradient                           ... done (  0.3 sec)
DFT XC gradient                         ... Exchange-correlation gradient    ... done
done (  0.4 sec)
Empirical dispersion gradient           ... 
-------------------
DISPERSION GRADIENT
-------------------

   1   C   :   -0.000273384   -0.000120476    0.000021594
   2   C   :    0.000145720   -0.000144773    0.000007747
   3   C   :    0.000240747   -0.000237681   -0.000001571
   4   C   :    0.000012361    0.000295787    0.000000674
   5   C   :    0.000195988   -0.000056141    0.000014702
   6   C   :   -0.000105213    0.000187967   -0.000054356
   7   O   :    0.000072037   -0.000091122   -0.000015936
   8   H   :   -0.000144233   -0.000017556    0.000021895
   9   H   :   -0.000130831   -0.000067520    0.000070678
  10   H   :   -0.000110795   -0.000050808   -0.000009322
  11   H   :   -0.000039942    0.000138652   -0.000007504
  12   H   :    0.000002669    0.000129462   -0.000027247
  13   H   :   -0.000002012    0.000131105    0.000041984
  14   H   :    0.000117046    0.000010976    0.000028509
  15   H   :    0.000065163   -0.000066114    0.000010436
  16   H   :   -0.000045322   -0.000041758   -0.000102284

Difference to translation invariance:
           :   -0.0000000000   -0.0000000000    0.0000000000

Difference to rotation invariance:
           :    0.0000000000   -0.0000000000   -0.0000000000

Norm of the Dispersion gradient    ...    0.0007727339
RMS gradient                       ...    0.0001115345
MAX gradient                       ...    0.0002957873
done (  0.0 sec)

-------
TIMINGS
-------

Total time                :    9.488 sec
Integral trafo            :    0.090 sec (  0.9%)
FC preparation            :    0.024 sec (  0.3%)
I/O of integrals          :    0.036 sec (  0.4%)
K(i,j) operators          :    0.023 sec (  0.2%)
T(i,j) pair energies      :    0.005 sec (  0.1%)
V**(-1/2)                 :    0.067 sec (  0.7%)
Gamma(ia|P)               :    0.021 sec (  0.2%)
Gamma-Trafo               :    0.012 sec (  0.1%)
D(virtual)                :    0.001 sec (  0.0%)
D(internal)               :    0.022 sec (  0.2%)
W(virtual)                :    0.002 sec (  0.0%)
W(internal)               :    0.026 sec (  0.3%)
L(virtual)                :    0.038 sec (  0.4%)
L(internal)               :    0.004 sec (  0.0%)
XC kernel                 :    0.015 sec (  0.2%)
G(D)                      :    0.760 sec (  8.0%)
G(Z)                      :    0.753 sec (  7.9%)
Z-vector solution         :    3.510 sec ( 37.0%)
3-index derivative        :    0.094 sec (  1.0%)
2-index derivative        :    0.028 sec (  0.3%)
Fock matrix gradient      :    3.819 sec ( 40.3%)


---------------------------------------
MP2 TOTAL ENERGY:     -308.520447277 Eh
---------------------------------------

The final MP2 gradient
  0:  -0.00301848  -0.00346552  -0.00445659
  1:  -0.01197940  -0.01095844   0.00456406
  2:   0.01019118   0.00806559  -0.00289639
  3:  -0.00133906  -0.00040009  -0.00001988
  4:  -0.00225886  -0.00159429  -0.00190590
  5:  -0.00033608   0.00339091  -0.00066621
  6:   0.00473597   0.00094409   0.00628500
  7:   0.00221247   0.00067155   0.00141267
  8:   0.00013744  -0.00035435  -0.00041031
  9:   0.00014357   0.00112818  -0.00012035
 10:   0.00022172   0.00003369   0.00015375
 11:  -0.00032447   0.00036422   0.00032379
 12:   0.00071570  -0.00104604   0.00005705
 13:  -0.00008893   0.00037226   0.00002633
 14:  -0.00152305  -0.00197641  -0.00075343
 15:   0.00252889   0.00482696  -0.00160201

-----------------------------------
NORM OF THE MP2 GRADIENT:  0.025318
-----------------------------------

Maximum memory used throughout the entire MP2-calculation: 30.3 MB


-------------------------------------------------------------------------------
                          DFT DISPERSION CORRECTION                            
                                                                               
                              DFTD3 V3.1  Rev 1                                
                          USING Becke-Johnson damping                          
-------------------------------------------------------------------------------
-------------------------   ----------------
Dispersion correction           -0.010383438
-------------------------   ----------------


-------------------------   --------------------
FINAL SINGLE POINT ENERGY      -308.530830715067
-------------------------   --------------------

------------------------------------------------------------------------------
                         ORCA GEOMETRY RELAXATION STEP
------------------------------------------------------------------------------

Reading the OPT-File                    .... done
Getting information on internals        .... done
Copying old internal coords+grads       .... done
Making the new internal coordinates     .... (2022 redundants) done
Validating the new internal coordinates .... (2022 redundants) done
Calculating the B-matrix                .... done
Calculating the G,G- and P matrices     .... done
Transforming gradient to internals      .... done
Projecting the internal gradient        .... done
Number of atoms                         ....  16
Number of internal coordinates          ....  73
Current Energy                          ....  -308.530830715 Eh
Current gradient norm                   ....     0.025318119 Eh/bohr
Maximum allowed component of the step   ....  0.300
Current trust radius                    ....  0.700
Updating the Hessian (BFGS)             .... done
Forming the augmented Hessian           .... done
Diagonalizing the augmented Hessian     .... done
Last element of RFO vector              ....  0.899841432
Lowest eigenvalues of augmented Hessian:
 -0.003123392  0.009179330  0.012467246  0.021228544  0.023183233
Length of the computed step             ....  0.484771127
The final length of the internal step   ....  0.484771127
Converting the step to Cartesian space:
 Initial RMS(Int)=    0.0567381688
Transforming coordinates:
 Iter   0:  RMS(Cart)=    0.0964298474 RMS(Int)=    0.0557822576
 Iter   5:  RMS(Cart)=    0.0000012647 RMS(Int)=    0.0000007639
done
Storing new coordinates                 .... done
The predicted energy change is          ....    -0.001928699
Previously predicted energy change      ....    -0.003046060
Actually observed energy change         ....    -0.003620747
Ratio of predicted to observed change   ....     1.188665672
New trust radius                        ....     0.700000000

                                .--------------------.
          ----------------------|Geometry convergence|-------------------------
          Item                value                   Tolerance       Converged
          ---------------------------------------------------------------------
          Energy change      -0.0036207474            0.0000010000      NO
          RMS gradient        0.0019406974            0.0000300000      NO
          MAX gradient        0.0089922486            0.0001000000      NO
          RMS step            0.0567381688            0.0006000000      NO
          MAX step            0.1851782023            0.0010000000      NO
          ........................................................
          Max(Bonds)      0.0076      Max(Angles)    3.43
          Max(Dihed)       10.61      Max(Improp)    0.00
          ---------------------------------------------------------------------

The optimization has not yet converged - more geometry cycles are needed


    ---------------------------------------------------------------------------
                         Redundant Internal Coordinates
                            (Angstroem and degrees)

        Definition                    Value    dE/dq     Step     New-Value
    ----------------------------------------------------------------------------
     1. B(C   1,C   0)                1.5117 -0.000704 -0.0005    1.5112   
     2. B(C   2,C   1)                1.5119  0.008992 -0.0014    1.5105   
     3. B(C   3,C   2)                1.4790 -0.000775  0.0023    1.4813   
     4. B(C   4,C   2)                1.3751 -0.001978 -0.0001    1.3750   
     5. B(C   5,C   4)                1.4039 -0.001289  0.0026    1.4065   
     6. B(O   6,C   5)                1.2896 -0.002567  0.0003    1.2899   
     7. B(O   6,C   1)                1.4569  0.001080  0.0064    1.4633   
     8. B(H   7,C   0)                1.0967 -0.000230  0.0009    1.0976   
     9. B(H   8,C   0)                1.0965 -0.000220  0.0005    1.0969   
    10. B(H   9,C   0)                1.0935 -0.000667  0.0016    1.0951   
    11. B(H  10,C   3)                1.0951 -0.000242  0.0005    1.0957   
    12. B(H  11,C   3)                1.1006 -0.000195  0.0004    1.1010   
    13. B(H  12,C   3)                1.1010 -0.000171  0.0008    1.1018   
    14. B(H  13,C   4)                1.0873  0.000118 -0.0002    1.0870   
    15. B(H  14,C   5)                1.0931  0.000273 -0.0003    1.0928   
    16. B(H  15,C   1)                1.1117  0.001987 -0.0076    1.1041   
    17. A(C   1,C   0,H   9)          110.48  0.000597   -0.21    110.27   
    18. A(H   7,C   0,H   9)          109.54  0.001299   -0.26    109.28   
    19. A(H   8,C   0,H   9)          110.17  0.000343    0.23    110.40   
    20. A(H   7,C   0,H   8)          108.41  0.000203   -0.11    108.29   
    21. A(C   1,C   0,H   8)          109.89 -0.000094   -0.21    109.68   
    22. A(C   1,C   0,H   7)          108.30 -0.002393    0.46    108.76   
    23. A(C   2,C   1,O   6)          103.03 -0.003584   -0.09    102.94   
    24. A(C   2,C   1,H  15)          101.48 -0.005258    3.43    104.91   
    25. A(O   6,C   1,H  15)          105.37  0.002886   -0.25    105.12   
    26. A(C   0,C   1,C   2)          122.41  0.005528   -2.96    119.45   
    27. A(C   0,C   1,O   6)          111.24  0.000182   -1.69    109.55   
    28. A(C   0,C   1,H  15)          111.65 -0.000255    1.94    113.60   
    29. A(C   1,C   2,C   4)          107.51 -0.000238    0.60    108.12   
    30. A(C   3,C   2,C   4)          128.37  0.000617    0.37    128.74   
    31. A(C   1,C   2,C   3)          124.10 -0.000360   -0.93    123.16   
    32. A(H  11,C   3,H  12)          106.85  0.000025   -0.06    106.79   
    33. A(H  10,C   3,H  12)          109.68  0.000822   -0.19    109.50   
    34. A(C   2,C   3,H  12)          107.88 -0.002081    0.61    108.49   
    35. A(H  10,C   3,H  11)          109.40 -0.000248   -0.00    109.40   
    36. A(C   2,C   3,H  11)          110.30  0.001029   -0.13    110.17   
    37. A(C   2,C   3,H  10)          112.54  0.000421   -0.23    112.32   
    38. A(C   5,C   4,H  13)          125.69  0.000056   -0.24    125.45   
    39. A(C   2,C   4,H  13)          127.80 -0.000679    0.32    128.12   
    40. A(C   2,C   4,C   5)          106.49  0.000608   -0.08    106.41   
    41. A(O   6,C   5,H  14)          115.62 -0.003341    0.22    115.84   
    42. A(C   4,C   5,H  14)          130.33  0.001997   -0.20    130.14   
    43. A(C   4,C   5,O   6)          114.05  0.001341   -0.02    114.03   
    44. A(C   1,O   6,C   5)          108.63  0.001909    0.26    108.89   
    45. D(O   6,C   1,C   0,H   8)     43.56 -0.000687    5.85     49.41   
    46. D(O   6,C   1,C   0,H   9)    -78.21 -0.001447    5.83    -72.38   
    47. D(O   6,C   1,C   0,H   7)    161.81 -0.001903    6.02    167.83   
    48. D(C   2,C   1,C   0,H   8)    -78.67 -0.000375   10.44    -68.23   
    49. D(C   2,C   1,C   0,H   7)     39.59 -0.001591   10.61     50.20   
    50. D(C   2,C   1,C   0,H   9)    159.56 -0.001134   10.42    169.98   
    51. D(C   3,C   2,C   1,C   0)    -50.18  0.001365   -7.86    -58.04   
    52. D(C   4,C   2,C   1,C   0)    131.31  0.000668   -8.15    123.15   
    53. D(C   3,C   2,C   1,H  15)     74.91  0.000021   -3.87     71.05   
    54. D(C   4,C   2,C   1,O   6)      5.33 -0.000301   -3.37      1.97   
    55. D(C   3,C   2,C   1,O   6)   -176.15  0.000396   -3.08   -179.23   
    56. D(H  11,C   3,C   2,C   1)   -117.46 -0.000604   -0.90   -118.37   
    57. D(H  10,C   3,C   2,C   4)   -176.78  0.000950   -0.83   -177.61   
    58. D(H  11,C   3,C   2,C   4)     60.73  0.000225   -0.59     60.14   
    59. D(H  10,C   3,C   2,C   1)      5.02  0.000120   -1.14      3.88   
    60. D(H  12,C   3,C   2,C   1)    126.17 -0.000001   -1.09    125.08   
    61. D(H  13,C   4,C   2,C   3)     -0.99 -0.000458    1.36      0.37   
    62. D(H  13,C   4,C   2,C   1)    177.44  0.000257    1.58    179.02   
    63. D(C   5,C   4,C   2,C   3)    177.58 -0.001109    2.29    179.86   
    64. D(C   5,C   4,C   2,C   1)     -3.99 -0.000394    2.50     -1.49   
    65. D(H  14,C   5,C   4,H  13)     -0.65 -0.000586    0.67      0.02   
    66. D(H  14,C   5,C   4,C   2)   -179.25  0.000061   -0.25   -179.51   
    67. D(O   6,C   5,C   4,H  13)    179.58  0.000344    0.33    179.91   
    68. D(O   6,C   5,C   4,C   2)      0.98  0.000991   -0.60      0.38   
    69. D(C   1,O   6,C   5,H  14)   -177.17 -0.000147   -1.98   -179.15   
    70. D(C   1,O   6,C   5,C   4)      2.63 -0.000922   -1.65      0.98   
    71. D(C   5,O   6,C   1,H  15)    101.22 -0.005224    6.59    107.81   
    72. D(C   5,O   6,C   1,C   2)     -4.77  0.000823    3.07     -1.69   
    73. D(C   5,O   6,C   1,C   0)   -137.62 -0.003641    7.81   -129.81   
    ----------------------------------------------------------------------------

Geometry step timings:
Preparation and reading OPT file:      0.001 s (19.994 %)
Internal coordinates            :      0.000 s ( 0.933 %)
B/P matrices and projection     :      0.001 s (22.644 %)
Hessian update/contruction      :      0.000 s ( 6.685 %)
Making the step                 :      0.001 s (18.729 %)
Converting the step to Cartesian:      0.000 s ( 2.559 %)
Storing new data                :      0.000 s ( 0.903 %)
Checking convergence            :      0.000 s ( 0.361 %)
Final printing                  :      0.001 s (27.130 %)
Total time                      :      0.003 s

Time for energy+gradient        :     18.446 s
Time for complete geometry iter :     18.639 s

         *************************************************************
         *                GEOMETRY OPTIMIZATION CYCLE   6            *
         *************************************************************
---------------------------------
CARTESIAN COORDINATES (ANGSTROEM)
---------------------------------
  C      1.041437   -0.087940    0.087924
  C      2.355460    0.139736   -0.622833
  C      3.254885    1.269348   -0.179052
  C      2.824116    2.686423   -0.154314
  C      4.480421    0.736769    0.144626
  C      4.370524   -0.652848   -0.042288
  O      3.209852   -1.036354   -0.453970
  H      0.499729    0.865112    0.143391
  H      1.229674   -0.438284    1.110233
  H      0.435136   -0.816914   -0.459983
  H      1.769543    2.805602   -0.426575
  H      3.447924    3.284939   -0.836164
  H      2.989363    3.084124    0.859812
  H      5.370146    1.258930    0.487279
  H      5.108377   -1.444741    0.108546
  H      2.253364    0.268162   -1.714699

----------------------------
CARTESIAN COORDINATES (A.U.)
----------------------------
  NO LB      ZA    FRAG     MASS         X           Y           Z
   0 C     6.0000    0    12.011    1.968031   -0.166183    0.166152
   1 C     6.0000    0    12.011    4.451175    0.264063   -1.176984
   2 C     6.0000    0    12.011    6.150841    2.398720   -0.338359
   3 C     6.0000    0    12.011    5.336805    5.076603   -0.291611
   4 C     6.0000    0    12.011    8.466769    1.392291    0.273304
   5 C     6.0000    0    12.011    8.259093   -1.233704   -0.079912
   6 O     8.0000    0    15.999    6.065741   -1.958426   -0.857879
   7 H     1.0000    0     1.008    0.944350    1.634825    0.270970
   8 H     1.0000    0     1.008    2.323746   -0.828236    2.098036
   9 H     1.0000    0     1.008    0.822288   -1.543744   -0.869242
  10 H     1.0000    0     1.008    3.343953    5.301819   -0.806110
  11 H     1.0000    0     1.008    6.515632    6.207634   -1.580120
  12 H     1.0000    0     1.008    5.649078    5.828150    1.624809
  13 H     1.0000    0     1.008   10.148106    2.379033    0.920824
  14 H     1.0000    0     1.008    9.653434   -2.730165    0.205123
  15 H     1.0000    0     1.008    4.258242    0.506752   -3.240312

--------------------------------
INTERNAL COORDINATES (ANGSTROEM)
--------------------------------
 C      0   0   0     0.000000000000     0.00000000     0.00000000
 C      1   0   0     1.511181198318     0.00000000     0.00000000
 C      2   1   0     1.510606174341   119.48633012     0.00000000
 C      3   2   1     1.481308448913   123.16973958   301.97916801
 C      3   2   1     1.374899127637   108.07267506   123.21372967
 C      5   3   2     1.406431101164   106.36707021   358.51431279
 O      6   5   3     1.289852328293   113.98530583     0.35102443
 H      1   2   3     1.097649138383   108.78893786    50.08139318
 H      1   2   3     1.096945658809   109.70858649   291.70933498
 H      1   2   3     1.095082579513   110.26684574   169.89893978
 H      4   3   2     1.095651677939   112.32177343     3.89000050
 H      4   3   2     1.101034443011   110.17697459   241.64187634
 H      4   3   2     1.101782015901   108.48556334   125.07158173
 H      5   3   2     1.087048408667   128.14856669   179.01307308
 H      6   5   3     1.092828212468   130.15540260   180.50294150
 H      2   1   3     1.104123261562   113.71772613   235.04695272

---------------------------
INTERNAL COORDINATES (A.U.)
---------------------------
 C      0   0   0     0.000000000000     0.00000000     0.00000000
 C      1   0   0     2.855718603553     0.00000000     0.00000000
 C      2   1   0     2.854631965715   119.48633012     0.00000000
 C      3   2   1     2.799267288310   123.16973958   301.97916801
 C      3   2   1     2.598182813002   108.07267506   123.21372967
 C      5   3   2     2.657769607430   106.36707021   358.51431279
 O      6   5   3     2.437467653675   113.98530583     0.35102443
 H      1   2   3     2.074256262678   108.78893786    50.08139318
 H      1   2   3     2.072926878943   109.70858649   291.70933498
 H      1   2   3     2.069406169307   110.26684574   169.89893978
 H      4   3   2     2.070481609475   112.32177343     3.89000050
 H      4   3   2     2.080653561305   110.17697459   241.64187634
 H      4   3   2     2.082066269333   108.48556334   125.07158173
 H      5   3   2     2.054223786695   128.14856669   179.01307308
 H      6   5   3     2.065146032987   130.15540260   180.50294150
 H      2   1   3     2.086490582445   113.71772613   235.04695272


           ************************************************************
           *        Program running with 8 parallel MPI-processes     *
           *              working on a common directory               *
           ************************************************************
------------------------------------------------------------------------------
                   ___                                                        
                  /   \      - P O W E R E D   B Y -                         
                 /     \                                                     
                 |  |  |   _    _      __       _____    __    __             
                 |  |  |  | |  | |    /  \     |  _  \  |  |  /  |          
                  \  \/   | |  | |   /    \    | | | |  |  | /  /          
                 / \  \   | |__| |  /  /\  \   | |_| |  |  |/  /          
                |  |  |   |  __  | /  /__\  \  |    /   |      \           
                |  |  |   | |  | | |   __   |  |    \   |  |\   \          
                \     /   | |  | | |  |  |  |  | |\  \  |  | \   \       
                 \___/    |_|  |_| |__|  |__|  |_| \__\ |__|  \__/        
                                                                              
                      - O R C A' S   B I G   F R I E N D -                    
                                      &                                       
                       - I N T E G R A L  F E E D E R -                       
                                                                              
 v1 FN, 2020, v2 2021, v3 2022-2024                                           
------------------------------------------------------------------------------


----------------------
SHARK INTEGRAL PACKAGE
----------------------

Number of atoms                             ...     16
Number of basis functions                   ...    143
Number of shells                            ...     69
Maximum angular momentum                    ...      2
Integral batch strategy                     ... SHARK/LIBINT Hybrid
RI-J (if used) integral strategy            ... SPLIT-RIJ (Revised 2003 algorithm where possible)
Printlevel                                  ...      1
Contraction scheme used                     ... SEGMENTED contraction
Prescreening option                         ... SCHWARTZ
   Thresh                                   ... 1.000e-12
   Tcut                                     ... 1.000e-14
   Tpresel                                  ... 1.000e-14 
Coulomb Range Separation                    ... NOT USED
Exchange Range Separation                   ... NOT USED
Multipole approximations                    ... NOT USED
Finite Nucleus Model                        ... NOT USED
CABS basis                                  ... NOT available
Auxiliary Coulomb fitting basis             ... AVAILABLE
   # of basis functions in Aux-J            ...    442
   # of shells in Aux-J                     ...    150
   Maximum angular momentum in Aux-J        ...      4
Auxiliary J/K fitting basis                 ... NOT available
Auxiliary Correlation fitting basis         ... AVAILABLE
   # of basis functions in Aux-C            ...    462
   # of shells in Aux-C                     ...    166
   Maximum angular momentum in Aux-C        ...      3
Auxiliary 'external' fitting basis          ... NOT available

Checking pre-screening integrals            ... done (  0.0 sec) Dimension = 69
Check shell pair data                       ... done (  0.0 sec)
Shell pair information
Shell pair cut-off parameter TPreSel        ...   1.0e-14
Total number of shell pairs                 ...      2415
Shell pairs after pre-screening             ...      2374
Total number of primitive shell pairs       ...      8503
Primitive shell pairs kept                  ...      6573
          la=0 lb=0:    764 shell pairs
          la=1 lb=0:    880 shell pairs
          la=1 lb=1:    270 shell pairs
          la=2 lb=0:    271 shell pairs
          la=2 lb=1:    161 shell pairs
          la=2 lb=2:     28 shell pairs

Calculating one electron integrals          ... done (  0.0 sec)
Calculating RI/J V-Matrix + Cholesky decomp.... done (  0.0 sec)
Calculating RI/C V-Matrix + Cholesky decomp.... done (  0.0 sec)
Calculating Nuclear repulsion               ... done (  0.0 sec) ENN=    303.156681434167 Eh

Diagonalization of the overlap matrix:
Smallest eigenvalue                        ... 7.923e-04
Time for diagonalization                   ...    0.003 sec
Threshold for overlap eigenvalues          ... 1.000e-07
Number of eigenvalues below threshold      ... 0
Time for construction of square roots      ...    0.001 sec
Total time needed                          ...    0.005 sec

-------------------
DFT GRID GENERATION
-------------------

General Integration Accuracy     IntAcc      ... 4.388
Radial Grid Type                 RadialGrid  ... OptM3 with GC (2021)
Angular Grid (max. ang.)         AngularGrid ... 4 (Lebedev-302)
Angular grid pruning method      GridPruning ... 4 (adaptive)
Weight generation scheme         WeightScheme... mBecke (2022)
Basis function cutoff            BFCut       ... 1.0000e-12
Integration weight cutoff        WCut        ... 1.0000e-14
Partially contracted basis set               ... off
Rotationally invariant grid construction     ... off
Angular grids for H and He will be reduced by one unit

Total number of grid points                  ...    71131
Total number of batches                      ...     1121
Average number of points per batch           ...       63
Average number of grid points per atom       ...     4446

--------------------
COSX GRID GENERATION
--------------------

GRIDX 1
-------
General Integration Accuracy     IntAcc      ... 3.816
Radial Grid Type                 RadialGrid  ... OptM3 with GC (2021)
Angular Grid (max. ang.)         AngularGrid ... 1 (Lebedev-50)
Angular grid pruning method      GridPruning ... 4 (adaptive)
Weight generation scheme         WeightScheme... mBecke (2022)
Basis function cutoff            BFCut       ... 1.0000e-12
Integration weight cutoff        WCut        ... 1.0000e-14
Partially contracted basis set               ... on
Rotationally invariant grid construction     ... off
Angular grids for H and He will be reduced by one unit

Total number of grid points                  ...     9109
Total number of batches                      ...       79
Average number of points per batch           ...      115
Average number of grid points per atom       ...      569
UseSFitting                                  ... on

GRIDX 2
-------
General Integration Accuracy     IntAcc      ... 4.020
Radial Grid Type                 RadialGrid  ... OptM3 with GC (2021)
Angular Grid (max. ang.)         AngularGrid ... 2 (Lebedev-110)
Angular grid pruning method      GridPruning ... 4 (adaptive)
Weight generation scheme         WeightScheme... mBecke (2022)
Basis function cutoff            BFCut       ... 1.0000e-12
Integration weight cutoff        WCut        ... 1.0000e-14
Partially contracted basis set               ... on
Rotationally invariant grid construction     ... off
Angular grids for H and He will be reduced by one unit

Total number of grid points                  ...    19447
Total number of batches                      ...      163
Average number of points per batch           ...      119
Average number of grid points per atom       ...     1215
UseSFitting                                  ... on

GRIDX 3
-------
General Integration Accuracy     IntAcc      ... 4.338
Radial Grid Type                 RadialGrid  ... OptM3 with GC (2021)
Angular Grid (max. ang.)         AngularGrid ... 3 (Lebedev-194)
Angular grid pruning method      GridPruning ... 4 (adaptive)
Weight generation scheme         WeightScheme... mBecke (2022)
Basis function cutoff            BFCut       ... 1.0000e-12
Integration weight cutoff        WCut        ... 1.0000e-14
Partially contracted basis set               ... on
Rotationally invariant grid construction     ... off
Angular grids for H and He will be reduced by one unit

Total number of grid points                  ...    42574
Total number of batches                      ...      342
Average number of points per batch           ...      124
Average number of grid points per atom       ...     2661
UseSFitting                                  ... on
Initializing property integral containers    ... done (  0.0 sec)

SHARK setup successfully completed in   0.7 seconds

Maximum memory used throughout the entire STARTUP-calculation: 19.8 MB


           ************************************************************
           *        Program running with 8 parallel MPI-processes     *
           *              working on a common directory               *
           ************************************************************
Occupation numbers will be reassigned to an Aufbau configuration
             **** ENERGY FILE WAS UPDATED (calc.en.tmp) ****
Finished Guess after   0.1 sec
Maximum memory used throughout the entire GUESS-calculation: 8.8 MB


           ************************************************************
           *        Program running with 8 parallel MPI-processes     *
           *              working on a common directory               *
           ************************************************************
--------------------
CPCM SOLVATION MODEL
--------------------
CPCM parameters:
  Epsilon                                         ...      16.7000
  Refrac                                          ...       1.2750
  Rsolv                                           ...       1.3000
  Surface type                                    ... GAUSSIAN VDW
  Discretization scheme                           ... Constant charge density
    Threshold for H atoms                         ...       5.0000 (charges/Ang^2)
    Threshold for non-H atoms                     ...       5.0000 (charges/Ang^2)
  Epsilon function type                           ...         CPCM
Solvent:                                          ... CUSTOM
Radii:
  Scheme                                          ... Element-dependent radii
  Radius for C  used is    3.8550 Bohr (=   2.0400 Ang.)
  Radius for O  used is    3.4469 Bohr (=   1.8240 Ang.)
  Radius for H  used is    2.4944 Bohr (=   1.3200 Ang.)
Calculating surface                               ...        done! (  0.0s)
Cavity surface points                             ...         1470
Cavity Volume                                     ...     910.8106
Cavity Surface-area                               ...     531.7147
Calculating surface distance matrix               ...        done! (  0.0s)
Performing Cholesky decomposition & store         ...        done! (  0.1s)
Overall time for CPCM initialization              ...                 0.1s

----------------------------------------D-I-I-S--------------------------------------------
Iteration    Energy (Eh)           Delta-E    RMSDP     MaxDP     DIISErr   Damp  Time(sec)
-------------------------------------------------------------------------------------------
               ***  Starting incremental Fock matrix formation  ***
    1    -308.1862391147532776     0.00e+00  4.95e-04  8.17e-03  3.68e-02  0.700   0.6
    2    -308.1892078490010931    -2.97e-03  4.40e-04  7.01e-03  3.01e-02  0.700   0.4
                               ***Turning on AO-DIIS***
    3    -308.1916639649040803    -2.46e-03  3.78e-04  5.93e-03  2.38e-02  0.700   0.4
    4    -308.1935851531180219    -1.92e-03  9.72e-04  1.53e-02  1.77e-02  0.000   0.4
                              *** Initializing SOSCF ***
---------------------------------------S-O-S-C-F--------------------------------------
Iteration    Energy (Eh)           Delta-E    RMSDP     MaxDP     MaxGrad    Time(sec)
--------------------------------------------------------------------------------------
    5    -308.1989825030470342    -5.40e-03  9.66e-05  1.32e-03  2.11e-03     0.4
               *** Restarting incremental Fock matrix formation ***
    6    -308.1990216648367209    -3.92e-05  6.48e-05  9.25e-04  8.11e-04     0.7
    7    -308.1990349578338169    -1.33e-05  4.35e-05  8.98e-04  3.06e-04     0.6
    8    -308.1990374230441034    -2.47e-06  5.39e-06  1.35e-04  3.07e-05     0.6
    9    -308.1990374353657103    -1.23e-08  2.45e-06  8.51e-05  2.63e-05     0.5
   10    -308.1990374691789043    -3.38e-08  7.89e-07  1.61e-05  3.00e-06     0.5
   11    -308.1990374677987461     1.38e-09  3.27e-07  7.63e-06  4.11e-06     0.5
   12    -308.1990374690150816    -1.22e-09  8.78e-08  2.67e-06  2.85e-07     0.5
                  *** Gradient check signals convergence ***

               *****************************************************
               *                     SUCCESS                       *
               *           SCF CONVERGED AFTER  12 CYCLES          *
               *****************************************************

Recomputing exchange energy using gridx3       ... done (    0.810 sec)
Old exchange energy                            :    -22.364024338 Eh
New exchange energy                            :    -22.364068925 Eh
Exchange energy change after final integration :     -0.000044587 Eh
Total energy after final integration           :   -308.199082056 Eh
             **** ENERGY FILE WAS UPDATED (calc.en.tmp) ****

----------------
TOTAL SCF ENERGY
----------------

Total Energy       :       -308.19908205619214 Eh           -8386.52339 eV

Components:
Nuclear Repulsion  :        303.15668143416718 Eh            8249.31269 eV
Electronic Energy  :       -611.27193072807290 Eh          -16633.55487 eV
One Electron Energy:      -1005.82378387325434 Eh          -27369.85662 eV
Two Electron Energy:        394.55185314518150 Eh           10736.30175 eV
CPCM Dielectric    :         -0.08378817510931 Eh              -2.27999 eV

Virial components:
Potential Energy   :       -613.67341173872524 Eh          -16698.90249 eV
Kinetic Energy     :        305.47432968253310 Eh            8312.37910 eV
Virial Ratio       :          2.00891974254102

DFT components:
N(Alpha)           :       25.999970681661 electrons
N(Beta)            :       25.999970681661 electrons
N(Total)           :       51.999941363321 electrons
E(X)               :      -19.865154149956 Eh       
E(C)               :       -1.266342139215 Eh       
E(XC)              :      -21.131496289172 Eh       

CPCM Solvation Model Properties:
Surface-charge          :         -1.01324130882366
Corrected charge        :         -1.00000000000000
Outlying charge corr.   :          0.00001306613003 Eh               0.00036 eV
Free-energy (cav+disp)  :  This term is not implemented in the current solvation scheme

---------------
SCF CONVERGENCE
---------------

  Last Energy change         ...    1.2163e-09  Tolerance :   1.0000e-09
  Last MAX-Density change    ...    2.6735e-06  Tolerance :   1.0000e-08
  Last RMS-Density change    ...    8.7848e-08  Tolerance :   1.0000e-09
  Last DIIS Error            ...    2.1052e-03  Tolerance :   1.0000e-08
  Last Orbital Gradient      ...    2.8525e-07  Tolerance :   2.0000e-06
  Last Orbital Rotation      ...    8.3004e-07  Tolerance :   2.0000e-06


Total SCF time: 0 days 0 hours 0 min 7 sec 
Finished LeanSCF after   7.4 sec

Maximum memory used throughout the entire LEANSCF-calculation: 16.2 MB


           ************************************************************
           *        Program running with 8 parallel MPI-processes     *
           *              working on a common directory               *
           ************************************************************

------------------------------------------------------------------------------
                                ORCA  MP2 
------------------------------------------------------------------------------

Freezing NCore=14 chemical core electrons

----------------------
RI-MP2 ENERGY+GRADIENT
----------------------
Dimension of the orbital basis            ...  143
Dimension of the AuxC basis               ...  462
Memory devoted to MP2                     ... 8000 MB   
Data format for matrix containers         ... DOUBLE
Compression type for matrix containers    ... UNCOMPRESSED
Overall scaling of the MP2 energy         ...   2.700e-01

-----------------------
SHARK RI TRANSFORMATION
-----------------------

Number of basis functions                ...    143
Number of aux functions                  ...    462
Number of operators                      ...      1
Generation of IJK                        ... YES
Generation of IAK                        ... YES
Generation of ABK                        ... NO
Orbital Range Operator  0:    0-  25 to   26- 142

Aux basis identifier                     ...   AUXC
Contraction scheme used                  ... SEGMENTED
Do orthogonalization                     ... YES
All operator combinations                ... NO
Transpose (ia|K)                         ... NO
Integral generator used                  ... LIBINT
Starting integral generation + trafo... 
Half trafo (segmented) done. Total time =  0.0 sec. integrals=  0.0 sec trafo=  0.0 sec
Integral generation and half transformation done (  0.0 sec)

Reading or making V^(-1/2)          ... done (  0.0 sec)
Sorting IJK integrals               ... done (  0.0 sec)
Sorting IAK integrals               ... done (  0.0 sec)

SHARK RI integral transformation done. Total time =  0.1 sec.

Opening buffers                              ... done
Frozen core precalculation                   ... done

Starting loop over batches of integrals:

Operator 0  - window                       ... (  7- 25)x( 26-142)
Operator 0  - Memory available             ...  8000 MB
Operator 0  - Memory needed per MO         ...   0.4 MB
Operator 0  - Number of orbitals per batch ... 3
Operator 0  - Number of batches            ... 1

OPERATOR  0   PASS   0:  MOs     7 ...    9 +   10 ...   12 +   13 ...   15 +   16 ...   18
                            +   19 ...   21 +   22 ...   24 +   25 ...   25
  Reading integrals       ... ok
  Internal MO   9
Closing buffer GIPV ( 0.01 GB; CompressionRatio= 1.00)
Time spent in pair loops =     0.165 sec
Deleting buffers (Ka|jb) ...done

-----------------------------------------------
 RI-MP2 CORRELATION ENERGY:     -0.323600533 Eh
-----------------------------------------------


---------------------
MP2 DENSITY FORMATION
---------------------

Completing the external part of the density      ... done
Storing the unrelaxed density                    ... done

Re-sorting 3-index density container for op 0    ... done
Computing external part of the Lagrangian        ... done
Calculating the xc-kernel                        ... done
Calculating G(D)                                 ... done
Completing the Lagrangian                        ... done
Solving the Z-vector equations                   ... Using XC Grid                  ... (calc.grid_cpscf.tmp) 
Recalculating density on grid  ... (calc.grho_cpscf0.tmp) done
Calculating the xc-kernel      ... (calc.fxc_cpscf0.tmp) done

-------------------
SHARK CP-SCF DRIVER
-------------------

Dimension of the orbital basis          ...    143
Dimension of the CPSCF-problem          ...   3042
Number of operators                     ...      1
Max. number of iterations               ...    128
Convergence Tolerance                   ... 3.0e-05
Number of perturbations                 ...      1
Perturbation type                       ... REAL

----------------------------
POPLE LINEAR EQUATION SOLVER
----------------------------

  ITERATION   0:   ||err||_max =   5.3395e-02 (   0.4 sec)
  ITERATION   1:   ||err||_max =   1.6555e-02 (   0.4 sec)
  ITERATION   2:   ||err||_max =   7.1490e-03 (   0.4 sec)
  ITERATION   3:   ||err||_max =   1.5495e-03 (   0.4 sec)
  ITERATION   4:   ||err||_max =   6.9132e-04 (   0.4 sec)
  ITERATION   5:   ||err||_max =   1.8482e-04 (   0.4 sec)
  ITERATION   6:   ||err||_max =   8.2942e-05 (   0.4 sec)
  ITERATION   7:   ||err||_max =   2.2376e-05 (   0.4 sec)
done
Finalizing the relaxed density                   ... done
Transforming P to the AO basis                   ... done
Storing the relaxed density                      ... done

------------------------------------
ENERGY WEIGHTED DENSITY FINALIZATION
------------------------------------

Gathering the parts of the W-matrix              ... done
Forming the Z-density                            ... done
Transforming Z to the AO basis                   ... done
Calculating G(Z)                                 ... done
Finalizing the W-matrix                          ... done
Transforming W to the AO basis and storing       ... done

----------------------------------
MP2 DERIVATIVE INTEGRAL GENERATION
----------------------------------

Input SCF Electron Density              ... calc.scfp
Input Correlated Electron Density       ... calc.pmp2re
Input Energy Weighted Density           ... calc.wmp2.tmp

Nuclear repulsion gradient              ... done (  0.0 sec)
HCore & Overlap gradient  (SHARK)       ... done (  0.0 sec)
Two-electron RIJ gradient terms         ... done (  0.2 sec)

-----------------------------------------------------------
MP2 COSX Grid Generation
-----------------------------------------------------------

General Integration Accuracy     IntAcc      ... 4.871
Radial Grid Type                 RadialGrid  ... OptM3 with GC (2021)
Angular Grid (max. ang.)         AngularGrid ... 4 (Lebedev-302)
Angular grid pruning method      GridPruning ... 4 (adaptive)
Weight generation scheme         WeightScheme... mBecke (2022)
Basis function cutoff            BFCut       ... 1.0000e-12
Integration weight cutoff        WCut        ... 1.0000e-14
Partially contracted basis set               ... on
Rotationally invariant grid construction     ... off
Angular grids for H and He will be reduced by one unit

Total number of grid points                  ...    82665
Total number of batches                      ...      655
Average number of points per batch           ...      126
Average number of grid points per atom       ...     5167
UseSFitting                                  ... on
Two-electron COSX gradient terms        ... 
Integration Timings:
Total Time                  =     2.4 sec
Basis fcn evaluation        =     0.0 sec
Density evaluation          =     0.0 sec
A evaluation                =     1.9 sec
A derivative evaluation     =     0.0 sec
S-fit derivative evaluation =     0.0 sec
anal. over. der. evaluation =     0.0 sec
num. over. der. evaluation  =     0.2 sec
K(P) evaluation             =     0.0 sec
finalize                    =     0.0 sec

done (  2.9 sec)
CPCM gradient                           ... done (  0.3 sec)
DFT XC gradient                         ... Exchange-correlation gradient    ... done
done (  0.4 sec)
Empirical dispersion gradient           ... 
-------------------
DISPERSION GRADIENT
-------------------

   1   C   :   -0.000268594   -0.000119184    0.000025525
   2   C   :    0.000127688   -0.000141799    0.000003879
   3   C   :    0.000229656   -0.000240604   -0.000005424
   4   C   :    0.000013127    0.000298588   -0.000001625
   5   C   :    0.000207882   -0.000054624    0.000018488
   6   C   :   -0.000083963    0.000184602   -0.000054082
   7   O   :    0.000068100   -0.000089511   -0.000022596
   8   H   :   -0.000145554   -0.000019433    0.000022235
   9   H   :   -0.000134534   -0.000068802    0.000078970
  10   H   :   -0.000111663   -0.000053603   -0.000003390
  11   H   :   -0.000038755    0.000138925   -0.000012404
  12   H   :    0.000004792    0.000129559   -0.000026000
  13   H   :   -0.000002459    0.000134217    0.000042095
  14   H   :    0.000117029    0.000009402    0.000035627
  15   H   :    0.000067001   -0.000067976    0.000009141
  16   H   :   -0.000049753   -0.000039755   -0.000110439

Difference to translation invariance:
           :    0.0000000000   -0.0000000000   -0.0000000000

Difference to rotation invariance:
           :    0.0000000000    0.0000000000   -0.0000000000

Norm of the Dispersion gradient    ...    0.0007696644
RMS gradient                       ...    0.0001110915
MAX gradient                       ...    0.0002985881
done (  0.0 sec)

-------
TIMINGS
-------

Total time                :    9.636 sec
Integral trafo            :    0.090 sec (  0.9%)
FC preparation            :    0.023 sec (  0.2%)
I/O of integrals          :    0.036 sec (  0.4%)
K(i,j) operators          :    0.023 sec (  0.2%)
T(i,j) pair energies      :    0.005 sec (  0.1%)
V**(-1/2)                 :    0.068 sec (  0.7%)
Gamma(ia|P)               :    0.021 sec (  0.2%)
Gamma-Trafo               :    0.012 sec (  0.1%)
D(virtual)                :    0.001 sec (  0.0%)
D(internal)               :    0.022 sec (  0.2%)
W(virtual)                :    0.002 sec (  0.0%)
W(internal)               :    0.027 sec (  0.3%)
L(virtual)                :    0.038 sec (  0.4%)
L(internal)               :    0.004 sec (  0.0%)
XC kernel                 :    0.015 sec (  0.2%)
G(D)                      :    0.794 sec (  8.2%)
G(Z)                      :    0.789 sec (  8.2%)
Z-vector solution         :    3.568 sec ( 37.0%)
3-index derivative        :    0.098 sec (  1.0%)
2-index derivative        :    0.028 sec (  0.3%)
Fock matrix gradient      :    3.841 sec ( 39.9%)


---------------------------------------
MP2 TOTAL ENERGY:     -308.522682590 Eh
---------------------------------------

The final MP2 gradient
  0:   0.00079288  -0.00377753  -0.00150760
  1:  -0.01629167  -0.00725649  -0.00264948
  2:   0.00928225   0.00505566   0.00022232
  3:  -0.00142770  -0.00002790  -0.00188607
  4:  -0.00078079  -0.00091022  -0.00069975
  5:   0.00281896   0.00239967   0.00013605
  6:   0.00221223   0.00143648   0.00414504
  7:   0.00121365   0.00084539   0.00145150
  8:   0.00011448   0.00015622   0.00003669
  9:  -0.00038056   0.00067786  -0.00066326
 10:  -0.00010591   0.00007214   0.00023737
 11:  -0.00023326   0.00071529   0.00026489
 12:   0.00051245  -0.00055050   0.00048511
 13:  -0.00008988  -0.00012222   0.00014014
 14:  -0.00156079  -0.00147667  -0.00044213
 15:   0.00389705   0.00278949   0.00074950

-----------------------------------
NORM OF THE MP2 GRADIENT:  0.023123
-----------------------------------

Maximum memory used throughout the entire MP2-calculation: 30.5 MB


-------------------------------------------------------------------------------
                          DFT DISPERSION CORRECTION                            
                                                                               
                              DFTD3 V3.1  Rev 1                                
                          USING Becke-Johnson damping                          
-------------------------------------------------------------------------------
-------------------------   ----------------
Dispersion correction           -0.010441469
-------------------------   ----------------


-------------------------   --------------------
FINAL SINGLE POINT ENERGY      -308.533124058302
-------------------------   --------------------

------------------------------------------------------------------------------
                         ORCA GEOMETRY RELAXATION STEP
------------------------------------------------------------------------------

Reading the OPT-File                    .... done
Getting information on internals        .... done
Copying old internal coords+grads       .... done
Making the new internal coordinates     .... (2022 redundants) done
Validating the new internal coordinates .... (2022 redundants) done
Calculating the B-matrix                .... done
Calculating the G,G- and P matrices     .... done
Transforming gradient to internals      .... done
Projecting the internal gradient        .... done
Number of atoms                         ....  16
Number of internal coordinates          ....  73
Current Energy                          ....  -308.533124058 Eh
Current gradient norm                   ....     0.023123453 Eh/bohr
Maximum allowed component of the step   ....  0.300
Current trust radius                    ....  0.700
Updating the Hessian (BFGS)             .... done
Forming the augmented Hessian           .... done
Diagonalizing the augmented Hessian     .... done
Last element of RFO vector              ....  0.922109367
Lowest eigenvalues of augmented Hessian:
 -0.001952710  0.006649598  0.012467715  0.022633401  0.023582500
Length of the computed step             ....  0.419613285
The final length of the internal step   ....  0.419613285
Converting the step to Cartesian space:
 Initial RMS(Int)=    0.0491120203
Transforming coordinates:
 Iter   0:  RMS(Cart)=    0.0783704473 RMS(Int)=    1.6388600366
 Iter   5:  RMS(Cart)=    0.0000007542 RMS(Int)=    0.0000005230
done
Storing new coordinates                 .... done
The predicted energy change is          ....    -0.001148267
Previously predicted energy change      ....    -0.001928699
Actually observed energy change         ....    -0.002293343
Ratio of predicted to observed change   ....     1.189062074
New trust radius                        ....     0.700000000

                                .--------------------.
          ----------------------|Geometry convergence|-------------------------
          Item                value                   Tolerance       Converged
          ---------------------------------------------------------------------
          Energy change      -0.0022933432            0.0000010000      NO
          RMS gradient        0.0015953870            0.0000300000      NO
          MAX gradient        0.0081247830            0.0001000000      NO
          RMS step            0.0491120203            0.0006000000      NO
          MAX step            0.1611823423            0.0010000000      NO
          ........................................................
          Max(Bonds)      0.0123      Max(Angles)    2.97
          Max(Dihed)        9.24      Max(Improp)    0.00
          ---------------------------------------------------------------------

The optimization has not yet converged - more geometry cycles are needed


    ---------------------------------------------------------------------------
                         Redundant Internal Coordinates
                            (Angstroem and degrees)

        Definition                    Value    dE/dq     Step     New-Value
    ----------------------------------------------------------------------------
     1. B(C   1,C   0)                1.5112 -0.001534  0.0025    1.5136   
     2. B(C   2,C   1)                1.5106  0.008125 -0.0123    1.4983   
     3. B(C   3,C   2)                1.4813  0.000533  0.0009    1.4822   
     4. B(C   4,C   2)                1.3749  0.000077  0.0010    1.3759   
     5. B(C   5,C   4)                1.4064 -0.000685  0.0015    1.4079   
     6. B(O   6,C   5)                1.2899  0.000274  0.0012    1.2910   
     7. B(O   6,C   1)                1.4635  0.000521  0.0010    1.4644   
     8. B(H   7,C   0)                1.0976  0.000212  0.0001    1.0978   
     9. B(H   8,C   0)                1.0969 -0.000008  0.0006    1.0975   
    10. B(H   9,C   0)                1.0951  0.000095  0.0009    1.0960   
    11. B(H  10,C   3)                1.0957  0.000037  0.0003    1.0959   
    12. B(H  11,C   3)                1.1010  0.000087  0.0002    1.1012   
    13. B(H  12,C   3)                1.1018  0.000341 -0.0002    1.1016   
    14. B(H  13,C   4)                1.0870 -0.000092 -0.0000    1.0870   
    15. B(H  14,C   5)                1.0928 -0.000043 -0.0003    1.0925   
    16. B(H  15,C   1)                1.1041 -0.000769 -0.0027    1.1015   
    17. A(C   1,C   0,H   9)          110.27  0.000364   -0.35    109.92   
    18. A(H   7,C   0,H   9)          109.27  0.000708   -0.44    108.83   
    19. A(H   8,C   0,H   9)          110.41  0.000547   -0.22    110.18   
    20. A(H   7,C   0,H   8)          108.35 -0.000415    0.34    108.70   
    21. A(C   1,C   0,H   8)          109.71 -0.000142    0.04    109.75   
    22. A(C   1,C   0,H   7)          108.79 -0.001097    0.64    109.43   
    23. A(C   2,C   1,O   6)          102.68 -0.003354    0.52    103.20   
    24. A(C   2,C   1,H  15)          104.99 -0.003876    2.97    107.95   
    25. A(O   6,C   1,H  15)          105.16  0.001093   -0.44    104.72   
    26. A(C   0,C   1,C   2)          119.49  0.004019   -2.39    117.10   
    27. A(C   0,C   1,O   6)          109.41 -0.000299   -0.74    108.67   
    28. A(C   0,C   1,H  15)          113.72  0.001710   -0.11    113.61   
    29. A(C   1,C   2,C   4)          108.07  0.000346    0.19    108.26   
    30. A(C   3,C   2,C   4)          128.74  0.001347   -0.12    128.63   
    31. A(C   1,C   2,C   3)          123.17 -0.001686   -0.06    123.11   
    32. A(H  11,C   3,H  12)          106.79 -0.000169    0.07    106.85   
    33. A(H  10,C   3,H  12)          109.50  0.000409   -0.12    109.38   
    34. A(C   2,C   3,H  12)          108.49 -0.001591    0.79    109.27   
    35. A(H  10,C   3,H  11)          109.41 -0.000297   -0.07    109.34   
    36. A(C   2,C   3,H  11)          110.18  0.001363   -0.47    109.70   
    37. A(C   2,C   3,H  10)          112.32  0.000254   -0.18    112.14   
    38. A(C   5,C   4,H  13)          125.48 -0.000208   -0.05    125.43   
    39. A(C   2,C   4,H  13)          128.15 -0.000029    0.19    128.34   
    40. A(C   2,C   4,C   5)          106.37  0.000234   -0.12    106.25   
    41. A(O   6,C   5,H  14)          115.86 -0.002475    0.72    116.58   
    42. A(C   4,C   5,H  14)          130.16  0.002076   -0.67    129.49   
    43. A(C   4,C   5,O   6)          113.99  0.000399   -0.06    113.92   
    44. A(C   1,O   6,C   5)          108.86  0.002396   -0.24    108.62   
    45. D(O   6,C   1,C   0,H   8)     49.52 -0.001220    7.31     56.82   
    46. D(O   6,C   1,C   0,H   9)    -72.29 -0.002046    7.79    -64.51   
    47. D(O   6,C   1,C   0,H   7)    167.89 -0.002453    8.14    176.03   
    48. D(C   2,C   1,C   0,H   8)    -68.29  0.000733    8.40    -59.89   
    49. D(C   2,C   1,C   0,H   7)     50.08 -0.000500    9.24     59.32   
    50. D(C   2,C   1,C   0,H   9)    169.90 -0.000093    8.88    178.78   
    51. D(C   3,C   2,C   1,C   0)    -58.02 -0.000705   -4.08    -62.10   
    52. D(C   4,C   2,C   1,C   0)    123.21 -0.001072   -4.28    118.94   
    53. D(C   3,C   2,C   1,H  15)     71.01  0.001257   -3.16     67.85   
    54. D(C   4,C   2,C   1,O   6)      1.98 -0.000443   -2.74     -0.76   
    55. D(C   3,C   2,C   1,O   6)   -179.25 -0.000077   -2.54   -181.79   
    56. D(H  11,C   3,C   2,C   1)   -118.36 -0.000455   -0.67   -119.02   
    57. D(H  10,C   3,C   2,C   4)   -177.61  0.000739   -0.96   -178.57   
    58. D(H  11,C   3,C   2,C   4)     60.14 -0.000034   -0.41     59.72   
    59. D(H  10,C   3,C   2,C   1)      3.89  0.000318   -1.21      2.68   
    60. D(H  12,C   3,C   2,C   1)    125.07 -0.000092   -0.93    124.14   
    61. D(H  13,C   4,C   2,C   3)      0.34 -0.000015    0.67      1.01   
    62. D(H  13,C   4,C   2,C   1)    179.01  0.000328    0.90    179.91   
    63. D(C   5,C   4,C   2,C   3)    179.84 -0.000419    1.67    181.51   
    64. D(C   5,C   4,C   2,C   1)     -1.49 -0.000077    1.90      0.41   
    65. D(H  14,C   5,C   4,H  13)      0.02 -0.000231    0.13      0.15   
    66. D(H  14,C   5,C   4,C   2)   -179.50  0.000158   -0.84   -180.34   
    67. D(O   6,C   5,C   4,H  13)    179.87  0.000256    0.75    180.62   
    68. D(O   6,C   5,C   4,C   2)      0.35  0.000646   -0.22      0.13   
    69. D(C   1,O   6,C   5,H  14)   -179.14 -0.000443   -1.07   -180.21   
    70. D(C   1,O   6,C   5,C   4)      0.99 -0.000863   -1.73     -0.74   
    71. D(C   5,O   6,C   1,H  15)    107.83 -0.004281    5.88    113.71   
    72. D(C   5,O   6,C   1,C   2)     -1.77  0.000807    2.66      0.88   
    73. D(C   5,O   6,C   1,C   0)   -129.67 -0.001760    5.00   -124.66   
    ----------------------------------------------------------------------------

Geometry step timings:
Preparation and reading OPT file:      0.001 s (23.185 %)
Internal coordinates            :      0.000 s ( 0.885 %)
B/P matrices and projection     :      0.001 s (21.568 %)
Hessian update/contruction      :      0.000 s ( 7.169 %)
Making the step                 :      0.001 s (17.511 %)
Converting the step to Cartesian:      0.000 s ( 2.471 %)
Storing new data                :      0.000 s ( 0.946 %)
Checking convergence            :      0.000 s ( 0.366 %)
Final printing                  :      0.001 s (25.839 %)
Total time                      :      0.003 s

Time for energy+gradient        :     18.544 s
Time for complete geometry iter :     18.731 s

         *************************************************************
         *                GEOMETRY OPTIMIZATION CYCLE   7            *
         *************************************************************
---------------------------------
CARTESIAN COORDINATES (ANGSTROEM)
---------------------------------
  C      1.072078   -0.079258    0.105966
  C      2.356178    0.160163   -0.658792
  C      3.245494    1.266681   -0.181093
  C      2.827360    2.688403   -0.154278
  C      4.455883    0.719390    0.178113
  C      4.350746   -0.663764   -0.065892
  O      3.205741   -1.026217   -0.540044
  H      0.458540    0.830796    0.083513
  H      1.302741   -0.322480    1.151031
  H      0.508603   -0.897313   -0.357202
  H      1.788295    2.819547   -0.477069
  H      3.488856    3.282282   -0.804202
  H      2.945381    3.082956    0.867464
  H      5.336112    1.225661    0.566001
  H      5.091326   -1.453480    0.080880
  H      2.206619    0.288696   -1.742461

----------------------------
CARTESIAN COORDINATES (A.U.)
----------------------------
  NO LB      ZA    FRAG     MASS         X           Y           Z
   0 C     6.0000    0    12.011    2.025934   -0.149776    0.200247
   1 C     6.0000    0    12.011    4.452532    0.302664   -1.244937
   2 C     6.0000    0    12.011    6.133095    2.393680   -0.342216
   3 C     6.0000    0    12.011    5.342937    5.080345   -0.291544
   4 C     6.0000    0    12.011    8.420398    1.359450    0.336585
   5 C     6.0000    0    12.011    8.221718   -1.254333   -0.124519
   6 O     8.0000    0    15.999    6.057972   -1.939269   -1.020535
   7 H     1.0000    0     1.008    0.866515    1.569976    0.157817
   8 H     1.0000    0     1.008    2.461824   -0.609398    2.175133
   9 H     1.0000    0     1.008    0.961120   -1.695676   -0.675014
  10 H     1.0000    0     1.008    3.379387    5.328172   -0.901530
  11 H     1.0000    0     1.008    6.592982    6.202614   -1.519722
  12 H     1.0000    0     1.008    5.565964    5.825943    1.639269
  13 H     1.0000    0     1.008   10.083790    2.316164    1.069586
  14 H     1.0000    0     1.008    9.621211   -2.746679    0.152840
  15 H     1.0000    0     1.008    4.169905    0.545556   -3.292773

--------------------------------
INTERNAL COORDINATES (ANGSTROEM)
--------------------------------
 C      0   0   0     0.000000000000     0.00000000     0.00000000
 C      1   0   0     1.513635081706     0.00000000     0.00000000
 C      2   1   0     1.497818787027   117.34955717     0.00000000
 C      3   2   1     1.482176667222   123.15401468   297.90288965
 C      3   2   1     1.376080416790   108.16090797   118.92614224
 C      5   3   2     1.408442005688   106.24192528     0.39787103
 O      6   5   3     1.291211798442   113.92125420     0.15492550
 H      1   2   3     1.097784773498   109.43120139    59.35936579
 H      1   2   3     1.097507337782   109.74648904   300.15709425
 H      1   2   3     1.096012703582   109.91946046   178.82413849
 H      4   3   2     1.095924200426   112.14351360     2.67536487
 H      4   3   2     1.101213046569   109.70393114   240.97282195
 H      4   3   2     1.101616231592   109.27524678   124.13644076
 H      5   3   2     1.087000243324   128.32966819   179.90751831
 H      6   5   3     1.092543350915   129.49207349   179.66141276
 H      2   1   3     1.101465093515   113.59999503   232.79871759

---------------------------
INTERNAL COORDINATES (A.U.)
---------------------------
 C      0   0   0     0.000000000000     0.00000000     0.00000000
 C      1   0   0     2.860355771121     0.00000000     0.00000000
 C      2   1   0     2.830467305723   117.34955717     0.00000000
 C      3   2   1     2.800907983137   123.15401468   297.90288965
 C      3   2   1     2.600415125985   108.16090797   118.92614224
 C      5   3   2     2.661569666261   106.24192528     0.39787103
 O      6   5   3     2.440036679943   113.92125420     0.15492550
 H      1   2   3     2.074512575899   109.43120139    59.35936579
 H      1   2   3     2.073988298377   109.74648904   300.15709425
 H      1   2   3     2.071163849069   109.91946046   178.82413849
 H      4   3   2     2.070996602342   112.14351360     2.67536487
 H      4   3   2     2.080991073117   109.70393114   240.97282195
 H      4   3   2     2.081752982391   109.27524678   124.13644076
 H      5   3   2     2.054132767387   128.32966819   179.90751831
 H      6   5   3     2.064607722666   129.49207349   179.66141276
 H      2   1   3     2.081467372817   113.59999503   232.79871759


           ************************************************************
           *        Program running with 8 parallel MPI-processes     *
           *              working on a common directory               *
           ************************************************************
------------------------------------------------------------------------------
                   ___                                                        
                  /   \      - P O W E R E D   B Y -                         
                 /     \                                                     
                 |  |  |   _    _      __       _____    __    __             
                 |  |  |  | |  | |    /  \     |  _  \  |  |  /  |          
                  \  \/   | |  | |   /    \    | | | |  |  | /  /          
                 / \  \   | |__| |  /  /\  \   | |_| |  |  |/  /          
                |  |  |   |  __  | /  /__\  \  |    /   |      \           
                |  |  |   | |  | | |   __   |  |    \   |  |\   \          
                \     /   | |  | | |  |  |  |  | |\  \  |  | \   \       
                 \___/    |_|  |_| |__|  |__|  |_| \__\ |__|  \__/        
                                                                              
                      - O R C A' S   B I G   F R I E N D -                    
                                      &                                       
                       - I N T E G R A L  F E E D E R -                       
                                                                              
 v1 FN, 2020, v2 2021, v3 2022-2024                                           
------------------------------------------------------------------------------


----------------------
SHARK INTEGRAL PACKAGE
----------------------

Number of atoms                             ...     16
Number of basis functions                   ...    143
Number of shells                            ...     69
Maximum angular momentum                    ...      2
Integral batch strategy                     ... SHARK/LIBINT Hybrid
RI-J (if used) integral strategy            ... SPLIT-RIJ (Revised 2003 algorithm where possible)
Printlevel                                  ...      1
Contraction scheme used                     ... SEGMENTED contraction
Prescreening option                         ... SCHWARTZ
   Thresh                                   ... 1.000e-12
   Tcut                                     ... 1.000e-14
   Tpresel                                  ... 1.000e-14 
Coulomb Range Separation                    ... NOT USED
Exchange Range Separation                   ... NOT USED
Multipole approximations                    ... NOT USED
Finite Nucleus Model                        ... NOT USED
CABS basis                                  ... NOT available
Auxiliary Coulomb fitting basis             ... AVAILABLE
   # of basis functions in Aux-J            ...    442
   # of shells in Aux-J                     ...    150
   Maximum angular momentum in Aux-J        ...      4
Auxiliary J/K fitting basis                 ... NOT available
Auxiliary Correlation fitting basis         ... AVAILABLE
   # of basis functions in Aux-C            ...    462
   # of shells in Aux-C                     ...    166
   Maximum angular momentum in Aux-C        ...      3
Auxiliary 'external' fitting basis          ... NOT available

Checking pre-screening integrals            ... done (  0.0 sec) Dimension = 69
Check shell pair data                       ... done (  0.0 sec)
Shell pair information
Shell pair cut-off parameter TPreSel        ...   1.0e-14
Total number of shell pairs                 ...      2415
Shell pairs after pre-screening             ...      2375
Total number of primitive shell pairs       ...      8503
Primitive shell pairs kept                  ...      6582
          la=0 lb=0:    764 shell pairs
          la=1 lb=0:    881 shell pairs
          la=1 lb=1:    270 shell pairs
          la=2 lb=0:    271 shell pairs
          la=2 lb=1:    161 shell pairs
          la=2 lb=2:     28 shell pairs

Calculating one electron integrals          ... done (  0.0 sec)
Calculating RI/J V-Matrix + Cholesky decomp.... done (  0.0 sec)
Calculating RI/C V-Matrix + Cholesky decomp.... done (  0.0 sec)
Calculating Nuclear repulsion               ... done (  0.0 sec) ENN=    303.670108875873 Eh

Diagonalization of the overlap matrix:
Smallest eigenvalue                        ... 7.779e-04
Time for diagonalization                   ...    0.003 sec
Threshold for overlap eigenvalues          ... 1.000e-07
Number of eigenvalues below threshold      ... 0
Time for construction of square roots      ...    0.001 sec
Total time needed                          ...    0.005 sec

-------------------
DFT GRID GENERATION
-------------------

General Integration Accuracy     IntAcc      ... 4.388
Radial Grid Type                 RadialGrid  ... OptM3 with GC (2021)
Angular Grid (max. ang.)         AngularGrid ... 4 (Lebedev-302)
Angular grid pruning method      GridPruning ... 4 (adaptive)
Weight generation scheme         WeightScheme... mBecke (2022)
Basis function cutoff            BFCut       ... 1.0000e-12
Integration weight cutoff        WCut        ... 1.0000e-14
Partially contracted basis set               ... off
Rotationally invariant grid construction     ... off
Angular grids for H and He will be reduced by one unit

Total number of grid points                  ...    71101
Total number of batches                      ...     1117
Average number of points per batch           ...       63
Average number of grid points per atom       ...     4444

--------------------
COSX GRID GENERATION
--------------------

GRIDX 1
-------
General Integration Accuracy     IntAcc      ... 3.816
Radial Grid Type                 RadialGrid  ... OptM3 with GC (2021)
Angular Grid (max. ang.)         AngularGrid ... 1 (Lebedev-50)
Angular grid pruning method      GridPruning ... 4 (adaptive)
Weight generation scheme         WeightScheme... mBecke (2022)
Basis function cutoff            BFCut       ... 1.0000e-12
Integration weight cutoff        WCut        ... 1.0000e-14
Partially contracted basis set               ... on
Rotationally invariant grid construction     ... off
Angular grids for H and He will be reduced by one unit

Total number of grid points                  ...     9106
Total number of batches                      ...       81
Average number of points per batch           ...      112
Average number of grid points per atom       ...      569
UseSFitting                                  ... on

GRIDX 2
-------
General Integration Accuracy     IntAcc      ... 4.020
Radial Grid Type                 RadialGrid  ... OptM3 with GC (2021)
Angular Grid (max. ang.)         AngularGrid ... 2 (Lebedev-110)
Angular grid pruning method      GridPruning ... 4 (adaptive)
Weight generation scheme         WeightScheme... mBecke (2022)
Basis function cutoff            BFCut       ... 1.0000e-12
Integration weight cutoff        WCut        ... 1.0000e-14
Partially contracted basis set               ... on
Rotationally invariant grid construction     ... off
Angular grids for H and He will be reduced by one unit

Total number of grid points                  ...    19448
Total number of batches                      ...      161
Average number of points per batch           ...      120
Average number of grid points per atom       ...     1216
UseSFitting                                  ... on

GRIDX 3
-------
General Integration Accuracy     IntAcc      ... 4.338
Radial Grid Type                 RadialGrid  ... OptM3 with GC (2021)
Angular Grid (max. ang.)         AngularGrid ... 3 (Lebedev-194)
Angular grid pruning method      GridPruning ... 4 (adaptive)
Weight generation scheme         WeightScheme... mBecke (2022)
Basis function cutoff            BFCut       ... 1.0000e-12
Integration weight cutoff        WCut        ... 1.0000e-14
Partially contracted basis set               ... on
Rotationally invariant grid construction     ... off
Angular grids for H and He will be reduced by one unit

Total number of grid points                  ...    42579
Total number of batches                      ...      341
Average number of points per batch           ...      124
Average number of grid points per atom       ...     2661
UseSFitting                                  ... on
Initializing property integral containers    ... done (  0.0 sec)

SHARK setup successfully completed in   0.7 seconds

Maximum memory used throughout the entire STARTUP-calculation: 19.8 MB


           ************************************************************
           *        Program running with 8 parallel MPI-processes     *
           *              working on a common directory               *
           ************************************************************
Occupation numbers will be reassigned to an Aufbau configuration
             **** ENERGY FILE WAS UPDATED (calc.en.tmp) ****
Finished Guess after   0.1 sec
Maximum memory used throughout the entire GUESS-calculation: 8.8 MB


           ************************************************************
           *        Program running with 8 parallel MPI-processes     *
           *              working on a common directory               *
           ************************************************************
--------------------
CPCM SOLVATION MODEL
--------------------
CPCM parameters:
  Epsilon                                         ...      16.7000
  Refrac                                          ...       1.2750
  Rsolv                                           ...       1.3000
  Surface type                                    ... GAUSSIAN VDW
  Discretization scheme                           ... Constant charge density
    Threshold for H atoms                         ...       5.0000 (charges/Ang^2)
    Threshold for non-H atoms                     ...       5.0000 (charges/Ang^2)
  Epsilon function type                           ...         CPCM
Solvent:                                          ... CUSTOM
Radii:
  Scheme                                          ... Element-dependent radii
  Radius for C  used is    3.8550 Bohr (=   2.0400 Ang.)
  Radius for O  used is    3.4469 Bohr (=   1.8240 Ang.)
  Radius for H  used is    2.4944 Bohr (=   1.3200 Ang.)
Calculating surface                               ...        done! (  0.0s)
Cavity surface points                             ...         1454
Cavity Volume                                     ...     910.1256
Cavity Surface-area                               ...     531.7314
Calculating surface distance matrix               ...        done! (  0.0s)
Performing Cholesky decomposition & store         ...        done! (  0.1s)
Overall time for CPCM initialization              ...                 0.1s

----------------------------------------D-I-I-S--------------------------------------------
Iteration    Energy (Eh)           Delta-E    RMSDP     MaxDP     DIISErr   Damp  Time(sec)
-------------------------------------------------------------------------------------------
               ***  Starting incremental Fock matrix formation  ***
    1    -308.1924940383792091     0.00e+00  3.67e-04  6.92e-03  2.99e-02  0.700   0.6
    2    -308.1942913341808890    -1.80e-03  3.31e-04  6.32e-03  2.41e-02  0.700   0.4
                               ***Turning on AO-DIIS***
    3    -308.1957737478334138    -1.48e-03  2.88e-04  5.76e-03  1.88e-02  0.700   0.5
    4    -308.1969305279685614    -1.16e-03  7.46e-04  1.49e-02  1.38e-02  0.000   0.4
                              *** Initializing SOSCF ***
---------------------------------------S-O-S-C-F--------------------------------------
Iteration    Energy (Eh)           Delta-E    RMSDP     MaxDP     MaxGrad    Time(sec)
--------------------------------------------------------------------------------------
    5    -308.2001692256160368    -3.24e-03  7.18e-05  9.05e-04  1.37e-03     0.4
               *** Restarting incremental Fock matrix formation ***
    6    -308.2001848316932637    -1.56e-05  4.76e-05  6.10e-04  5.50e-04     0.6
    7    -308.2001917723733868    -6.94e-06  3.30e-05  6.44e-04  2.15e-04     0.6
    8    -308.2001929382705612    -1.17e-06  8.80e-06  2.49e-04  8.45e-05     0.6
    9    -308.2001930204880864    -8.22e-08  4.24e-06  9.57e-05  5.58e-05     0.5
   10    -308.2001930779442773    -5.75e-08  9.58e-07  2.43e-05  4.26e-06     0.5
   11    -308.2001930763223072     1.62e-09  4.42e-07  1.15e-05  4.69e-06     0.5
   12    -308.2001930779971417    -1.67e-09  9.95e-08  2.55e-06  4.46e-07     0.5
                  *** Gradient check signals convergence ***

               *****************************************************
               *                     SUCCESS                       *
               *           SCF CONVERGED AFTER  12 CYCLES          *
               *****************************************************

Recomputing exchange energy using gridx3       ... done (    0.811 sec)
Old exchange energy                            :    -22.364950921 Eh
New exchange energy                            :    -22.365024063 Eh
Exchange energy change after final integration :     -0.000073142 Eh
Total energy after final integration           :   -308.200266220 Eh
             **** ENERGY FILE WAS UPDATED (calc.en.tmp) ****

----------------
TOTAL SCF ENERGY
----------------

Total Energy       :       -308.20026621963837 Eh           -8386.55561 eV

Components:
Nuclear Repulsion  :        303.67010887587298 Eh            8263.28376 eV
Electronic Energy  :       -611.78655565940971 Eh          -16647.55853 eV
One Electron Energy:      -1006.84168253365863 Eh          -27397.55505 eV
Two Electron Energy:        395.05512687424897 Eh           10749.99652 eV
CPCM Dielectric    :         -0.08374629446044 Eh              -2.27885 eV

Virial components:
Potential Energy   :       -613.67964132999737 Eh          -16699.07201 eV
Kinetic Energy     :        305.47937511035894 Eh            8312.51640 eV
Virial Ratio       :          2.00890695520212

DFT components:
N(Alpha)           :       25.999987014460 electrons
N(Beta)            :       25.999987014460 electrons
N(Total)           :       51.999974028921 electrons
E(X)               :      -19.865831353850 Eh       
E(C)               :       -1.266416780417 Eh       
E(XC)              :      -21.132248134267 Eh       

CPCM Solvation Model Properties:
Surface-charge          :         -1.01322235505533
Corrected charge        :         -1.00000000000000
Outlying charge corr.   :          0.00001303945555 Eh               0.00035 eV
Free-energy (cav+disp)  :  This term is not implemented in the current solvation scheme

---------------
SCF CONVERGENCE
---------------

  Last Energy change         ...    1.6748e-09  Tolerance :   1.0000e-09
  Last MAX-Density change    ...    2.5503e-06  Tolerance :   1.0000e-08
  Last RMS-Density change    ...    9.9472e-08  Tolerance :   1.0000e-09
  Last DIIS Error            ...    1.3708e-03  Tolerance :   1.0000e-08
  Last Orbital Gradient      ...    4.4640e-07  Tolerance :   2.0000e-06
  Last Orbital Rotation      ...    1.0704e-06  Tolerance :   2.0000e-06


Total SCF time: 0 days 0 hours 0 min 7 sec 
Finished LeanSCF after   7.4 sec

Maximum memory used throughout the entire LEANSCF-calculation: 16.3 MB


           ************************************************************
           *        Program running with 8 parallel MPI-processes     *
           *              working on a common directory               *
           ************************************************************

------------------------------------------------------------------------------
                                ORCA  MP2 
------------------------------------------------------------------------------

Freezing NCore=14 chemical core electrons

----------------------
RI-MP2 ENERGY+GRADIENT
----------------------
Dimension of the orbital basis            ...  143
Dimension of the AuxC basis               ...  462
Memory devoted to MP2                     ... 8000 MB   
Data format for matrix containers         ... DOUBLE
Compression type for matrix containers    ... UNCOMPRESSED
Overall scaling of the MP2 energy         ...   2.700e-01

-----------------------
SHARK RI TRANSFORMATION
-----------------------

Number of basis functions                ...    143
Number of aux functions                  ...    462
Number of operators                      ...      1
Generation of IJK                        ... YES
Generation of IAK                        ... YES
Generation of ABK                        ... NO
Orbital Range Operator  0:    0-  25 to   26- 142

Aux basis identifier                     ...   AUXC
Contraction scheme used                  ... SEGMENTED
Do orthogonalization                     ... YES
All operator combinations                ... NO
Transpose (ia|K)                         ... NO
Integral generator used                  ... LIBINT
Starting integral generation + trafo... 
Half trafo (segmented) done. Total time =  0.0 sec. integrals=  0.0 sec trafo=  0.0 sec
Integral generation and half transformation done (  0.0 sec)

Reading or making V^(-1/2)          ... done (  0.0 sec)
Sorting IJK integrals               ... done (  0.0 sec)
Sorting IAK integrals               ... done (  0.0 sec)

SHARK RI integral transformation done. Total time =  0.1 sec.

Opening buffers                              ... done
Frozen core precalculation                   ... done

Starting loop over batches of integrals:

Operator 0  - window                       ... (  7- 25)x( 26-142)
Operator 0  - Memory available             ...  8000 MB
Operator 0  - Memory needed per MO         ...   0.4 MB
Operator 0  - Number of orbitals per batch ... 3
Operator 0  - Number of batches            ... 1

OPERATOR  0   PASS   0:  MOs     7 ...    9 +   10 ...   12 +   13 ...   15 +   16 ...   18
                            +   19 ...   21 +   22 ...   24 +   25 ...   25
  Reading integrals       ... ok
  Internal MO   9
Closing buffer GIPV ( 0.01 GB; CompressionRatio= 1.00)
Time spent in pair loops =     0.168 sec
Deleting buffers (Ka|jb) ...done

-----------------------------------------------
 RI-MP2 CORRELATION ENERGY:     -0.323680129 Eh
-----------------------------------------------


---------------------
MP2 DENSITY FORMATION
---------------------

Completing the external part of the density      ... done
Storing the unrelaxed density                    ... done

Re-sorting 3-index density container for op 0    ... done
Computing external part of the Lagrangian        ... done
Calculating the xc-kernel                        ... done
Calculating G(D)                                 ... done
Completing the Lagrangian                        ... done
Solving the Z-vector equations                   ... Using XC Grid                  ... (calc.grid_cpscf.tmp) 
Recalculating density on grid  ... (calc.grho_cpscf0.tmp) done
Calculating the xc-kernel      ... (calc.fxc_cpscf0.tmp) done

-------------------
SHARK CP-SCF DRIVER
-------------------

Dimension of the orbital basis          ...    143
Dimension of the CPSCF-problem          ...   3042
Number of operators                     ...      1
Max. number of iterations               ...    128
Convergence Tolerance                   ... 3.0e-05
Number of perturbations                 ...      1
Perturbation type                       ... REAL

----------------------------
POPLE LINEAR EQUATION SOLVER
----------------------------

  ITERATION   0:   ||err||_max =   5.3630e-02 (   0.4 sec)
  ITERATION   1:   ||err||_max =   1.6556e-02 (   0.4 sec)
  ITERATION   2:   ||err||_max =   7.1591e-03 (   0.4 sec)
  ITERATION   3:   ||err||_max =   1.5410e-03 (   0.4 sec)
  ITERATION   4:   ||err||_max =   6.9007e-04 (   0.4 sec)
  ITERATION   5:   ||err||_max =   1.8514e-04 (   0.4 sec)
  ITERATION   6:   ||err||_max =   8.4876e-05 (   0.4 sec)
  ITERATION   7:   ||err||_max =   2.2558e-05 (   0.4 sec)
done
Finalizing the relaxed density                   ... done
Transforming P to the AO basis                   ... done
Storing the relaxed density                      ... done

------------------------------------
ENERGY WEIGHTED DENSITY FINALIZATION
------------------------------------

Gathering the parts of the W-matrix              ... done
Forming the Z-density                            ... done
Transforming Z to the AO basis                   ... done
Calculating G(Z)                                 ... done
Finalizing the W-matrix                          ... done
Transforming W to the AO basis and storing       ... done

----------------------------------
MP2 DERIVATIVE INTEGRAL GENERATION
----------------------------------

Input SCF Electron Density              ... calc.scfp
Input Correlated Electron Density       ... calc.pmp2re
Input Energy Weighted Density           ... calc.wmp2.tmp

Nuclear repulsion gradient              ... done (  0.0 sec)
HCore & Overlap gradient  (SHARK)       ... done (  0.0 sec)
Two-electron RIJ gradient terms         ... done (  0.2 sec)

-----------------------------------------------------------
MP2 COSX Grid Generation
-----------------------------------------------------------

General Integration Accuracy     IntAcc      ... 4.871
Radial Grid Type                 RadialGrid  ... OptM3 with GC (2021)
Angular Grid (max. ang.)         AngularGrid ... 4 (Lebedev-302)
Angular grid pruning method      GridPruning ... 4 (adaptive)
Weight generation scheme         WeightScheme... mBecke (2022)
Basis function cutoff            BFCut       ... 1.0000e-12
Integration weight cutoff        WCut        ... 1.0000e-14
Partially contracted basis set               ... on
Rotationally invariant grid construction     ... off
Angular grids for H and He will be reduced by one unit

Total number of grid points                  ...    82613
Total number of batches                      ...      653
Average number of points per batch           ...      126
Average number of grid points per atom       ...     5163
UseSFitting                                  ... on
Two-electron COSX gradient terms        ... 
Integration Timings:
Total Time                  =     2.4 sec
Basis fcn evaluation        =     0.0 sec
Density evaluation          =     0.1 sec
A evaluation                =     2.0 sec
A derivative evaluation     =     0.0 sec
S-fit derivative evaluation =     0.0 sec
anal. over. der. evaluation =     0.0 sec
num. over. der. evaluation  =     0.2 sec
K(P) evaluation             =     0.0 sec
finalize                    =     0.0 sec

done (  2.9 sec)
CPCM gradient                           ... done (  0.3 sec)
DFT XC gradient                         ... Exchange-correlation gradient    ... done
done (  0.4 sec)
Empirical dispersion gradient           ... 
-------------------
DISPERSION GRADIENT
-------------------

   1   C   :   -0.000262216   -0.000115979    0.000027186
   2   C   :    0.000134827   -0.000145632    0.000005986
   3   C   :    0.000225079   -0.000250725   -0.000007477
   4   C   :    0.000015470    0.000299965   -0.000002153
   5   C   :    0.000207727   -0.000056114    0.000018223
   6   C   :   -0.000088819    0.000194809   -0.000056763
   7   O   :    0.000066531   -0.000087402   -0.000027320
   8   H   :   -0.000146453   -0.000021579    0.000019958
   9   H   :   -0.000136831   -0.000067536    0.000085241
  10   H   :   -0.000112830   -0.000056809    0.000001122
  11   H   :   -0.000037303    0.000139602   -0.000015491
  12   H   :    0.000006687    0.000129604   -0.000024771
  13   H   :   -0.000002641    0.000136549    0.000042477
  14   H   :    0.000116702    0.000007841    0.000039886
  15   H   :    0.000067445   -0.000068294    0.000007754
  16   H   :   -0.000053376   -0.000038298   -0.000113860

Difference to translation invariance:
           :    0.0000000000    0.0000000000    0.0000000000

Difference to rotation invariance:
           :    0.0000000000    0.0000000000    0.0000000000

Norm of the Dispersion gradient    ...    0.0007774030
RMS gradient                       ...    0.0001122085
MAX gradient                       ...    0.0002999645
done (  0.0 sec)

-------
TIMINGS
-------

Total time                :    9.602 sec
Integral trafo            :    0.091 sec (  0.9%)
FC preparation            :    0.024 sec (  0.3%)
I/O of integrals          :    0.036 sec (  0.4%)
K(i,j) operators          :    0.023 sec (  0.2%)
T(i,j) pair energies      :    0.005 sec (  0.1%)
V**(-1/2)                 :    0.068 sec (  0.7%)
Gamma(ia|P)               :    0.021 sec (  0.2%)
Gamma-Trafo               :    0.012 sec (  0.1%)
D(virtual)                :    0.001 sec (  0.0%)
D(internal)               :    0.022 sec (  0.2%)
W(virtual)                :    0.002 sec (  0.0%)
W(internal)               :    0.026 sec (  0.3%)
L(virtual)                :    0.039 sec (  0.4%)
L(internal)               :    0.004 sec (  0.0%)
XC kernel                 :    0.014 sec (  0.1%)
G(D)                      :    0.760 sec (  7.9%)
G(Z)                      :    0.756 sec (  7.9%)
Z-vector solution         :    3.548 sec ( 37.0%)
3-index derivative        :    0.097 sec (  1.0%)
2-index derivative        :    0.028 sec (  0.3%)
Fock matrix gradient      :    3.889 sec ( 40.5%)


---------------------------------------
MP2 TOTAL ENERGY:     -308.523946349 Eh
---------------------------------------

The final MP2 gradient
  0:   0.00269989  -0.00137393  -0.00073462
  1:  -0.01049407  -0.00242494  -0.00116413
  2:   0.00351483   0.00111450   0.00021549
  3:  -0.00045753   0.00013536  -0.00176097
  4:   0.00039752   0.00019694   0.00020900
  5:   0.00257829   0.00010457   0.00144298
  6:  -0.00011081   0.00088872  -0.00065060
  7:  -0.00027435   0.00032439   0.00107935
  8:   0.00012742   0.00026218   0.00024123
  9:  -0.00065251   0.00018768  -0.00045519
 10:  -0.00021793   0.00003880   0.00020196
 11:  -0.00012732   0.00056131   0.00012068
 12:   0.00007625   0.00004294   0.00039270
 13:  -0.00001888  -0.00022622  -0.00006488
 14:  -0.00068539  -0.00033688  -0.00017302
 15:   0.00361472   0.00053446   0.00113314

-----------------------------------
NORM OF THE MP2 GRADIENT:  0.013127
-----------------------------------

Maximum memory used throughout the entire MP2-calculation: 30.6 MB


-------------------------------------------------------------------------------
                          DFT DISPERSION CORRECTION                            
                                                                               
                              DFTD3 V3.1  Rev 1                                
                          USING Becke-Johnson damping                          
-------------------------------------------------------------------------------
-------------------------   ----------------
Dispersion correction           -0.010485198
-------------------------   ----------------


-------------------------   --------------------
FINAL SINGLE POINT ENERGY      -308.534431547188
-------------------------   --------------------

------------------------------------------------------------------------------
                         ORCA GEOMETRY RELAXATION STEP
------------------------------------------------------------------------------

Reading the OPT-File                    .... done
Getting information on internals        .... done
Copying old internal coords+grads       .... done
Making the new internal coordinates     .... (2022 redundants) done
Validating the new internal coordinates .... (2022 redundants) done
Calculating the B-matrix                .... done
Calculating the G,G- and P matrices     .... done
Transforming gradient to internals      .... done
Projecting the internal gradient        .... done
Number of atoms                         ....  16
Number of internal coordinates          ....  73
Current Energy                          ....  -308.534431547 Eh
Current gradient norm                   ....     0.013126867 Eh/bohr
Maximum allowed component of the step   ....  0.300
Current trust radius                    ....  0.700
Updating the Hessian (BFGS)             .... done
Forming the augmented Hessian           .... done
Diagonalizing the augmented Hessian     .... done
Last element of RFO vector              ....  0.980093790
Lowest eigenvalues of augmented Hessian:
 -0.000533446  0.005827555  0.012468713  0.022755440  0.024074052
Length of the computed step             ....  0.202567391
The final length of the internal step   ....  0.202567391
Converting the step to Cartesian space:
 Initial RMS(Int)=    0.0237087198
Transforming coordinates:
 Iter   0:  RMS(Cart)=    0.0385028638 RMS(Int)=    1.2627254048
 Iter   5:  RMS(Cart)=    0.0000000266 RMS(Int)=    0.0000000207
done
Storing new coordinates                 .... done
The predicted energy change is          ....    -0.000277668
Previously predicted energy change      ....    -0.001148267
Actually observed energy change         ....    -0.001307489
Ratio of predicted to observed change   ....     1.138662852
New trust radius                        ....     0.700000000

                                .--------------------.
          ----------------------|Geometry convergence|-------------------------
          Item                value                   Tolerance       Converged
          ---------------------------------------------------------------------
          Energy change      -0.0013074889            0.0000010000      NO
          RMS gradient        0.0008828492            0.0000300000      NO
          MAX gradient        0.0030935953            0.0001000000      NO
          RMS step            0.0237087198            0.0006000000      NO
          MAX step            0.0827506862            0.0010000000      NO
          ........................................................
          Max(Bonds)      0.0089      Max(Angles)    1.49
          Max(Dihed)        4.74      Max(Improp)    0.00
          ---------------------------------------------------------------------

The optimization has not yet converged - more geometry cycles are needed


    ---------------------------------------------------------------------------
                         Redundant Internal Coordinates
                            (Angstroem and degrees)

        Definition                    Value    dE/dq     Step     New-Value
    ----------------------------------------------------------------------------
     1. B(C   1,C   0)                1.5136 -0.001456  0.0032    1.5168   
     2. B(C   2,C   1)                1.4978  0.003094 -0.0089    1.4889   
     3. B(C   3,C   2)                1.4822  0.000915 -0.0008    1.4814   
     4. B(C   4,C   2)                1.3761  0.000949  0.0003    1.3764   
     5. B(C   5,C   4)                1.4084  0.000292  0.0002    1.4086   
     6. B(O   6,C   5)                1.2912  0.001716 -0.0003    1.2909   
     7. B(O   6,C   1)                1.4640  0.000014 -0.0014    1.4626   
     8. B(H   7,C   0)                1.0978  0.000404 -0.0007    1.0971   
     9. B(H   8,C   0)                1.0975  0.000195 -0.0001    1.0974   
    10. B(H   9,C   0)                1.0960  0.000386 -0.0002    1.0958   
    11. B(H  10,C   3)                1.0959  0.000137 -0.0001    1.0958   
    12. B(H  11,C   3)                1.1012  0.000152 -0.0001    1.1011   
    13. B(H  12,C   3)                1.1016  0.000402 -0.0007    1.1009   
    14. B(H  13,C   4)                1.0870 -0.000150  0.0002    1.0872   
    15. B(H  14,C   5)                1.0925 -0.000243  0.0002    1.0927   
    16. B(H  15,C   1)                1.1015 -0.001537  0.0015    1.1030   
    17. A(C   1,C   0,H   9)          109.92  0.000345   -0.27    109.65   
    18. A(H   7,C   0,H   9)          108.83 -0.000332   -0.14    108.69   
    19. A(H   8,C   0,H   9)          110.18  0.000296   -0.24    109.94   
    20. A(H   7,C   0,H   8)          108.70 -0.000697    0.41    109.11   
    21. A(C   1,C   0,H   8)          109.75 -0.000405    0.18    109.93   
    22. A(C   1,C   0,H   7)          109.43  0.000790    0.09    109.52   
    23. A(C   2,C   1,O   6)          103.19 -0.001245    0.42    103.61   
    24. A(C   2,C   1,H  15)          107.95 -0.001981    1.49    109.44   
    25. A(O   6,C   1,H  15)          104.66 -0.000854    0.12    104.78   
    26. A(C   0,C   1,C   2)          117.35  0.001416   -0.81    116.54   
    27. A(C   0,C   1,O   6)          108.85 -0.000261    0.08    108.93   
    28. A(C   0,C   1,H  15)          113.60  0.002353   -1.07    112.53   
    29. A(C   1,C   2,C   4)          108.16  0.000477   -0.14    108.02   
    30. A(C   3,C   2,C   4)          128.68  0.000933   -0.21    128.47   
    31. A(C   1,C   2,C   3)          123.15 -0.001412    0.35    123.51   
    32. A(H  11,C   3,H  12)          106.85 -0.000222    0.09    106.94   
    33. A(H  10,C   3,H  12)          109.38 -0.000095    0.04    109.42   
    34. A(C   2,C   3,H  12)          109.28 -0.000425    0.38    109.66   
    35. A(H  10,C   3,H  11)          109.34 -0.000189   -0.06    109.28   
    36. A(C   2,C   3,H  11)          109.70  0.000948   -0.40    109.30   
    37. A(C   2,C   3,H  10)          112.14 -0.000029   -0.04    112.10   
    38. A(C   5,C   4,H  13)          125.43 -0.000165    0.04    125.47   
    39. A(C   2,C   4,H  13)          128.33  0.000261    0.02    128.35   
    40. A(C   2,C   4,C   5)          106.24 -0.000096   -0.06    106.18   
    41. A(O   6,C   5,H  14)          116.58 -0.000633    0.45    117.04   
    42. A(C   4,C   5,H  14)          129.49  0.000931   -0.43    129.07   
    43. A(C   4,C   5,O   6)          113.92 -0.000302   -0.02    113.90   
    44. A(C   1,O   6,C   5)          108.48  0.001152   -0.41    108.06   
    45. D(O   6,C   1,C   0,H   8)     56.78 -0.000563    4.10     60.88   
    46. D(O   6,C   1,C   0,H   9)    -64.55 -0.000891    4.47    -60.08   
    47. D(O   6,C   1,C   0,H   7)    175.98 -0.001180    4.74    180.73   
    48. D(C   2,C   1,C   0,H   8)    -59.84  0.000338    4.03    -55.81   
    49. D(C   2,C   1,C   0,H   7)     59.36 -0.000278    4.67     64.03   
    50. D(C   2,C   1,C   0,H   9)    178.82  0.000011    4.40    183.22   
    51. D(C   3,C   2,C   1,C   0)    -62.10 -0.001064   -0.45    -62.55   
    52. D(C   4,C   2,C   1,C   0)    118.93 -0.001003   -0.69    118.24   
    53. D(C   3,C   2,C   1,H  15)     67.80  0.001600   -1.22     66.58   
    54. D(C   4,C   2,C   1,O   6)     -0.74 -0.000566   -0.62     -1.35   
    55. D(C   3,C   2,C   1,O   6)    178.24 -0.000627   -0.38    177.86   
    56. D(H  11,C   3,C   2,C   1)   -119.03 -0.000065   -0.46   -119.48   
    57. D(H  10,C   3,C   2,C   4)   -178.57  0.000251   -0.56   -179.13   
    58. D(H  11,C   3,C   2,C   4)     59.73 -0.000151   -0.18     59.55   
    59. D(H  10,C   3,C   2,C   1)      2.68  0.000338   -0.84      1.83   
    60. D(H  12,C   3,C   2,C   1)    124.14 -0.000095   -0.56    123.58   
    61. D(H  13,C   4,C   2,C   3)      1.00  0.000207    0.12      1.13   
    62. D(H  13,C   4,C   2,C   1)    179.91  0.000110    0.37    180.27   
    63. D(C   5,C   4,C   2,C   3)   -178.50  0.000211    0.47   -178.04   
    64. D(C   5,C   4,C   2,C   1)      0.40  0.000114    0.71      1.11   
    65. D(H  14,C   5,C   4,H  13)      0.13 -0.000093    0.01      0.15   
    66. D(H  14,C   5,C   4,C   2)    179.66 -0.000094   -0.31    179.35   
    67. D(O   6,C   5,C   4,H  13)   -179.37  0.000474   -0.16   -179.53   
    68. D(O   6,C   5,C   4,C   2)      0.15  0.000473   -0.49     -0.33   
    69. D(C   1,O   6,C   5,H  14)    179.78 -0.000389   -0.17    179.61   
    70. D(C   1,O   6,C   5,C   4)     -0.65 -0.000870    0.06     -0.59   
    71. D(C   5,O   6,C   1,H  15)    113.69 -0.002111    2.14    115.83   
    72. D(C   5,O   6,C   1,C   2)      0.83  0.000849    0.30      1.13   
    73. D(C   5,O   6,C   1,C   0)   -124.53  0.000043    1.01   -123.52   
    ----------------------------------------------------------------------------

Geometry step timings:
Preparation and reading OPT file:      0.001 s (22.222 %)
Internal coordinates            :      0.000 s ( 0.954 %)
B/P matrices and projection     :      0.001 s (21.545 %)
Hessian update/contruction      :      0.000 s ( 7.849 %)
Making the step                 :      0.001 s (17.421 %)
Converting the step to Cartesian:      0.000 s ( 2.339 %)
Storing new data                :      0.000 s ( 0.893 %)
Checking convergence            :      0.000 s ( 0.369 %)
Final printing                  :      0.001 s (26.347 %)
Total time                      :      0.003 s

Time for energy+gradient        :     18.484 s
Time for complete geometry iter :     18.672 s

         *************************************************************
         *                GEOMETRY OPTIMIZATION CYCLE   8            *
         *************************************************************
---------------------------------
CARTESIAN COORDINATES (ANGSTROEM)
---------------------------------
  C      1.080271   -0.070902    0.110404
  C      2.360601    0.165322   -0.667850
  C      3.241093    1.263475   -0.182159
  C      2.829242    2.686027   -0.146349
  C      4.447758    0.712418    0.184645
  C      4.346642   -0.667122   -0.080611
  O      3.204680   -1.024867   -0.564742
  H      0.433488    0.811502    0.028526
  H      1.312969   -0.248671    1.168055
  H      0.550114   -0.934847   -0.305951
  H      1.796994    2.825120   -0.486921
  H      3.505213    3.276757   -0.783947
  H      2.932350    3.075752    0.878115
  H      5.324146    1.214769    0.586541
  H      5.092816   -1.452351    0.063288
  H      2.181574    0.289680   -1.749111

----------------------------
CARTESIAN COORDINATES (A.U.)
----------------------------
  NO LB      ZA    FRAG     MASS         X           Y           Z
   0 C     6.0000    0    12.011    2.041416   -0.133986    0.208633
   1 C     6.0000    0    12.011    4.460890    0.312414   -1.262054
   2 C     6.0000    0    12.011    6.124779    2.387622   -0.344231
   3 C     6.0000    0    12.011    5.346493    5.075856   -0.276560
   4 C     6.0000    0    12.011    8.405045    1.346275    0.348929
   5 C     6.0000    0    12.011    8.213963   -1.260679   -0.152333
   6 O     8.0000    0    15.999    6.055967   -1.936719   -1.067208
   7 H     1.0000    0     1.008    0.819174    1.533517    0.053906
   8 H     1.0000    0     1.008    2.481152   -0.469919    2.207305
   9 H     1.0000    0     1.008    1.039566   -1.766605   -0.578163
  10 H     1.0000    0     1.008    3.395827    5.338703   -0.920147
  11 H     1.0000    0     1.008    6.623892    6.192173   -1.481446
  12 H     1.0000    0     1.008    5.541338    5.812329    1.659397
  13 H     1.0000    0     1.008   10.061178    2.295581    1.108403
  14 H     1.0000    0     1.008    9.624027   -2.744546    0.119597
  15 H     1.0000    0     1.008    4.122578    0.547416   -3.305340

--------------------------------
INTERNAL COORDINATES (ANGSTROEM)
--------------------------------
 C      0   0   0     0.000000000000     0.00000000     0.00000000
 C      1   0   0     1.516814853912     0.00000000     0.00000000
 C      2   1   0     1.488993610047   116.52806447     0.00000000
 C      3   2   1     1.481404277374   123.48372201   297.44461090
 C      3   2   1     1.376317242105   108.06439014   118.23763397
 C      5   3   2     1.408444847790   106.20247924     1.07523185
 O      6   5   3     1.290907673581   113.92743281   359.65732282
 H      1   2   3     1.097118748782   109.51577211    64.01917057
 H      1   2   3     1.097440951584   109.92136672   304.17123602
 H      1   2   3     1.095818684020   109.64604997   183.20347665
 H      4   3   2     1.095843183683   112.10174374     1.83417161
 H      4   3   2     1.101103557459   109.29939941   240.51279045
 H      4   3   2     1.100928254868   109.65707700   123.57815188
 H      5   3   2     1.087167650690   128.33570075   180.26935758
 H      6   5   3     1.092733514510   129.05156261   179.38767691
 H      2   1   3     1.103013908207   112.55200233   232.42495610

---------------------------
INTERNAL COORDINATES (A.U.)
---------------------------
 C      0   0   0     0.000000000000     0.00000000     0.00000000
 C      1   0   0     2.866364669758     0.00000000     0.00000000
 C      2   1   0     2.813790138148   116.52806447     0.00000000
 C      3   2   1     2.799448377855   123.48372201   297.44461090
 C      3   2   1     2.600862660972   108.06439014   118.23763397
 C      5   3   2     2.661575037056   106.20247924     1.07523185
 O      6   5   3     2.439461967246   113.92743281   359.65732282
 H      1   2   3     2.073253971588   109.51577211    64.01917057
 H      1   2   3     2.073862846644   109.92136672   304.17123602
 H      1   2   3     2.070797205232   109.64604997   183.20347665
 H      4   3   2     2.070843502885   112.10174374     1.83417161
 H      4   3   2     2.080784168683   109.29939941   240.51279045
 H      4   3   2     2.080452894797   109.65707700   123.57815188
 H      5   3   2     2.054449121463   128.33570075   180.26935758
 H      6   5   3     2.064967079781   129.05156261   179.38767691
 H      2   1   3     2.084394208417   112.55200233   232.42495610


           ************************************************************
           *        Program running with 8 parallel MPI-processes     *
           *              working on a common directory               *
           ************************************************************
------------------------------------------------------------------------------
                   ___                                                        
                  /   \      - P O W E R E D   B Y -                         
                 /     \                                                     
                 |  |  |   _    _      __       _____    __    __             
                 |  |  |  | |  | |    /  \     |  _  \  |  |  /  |          
                  \  \/   | |  | |   /    \    | | | |  |  | /  /          
                 / \  \   | |__| |  /  /\  \   | |_| |  |  |/  /          
                |  |  |   |  __  | /  /__\  \  |    /   |      \           
                |  |  |   | |  | | |   __   |  |    \   |  |\   \          
                \     /   | |  | | |  |  |  |  | |\  \  |  | \   \       
                 \___/    |_|  |_| |__|  |__|  |_| \__\ |__|  \__/        
                                                                              
                      - O R C A' S   B I G   F R I E N D -                    
                                      &                                       
                       - I N T E G R A L  F E E D E R -                       
                                                                              
 v1 FN, 2020, v2 2021, v3 2022-2024                                           
------------------------------------------------------------------------------


----------------------
SHARK INTEGRAL PACKAGE
----------------------

Number of atoms                             ...     16
Number of basis functions                   ...    143
Number of shells                            ...     69
Maximum angular momentum                    ...      2
Integral batch strategy                     ... SHARK/LIBINT Hybrid
RI-J (if used) integral strategy            ... SPLIT-RIJ (Revised 2003 algorithm where possible)
Printlevel                                  ...      1
Contraction scheme used                     ... SEGMENTED contraction
Prescreening option                         ... SCHWARTZ
   Thresh                                   ... 1.000e-12
   Tcut                                     ... 1.000e-14
   Tpresel                                  ... 1.000e-14 
Coulomb Range Separation                    ... NOT USED
Exchange Range Separation                   ... NOT USED
Multipole approximations                    ... NOT USED
Finite Nucleus Model                        ... NOT USED
CABS basis                                  ... NOT available
Auxiliary Coulomb fitting basis             ... AVAILABLE
   # of basis functions in Aux-J            ...    442
   # of shells in Aux-J                     ...    150
   Maximum angular momentum in Aux-J        ...      4
Auxiliary J/K fitting basis                 ... NOT available
Auxiliary Correlation fitting basis         ... AVAILABLE
   # of basis functions in Aux-C            ...    462
   # of shells in Aux-C                     ...    166
   Maximum angular momentum in Aux-C        ...      3
Auxiliary 'external' fitting basis          ... NOT available

Checking pre-screening integrals            ... done (  0.0 sec) Dimension = 69
Check shell pair data                       ... done (  0.0 sec)
Shell pair information
Shell pair cut-off parameter TPreSel        ...   1.0e-14
Total number of shell pairs                 ...      2415
Shell pairs after pre-screening             ...      2375
Total number of primitive shell pairs       ...      8503
Primitive shell pairs kept                  ...      6586
          la=0 lb=0:    764 shell pairs
          la=1 lb=0:    881 shell pairs
          la=1 lb=1:    270 shell pairs
          la=2 lb=0:    271 shell pairs
          la=2 lb=1:    161 shell pairs
          la=2 lb=2:     28 shell pairs

Calculating one electron integrals          ... done (  0.0 sec)
Calculating RI/J V-Matrix + Cholesky decomp.... done (  0.0 sec)
Calculating RI/C V-Matrix + Cholesky decomp.... done (  0.0 sec)
Calculating Nuclear repulsion               ... done (  0.0 sec) ENN=    303.971720907255 Eh

Diagonalization of the overlap matrix:
Smallest eigenvalue                        ... 7.671e-04
Time for diagonalization                   ...    0.003 sec
Threshold for overlap eigenvalues          ... 1.000e-07
Number of eigenvalues below threshold      ... 0
Time for construction of square roots      ...    0.001 sec
Total time needed                          ...    0.005 sec

-------------------
DFT GRID GENERATION
-------------------

General Integration Accuracy     IntAcc      ... 4.388
Radial Grid Type                 RadialGrid  ... OptM3 with GC (2021)
Angular Grid (max. ang.)         AngularGrid ... 4 (Lebedev-302)
Angular grid pruning method      GridPruning ... 4 (adaptive)
Weight generation scheme         WeightScheme... mBecke (2022)
Basis function cutoff            BFCut       ... 1.0000e-12
Integration weight cutoff        WCut        ... 1.0000e-14
Partially contracted basis set               ... off
Rotationally invariant grid construction     ... off
Angular grids for H and He will be reduced by one unit

Total number of grid points                  ...    71114
Total number of batches                      ...     1118
Average number of points per batch           ...       63
Average number of grid points per atom       ...     4445

--------------------
COSX GRID GENERATION
--------------------

GRIDX 1
-------
General Integration Accuracy     IntAcc      ... 3.816
Radial Grid Type                 RadialGrid  ... OptM3 with GC (2021)
Angular Grid (max. ang.)         AngularGrid ... 1 (Lebedev-50)
Angular grid pruning method      GridPruning ... 4 (adaptive)
Weight generation scheme         WeightScheme... mBecke (2022)
Basis function cutoff            BFCut       ... 1.0000e-12
Integration weight cutoff        WCut        ... 1.0000e-14
Partially contracted basis set               ... on
Rotationally invariant grid construction     ... off
Angular grids for H and He will be reduced by one unit

Total number of grid points                  ...     9109
Total number of batches                      ...       81
Average number of points per batch           ...      112
Average number of grid points per atom       ...      569
UseSFitting                                  ... on

GRIDX 2
-------
General Integration Accuracy     IntAcc      ... 4.020
Radial Grid Type                 RadialGrid  ... OptM3 with GC (2021)
Angular Grid (max. ang.)         AngularGrid ... 2 (Lebedev-110)
Angular grid pruning method      GridPruning ... 4 (adaptive)
Weight generation scheme         WeightScheme... mBecke (2022)
Basis function cutoff            BFCut       ... 1.0000e-12
Integration weight cutoff        WCut        ... 1.0000e-14
Partially contracted basis set               ... on
Rotationally invariant grid construction     ... off
Angular grids for H and He will be reduced by one unit

Total number of grid points                  ...    19440
Total number of batches                      ...      161
Average number of points per batch           ...      120
Average number of grid points per atom       ...     1215
UseSFitting                                  ... on

GRIDX 3
-------
General Integration Accuracy     IntAcc      ... 4.338
Radial Grid Type                 RadialGrid  ... OptM3 with GC (2021)
Angular Grid (max. ang.)         AngularGrid ... 3 (Lebedev-194)
Angular grid pruning method      GridPruning ... 4 (adaptive)
Weight generation scheme         WeightScheme... mBecke (2022)
Basis function cutoff            BFCut       ... 1.0000e-12
Integration weight cutoff        WCut        ... 1.0000e-14
Partially contracted basis set               ... on
Rotationally invariant grid construction     ... off
Angular grids for H and He will be reduced by one unit

Total number of grid points                  ...    42564
Total number of batches                      ...      341
Average number of points per batch           ...      124
Average number of grid points per atom       ...     2660
UseSFitting                                  ... on
Initializing property integral containers    ... done (  0.0 sec)

SHARK setup successfully completed in   0.7 seconds

Maximum memory used throughout the entire STARTUP-calculation: 19.8 MB


           ************************************************************
           *        Program running with 8 parallel MPI-processes     *
           *              working on a common directory               *
           ************************************************************
Occupation numbers will be reassigned to an Aufbau configuration
             **** ENERGY FILE WAS UPDATED (calc.en.tmp) ****
Finished Guess after   0.1 sec
Maximum memory used throughout the entire GUESS-calculation: 8.8 MB


           ************************************************************
           *        Program running with 8 parallel MPI-processes     *
           *              working on a common directory               *
           ************************************************************
--------------------
CPCM SOLVATION MODEL
--------------------
CPCM parameters:
  Epsilon                                         ...      16.7000
  Refrac                                          ...       1.2750
  Rsolv                                           ...       1.3000
  Surface type                                    ... GAUSSIAN VDW
  Discretization scheme                           ... Constant charge density
    Threshold for H atoms                         ...       5.0000 (charges/Ang^2)
    Threshold for non-H atoms                     ...       5.0000 (charges/Ang^2)
  Epsilon function type                           ...         CPCM
Solvent:                                          ... CUSTOM
Radii:
  Scheme                                          ... Element-dependent radii
  Radius for C  used is    3.8550 Bohr (=   2.0400 Ang.)
  Radius for O  used is    3.4469 Bohr (=   1.8240 Ang.)
  Radius for H  used is    2.4944 Bohr (=   1.3200 Ang.)
Calculating surface                               ...        done! (  0.0s)
Cavity surface points                             ...         1457
Cavity Volume                                     ...     910.0789
Cavity Surface-area                               ...     531.7334
Calculating surface distance matrix               ...        done! (  0.0s)
Performing Cholesky decomposition & store         ...        done! (  0.1s)
Overall time for CPCM initialization              ...                 0.1s

----------------------------------------D-I-I-S--------------------------------------------
Iteration    Energy (Eh)           Delta-E    RMSDP     MaxDP     DIISErr   Damp  Time(sec)
-------------------------------------------------------------------------------------------
               ***  Starting incremental Fock matrix formation  ***
    1    -308.1991049426969767     0.00e+00  1.45e-04  4.29e-03  1.88e-02  0.700   0.6
    2    -308.1994351656070421    -3.30e-04  1.33e-04  3.91e-03  1.52e-02  0.700   0.4
                               ***Turning on AO-DIIS***
    3    -308.1997060924257994    -2.71e-04  1.18e-04  3.56e-03  1.18e-02  0.700   0.4
    4    -308.1999166716078662    -2.11e-04  3.09e-04  9.20e-03  8.69e-03  0.000   0.4
                              *** Initializing SOSCF ***
---------------------------------------S-O-S-C-F--------------------------------------
Iteration    Energy (Eh)           Delta-E    RMSDP     MaxDP     MaxGrad    Time(sec)
--------------------------------------------------------------------------------------
    5    -308.2005022193699233    -5.86e-04  2.90e-05  5.62e-04  5.34e-04     0.4
               *** Restarting incremental Fock matrix formation ***
    6    -308.2005016776325874     5.42e-07  1.82e-05  3.03e-04  1.77e-04     0.6
    7    -308.2005025373297258    -8.60e-07  1.26e-05  2.63e-04  7.00e-05     0.5
    8    -308.2005026515315649    -1.14e-07  3.68e-06  1.14e-04  4.52e-05     0.5
    9    -308.2005026888198245    -3.73e-08  1.30e-06  2.25e-05  1.30e-05     0.5
   10    -308.2005026926366327    -3.82e-09  3.98e-07  1.28e-05  2.33e-06     0.5
   11    -308.2005026920470527     5.90e-10  1.91e-07  4.27e-06  2.07e-06     0.5
                 **** Energy Check signals convergence ****

               *****************************************************
               *                     SUCCESS                       *
               *           SCF CONVERGED AFTER  11 CYCLES          *
               *****************************************************

Recomputing exchange energy using gridx3       ... done (    0.823 sec)
Old exchange energy                            :    -22.366781721 Eh
New exchange energy                            :    -22.366867151 Eh
Exchange energy change after final integration :     -0.000085430 Eh
Total energy after final integration           :   -308.200588122 Eh
             **** ENERGY FILE WAS UPDATED (calc.en.tmp) ****

----------------
TOTAL SCF ENERGY
----------------

Total Energy       :       -308.20058812162466 Eh           -8386.56437 eV

Components:
Nuclear Repulsion  :        303.97172090725485 Eh            8271.49104 eV
Electronic Energy  :       -612.08849372947793 Eh          -16655.77468 eV
One Electron Energy:      -1007.43330989904689 Eh          -27413.65405 eV
Two Electron Energy:        395.34481616956896 Eh           10757.87937 eV
CPCM Dielectric    :         -0.08372986982395 Eh              -2.27841 eV

Virial components:
Potential Energy   :       -613.69368345201042 Eh          -16699.45411 eV
Kinetic Energy     :        305.49309533038581 Eh            8312.88974 eV
Virial Ratio       :          2.00886269716934

DFT components:
N(Alpha)           :       25.999986875855 electrons
N(Beta)            :       25.999986875855 electrons
N(Total)           :       51.999973751709 electrons
E(X)               :      -19.867295641080 Eh       
E(C)               :       -1.266576569926 Eh       
E(XC)              :      -21.133872211006 Eh       

CPCM Solvation Model Properties:
Surface-charge          :         -1.01322226886961
Corrected charge        :         -1.00000000000000
Outlying charge corr.   :          0.00001304467293 Eh               0.00035 eV
Free-energy (cav+disp)  :  This term is not implemented in the current solvation scheme

---------------
SCF CONVERGENCE
---------------

  Last Energy change         ...   -5.8958e-10  Tolerance :   1.0000e-09
  Last MAX-Density change    ...    4.2710e-06  Tolerance :   1.0000e-08
  Last RMS-Density change    ...    1.9080e-07  Tolerance :   1.0000e-09
  Last DIIS Error            ...    5.3427e-04  Tolerance :   1.0000e-08
  Last Orbital Gradient      ...    2.0700e-06  Tolerance :   2.0000e-06
  Last Orbital Rotation      ...    3.3792e-06  Tolerance :   2.0000e-06


Total SCF time: 0 days 0 hours 0 min 6 sec 
Finished LeanSCF after   6.8 sec

Maximum memory used throughout the entire LEANSCF-calculation: 16.5 MB


           ************************************************************
           *        Program running with 8 parallel MPI-processes     *
           *              working on a common directory               *
           ************************************************************

------------------------------------------------------------------------------
                                ORCA  MP2 
------------------------------------------------------------------------------

Freezing NCore=14 chemical core electrons

----------------------
RI-MP2 ENERGY+GRADIENT
----------------------
Dimension of the orbital basis            ...  143
Dimension of the AuxC basis               ...  462
Memory devoted to MP2                     ... 8000 MB   
Data format for matrix containers         ... DOUBLE
Compression type for matrix containers    ... UNCOMPRESSED
Overall scaling of the MP2 energy         ...   2.700e-01

-----------------------
SHARK RI TRANSFORMATION
-----------------------

Number of basis functions                ...    143
Number of aux functions                  ...    462
Number of operators                      ...      1
Generation of IJK                        ... YES
Generation of IAK                        ... YES
Generation of ABK                        ... NO
Orbital Range Operator  0:    0-  25 to   26- 142

Aux basis identifier                     ...   AUXC
Contraction scheme used                  ... SEGMENTED
Do orthogonalization                     ... YES
All operator combinations                ... NO
Transpose (ia|K)                         ... NO
Integral generator used                  ... LIBINT
Starting integral generation + trafo... 
Half trafo (segmented) done. Total time =  0.0 sec. integrals=  0.0 sec trafo=  0.0 sec
Integral generation and half transformation done (  0.0 sec)

Reading or making V^(-1/2)          ... done (  0.0 sec)
Sorting IJK integrals               ... done (  0.0 sec)
Sorting IAK integrals               ... done (  0.0 sec)

SHARK RI integral transformation done. Total time =  0.1 sec.

Opening buffers                              ... done
Frozen core precalculation                   ... done

Starting loop over batches of integrals:

Operator 0  - window                       ... (  7- 25)x( 26-142)
Operator 0  - Memory available             ...  8000 MB
Operator 0  - Memory needed per MO         ...   0.4 MB
Operator 0  - Number of orbitals per batch ... 3
Operator 0  - Number of batches            ... 1

OPERATOR  0   PASS   0:  MOs     7 ...    9 +   10 ...   12 +   13 ...   15 +   16 ...   18
                            +   19 ...   21 +   22 ...   24 +   25 ...   25
  Reading integrals       ... ok
  Internal MO   9
Closing buffer GIPV ( 0.01 GB; CompressionRatio= 1.00)
Time spent in pair loops =     0.170 sec
Deleting buffers (Ka|jb) ...done

-----------------------------------------------
 RI-MP2 CORRELATION ENERGY:     -0.323670260 Eh
-----------------------------------------------


---------------------
MP2 DENSITY FORMATION
---------------------

Completing the external part of the density      ... done
Storing the unrelaxed density                    ... done

Re-sorting 3-index density container for op 0    ... done
Computing external part of the Lagrangian        ... done
Calculating the xc-kernel                        ... done
Calculating G(D)                                 ... done
Completing the Lagrangian                        ... done
Solving the Z-vector equations                   ... Using XC Grid                  ... (calc.grid_cpscf.tmp) 
Recalculating density on grid  ... (calc.grho_cpscf0.tmp) done
Calculating the xc-kernel      ... (calc.fxc_cpscf0.tmp) done

-------------------
SHARK CP-SCF DRIVER
-------------------

Dimension of the orbital basis          ...    143
Dimension of the CPSCF-problem          ...   3042
Number of operators                     ...      1
Max. number of iterations               ...    128
Convergence Tolerance                   ... 3.0e-05
Number of perturbations                 ...      1
Perturbation type                       ... REAL

----------------------------
POPLE LINEAR EQUATION SOLVER
----------------------------

  ITERATION   0:   ||err||_max =   5.3525e-02 (   0.4 sec)
  ITERATION   1:   ||err||_max =   1.6506e-02 (   0.4 sec)
  ITERATION   2:   ||err||_max =   7.1542e-03 (   0.4 sec)
  ITERATION   3:   ||err||_max =   1.5277e-03 (   0.4 sec)
  ITERATION   4:   ||err||_max =   6.8117e-04 (   0.4 sec)
  ITERATION   5:   ||err||_max =   1.8331e-04 (   0.4 sec)
  ITERATION   6:   ||err||_max =   8.2837e-05 (   0.4 sec)
  ITERATION   7:   ||err||_max =   2.2357e-05 (   0.4 sec)
done
Finalizing the relaxed density                   ... done
Transforming P to the AO basis                   ... done
Storing the relaxed density                      ... done

------------------------------------
ENERGY WEIGHTED DENSITY FINALIZATION
------------------------------------

Gathering the parts of the W-matrix              ... done
Forming the Z-density                            ... done
Transforming Z to the AO basis                   ... done
Calculating G(Z)                                 ... done
Finalizing the W-matrix                          ... done
Transforming W to the AO basis and storing       ... done

----------------------------------
MP2 DERIVATIVE INTEGRAL GENERATION
----------------------------------

Input SCF Electron Density              ... calc.scfp
Input Correlated Electron Density       ... calc.pmp2re
Input Energy Weighted Density           ... calc.wmp2.tmp

Nuclear repulsion gradient              ... done (  0.0 sec)
HCore & Overlap gradient  (SHARK)       ... done (  0.0 sec)
Two-electron RIJ gradient terms         ... done (  0.2 sec)

-----------------------------------------------------------
MP2 COSX Grid Generation
-----------------------------------------------------------

General Integration Accuracy     IntAcc      ... 4.871
Radial Grid Type                 RadialGrid  ... OptM3 with GC (2021)
Angular Grid (max. ang.)         AngularGrid ... 4 (Lebedev-302)
Angular grid pruning method      GridPruning ... 4 (adaptive)
Weight generation scheme         WeightScheme... mBecke (2022)
Basis function cutoff            BFCut       ... 1.0000e-12
Integration weight cutoff        WCut        ... 1.0000e-14
Partially contracted basis set               ... on
Rotationally invariant grid construction     ... off
Angular grids for H and He will be reduced by one unit

Total number of grid points                  ...    82632
Total number of batches                      ...      653
Average number of points per batch           ...      126
Average number of grid points per atom       ...     5164
UseSFitting                                  ... on
Two-electron COSX gradient terms        ... 
Integration Timings:
Total Time                  =     2.4 sec
Basis fcn evaluation        =     0.0 sec
Density evaluation          =     0.0 sec
A evaluation                =     2.0 sec
A derivative evaluation     =     0.0 sec
S-fit derivative evaluation =     0.0 sec
anal. over. der. evaluation =     0.0 sec
num. over. der. evaluation  =     0.2 sec
K(P) evaluation             =     0.0 sec
finalize                    =     0.0 sec

done (  2.9 sec)
CPCM gradient                           ... done (  0.3 sec)
DFT XC gradient                         ... Exchange-correlation gradient    ... done
done (  0.4 sec)
Empirical dispersion gradient           ... 
-------------------
DISPERSION GRADIENT
-------------------

   1   C   :   -0.000258926   -0.000113669    0.000027119
   2   C   :    0.000147801   -0.000149870    0.000009086
   3   C   :    0.000227072   -0.000260677   -0.000008046
   4   C   :    0.000017330    0.000299939   -0.000001232
   5   C   :    0.000203451   -0.000057658    0.000016023
   6   C   :   -0.000101709    0.000206689   -0.000059142
   7   O   :    0.000066849   -0.000086111   -0.000028562
   8   H   :   -0.000146484   -0.000022483    0.000017151
   9   H   :   -0.000138074   -0.000065946    0.000087946
  10   H   :   -0.000113384   -0.000058535    0.000003162
  11   H   :   -0.000036610    0.000140101   -0.000016194
  12   H   :    0.000007508    0.000129492   -0.000023884
  13   H   :   -0.000002493    0.000137385    0.000043176
  14   H   :    0.000116238    0.000007123    0.000040686
  15   H   :    0.000066822   -0.000067560    0.000006957
  16   H   :   -0.000055391   -0.000038220   -0.000114247

Difference to translation invariance:
           :   -0.0000000000   -0.0000000000   -0.0000000000

Difference to rotation invariance:
           :    0.0000000000    0.0000000000   -0.0000000000

Norm of the Dispersion gradient    ...    0.0007874725
RMS gradient                       ...    0.0001136619
MAX gradient                       ...    0.0002999387
done (  0.0 sec)

-------
TIMINGS
-------

Total time                :    9.590 sec
Integral trafo            :    0.091 sec (  1.0%)
FC preparation            :    0.024 sec (  0.3%)
I/O of integrals          :    0.036 sec (  0.4%)
K(i,j) operators          :    0.023 sec (  0.2%)
T(i,j) pair energies      :    0.005 sec (  0.1%)
V**(-1/2)                 :    0.068 sec (  0.7%)
Gamma(ia|P)               :    0.022 sec (  0.2%)
Gamma-Trafo               :    0.012 sec (  0.1%)
D(virtual)                :    0.001 sec (  0.0%)
D(internal)               :    0.023 sec (  0.2%)
W(virtual)                :    0.002 sec (  0.0%)
W(internal)               :    0.027 sec (  0.3%)
L(virtual)                :    0.038 sec (  0.4%)
L(internal)               :    0.004 sec (  0.0%)
XC kernel                 :    0.015 sec (  0.2%)
G(D)                      :    0.762 sec (  7.9%)
G(Z)                      :    0.765 sec (  8.0%)
Z-vector solution         :    3.546 sec ( 37.0%)
3-index derivative        :    0.095 sec (  1.0%)
2-index derivative        :    0.028 sec (  0.3%)
Fock matrix gradient      :    3.866 sec ( 40.3%)


---------------------------------------
MP2 TOTAL ENERGY:     -308.524258382 Eh
---------------------------------------

The final MP2 gradient
  0:   0.00200125   0.00019380  -0.00064351
  1:  -0.00344046   0.00028000   0.00146454
  2:  -0.00017574  -0.00079654  -0.00052458
  3:   0.00021495  -0.00005091  -0.00070546
  4:   0.00000574   0.00025302   0.00059933
  5:   0.00093775  -0.00038584   0.00014734
  6:  -0.00040655   0.00022121  -0.00127853
  7:  -0.00059035  -0.00022395   0.00059974
  8:   0.00015008   0.00014989   0.00014080
  9:  -0.00041397   0.00013330  -0.00002223
 10:  -0.00011613  -0.00005569   0.00012152
 11:  -0.00006992   0.00016164   0.00002465
 12:  -0.00012687   0.00021452   0.00001124
 13:   0.00005133  -0.00012400  -0.00002108
 14:  -0.00003969   0.00014958   0.00020386
 15:   0.00199616  -0.00009815  -0.00008912

-----------------------------------
NORM OF THE MP2 GRADIENT:  0.005343
-----------------------------------

Maximum memory used throughout the entire MP2-calculation: 30.7 MB


-------------------------------------------------------------------------------
                          DFT DISPERSION CORRECTION                            
                                                                               
                              DFTD3 V3.1  Rev 1                                
                          USING Becke-Johnson damping                          
-------------------------------------------------------------------------------
-------------------------   ----------------
Dispersion correction           -0.010500287
-------------------------   ----------------


-------------------------   --------------------
FINAL SINGLE POINT ENERGY      -308.534758668518
-------------------------   --------------------

------------------------------------------------------------------------------
                         ORCA GEOMETRY RELAXATION STEP
------------------------------------------------------------------------------

Reading the OPT-File                    .... done
Getting information on internals        .... done
Copying old internal coords+grads       .... done
Making the new internal coordinates     .... (2022 redundants) done
Validating the new internal coordinates .... (2022 redundants) done
Calculating the B-matrix                .... done
Calculating the G,G- and P matrices     .... done
Transforming gradient to internals      .... done
Projecting the internal gradient        .... done
Number of atoms                         ....  16
Number of internal coordinates          ....  73
Current Energy                          ....  -308.534758669 Eh
Current gradient norm                   ....     0.005343218 Eh/bohr
Maximum allowed component of the step   ....  0.300
Current trust radius                    ....  0.700
Updating the Hessian (BFGS)             .... done
Forming the augmented Hessian           .... done
Diagonalizing the augmented Hessian     .... done
Last element of RFO vector              ....  0.997958749
Lowest eigenvalues of augmented Hessian:
 -0.000111743  0.005937531  0.012473114  0.022060919  0.023368154
Length of the computed step             ....  0.063992473
The final length of the internal step   ....  0.063992473
Converting the step to Cartesian space:
 Initial RMS(Int)=    0.0074897525
Transforming coordinates:
 Iter   0:  RMS(Cart)=    0.0147614410 RMS(Int)=    0.7347031421
done
Storing new coordinates                 .... done
The predicted energy change is          ....    -0.000056100
Previously predicted energy change      ....    -0.000277668
Actually observed energy change         ....    -0.000327121
Ratio of predicted to observed change   ....     1.178103160
New trust radius                        ....     0.700000000

                                .--------------------.
          ----------------------|Geometry convergence|-------------------------
          Item                value                   Tolerance       Converged
          ---------------------------------------------------------------------
          Energy change      -0.0003271213            0.0000010000      NO
          RMS gradient        0.0004364935            0.0000300000      NO
          MAX gradient        0.0016493767            0.0001000000      NO
          RMS step            0.0074897525            0.0006000000      NO
          MAX step            0.0246807179            0.0010000000      NO
          ........................................................
          Max(Bonds)      0.0022      Max(Angles)    0.81
          Max(Dihed)        1.41      Max(Improp)    0.00
          ---------------------------------------------------------------------

The optimization has not yet converged - more geometry cycles are needed


    ---------------------------------------------------------------------------
                         Redundant Internal Coordinates
                            (Angstroem and degrees)

        Definition                    Value    dE/dq     Step     New-Value
    ----------------------------------------------------------------------------
     1. B(C   1,C   0)                1.5168 -0.000968  0.0022    1.5190   
     2. B(C   2,C   1)                1.4890 -0.000663 -0.0018    1.4872   
     3. B(C   3,C   2)                1.4814  0.000258 -0.0004    1.4810   
     4. B(C   4,C   2)                1.3763  0.000352  0.0000    1.3763   
     5. B(C   5,C   4)                1.4084  0.000216 -0.0003    1.4081   
     6. B(O   6,C   5)                1.2909  0.000792 -0.0004    1.2905   
     7. B(O   6,C   1)                1.4628 -0.000019 -0.0009    1.4618   
     8. B(H   7,C   0)                1.0971  0.000127 -0.0003    1.0968   
     9. B(H   8,C   0)                1.0974  0.000143 -0.0002    1.0972   
    10. B(H   9,C   0)                1.0958  0.000101 -0.0001    1.0957   
    11. B(H  10,C   3)                1.0958  0.000051 -0.0001    1.0958   
    12. B(H  11,C   3)                1.1011  0.000027 -0.0000    1.1011   
    13. B(H  12,C   3)                1.1009  0.000087 -0.0003    1.1007   
    14. B(H  13,C   4)                1.0872 -0.000030  0.0001    1.0872   
    15. B(H  14,C   5)                1.0927 -0.000107  0.0002    1.0929   
    16. B(H  15,C   1)                1.1030 -0.000242  0.0007    1.1037   
    17. A(C   1,C   0,H   9)          109.65  0.000347   -0.15    109.50   
    18. A(H   7,C   0,H   9)          108.70 -0.000618    0.07    108.76   
    19. A(H   8,C   0,H   9)          109.94  0.000050   -0.09    109.85   
    20. A(H   7,C   0,H   8)          109.10 -0.000483    0.22    109.32   
    21. A(C   1,C   0,H   8)          109.92 -0.000503    0.18    110.10   
    22. A(C   1,C   0,H   7)          109.52  0.001209   -0.23    109.29   
    23. A(C   2,C   1,O   6)          103.64  0.000102    0.11    103.76   
    24. A(C   2,C   1,H  15)          109.43 -0.000748    0.42    109.85   
    25. A(O   6,C   1,H  15)          104.74 -0.001053    0.31    105.06   
    26. A(C   0,C   1,C   2)          116.53 -0.000123   -0.02    116.51   
    27. A(C   0,C   1,O   6)          108.92 -0.000069    0.15    109.06   
    28. A(C   0,C   1,H  15)          112.55  0.001649   -0.81    111.75   
    29. A(C   1,C   2,C   4)          108.06  0.000274   -0.12    107.94   
    30. A(C   3,C   2,C   4)          128.45  0.000342   -0.13    128.32   
    31. A(C   1,C   2,C   3)          123.48 -0.000618    0.24    123.73   
    32. A(H  11,C   3,H  12)          106.94 -0.000136    0.05    106.99   
    33. A(H  10,C   3,H  12)          109.42 -0.000207    0.07    109.49   
    34. A(C   2,C   3,H  12)          109.66  0.000260    0.02    109.67   
    35. A(H  10,C   3,H  11)          109.28 -0.000013   -0.03    109.26   
    36. A(C   2,C   3,H  11)          109.30  0.000291   -0.15    109.15   
    37. A(C   2,C   3,H  10)          112.10 -0.000192    0.04    112.15   
    38. A(C   5,C   4,H  13)          125.46 -0.000108    0.05    125.51   
    39. A(C   2,C   4,H  13)          128.34  0.000209   -0.04    128.30   
    40. A(C   2,C   4,C   5)          106.20 -0.000104   -0.01    106.19   
    41. A(O   6,C   5,H  14)          117.02  0.000285    0.07    117.09   
    42. A(C   4,C   5,H  14)          129.05  0.000030   -0.10    128.95   
    43. A(C   4,C   5,O   6)          113.93 -0.000315    0.02    113.95   
    44. A(C   1,O   6,C   5)          108.14  0.000031   -0.11    108.03   
    45. D(O   6,C   1,C   0,H   8)     60.90 -0.000063    1.18     62.07   
    46. D(O   6,C   1,C   0,H   9)    -60.07 -0.000028    1.27    -58.80   
    47. D(O   6,C   1,C   0,H   7)   -179.25 -0.000216    1.41   -177.84   
    48. D(C   2,C   1,C   0,H   8)    -55.83 -0.000066    0.98    -54.85   
    49. D(C   2,C   1,C   0,H   7)     64.02 -0.000219    1.22     65.24   
    50. D(C   2,C   1,C   0,H   9)   -176.80 -0.000030    1.08   -175.72   
    51. D(C   3,C   2,C   1,C   0)    -62.56 -0.000614    0.75    -61.80   
    52. D(C   4,C   2,C   1,C   0)    118.24 -0.000504    0.74    118.97   
    53. D(C   3,C   2,C   1,H  15)     66.54  0.000911   -0.03     66.51   
    54. D(C   4,C   2,C   1,O   6)     -1.37 -0.000421    0.54     -0.83   
    55. D(C   3,C   2,C   1,O   6)    177.84 -0.000531    0.55    178.39   
    56. D(H  11,C   3,C   2,C   1)   -119.49  0.000101   -0.26   -119.75   
    57. D(H  10,C   3,C   2,C   4)   -179.13  0.000021   -0.35   -179.48   
    58. D(H  11,C   3,C   2,C   4)     59.55 -0.000036   -0.24     59.31   
    59. D(H  10,C   3,C   2,C   1)      1.83  0.000158   -0.37      1.46   
    60. D(H  12,C   3,C   2,C   1)    123.58 -0.000053   -0.24    123.34   
    61. D(H  13,C   4,C   2,C   3)      1.11  0.000196   -0.21      0.91   
    62. D(H  13,C   4,C   2,C   1)   -179.73  0.000069   -0.17   -179.90   
    63. D(C   5,C   4,C   2,C   3)   -178.08  0.000400   -0.50   -178.58   
    64. D(C   5,C   4,C   2,C   1)      1.08  0.000272   -0.46      0.62   
    65. D(H  14,C   5,C   4,H  13)      0.16  0.000127   -0.30     -0.14   
    66. D(H  14,C   5,C   4,C   2)    179.39 -0.000066   -0.02    179.37   
    67. D(O   6,C   5,C   4,H  13)   -179.57  0.000197   -0.10   -179.67   
    68. D(O   6,C   5,C   4,C   2)     -0.34  0.000004    0.19     -0.16   
    69. D(C   1,O   6,C   5,H  14)    179.67 -0.000215    0.37    180.04   
    70. D(C   1,O   6,C   5,C   4)     -0.56 -0.000277    0.15     -0.41   
    71. D(C   5,O   6,C   1,H  15)    115.85 -0.000776    0.20    116.05   
    72. D(C   5,O   6,C   1,C   2)      1.16  0.000418   -0.43      0.73   
    73. D(C   5,O   6,C   1,C   0)   -123.52  0.000541   -0.48   -124.00   
    ----------------------------------------------------------------------------

Geometry step timings:
Preparation and reading OPT file:      0.001 s (22.236 %)
Internal coordinates            :      0.000 s ( 0.906 %)
B/P matrices and projection     :      0.001 s (21.631 %)
Hessian update/contruction      :      0.000 s ( 8.429 %)
Making the step                 :      0.001 s (17.553 %)
Converting the step to Cartesian:      0.000 s ( 1.994 %)
Storing new data                :      0.000 s ( 0.937 %)
Checking convergence            :      0.000 s ( 0.363 %)
Final printing                  :      0.001 s (25.891 %)
Total time                      :      0.003 s

Time for energy+gradient        :     17.889 s
Time for complete geometry iter :     18.078 s
[truncated: 844,457 more chars]
