# Supplementary material for: Bro̷nsted Acid-Catalyzed Reduction of Furans
Source: J Am Chem Soc. 2025 Feb 19;147(9):7932–8. doi: 10.1021/jacs.4c18485 (PMC11887439; doi:10.1021/jacs.4c18485)
Supplement: Supplementary file 2 — ja4c18485_si_002.zip [file ja4c18485_si_002.zip › AllCoordinates/23-Dimethyl-Furan/2_2/calc.xyz]

16
Coordinates from ORCA-job calc E -308.536213949178
  C           1.09973470639617     -0.04222790344087      0.22909094332882
  C           2.33992635508346      0.15313519525246     -0.62549834776679
  C           3.25604362687322      1.26248057645800     -0.23320850641269
  C           2.83414422885212      2.67711993169874     -0.16682037755983
  C           4.48697272644677      0.71818358671791      0.04713253129851
  C           4.35994270534189     -0.67124635471270     -0.15437450561921
  O           3.18347141253159     -1.03904410274671     -0.53147588156598
  H           0.44809603973941      0.83226380954779      0.10800343240309
  H           1.37705791445587     -0.14556108014081      1.28559777322851
  H           0.56139715196360     -0.93608927256964     -0.10501162579691
  H           2.31974280301389      2.96464757428624     -1.09615535375786
  H           3.68731526500622      3.34012893086838      0.01384630514578
  H           2.10357691632765      2.79601631278655      0.65100665434879
  H           5.39098603930409      1.23275569917045      0.36275251716260
  H           5.11164776051152     -1.45626107628224     -0.03903253626302
  H           2.07989682465247      0.23576049000645     -1.69391969597380
