# Supplementary material for: Bro̷nsted Acid-Catalyzed Reduction of Furans
Source: J Am Chem Soc. 2025 Feb 19;147(9):7932–8. doi: 10.1021/jacs.4c18485 (PMC11887439; doi:10.1021/jacs.4c18485)
Supplement: Supplementary file 2 — ja4c18485_si_002.zip [file ja4c18485_si_002.zip › AllCoordinates/23-Dimethyl-Furan/2_2/SP/calc.mpi8.out]

! Job execution by suborca V 10.00 !
Job started from head1.mpi-muelheim.mpg.de, running /hsnfs/software/orca/orca_stable_directory/orca_stable_20240817/orca on xe31th16.mpi-muelheim.mpg.de in /usr/scratch/frank/calc__9282465 (/bin/ksh)
Job execution start: Sat Aug 17 15:54:49 CEST 2024
Shared library path: /hsnfs/software/openmpi-4.1.0/lib:/hsnfs/software/orca/orca_stable_directory/orca_stable_20240817:/hsnfs/software/themis/llvm-14.0.1/lib::/hsnfs/software/cfour-2.1/lib:/hsnfs/software/orca/orca_stable:/usr/users/openmpi-2.0.4/lib:/opt/intel/lib/intel64:/opt/intel/mkl/lib/intel64
SLURM Job ID is: 9282465
SLURM_JOB_NODELIST: xe31th16
Maxcore enforced by SLURM: 9600 MB per core
Expanded nodelist (1 nodes):
xe31th16

                                 *****************
                                 * O   R   C   A *
                                 *****************

                                            #,                                       
                                            ###                                      
                                            ####                                     
                                            #####                                    
                                            ######                                   
                                           ########,                                 
                                     ,,################,,,,,                         
                               ,,#################################,,                 
                          ,,##########################################,,             
                       ,#########################################, ''#####,          
                    ,#############################################,,   '####,        
                  ,##################################################,,,,####,       
                ,###########''''           ''''###############################       
              ,#####''   ,,,,##########,,,,          '''####'''          '####       
            ,##' ,,,,###########################,,,                        '##       
           ' ,,###''''                  '''############,,,                           
         ,,##''                                '''############,,,,        ,,,,,,###''
      ,#''                                            '''#######################'''  
     '                                                          ''''####''''         
             ,#######,   #######,   ,#######,      ##                                
            ,#'     '#,  ##    ##  ,#'     '#,    #''#        ,####,   ,####,        
            ##       ##  ##   ,#'  ##            #'  '#       #'       #'  '#        
            ##       ##  #######   ##           ,######,      #####,   #    #        
            '#,     ,#'  ##    ##  '#,     ,#' ,#      #,     #,   #   #,  ,#        
             '#######'   ##     ##  '#######'  #'      '#     '####' # '####'        


                #########################################################
                #                        -***-                          #
                #          Department of theory and spectroscopy        #
                #                                                       #
                #                      Frank Neese                      #
                #                                                       #
                #     Directorship, Architecture, Infrastructure        #
                #                    SHARK, DRIVERS                     #
                #        Core code/Algorithms in most modules           #
                #                                                       #
                #        Max Planck Institute fuer Kohlenforschung      #
                #                Kaiser Wilhelm Platz 1                 #
                #                 D-45470 Muelheim/Ruhr                 #
                #                      Germany                          #
                #                                                       #
                #                  All rights reserved                  #
                #                        -***-                          #
                #########################################################


                         Program Version 6.0.x  -   STABLE   -
                                (GIT: $c601ac21$)
                ($2024-08-14 11:52:48 +0200 $)

                         (BUILD: $Sat 17 Aug 2024 01:11:30 AM CEST$)


 With contributions from (in alphabetic order):
   Daniel Aravena         : Magnetic Suceptibility
   Michael Atanasov       : Ab Initio Ligand Field Theory (pilot matlab implementation)
   Alexander A. Auer      : GIAO ZORA, VPT2 properties, NMR spectrum
   Ute Becker             : All parallelization in ORCA, NUMFREQ, NUMCALC
   Giovanni Bistoni       : ED, misc. LED, open-shell LED, HFLD
   Martin Brehm           : Molecular dynamics
   Dmytro Bykov           : pre 5.0 version of the SCF Hessian
   Marcos Casanova-Páez   : Triplet and SCS-CIS(D). UHF-(DLPNO)-IP/EA/STEOM-CCSD. UHF-CVS-IP/STEOM-CCSD
   Vijay G. Chilkuri      : MRCI spin determinant printing, contributions to CSF-ICE
   Pauline Colinet        : FMM embedding
   Dipayan Datta          : RHF DLPNO-CCSD density
   Achintya Kumar Dutta   : EOM-CC, STEOM-CC
   Nicolas Foglia         : Exact transition moments, OPA infrastructure, MCD improvements
   Dmitry Ganyushin       : Spin-Orbit,Spin-Spin,Magnetic field MRCI
   Miquel Garcia          : C-PCM and meta-GGA Hessian, CCSD/C-PCM, Gaussian charge scheme
   Tiago L. C. Gouveia    : GS-ROHF, GS-ROCIS
   Yang Guo               : DLPNO-NEVPT2, F12-NEVPT2, CIM, IAO-localization
   Andreas Hansen         : Spin unrestricted coupled pair/coupled cluster methods
   Ingolf Harden          : AUTO-CI MPn and infrastructure 
   Benjamin Helmich-Paris : MC-RPA, TRAH-(SCF,CASSCF), AVAS, COSX integrals, SCF dyn. polar.
   Lee Huntington         : MR-EOM, pCC
   Robert Izsak           : Overlap fitted RIJCOSX, COSX-SCS-MP3, EOM
   Riya Kayal             : Wick's Theorem for AUTO-CI, AUTO-CI UHF-CCSDT
   Emily Kempfer          : AUTO-CI, RHF CISDT and CCSDT
   Christian Kollmar      : KDIIS, OOCD, Brueckner-CCSD(T), CCSD density, CASPT2, CASPT2-K, improved NEVPT2
   Axel Koslowski         : Symmetry handling
   Simone Kossmann        : Meta GGA functionals, TD-DFT gradient, OOMP2, (MP2 Hessian; deprecated post 5.0)
   Lucas Lang             : DCDCAS
   Marvin Lechner         : AUTO-CI (C++ implementation), FIC-MRCC
   Spencer Leger          : CASSCF response
   Dagmar Lenk            : GEPOL surface, SMD, ORCA-2-JSON
   Dimitrios Liakos       : Extrapolation schemes; Compound Job, initial MDCI parallelization
   Dimitrios Manganas     : Further ROCIS development; embedding schemes. LFT, Crystal Embedding
   Dimitrios Pantazis     : SARC Basis sets
   Anastasios Papadopoulos: AUTO-CI, single reference methods and gradients
   Taras Petrenko         : pre 6.0 DFT Hessian and TD-DFT gradient, (ASA, deprecated), ECA, 1-Electron XAS/XES, NRVS
   Peter Pinski           : DLPNO-MP2, DLPNO-MP2 Gradient
   Christoph Reimann      : Effective Core Potentials
   Marius Retegan         : Local ZFS, SOC
   Christoph Riplinger    : Optimizer, TS searches, QM/MM, DLPNO-CCSD(T), (RO)-DLPNO pert. Triples
   Michael Roemelt        : Original ROCIS implementation
   Masaaki Saitow         : Open-shell DLPNO-CCSD energy and density
   Barbara Sandhoefer     : DKH picture change effects
   Kantharuban Sivalingam : CASSCF convergence/infrastructure, NEVPT2 and variants, FIC-MRCI
   Bernardo de Souza      : ESD, SOC TD-DFT
   Georgi Stoychev        : AutoAux, RI-MP2 NMR, DLPNO-MP2 response, X2C
   Van Anh Tran           : RI-MP2 g-tensors
   Willem Van den Heuvel  : Paramagnetic NMR
   Zikuan Wang            : NOTCH, Electric field optimization 
   Frank Wennmohs         : Technical directorship and infrastructure
   Hang Xu                : AUTO-CI-Response properties 


 We gratefully acknowledge several colleagues who have allowed us to
 interface, adapt or use parts of their codes:
   Stefan Grimme, W. Hujo, H. Kruse, P. Pracht,  : VdW corrections, initial TS optimization,
                  C. Bannwarth, S. Ehlert,         DFT functionals, gCP, sTDA/sTD-DF
                  L. Wittmann, M. Mueller
   Ed Valeev, F. Pavosevic, A. Kumar             : LibInt (2-el integral package), F12 methods
   Garnet Chan, S. Sharma, J. Yang, R. Olivares  : DMRG
   Ulf Ekstrom                                   : XCFun DFT Library
   Mihaly Kallay                                 : mrcc  (arbitrary order and MRCC methods)
   Frank Weinhold                                : gennbo (NPA and NBO analysis)
   Simon Mueller                                 : openCOSMO-RS
   Christopher J. Cramer and Donald G. Truhlar   : smd solvation model
   Lars Goerigk                                  : TD-DFT with DH, B97 family of functionals
   V. Asgeirsson, H. Jonsson                     : NEB implementation
   FAccTs GmbH                                   : IRC, NEB, NEB-TS, DLPNO-Multilevel, CI-OPT
                                                   MM, QMMM, 2- and 3-layer-ONIOM, Crystal-QMMM,
                                                   LR-CPCM, SF, NACMEs, symmetry and pop. for TD-DFT,
                                                   nearIR, NL-DFT gradient (VV10), updates on ESD,
                                                   ML-optimized integration grids, MBIS, APM,
                                                   GOAT, DOCKER, SOLVATOR, interface openCOSMO-RS
   S Lehtola, MJT Oliveira, MAL Marques          : LibXC Library
   Liviu Ungur et al                             : ANISO software


 Your calculation uses the libint2 library for the computation of 2-el integrals
 For citations please refer to: http://libint.valeyev.net

 Your ORCA version has been built with support for libXC version: 6.2.2
 For citations please refer to: https://libxc.gitlab.io

 This ORCA versions uses:
   CBLAS   interface :  Fast vector & matrix operations
   LAPACKE interface :  Fast linear algebra routines
   SCALAPACK package :  Parallel linear algebra routines
   Shared memory     :  Shared parallel matrices
   BLAS/LAPACK       :  OpenBLAS 0.3.26  USE64BITINT DYNAMIC_ARCH NO_AFFINITY Haswell SINGLE_THREADED
        Core in use  :  Haswell
   Copyright (c) 2011-2014, The OpenBLAS Project


NOTE: MaxCore=8000 MB was set to SCF,MP2,MDCI,CIPSI,MRCI and CIS
      => If you want to overwrite this, your respective input block should be placed after the MaxCore statement


***************************************
The coordinates will be read from file: calc.xyz
***************************************


================================================================================

----- Orbital basis set information -----
Your calculation utilizes the basis: def2-TZVPP
   F. Weigend and R. Ahlrichs, Phys. Chem. Chem. Phys. 7, 3297 (2005).

----- AuxC basis set information -----
Your calculation utilizes the auxiliary basis: def2-TZVPP/C
  H-La, Hf-Rn : A. Hellweg, C. Hattig, S. Hofener and W. Klopper, Theor. Chem. Acc. 117, 587 (2007).
        Ce-Lu : J. Chmela and M. E. Harding, Mol. Phys. (2018).

================================================================================
                                        WARNINGS
                       Please study these warnings very carefully!
================================================================================

WARNING: Old DensityContainer found on disk!
         Will remove this file - 
         If you want to keep old densities, please start your calculation with a different basename. 


WARNING: Post HF methods need fully converged wavefunctions
  ===> : Setting SCFConvForced true
         You can overwrite this default with %scf ConvForced false 


WARNING: MDCI localization with Augmented Hessian Foster-Boys
  ===> : Switching off randomization!

================================================================================
                                       INPUT FILE
================================================================================
NAME = calc.inp
|  1> ! DLPNO-CCSD(T) def2-TZVPP def2-TZVPP/C
|  2> 
|  3> %cpcm
|  4> epsilon 16.7                    # Dielectric constant
|  5> refrac 1.275
|  6> SURFACETYPE VDW_GAUSSIAN
|  7> end
|  8> 
|  9> 
| 10> %PAL NPROCS 8 END
| 11> 
| 12> %maxcore 8000
| 13> 
| 14> * xyzfile 1 1 calc.xyz 
| 15> 
| 16>                          ****END OF INPUT****
================================================================================

                       ****************************
                       * Single Point Calculation *
                       ****************************

---------------------------------
CARTESIAN COORDINATES (ANGSTROEM)
---------------------------------
  C      1.099735   -0.042228    0.229091
  C      2.339926    0.153135   -0.625498
  C      3.256044    1.262481   -0.233209
  C      2.834144    2.677120   -0.166820
  C      4.486973    0.718184    0.047133
  C      4.359943   -0.671246   -0.154375
  O      3.183471   -1.039044   -0.531476
  H      0.448096    0.832264    0.108003
  H      1.377058   -0.145561    1.285598
  H      0.561397   -0.936089   -0.105012
  H      2.319743    2.964648   -1.096155
  H      3.687315    3.340129    0.013846
  H      2.103577    2.796016    0.651007
  H      5.390986    1.232756    0.362753
  H      5.111648   -1.456261   -0.039033
  H      2.079897    0.235760   -1.693920

----------------------------
CARTESIAN COORDINATES (A.U.)
----------------------------
  NO LB      ZA    FRAG     MASS         X           Y           Z
   0 C     6.0000    0    12.011    2.078197   -0.079799    0.432919
   1 C     6.0000    0    12.011    4.421820    0.289384   -1.182021
   2 C     6.0000    0    12.011    6.153031    2.385743   -0.440700
   3 C     6.0000    0    12.011    5.355756    5.059023   -0.315245
   4 C     6.0000    0    12.011    8.479150    1.357170    0.089068
   5 C     6.0000    0    12.011    8.239098   -1.268472   -0.291726
   6 O     8.0000    0    15.999    6.015889   -1.963509   -1.004344
   7 H     1.0000    0     1.008    0.846779    1.572751    0.204097
   8 H     1.0000    0     1.008    2.602262   -0.275071    2.429428
   9 H     1.0000    0     1.008    1.060887   -1.768952   -0.198443
  10 H     1.0000    0     1.008    4.383679    5.602372   -2.071433
  11 H     1.0000    0     1.008    6.968016    6.311929    0.026166
  12 H     1.0000    0     1.008    3.975184    5.283705    1.230224
  13 H     1.0000    0     1.008   10.187487    2.329571    0.685503
  14 H     1.0000    0     1.008    9.659614   -2.751935   -0.073761
  15 H     1.0000    0     1.008    3.930435    0.445523   -3.201044

--------------------------------
INTERNAL COORDINATES (ANGSTROEM)
--------------------------------
 C      0   0   0     0.000000000000     0.00000000     0.00000000
 C      1   0   0     1.518737937322     0.00000000     0.00000000
 C      2   1   0     1.491244228858   116.70049977     0.00000000
 C      3   2   1     1.477704635947   123.26954547   300.73787917
 C      3   2   1     1.374786077411   108.00906094   120.13694014
 C      5   3   2     1.409701129436   106.28349982   359.88977175
 O      6   5   3     1.289017196940   113.90932703     0.14657128
 H      1   2   3     1.097283415199   108.68316930    66.09468394
 H      1   2   3     1.097174821421   110.33764936   306.19634604
 H      1   2   3     1.095636799505   109.54746145   185.03109567
 H      4   3   2     1.100429220869   110.22193207   310.02610805
 H      4   3   2     1.095500890074   111.37294026   187.39718344
 H      4   3   2     1.103043970876   109.00178645    66.89095789
 H      5   3   2     1.087032890125   128.05401377   179.92705600
 H      6   5   3     1.092983244585   129.11241847   179.88220751
 H      2   1   3     1.102708698312   111.24018783   232.51000086

---------------------------
INTERNAL COORDINATES (A.U.)
---------------------------
 C      0   0   0     0.000000000000     0.00000000     0.00000000
 C      1   0   0     2.869998770734     0.00000000     0.00000000
 C      2   1   0     2.818043191333   116.70049977     0.00000000
 C      3   2   1     2.792457068766   123.26954547   300.73787917
 C      3   2   1     2.597969179034   108.00906094   120.13694014
 C      5   3   2     2.663949065314   106.28349982   359.88977175
 O      6   5   3     2.435889484131   113.90932703     0.14657128
 H      1   2   3     2.073565146019   108.68316930    66.09468394
 H      1   2   3     2.073359933520   110.33764936   306.19634604
 H      1   2   3     2.070453493310   109.54746145   185.03109567
 H      4   3   2     2.079509857206   110.22193207   310.02610805
 H      4   3   2     2.070196661706   111.37294026   187.39718344
 H      4   3   2     2.084451018628   109.00178645    66.89095789
 H      5   3   2     2.054194460902   128.05401377   179.92705600
 H      6   5   3     2.065439001230   129.11241847   179.88220751
 H      2   1   3     2.083817445303   111.24018783   232.51000086

---------------------
BASIS SET INFORMATION
---------------------
There are 3 groups of distinct atoms

 Group   1 Type C   : 11s6p2d1f contracted to 5s3p2d1f pattern {62111/411/11/1}
 Group   2 Type O   : 11s6p2d1f contracted to 5s3p2d1f pattern {62111/411/11/1}
 Group   3 Type H   : 5s2p1d contracted to 3s2p1d pattern {311/11/1}

Atom   0C    basis set group =>   1
Atom   1C    basis set group =>   1
Atom   2C    basis set group =>   1
Atom   3C    basis set group =>   1
Atom   4C    basis set group =>   1
Atom   5C    basis set group =>   1
Atom   6O    basis set group =>   2
Atom   7H    basis set group =>   3
Atom   8H    basis set group =>   3
Atom   9H    basis set group =>   3
Atom  10H    basis set group =>   3
Atom  11H    basis set group =>   3
Atom  12H    basis set group =>   3
Atom  13H    basis set group =>   3
Atom  14H    basis set group =>   3
Atom  15H    basis set group =>   3
---------------------------------
AUXILIARY/C BASIS SET INFORMATION
---------------------------------
There are 3 groups of distinct atoms

 Group   1 Type C   : 8s6p5d3f1g contracted to 8s6p4d3f1g pattern {11111111/111111/2111/111/1}
 Group   2 Type O   : 8s6p5d3f1g contracted to 8s6p4d3f1g pattern {11111111/111111/2111/111/1}
 Group   3 Type H   : 4s3p2d1f contracted to 4s3p2d1f pattern {1111/111/11/1}

Atom   0C    basis set group =>   1
Atom   1C    basis set group =>   1
Atom   2C    basis set group =>   1
Atom   3C    basis set group =>   1
Atom   4C    basis set group =>   1
Atom   5C    basis set group =>   1
Atom   6O    basis set group =>   2
Atom   7H    basis set group =>   3
Atom   8H    basis set group =>   3
Atom   9H    basis set group =>   3
Atom  10H    basis set group =>   3
Atom  11H    basis set group =>   3
Atom  12H    basis set group =>   3
Atom  13H    basis set group =>   3
Atom  14H    basis set group =>   3
Atom  15H    basis set group =>   3

Checking for AutoStart:
The File: calc.gbw exists
Trying to determine its content:
     ... Fine, the file contains calculation information
     ... Fine, the calculation information was read
     ... Fine, the file contains a basis set
     ... Fine, the basis set was read
     ... Fine, the file contains a geometry
     ... Fine, the geometry was read
     ... Fine, the file contains a set of orbitals
     ... Fine, the orbitals can be read
     => possible old guess file was deleted
     => GBW file was renamed to GES file
     => GES file is set as startup file
     => Guess is set to MORead
     ... now leaving AutoStart


           ************************************************************
           *        Program running with 8 parallel MPI-processes     *
           *              working on a common directory               *
           ************************************************************
------------------------------------------------------------------------------
                             ORCA STARTUP CALCULATIONS
------------------------------------------------------------------------------
------------------------------------------------------------------------------
                   ___                                                        
                  /   \      - P O W E R E D   B Y -                         
                 /     \                                                     
                 |  |  |   _    _      __       _____    __    __             
                 |  |  |  | |  | |    /  \     |  _  \  |  |  /  |          
                  \  \/   | |  | |   /    \    | | | |  |  | /  /          
                 / \  \   | |__| |  /  /\  \   | |_| |  |  |/  /          
                |  |  |   |  __  | /  /__\  \  |    /   |      \           
                |  |  |   | |  | | |   __   |  |    \   |  |\   \          
                \     /   | |  | | |  |  |  |  | |\  \  |  | \   \       
                 \___/    |_|  |_| |__|  |__|  |_| \__\ |__|  \__/        
                                                                              
                      - O R C A' S   B I G   F R I E N D -                    
                                      &                                       
                       - I N T E G R A L  F E E D E R -                       
                                                                              
 v1 FN, 2020, v2 2021, v3 2022-2024                                           
------------------------------------------------------------------------------


----------------------
SHARK INTEGRAL PACKAGE
----------------------

Number of atoms                             ...     16
Number of basis functions                   ...    343
Number of shells                            ...    131
Maximum angular momentum                    ...      3
Integral batch strategy                     ... SHARK/LIBINT Hybrid
RI-J (if used) integral strategy            ... SPLIT-RIJ (Revised 2003 algorithm where possible)
Printlevel                                  ...      1
Contraction scheme used                     ... SEGMENTED contraction
Prescreening option                         ... SCHWARTZ
   Thresh                                   ... 1.000e-10
   Tcut                                     ... 1.000e-11
   Tpresel                                  ... 1.000e-11 
Coulomb Range Separation                    ... NOT USED
Exchange Range Separation                   ... NOT USED
Multipole approximations                    ... NOT USED
Finite Nucleus Model                        ... NOT USED
CABS basis                                  ... NOT available
Auxiliary Coulomb fitting basis             ... NOT available
Auxiliary J/K fitting basis                 ... NOT available
Auxiliary Correlation fitting basis         ... AVAILABLE
   # of basis functions in Aux-C            ...    802
   # of shells in Aux-C                     ...    244
   Maximum angular momentum in Aux-C        ...      4
Auxiliary 'external' fitting basis          ... NOT available

Checking pre-screening integrals            ... done (  0.0 sec) Dimension = 131
Check shell pair data                       ... done (  0.0 sec)
Shell pair information
Shell pair cut-off parameter TPreSel        ...   1.0e-11
Total number of shell pairs                 ...      8646
Shell pairs after pre-screening             ...      7978
Total number of primitive shell pairs       ...     22759
Primitive shell pairs kept                  ...     16516
          la=0 lb=0:   1773 shell pairs
          la=1 lb=0:   2240 shell pairs
          la=1 lb=1:    734 shell pairs
          la=2 lb=0:   1278 shell pairs
          la=2 lb=1:    834 shell pairs
          la=2 lb=2:    250 shell pairs
          la=3 lb=0:    420 shell pairs
          la=3 lb=1:    264 shell pairs
          la=3 lb=2:    157 shell pairs
          la=3 lb=3:     28 shell pairs

Calculating one electron integrals          ... done (  0.0 sec)
Calculating RI/C V-Matrix + Cholesky decomp.... done (  0.1 sec)
Calculating Nuclear repulsion               ... done (  0.0 sec) ENN=    304.016088320622 Eh

Diagonalization of the overlap matrix:
Smallest eigenvalue                        ... 3.898e-05
Time for diagonalization                   ...    0.024 sec
Threshold for overlap eigenvalues          ... 1.000e-07
Number of eigenvalues below threshold      ... 0
Time for construction of square roots      ...    0.039 sec
Total time needed                          ...    0.065 sec

-------------------
DFT GRID GENERATION
-------------------

General Integration Accuracy     IntAcc      ... 4.388
Radial Grid Type                 RadialGrid  ... OptM3 with GC (2021)
Angular Grid (max. ang.)         AngularGrid ... 4 (Lebedev-302)
Angular grid pruning method      GridPruning ... 4 (adaptive)
Weight generation scheme         WeightScheme... mBecke (2022)
Basis function cutoff            BFCut       ... 1.0000e-10
Integration weight cutoff        WCut        ... 1.0000e-14
Partially contracted basis set               ... off
Rotationally invariant grid construction     ... off
Angular grids for H and He will be reduced by one unit

Total number of grid points                  ...    71097
Total number of batches                      ...     1118
Average number of points per batch           ...       63
Average number of grid points per atom       ...     4444
Initializing property integral containers    ... done (  0.0 sec)

SHARK setup successfully completed in   1.1 seconds

Maximum memory used throughout the entire STARTUP-calculation: 26.8 MB


           ************************************************************
           *        Program running with 8 parallel MPI-processes     *
           *              working on a common directory               *
           ************************************************************
-------------------------------------------------------------------------------
                                 ORCA GUESS
                   Start orbitals & Density for SCF / CASSCF
-------------------------------------------------------------------------------

------------
SCF SETTINGS
------------
Hamiltonian:
 Ab initio Hamiltonian  Method          .... Hartree-Fock(GTOs)


General Settings:
 Integral files         IntName         .... calc
 Hartree-Fock type      HFTyp           .... RHF
 Total Charge           Charge          ....    1
 Multiplicity           Mult            ....    1
 Number of Electrons    NEL             ....   52
 Basis Dimension        Dim             ....  343
 Nuclear Repulsion      ENuc            ....    304.0160883206 Eh

Convergence Acceleration:
 AO-DIIS                CNVDIIS         .... on
   Start iteration      DIISMaxIt       ....    12
   Startup error        DIISStart       ....  0.200000
   # of expansion vecs  DIISMaxEq       ....     5
   Bias factor          DIISBfac        ....   1.050
   Max. coefficient     DIISMaxC        ....  10.000
 MO-DIIS                CNVKDIIS        .... off
 Trust-Rad. Augm. Hess. CNVTRAH         .... auto
   Auto Start mean grad. ratio tolernc. ....  1.125000
   Auto Start start iteration           ....     1
   Auto Start num. interpolation iter.  ....    10
   Max. Number of Micro iterations      ....    24
   Max. Number of Macro iterations      .... Maxiter - #DIIS iter
   Number of Davidson start vectors     ....     2
   Converg. threshold    (grad. norm)   ....   5.000e-05
   Grad. Scal. Fac. for Micro threshold ....   0.100
   Minimum threshold for Micro iter.    ....   1.000e-02
   NR start threshold (gradient norm)   ....   1.000e-04
   Initial trust radius                 ....   0.400
   Minimum AH scaling param. (alpha)    ....   1.000
   Maximum AH scaling param. (alpha)    .... 1000.000
   Quad. conv. algorithm                .... NR
   White noise on init. David. guess    .... on
   Maximum white noise                  ....   0.010
   Pseudo random numbers                .... off
   Inactive MOs                         .... canonical
   Orbital update algorithm             .... Taylor
   Preconditioner                       .... Diag
   Full preconditioner red. dimension   ....   250
 SOSCF                  CNVSOSCF        .... on
   Start iteration      SOSCFMaxIt      ....   150
   Startup grad/error   SOSCFStart      ....  0.003300
   Hessian update       SOSCFHessUp     .... L-BFGS
 Level Shifting         CNVShift        .... on
   Level shift para.    LevelShift      ....    0.2500
   Turn off err/grad.   ShiftErr        ....    0.0010
 Zerner damping         CNVZerner       .... off
 Static damping         CNVDamp         .... on
   Fraction old density DampFac         ....    0.7000
   Max. Damping (<1)    DampMax         ....    0.9800
   Min. Damping (>=0)   DampMin         ....    0.0000
   Turn off err/grad.   DampErr         ....    0.1000

SCF Procedure:
 Maximum # iterations   MaxIter         ....   125
 SCF integral mode      SCFMode         .... Direct
   Integral package                     .... SHARK and LIBINT hybrid scheme
 Reset frequency        DirectResetFreq ....    20
 Integral Threshold     Thresh          ....  1.000e-10 Eh
 Primitive CutOff       TCut            ....  1.000e-11 Eh

Convergence Tolerance:
 Convergence Check Mode ConvCheckMode   .... Total+1el-Energy
 Convergence forced     ConvForced      .... 1
 Energy Change          TolE            ....  1.000e-06 Eh
 1-El. energy change                    ....  1.000e-03 Eh
 Orbital Gradient       TolG            ....  5.000e-05
 Orbital Rotation angle TolX            ....  5.000e-05
 DIIS Error             TolErr          ....  1.000e-06

---------------------
INITIAL GUESS: MOREAD
---------------------
Guess MOs are being read from file: calc.ges
Input Geometry matches current geometry (good)
Input basis set matches current basis set (good)
Occupation numbers will be reassigned to an Aufbau configuration
MOs were renormalized
MOs were reorthogonalized (Cholesky)
                      ------------------
                      INITIAL GUESS DONE (   0.1 sec)
                      ------------------
             **** ENERGY FILE WAS UPDATED (calc.en.tmp) ****
Finished Guess after   0.3 sec
Maximum memory used throughout the entire GUESS-calculation: 18.6 MB


           ************************************************************
           *        Program running with 8 parallel MPI-processes     *
           *              working on a common directory               *
           ************************************************************

-------------------------------------------------------------------------------------------
                                      ORCA LEAN-SCF
                              memory conserving SCF solver
-------------------------------------------------------------------------------------------

--------------------
CPCM SOLVATION MODEL
--------------------
CPCM parameters:
  Epsilon                                         ...      16.7000
  Refrac                                          ...       1.2750
  Rsolv                                           ...       1.3000
  Surface type                                    ... GAUSSIAN VDW
  Discretization scheme                           ... Constant charge density
    Threshold for H atoms                         ...       5.0000 (charges/Ang^2)
    Threshold for non-H atoms                     ...       5.0000 (charges/Ang^2)
  Epsilon function type                           ...         CPCM
Solvent:                                          ... CUSTOM
Radii:
  Scheme                                          ... Element-dependent radii
  Radius for C  used is    3.8550 Bohr (=   2.0400 Ang.)
  Radius for O  used is    3.4469 Bohr (=   1.8240 Ang.)
  Radius for H  used is    2.4944 Bohr (=   1.3200 Ang.)
Calculating surface                               ...        done! (  0.0s)
Cavity surface points                             ...         1482
Cavity Volume                                     ...     909.3253
Cavity Surface-area                               ...     530.7220
Calculating surface distance matrix               ...        done! (  0.0s)
Performing Cholesky decomposition & store         ...        done! (  0.1s)
Overall time for CPCM initialization              ...                 0.2s

----------------------------------------D-I-I-S--------------------------------------------
Iteration    Energy (Eh)           Delta-E    RMSDP     MaxDP     DIISErr   Damp  Time(sec)
-------------------------------------------------------------------------------------------
               ***  Starting incremental Fock matrix formation  ***
                              *** Initializing SOSCF ***
---------------------------------------S-O-S-C-F--------------------------------------
Iteration    Energy (Eh)           Delta-E    RMSDP     MaxDP     MaxGrad    Time(sec)
--------------------------------------------------------------------------------------
    1    -307.2633047441923395     0.00e+00  3.34e-05  8.83e-04  4.39e-05     5.8
               *** Restarting incremental Fock matrix formation ***
    2    -307.2633084662097076    -3.72e-06  1.84e-05  5.78e-04  8.06e-05     5.7
    3    -307.2633092259131331    -7.60e-07  9.90e-06  2.69e-04  4.03e-05     4.3
                 **** Energy Check signals convergence ****

               *****************************************************
               *                     SUCCESS                       *
               *           SCF CONVERGED AFTER   3 CYCLES          *
               *****************************************************

             **** ENERGY FILE WAS UPDATED (calc.en.tmp) ****

----------------
TOTAL SCF ENERGY
----------------

Total Energy       :       -307.26330922591313 Eh           -8361.05971 eV

Components:
Nuclear Repulsion  :        304.01608832062169 Eh            8272.69834 eV
Electronic Energy  :       -611.19457733682975 Eh          -16631.44998 eV
One Electron Energy:      -1007.74423844009152 Eh          -27422.11484 eV
Two Electron Energy:        396.54966110326177 Eh           10790.66487 eV
CPCM Dielectric    :         -0.08482020970512 Eh              -2.30808 eV

Virial components:
Potential Energy   :       -613.96201000292399 Eh          -16706.75565 eV
Kinetic Energy     :        306.69870077701091 Eh            8345.69594 eV
Virial Ratio       :          2.00184092220629

CPCM Solvation Model Properties:
Surface-charge          :         -1.01580696107429
Corrected charge        :         -1.00000000000000
Outlying charge corr.   :          0.00001865211300 Eh               0.00051 eV
Free-energy (cav+disp)  :  This term is not implemented in the current solvation scheme

---------------
SCF CONVERGENCE
---------------

  Last Energy change         ...    7.5970e-07  Tolerance :   1.0000e-06
  Last MAX-Density change    ...    2.6884e-04  Tolerance :   1.0000e-05
  Last RMS-Density change    ...    9.9026e-06  Tolerance :   1.0000e-06
  Last DIIS Error            ...    5.6581e-04  Tolerance :   1.0000e-06
  Last Orbital Gradient      ...    4.0257e-05  Tolerance :   5.0000e-05
  Last Orbital Rotation      ...    1.1776e-04  Tolerance :   5.0000e-05


----------------
ORBITAL ENERGIES
----------------

  NO   OCC          E(Eh)            E(eV) 
   0   2.0000     -20.677567      -562.6652 
   1   2.0000     -11.408082      -310.4297 
   2   2.0000     -11.346073      -308.7423 
   3   2.0000     -11.341653      -308.6221 
   4   2.0000     -11.277311      -306.8712 
   5   2.0000     -11.259506      -306.3867 
   6   2.0000     -11.251862      -306.1787 
   7   2.0000      -1.523684       -41.4616 
   8   2.0000      -1.171515       -31.8785 
   9   2.0000      -1.098363       -29.8880 
  10   2.0000      -1.017019       -27.6745 
  11   2.0000      -0.949423       -25.8351 
  12   2.0000      -0.849383       -23.1129 
  13   2.0000      -0.818240       -22.2654 
  14   2.0000      -0.766881       -20.8679 
  15   2.0000      -0.717597       -19.5268 
  16   2.0000      -0.661633       -18.0040 
  17   2.0000      -0.639597       -17.4043 
  18   2.0000      -0.611099       -16.6288 
  19   2.0000      -0.606674       -16.5085 
  20   2.0000      -0.597632       -16.2624 
  21   2.0000      -0.570987       -15.5373 
  22   2.0000      -0.560762       -15.2591 
  23   2.0000      -0.541715       -14.7408 
  24   2.0000      -0.526064       -14.3149 
  25   2.0000      -0.429725       -11.6934 
  26   0.0000       0.016033         0.4363 
  27   0.0000       0.130062         3.5392 
  28   0.0000       0.157583         4.2881 
  29   0.0000       0.166845         4.5401 
  30   0.0000       0.170491         4.6393 
  31   0.0000       0.173540         4.7223 
  32   0.0000       0.191804         5.2192 
  33   0.0000       0.203181         5.5288 
  34   0.0000       0.214512         5.8372 
  35   0.0000       0.219541         5.9740 
  36   0.0000       0.220759         6.0072 
*Only the first 10 virtual orbitals were printed.

                    ********************************
                    * MULLIKEN POPULATION ANALYSIS *
                    ********************************

-----------------------
MULLIKEN ATOMIC CHARGES
-----------------------
   0 C :   -0.208235
   1 C :    0.313905
   2 C :    0.066470
   3 C :   -0.191678
   4 C :   -0.160988
   5 C :    0.344081
   6 O :   -0.312102
   7 H :    0.095461
   8 H :    0.093417
   9 H :    0.103356
  10 H :    0.120424
  11 H :    0.116855
  12 H :    0.123879
  13 H :    0.173516
  14 H :    0.188869
  15 H :    0.132768
Sum of atomic charges:    1.0000000

--------------------------------
MULLIKEN REDUCED ORBITAL CHARGES
--------------------------------
  0 C s       :     3.133828  s :     3.133828
      pz      :     0.997089  p :     2.988628
      px      :     0.920445
      py      :     1.071093
      dz2     :     0.026712  d :     0.081612
      dxz     :     0.016338
      dyz     :     0.006208
      dx2y2   :     0.011284
      dxy     :     0.021071
      f0      :     0.000727  f :     0.004166
      f+1     :     0.000969
      f-1     :     0.000131
      f+2     :     0.000752
      f-2     :     0.000350
      f+3     :     0.000801
      f-3     :     0.000436

  1 C s       :     2.954731  s :     2.954731
      pz      :     1.051652  p :     2.536895
      px      :     0.838076
      py      :     0.647167
      dz2     :     0.044829  d :     0.181676
      dxz     :     0.027281
      dyz     :     0.028278
      dx2y2   :     0.032049
      dxy     :     0.049239
      f0      :     0.001495  f :     0.012793
      f+1     :     0.001530
      f-1     :     0.001089
      f+2     :     0.000852
      f-2     :     0.002303
      f+3     :     0.002676
      f-3     :     0.002847

  2 C s       :     3.241544  s :     3.241544
      pz      :     0.630112  p :     2.518313
      px      :     0.960368
      py      :     0.927833
      dz2     :     0.011113  d :     0.162698
      dxz     :     0.029210
      dyz     :     0.028853
      dx2y2   :     0.037505
      dxy     :     0.056017
      f0      :     0.001309  f :     0.010975
      f+1     :     0.001060
      f-1     :     0.001137
      f+2     :     0.000818
      f-2     :     0.001575
      f+3     :     0.002734
      f-3     :     0.002342

  3 C s       :     3.159331  s :     3.159331
      pz      :     1.066313  p :     2.951728
      px      :     1.062804
      py      :     0.822611
      dz2     :     0.013292  d :     0.076675
      dxz     :     0.018893
      dyz     :     0.008463
      dx2y2   :     0.015033
      dxy     :     0.020994
      f0      :     0.000240  f :     0.003944
      f+1     :     0.000760
      f-1     :     0.000509
      f+2     :     0.000242
      f-2     :     0.000295
      f+3     :     0.000852
      f-3     :     0.001045

  4 C s       :     3.077445  s :     3.077445
      pz      :     1.075592  p :     2.959589
      px      :     0.992005
      py      :     0.891992
      dz2     :     0.007486  d :     0.115226
      dxz     :     0.015408
      dyz     :     0.007807
      dx2y2   :     0.046312
      dxy     :     0.038213
      f0      :     0.001443  f :     0.008727
      f+1     :     0.001048
      f-1     :     0.000876
      f+2     :     0.000690
      f-2     :     0.000606
      f+3     :     0.002374
      f-3     :     0.001691

  5 C s       :     3.142507  s :     3.142507
      pz      :     0.547280  p :     2.323407
      px      :     0.777038
      py      :     0.999089
      dz2     :     0.012253  d :     0.173599
      dxz     :     0.028914
      dyz     :     0.032268
      dx2y2   :     0.046130
      dxy     :     0.054034
      f0      :     0.001483  f :     0.016406
      f+1     :     0.002554
      f-1     :     0.000901
      f+2     :     0.002738
      f-2     :     0.001243
      f+3     :     0.004171
      f-3     :     0.003317

  6 O s       :     3.784601  s :     3.784601
      pz      :     1.637679  p :     4.477925
      px      :     1.286841
      py      :     1.553406
      dz2     :     0.005967  d :     0.047235
      dxz     :     0.008435
      dyz     :     0.004530
      dx2y2   :     0.012627
      dxy     :     0.015676
      f0      :     0.000302  f :     0.002341
      f+1     :     0.000424
      f-1     :     0.000206
      f+2     :     0.000253
      f-2     :     0.000250
      f+3     :     0.000469
      f-3     :     0.000437

  7 H s       :     0.862758  s :     0.862758
      pz      :     0.007755  p :     0.039728
      px      :     0.013883
      py      :     0.018090
      dz2     :     0.000237  d :     0.002053
      dxz     :     0.000245
      dyz     :     0.000366
      dx2y2   :     0.000609
      dxy     :     0.000595

  8 H s       :     0.865440  s :     0.865440
      pz      :     0.023489  p :     0.039100
      px      :     0.008424
      py      :     0.007187
      dz2     :     0.000766  d :     0.002042
      dxz     :     0.000648
      dyz     :     0.000537
      dx2y2   :     0.000021
      dxy     :     0.000071

  9 H s       :     0.856065  s :     0.856065
      pz      :     0.008968  p :     0.038530
      px      :     0.011105
      py      :     0.018457
      dz2     :     0.000280  d :     0.002049
      dxz     :     0.000210
      dyz     :     0.000432
      dx2y2   :     0.000543
      dxy     :     0.000583

 10 H s       :     0.837614  s :     0.837614
      pz      :     0.019916  p :     0.039854
      px      :     0.011249
      py      :     0.008689
      dz2     :     0.000684  d :     0.002108
      dxz     :     0.000571
      dyz     :     0.000461
      dx2y2   :     0.000173
      dxy     :     0.000219

 11 H s       :     0.843376  s :     0.843376
      pz      :     0.008100  p :     0.037698
      px      :     0.017794
      py      :     0.011805
      dz2     :     0.000221  d :     0.002070
      dxz     :     0.000399
      dyz     :     0.000226
      dx2y2   :     0.000644
      dxy     :     0.000580

 12 H s       :     0.834304  s :     0.834304
      pz      :     0.017085  p :     0.039695
      px      :     0.014927
      py      :     0.007683
      dz2     :     0.000590  d :     0.002122
      dxz     :     0.000610
      dyz     :     0.000334
      dx2y2   :     0.000262
      dxy     :     0.000327

 13 H s       :     0.783942  s :     0.783942
      pz      :     0.010485  p :     0.040465
      px      :     0.018235
      py      :     0.011745
      dz2     :     0.000252  d :     0.002077
      dxz     :     0.000444
      dyz     :     0.000166
      dx2y2   :     0.000624
      dxy     :     0.000591

 14 H s       :     0.775037  s :     0.775037
      pz      :     0.003979  p :     0.033948
      px      :     0.013398
      py      :     0.016570
      dz2     :     0.000255  d :     0.002146
      dxz     :     0.000192
      dyz     :     0.000152
      dx2y2   :     0.000773
      dxy     :     0.000775

 15 H s       :     0.822441  s :     0.822441
      pz      :     0.027432  p :     0.042160
      px      :     0.009827
      py      :     0.004901
      dz2     :     0.000877  d :     0.002631
      dxz     :     0.000959
      dyz     :     0.000629
      dx2y2   :     0.000047
      dxy     :     0.000119


                     *******************************
                     * LOEWDIN POPULATION ANALYSIS *
                     *******************************

----------------------
LOEWDIN ATOMIC CHARGES
----------------------
   0 C :    0.056658
   1 C :   -0.045608
   2 C :    0.083985
   3 C :    0.065679
   4 C :   -0.000110
   5 C :    0.110284
   6 O :    0.338315
   7 H :    0.032161
   8 H :    0.027796
   9 H :    0.028492
  10 H :    0.046100
  11 H :    0.037118
  12 H :    0.049289
  13 H :    0.040369
  14 H :    0.063185
  15 H :    0.066286

-------------------------------
LOEWDIN REDUCED ORBITAL CHARGES
-------------------------------
  0 C s       :     2.701409  s :     2.701409
      pz      :     0.978233  p :     2.919969
      px      :     0.931430
      py      :     1.010306
      dz2     :     0.092001  d :     0.292838
      dxz     :     0.061602
      dyz     :     0.018353
      dx2y2   :     0.038363
      dxy     :     0.082519
      f0      :     0.003995  f :     0.029126
      f+1     :     0.005780
      f-1     :     0.002130
      f+2     :     0.006284
      f-2     :     0.003213
      f+3     :     0.005210
      f-3     :     0.002516

  1 C s       :     2.695714  s :     2.695714
      pz      :     1.020833  p :     2.676953
      px      :     0.889291
      py      :     0.766829
      dz2     :     0.132212  d :     0.590331
      dxz     :     0.083843
      dyz     :     0.079183
      dx2y2   :     0.121167
      dxy     :     0.173926
      f0      :     0.007939  f :     0.082611
      f+1     :     0.008584
      f-1     :     0.008398
      f+2     :     0.005610
      f-2     :     0.014798
      f+3     :     0.018402
      f-3     :     0.018881

  2 C s       :     2.726283  s :     2.726283
      pz      :     0.611884  p :     2.613861
      px      :     1.004306
      py      :     0.997671
      dz2     :     0.044643  d :     0.519501
      dxz     :     0.082985
      dyz     :     0.087587
      dx2y2   :     0.131250
      dxy     :     0.173037
      f0      :     0.004384  f :     0.056369
      f+1     :     0.004182
      f-1     :     0.004875
      f+2     :     0.006082
      f-2     :     0.008135
      f+3     :     0.016308
      f-3     :     0.012405

  3 C s       :     2.691427  s :     2.691427
      pz      :     1.005340  p :     2.930249
      px      :     0.998945
      py      :     0.925964
      dz2     :     0.049371  d :     0.283232
      dxz     :     0.060227
      dyz     :     0.030070
      dx2y2   :     0.061359
      dxy     :     0.082206
      f0      :     0.001758  f :     0.029412
      f+1     :     0.004468
      f-1     :     0.004873
      f+2     :     0.003364
      f-2     :     0.002541
      f+3     :     0.005469
      f-3     :     0.006941

  4 C s       :     2.717922  s :     2.717922
      pz      :     0.936650  p :     2.897720
      px      :     0.994207
      py      :     0.966862
      dz2     :     0.027847  d :     0.342426
      dxz     :     0.034525
      dyz     :     0.026266
      dx2y2   :     0.136868
      dxy     :     0.116919
      f0      :     0.003039  f :     0.042042
      f+1     :     0.002423
      f-1     :     0.003448
      f+2     :     0.004392
      f-2     :     0.002975
      f+3     :     0.015686
      f-3     :     0.010079

  5 C s       :     2.756657  s :     2.756657
      pz      :     0.554640  p :     2.446753
      px      :     0.855052
      py      :     1.037061
      dz2     :     0.059096  d :     0.588136
      dxz     :     0.088516
      dyz     :     0.089329
      dx2y2   :     0.139334
      dxy     :     0.211861
      f0      :     0.005931  f :     0.098170
      f+1     :     0.013349
      f-1     :     0.003945
      f+2     :     0.017857
      f-2     :     0.008859
      f+3     :     0.026571
      f-3     :     0.021657

  6 O s       :     3.236923  s :     3.236923
      pz      :     1.504498  p :     4.311205
      px      :     1.314998
      py      :     1.491709
      dz2     :     0.010175  d :     0.106281
      dxz     :     0.017904
      dyz     :     0.009514
      dx2y2   :     0.030319
      dxy     :     0.038368
      f0      :     0.000550  f :     0.007277
      f+1     :     0.000613
      f-1     :     0.000314
      f+2     :     0.000611
      f-2     :     0.001072
      f+3     :     0.002040
      f-3     :     0.002077

  7 H s       :     0.797796  s :     0.797796
      pz      :     0.036449  p :     0.142480
      px      :     0.047304
      py      :     0.058726
      dz2     :     0.002748  d :     0.027563
      dxz     :     0.003528
      dyz     :     0.005358
      dx2y2   :     0.008747
      dxy     :     0.007182

  8 H s       :     0.803148  s :     0.803148
      pz      :     0.068854  p :     0.141525
      px      :     0.035852
      py      :     0.036819
      dz2     :     0.009412  d :     0.027530
      dxz     :     0.008238
      dyz     :     0.008485
      dx2y2   :     0.000358
      dxy     :     0.001037

  9 H s       :     0.801812  s :     0.801812
      pz      :     0.038700  p :     0.142030
      px      :     0.043455
      py      :     0.059875
      dz2     :     0.003847  d :     0.027666
      dxz     :     0.003028
      dyz     :     0.005661
      dx2y2   :     0.007869
      dxy     :     0.007261

 10 H s       :     0.784912  s :     0.784912
      pz      :     0.061938  p :     0.141575
      px      :     0.044989
      py      :     0.034648
      dz2     :     0.008781  d :     0.027413
      dxz     :     0.007433
      dyz     :     0.006055
      dx2y2   :     0.002519
      dxy     :     0.002625

 11 H s       :     0.795326  s :     0.795326
      pz      :     0.037807  p :     0.139955
      px      :     0.057100
      py      :     0.045048
      dz2     :     0.002735  d :     0.027601
      dxz     :     0.006226
      dyz     :     0.003153
      dx2y2   :     0.008399
      dxy     :     0.007088

 12 H s       :     0.780861  s :     0.780861
      pz      :     0.056383  p :     0.142490
      px      :     0.052325
      py      :     0.033782
      dz2     :     0.008340  d :     0.027361
      dxz     :     0.006799
      dyz     :     0.004415
      dx2y2   :     0.003637
      dxy     :     0.004169

 13 H s       :     0.785929  s :     0.785929
      pz      :     0.044460  p :     0.146944
      px      :     0.063528
      py      :     0.038957
      dz2     :     0.003441  d :     0.026758
      dxz     :     0.006539
      dyz     :     0.002497
      dx2y2   :     0.007000
      dxy     :     0.007280

 14 H s       :     0.782884  s :     0.782884
      pz      :     0.016908  p :     0.129801
      px      :     0.052450
      py      :     0.060444
      dz2     :     0.002979  d :     0.024131
      dxz     :     0.002399
      dyz     :     0.002238
      dx2y2   :     0.006984
      dxy     :     0.009531

 15 H s       :     0.767966  s :     0.767966
      pz      :     0.078029  p :     0.138193
      px      :     0.034881
      py      :     0.025284
      dz2     :     0.010666  d :     0.027555
      dxz     :     0.009068
      dyz     :     0.006504
      dx2y2   :     0.000414
      dxy     :     0.000903


                      *****************************
                      * MAYER POPULATION ANALYSIS *
                      *****************************

  NA   - Mulliken gross atomic population
  ZA   - Total nuclear charge
  QA   - Mulliken gross atomic charge
  VA   - Mayer's total valence
  BVA  - Mayer's bonded valence
  FA   - Mayer's free valence

  ATOM       NA         ZA         QA         VA         BVA        FA
  0 C      6.2082     6.0000    -0.2082     3.9683     3.9683     0.0000
  1 C      5.6861     6.0000     0.3139     3.7173     3.7173    -0.0000
  2 C      5.9335     6.0000     0.0665     3.7984     3.7984    -0.0000
  3 C      6.1917     6.0000    -0.1917     3.9230     3.9230    -0.0000
  4 C      6.1610     6.0000    -0.1610     3.8688     3.8688     0.0000
  5 C      5.6559     6.0000     0.3441     3.8295     3.8295    -0.0000
  6 O      8.3121     8.0000    -0.3121     2.2075     2.2075    -0.0000
  7 H      0.9045     1.0000     0.0955     1.0051     1.0051     0.0000
  8 H      0.9066     1.0000     0.0934     1.0076     1.0076     0.0000
  9 H      0.8966     1.0000     0.1034     1.0047     1.0047     0.0000
 10 H      0.8796     1.0000     0.1204     0.9992     0.9992    -0.0000
 11 H      0.8831     1.0000     0.1169     0.9971     0.9971    -0.0000
 12 H      0.8761     1.0000     0.1239     0.9952     0.9952    -0.0000
 13 H      0.8265     1.0000     0.1735     0.9908     0.9908     0.0000
 14 H      0.8111     1.0000     0.1889     0.9784     0.9784     0.0000
 15 H      0.8672     1.0000     0.1328     1.0057     1.0057     0.0000

  Mayer bond orders larger than 0.100000
B(  0-C ,  1-C ) :   0.9427 B(  0-C ,  7-H ) :   0.9919 B(  0-C ,  8-H ) :   0.9857 
B(  0-C ,  9-H ) :   0.9959 B(  1-C ,  2-C ) :   1.0064 B(  1-C ,  6-O ) :   0.7839 
B(  1-C , 15-H ) :   0.9715 B(  2-C ,  3-C ) :   0.9621 B(  2-C ,  4-C ) :   1.5956 
B(  2-C ,  5-C ) :   0.1075 B(  3-C , 10-H ) :   0.9796 B(  3-C , 11-H ) :   0.9979 
B(  3-C , 12-H ) :   0.9735 B(  4-C ,  5-C ) :   1.3282 B(  4-C , 13-H ) :   0.9569 
B(  5-C ,  6-O ) :   1.3631 B(  5-C , 14-H ) :   0.9584 

-------
TIMINGS
-------

Total SCF time: 0 days 0 hours 0 min 16 sec 

Total time                  ....      16.351 sec
Sum of individual times     ....      16.305 sec  ( 99.7%)

SCF preparation             ....       0.395 sec  (  2.4%)
Fock matrix formation       ....      15.324 sec  ( 93.7%)
  Startup                   ....       0.056 sec  (  0.4% of F)
  Coulomb+Exchange Fock     ....      14.439 sec  ( 94.2% of F)
  CPCM terms                ....       0.647 sec  (  4.2% of F)
Diagonalization             ....       0.000 sec  (  0.0%)
Density matrix formation    ....       0.118 sec  (  0.7%)
Total Energy calculation    ....       0.010 sec  (  0.1%)
Population analysis         ....       0.033 sec  (  0.2%)
Orbital Transformation      ....       0.108 sec  (  0.7%)
Orbital Orthonormalization  ....       0.000 sec  (  0.0%)
DIIS solution               ....       0.078 sec  (  0.5%)
SOSCF solution              ....       0.234 sec  (  1.4%)
Finished LeanSCF after  16.4 sec

Maximum memory used throughout the entire LEANSCF-calculation: 25.8 MB


           ************************************************************
           *        Program running with 8 parallel MPI-processes     *
           *              working on a common directory               *
           ************************************************************

------------------------------------------------------------------------------
                         ORCA PROPERTY INTEGRAL CALCULATIONS
------------------------------------------------------------------------------

GBWName                                   ... calc.gbw
Number of atoms                           ...     16
Number of basis functions                 ...    343
Max core memory                           ...   8000 MB

Dipole integrals                          ... YES
Quadrupole integrals                      ...  NO
Linear momentum integrals                 ... YES
Angular momentum integrals                ... YES
Higher moments length integrals           ...  NO
Higher moments velocity integrals         ...  NO
Kinetic energy integrals                  ...  NO
GIAO right hand sides                     ...  NO
GIAO dipole derivative integrals          ...  NO
SOC integrals                             ...  NO
EPR diamagnetic integrals (GIAO)          ...  NO
EPR gauge integrals                       ...  NO
Field gradient integrals                  ...  NO (   0 nuclei)
Spin-dipole/Fermi contact integrals       ...  NO (   0 nuclei)
Contact density integrals                 ...  NO (   0 nuclei)
Nucleus-orbit integrals                   ...  NO (   0 nuclei)
Geometric perturbations                   ...  NO (  16 nuclei)

Choice of electric origin   ... Center of mass
Position of electric origin ... (  5.7374,  0.8078, -0.3866) 
Choice of magnetic origin   ... GIAO
Position of magnetic origin ... (  0.0000,  0.0000,  0.0000) 

Calculating integrals                     ... Electric Dipole (Length)     done (  0.0 sec)
Calculating integrals                     ... Linear Momentum              done (  0.0 sec)
Calculating integrals                     ... Angular Momentum  (ElOri)    done (  0.0 sec)

Property integrals calculated in   0.1 sec

Maximum memory used throughout the entire PROPINT-calculation: 19.8 MB


           ************************************************************
           *        Program running with 8 parallel MPI-processes     *
           *              working on a common directory               *
           ************************************************************


--------------------------------------------------------------------------------
                             ORCA-MATRIX DRIVEN CI
--------------------------------------------------------------------------------


Wavefunction type
-----------------
Correlation treatment                      ...      CCSD     
Single excitations                         ... ON
Orbital optimization                       ... OFF
Calculation of Z vector                    ... OFF
Calculation of Brueckner orbitals          ... OFF
Perturbative triple excitations            ... ON
CPCM scheme                                ... PTES
Calculation of F12 correction              ... OFF
Frozen core treatment                      ... chemical core (14 el)
Reference Wavefunction                     ... RHF
  Internal Orbitals:     7 ...   25 ( 19 MO's/ 38 electrons)
  Virtual  Orbitals:    26 ...  342 (317 MO's              )
Number of AO's                             ...    343
Number of electrons                        ...     52
Number of correlated electrons             ...     38

Algorithmic settings
--------------------
Integral transformation                    ... All integrals via the RI transformation
K(C) Formation                             ... RI-DLPNO
   PNO-Integral Storage                    ... ON DISK
   PNO occupation number cut-off           ... 3.330e-07
   Singles PNO occupation number cut-off   ... 9.990e-09
   PNO Mulliken prescreening cut-off       ... 1.000e-03
   Domain cut-off (Mulliken population)    ... 1.000e-03
   PNO Normalization                       ...    1
Maximum number of iterations               ...        50
Convergence tolerance (max. residuum)      ... 2.500e-05
Level shift for amplitude update           ... 2.000e-01
Maximum number of DIIS vectors             ...         7
DIIS turned on at iteration                ...         0
Damping before turning on DIIS             ...     0.500
Damping after turning on DIIS              ...     0.000
Pair specific amplitude update             ... OFF
Natural orbital iterations                 ... OFF
Perturbative natural orbital generation    ... OFF
Printlevel                                 ... 2

Singles Fock matrix elements calculated using PNOs.

Memory handling:
----------------
Maximum memory for working arrays          ...   8000 MB
Data storage in matrix containers          ... UNCOMPRESSED
Data type for integral storage             ... DOUBLE
In-Core Storage of quantities:
   Amplitudes+Sigma Vector      ... NO
   J+K operators                ... NO
   DIIS vectors                 ... NO
   3-external integrals         ... NO
   4-external integrals         ... NO

Localization treatment:
-----------------------
Localization option                        ...    6
Localization threshhold                    ... -1.0e+00
Using relative localization threshhold     ... 1.0e-08
Neglect threshold for strong pairs         ... 1.000e-04 Eh
Prescreening threshold for very weak pairs ... 1.000e-06 Eh

Initializing the integral package          ... done
Localizing the valence orbitals
Localizing the valence orbitals
------------------------------------------------------------------------------
                           ORCA ORBITAL LOCALIZATION
------------------------------------------------------------------------------

Input orbitals are from                  ... calc.gbw
Output orbitals are to                   ... calc.loc
Max. number of iterations                ... 128
Localizations seeded randomly            ... off
Convergence tolerance                    ... 1.000e-06
Using relative localization threshhold   ... 1.000e-08
Threshold for strong local MOs           ... 9.500e-01
Threshold for bond MOs                   ... 8.500e-01
Operator                                 ... 0
Orbital range for localization           ... 7 to 25
Localization criterion                   ... FOSTER-BOYS (AUGMENTED HESSIAN)
Doing the dipole integrals     ... o.k.
Initial value of the localization sum :   198.830256
ITERATION   0 : L=  232.2813727194 DL=  3.35e+01 (AVERGE_DL)=    0.4422901387 
ITERATION   1 : L=  237.7744621086 DL=  5.49e+00 (AVERGE_DL)=    0.1792298239 
ITERATION   2 : L=  237.9424808246 DL=  1.68e-01 (AVERGE_DL)=    0.0313459023 
ITERATION   3 : L=  237.9538301069 DL=  1.13e-02 (AVERGE_DL)=    0.0081467829 
ITERATION   4 : L=  237.9580144956 DL=  4.18e-03 (AVERGE_DL)=    0.0049467271 
ITERATION   5 : L=  237.9598353797 DL=  1.82e-03 (AVERGE_DL)=    0.0032631955 
ITERATION   6 : L=  237.9606159330 DL=  7.81e-04 (AVERGE_DL)=    0.0021365016 
ITERATION   7 : L=  237.9609472628 DL=  3.31e-04 (AVERGE_DL)=    0.0013919774 
ITERATION   8 : L=  237.9610869661 DL=  1.40e-04 (AVERGE_DL)=    0.0009038684 
ITERATION   9 : L=  237.9611456580 DL=  5.87e-05 (AVERGE_DL)=    0.0005858563 
ITERATION  10 : L=  237.9611702633 DL=  2.46e-05 (AVERGE_DL)=    0.0003793296 
ITERATION  11 : L=  237.9611805650 DL=  1.03e-05 (AVERGE_DL)=    0.0002454459 
ITERATION  12 : L=  237.9611848756 DL=  4.31e-06 (AVERGE_DL)=    0.0001587700 
ITERATION  13 : L=  237.9611866774 DL=  1.80e-06 (AVERGE_DL)=    0.0001026508 
ITERATION  14 : L=  237.9611874303 DL=  7.53e-07 (AVERGE_DL)=    0.0000663550 
LOCALIZATION SUM CONVERGED

------------------------------------------------------
AUGMENTED HESSIAN OPTIMIZATION OF FOSTER-BOYS ORBITALS
------------------------------------------------------

Spin operator:           0
Orbital window:          7 to 25
Number of iterations:    128
Gradient tolerance:      1.000e-06
Number of pairs:         171
Davidson threshold:      2000
Diagonalization method:  LAPACK
Iter:    0   L: 237.9611874303   Grad. norm: 1.799959e-03
   *** Likely close to a maximum now. ***
       Augmented Hessian eigenvalues:  1.09e-06 -4.75e-01 -1.31e+00 -2.96e+00 ... 
Iter:    1   L: 237.9611879772   Grad. norm: 2.745831e-06
Iter:    2   L: 237.9611879772   Grad. norm: 2.837466e-13
LOCALIZATION HAS CONVERGED.

Eigenvalues of the Hessian:
  0 -4.752e-01
  1 -1.311e+00
  2 -2.957e+00
  3 -4.528e+00
  4 -5.794e+00
  5 -7.022e+00
  6 -9.163e+00
  7 -9.467e+00
  8 -1.525e+01
  9 -1.545e+01
    ...


--------------------------------------------------------------------------------
                    LOCALIZED MOLECULAR ORBITAL COMPOSITIONS
--------------------------------------------------------------------------------

The Mulliken populations for each LMO on each atom are computed
The LMO`s will be ordered according to atom index and type
  (A) Strongly localized MO`s have populations of >=0.950 on one atom
  (B) Two center bond orbitals have populations of >=0.850 on two atoms
  (C) Other MO`s are considered to be `delocalized`

FOUND  -   1 strongly local MO`s
       -  18 two center bond MO`s
       -   0 significantly delocalized MO`s

Rather strongly localized orbitals:
MO   7:   6O  -   0.989965
Bond-like localized orbitals:
MO  25:  15H  -   0.430966  and   1C  -   0.580819
MO  24:  14H  -   0.403769  and   5C  -   0.608946
MO  23:  13H  -   0.412027  and   4C  -   0.583659
MO  22:  12H  -   0.443235  and   3C  -   0.562777
MO  21:  11H  -   0.447039  and   3C  -   0.573183
MO  20:  10H  -   0.443673  and   3C  -   0.564496
MO  19:   9H  -   0.452667  and   0C  -   0.563257
MO  18:   8H  -   0.457569  and   0C  -   0.550530
MO  17:   7H  -   0.457809  and   0C  -   0.553497
MO  16:   6O  -   0.747372  and   5C  -   0.255053
MO  15:   6O  -   0.753755  and   5C  -   0.252639
MO  14:   6O  -   0.706587  and   1C  -   0.291235
MO  13:   5C  -   0.549614  and   4C  -   0.480864
MO  12:   4C  -   0.538950  and   2C  -   0.395465
MO  11:   4C  -   0.520412  and   2C  -   0.420423
MO  10:   3C  -   0.404049  and   2C  -   0.607737
MO   9:   2C  -   0.552259  and   1C  -   0.459259
MO   8:   1C  -   0.552684  and   0C  -   0.443558
Localized MO's were stored in: calc.loc

Localizing the core orbitals
------------------------------------------------------------------------------
                           ORCA ORBITAL LOCALIZATION
------------------------------------------------------------------------------

Input orbitals are from                  ... calc.loc
Output orbitals are to                   ... calc.loc
Max. number of iterations                ... 128
Localizations seeded randomly            ... off
Convergence tolerance                    ... 1.000e-06
Using relative localization threshhold   ... 1.000e-08
Threshold for strong local MOs           ... 9.500e-01
Threshold for bond MOs                   ... 8.500e-01
Operator                                 ... 0
Orbital range for localization           ... 0 to 6
Localization criterion                   ... FOSTER-BOYS (AUGMENTED HESSIAN)
Doing the dipole integrals     ... o.k.
Initial value of the localization sum :    65.128025
ITERATION   0 : L=   65.1280281009 DL=  2.77e-06 (AVERGE_DL)=    0.0003630141 
ITERATION   1 : L=   65.1280281009 DL=  0.00e+00 (AVERGE_DL)=    0.0000000000 
LOCALIZATION SUM CONVERGED

------------------------------------------------------
AUGMENTED HESSIAN OPTIMIZATION OF FOSTER-BOYS ORBITALS
------------------------------------------------------

Spin operator:           0
Orbital window:          0 to 6
Number of iterations:    128
Gradient tolerance:      1.000e-06
Number of pairs:         21
Davidson threshold:      2000
Diagonalization method:  LAPACK
Iter:    0   L: 65.1280281009   Grad. norm: 9.803517e-07
   *** Likely close to a maximum now. ***
       Augmented Hessian eigenvalues:  1.49e-14 -2.37e+01 -2.70e+01 -2.84e+01 ... 
Iter:    1   L: 65.1280281009   Grad. norm: 4.719182e-20
LOCALIZATION HAS CONVERGED.

Eigenvalues of the Hessian:
  0 -2.372e+01
  1 -2.700e+01
  2 -2.839e+01
  3 -3.058e+01
  4 -3.119e+01
  5 -3.176e+01
  6 -3.295e+01
  7 -7.091e+01
  8 -7.115e+01
  9 -7.315e+01
    ...


--------------------------------------------------------------------------------
                    LOCALIZED MOLECULAR ORBITAL COMPOSITIONS
--------------------------------------------------------------------------------

The Mulliken populations for each LMO on each atom are computed
The LMO`s will be ordered according to atom index and type
  (A) Strongly localized MO`s have populations of >=0.950 on one atom
  (B) Two center bond orbitals have populations of >=0.850 on two atoms
  (C) Other MO`s are considered to be `delocalized`

FOUND  -   7 strongly local MO`s
       -   0 two center bond MO`s
       -   0 significantly delocalized MO`s

Rather strongly localized orbitals:
MO   6:   6O  -   0.999144
MO   5:   5C  -   1.000193
MO   4:   4C  -   1.001187
MO   3:   3C  -   1.001456
MO   2:   2C  -   1.000893
MO   1:   1C  -   1.002025
MO   0:   0C  -   1.001230
Localized MO's were stored in: calc.loc

Warning: reference  - re-canonicalizations have been set to INT 1 VIRT 1
Warning: internal orbitals are localized - no re-canonicalization of internal orbitals
Warning: UsePNO is turned on - no re-canonicalization of internal and virtual orbitals
Fock densities were made 
Making Fock matrix and reference energy:

--------------------------
CLOSED-SHELL FOCK OPERATOR
--------------------------

MDCI_FockCPCM: ediel   =  -0.084820210000
MDCI_FockCPCM: <VCPCM> =   4.102423735905
Time needed for Fock operator              ...            7.083 sec
Reference energy                           ...   -307.263335034

--------------
DLPNO SETTINGS (2015 fully linear scaling implementation)
--------------

TCutMKN:           1.000e-03
TCutPAO:           1.000e-03
TCutPNO:           3.330e-07
TCutPNOSingles:    9.990e-09
TCutEN:            9.700e-01
TCutPAOExt:        1.000e-01
TCutPairs:         1.000e-04
TCutPre:           1.000e-06
TCutOSV:           1.000e-06
TCutDOij:          1.000e-05
TCutDO:            1.000e-02
TCutC:             1.000e-04
TCutCPAO:          1.000e-03
TCutCMO:           1.000e-03
TScaleDOMP2PreScr: 2.000e+00
TScaleMKNMP2PreScr:1.000e+01
TScalePNOMP2PreScr:1.000e+00
PAO overlap thresh 1.000e-08
Using PNOs for Singles Fock computation
Use new domains
Use fully linear algorithm
TCutTNO:           1.000e-09
TCutMP2Pairs:      1.000e-05
TCutDOStrong:      2.000e-02
TCutDOWeak:        4.000e-02
TCutMKNStrong:     1.000e-02
TCutMKNWeak:       1.000e-01
NTCutTNO:          1

--------------------------
Creating C-PCM containers                  ... ok
Mulliken population of the LMOs            ... ok
Performing proximity check                 ... No problems found
Calculating differential overlap integrals ... ok

--------------------------
ELECTRON PAIR PRESCREENING
--------------------------

Dipole-based pair screening          .... used

   TCutDOij = 1.000000e-05
   TCutPre  = 1.000000e-06
   .... Finished loop over pairs
Total time spent in the prescreening                  ...     0.000 sec
sum of pair energies estimated for screened out pairs ...       0.000000000000 Eh
Thresholds for map construction and integral transformation for crude MP2:
   TCutMKN                    ...     1.0e-02
   TCutDO                     ...     2.0e-02
   TCutPairs                  ...     1.0e-04
   TCutPNO_CrudeMP2           ...     3.3e-07
   TCutPNOSingles_CrudeMP2    ...     1.0e-08
--------------------------------
LOCAL RI TRANSFORMATION (IAVPAO)
--------------------------------

Orbital window:       7 to 25
Number of PAOs:     343
Basis functions:    343 (131 shells)
Aux. functions:     802 (244 shells)
Use SHARK:           on
Have SHARK:         yes

Processing maps (0.0 sec)
Average map sizes:
   Aux shells -> MOs              19.0
   Aux shells -> PAOs            343.0
   MOs        -> AO shells       129.7
   PAOs       -> AO shells       131.0

Calculating integrals (0.6 sec, 39.885 MB)
Sorting integrals (0.1 sec, 39.876 MB)
Total time for the integral transformation: 0.7 sec
--------------------------------
INITIAL GUESS AND PNO GENERATION
--------------------------------

PNO truncation parameters                   .... 
    PAOOverlapThresh   =        1.000e-08

    TCutPairs          =        1.000e-04
    TCutPNO            =        3.330e-07
    TCutPNOSingles     =        9.990e-09
    TCutMP2Pairs       =        1.000e-05
    TCutMKN            =        1.000e-02
    TCutDO             =        2.000e-02

Pair selection                          .... not used
Type of local MP2 treatment                 .... semi-local MP2
Strategy for PNO selection                  .... occupation number selection
Pair density normalization                  .... MP2 norm
Spin component scaling                      .... not used

   .... Finished loop over pairs
Making pair pair interaction lists          ... done

                       ===========================
                        165 OF  190 PAIRS ARE KEPT CCSD PAIRS
                         25 OF  190 PAIRS ARE KEPT MP2 PAIRS FOR (T)
                          0 OF  190 PAIRS ARE SKIPPED
                       ===========================

Total time spent in the initial guess                 ...     1.485 sec
SL-MP2 correlation energy (all non-screened pairs)    ...      -1.145080724892 Eh

Initial PNO correlation energy                        ...      -1.140565172877 Eh
sum of pair energies prescreened and skipped MP2 pairs...       0.000000000000 Eh
sum of pair energies of crude MP2 skipped pairs only  ...       0.000000000000 Eh
sum of MP2 pair energies for pairs that were not kept ...      -0.001430103261 Eh
sum of PNO error estimates for the kept pairs         ...      -0.003085448754 Eh
                                                          --------------------
sum of all corrections                                         -0.004515552015
Initial total correlation energy                               -1.145080724892
Thresholds for map construction and integral transformation for fine MP2 and CCSD(T) calculation:
   TCutMKN   ...     1.0e-03
   TCutDO    ...     1.0e-02
   TCutPairs ...     1.0e-04
   TCutCMO   ...     1.0e-03
   TCutCPAO  ...     1.0e-03

Thresholds for map construction and integral transformation for strong Triples:
   TCutMKN   ...     1.0e-02
   TCutDO    ...     2.0e-02
   TCutCMO   ...     1.0e-03
   TCutCPAO  ...     1.0e-03

Thresholds for map construction and integral transformation for weak Triples:
   TCutMKN   ...     1.0e-01
   TCutDO    ...     4.0e-02
   TCutCMO   ...     1.0e-03
   TCutCPAO  ...     1.0e-03

--------------------------------
LOCAL RI TRANSFORMATION (IAVPAO)
--------------------------------

Orbital window:       7 to 25
Number of PAOs:     343
Basis functions:    343 (131 shells)
Aux. functions:     802 (244 shells)
Use SHARK:           on
Have SHARK:         yes

Processing maps (0.0 sec)
Average map sizes:
   Aux shells -> MOs              19.0
   Aux shells -> PAOs            343.0
   MOs        -> AO shells       129.7
   PAOs       -> AO shells       131.0

Calculating integrals (0.6 sec, 39.885 MB)
Sorting integrals (0.1 sec, 39.876 MB)
Total time for the integral transformation: 0.7 sec
--------------------------------
INITIAL GUESS AND PNO GENERATION
--------------------------------

PNO truncation parameters                   .... 
    PAOOverlapThresh   =        1.000e-08

    TCutPairs          =        1.000e-04
    TCutPNO            =        3.330e-07
    TCutPNOSingles     =        9.990e-09
    TCutMP2Pairs       =        1.000e-05
    TCutMKN            =        1.000e-03
    TCutDO             =        1.000e-02

Pair selection                          .... not used
Type of local MP2 treatment                 .... semi-local MP2
Strategy for PNO selection                  .... occupation number selection
Pair density normalization                  .... MP2 norm
Spin component scaling                      .... not used

   .... Finished loop over pairs

 PNO Occupation Number Statistics: 
  | Av. % of trace(Dij) retained        ...  98.584541159269
  | sigma^2 in % of trace(Dij) retained ...   2.99e+00
  | Av. % of trace(Di) retained         ...  99.999177354857
  | sigma^2 in % of trace(Di) retained  ...   6.78e-08
 Distributions of % trace(Dij) recovered:
  |       >= 99.9  ...    53 ( 27.9 % of all pairs)
  |   [90.0, 99.0) ...    79 ( 41.6 % of all pairs)
  |   [99.0, 99.9) ...    58 ( 30.5 % of all pairs)
 Distributions of % trace(Di) recovered :
  |       >= 99.9  ...    19 (100.0 % of all I-pairs )

Making pair pair interaction lists          ... done

                       ===========================
                        165 OF  190 PAIRS ARE KEPT
                       ===========================

Total time spent in the initial guess                 ...     2.326 sec
SL-MP2 correlation energy (all non-screened pairs)    ...      -1.145921159564 Eh

Initial PNO correlation energy                        ...      -1.141385107032 Eh
sum of pair energies estimated for screened out pairs ...       0.000000000000 Eh
sum of MP2 pair energies for pairs that were not kept ...      -0.001431395439 Eh
sum of PNO error estimates for the kept pairs         ...      -0.003104657092 Eh
                                                          --------------------
sum of all corrections                                         -0.004536052531
Initial total correlation energy                               -1.145921159564
Thresholds for map construction and integral transformation for fine MP2 and CCSD(T) calculation:
   TCutMKN   ...     1.0e-03
   TCutDO    ...     1.0e-02
   TCutPairs ...     1.0e-04
   TCutCMO   ...     1.0e-03
   TCutCPAO  ...     1.0e-03

Time for aux screen maps:            0.002
Time for maps after fine MP2:            0.007
-----------------------------
LOCAL RI TRANSFORMATION (IJV)
-----------------------------

Orbital window:       7 to 25
Basis functions:    343 (131 shells)
Aux. functions:     802 (244 shells)
Use SHARK:           on

Processing maps (0.0 sec)
Average map sizes:
   Aux shells -> MOs(i)           19.0
   Aux shells -> MOs(j)           19.0
   MOs        -> AO shells       129.7

Calculating integrals (0.6 sec, 2.218 MB)
Sorting integrals (0.0 sec, 2.209 MB)
Total time for the integral transformation: 0.6 sec
--------------------------------
LOCAL RI TRANSFORMATION (VABPAO)
--------------------------------

Number of PAOs:     343
Basis functions:    343 (131 shells)
Aux. functions:     802 (244 shells)
Use SHARK:           on

Processing maps (0.0 sec)
Average map sizes:
   Aux shells -> PAOs            343.0
   PAOs       -> AO shells       131.0

Calculating integrals (1.2 sec, 719.877 MB)
Finished


-------------------------------------
Pair Pair Term precalculation with     
RI-(ij|mn) and (im|jn) transformation  
ON THE FLY                             
-------------------------------------

   IBatch   1 (of   1)              ... done (   32.249 sec)
Total EXT                           ...          32.249 sec

IAVPA Available = YES
VABPAO Available= YES
IJV Available   = YES
IJK Available   = NO
PNO3i Available = YES
PNO3j Available = YES
PNO4 Available  = YES
---------------------
RI-PNO TRANSFORMATION
---------------------

Total Number of PNOs                   ...  5577
Average number of PNOs per pair        ...    33
Maximal number of PNOs per pair        ...    70
   #pairs with  1 -  5 PNOs   :    0
   #pairs with  6 - 10 PNOs   :    4
   #pairs with 11 - 15 PNOs   :   13
   #pairs with 16 - 20 PNOs   :   23
   #pairs with 21 - 25 PNOs   :   11
   #pairs with 26 - 30 PNOs   :   16
   #pairs with 31 - 35 PNOs   :   17
   #pairs with 36 - 40 PNOs   :   19
   #pairs with 41 - 45 PNOs   :   27
   #pairs with 46 - 50 PNOs   :   12
   #pairs with 51 - 55 PNOs   :   18
   #pairs with 56 - 60 PNOs   :    4
   #pairs with 66 - 70 PNOs   :    1

Generation of (ij|ab)[P] integrals            ... on
Generation of (ia|bc)[P],(ja|bc)[P] integrals ... on
Storage of 3 and 4 external integrals         ... on
Generation of ALL (ka|bc)[P] integrals        ... on
Keep RI integrals in memory                   ... off

Ibatch:  1 (of  1)
Starting 2-4 index PNO integral generation ... done

Timings:
Total PNO integral transformation time     ...         11.284 sec
Size of the 3-external file                ...        73 MB
Size of the 4-external file                ...       434 MB
Size of the IKJL file                      ...         0 MB
Size of the all 3-external file            ...       702 MB
Size of the 1-external file                ...         2 MB

Making pair/pair overlap matrices          ... done (    1.269 sec)
Size of the pair overlap file              ... 188 MB
Redoing the guess amplitudes               ... done (    0.002 sec)

-------------------------
FINAL STARTUP INFORMATION
-------------------------

E(0)                                       ...   -307.263335034
E(SL-MP2)                                  ...     -1.145921160
E(SL-MP2) including corrections            ...     -1.145921160
Initial E(tot)                             ...   -308.409256194
<T|T>                                      ...      0.323061663
Number of pairs included                   ... 165
Total number of pairs                      ... 190

------------------------------------------------
                  RHF COUPLED CLUSTER ITERATIONS
------------------------------------------------

Number of PNO amplitudes to be optimized   ...       219305
Number of non-PNO amplitudes               ...     16580685
Untruncated number of regular amplitudes   ...     19092910

Iter       E(tot)           E(Corr)          Delta-E          Residual     Time
  0   -308.409305335     -1.141434249      0.004486911      0.015810779    4.71
                           *** Turning on DIIS ***
  1   -308.457406869     -1.189535782     -0.048101534      0.011237912    4.84
  2   -308.488411629     -1.220540542     -0.031004760      0.006255378    4.87
  3   -308.494114936     -1.226243850     -0.005703307      0.003816376    4.87
  4   -308.495920326     -1.228049239     -0.001805390      0.002416577    4.87
  5   -308.496604310     -1.228733223     -0.000683984      0.001236879    4.87
  6   -308.496834004     -1.228962917     -0.000229694      0.000450169    4.87
  7   -308.496861873     -1.228990786     -0.000027869      0.000297172    4.89
  8   -308.496875551     -1.229004464     -0.000013678      0.000171614    4.90
  9   -308.496864868     -1.228993781      0.000010683      0.000077677    4.89
 10   -308.496870896     -1.228999809     -0.000006028      0.000026924    4.90
 11   -308.496869883     -1.228998796      0.000001013      0.000008833    4.91
               --- The Coupled-Cluster iterations have converged ---

----------------------
COUPLED CLUSTER ENERGY
----------------------

E(0)                                       ...   -307.263335034
E(CORR)(strong-pairs)                      ...     -1.229036284
E(CORR)(weak-pairs)                        ...     -0.004536053
E(CORR)(corrected)                         ...     -1.233572336
C-PCM corr. term (included in E(CORR))     ...     -0.000037488
E(TOT)                                     ...   -308.496907371
Singles Norm <S|S>**1/2                    ...      0.094492357  
T1 diagnostic                              ...      0.015328684  

------------------
LARGEST AMPLITUDES
------------------
  14-> 27  14-> 27       0.054069
  15-> 26  -1-> -1       0.042495
  12-> 26  12-> 26       0.042162
  11-> 26  11-> 26       0.041973
   9-> 28   9-> 28       0.041948
  16-> 26  -1-> -1       0.041915
  15-> 26  15-> 26       0.037435
  24-> 30  24-> 30       0.037342
  23-> 30  23-> 30       0.037294
  16-> 26  16-> 26       0.037180
  12-> 27  12-> 27       0.035285
  13-> 29  13-> 29       0.035138
   8-> 28   8-> 28       0.035081
  10-> 29  10-> 29       0.034974
  11-> 27  11-> 27       0.034368
  25-> 27  25-> 27       0.033905


-------------------------------------------
DLPNO BASED TRIPLES CORRECTION
-------------------------------------------

Singles multiplier          ...  1.000000
TCutTNO                     ... 1.000e-09
TCutMP2Pairs                ... 1.000e-05
TCutDOStrong                ... 2.000e-02
TCutMKNStrong               ... 1.000e-02
TCutDOWeak                  ... 4.000e-02
TCutMKNWeak                 ... 1.000e-01

Fragment selection                          .... not used
Number of Triples that are to be computed   ...      1180

 . . . . . . . . .
10% done  
20% done  
30% done  
40% done  
50% done  
60% done  
70% done  
80% done  
90% done               (     68.888 sec)
Triples timings:
Total time for T0               ...    75.947 sec
Total time for Iterative (T)    ...     0.000 sec
Total time of overall (T)       ...    80.515 sec

Triples List generation         ...     0.000 sec
TNO generation                  ...     7.054 sec
Pair density generation         ...     0.003 sec
Look up tables                  ...     0.000 sec
Generating 3-index integrals    ...    44.781 sec
  Make 4-ind.int. from 3-ind.int...     8.195 sec
  Projecting amplitudes (D + S) ...     6.439 sec
  Downprojecting integrals      ...     0.001 sec
  Energy contr. (sum over a,b,c)...     2.873 sec
Fitting ET(->0)                 ...     0.000 sec

Everything after 3-index        ...    24.107 sec

Timing details:
 TNO integrals                  ...    52.397 sec
   Reading 3-index integrals    ...     0.238 sec
   Sorting integrals            ...     8.107 sec
       Sorting integrals 1      ...     0.001 sec
       Sorting integrals 2      ...     4.484 sec
       Sorting integrals 3      ...     0.235 sec
       Sorting integrals 4      ...     0.016 sec
       Sorting integrals 5      ...     0.054 sec
       Sorting integrals 6      ...     3.317 sec
   Calculating local VM**-1/2   ...     0.333 sec
   Orthogonal. integrals        ...     0.520 sec
   Multipl. 3-index integrals   ...    43.199 sec
   All concerning IRIab (w/TNO) ...     3.688 sec

 Calculate W0/W1                ...     6.590 sec
 W 3-ext contribution           ...     3.665 sec
 W 3-int contribution           ...     0.927 sec
 Sorting W                      ...     1.765 sec

 V exchange contribution        ...     1.112 sec

 Timings for Triples without generation
     of 3-index integrals       ...    24.104 sec
       0 weak pairs             ...    20.992 sec
       1 weak pair              ...     3.112 sec
       2 weak pairs             ...     0.000 sec
       3 weak pairs             ...     0.000 sec
  Extra time for extrapolation  ...     0.000 sec

Number of Triples   (0, 1, 2, 3 weak pairs; overall):    921     259       0       0  (  1180)
Number of Atoms     (0, 1, 2, 3 weak pairs; overall):   12.8    11.9     0.0     0.0  (    16)
Number of PAOs      (0, 1, 2, 3 weak pairs; overall):  292.6   275.0     0.0     0.0  (   343)
Number of AuxFcns   (0, 1, 2, 3 weak pairs; overall):  329.9   339.6     0.0     0.0  (   802)
Number of TNOs      (0, 1, 2, 3 weak pairs         ):   87.8    64.7     0.0     0.0
Aver. Number of NTNO, Atoms, PAOs, AuxFcns / Triples:   1180    82.8    12.6   288.7   332.1

Triples Correction (T)                     ...     -0.053108436
Final correlation energy                   ...     -1.286680772
E(CCSD)                                    ...   -308.496907371
E(CCSD(T))                                 ...   -308.550015807


--------------------------------------------------------------------------------
                                    TIMINGS
--------------------------------------------------------------------------------


Total execution time                   ...      214.283 sec

Localization of occupied MO's          ...        0.139 sec (  0.1%)
Fock Matrix Formation                  ...        7.083 sec (  3.3%)
Global overlap, Fock, MKN matrices     ...       12.927 sec (  6.0%)
Differential overlap integrals         ...        0.519 sec (  0.2%)
Organizing maps                        ...        0.023 sec (  0.0%)
RI 3-index integral generations        ...        3.180 sec (  1.5%)
RI-PNO integral transformation         ...       47.172 sec ( 22.0%)
Initial Guess                          ...        3.861 sec (  1.8%)
DIIS Solver                            ...        0.220 sec (  0.1%)
State Vector Update                    ...        0.015 sec (  0.0%)
Sigma-vector construction              ...       58.146 sec ( 27.1%)
  <D|H|D>(0-ext)                       ...        1.928 sec (  3.3% of sigma)
  <D|H|D>(2-ext Fock)                  ...        0.011 sec (  0.0% of sigma)
  <D|H|D>(2-ext)                       ...        8.525 sec ( 14.7% of sigma)
  <D|H|D>(4-ext)                       ...        6.812 sec ( 11.7% of sigma)
  <D|H|D>(4-ext-corr)                  ...       27.665 sec ( 47.6% of sigma)
  CCSD doubles correction              ...        0.154 sec (  0.3% of sigma)
  <S|H|S>                              ...        0.671 sec (  1.2% of sigma)
  <S|H|D>(1-ext)                       ...        0.275 sec (  0.5% of sigma)
  <D|H|S>(1-ext)                       ...        0.007 sec (  0.0% of sigma)
  <S|H|D>(3-ext)                       ...        0.199 sec (  0.3% of sigma)
  Fock-dressing                        ...        6.007 sec ( 10.3% of sigma)
  Singles amplitudes                   ...        0.415 sec (  0.7% of sigma)
  (ik|jl)-dressing                     ...        1.379 sec (  2.4% of sigma)
  (ij|ab),(ia|jb)-dressing             ...        1.687 sec (  2.9% of sigma)
  C-PCM terms                          ...        1.752 sec (  3.0% of sigma)
  Pair energies                        ...        0.005 sec (  0.0% of sigma)
Total Time for computing (T)           ...       80.518 sec ( 37.6% of ALL)
C-PCM correction to E(CORR)            ...        0.115 sec (  0.1%)


Maximum memory used throughout the entire MDCI-calculation: 3575.0 MB

-------------------------   --------------------
FINAL SINGLE POINT ENERGY      -308.550015806568
-------------------------   --------------------


           ************************************************************
           *        Program running with 8 parallel MPI-processes     *
           *              working on a common directory               *
           ************************************************************

------------------------------------------------------------------------------
                              ORCA PROPERTY CALCULATIONS
------------------------------------------------------------------------------

GBWName                                 ... calc.gbw
Number of atoms                         ...     16
Number of basis functions               ...    343
Max core memory                         ...   8000 MB

Electric properties:
Dipole moment                           ... YES
Quadrupole moment                       ...  NO
Static polarizability (Dipole/Dipole)   ...  NO
Static polarizability (Dipole/Quad.)    ...  NO
Static polarizability (Quad./Quad.)     ...  NO
Static polarizability (Velocity)        ...  NO

Atomic electric properties:
Dipole moment                           ...  NO
Quadrupole moment                       ...  NO
Static polarizability                   ...  NO

Choice of electric origin               ... Center of mass
Position of electric origin             ...     5.737444     0.807843    -0.386637

General magnetic properties:
Magnetizability                         ...  NO

EPR properties:
g-Tensor (aka g-matrix)                 ...  NO
Zero-Field splitting spin-orbit         ...  NO
Zero-field splitting spin-spin          ...  NO
Hyperfine couplings                     ...  NO (   0 nuclei)
Quadrupole couplings                    ...  NO (   0 nuclei)
Contact density                         ...  NO (   0 nuclei)

NMR properties:
Chemical shifts                         ...  NO (   0 nuclei)
Spin-rotation constants                 ...  NO (   0 nuclei)
Spin-spin couplings                     ...  NO (   0 nuclei,    0 pairs)

Choice of magnetic origin               ... GIAO
Position of magnetic origin             ...     0.000000     0.000000     0.000000

Properties with geometric perturbations:
SCF Hessian                             ...  NO
IR spectrum                             ...  NO
VCD spectrum                            ...  NO
X-ray spectroscopy properties:
SCF XES/XAS/RIXS spectra                ...  NO


-------------
DIPOLE MOMENT
-------------

Method             : SCF
Type of density    : Electron Density
Multiplicity       :   1
Irrep              :   0
Energy             :  -307.2633092259131331 Eh
Relativity type    : 
Basis              : AO
                                X                 Y                 Z
Electronic contribution:      4.639307709      -4.296313122      -1.228301615
Nuclear contribution   :     -3.980758954       4.684420564       1.241516810
                        -----------------------------------------
Total Dipole Moment    :      0.658548756       0.388107442       0.013215195
                        -----------------------------------------
Magnitude (a.u.)       :      0.764518470
Magnitude (Debye)      :      1.943251519


--------------------
Rotational spectrum 
--------------------
 
Rotational constants in cm-1:             0.121973             0.102072             0.060766 
Rotational constants in MHz :          3656.647205          3060.036842          1821.725247 

Dipole components along the rotational axes: 
x,y,z [a.u.] :     0.204993     0.736497     0.006190 
x,y,z [Debye]:     0.521050     1.872027     0.015733 

 

Dipole moment calculation done in   0.0 sec 

Maximum memory used throughout the entire PROP-calculation: 17.0 MB

--------------------------------
SUGGESTED CITATIONS FOR THIS RUN
--------------------------------

Below you find a list of papers that are relevant to this ORCA run
We neither can nor want to force you to cite these papers, but we appreciate if you do
You receive ORCA, which is the product of decades of hard work by many enthusiastic individuals, for free
The only thing we kindly ask in return is that you cite our papers,
We deeply appreciate it, if you show your appreciation for ORCA by not just citing the generic ORCA reference.

Please note that relegating all ORCA citations to the supporting information does *not* help us.
SI sections are not indexed - citations you put there will not count into any citation statistics
But we need these citations in order to attract the funding resources that allow us to do what we are doing

Therefore, if you are a happy ORCA user, please consider citing a few of the papers listed below in the main body of your paper

In addition to the list printed below, the program has created the file calc.bibtex that contains the list in bibtex format
You can import this file easily into all common literature databanks and citation aid programs


List of essential papers. We consider these as the minimum necessary citations

  1. Neese,F.
     Software update: the ORCA program system, version 5.0
     WIRES Comput. Molec. Sci., 2022 12(1)e1606
     doi.org/10.1002/wcms.1606

List of papers to cite with high priority. The work reported in these papers was absolutely
necessary for this run to complete.
Our perspective: the developers of density functionals and basis sets usually get cited in chemistry papers
Good! But without the algorithms to do something with them, the functionals or basis sets would not do anything.
Hence, in our opinion, the algorithm design and method developments papers are equally worthy of getting cited

  1. Neese,F.; Hansen,A.; Liakos,D.G.
     Efficient and accurate approximations to the local coupled cluster singles doubles method using a truncated pair natural orbital basis
     J. Chem. Phys., 2009 131 064103
     doi.org/10.1063/1.3173827
  2. Neese,F.; Wennmohs,F.; Hansen,A.
     Efficient and accurate local approximations to coupled-electron pair approaches: An attempt to revive the pair natural orbital method
     J. Chem. Phys., 2009 130 114108
     doi.org/10.1063/1.3086717
  3. Riplinger,C.; Neese,F.
     An efficient and near linear scaling pair natural orbital based local coupled cluster method
     J. Chem. Phys., 2013 138(3)Art. No. 034106
     doi.org/10.1063/1.4773581
  4. Riplinger,C.; Sandhoefer,B.; Hansen,A.; Neese,F.
     Natural triple excitations in local coupled cluster calculations with pair natural orbitals
     J. Chem. Phys., 2013 139(13)Art. No. 134101
     doi.org/10.1063/1.4821834
  5. Riplinger,C.; Pinski,P.; Becker,U.; Valeev,E.F.; Neese,F.
     Sparse maps-A systematic infrastructure for reduced-scaling electronic structure methods. II. Linear scaling domain based pair natural orbital coupled cluster theory
     J. Chem. Phys., 2016 144 
     doi.org/10.1063/1.4939030
  6. Bistoni,G.; Riplinger,C.; Minenkov,Y.; Cavallo,L.; Auer,A.A.; Neese,F.
     Treating Subvalence Correlation Effects in Domain Based Pair Natural Orbital Coupled Cluster Calculations: An Out-of-the-Box Approach
     J. Theo. Comp. Chem., 2017 13 3220-3227
     doi.org/10.1021/acs.jctc.7b00352
  7. Garcia-Rates,M.; Neese,F.
     Effect of the Solute Cavity on the Solvation Energy and its Derivatives within the Framework of the Gaussian Charge Scheme
     J. Comput. Chem., 2020 41 922-939
     doi.org/10.1002/jcc.26139
  8. Garcia-Rates,M.; Becker,U.; Neese,F.
     Implicit solvation in domain based pair natural orbital coupled cluster (DLPNO-CCSD) theory
     J. Comput. Chem., 2021 42 1959-1973
     doi.org/10.1002/jcc.26726
  9. Neese,F.
     The SHARK Integral Generation and Digestion System
     J. Comp. Chem., 2022  1-16
     doi.org/10.1002/jcc.26942

List of suggested additional citations. These are papers that are important in the 'surrounding' of 
of this run, or papers that preceded the highly important papers. If you like your results we are grateful for a citation.

  1. Neese,F.
     The ORCA program system
     WIRES Comput. Molec. Sci., 2012 2(1)73-78
     doi.org/10.1002/wcms.81
  2. Neese,F.
     Software update: the ORCA program system, version 4.0
     WIRES Comput. Molec. Sci., 2018 8(1)1-6
     doi.org/10.1002/wcms.1327
  3. Neese,F.; Wennmohs,F.; Becker,U.; Riplinger,C.
     The ORCA quantum chemistry program package
     J. Chem. Phys., 2020 152 Art. No. L224108
     doi.org/10.1063/5.0004608

List of optional additional citations

  1. Neese,F.
     Approximate second-order SCF convergence for spin unrestricted wavefunctions
     Chem. Phys. Lett., 2000 325(1-3)93-98
     doi.org/10.1016/s0009-2614(00)00662-x

Timings for individual modules:

Sum of individual times          ...      233.636 sec (=   3.894 min)
Startup calculation              ...        1.304 sec (=   0.022 min)   0.6 %
SCF iterations                   ...       16.979 sec (=   0.283 min)   7.3 %
Property integrals               ...        0.345 sec (=   0.006 min)   0.1 %
Property calculations            ...        0.285 sec (=   0.005 min)   0.1 %
MDCI module                      ...      214.723 sec (=   3.579 min)  91.9 %
                             ****ORCA TERMINATED NORMALLY****
TOTAL RUN TIME: 0 days 0 hours 3 minutes 53 seconds 939 msec
'calc.bibtex' -> '/hsnfs/users/frank/ThermodynamicMap/23Dimethyl/2_IsomerC/SP/calc.bibtex'
'calc.cpcm' -> '/hsnfs/users/frank/ThermodynamicMap/23Dimethyl/2_IsomerC/SP/calc.cpcm'
'calc.cpcm_corr' -> '/hsnfs/users/frank/ThermodynamicMap/23Dimethyl/2_IsomerC/SP/calc.cpcm_corr'
'calc.densities' -> '/hsnfs/users/frank/ThermodynamicMap/23Dimethyl/2_IsomerC/SP/calc.densities'
'calc.densitiesinfo' -> '/hsnfs/users/frank/ThermodynamicMap/23Dimethyl/2_IsomerC/SP/calc.densitiesinfo'
'calc.err' -> '/hsnfs/users/frank/ThermodynamicMap/23Dimethyl/2_IsomerC/SP/calc.err'
'calc.gbw' -> '/hsnfs/users/frank/ThermodynamicMap/23Dimethyl/2_IsomerC/SP/calc.gbw'
'calc.ges' -> '/hsnfs/users/frank/ThermodynamicMap/23Dimethyl/2_IsomerC/SP/calc.ges'
'calc.job' -> '/hsnfs/users/frank/ThermodynamicMap/23Dimethyl/2_IsomerC/SP/calc.job'
'calc.loc' -> '/hsnfs/users/frank/ThermodynamicMap/23Dimethyl/2_IsomerC/SP/calc.loc'
'calc.property.txt' -> '/hsnfs/users/frank/ThermodynamicMap/23Dimethyl/2_IsomerC/SP/calc.property.txt'
'calc.xyz' -> '/hsnfs/users/frank/ThermodynamicMap/23Dimethyl/2_IsomerC/SP/calc.xyz'
cp: cannot stat 'calc.asa.inp': No such file or directory
cp: missing destination file operand after '/hsnfs/users/frank/ThermodynamicMap/23Dimethyl/2_IsomerC/SP/'
Try 'cp --help' for more information.
cp: cannot stat 'calc.pc.tmp': No such file or directory
cp: cannot stat 'calc.QM2.pc.tmp': No such file or directory
