# Supplementary material for: Bro̷nsted Acid-Catalyzed Reduction of Furans
Source: J Am Chem Soc. 2025 Feb 19;147(9):7932–8. doi: 10.1021/jacs.4c18485 (PMC11887439; doi:10.1021/jacs.4c18485)
Supplement: Supplementary file 2 — ja4c18485_si_002.zip [file ja4c18485_si_002.zip › AllCoordinates/23-Dimethyl-Furan/2_3/calc.mpi8.out]

! Job execution by suborca V 10.00 !
Job started from head1.mpi-muelheim.mpg.de, running /hsnfs/software/orca/orca_stable_directory/orca_stable_20240818/orca on xe30th106.mpi-muelheim.mpg.de in /usr/scratch/frank/calc__9295284 (/bin/ksh)
Job execution start: Sun Aug 18 11:49:47 CEST 2024
Shared library path: /hsnfs/software/openmpi-4.1.0/lib:/hsnfs/software/orca/orca_stable_directory/orca_stable_20240818:/hsnfs/software/themis/llvm-14.0.1/lib::/hsnfs/software/cfour-2.1/lib:/hsnfs/software/orca/orca_stable:/usr/users/openmpi-2.0.4/lib:/opt/intel/lib/intel64:/opt/intel/mkl/lib/intel64
SLURM Job ID is: 9295284
SLURM_JOB_NODELIST: xe30th106
Maxcore enforced by SLURM: 9600 MB per core
Expanded nodelist (1 nodes):
xe30th106

                                 *****************
                                 * O   R   C   A *
                                 *****************

                                            #,                                       
                                            ###                                      
                                            ####                                     
                                            #####                                    
                                            ######                                   
                                           ########,                                 
                                     ,,################,,,,,                         
                               ,,#################################,,                 
                          ,,##########################################,,             
                       ,#########################################, ''#####,          
                    ,#############################################,,   '####,        
                  ,##################################################,,,,####,       
                ,###########''''           ''''###############################       
              ,#####''   ,,,,##########,,,,          '''####'''          '####       
            ,##' ,,,,###########################,,,                        '##       
           ' ,,###''''                  '''############,,,                           
         ,,##''                                '''############,,,,        ,,,,,,###''
      ,#''                                            '''#######################'''  
     '                                                          ''''####''''         
             ,#######,   #######,   ,#######,      ##                                
            ,#'     '#,  ##    ##  ,#'     '#,    #''#        ,####,   ,####,        
            ##       ##  ##   ,#'  ##            #'  '#       #'       #'  '#        
            ##       ##  #######   ##           ,######,      #####,   #    #        
            '#,     ,#'  ##    ##  '#,     ,#' ,#      #,     #,   #   #,  ,#        
             '#######'   ##     ##  '#######'  #'      '#     '####' # '####'        


                #########################################################
                #                        -***-                          #
                #          Department of theory and spectroscopy        #
                #                                                       #
                #                      Frank Neese                      #
                #                                                       #
                #     Directorship, Architecture, Infrastructure        #
                #                    SHARK, DRIVERS                     #
                #        Core code/Algorithms in most modules           #
                #                                                       #
                #        Max Planck Institute fuer Kohlenforschung      #
                #                Kaiser Wilhelm Platz 1                 #
                #                 D-45470 Muelheim/Ruhr                 #
                #                      Germany                          #
                #                                                       #
                #                  All rights reserved                  #
                #                        -***-                          #
                #########################################################


                         Program Version 6.0.x  -   STABLE   -
                                (GIT: $c601ac21$)
                ($2024-08-14 11:52:48 +0200 $)

                         (BUILD: $Sun 18 Aug 2024 01:04:00 AM CEST$)


 With contributions from (in alphabetic order):
   Daniel Aravena         : Magnetic Suceptibility
   Michael Atanasov       : Ab Initio Ligand Field Theory (pilot matlab implementation)
   Alexander A. Auer      : GIAO ZORA, VPT2 properties, NMR spectrum
   Ute Becker             : All parallelization in ORCA, NUMFREQ, NUMCALC
   Giovanni Bistoni       : ED, misc. LED, open-shell LED, HFLD
   Martin Brehm           : Molecular dynamics
   Dmytro Bykov           : pre 5.0 version of the SCF Hessian
   Marcos Casanova-Páez   : Triplet and SCS-CIS(D). UHF-(DLPNO)-IP/EA/STEOM-CCSD. UHF-CVS-IP/STEOM-CCSD
   Vijay G. Chilkuri      : MRCI spin determinant printing, contributions to CSF-ICE
   Pauline Colinet        : FMM embedding
   Dipayan Datta          : RHF DLPNO-CCSD density
   Achintya Kumar Dutta   : EOM-CC, STEOM-CC
   Nicolas Foglia         : Exact transition moments, OPA infrastructure, MCD improvements
   Dmitry Ganyushin       : Spin-Orbit,Spin-Spin,Magnetic field MRCI
   Miquel Garcia          : C-PCM and meta-GGA Hessian, CCSD/C-PCM, Gaussian charge scheme
   Tiago L. C. Gouveia    : GS-ROHF, GS-ROCIS
   Yang Guo               : DLPNO-NEVPT2, F12-NEVPT2, CIM, IAO-localization
   Andreas Hansen         : Spin unrestricted coupled pair/coupled cluster methods
   Ingolf Harden          : AUTO-CI MPn and infrastructure 
   Benjamin Helmich-Paris : MC-RPA, TRAH-(SCF,CASSCF), AVAS, COSX integrals, SCF dyn. polar.
   Lee Huntington         : MR-EOM, pCC
   Robert Izsak           : Overlap fitted RIJCOSX, COSX-SCS-MP3, EOM
   Riya Kayal             : Wick's Theorem for AUTO-CI, AUTO-CI UHF-CCSDT
   Emily Kempfer          : AUTO-CI, RHF CISDT and CCSDT
   Christian Kollmar      : KDIIS, OOCD, Brueckner-CCSD(T), CCSD density, CASPT2, CASPT2-K, improved NEVPT2
   Axel Koslowski         : Symmetry handling
   Simone Kossmann        : Meta GGA functionals, TD-DFT gradient, OOMP2, (MP2 Hessian; deprecated post 5.0)
   Lucas Lang             : DCDCAS
   Marvin Lechner         : AUTO-CI (C++ implementation), FIC-MRCC
   Spencer Leger          : CASSCF response
   Dagmar Lenk            : GEPOL surface, SMD, ORCA-2-JSON
   Dimitrios Liakos       : Extrapolation schemes; Compound Job, initial MDCI parallelization
   Dimitrios Manganas     : Further ROCIS development; embedding schemes. LFT, Crystal Embedding
   Dimitrios Pantazis     : SARC Basis sets
   Anastasios Papadopoulos: AUTO-CI, single reference methods and gradients
   Taras Petrenko         : pre 6.0 DFT Hessian and TD-DFT gradient, (ASA, deprecated), ECA, 1-Electron XAS/XES, NRVS
   Peter Pinski           : DLPNO-MP2, DLPNO-MP2 Gradient
   Christoph Reimann      : Effective Core Potentials
   Marius Retegan         : Local ZFS, SOC
   Christoph Riplinger    : Optimizer, TS searches, QM/MM, DLPNO-CCSD(T), (RO)-DLPNO pert. Triples
   Michael Roemelt        : Original ROCIS implementation
   Masaaki Saitow         : Open-shell DLPNO-CCSD energy and density
   Barbara Sandhoefer     : DKH picture change effects
   Kantharuban Sivalingam : CASSCF convergence/infrastructure, NEVPT2 and variants, FIC-MRCI
   Bernardo de Souza      : ESD, SOC TD-DFT
   Georgi Stoychev        : AutoAux, RI-MP2 NMR, DLPNO-MP2 response, X2C
   Van Anh Tran           : RI-MP2 g-tensors
   Willem Van den Heuvel  : Paramagnetic NMR
   Zikuan Wang            : NOTCH, Electric field optimization 
   Frank Wennmohs         : Technical directorship and infrastructure
   Hang Xu                : AUTO-CI-Response properties 


 We gratefully acknowledge several colleagues who have allowed us to
 interface, adapt or use parts of their codes:
   Stefan Grimme, W. Hujo, H. Kruse, P. Pracht,  : VdW corrections, initial TS optimization,
                  C. Bannwarth, S. Ehlert,         DFT functionals, gCP, sTDA/sTD-DF
                  L. Wittmann, M. Mueller
   Ed Valeev, F. Pavosevic, A. Kumar             : LibInt (2-el integral package), F12 methods
   Garnet Chan, S. Sharma, J. Yang, R. Olivares  : DMRG
   Ulf Ekstrom                                   : XCFun DFT Library
   Mihaly Kallay                                 : mrcc  (arbitrary order and MRCC methods)
   Frank Weinhold                                : gennbo (NPA and NBO analysis)
   Simon Mueller                                 : openCOSMO-RS
   Christopher J. Cramer and Donald G. Truhlar   : smd solvation model
   Lars Goerigk                                  : TD-DFT with DH, B97 family of functionals
   V. Asgeirsson, H. Jonsson                     : NEB implementation
   FAccTs GmbH                                   : IRC, NEB, NEB-TS, DLPNO-Multilevel, CI-OPT
                                                   MM, QMMM, 2- and 3-layer-ONIOM, Crystal-QMMM,
                                                   LR-CPCM, SF, NACMEs, symmetry and pop. for TD-DFT,
                                                   nearIR, NL-DFT gradient (VV10), updates on ESD,
                                                   ML-optimized integration grids, MBIS, APM,
                                                   GOAT, DOCKER, SOLVATOR, interface openCOSMO-RS
   S Lehtola, MJT Oliveira, MAL Marques          : LibXC Library
   Liviu Ungur et al                             : ANISO software


 Your calculation uses the libint2 library for the computation of 2-el integrals
 For citations please refer to: http://libint.valeyev.net

 Your ORCA version has been built with support for libXC version: 6.2.2
 For citations please refer to: https://libxc.gitlab.io

 This ORCA versions uses:
   CBLAS   interface :  Fast vector & matrix operations
   LAPACKE interface :  Fast linear algebra routines
   SCALAPACK package :  Parallel linear algebra routines
   Shared memory     :  Shared parallel matrices
   BLAS/LAPACK       :  OpenBLAS 0.3.26  USE64BITINT DYNAMIC_ARCH NO_AFFINITY Haswell SINGLE_THREADED
        Core in use  :  Haswell
   Copyright (c) 2011-2014, The OpenBLAS Project


NOTE: MaxCore=8000 MB was set to SCF,MP2,MDCI,CIPSI,MRCI and CIS
      => If you want to overwrite this, your respective input block should be placed after the MaxCore statement
Your calculation utilizes the atom-pairwise dispersion correction
with the Becke-Johnson damping scheme (D3BJ)


================================================================================

----- Orbital basis set information -----
Your calculation utilizes the basis: def2-SVP
   F. Weigend and R. Ahlrichs, Phys. Chem. Chem. Phys. 7, 3297 (2005).

----- AuxJ basis set information -----
Your calculation utilizes the auxiliary basis: def2/J
   F. Weigend, Phys. Chem. Chem. Phys. 8, 1057 (2006).

----- AuxC basis set information -----
Your calculation utilizes the auxiliary basis: def2-SVP/C
  H-La, Hf-Rn : A. Hellweg, C. Hattig, S. Hofener and W. Klopper, Theor. Chem. Acc. 117, 587 (2007).
        Ce-Lu : J. Chmela and M. E. Harding, Mol. Phys. (2018).

================================================================================
                                        WARNINGS
                       Please study these warnings very carefully!
================================================================================


WARNING: The frozen-core approximation for MP2-gradient calculations is turned on by default.

WARNING: Geometry Optimization
  ===> : Switching off AutoStart
         For restart on a previous wavefunction, please use MOREAD

WARNING: The frozen-core approximation is turned on by default for 
         the MP2 part of double-hybrid DFT.

================================================================================
                                       INPUT FILE
================================================================================
NAME = calc.inp
|  1> ! RI-B2PLYP D3BJ  def2-SVP def2-SVP/C RIJCOSX def2/J  TightOpt NumFreq
|  2> 
|  3> %cpcm
|  4> epsilon 16.7                    # Dielectric constant
|  5> refrac 1.275   
|  6> SURFACETYPE VDW_GAUSSIAN
|  7> end
|  8> 
|  9> %geom
| 10> MaxIter 100
| 11> end
| 12> 
| 13> %PAL NPROCS 8 END
| 14> 
| 15> %maxcore 8000
| 16> 
| 17> 
| 18> 
| 19> * xyz 1 1
| 20> C        0.9544653154     -0.0532129659     -0.1255894496                 
| 21> C        2.4464084364      0.0670221404     -0.1464927293                 
| 22> C        3.2101245171      1.2432498586     -0.6940383895                 
| 23> C        2.9182360059      2.5429225703      0.0562013202                 
| 24> C        4.5879135976      0.7556483115     -0.4379729384                 
| 25> C        4.4662244561     -0.4788814090      0.1489633434                 
| 26> O        3.1742405070     -0.8184341864      0.2878285540                 
| 27> H        0.4823814651      0.8544844765     -0.5550065557                 
| 28> H        0.6073660442     -0.1807018983      0.9209951330                 
| 29> H        0.6448605676     -0.9349850076     -0.7241286883                 
| 30> H        1.8609912825      2.8438050642     -0.0998584311                 
| 31> H        3.5704650652      3.3541303332     -0.3319800296                 
| 32> H        3.1008588501      2.4248067959      1.1462075339                 
| 33> H        5.5179158921      1.2597146632     -0.6653411611                 
| 34> H        5.2940327845     -1.1026632941      0.4589301722                 
| 35> H        3.0263599171      1.3741387265     -1.7818791289                 
| 36> *
| 37> 
| 38>                          ****END OF INPUT****
================================================================================

                       *****************************
                       * Geometry Optimization Run *
                       *****************************

Geometry optimization settings:
Update method            Update   .... BFGS
Choice of coordinates    CoordSys .... (2022) Redundant Internals
Initial Hessian          InHess   .... Almloef's Model
Max. no of cycles        MaxIter  .... 100

Convergence Tolerances:
Energy Change            TolE     ....  1.0000e-06 Eh
Max. Gradient            TolMAXG  ....  1.0000e-04 Eh/bohr
RMS Gradient             TolRMSG  ....  3.0000e-05 Eh/bohr
Max. Displacement        TolMAXD  ....  1.0000e-03 bohr
RMS Displacement         TolRMSD  ....  6.0000e-04 bohr
Strict Convergence                .... False

------------------------------------------------------------------------------
                        ORCA OPTIMIZATION COORDINATE SETUP
------------------------------------------------------------------------------

The optimization will be done in redundant internal coordinates (2022)
Making redundant internal coordinates   ...  (2022 redundants) done
Evaluating the initial hessian          ...  (Almloef) done
Evaluating the coordinates              ...  done
Calculating the B-matrix                .... done
Calculating the G-matrix                .... done
Diagonalizing the G-matrix              .... done
The first mode is                       ....   31
The number of degrees of freedom        ....   42

    -----------------------------------------------------------------
                    Redundant Internal Coordinates


    -----------------------------------------------------------------
         Definition                    Initial Value    Approx d2E/dq
    -----------------------------------------------------------------
      1. B(C   1,C   0)                  1.4969         0.421837   
      2. B(C   2,C   1)                  1.5055         0.408733   
      3. B(C   3,C   2)                  1.5288         0.375235   
      4. B(C   4,C   2)                  1.4838         0.442696   
      5. B(C   5,C   4)                  1.3724         0.666631   
      6. B(O   6,C   5)                  1.3431         0.664921   
      7. B(O   6,C   1)                  1.2257         1.023204   
      8. B(H   7,C   0)                  1.1096         0.335103   
      9. B(H   8,C   0)                  1.1100         0.334607   
     10. B(H   9,C   0)                  1.1098         0.334854   
     11. B(H  10,C   3)                  1.1102         0.334286   
     12. B(H  11,C   3)                  1.1109         0.333461   
     13. B(H  12,C   3)                  1.1115         0.332761   
     14. B(H  13,C   4)                  1.0820         0.370866   
     15. B(H  14,C   5)                  1.0819         0.371013   
     16. B(H  15,C   2)                  1.1110         0.333376   
     17. A(C   1,C   0,H   8)          109.5152         0.326893   
     18. A(H   7,C   0,H   9)          108.8178         0.284339   
     19. A(H   8,C   0,H   9)          109.2704         0.284274   
     20. A(H   7,C   0,H   8)          109.0150         0.284306   
     21. A(C   1,C   0,H   9)          109.5321         0.326933   
     22. A(C   1,C   0,H   7)          110.6668         0.326973   
     23. A(C   0,C   1,O   6)          121.9276         0.440321   
     24. A(C   2,C   1,O   6)          113.0815         0.437820   
     25. A(C   0,C   1,C   2)          124.9892         0.376801   
     26. A(C   4,C   2,H  15)          111.1791         0.329306   
     27. A(C   1,C   2,H  15)          111.3616         0.325003   
     28. A(C   1,C   2,C   4)           98.7157         0.379962   
     29. A(C   3,C   2,H  15)          110.4126         0.320480   
     30. A(C   3,C   2,C   4)          111.8370         0.374385   
     31. A(C   1,C   2,C   3)          112.8834         0.369275   
     32. A(H  11,C   3,H  12)          108.8930         0.283845   
     33. A(H  10,C   3,H  12)          108.8508         0.283954   
     34. A(C   2,C   3,H  12)          111.0721         0.320383   
     35. A(H  10,C   3,H  11)          108.1841         0.284047   
     36. A(C   2,C   3,H  11)          109.7066         0.320493   
     37. A(C   2,C   3,H  10)          110.0733         0.320622   
     38. A(C   5,C   4,H  13)          125.8154         0.359071   
     39. A(C   2,C   4,H  13)          127.5008         0.335173   
     40. A(C   2,C   4,C   5)          106.6836         0.414028   
     41. A(O   6,C   5,H  14)          124.1022         0.356717   
     42. A(C   4,C   5,H  14)          124.9846         0.359095   
     43. A(C   4,C   5,O   6)          110.9130         0.442442   
     44. A(C   1,O   6,C   5)          110.6062         0.475230   
     45. D(O   6,C   1,C   0,H   7)    179.5380         0.013155   
     46. D(O   6,C   1,C   0,H   8)     59.3302         0.013155   
     47. D(C   2,C   1,C   0,H   7)     -0.9670         0.013155   
     48. D(C   2,C   1,C   0,H   9)    119.0071         0.013155   
     49. D(C   2,C   1,C   0,H   8)   -121.1747         0.013155   
     50. D(C   3,C   2,C   1,O   6)   -118.2503         0.012376   
     51. D(C   3,C   2,C   1,C   0)     62.2155         0.012376   
     52. D(H  15,C   2,C   1,C   0)    -62.6450         0.012376   
     53. D(C   4,C   2,C   1,O   6)     -0.0104         0.012376   
     54. D(C   4,C   2,C   1,C   0)   -179.5446         0.012376   
     55. D(H  11,C   3,C   2,C   1)    175.1894         0.011237   
     56. D(H  10,C   3,C   2,H  15)     59.4995         0.011237   
     57. D(H  10,C   3,C   2,C   4)   -176.1387         0.011237   
     58. D(H  11,C   3,C   2,C   4)     64.9267         0.011237   
     59. D(H  10,C   3,C   2,C   1)    -65.8760         0.011237   
     60. D(H  11,C   3,C   2,H  15)    -59.4351         0.011237   
     61. D(H  13,C   4,C   2,C   3)    -61.1564         0.014458   
     62. D(H  13,C   4,C   2,C   1)    179.8153         0.014458   
     63. D(C   5,C   4,C   2,H  15)   -117.0620         0.014458   
     64. D(C   5,C   4,C   2,C   3)    119.0054         0.014458   
     65. D(C   5,C   4,C   2,C   1)     -0.0229         0.014458   
     66. D(H  14,C   5,C   4,H  13)      0.0580         0.031056   
     67. D(H  14,C   5,C   4,C   2)    179.8997         0.031056   
     68. D(O   6,C   5,C   4,H  13)   -179.7934         0.031056   
     69. D(O   6,C   5,C   4,C   2)      0.0483         0.031056   
     70. D(C   1,O   6,C   5,H  14)   -179.9103         0.032800   
     71. D(C   1,O   6,C   5,C   4)     -0.0573         0.032800   
     72. D(C   5,O   6,C   1,C   2)      0.0410         0.086375   
     73. D(C   5,O   6,C   1,C   0)    179.5913         0.086375   
    -----------------------------------------------------------------

Number of atoms                         .... 16
Number of degrees of freedom            .... 73


         *************************************************************
         *                GEOMETRY OPTIMIZATION CYCLE   1            *
         *************************************************************
---------------------------------
CARTESIAN COORDINATES (ANGSTROEM)
---------------------------------
  C      0.954465   -0.053213   -0.125589
  C      2.446408    0.067022   -0.146493
  C      3.210125    1.243250   -0.694038
  C      2.918236    2.542923    0.056201
  C      4.587914    0.755648   -0.437973
  C      4.466224   -0.478881    0.148963
  O      3.174241   -0.818434    0.287829
  H      0.482381    0.854484   -0.555007
  H      0.607366   -0.180702    0.920995
  H      0.644861   -0.934985   -0.724129
  H      1.860991    2.843805   -0.099858
  H      3.570465    3.354130   -0.331980
  H      3.100859    2.424807    1.146208
  H      5.517916    1.259715   -0.665341
  H      5.294033   -1.102663    0.458930
  H      3.026360    1.374139   -1.781879

----------------------------
CARTESIAN COORDINATES (A.U.)
----------------------------
  NO LB      ZA    FRAG     MASS         X           Y           Z
   0 C     6.0000    0    12.011    1.803678   -0.100558   -0.237330
   1 C     6.0000    0    12.011    4.623042    0.126653   -0.276831
   2 C     6.0000    0    12.011    6.066256    2.349402   -1.311542
   3 C     6.0000    0    12.011    5.514667    4.805427    0.106205
   4 C     6.0000    0    12.011    8.669900    1.427968   -0.827649
   5 C     6.0000    0    12.011    8.439941   -0.904955    0.281500
   6 O     8.0000    0    15.999    5.998445   -1.546616    0.543917
   7 H     1.0000    0     1.008    0.911569    1.614742   -1.048810
   8 H     1.0000    0     1.008    1.147755   -0.341477    1.740429
   9 H     1.0000    0     1.008    1.218610   -1.766866   -1.368405
  10 H     1.0000    0     1.008    3.516764    5.374013   -0.188705
  11 H     1.0000    0     1.008    6.747201    6.338388   -0.627351
  12 H     1.0000    0     1.008    5.859774    4.582221    2.166018
  13 H     1.0000    0     1.008   10.427350    2.380516   -1.257313
  14 H     1.0000    0     1.008   10.004272   -2.083732    0.867252
  15 H     1.0000    0     1.008    5.718991    2.596746   -3.367264

--------------------------------
INTERNAL COORDINATES (ANGSTROEM)
--------------------------------
 C      0   0   0     0.000000000000     0.00000000     0.00000000
 C      1   0   0     1.496926085078     0.00000000     0.00000000
 C      2   1   0     1.505516571475   124.98918411     0.00000000
 C      3   2   1     1.528792884114   112.88335399    62.21553765
 C      3   2   1     1.483788237696    98.71569899   180.45542188
 C      5   3   2     1.372357853058   106.68360370     0.00000000
 O      2   1   3     1.225727297074   121.92764504   180.50496017
 H      1   2   3     1.109584093102   110.66679503   359.03302747
 H      1   2   3     1.109986765907   109.51519003   238.82528051
 H      1   2   3     1.109786580225   109.53214125   119.00708081
 H      4   3   2     1.110248317391   110.07329046   294.12400262
 H      4   3   2     1.110921032620   109.70664731   175.18937356
 H      4   3   2     1.111492683417   111.07205984    54.75138712
 H      5   3   2     1.081981267576   127.50080115   179.81533024
 H      6   5   3     1.081873330711   124.98463771   179.89965163
 H      3   2   1     1.110990008169   111.36158117   297.35499043

---------------------------
INTERNAL COORDINATES (A.U.)
---------------------------
 C      0   0   0     0.000000000000     0.00000000     0.00000000
 C      1   0   0     2.828780343521     0.00000000     0.00000000
 C      2   1   0     2.845014010168   124.98918411     0.00000000
 C      3   2   1     2.888999866464   112.88335399    62.21553765
 C      3   2   1     2.803953409980    98.71569899   180.45542188
 C      5   3   2     2.593380500016   106.68360370     0.00000000
 O      2   1   3     2.316288906341   121.92764504   180.50496017
 H      1   2   3     2.096810058518   110.66679503   359.03302747
 H      1   2   3     2.097570999841   109.51519003   238.82528051
 H      1   2   3     2.097192703726   109.53214125   119.00708081
 H      4   3   2     2.098065260515   110.07329046   294.12400262
 H      4   3   2     2.099336508064   109.70664731   175.18937356
 H      4   3   2     2.100416771516   111.07205984    54.75138712
 H      5   3   2     2.044648277751   127.50080115   179.81533024
 H      6   5   3     2.044444306637   124.98463771   179.89965163
 H      3   2   1     2.099466852963   111.36158117   297.35499043

---------------------
BASIS SET INFORMATION
---------------------
There are 3 groups of distinct atoms

 Group   1 Type C   : 7s4p1d contracted to 3s2p1d pattern {511/31/1}
 Group   2 Type O   : 7s4p1d contracted to 3s2p1d pattern {511/31/1}
 Group   3 Type H   : 4s1p contracted to 2s1p pattern {31/1}

Atom   0C    basis set group =>   1
Atom   1C    basis set group =>   1
Atom   2C    basis set group =>   1
Atom   3C    basis set group =>   1
Atom   4C    basis set group =>   1
Atom   5C    basis set group =>   1
Atom   6O    basis set group =>   2
Atom   7H    basis set group =>   3
Atom   8H    basis set group =>   3
Atom   9H    basis set group =>   3
Atom  10H    basis set group =>   3
Atom  11H    basis set group =>   3
Atom  12H    basis set group =>   3
Atom  13H    basis set group =>   3
Atom  14H    basis set group =>   3
Atom  15H    basis set group =>   3
---------------------------------
AUXILIARY/J BASIS SET INFORMATION
---------------------------------
There are 3 groups of distinct atoms

 Group   1 Type C   : 12s5p4d2f1g contracted to 6s4p3d1f1g pattern {711111/2111/211/2/1}
 Group   2 Type O   : 12s5p4d2f1g contracted to 6s4p3d1f1g pattern {711111/2111/211/2/1}
 Group   3 Type H   : 5s2p1d contracted to 3s1p1d pattern {311/2/1}

Atom   0C    basis set group =>   1
Atom   1C    basis set group =>   1
Atom   2C    basis set group =>   1
Atom   3C    basis set group =>   1
Atom   4C    basis set group =>   1
Atom   5C    basis set group =>   1
Atom   6O    basis set group =>   2
Atom   7H    basis set group =>   3
Atom   8H    basis set group =>   3
Atom   9H    basis set group =>   3
Atom  10H    basis set group =>   3
Atom  11H    basis set group =>   3
Atom  12H    basis set group =>   3
Atom  13H    basis set group =>   3
Atom  14H    basis set group =>   3
Atom  15H    basis set group =>   3
---------------------------------
AUXILIARY/C BASIS SET INFORMATION
---------------------------------
There are 3 groups of distinct atoms

 Group   1 Type C   : 8s6p5d3f contracted to 6s5p4d1f pattern {311111/21111/2111/3}
 Group   2 Type O   : 8s6p5d3f contracted to 6s5p4d1f pattern {311111/21111/2111/3}
 Group   3 Type H   : 4s3p2d contracted to 3s2p1d pattern {211/21/2}

Atom   0C    basis set group =>   1
Atom   1C    basis set group =>   1
Atom   2C    basis set group =>   1
Atom   3C    basis set group =>   1
Atom   4C    basis set group =>   1
Atom   5C    basis set group =>   1
Atom   6O    basis set group =>   2
Atom   7H    basis set group =>   3
Atom   8H    basis set group =>   3
Atom   9H    basis set group =>   3
Atom  10H    basis set group =>   3
Atom  11H    basis set group =>   3
Atom  12H    basis set group =>   3
Atom  13H    basis set group =>   3
Atom  14H    basis set group =>   3
Atom  15H    basis set group =>   3


           ************************************************************
           *        Program running with 8 parallel MPI-processes     *
           *              working on a common directory               *
           ************************************************************
------------------------------------------------------------------------------
                             ORCA STARTUP CALCULATIONS
                           -- RI-GTO INTEGRALS CHOSEN --
------------------------------------------------------------------------------
------------------------------------------------------------------------------
                   ___                                                        
                  /   \      - P O W E R E D   B Y -                         
                 /     \                                                     
                 |  |  |   _    _      __       _____    __    __             
                 |  |  |  | |  | |    /  \     |  _  \  |  |  /  |          
                  \  \/   | |  | |   /    \    | | | |  |  | /  /          
                 / \  \   | |__| |  /  /\  \   | |_| |  |  |/  /          
                |  |  |   |  __  | /  /__\  \  |    /   |      \           
                |  |  |   | |  | | |   __   |  |    \   |  |\   \          
                \     /   | |  | | |  |  |  |  | |\  \  |  | \   \       
                 \___/    |_|  |_| |__|  |__|  |_| \__\ |__|  \__/        
                                                                              
                      - O R C A' S   B I G   F R I E N D -                    
                                      &                                       
                       - I N T E G R A L  F E E D E R -                       
                                                                              
 v1 FN, 2020, v2 2021, v3 2022-2024                                           
------------------------------------------------------------------------------


----------------------
SHARK INTEGRAL PACKAGE
----------------------

Number of atoms                             ...     16
Number of basis functions                   ...    143
Number of shells                            ...     69
Maximum angular momentum                    ...      2
Integral batch strategy                     ... SHARK/LIBINT Hybrid
RI-J (if used) integral strategy            ... SPLIT-RIJ (Revised 2003 algorithm where possible)
Printlevel                                  ...      1
Contraction scheme used                     ... SEGMENTED contraction
Prescreening option                         ... SCHWARTZ
   Thresh                                   ... 1.000e-12
   Tcut                                     ... 1.000e-14
   Tpresel                                  ... 1.000e-14 
Coulomb Range Separation                    ... NOT USED
Exchange Range Separation                   ... NOT USED
Multipole approximations                    ... NOT USED
Finite Nucleus Model                        ... NOT USED
CABS basis                                  ... NOT available
Auxiliary Coulomb fitting basis             ... AVAILABLE
   # of basis functions in Aux-J            ...    442
   # of shells in Aux-J                     ...    150
   Maximum angular momentum in Aux-J        ...      4
Auxiliary J/K fitting basis                 ... NOT available
Auxiliary Correlation fitting basis         ... AVAILABLE
   # of basis functions in Aux-C            ...    462
   # of shells in Aux-C                     ...    166
   Maximum angular momentum in Aux-C        ...      3
Auxiliary 'external' fitting basis          ... NOT available

Checking pre-screening integrals            ... done (  0.0 sec) Dimension = 69
Check shell pair data                       ... done (  0.0 sec)
Shell pair information
Shell pair cut-off parameter TPreSel        ...   1.0e-14
Total number of shell pairs                 ...      2415
Shell pairs after pre-screening             ...      2380
Total number of primitive shell pairs       ...      8503
Primitive shell pairs kept                  ...      6607
          la=0 lb=0:    766 shell pairs
          la=1 lb=0:    882 shell pairs
          la=1 lb=1:    271 shell pairs
          la=2 lb=0:    272 shell pairs
          la=2 lb=1:    161 shell pairs
          la=2 lb=2:     28 shell pairs

Calculating one electron integrals          ... done (  0.0 sec)
Calculating RI/J V-Matrix + Cholesky decomp.... done (  0.0 sec)
Calculating RI/C V-Matrix + Cholesky decomp.... done (  0.2 sec)
Calculating Nuclear repulsion               ... done (  0.0 sec) ENN=    306.689280173464 Eh

Diagonalization of the overlap matrix:
Smallest eigenvalue                        ... 6.950e-04
Time for diagonalization                   ...    0.002 sec
Threshold for overlap eigenvalues          ... 1.000e-07
Number of eigenvalues below threshold      ... 0
Time for construction of square roots      ...    0.002 sec
Total time needed                          ...    0.005 sec

-------------------
DFT GRID GENERATION
-------------------

General Integration Accuracy     IntAcc      ... 4.388
Radial Grid Type                 RadialGrid  ... OptM3 with GC (2021)
Angular Grid (max. ang.)         AngularGrid ... 4 (Lebedev-302)
Angular grid pruning method      GridPruning ... 4 (adaptive)
Weight generation scheme         WeightScheme... mBecke (2022)
Basis function cutoff            BFCut       ... 1.0000e-12
Integration weight cutoff        WCut        ... 1.0000e-14
Partially contracted basis set               ... off
Rotationally invariant grid construction     ... off
Angular grids for H and He will be reduced by one unit

Total number of grid points                  ...    71090
Total number of batches                      ...     1120
Average number of points per batch           ...       63
Average number of grid points per atom       ...     4443

--------------------
COSX GRID GENERATION
--------------------

GRIDX 1
-------
General Integration Accuracy     IntAcc      ... 3.816
Radial Grid Type                 RadialGrid  ... OptM3 with GC (2021)
Angular Grid (max. ang.)         AngularGrid ... 1 (Lebedev-50)
Angular grid pruning method      GridPruning ... 4 (adaptive)
Weight generation scheme         WeightScheme... mBecke (2022)
Basis function cutoff            BFCut       ... 1.0000e-12
Integration weight cutoff        WCut        ... 1.0000e-14
Partially contracted basis set               ... on
Rotationally invariant grid construction     ... off
Angular grids for H and He will be reduced by one unit

Total number of grid points                  ...     9118
Total number of batches                      ...       80
Average number of points per batch           ...      113
Average number of grid points per atom       ...      570
UseSFitting                                  ... on

GRIDX 2
-------
General Integration Accuracy     IntAcc      ... 4.020
Radial Grid Type                 RadialGrid  ... OptM3 with GC (2021)
Angular Grid (max. ang.)         AngularGrid ... 2 (Lebedev-110)
Angular grid pruning method      GridPruning ... 4 (adaptive)
Weight generation scheme         WeightScheme... mBecke (2022)
Basis function cutoff            BFCut       ... 1.0000e-12
Integration weight cutoff        WCut        ... 1.0000e-14
Partially contracted basis set               ... on
Rotationally invariant grid construction     ... off
Angular grids for H and He will be reduced by one unit

Total number of grid points                  ...    19442
Total number of batches                      ...      162
Average number of points per batch           ...      120
Average number of grid points per atom       ...     1215
UseSFitting                                  ... on

GRIDX 3
-------
General Integration Accuracy     IntAcc      ... 4.338
Radial Grid Type                 RadialGrid  ... OptM3 with GC (2021)
Angular Grid (max. ang.)         AngularGrid ... 3 (Lebedev-194)
Angular grid pruning method      GridPruning ... 4 (adaptive)
Weight generation scheme         WeightScheme... mBecke (2022)
Basis function cutoff            BFCut       ... 1.0000e-12
Integration weight cutoff        WCut        ... 1.0000e-14
Partially contracted basis set               ... on
Rotationally invariant grid construction     ... off
Angular grids for H and He will be reduced by one unit

Total number of grid points                  ...    42592
Total number of batches                      ...      341
Average number of points per batch           ...      124
Average number of grid points per atom       ...     2662
UseSFitting                                  ... on
Initializing property integral containers    ... done (  0.0 sec)

SHARK setup successfully completed in   0.8 seconds

Maximum memory used throughout the entire STARTUP-calculation: 19.7 MB


           ************************************************************
           *        Program running with 8 parallel MPI-processes     *
           *              working on a common directory               *
           ************************************************************
-------------------------------------------------------------------------------
                                 ORCA GUESS
                   Start orbitals & Density for SCF / CASSCF
-------------------------------------------------------------------------------

------------
SCF SETTINGS
------------
Hamiltonian:
 Density Functional     Method          .... DFT(GTOs)
 Exchange Functional    Exchange        .... B88
   X-Alpha parameter    XAlpha          ....  0.666667
   Becke's b parameter  XBeta           ....  0.004200
 Correlation Functional Correlation     .... LYP
 LDA part of GGA corr.  LDAOpt          .... VWN-3
 Gradients option       PostSCFGGA      .... off
 Hybrid DFT is turned on
   Fraction HF Exchange ScalHFX         ....  0.530000
   Scaling of DF-GGA-X  ScalDFX         ....  0.470000
   Scaling of DF-GGA-C  ScalDFC         ....  0.730000
   Scaling of DF-LDA-C  ScalLDAC        ....  0.730000
   Perturbative correction              ....  0.270000
   NL short-range parameter             ....  7.800000
 RI-approximation to the Coulomb term is turned on
   Number of AuxJ basis functions       .... 442
   RIJ-COSX (HFX calculated with COS-X)).... on


General Settings:
 Integral files         IntName         .... calc
 Hartree-Fock type      HFTyp           .... RHF
 Total Charge           Charge          ....    1
 Multiplicity           Mult            ....    1
 Number of Electrons    NEL             ....   52
 Basis Dimension        Dim             ....  143
 Nuclear Repulsion      ENuc            ....    306.6892801735 Eh

Convergence Acceleration:
 AO-DIIS                CNVDIIS         .... on
   Start iteration      DIISMaxIt       ....    12
   Startup error        DIISStart       ....  0.200000
   # of expansion vecs  DIISMaxEq       ....     5
   Bias factor          DIISBfac        ....   1.050
   Max. coefficient     DIISMaxC        ....  10.000
 MO-DIIS                CNVKDIIS        .... off
 Trust-Rad. Augm. Hess. CNVTRAH         .... auto
   Auto Start mean grad. ratio tolernc. ....  1.125000
   Auto Start start iteration           ....    50
   Auto Start num. interpolation iter.  ....    10
   Max. Number of Micro iterations      ....    24
   Max. Number of Macro iterations      .... Maxiter - #DIIS iter
   Number of Davidson start vectors     ....     2
   Converg. threshold    (grad. norm)   ....   2.000e-06
   Grad. Scal. Fac. for Micro threshold ....   0.100
   Minimum threshold for Micro iter.    ....   1.000e-02
   NR start threshold (gradient norm)   ....   1.000e-04
   Initial trust radius                 ....   0.400
   Minimum AH scaling param. (alpha)    ....   1.000
   Maximum AH scaling param. (alpha)    .... 1000.000
   Quad. conv. algorithm                .... NR
   White noise on init. David. guess    .... on
   Maximum white noise                  ....   0.010
   Pseudo random numbers                .... off
   Inactive MOs                         .... canonical
   Orbital update algorithm             .... Taylor
   Preconditioner                       .... Diag
   Full preconditioner red. dimension   ....   250
 SOSCF                  CNVSOSCF        .... on
   Start iteration      SOSCFMaxIt      ....   150
   Startup grad/error   SOSCFStart      ....  0.003300
   Hessian update       SOSCFHessUp     .... L-BFGS
 Level Shifting         CNVShift        .... on
   Level shift para.    LevelShift      ....    0.2500
   Turn off err/grad.   ShiftErr        ....    0.0010
 Zerner damping         CNVZerner       .... off
 Static damping         CNVDamp         .... on
   Fraction old density DampFac         ....    0.7000
   Max. Damping (<1)    DampMax         ....    0.9800
   Min. Damping (>=0)   DampMin         ....    0.0000
   Turn off err/grad.   DampErr         ....    0.1000

SCF Procedure:
 Maximum # iterations   MaxIter         ....   125
 SCF integral mode      SCFMode         .... Direct
   Integral package                     .... SHARK and LIBINT hybrid scheme
 Reset frequency        DirectResetFreq ....    20
 Integral Threshold     Thresh          ....  1.000e-12 Eh
 Primitive CutOff       TCut            ....  1.000e-14 Eh

Convergence Tolerance:
 Convergence Check Mode ConvCheckMode   .... Total+1el-Energy
 Convergence forced     ConvForced      .... 0
 Energy Change          TolE            ....  1.000e-09 Eh
 1-El. energy change                    ....  1.000e-06 Eh
 Orbital Gradient       TolG            ....  2.000e-06
 Orbital Rotation angle TolX            ....  2.000e-06
 DIIS Error             TolErr          ....  1.000e-08

------------------------------
INITIAL GUESS: MODEL POTENTIAL
------------------------------
Loading Hartree-Fock densities                     ... done
Calculating cut-offs                               ... done
Initializing the effective Hamiltonian             ... done
Setting up the integral package (SHARK)            ... done
Starting the Coulomb interaction                   ... done (   0.0 sec)
Making the grid                                    ... done (   0.1 sec)
Mapping shells                                     ... done
Starting the XC term evaluation                    ... done (   0.0 sec)
  promolecular density results
     # of electrons  =     52.994310304
     EX              =    -41.764353245
     EC              =     -0.579215296
     EX+EC           =    -42.343568541
Transforming the Hamiltonian                       ... done (   0.0 sec)
Diagonalizing the Hamiltonian                      ... done (   0.0 sec)
Back transforming the eigenvectors                 ... done (   0.0 sec)
Now organizing SCF variables                       ... done
                      ------------------
                      INITIAL GUESS DONE (   0.1 sec)
                      ------------------
             **** ENERGY FILE WAS UPDATED (calc.en.tmp) ****
Finished Guess after   0.3 sec
Maximum memory used throughout the entire GUESS-calculation: 11.0 MB


           ************************************************************
           *        Program running with 8 parallel MPI-processes     *
           *              working on a common directory               *
           ************************************************************

-------------------------------------------------------------------------------------------
                                      ORCA LEAN-SCF
                              memory conserving SCF solver
-------------------------------------------------------------------------------------------

--------------------
CPCM SOLVATION MODEL
--------------------
CPCM parameters:
  Epsilon                                         ...      16.7000
  Refrac                                          ...       1.2750
  Rsolv                                           ...       1.3000
  Surface type                                    ... GAUSSIAN VDW
  Discretization scheme                           ... Constant charge density
    Threshold for H atoms                         ...       5.0000 (charges/Ang^2)
    Threshold for non-H atoms                     ...       5.0000 (charges/Ang^2)
  Epsilon function type                           ...         CPCM
Solvent:                                          ... CUSTOM
Radii:
  Scheme                                          ... Element-dependent radii
  Radius for C  used is    3.8550 Bohr (=   2.0400 Ang.)
  Radius for O  used is    3.4469 Bohr (=   1.8240 Ang.)
  Radius for H  used is    2.4944 Bohr (=   1.3200 Ang.)
Calculating surface                               ...        done! (  0.0s)
Cavity surface points                             ...         1472
Cavity Volume                                     ...     904.9930
Cavity Surface-area                               ...     528.0164
Calculating surface distance matrix               ...        done! (  0.0s)
Performing Cholesky decomposition & store         ...        done! (  0.1s)
Overall time for CPCM initialization              ...                 0.1s

----------------------------------------D-I-I-S--------------------------------------------
Iteration    Energy (Eh)           Delta-E    RMSDP     MaxDP     DIISErr   Damp  Time(sec)
-------------------------------------------------------------------------------------------
               ***  Starting incremental Fock matrix formation  ***
    1    -308.0176964729961355     0.00e+00  3.05e-03  6.80e-02  1.45e-01  0.700   0.6
    2    -308.0784726563648519    -6.08e-02  2.30e-03  4.56e-02  8.38e-02  0.700   0.4
                               ***Turning on AO-DIIS***
    3    -308.1093835118502966    -3.09e-02  1.37e-03  2.40e-02  4.15e-02  0.700   0.4
    4    -308.1277891856938140    -1.84e-02  3.12e-03  5.84e-02  2.51e-02  0.000   0.4
    5    -308.1674267834652028    -3.96e-02  2.20e-04  3.38e-03  3.37e-03  0.000   0.4
                              *** Initializing SOSCF ***
---------------------------------------S-O-S-C-F--------------------------------------
Iteration    Energy (Eh)           Delta-E    RMSDP     MaxDP     MaxGrad    Time(sec)
--------------------------------------------------------------------------------------
    6    -308.1675353488702740    -1.09e-04  1.09e-04  2.20e-03  1.63e-03     0.4
               *** Restarting incremental Fock matrix formation ***
    7    -308.1674538944259893     8.15e-05  7.10e-05  1.45e-03  7.38e-04     0.6
    8    -308.1674590007553434    -5.11e-06  4.31e-05  8.67e-04  2.06e-04     0.5
    9    -308.1674605884645644    -1.59e-06  1.61e-05  2.04e-04  7.24e-05     0.5
   10    -308.1674607767401994    -1.88e-07  4.72e-06  9.66e-05  2.29e-05     0.5
   11    -308.1674607878535426    -1.11e-08  1.80e-06  2.94e-05  8.35e-06     0.5
   12    -308.1674607936968187    -5.84e-09  4.32e-07  1.08e-05  3.03e-06     0.5
   13    -308.1674607945047910    -8.08e-10  2.40e-07  4.37e-06  1.31e-06     0.4
                 **** Energy Check signals convergence ****

               *****************************************************
               *                     SUCCESS                       *
               *           SCF CONVERGED AFTER  13 CYCLES          *
               *****************************************************

Recomputing exchange energy using gridx3       ... done (    0.892 sec)
Old exchange energy                            :    -22.373484705 Eh
New exchange energy                            :    -22.373509643 Eh
Exchange energy change after final integration :     -0.000024938 Eh
Total energy after final integration           :   -308.167485733 Eh
             **** ENERGY FILE WAS UPDATED (calc.en.tmp) ****

----------------
TOTAL SCF ENERGY
----------------

Total Energy       :       -308.16748573295729 Eh           -8385.66361 eV

Components:
Nuclear Repulsion  :        306.68928017346445 Eh            8345.43959 eV
Electronic Energy  :       -614.77328172415082 Eh          -16728.83147 eV
One Electron Energy:      -1012.33344415005831 Eh          -27546.99348 eV
Two Electron Energy:        397.56016242590749 Eh           10818.16200 eV
CPCM Dielectric    :         -0.08345924381841 Eh              -2.27104 eV

Virial components:
Potential Energy   :       -613.73988891423653 Eh          -16700.71143 eV
Kinetic Energy     :        305.57240318127924 Eh            8315.04782 eV
Virial Ratio       :          2.00849252918346

DFT components:
N(Alpha)           :       26.000022762003 electrons
N(Beta)            :       26.000022762003 electrons
N(Total)           :       52.000045524006 electrons
E(X)               :      -19.871509514080 Eh       
E(C)               :       -1.267979227643 Eh       
E(XC)              :      -21.139488741723 Eh       

CPCM Solvation Model Properties:
Surface-charge          :         -1.01371441950385
Corrected charge        :         -1.00000000000000
Outlying charge corr.   :          0.00001404674531 Eh               0.00038 eV
Free-energy (cav+disp)  :  This term is not implemented in the current solvation scheme

---------------
SCF CONVERGENCE
---------------

  Last Energy change         ...    8.0797e-10  Tolerance :   1.0000e-09
  Last MAX-Density change    ...    4.3705e-06  Tolerance :   1.0000e-08
  Last RMS-Density change    ...    2.4005e-07  Tolerance :   1.0000e-09
  Last DIIS Error            ...    1.6329e-03  Tolerance :   1.0000e-08
  Last Orbital Gradient      ...    1.3146e-06  Tolerance :   2.0000e-06
  Last Orbital Rotation      ...    1.8086e-06  Tolerance :   2.0000e-06


----------------
ORBITAL ENERGIES
----------------

  NO   OCC          E(Eh)            E(eV) 
   0   2.0000     -19.902178      -541.5658 
   1   2.0000     -10.815731      -294.3110 
   2   2.0000     -10.729614      -291.9676 
   3   2.0000     -10.692923      -290.9692 
   4   2.0000     -10.678473      -290.5760 
   5   2.0000     -10.675663      -290.4996 
   6   2.0000     -10.660362      -290.0832 
   7   2.0000      -1.398040       -38.0426 
   8   2.0000      -0.990729       -26.9591 
   9   2.0000      -0.967677       -26.3318 
  10   2.0000      -0.853189       -23.2165 
  11   2.0000      -0.827559       -22.5190 
  12   2.0000      -0.753038       -20.4912 
  13   2.0000      -0.695679       -18.9304 
  14   2.0000      -0.656621       -17.8676 
  15   2.0000      -0.648028       -17.6337 
  16   2.0000      -0.579661       -15.7734 
  17   2.0000      -0.548908       -14.9366 
  18   2.0000      -0.530849       -14.4451 
  19   2.0000      -0.521241       -14.1837 
  20   2.0000      -0.511452       -13.9173 
  21   2.0000      -0.491707       -13.3800 
  22   2.0000      -0.485640       -13.2149 
  23   2.0000      -0.451562       -12.2876 
  24   2.0000      -0.443129       -12.0582 
  25   2.0000      -0.342158        -9.3106 
  26   0.0000      -0.062802        -1.7089 
  27   0.0000       0.040063         1.0902 
  28   0.0000       0.090975         2.4756 
  29   0.0000       0.125508         3.4152 
  30   0.0000       0.141269         3.8441 
  31   0.0000       0.141964         3.8630 
  32   0.0000       0.149913         4.0793 
  33   0.0000       0.164234         4.4690 
  34   0.0000       0.169339         4.6080 
  35   0.0000       0.179225         4.8770 
  36   0.0000       0.185508         5.0479 
*Only the first 10 virtual orbitals were printed.

                    ********************************
                    * MULLIKEN POPULATION ANALYSIS *
                    ********************************

-----------------------
MULLIKEN ATOMIC CHARGES
-----------------------
   0 C :    0.052628
   1 C :    0.155958
   2 C :   -0.158957
   3 C :    0.012168
   4 C :   -0.014585
   5 C :    0.140870
   6 O :   -0.101708
   7 H :    0.094130
   8 H :    0.120118
   9 H :    0.122154
  10 H :    0.074262
  11 H :    0.083844
  12 H :    0.068143
  13 H :    0.094057
  14 H :    0.100189
  15 H :    0.156728
Sum of atomic charges:    1.0000000

--------------------------------
MULLIKEN REDUCED ORBITAL CHARGES
--------------------------------
  0 C s       :     2.978751  s :     2.978751
      pz      :     1.057824  p :     2.941708
      px      :     0.839336
      py      :     1.044547
      dz2     :     0.006873  d :     0.026913
      dxz     :     0.002079
      dyz     :     0.005056
      dx2y2   :     0.009893
      dxy     :     0.003013

  1 C s       :     3.178322  s :     3.178322
      pz      :     0.642326  p :     2.568746
      px      :     1.080885
      py      :     0.845535
      dz2     :     0.011351  d :     0.096974
      dxz     :     0.016887
      dyz     :     0.013516
      dx2y2   :     0.025276
      dxy     :     0.029944

  2 C s       :     3.098621  s :     3.098621
      pz      :     1.124857  p :     3.014087
      px      :     0.916012
      py      :     0.973218
      dz2     :     0.009380  d :     0.046249
      dxz     :     0.007329
      dyz     :     0.006735
      dx2y2   :     0.009165
      dxy     :     0.013641

  3 C s       :     3.041976  s :     3.041976
      pz      :     0.994308  p :     2.914879
      px      :     1.038424
      py      :     0.882148
      dz2     :     0.008902  d :     0.030976
      dxz     :     0.002431
      dyz     :     0.006404
      dx2y2   :     0.007059
      dxy     :     0.006181

  4 C s       :     3.218608  s :     3.218608
      pz      :     0.927952  p :     2.759294
      px      :     0.920454
      py      :     0.910888
      dz2     :     0.005928  d :     0.036683
      dxz     :     0.003907
      dyz     :     0.006413
      dx2y2   :     0.012682
      dxy     :     0.007753

  5 C s       :     3.142429  s :     3.142429
      pz      :     1.035887  p :     2.649525
      px      :     0.681574
      py      :     0.932064
      dz2     :     0.008146  d :     0.067176
      dxz     :     0.010721
      dyz     :     0.006225
      dx2y2   :     0.023460
      dxy     :     0.018624

  6 O s       :     3.681335  s :     3.681335
      pz      :     1.563112  p :     4.393589
      px      :     1.276784
      py      :     1.553693
      dz2     :     0.003576  d :     0.026783
      dxz     :     0.004618
      dyz     :     0.004523
      dx2y2   :     0.006304
      dxy     :     0.007763

  7 H s       :     0.881126  s :     0.881126
      pz      :     0.006018  p :     0.024744
      px      :     0.005985
      py      :     0.012741

  8 H s       :     0.854312  s :     0.854312
      pz      :     0.015820  p :     0.025570
      px      :     0.005117
      py      :     0.004633

  9 H s       :     0.852182  s :     0.852182
      pz      :     0.008281  p :     0.025664
      px      :     0.004862
      py      :     0.012521

 10 H s       :     0.901657  s :     0.901657
      pz      :     0.004249  p :     0.024081
      px      :     0.015209
      py      :     0.004623

 11 H s       :     0.892018  s :     0.892018
      pz      :     0.005340  p :     0.024139
      px      :     0.008335
      py      :     0.010464

 12 H s       :     0.908018  s :     0.908018
      pz      :     0.016062  p :     0.023839
      px      :     0.004505
      py      :     0.003272

 13 H s       :     0.880361  s :     0.880361
      pz      :     0.004445  p :     0.025582
      px      :     0.014688
      py      :     0.006449

 14 H s       :     0.873241  s :     0.873241
      pz      :     0.005666  p :     0.026570
      px      :     0.013051
      py      :     0.007853

 15 H s       :     0.819291  s :     0.819291
      pz      :     0.017346  p :     0.023982
      px      :     0.003361
      py      :     0.003275


                     *******************************
                     * LOEWDIN POPULATION ANALYSIS *
                     *******************************

----------------------
LOEWDIN ATOMIC CHARGES
----------------------
   0 C :   -0.032932
   1 C :    0.258638
   2 C :   -0.038441
   3 C :   -0.007283
   4 C :    0.019192
   5 C :    0.062593
   6 O :    0.138241
   7 H :    0.066070
   8 H :    0.084005
   9 H :    0.085740
  10 H :    0.043235
  11 H :    0.052683
  12 H :    0.043745
  13 H :    0.062226
  14 H :    0.058448
  15 H :    0.103841

-------------------------------
LOEWDIN REDUCED ORBITAL CHARGES
-------------------------------
  0 C s       :     2.840657  s :     2.840657
      pz      :     1.079613  p :     3.124024
      px      :     0.962905
      py      :     1.081506
      dz2     :     0.016520  d :     0.068251
      dxz     :     0.006197
      dyz     :     0.011566
      dx2y2   :     0.024834
      dxy     :     0.009134

  1 C s       :     2.883735  s :     2.883735
      pz      :     0.668210  p :     2.658437
      px      :     1.067870
      py      :     0.922357
      dz2     :     0.021205  d :     0.199190
      dxz     :     0.031481
      dyz     :     0.028320
      dx2y2   :     0.054876
      dxy     :     0.063308

  2 C s       :     2.838633  s :     2.838633
      pz      :     1.065141  p :     3.091748
      px      :     1.010416
      py      :     1.016191
      dz2     :     0.022028  d :     0.108060
      dxz     :     0.015530
      dyz     :     0.015493
      dx2y2   :     0.022907
      dxy     :     0.032103

  3 C s       :     2.843367  s :     2.843367
      pz      :     1.048141  p :     3.090255
      px      :     1.069834
      py      :     0.972280
      dz2     :     0.021284  d :     0.073660
      dxz     :     0.005191
      dyz     :     0.015064
      dx2y2   :     0.016943
      dxy     :     0.015177

  4 C s       :     2.885372  s :     2.885372
      pz      :     0.944831  p :     3.008754
      px      :     1.035740
      py      :     1.028183
      dz2     :     0.010906  d :     0.086682
      dxz     :     0.008900
      dyz     :     0.013877
      dx2y2   :     0.031862
      dxy     :     0.021138

  5 C s       :     2.865218  s :     2.865218
      pz      :     1.044906  p :     2.925798
      px      :     0.828376
      py      :     1.052515
      dz2     :     0.015499  d :     0.146391
      dxz     :     0.022592
      dyz     :     0.013574
      dx2y2   :     0.052259
      dxy     :     0.042467

  6 O s       :     3.362407  s :     3.362407
      pz      :     1.533482  p :     4.449855
      px      :     1.324249
      py      :     1.592123
      dz2     :     0.004864  d :     0.049497
      dxz     :     0.009229
      dyz     :     0.006225
      dx2y2   :     0.013550
      dxy     :     0.015629

  7 H s       :     0.868040  s :     0.868040
      pz      :     0.016357  p :     0.065890
      px      :     0.016103
      py      :     0.033430

  8 H s       :     0.848729  s :     0.848729
      pz      :     0.040962  p :     0.067266
      px      :     0.014135
      py      :     0.012169

  9 H s       :     0.846823  s :     0.846823
      pz      :     0.021268  p :     0.067436
      px      :     0.013497
      py      :     0.032672

 10 H s       :     0.891708  s :     0.891708
      pz      :     0.011611  p :     0.065057
      px      :     0.039907
      py      :     0.013539

 11 H s       :     0.882692  s :     0.882692
      pz      :     0.014561  p :     0.064624
      px      :     0.021995
      py      :     0.028068

 12 H s       :     0.891676  s :     0.891676
      pz      :     0.041892  p :     0.064579
      px      :     0.012279
      py      :     0.010408

 13 H s       :     0.863429  s :     0.863429
      pz      :     0.014642  p :     0.074345
      px      :     0.040655
      py      :     0.019048

 14 H s       :     0.865102  s :     0.865102
      pz      :     0.018143  p :     0.076450
      px      :     0.035306
      py      :     0.023001

 15 H s       :     0.826487  s :     0.826487
      pz      :     0.045020  p :     0.069672
      px      :     0.012126
      py      :     0.012526


                      *****************************
                      * MAYER POPULATION ANALYSIS *
                      *****************************

  NA   - Mulliken gross atomic population
  ZA   - Total nuclear charge
  QA   - Mulliken gross atomic charge
  VA   - Mayer's total valence
  BVA  - Mayer's bonded valence
  FA   - Mayer's free valence

  ATOM       NA         ZA         QA         VA         BVA        FA
  0 C      5.9474     6.0000     0.0526     3.9005     3.9005    -0.0000
  1 C      5.8440     6.0000     0.1560     3.8015     3.8015     0.0000
  2 C      6.1590     6.0000    -0.1590     3.9159     3.9159     0.0000
  3 C      5.9878     6.0000     0.0122     3.9172     3.9172    -0.0000
  4 C      6.0146     6.0000    -0.0146     3.8525     3.8525     0.0000
  5 C      5.8591     6.0000     0.1409     3.8004     3.8004     0.0000
  6 O      8.1017     8.0000    -0.1017     2.4758     2.4758     0.0000
  7 H      0.9059     1.0000     0.0941     0.9927     0.9927     0.0000
  8 H      0.8799     1.0000     0.1201     0.9880     0.9880     0.0000
  9 H      0.8778     1.0000     0.1222     0.9880     0.9880     0.0000
 10 H      0.9257     1.0000     0.0743     0.9863     0.9863    -0.0000
 11 H      0.9162     1.0000     0.0838     0.9832     0.9832     0.0000
 12 H      0.9319     1.0000     0.0681     0.9848     0.9848     0.0000
 13 H      0.9059     1.0000     0.0941     0.9931     0.9931     0.0000
 14 H      0.8998     1.0000     0.1002     0.9935     0.9935     0.0000
 15 H      0.8433     1.0000     0.1567     0.9612     0.9612     0.0000

  Mayer bond orders larger than 0.100000
B(  0-C ,  1-C ) :   1.0815 B(  0-C ,  7-H ) :   0.9548 B(  0-C ,  8-H ) :   0.9307 
B(  0-C ,  9-H ) :   0.9283 B(  1-C ,  2-C ) :   1.0156 B(  1-C ,  6-O ) :   1.5035 
B(  2-C ,  3-C ) :   1.0054 B(  2-C ,  4-C ) :   1.0209 B(  2-C , 15-H ) :   0.8676 
B(  3-C , 10-H ) :   0.9690 B(  3-C , 11-H ) :   0.9695 B(  3-C , 12-H ) :   0.9700 
B(  4-C ,  5-C ) :   1.8268 B(  4-C , 13-H ) :   0.9930 B(  5-C ,  6-O ) :   0.9365 
B(  5-C , 14-H ) :   0.9941 

-------
TIMINGS
-------

Total SCF time: 0 days 0 hours 0 min 7 sec 

Total time                  ....       7.545 sec
Sum of individual times     ....       7.521 sec  ( 99.7%)

SCF preparation             ....       0.363 sec  (  4.8%)
Fock matrix formation       ....       6.902 sec  ( 91.5%)
  Startup                   ....       0.014 sec  (  0.2% of F)
  Split-RI-J                ....       0.493 sec  (  7.1% of F)
  Chain of spheres X        ....       4.237 sec  ( 61.4% of F)
  XC integration            ....       1.089 sec  ( 15.8% of F)
    XC Preparation          ....       0.000 sec  (  0.0% of XC)
    Basis function eval.    ....       0.417 sec  ( 38.2% of XC)
    Density eval.           ....       0.238 sec  ( 21.9% of XC)
    XC-Functional eval.     ....       0.050 sec  (  4.5% of XC)
    XC-Potential eval.      ....       0.250 sec  ( 23.0% of XC)
  CPCM terms                ....       1.003 sec  ( 14.5% of F)
Diagonalization             ....       0.000 sec  (  0.0%)
Density matrix formation    ....       0.056 sec  (  0.7%)
Total Energy calculation    ....       0.021 sec  (  0.3%)
Population analysis         ....       0.011 sec  (  0.1%)
Orbital Transformation      ....       0.016 sec  (  0.2%)
Orbital Orthonormalization  ....       0.000 sec  (  0.0%)
DIIS solution               ....       0.093 sec  (  1.2%)
SOSCF solution              ....       0.058 sec  (  0.8%)
Finished LeanSCF after   7.6 sec

Maximum memory used throughout the entire LEANSCF-calculation: 15.5 MB


           ************************************************************
           *        Program running with 8 parallel MPI-processes     *
           *              working on a common directory               *
           ************************************************************

------------------------------------------------------------------------------
                                ORCA  MP2 
------------------------------------------------------------------------------

Freezing NCore=14 chemical core electrons

----------------------
RI-MP2 ENERGY+GRADIENT
----------------------
Dimension of the orbital basis            ...  143
Dimension of the AuxC basis               ...  462
Memory devoted to MP2                     ... 8000 MB   
Data format for matrix containers         ... DOUBLE
Compression type for matrix containers    ... UNCOMPRESSED
Overall scaling of the MP2 energy         ...   2.700e-01

-----------------------
SHARK RI TRANSFORMATION
-----------------------

Number of basis functions                ...    143
Number of aux functions                  ...    462
Number of operators                      ...      1
Generation of IJK                        ... YES
Generation of IAK                        ... YES
Generation of ABK                        ... NO
Orbital Range Operator  0:    0-  25 to   26- 142

Aux basis identifier                     ...   AUXC
Contraction scheme used                  ... SEGMENTED
Do orthogonalization                     ... YES
All operator combinations                ... NO
Transpose (ia|K)                         ... NO
Integral generator used                  ... LIBINT
Starting integral generation + trafo... 
Half trafo (segmented) done. Total time =  0.0 sec. integrals=  0.0 sec trafo=  0.0 sec
Integral generation and half transformation done (  0.0 sec)

Reading or making V^(-1/2)          ... done (  0.0 sec)
Sorting IJK integrals               ... done (  0.0 sec)
Sorting IAK integrals               ... done (  0.0 sec)

SHARK RI integral transformation done. Total time =  0.1 sec.

Opening buffers                              ... done
Frozen core precalculation                   ... done

Starting loop over batches of integrals:

Operator 0  - window                       ... (  7- 25)x( 26-142)
Operator 0  - Memory available             ...  8000 MB
Operator 0  - Memory needed per MO         ...   0.4 MB
Operator 0  - Number of orbitals per batch ... 3
Operator 0  - Number of batches            ... 1

OPERATOR  0   PASS   0:  MOs     7 ...    9 +   10 ...   12 +   13 ...   15 +   16 ...   18
                            +   19 ...   21 +   22 ...   24 +   25 ...   25
  Reading integrals       ... ok
  Internal MO   9
Closing buffer GIPV ( 0.01 GB; CompressionRatio= 1.00)
Time spent in pair loops =     0.165 sec
Deleting buffers (Ka|jb) ...done

-----------------------------------------------
 RI-MP2 CORRELATION ENERGY:     -0.323188849 Eh
-----------------------------------------------


---------------------
MP2 DENSITY FORMATION
---------------------

Completing the external part of the density      ... done
Storing the unrelaxed density                    ... done

Re-sorting 3-index density container for op 0    ... done
Computing external part of the Lagrangian        ... done
Calculating the xc-kernel                        ... done
Calculating G(D)                                 ... done
Completing the Lagrangian                        ... done
Solving the Z-vector equations                   ... Using XC Grid                  ... (calc.grid_cpscf.tmp) 
Recalculating density on grid  ... (calc.grho_cpscf0.tmp) done
Calculating the xc-kernel      ... (calc.fxc_cpscf0.tmp) done

-------------------
SHARK CP-SCF DRIVER
-------------------

Dimension of the orbital basis          ...    143
Dimension of the CPSCF-problem          ...   3042
Number of operators                     ...      1
Max. number of iterations               ...    128
Convergence Tolerance                   ... 3.0e-05
Number of perturbations                 ...      1
Perturbation type                       ... REAL

----------------------------
POPLE LINEAR EQUATION SOLVER
----------------------------

  ITERATION   0:   ||err||_max =   4.5788e-02 (   0.4 sec)
  ITERATION   1:   ||err||_max =   1.6405e-02 (   0.4 sec)
  ITERATION   2:   ||err||_max =   8.5605e-03 (   0.4 sec)
  ITERATION   3:   ||err||_max =   1.7146e-03 (   0.4 sec)
  ITERATION   4:   ||err||_max =   8.1886e-04 (   0.4 sec)
  ITERATION   5:   ||err||_max =   1.7755e-04 (   0.4 sec)
  ITERATION   6:   ||err||_max =   6.2370e-05 (   0.4 sec)
  ITERATION   7:   ||err||_max =   1.9361e-05 (   0.4 sec)
done
Finalizing the relaxed density                   ... done
Transforming P to the AO basis                   ... done
Storing the relaxed density                      ... done

------------------------------------
ENERGY WEIGHTED DENSITY FINALIZATION
------------------------------------

Gathering the parts of the W-matrix              ... done
Forming the Z-density                            ... done
Transforming Z to the AO basis                   ... done
Calculating G(Z)                                 ... done
Finalizing the W-matrix                          ... done
Transforming W to the AO basis and storing       ... done

----------------------------------
MP2 DERIVATIVE INTEGRAL GENERATION
----------------------------------

Input SCF Electron Density              ... calc.scfp
Input Correlated Electron Density       ... calc.pmp2re
Input Energy Weighted Density           ... calc.wmp2.tmp

Nuclear repulsion gradient              ... done (  0.0 sec)
HCore & Overlap gradient  (SHARK)       ... done (  0.0 sec)
Two-electron RIJ gradient terms         ... done (  0.2 sec)

-----------------------------------------------------------
MP2 COSX Grid Generation
-----------------------------------------------------------

General Integration Accuracy     IntAcc      ... 4.871
Radial Grid Type                 RadialGrid  ... OptM3 with GC (2021)
Angular Grid (max. ang.)         AngularGrid ... 4 (Lebedev-302)
Angular grid pruning method      GridPruning ... 4 (adaptive)
Weight generation scheme         WeightScheme... mBecke (2022)
Basis function cutoff            BFCut       ... 1.0000e-12
Integration weight cutoff        WCut        ... 1.0000e-14
Partially contracted basis set               ... on
Rotationally invariant grid construction     ... off
Angular grids for H and He will be reduced by one unit

Total number of grid points                  ...    82573
Total number of batches                      ...      654
Average number of points per batch           ...      126
Average number of grid points per atom       ...     5161
UseSFitting                                  ... on
Two-electron COSX gradient terms        ... 
Integration Timings:
Total Time                  =     2.4 sec
Basis fcn evaluation        =     0.0 sec
Density evaluation          =     0.0 sec
A evaluation                =     1.9 sec
A derivative evaluation     =     0.0 sec
S-fit derivative evaluation =     0.0 sec
anal. over. der. evaluation =     0.0 sec
num. over. der. evaluation  =     0.2 sec
K(P) evaluation             =     0.0 sec
finalize                    =     0.0 sec

done (  2.8 sec)
CPCM gradient                           ... done (  0.3 sec)
DFT XC gradient                         ... Exchange-correlation gradient    ... done
done (  0.4 sec)
Empirical dispersion gradient           ... 
-------------------
DISPERSION GRADIENT
-------------------

   1   C   :   -0.000269633   -0.000139009    0.000006216
   2   C   :    0.001366806   -0.000184406    0.000086780
   3   C   :    0.000159486   -0.000091617    0.000020388
   4   C   :    0.000008966    0.000201874    0.000014032
   5   C   :   -0.000219503   -0.000170543    0.000029509
   6   C   :   -0.000944791    0.000235856   -0.000184240
   7   O   :    0.000086666   -0.000136207    0.000028029
   8   H   :   -0.000134091   -0.000027223   -0.000014649
   9   H   :   -0.000113284   -0.000054071    0.000039616
  10   H   :   -0.000098638   -0.000056956   -0.000012780
  11   H   :   -0.000039767    0.000144590    0.000010434
  12   H   :    0.000002965    0.000131998    0.000003662
  13   H   :   -0.000000809    0.000149264    0.000088284
  14   H   :    0.000121278    0.000003056   -0.000028504
  15   H   :    0.000060563   -0.000055808    0.000021464
  16   H   :    0.000013787    0.000049203   -0.000108240

Difference to translation invariance:
           :   -0.0000000000   -0.0000000000    0.0000000000

Difference to rotation invariance:
           :    0.0000000000    0.0000000000    0.0000000000

Norm of the Dispersion gradient    ...    0.0018223174
RMS gradient                       ...    0.0002630289
MAX gradient                       ...    0.0013668064
done (  0.0 sec)

                *********************************************
                * UNRELAXED MP2 DENSITY POPULATION ANALYSIS *
                *********************************************

------------------------------------------------------------------------------
                           ORCA POPULATION ANALYSIS
------------------------------------------------------------------------------
Input electron density              ... calc.pmp2ur
BaseName (.gbw .S,...)              ... calc

                    ********************************
                    * MULLIKEN POPULATION ANALYSIS *
                    ********************************

-----------------------
MULLIKEN ATOMIC CHARGES
-----------------------
   0 C :    0.050847
   1 C :    0.146754
   2 C :   -0.158895
   3 C :    0.009899
   4 C :   -0.016606
   5 C :    0.138772
   6 O :   -0.091693
   7 H :    0.094917
   8 H :    0.120758
   9 H :    0.122792
  10 H :    0.074991
  11 H :    0.084625
  12 H :    0.068951
  13 H :    0.095091
  14 H :    0.101288
  15 H :    0.157510
Sum of atomic charges:    1.0000000

--------------------------------
MULLIKEN REDUCED ORBITAL CHARGES
--------------------------------
  0 C s       :     2.979408  s :     2.979408
      pz      :     1.055787  p :     2.937075
      px      :     0.838536
      py      :     1.042753
      dz2     :     0.007951  d :     0.032670
      dxz     :     0.003393
      dyz     :     0.006184
      dx2y2   :     0.010880
      dxy     :     0.004262
  1 C s       :     3.176844  s :     3.176844
      pz      :     0.649409  p :     2.574657
      px      :     1.078599
      py      :     0.846650
      dz2     :     0.012152  d :     0.101744
      dxz     :     0.017886
      dyz     :     0.014343
      dx2y2   :     0.026447
      dxy     :     0.030915
  2 C s       :     3.098900  s :     3.098900
      pz      :     1.121533  p :     3.007283
      px      :     0.914744
      py      :     0.971006
      dz2     :     0.010660  d :     0.052712
      dxz     :     0.008663
      dyz     :     0.008063
      dx2y2   :     0.010467
      dxy     :     0.014859
  3 C s       :     3.042418  s :     3.042418
      pz      :     0.993014  p :     2.911202
      px      :     1.037042
      py      :     0.881146
      dz2     :     0.009959  d :     0.036480
      dxz     :     0.003593
      dyz     :     0.007475
      dx2y2   :     0.008131
      dxy     :     0.007323
  4 C s       :     3.218311  s :     3.218311
      pz      :     0.927301  p :     2.755848
      px      :     0.918781
      py      :     0.909765
      dz2     :     0.006952  d :     0.042447
      dxz     :     0.005118
      dyz     :     0.007449
      dx2y2   :     0.013808
      dxy     :     0.009121
  5 C s       :     3.142578  s :     3.142578
      pz      :     1.033122  p :     2.646272
      px      :     0.682694
      py      :     0.930455
      dz2     :     0.009175  d :     0.072378
      dxz     :     0.011797
      dyz     :     0.007316
      dx2y2   :     0.024327
      dxy     :     0.019763
  6 O s       :     3.680560  s :     3.680560
      pz      :     1.556045  p :     4.377938
      px      :     1.273259
      py      :     1.548633
      dz2     :     0.004801  d :     0.033195
      dxz     :     0.005951
      dyz     :     0.005744
      dx2y2   :     0.007653
      dxy     :     0.009046
  7 H s       :     0.879201  s :     0.879201
      pz      :     0.006454  p :     0.025882
      px      :     0.006430
      py      :     0.012999
  8 H s       :     0.852578  s :     0.852578
      pz      :     0.015984  p :     0.026665
      px      :     0.005581
      py      :     0.005099
  9 H s       :     0.850455  s :     0.850455
      pz      :     0.008647  p :     0.026753
      px      :     0.005333
      py      :     0.012773
 10 H s       :     0.899703  s :     0.899703
      pz      :     0.004754  p :     0.025306
      px      :     0.015428
      py      :     0.005124
 11 H s       :     0.890048  s :     0.890048
      pz      :     0.005803  p :     0.025327
      px      :     0.008720
      py      :     0.010804
 12 H s       :     0.905984  s :     0.905984
      pz      :     0.016261  p :     0.025065
      px      :     0.005008
      py      :     0.003796
 13 H s       :     0.878290  s :     0.878290
      pz      :     0.004926  p :     0.026619
      px      :     0.014867
      py      :     0.006826
 14 H s       :     0.871172  s :     0.871172
      pz      :     0.006108  p :     0.027541
      px      :     0.013248
      py      :     0.008184
 15 H s       :     0.817469  s :     0.817469
      pz      :     0.017464  p :     0.025021
      px      :     0.003842
      py      :     0.003715


                     *******************************
                     * LOEWDIN POPULATION ANALYSIS *
                     *******************************

----------------------
LOEWDIN ATOMIC CHARGES
----------------------
   0 C :   -0.031652
   1 C :    0.248886
   2 C :   -0.037427
   3 C :   -0.006581
   4 C :    0.018691
   5 C :    0.061587
   6 O :    0.146871
   7 H :    0.065993
   8 H :    0.083884
   9 H :    0.085626
  10 H :    0.043158
  11 H :    0.052635
  12 H :    0.043689
  13 H :    0.062286
  14 H :    0.058586
  15 H :    0.103769

-------------------------------
LOEWDIN REDUCED ORBITAL CHARGES
-------------------------------
  0 C s       :     2.840512  s :     2.840512
      pz      :     1.076635  p :     3.116101
      px      :     0.960737
      py      :     1.078728
      dz2     :     0.017827  d :     0.075040
      dxz     :     0.007674
      dyz     :     0.012907
      dx2y2   :     0.026063
      dxy     :     0.010569
  1 C s       :     2.883498  s :     2.883498
      pz      :     0.674627  p :     2.662704
      px      :     1.065349
      py      :     0.922728
      dz2     :     0.022230  d :     0.204912
      dxz     :     0.032555
      dyz     :     0.029394
      dx2y2   :     0.056140
      dxy     :     0.064594
  2 C s       :     2.838866  s :     2.838866
      pz      :     1.061539  p :     3.082639
      px      :     1.007944
      py      :     1.013156
      dz2     :     0.023760  d :     0.115922
      dxz     :     0.016935
      dyz     :     0.017121
      dx2y2   :     0.024550
      dxy     :     0.033556
  3 C s       :     2.843233  s :     2.843233
      pz      :     1.045773  p :     3.083211
      px      :     1.067393
      py      :     0.970045
      dz2     :     0.022661  d :     0.080137
      dxz     :     0.006422
      dyz     :     0.016293
      dx2y2   :     0.018214
      dxy     :     0.016547
  4 C s       :     2.885324  s :     2.885324
      pz      :     0.943688  p :     3.002151
      px      :     1.032774
      py      :     1.025689
      dz2     :     0.012213  d :     0.093834
      dxz     :     0.010211
      dyz     :     0.015312
      dx2y2   :     0.033373
      dxy     :     0.022724
  5 C s       :     2.865589  s :     2.865589
      pz      :     1.042023  p :     2.920221
      px      :     0.828354
      py      :     1.049845
      dz2     :     0.016814  d :     0.152602
      dxz     :     0.023650
      dyz     :     0.015069
      dx2y2   :     0.053351
      dxy     :     0.043717
  6 O s       :     3.361880  s :     3.361880
      pz      :     1.526827  p :     4.434466
      px      :     1.320643
      py      :     1.586996
      dz2     :     0.006267  d :     0.056783
      dxz     :     0.010638
      dyz     :     0.007599
      dx2y2   :     0.015066
      dxy     :     0.017213
  7 H s       :     0.865953  s :     0.865953
      pz      :     0.016994  p :     0.068055
      px      :     0.016795
      py      :     0.034266
  8 H s       :     0.846767  s :     0.846767
      pz      :     0.041827  p :     0.069349
      px      :     0.014774
      py      :     0.012747
  9 H s       :     0.844865  s :     0.844865
      pz      :     0.021933  p :     0.069509
      px      :     0.014127
      py      :     0.033449
 10 H s       :     0.889470  s :     0.889470
      pz      :     0.012232  p :     0.067373
      px      :     0.040931
      py      :     0.014210
 11 H s       :     0.880485  s :     0.880485
      pz      :     0.015212  p :     0.066880
      px      :     0.022738
      py      :     0.028929
 12 H s       :     0.889425  s :     0.889425
      pz      :     0.042936  p :     0.066886
      px      :     0.012903
      py      :     0.011046
 13 H s       :     0.861179  s :     0.861179
      pz      :     0.015287  p :     0.076535
      px      :     0.041509
      py      :     0.019739
 14 H s       :     0.862931  s :     0.862931
      pz      :     0.018718  p :     0.078483
      px      :     0.036079
      py      :     0.023686
 15 H s       :     0.824360  s :     0.824360
      pz      :     0.045901  p :     0.071872
      px      :     0.012793
      py      :     0.013178


                      *****************************
                      * MAYER POPULATION ANALYSIS *
                      *****************************

  NA   - Mulliken gross atomic population
  ZA   - Total nuclear charge
  QA   - Mulliken gross atomic charge
  VA   - Mayer's total valence
  BVA  - Mayer's bonded valence
  FA   - Mayer's free valence

  ATOM       NA         ZA         QA         VA         BVA        FA
  0 C      5.9492     6.0000     0.0508     3.9326     3.8318     0.1008
  1 C      5.8532     6.0000     0.1468     3.8321     3.7000     0.1321
  2 C      6.1589     6.0000    -0.1589     3.9497     3.8266     0.1230
  3 C      5.9901     6.0000     0.0099     3.9495     3.8447     0.1048
  4 C      6.0166     6.0000    -0.0166     3.8822     3.7358     0.1463
  5 C      5.8612     6.0000     0.1388     3.8292     3.6890     0.1402
  6 O      8.0917     8.0000    -0.0917     2.5592     2.4098     0.1494
  7 H      0.9051     1.0000     0.0949     0.9957     0.9764     0.0193
  8 H      0.8792     1.0000     0.1208     0.9908     0.9709     0.0199
  9 H      0.8772     1.0000     0.1228     0.9908     0.9708     0.0199
 10 H      0.9250     1.0000     0.0750     0.9898     0.9693     0.0205
 11 H      0.9154     1.0000     0.0846     0.9865     0.9665     0.0201
 12 H      0.9310     1.0000     0.0690     0.9884     0.9681     0.0204
 13 H      0.9049     1.0000     0.0951     0.9960     0.9769     0.0191
 14 H      0.8987     1.0000     0.1013     0.9960     0.9779     0.0182
 15 H      0.8425     1.0000     0.1575     0.9637     0.9422     0.0215

  Mayer bond orders larger than 0.100000
B(  0-C ,  1-C ) :   1.0594 B(  0-C ,  7-H ) :   0.9397 B(  0-C ,  8-H ) :   0.9158 
B(  0-C ,  9-H ) :   0.9133 B(  1-C ,  2-C ) :   0.9909 B(  1-C ,  6-O ) :   1.4621 
B(  2-C ,  3-C ) :   0.9831 B(  2-C ,  4-C ) :   0.9976 B(  2-C , 15-H ) :   0.8526 
B(  3-C , 10-H ) :   0.9532 B(  3-C , 11-H ) :   0.9539 B(  3-C , 12-H ) :   0.9543 
B(  4-C ,  5-C ) :   1.7554 B(  4-C , 13-H ) :   0.9782 B(  5-C ,  6-O ) :   0.9174 
B(  5-C , 14-H ) :   0.9796 


                *******************************************
                * RELAXED MP2 DENSITY POPULATION ANALYSIS *
                *******************************************

------------------------------------------------------------------------------
                           ORCA POPULATION ANALYSIS
------------------------------------------------------------------------------
Input electron density              ... calc.pmp2re
BaseName (.gbw .S,...)              ... calc

                    ********************************
                    * MULLIKEN POPULATION ANALYSIS *
                    ********************************

-----------------------
MULLIKEN ATOMIC CHARGES
-----------------------
   0 C :    0.049995
   1 C :    0.105289
   2 C :   -0.140233
   3 C :    0.011029
   4 C :   -0.008564
   5 C :    0.133762
   6 O :   -0.042442
   7 H :    0.091187
   8 H :    0.117029
   9 H :    0.119042
  10 H :    0.073834
  11 H :    0.083187
  12 H :    0.068479
  13 H :    0.088106
  14 H :    0.094800
  15 H :    0.155499
Sum of atomic charges:    1.0000000

--------------------------------
MULLIKEN REDUCED ORBITAL CHARGES
--------------------------------
  0 C s       :     2.970511  s :     2.970511
      pz      :     1.050111  p :     2.948010
      px      :     0.858757
      py      :     1.039142
      dz2     :     0.007559  d :     0.031485
      dxz     :     0.003586
      dyz     :     0.005960
      dx2y2   :     0.010113
      dxy     :     0.004267
  1 C s       :     3.175880  s :     3.175880
      pz      :     0.696637  p :     2.620317
      px      :     1.065507
      py      :     0.858173
      dz2     :     0.011601  d :     0.098514
      dxz     :     0.017409
      dyz     :     0.013812
      dx2y2   :     0.025742
      dxy     :     0.029950
  2 C s       :     3.078677  s :     3.078677
      pz      :     1.111247  p :     3.010848
      px      :     0.920995
      py      :     0.978607
      dz2     :     0.010272  d :     0.050708
      dxz     :     0.008578
      dyz     :     0.007629
      dx2y2   :     0.010016
      dxy     :     0.014213
  3 C s       :     3.036206  s :     3.036206
      pz      :     0.994488  p :     2.917536
      px      :     1.037917
      py      :     0.885131
      dz2     :     0.009651  d :     0.035229
      dxz     :     0.003530
      dyz     :     0.007103
      dx2y2   :     0.007761
      dxy     :     0.007184
  4 C s       :     3.222411  s :     3.222411
      pz      :     0.924796  p :     2.745577
      px      :     0.914578
      py      :     0.906203
      dz2     :     0.006466  d :     0.040576
      dxz     :     0.005097
      dyz     :     0.006963
      dx2y2   :     0.013142
      dxy     :     0.008908
  5 C s       :     3.149798  s :     3.149798
      pz      :     1.029719  p :     2.646370
      px      :     0.688634
      py      :     0.928017
      dz2     :     0.008640  d :     0.070070
      dxz     :     0.011691
      dyz     :     0.006840
      dx2y2   :     0.023286
      dxy     :     0.019612
  6 O s       :     3.675224  s :     3.675224
      pz      :     1.529999  p :     4.334220
      px      :     1.265826
      py      :     1.538395
      dz2     :     0.004733  d :     0.032997
      dxz     :     0.006060
      dyz     :     0.005681
      dx2y2   :     0.007660
      dxy     :     0.008864
  7 H s       :     0.883534  s :     0.883534
      pz      :     0.006444  p :     0.025279
      px      :     0.006323
      py      :     0.012511
  8 H s       :     0.856878  s :     0.856878
      pz      :     0.015289  p :     0.026093
      px      :     0.005583
      py      :     0.005222
  9 H s       :     0.854773  s :     0.854773
      pz      :     0.008505  p :     0.026185
      px      :     0.005353
      py      :     0.012327
 10 H s       :     0.901348  s :     0.901348
      pz      :     0.004859  p :     0.024817
      px      :     0.014786
      py      :     0.005172
 11 H s       :     0.892007  s :     0.892007
      pz      :     0.005815  p :     0.024806
      px      :     0.008560
      py      :     0.010431
 12 H s       :     0.906951  s :     0.906951
      pz      :     0.015542  p :     0.024569
      px      :     0.005118
      py      :     0.003909
 13 H s       :     0.885864  s :     0.885864
      pz      :     0.005005  p :     0.026029
      px      :     0.014235
      py      :     0.006789
 14 H s       :     0.878443  s :     0.878443
      pz      :     0.006071  p :     0.026757
      px      :     0.012622
      py      :     0.008065
 15 H s       :     0.819862  s :     0.819862
      pz      :     0.016713  p :     0.024638
      px      :     0.004048
      py      :     0.003877


                     *******************************
                     * LOEWDIN POPULATION ANALYSIS *
                     *******************************

----------------------
LOEWDIN ATOMIC CHARGES
----------------------
   0 C :   -0.038269
   1 C :    0.219789
   2 C :   -0.039875
   3 C :   -0.008802
   4 C :    0.022015
   5 C :    0.061391
   6 O :    0.173440
   7 H :    0.066728
   8 H :    0.084147
   9 H :    0.086009
  10 H :    0.045087
  11 H :    0.054214
  12 H :    0.045622
  13 H :    0.062453
  14 H :    0.058544
  15 H :    0.107507

-------------------------------
LOEWDIN REDUCED ORBITAL CHARGES
-------------------------------
  0 C s       :     2.841344  s :     2.841344
      pz      :     1.075710  p :     3.123677
      px      :     0.968798
      py      :     1.079169
      dz2     :     0.017225  d :     0.073248
      dxz     :     0.008066
      dyz     :     0.012603
      dx2y2   :     0.024813
      dxy     :     0.010542
  1 C s       :     2.881298  s :     2.881298
      pz      :     0.714106  p :     2.696609
      px      :     1.056736
      py      :     0.925768
      dz2     :     0.021489  d :     0.202303
      dxz     :     0.032060
      dyz     :     0.028872
      dx2y2   :     0.055620
      dxy     :     0.064263
  2 C s       :     2.840281  s :     2.840281
      pz      :     1.058865  p :     3.086215
      px      :     1.011716
      py      :     1.015634
      dz2     :     0.023252  d :     0.113379
      dxz     :     0.016897
      dyz     :     0.016535
      dx2y2   :     0.023999
      dxy     :     0.032695
  3 C s       :     2.843565  s :     2.843565
      pz      :     1.047968  p :     3.086940
      px      :     1.069661
      py      :     0.969311
      dz2     :     0.022156  d :     0.078297
      dxz     :     0.006322
      dyz     :     0.015792
      dx2y2   :     0.017699
      dxy     :     0.016329
  4 C s       :     2.886782  s :     2.886782
      pz      :     0.942727  p :     2.999283
      px      :     1.031467
      py      :     1.025089
      dz2     :     0.011686  d :     0.091920
      dxz     :     0.010118
      dyz     :     0.014877
      dx2y2   :     0.032807
      dxy     :     0.022432
  5 C s       :     2.868136  s :     2.868136
      pz      :     1.039963  p :     2.920664
      px      :     0.830931
      py      :     1.049770
      dz2     :     0.016180  d :     0.149809
      dxz     :     0.023195
      dyz     :     0.014647
      dx2y2   :     0.052248
      dxy     :     0.043540
  6 O s       :     3.364296  s :     3.364296
      pz      :     1.505060  p :     4.405115
      px      :     1.319656
      py      :     1.580399
      dz2     :     0.006346  d :     0.057148
      dxz     :     0.010908
      dyz     :     0.007611
      dx2y2   :     0.015178
      dxy     :     0.017105
  7 H s       :     0.865530  s :     0.865530
      pz      :     0.016937  p :     0.067742
      px      :     0.016878
      py      :     0.033927
  8 H s       :     0.846805  s :     0.846805
      pz      :     0.041312  p :     0.069047
      px      :     0.014956
      py      :     0.012779
  9 H s       :     0.844779  s :     0.844779
      pz      :     0.021808  p :     0.069212
      px      :     0.014328
      py      :     0.033076
 10 H s       :     0.887707  s :     0.887707
      pz      :     0.012317  p :     0.067206
      px      :     0.040656
      py      :     0.014233
 11 H s       :     0.879109  s :     0.879109
      pz      :     0.015254  p :     0.066678
      px      :     0.022676
      py      :     0.028747
 12 H s       :     0.887718  s :     0.887718
      pz      :     0.042568  p :     0.066660
      px      :     0.012972
      py      :     0.011121
 13 H s       :     0.861490  s :     0.861490
      pz      :     0.015310  p :     0.076058
      px      :     0.040951
      py      :     0.019797
 14 H s       :     0.863598  s :     0.863598
      pz      :     0.018592  p :     0.077858
      px      :     0.035561
      py      :     0.023705
 15 H s       :     0.820644  s :     0.820644
      pz      :     0.045400  p :     0.071849
      px      :     0.013068
      py      :     0.013381


                      *****************************
                      * MAYER POPULATION ANALYSIS *
                      *****************************

  NA   - Mulliken gross atomic population
  ZA   - Total nuclear charge
  QA   - Mulliken gross atomic charge
  VA   - Mayer's total valence
  BVA  - Mayer's bonded valence
  FA   - Mayer's free valence

  ATOM       NA         ZA         QA         VA         BVA        FA
  0 C      5.9500     6.0000     0.0500     3.9400     3.8396     0.1004
  1 C      5.8947     6.0000     0.1053     3.9258     3.7985     0.1273
  2 C      6.1402     6.0000    -0.1402     3.9710     3.8491     0.1219
  3 C      5.9890     6.0000     0.0110     3.9620     3.8577     0.1043
  4 C      6.0086     6.0000    -0.0086     3.8912     3.7468     0.1443
  5 C      5.8662     6.0000     0.1338     3.8410     3.7027     0.1383
  6 O      8.0424     8.0000    -0.0424     2.6221     2.4753     0.1469
  7 H      0.9088     1.0000     0.0912     0.9969     0.9777     0.0193
  8 H      0.8830     1.0000     0.1170     0.9917     0.9718     0.0198
  9 H      0.8810     1.0000     0.1190     0.9916     0.9717     0.0199
 10 H      0.9262     1.0000     0.0738     0.9904     0.9699     0.0205
 11 H      0.9168     1.0000     0.0832     0.9867     0.9667     0.0200
 12 H      0.9315     1.0000     0.0685     0.9884     0.9681     0.0203
 13 H      0.9119     1.0000     0.0881     0.9960     0.9770     0.0190
 14 H      0.9052     1.0000     0.0948     0.9962     0.9780     0.0181
 15 H      0.8445     1.0000     0.1555     0.9651     0.9438     0.0213

  Mayer bond orders larger than 0.100000
B(  0-C ,  1-C ) :   1.0764 B(  0-C ,  7-H ) :   0.9358 B(  0-C ,  8-H ) :   0.9116 
B(  0-C ,  9-H ) :   0.9088 B(  1-C ,  2-C ) :   1.0016 B(  1-C ,  6-O ) :   1.4877 
B(  2-C ,  3-C ) :   0.9833 B(  2-C ,  4-C ) :   1.0071 B(  2-C , 15-H ) :   0.8434 
B(  3-C , 10-H ) :   0.9496 B(  3-C , 11-H ) :   0.9506 B(  3-C , 12-H ) :   0.9525 
B(  4-C ,  5-C ) :   1.7292 B(  4-C , 13-H ) :   0.9758 B(  5-C ,  6-O ) :   0.9413 
B(  5-C , 14-H ) :   0.9785 


-------
TIMINGS
-------

Total time                :    8.939 sec
Integral trafo            :    0.083 sec (  0.9%)
FC preparation            :    0.014 sec (  0.2%)
I/O of integrals          :    0.026 sec (  0.3%)
K(i,j) operators          :    0.023 sec (  0.3%)
T(i,j) pair energies      :    0.004 sec (  0.0%)
V**(-1/2)                 :    0.066 sec (  0.7%)
Gamma(ia|P)               :    0.021 sec (  0.2%)
Gamma-Trafo               :    0.011 sec (  0.1%)
D(virtual)                :    0.001 sec (  0.0%)
D(internal)               :    0.023 sec (  0.3%)
W(virtual)                :    0.002 sec (  0.0%)
W(internal)               :    0.026 sec (  0.3%)
L(virtual)                :    0.044 sec (  0.5%)
L(internal)               :    0.004 sec (  0.0%)
XC kernel                 :    0.013 sec (  0.1%)
G(D)                      :    0.708 sec (  7.9%)
G(Z)                      :    0.660 sec (  7.4%)
Z-vector solution         :    3.160 sec ( 35.3%)
3-index derivative        :    0.092 sec (  1.0%)
2-index derivative        :    0.022 sec (  0.2%)
Fock matrix gradient      :    3.746 sec ( 41.9%)


---------------------------------------
MP2 TOTAL ENERGY:     -308.490674582 Eh
---------------------------------------

The final MP2 gradient
  0:  -0.00494520  -0.00345646  -0.00006619
  1:   0.07920258  -0.06381156   0.03914407
  2:  -0.01030051   0.01204601  -0.00747932
  3:   0.01149248  -0.01699092  -0.00680378
  4:   0.00228382   0.03768705  -0.01150164
  5:  -0.07552001  -0.05404475   0.02463079
  6:  -0.00111508   0.05997366  -0.03017913
  7:  -0.00606749   0.00718663  -0.00326809
  8:  -0.00223447   0.00203746   0.00539616
  9:  -0.00254681  -0.00263783  -0.00493532
 10:  -0.00738576   0.00114614  -0.00176479
 11:   0.00444173   0.00819996  -0.00252489
 12:   0.00100180  -0.00058043   0.00902964
 13:  -0.00257199  -0.00209267   0.00052976
 14:   0.00925880   0.01269159  -0.00642902
 15:   0.00498294   0.00266084  -0.00377586

-----------------------------------
NORM OF THE MP2 GRADIENT:  0.169533
-----------------------------------

Maximum memory used throughout the entire MP2-calculation: 29.8 MB


-------------------------------------------------------------------------------
                          DFT DISPERSION CORRECTION                            
                                                                               
                              DFTD3 V3.1  Rev 1                                
                          USING Becke-Johnson damping                          
-------------------------------------------------------------------------------
The B2PLYP functional is recognized
Active option DFTDOPT                   ...         4   

molecular C6(AA) [au] = 2134.910927 


            DFT-D V3
 parameters
 s6 scaling factor         :     0.6400 
 a1 scaling factor         :     0.3065 
 s8 scaling factor         :     0.9147 
 a2 scaling factor         :     5.0570 
 ad hoc parameters k1-k3   :    16.0000     1.3333    -4.0000 

 Edisp/kcal,au: -6.486575102766  -0.010337014306 
 E6   /kcal   :  -3.731223375 
 E8   /kcal   :  -2.755351728 
 % E8         :  42.477758822 

-------------------------   ----------------
Dispersion correction           -0.010337014
-------------------------   ----------------


-------------------------   --------------------
FINAL SINGLE POINT ENERGY      -308.501011595887
-------------------------   --------------------

------------------------------------------------------------------------------
                         ORCA GEOMETRY RELAXATION STEP
------------------------------------------------------------------------------

Reading the OPT-File                    .... done
Getting information on internals        .... done
Copying old internal coords+grads       .... done
Making the new internal coordinates     .... (2022 redundants) done
Validating the new internal coordinates .... (2022 redundants) done
Calculating the B-matrix                .... done
Calculating the G,G- and P matrices     .... done
Transforming gradient to internals      .... done
Projecting the internal gradient        .... done
Number of atoms                         ....  16
Number of internal coordinates          ....  73
Current Energy                          ....  -308.501011596 Eh
Current gradient norm                   ....     0.169532528 Eh/bohr
Maximum allowed component of the step   ....  0.300
Current trust radius                    ....  0.300
Evaluating the initial hessian          ....  (Almloef) done
Projecting the Hessian                  .... done
Forming the augmented Hessian           .... done
Diagonalizing the augmented Hessian     .... done
Last element of RFO vector              ....  0.979763413
Lowest eigenvalues of augmented Hessian:
 -0.018299611  0.011237678  0.013155168  0.017890874  0.021754314
Length of the computed step             ....  0.204293271
The final length of the internal step   ....  0.204293271
Converting the step to Cartesian space:
 Initial RMS(Int)=    0.0239107187
Transforming coordinates:
 Iter   0:  RMS(Cart)=    0.0269568784 RMS(Int)=    0.7336884923
done
Storing new coordinates                 .... done

                                .--------------------.
          ----------------------|Geometry convergence|-------------------------
          Item                value                   Tolerance       Converged
          ---------------------------------------------------------------------
          RMS gradient        0.0124166674            0.0000300000      NO
          MAX gradient        0.0672295717            0.0001000000      NO
          RMS step            0.0239107187            0.0006000000      NO
          MAX step            0.0769257042            0.0010000000      NO
          ........................................................
          Max(Bonds)      0.0407      Max(Angles)    3.07
          Max(Dihed)        2.14      Max(Improp)    0.00
          ---------------------------------------------------------------------

The optimization has not yet converged - more geometry cycles are needed


    ---------------------------------------------------------------------------
                         Redundant Internal Coordinates
                            (Angstroem and degrees)

        Definition                    Value    dE/dq     Step     New-Value
    ----------------------------------------------------------------------------
     1. B(C   1,C   0)                1.4969  0.015433 -0.0186    1.4784   
     2. B(C   2,C   1)                1.5055  0.009063 -0.0118    1.4937   
     3. B(C   3,C   2)                1.5288 -0.009835  0.0132    1.5420   
     4. B(C   4,C   2)                1.4838 -0.023469  0.0198    1.5036   
     5. B(C   5,C   4)                1.3724  0.029411 -0.0245    1.3479   
     6. B(O   6,C   5)                1.3431 -0.047958  0.0407    1.3838   
     7. B(O   6,C   1)                1.2257 -0.067230  0.0370    1.2627   
     8. B(H   7,C   0)                1.1096  0.009714 -0.0145    1.0950   
     9. B(H   8,C   0)                1.1100  0.005556 -0.0083    1.1017   
    10. B(H   9,C   0)                1.1098  0.005471 -0.0082    1.1016   
    11. B(H  10,C   3)                1.1102  0.007598 -0.0114    1.0988   
    12. B(H  11,C   3)                1.1109  0.009476 -0.0143    1.0967   
    13. B(H  12,C   3)                1.1115  0.009075 -0.0137    1.0978   
    14. B(H  13,C   4)                1.0820 -0.003293  0.0045    1.0865   
    15. B(H  14,C   5)                1.0819 -0.002073  0.0028    1.0847   
    16. B(H  15,C   2)                1.1110  0.003188 -0.0048    1.1062   
    17. A(C   1,C   0,H   8)          109.52  0.000173   -0.07    109.45   
    18. A(H   7,C   0,H   9)          108.82 -0.002635    0.55    109.37   
    19. A(H   8,C   0,H   9)          109.27  0.001473   -0.54    108.73   
    20. A(H   7,C   0,H   8)          109.02 -0.002275    0.60    109.61   
    21. A(C   1,C   0,H   9)          109.53  0.001255   -0.30    109.23   
    22. A(C   1,C   0,H   7)          110.67  0.001985   -0.23    110.43   
    23. A(C   0,C   1,O   6)          121.93 -0.002024    0.04    121.97   
    24. A(C   2,C   1,O   6)          113.08  0.018888   -2.23    110.85   
    25. A(C   0,C   1,C   2)          124.99 -0.016870    2.20    127.19   
    26. A(C   4,C   2,H  15)          111.18  0.001553    0.18    111.36   
    27. A(C   1,C   2,H  15)          111.36  0.005796   -1.99    109.37   
    28. A(C   1,C   2,C   4)           98.72 -0.012696    1.78    100.49   
    29. A(C   3,C   2,H  15)          110.41 -0.000727   -0.78    109.63   
    30. A(C   3,C   2,C   4)          111.84 -0.000326    1.63    113.47   
    31. A(C   1,C   2,C   3)          112.88  0.005599   -0.57    112.32   
    32. A(H  11,C   3,H  12)          108.89  0.000103   -0.05    108.84   
    33. A(H  10,C   3,H  12)          108.85 -0.000813    0.12    108.97   
    34. A(C   2,C   3,H  12)          111.07  0.000722   -0.15    110.92   
    35. A(H  10,C   3,H  11)          108.18 -0.000494    0.15    108.33   
    36. A(C   2,C   3,H  11)          109.71  0.003569   -0.59    109.11   
    37. A(C   2,C   3,H  10)          110.07 -0.003121    0.54    110.61   
    38. A(C   5,C   4,H  13)          125.82  0.007245   -0.24    125.58   
    39. A(C   2,C   4,H  13)          127.50  0.008254   -0.41    127.09   
    40. A(C   2,C   4,C   5)          106.68 -0.015502    0.65    107.34   
    41. A(O   6,C   5,H  14)          124.10  0.014265   -2.18    121.93   
    42. A(C   4,C   5,H  14)          124.98 -0.020192    3.07    128.05   
    43. A(C   4,C   5,O   6)          110.91  0.005926   -0.89    110.02   
    44. A(C   1,O   6,C   5)          110.61  0.003384    0.69    111.30   
    45. D(O   6,C   1,C   0,H   7)    179.54  0.000070   -0.38    179.16   
    46. D(O   6,C   1,C   0,H   8)     59.33  0.001531   -0.92     58.41   
    47. D(C   2,C   1,C   0,H   7)     -0.97 -0.000687    0.63     -0.34   
    48. D(C   2,C   1,C   0,H   9)    119.01 -0.001904    0.98    119.98   
    49. D(C   2,C   1,C   0,H   8)   -121.17  0.000774    0.08   -121.09   
    50. D(C   3,C   2,C   1,O   6)   -118.25  0.003523   -1.11   -119.36   
    51. D(C   3,C   2,C   1,C   0)     62.22  0.004297   -2.05     60.17   
    52. D(H  15,C   2,C   1,C   0)    -62.65 -0.003611    0.99    -61.65   
    53. D(C   4,C   2,C   1,O   6)     -0.01 -0.001739    1.55      1.54   
    54. D(C   4,C   2,C   1,C   0)   -179.54 -0.000965    0.61   -178.94   
    55. D(H  11,C   3,C   2,C   1)    175.19 -0.007760    2.00    177.19   
    56. D(H  10,C   3,C   2,H  15)     59.50  0.003254   -1.53     57.97   
    57. D(H  10,C   3,C   2,C   4)   -176.14  0.004496   -0.69   -176.83   
    58. D(H  11,C   3,C   2,C   4)     64.93  0.004813   -0.83     64.09   
    59. D(H  10,C   3,C   2,C   1)    -65.88 -0.008077    2.14    -63.73   
    60. D(H  11,C   3,C   2,H  15)    -59.44  0.003571   -1.67    -61.10   
    61. D(H  13,C   4,C   2,C   3)    -61.16 -0.000387    0.78    -60.37   
    62. D(H  13,C   4,C   2,C   1)    179.82  0.000212   -0.18    179.64   
    63. D(C   5,C   4,C   2,H  15)   -117.06  0.000732   -0.19   -117.26   
    64. D(C   5,C   4,C   2,C   3)    119.01  0.000766   -0.51    118.50   
    65. D(C   5,C   4,C   2,C   1)     -0.02  0.001365   -1.47     -1.49   
    66. D(H  14,C   5,C   4,H  13)      0.06  0.000113   -0.20     -0.14   
    67. D(H  14,C   5,C   4,C   2)    179.90 -0.001011    1.07    180.97   
    68. D(O   6,C   5,C   4,H  13)   -179.79  0.000377   -0.15   -179.94   
    69. D(O   6,C   5,C   4,C   2)      0.05 -0.000748    1.11      1.16   
    70. D(C   1,O   6,C   5,H  14)   -179.91 -0.000098   -0.06   -179.97   
    71. D(C   1,O   6,C   5,C   4)     -0.06 -0.000420   -0.10     -0.15   
    72. D(C   5,O   6,C   1,C   2)      0.04  0.001432   -0.99     -0.95   
    73. D(C   5,O   6,C   1,C   0)    179.59  0.000602   -0.07    179.52   
    ----------------------------------------------------------------------------

Geometry step timings:
Preparation and reading OPT file:      0.000 s (10.331 %)
Internal coordinates            :      0.000 s ( 1.102 %)
B/P matrices and projection     :      0.001 s (28.746 %)
Hessian update/contruction      :      0.000 s (10.943 %)
Making the step                 :      0.001 s (21.682 %)
Converting the step to Cartesian:      0.000 s ( 3.307 %)
Storing new data                :      0.000 s ( 1.347 %)
Checking convergence            :      0.000 s ( 0.122 %)
Final printing                  :      0.001 s (22.213 %)
Total time                      :      0.002 s

Time for energy+gradient        :     18.320 s
Time for complete geometry iter :     18.640 s

         *************************************************************
         *                GEOMETRY OPTIMIZATION CYCLE   2            *
         *************************************************************
---------------------------------
CARTESIAN COORDINATES (ANGSTROEM)
---------------------------------
  C      0.946240   -0.040975   -0.131975
  C      2.418789    0.087038   -0.160127
  C      3.215175    1.238047   -0.682141
  C      2.902287    2.551148    0.063303
  C      4.612188    0.734293   -0.446100
  C      4.509382   -0.473659    0.142915
  O      3.177034   -0.816718    0.289997
  H      0.476583    0.853456   -0.554496
  H      0.609938   -0.178975    0.907978
  H      0.647413   -0.923080   -0.720269
  H      1.855934    2.846484   -0.096012
  H      3.548465    3.347429   -0.325367
  H      3.082405    2.442674    1.140793
  H      5.541434    1.245362   -0.682115
  H      5.309877   -1.127477    0.471980
  H      3.009701    1.365997   -1.761526

----------------------------
CARTESIAN COORDINATES (A.U.)
----------------------------
  NO LB      ZA    FRAG     MASS         X           Y           Z
   0 C     6.0000    0    12.011    1.788134   -0.077432   -0.249396
   1 C     6.0000    0    12.011    4.570850    0.164478   -0.302597
   2 C     6.0000    0    12.011    6.075801    2.339570   -1.289060
   3 C     6.0000    0    12.011    5.484528    4.820971    0.119626
   4 C     6.0000    0    12.011    8.715772    1.387612   -0.843006
   5 C     6.0000    0    12.011    8.521496   -0.895086    0.270070
   6 O     8.0000    0    15.999    6.003724   -1.543373    0.548016
   7 H     1.0000    0     1.008    0.900612    1.612798   -1.047845
   8 H     1.0000    0     1.008    1.152616   -0.338214    1.715830
   9 H     1.0000    0     1.008    1.223432   -1.744369   -1.361111
  10 H     1.0000    0     1.008    3.507206    5.379076   -0.181437
  11 H     1.0000    0     1.008    6.705627    6.325724   -0.614855
  12 H     1.0000    0     1.008    5.824902    4.615984    2.155787
  13 H     1.0000    0     1.008   10.471792    2.353393   -1.289011
  14 H     1.0000    0     1.008   10.034213   -2.130623    0.891912
  15 H     1.0000    0     1.008    5.687511    2.581361   -3.328802

--------------------------------
INTERNAL COORDINATES (ANGSTROEM)
--------------------------------
 C      0   0   0     0.000000000000     0.00000000     0.00000000
 C      1   0   0     1.478371500869     0.00000000     0.00000000
 C      2   1   0     1.493837989052   127.18480027     0.00000000
 C      3   2   1     1.542018336146   112.27288899    60.17674904
 C      3   2   1     1.503704855806   100.50424958   181.05764715
 C      5   3   2     1.347833277190   107.33609222   358.46064353
 O      2   1   3     1.262664450077   121.96360265   179.49874658
 H      1   2   3     1.095038210722   110.43415291   359.66388903
 H      1   2   3     1.101655163377   109.44432591   238.90955554
 H      1   2   3     1.101588360613   109.23052333   119.98256664
 H      4   3   2     1.098845249258   110.60948944   296.26568645
 H      4   3   2     1.096665074631   109.11190725   177.19038915
 H      4   3   2     1.097813038119   110.91852683    57.30122748
 H      5   3   2     1.086458827427   127.07959638   179.59531677
 H      6   5   3     1.084690954258   128.06082175   180.96261420
 H      3   2   1     1.106192603816   109.33390281   298.31002234

---------------------------
INTERNAL COORDINATES (A.U.)
---------------------------
 C      0   0   0     0.000000000000     0.00000000     0.00000000
 C      1   0   0     2.793717260836     0.00000000     0.00000000
 C      2   1   0     2.822944687756   127.18480027     0.00000000
 C      3   2   1     2.913992348800   112.27288899    60.17674904
 C      3   2   1     2.841590363721   100.50424958   181.05764715
 C      5   3   2     2.547035768076   107.33609222   358.46064353
 O      2   1   3     2.386090009683   121.96360265   179.49874658
 H      1   2   3     2.069322324444   110.43415291   359.66388903
 H      1   2   3     2.081826552803   109.44432591   238.90955554
 H      1   2   3     2.081700313874   109.23052333   119.98256664
 H      4   3   2     2.076516584659   110.60948944   296.26568645
 H      4   3   2     2.072396651689   109.11190725   177.19038915
 H      4   3   2     2.074565988293   110.91852683    57.30122748
 H      5   3   2     2.053109639619   127.07959638   179.59531677
 H      6   5   3     2.049768843489   128.06082175   180.96261420
 H      3   2   1     2.090401072582   109.33390281   298.31002234


           ************************************************************
           *        Program running with 8 parallel MPI-processes     *
           *              working on a common directory               *
           ************************************************************
------------------------------------------------------------------------------
                   ___                                                        
                  /   \      - P O W E R E D   B Y -                         
                 /     \                                                     
                 |  |  |   _    _      __       _____    __    __             
                 |  |  |  | |  | |    /  \     |  _  \  |  |  /  |          
                  \  \/   | |  | |   /    \    | | | |  |  | /  /          
                 / \  \   | |__| |  /  /\  \   | |_| |  |  |/  /          
                |  |  |   |  __  | /  /__\  \  |    /   |      \           
                |  |  |   | |  | | |   __   |  |    \   |  |\   \          
                \     /   | |  | | |  |  |  |  | |\  \  |  | \   \       
                 \___/    |_|  |_| |__|  |__|  |_| \__\ |__|  \__/        
                                                                              
                      - O R C A' S   B I G   F R I E N D -                    
                                      &                                       
                       - I N T E G R A L  F E E D E R -                       
                                                                              
 v1 FN, 2020, v2 2021, v3 2022-2024                                           
------------------------------------------------------------------------------


----------------------
SHARK INTEGRAL PACKAGE
----------------------

Number of atoms                             ...     16
Number of basis functions                   ...    143
Number of shells                            ...     69
Maximum angular momentum                    ...      2
Integral batch strategy                     ... SHARK/LIBINT Hybrid
RI-J (if used) integral strategy            ... SPLIT-RIJ (Revised 2003 algorithm where possible)
Printlevel                                  ...      1
Contraction scheme used                     ... SEGMENTED contraction
Prescreening option                         ... SCHWARTZ
   Thresh                                   ... 1.000e-12
   Tcut                                     ... 1.000e-14
   Tpresel                                  ... 1.000e-14 
Coulomb Range Separation                    ... NOT USED
Exchange Range Separation                   ... NOT USED
Multipole approximations                    ... NOT USED
Finite Nucleus Model                        ... NOT USED
CABS basis                                  ... NOT available
Auxiliary Coulomb fitting basis             ... AVAILABLE
   # of basis functions in Aux-J            ...    442
   # of shells in Aux-J                     ...    150
   Maximum angular momentum in Aux-J        ...      4
Auxiliary J/K fitting basis                 ... NOT available
Auxiliary Correlation fitting basis         ... AVAILABLE
   # of basis functions in Aux-C            ...    462
   # of shells in Aux-C                     ...    166
   Maximum angular momentum in Aux-C        ...      3
Auxiliary 'external' fitting basis          ... NOT available

Checking pre-screening integrals            ... done (  0.0 sec) Dimension = 69
Check shell pair data                       ... done (  0.0 sec)
Shell pair information
Shell pair cut-off parameter TPreSel        ...   1.0e-14
Total number of shell pairs                 ...      2415
Shell pairs after pre-screening             ...      2379
Total number of primitive shell pairs       ...      8503
Primitive shell pairs kept                  ...      6601
          la=0 lb=0:    766 shell pairs
          la=1 lb=0:    882 shell pairs
          la=1 lb=1:    270 shell pairs
          la=2 lb=0:    272 shell pairs
          la=2 lb=1:    161 shell pairs
          la=2 lb=2:     28 shell pairs

Calculating one electron integrals          ... done (  0.0 sec)
Calculating RI/J V-Matrix + Cholesky decomp.... done (  0.0 sec)
Calculating RI/C V-Matrix + Cholesky decomp.... done (  0.1 sec)
Calculating Nuclear repulsion               ... done (  0.0 sec) ENN=    305.112160324336 Eh

Diagonalization of the overlap matrix:
Smallest eigenvalue                        ... 7.038e-04
Time for diagonalization                   ...    0.002 sec
Threshold for overlap eigenvalues          ... 1.000e-07
Number of eigenvalues below threshold      ... 0
Time for construction of square roots      ...    0.002 sec
Total time needed                          ...    0.005 sec

-------------------
DFT GRID GENERATION
-------------------

General Integration Accuracy     IntAcc      ... 4.388
Radial Grid Type                 RadialGrid  ... OptM3 with GC (2021)
Angular Grid (max. ang.)         AngularGrid ... 4 (Lebedev-302)
Angular grid pruning method      GridPruning ... 4 (adaptive)
Weight generation scheme         WeightScheme... mBecke (2022)
Basis function cutoff            BFCut       ... 1.0000e-12
Integration weight cutoff        WCut        ... 1.0000e-14
Partially contracted basis set               ... off
Rotationally invariant grid construction     ... off
Angular grids for H and He will be reduced by one unit

Total number of grid points                  ...    71092
Total number of batches                      ...     1120
Average number of points per batch           ...       63
Average number of grid points per atom       ...     4443

--------------------
COSX GRID GENERATION
--------------------

GRIDX 1
-------
General Integration Accuracy     IntAcc      ... 3.816
Radial Grid Type                 RadialGrid  ... OptM3 with GC (2021)
Angular Grid (max. ang.)         AngularGrid ... 1 (Lebedev-50)
Angular grid pruning method      GridPruning ... 4 (adaptive)
Weight generation scheme         WeightScheme... mBecke (2022)
Basis function cutoff            BFCut       ... 1.0000e-12
Integration weight cutoff        WCut        ... 1.0000e-14
Partially contracted basis set               ... on
Rotationally invariant grid construction     ... off
Angular grids for H and He will be reduced by one unit

Total number of grid points                  ...     9119
Total number of batches                      ...       80
Average number of points per batch           ...      113
Average number of grid points per atom       ...      570
UseSFitting                                  ... on

GRIDX 2
-------
General Integration Accuracy     IntAcc      ... 4.020
Radial Grid Type                 RadialGrid  ... OptM3 with GC (2021)
Angular Grid (max. ang.)         AngularGrid ... 2 (Lebedev-110)
Angular grid pruning method      GridPruning ... 4 (adaptive)
Weight generation scheme         WeightScheme... mBecke (2022)
Basis function cutoff            BFCut       ... 1.0000e-12
Integration weight cutoff        WCut        ... 1.0000e-14
Partially contracted basis set               ... on
Rotationally invariant grid construction     ... off
Angular grids for H and He will be reduced by one unit

Total number of grid points                  ...    19448
Total number of batches                      ...      162
Average number of points per batch           ...      120
Average number of grid points per atom       ...     1216
UseSFitting                                  ... on

GRIDX 3
-------
General Integration Accuracy     IntAcc      ... 4.338
Radial Grid Type                 RadialGrid  ... OptM3 with GC (2021)
Angular Grid (max. ang.)         AngularGrid ... 3 (Lebedev-194)
Angular grid pruning method      GridPruning ... 4 (adaptive)
Weight generation scheme         WeightScheme... mBecke (2022)
Basis function cutoff            BFCut       ... 1.0000e-12
Integration weight cutoff        WCut        ... 1.0000e-14
Partially contracted basis set               ... on
Rotationally invariant grid construction     ... off
Angular grids for H and He will be reduced by one unit

Total number of grid points                  ...    42600
Total number of batches                      ...      340
Average number of points per batch           ...      125
Average number of grid points per atom       ...     2662
UseSFitting                                  ... on
Initializing property integral containers    ... done (  0.0 sec)

SHARK setup successfully completed in   0.7 seconds

Maximum memory used throughout the entire STARTUP-calculation: 19.9 MB


           ************************************************************
           *        Program running with 8 parallel MPI-processes     *
           *              working on a common directory               *
           ************************************************************
Occupation numbers will be reassigned to an Aufbau configuration
             **** ENERGY FILE WAS UPDATED (calc.en.tmp) ****
Finished Guess after   0.1 sec
Maximum memory used throughout the entire GUESS-calculation: 8.8 MB


           ************************************************************
           *        Program running with 8 parallel MPI-processes     *
           *              working on a common directory               *
           ************************************************************
--------------------
CPCM SOLVATION MODEL
--------------------
CPCM parameters:
  Epsilon                                         ...      16.7000
  Refrac                                          ...       1.2750
  Rsolv                                           ...       1.3000
  Surface type                                    ... GAUSSIAN VDW
  Discretization scheme                           ... Constant charge density
    Threshold for H atoms                         ...       5.0000 (charges/Ang^2)
    Threshold for non-H atoms                     ...       5.0000 (charges/Ang^2)
  Epsilon function type                           ...         CPCM
Solvent:                                          ... CUSTOM
Radii:
  Scheme                                          ... Element-dependent radii
  Radius for C  used is    3.8550 Bohr (=   2.0400 Ang.)
  Radius for O  used is    3.4469 Bohr (=   1.8240 Ang.)
  Radius for H  used is    2.4944 Bohr (=   1.3200 Ang.)
Calculating surface                               ...        done! (  0.0s)
Cavity surface points                             ...         1478
Cavity Volume                                     ...     907.0352
Cavity Surface-area                               ...     529.0191
Calculating surface distance matrix               ...        done! (  0.0s)
Performing Cholesky decomposition & store         ...        done! (  0.1s)
Overall time for CPCM initialization              ...                 0.1s

----------------------------------------D-I-I-S--------------------------------------------
Iteration    Energy (Eh)           Delta-E    RMSDP     MaxDP     DIISErr   Damp  Time(sec)
-------------------------------------------------------------------------------------------
               ***  Starting incremental Fock matrix formation  ***
    1    -308.1762482416588114     0.00e+00  3.30e-04  5.86e-03  2.42e-02  0.700   0.6
    2    -308.1770383017303061    -7.90e-04  2.70e-04  4.16e-03  1.56e-02  0.700   0.4
                               ***Turning on AO-DIIS***
    3    -308.1776169916167305    -5.79e-04  2.09e-04  2.95e-03  9.75e-03  0.700   0.4
    4    -308.1780387999274922    -4.22e-04  5.33e-04  7.59e-03  8.09e-03  0.000   0.4
                              *** Initializing SOSCF ***
---------------------------------------S-O-S-C-F--------------------------------------
Iteration    Energy (Eh)           Delta-E    RMSDP     MaxDP     MaxGrad    Time(sec)
--------------------------------------------------------------------------------------
    5    -308.1791402948829841    -1.10e-03  4.92e-05  1.15e-03  1.53e-03     0.4
               *** Restarting incremental Fock matrix formation ***
    6    -308.1791502800569447    -9.99e-06  3.19e-05  8.65e-04  3.36e-04     0.6
    7    -308.1791518855832805    -1.61e-06  2.23e-05  4.25e-04  1.86e-04     0.5
    8    -308.1791526777395234    -7.92e-07  5.79e-06  8.10e-05  5.36e-05     0.5
    9    -308.1791527106286708    -3.29e-08  2.07e-06  4.36e-05  1.15e-05     0.5
   10    -308.1791527159084012    -5.28e-09  7.18e-07  1.21e-05  4.16e-06     0.5
   11    -308.1791527164189688    -5.11e-10  1.81e-07  4.69e-06  1.50e-06     0.4
                 **** Energy Check signals convergence ****

               *****************************************************
               *                     SUCCESS                       *
               *           SCF CONVERGED AFTER  11 CYCLES          *
               *****************************************************

Recomputing exchange energy using gridx3       ... done (    0.726 sec)
Old exchange energy                            :    -22.367646727 Eh
New exchange energy                            :    -22.367670159 Eh
Exchange energy change after final integration :     -0.000023432 Eh
Total energy after final integration           :   -308.179176148 Eh
             **** ENERGY FILE WAS UPDATED (calc.en.tmp) ****

----------------
TOTAL SCF ENERGY
----------------

Total Energy       :       -308.17917614820453 Eh           -8385.98172 eV

Components:
Nuclear Repulsion  :        305.11216032433578 Eh            8302.52397 eV
Electronic Energy  :       -613.20782336852858 Eh          -16686.23319 eV
One Electron Energy:      -1009.37634937228893 Eh          -27466.52684 eV
Two Electron Energy:        396.16852600376035 Eh           10780.29365 eV
CPCM Dielectric    :         -0.08348967222613 Eh              -2.27187 eV

Virial components:
Potential Energy   :       -613.67788733279633 Eh          -16699.02428 eV
Kinetic Energy     :        305.49871118459180 Eh            8313.04256 eV
Virial Ratio       :          2.00877406308269

DFT components:
N(Alpha)           :       26.000021885940 electrons
N(Beta)            :       26.000021885940 electrons
N(Total)           :       52.000043771881 electrons
E(X)               :      -19.867284986380 Eh       
E(C)               :       -1.267194082509 Eh       
E(XC)              :      -21.134479068889 Eh       

CPCM Solvation Model Properties:
Surface-charge          :         -1.01337607437682
Corrected charge        :         -1.00000000000000
Outlying charge corr.   :          0.00001334919245 Eh               0.00036 eV
Free-energy (cav+disp)  :  This term is not implemented in the current solvation scheme

---------------
SCF CONVERGENCE
---------------

  Last Energy change         ...    5.1057e-10  Tolerance :   1.0000e-09
  Last MAX-Density change    ...    4.6914e-06  Tolerance :   1.0000e-08
  Last RMS-Density change    ...    1.8070e-07  Tolerance :   1.0000e-09
  Last DIIS Error            ...    1.5296e-03  Tolerance :   1.0000e-08
  Last Orbital Gradient      ...    1.4964e-06  Tolerance :   2.0000e-06
  Last Orbital Rotation      ...    5.4220e-06  Tolerance :   2.0000e-06


Total SCF time: 0 days 0 hours 0 min 6 sec 
Finished LeanSCF after   6.2 sec

Maximum memory used throughout the entire LEANSCF-calculation: 15.7 MB


           ************************************************************
           *        Program running with 8 parallel MPI-processes     *
           *              working on a common directory               *
           ************************************************************

------------------------------------------------------------------------------
                                ORCA  MP2 
------------------------------------------------------------------------------

Freezing NCore=14 chemical core electrons

----------------------
RI-MP2 ENERGY+GRADIENT
----------------------
Dimension of the orbital basis            ...  143
Dimension of the AuxC basis               ...  462
Memory devoted to MP2                     ... 8000 MB   
Data format for matrix containers         ... DOUBLE
Compression type for matrix containers    ... UNCOMPRESSED
Overall scaling of the MP2 energy         ...   2.700e-01

-----------------------
SHARK RI TRANSFORMATION
-----------------------

Number of basis functions                ...    143
Number of aux functions                  ...    462
Number of operators                      ...      1
Generation of IJK                        ... YES
Generation of IAK                        ... YES
Generation of ABK                        ... NO
Orbital Range Operator  0:    0-  25 to   26- 142

Aux basis identifier                     ...   AUXC
Contraction scheme used                  ... SEGMENTED
Do orthogonalization                     ... YES
All operator combinations                ... NO
Transpose (ia|K)                         ... NO
Integral generator used                  ... LIBINT
Starting integral generation + trafo... 
Half trafo (segmented) done. Total time =  0.0 sec. integrals=  0.0 sec trafo=  0.0 sec
Integral generation and half transformation done (  0.0 sec)

Reading or making V^(-1/2)          ... done (  0.0 sec)
Sorting IJK integrals               ... done (  0.0 sec)
Sorting IAK integrals               ... done (  0.0 sec)

SHARK RI integral transformation done. Total time =  0.1 sec.

Opening buffers                              ... done
Frozen core precalculation                   ... done

Starting loop over batches of integrals:

Operator 0  - window                       ... (  7- 25)x( 26-142)
Operator 0  - Memory available             ...  8000 MB
Operator 0  - Memory needed per MO         ...   0.4 MB
Operator 0  - Number of orbitals per batch ... 3
Operator 0  - Number of batches            ... 1

OPERATOR  0   PASS   0:  MOs     7 ...    9 +   10 ...   12 +   13 ...   15 +   16 ...   18
                            +   19 ...   21 +   22 ...   24 +   25 ...   25
  Reading integrals       ... ok
  Internal MO   9
Closing buffer GIPV ( 0.01 GB; CompressionRatio= 1.00)
Time spent in pair loops =     0.160 sec
Deleting buffers (Ka|jb) ...done

-----------------------------------------------
 RI-MP2 CORRELATION ENERGY:     -0.323449546 Eh
-----------------------------------------------


---------------------
MP2 DENSITY FORMATION
---------------------

Completing the external part of the density      ... done
Storing the unrelaxed density                    ... done

Re-sorting 3-index density container for op 0    ... done
Computing external part of the Lagrangian        ... done
Calculating the xc-kernel                        ... done
Calculating G(D)                                 ... done
Completing the Lagrangian                        ... done
Solving the Z-vector equations                   ... Using XC Grid                  ... (calc.grid_cpscf.tmp) 
Recalculating density on grid  ... (calc.grho_cpscf0.tmp) done
Calculating the xc-kernel      ... (calc.fxc_cpscf0.tmp) done

-------------------
SHARK CP-SCF DRIVER
-------------------

Dimension of the orbital basis          ...    143
Dimension of the CPSCF-problem          ...   3042
Number of operators                     ...      1
Max. number of iterations               ...    128
Convergence Tolerance                   ... 3.0e-05
Number of perturbations                 ...      1
Perturbation type                       ... REAL

----------------------------
POPLE LINEAR EQUATION SOLVER
----------------------------

  ITERATION   0:   ||err||_max =   4.8442e-02 (   0.4 sec)
  ITERATION   1:   ||err||_max =   1.6914e-02 (   0.4 sec)
  ITERATION   2:   ||err||_max =   8.5643e-03 (   0.4 sec)
  ITERATION   3:   ||err||_max =   1.6843e-03 (   0.4 sec)
  ITERATION   4:   ||err||_max =   7.8858e-04 (   0.4 sec)
  ITERATION   5:   ||err||_max =   1.7193e-04 (   0.4 sec)
  ITERATION   6:   ||err||_max =   6.5140e-05 (   0.4 sec)
  ITERATION   7:   ||err||_max =   1.8388e-05 (   0.4 sec)
done
Finalizing the relaxed density                   ... done
Transforming P to the AO basis                   ... done
Storing the relaxed density                      ... done

------------------------------------
ENERGY WEIGHTED DENSITY FINALIZATION
------------------------------------

Gathering the parts of the W-matrix              ... done
Forming the Z-density                            ... done
Transforming Z to the AO basis                   ... done
Calculating G(Z)                                 ... done
Finalizing the W-matrix                          ... done
Transforming W to the AO basis and storing       ... done

----------------------------------
MP2 DERIVATIVE INTEGRAL GENERATION
----------------------------------

Input SCF Electron Density              ... calc.scfp
Input Correlated Electron Density       ... calc.pmp2re
Input Energy Weighted Density           ... calc.wmp2.tmp

Nuclear repulsion gradient              ... done (  0.0 sec)
HCore & Overlap gradient  (SHARK)       ... done (  0.0 sec)
Two-electron RIJ gradient terms         ... done (  0.2 sec)

-----------------------------------------------------------
MP2 COSX Grid Generation
-----------------------------------------------------------

General Integration Accuracy     IntAcc      ... 4.871
Radial Grid Type                 RadialGrid  ... OptM3 with GC (2021)
Angular Grid (max. ang.)         AngularGrid ... 4 (Lebedev-302)
Angular grid pruning method      GridPruning ... 4 (adaptive)
Weight generation scheme         WeightScheme... mBecke (2022)
Basis function cutoff            BFCut       ... 1.0000e-12
Integration weight cutoff        WCut        ... 1.0000e-14
Partially contracted basis set               ... on
Rotationally invariant grid construction     ... off
Angular grids for H and He will be reduced by one unit

Total number of grid points                  ...    82589
Total number of batches                      ...      652
Average number of points per batch           ...      126
Average number of grid points per atom       ...     5162
UseSFitting                                  ... on
Two-electron COSX gradient terms        ... 
Integration Timings:
Total Time                  =     2.3 sec
Basis fcn evaluation        =     0.0 sec
Density evaluation          =     0.0 sec
A evaluation                =     1.8 sec
A derivative evaluation     =     0.0 sec
S-fit derivative evaluation =     0.0 sec
anal. over. der. evaluation =     0.0 sec
num. over. der. evaluation  =     0.1 sec
K(P) evaluation             =     0.0 sec
finalize                    =     0.0 sec

done (  2.7 sec)
CPCM gradient                           ... done (  0.3 sec)
DFT XC gradient                         ... Exchange-correlation gradient    ... done
done (  0.4 sec)
Empirical dispersion gradient           ... 
-------------------
DISPERSION GRADIENT
-------------------

   1   C   :   -0.000279717   -0.000138901    0.000005385
   2   C   :    0.000727808   -0.000123357    0.000035257
   3   C   :    0.000131117   -0.000033990   -0.000006932
   4   C   :   -0.000001534    0.000226404    0.000017625
   5   C   :   -0.000063008   -0.000124212    0.000001587
   6   C   :   -0.000418033    0.000048228   -0.000085902
   7   O   :    0.000084435   -0.000140376    0.000029889
   8   H   :   -0.000134188   -0.000025947   -0.000015599
   9   H   :   -0.000114310   -0.000054871    0.000040588
  10   H   :   -0.000099643   -0.000058153   -0.000013345
  11   H   :   -0.000040248    0.000145041    0.000010657
  12   H   :    0.000003212    0.000136506    0.000003507
  13   H   :   -0.000001985    0.000151622    0.000090993
  14   H   :    0.000125595    0.000003972   -0.000030072
  15   H   :    0.000069371   -0.000061475    0.000024750
  16   H   :    0.000011127    0.000049510   -0.000108388

Difference to translation invariance:
           :    0.0000000000    0.0000000000    0.0000000000

Difference to rotation invariance:
           :   -0.0000000000    0.0000000000    0.0000000000

Norm of the Dispersion gradient    ...    0.0010527763
RMS gradient                       ...    0.0001519552
MAX gradient                       ...    0.0007278078
done (  0.0 sec)

-------
TIMINGS
-------

Total time                :    8.622 sec
Integral trafo            :    0.082 sec (  0.9%)
FC preparation            :    0.013 sec (  0.2%)
I/O of integrals          :    0.027 sec (  0.3%)
K(i,j) operators          :    0.023 sec (  0.3%)
T(i,j) pair energies      :    0.005 sec (  0.1%)
V**(-1/2)                 :    0.050 sec (  0.6%)
Gamma(ia|P)               :    0.021 sec (  0.2%)
Gamma-Trafo               :    0.012 sec (  0.1%)
D(virtual)                :    0.001 sec (  0.0%)
D(internal)               :    0.023 sec (  0.3%)
W(virtual)                :    0.002 sec (  0.0%)
W(internal)               :    0.026 sec (  0.3%)
L(virtual)                :    0.040 sec (  0.5%)
L(internal)               :    0.004 sec (  0.0%)
XC kernel                 :    0.013 sec (  0.2%)
G(D)                      :    0.681 sec (  7.9%)
G(Z)                      :    0.678 sec (  7.9%)
Z-vector solution         :    3.091 sec ( 35.9%)
3-index derivative        :    0.091 sec (  1.1%)
2-index derivative        :    0.022 sec (  0.3%)
Fock matrix gradient      :    3.598 sec ( 41.7%)


---------------------------------------
MP2 TOTAL ENERGY:     -308.502625694 Eh
---------------------------------------

The final MP2 gradient
  0:  -0.00541267   0.00017531  -0.00090648
  1:   0.01904581  -0.02556068   0.01505411
  2:  -0.00994871   0.00524889  -0.00609967
  3:   0.00520265  -0.00509973  -0.00046258
  4:   0.00734425   0.01133360  -0.00402645
  5:  -0.03210649  -0.02823672   0.01414301
  6:   0.00638205   0.02844011  -0.01398108
  7:  -0.00108332  -0.00016397   0.00024941
  8:  -0.00037681   0.00195198   0.00021431
  9:  -0.00051399   0.00124150  -0.00151204
 10:  -0.00061499   0.00050369   0.00017626
 11:  -0.00067776   0.00108497   0.00058760
 12:  -0.00038312   0.00084917   0.00051909
 13:   0.00074341  -0.00143448   0.00043955
 14:   0.00941144   0.00908852  -0.00433046
 15:   0.00297269   0.00058992  -0.00005831

-----------------------------------
NORM OF THE MP2 GRADIENT:  0.070546
-----------------------------------

Maximum memory used throughout the entire MP2-calculation: 30.0 MB


-------------------------------------------------------------------------------
                          DFT DISPERSION CORRECTION                            
                                                                               
                              DFTD3 V3.1  Rev 1                                
                          USING Becke-Johnson damping                          
-------------------------------------------------------------------------------
-------------------------   ----------------
Dispersion correction           -0.010437246
-------------------------   ----------------


-------------------------   --------------------
FINAL SINGLE POINT ENERGY      -308.513062939677
-------------------------   --------------------

------------------------------------------------------------------------------
                         ORCA GEOMETRY RELAXATION STEP
------------------------------------------------------------------------------

Reading the OPT-File                    .... done
Getting information on internals        .... done
Copying old internal coords+grads       .... done
Making the new internal coordinates     .... (2022 redundants) done
Validating the new internal coordinates .... (2022 redundants) done
Calculating the B-matrix                .... done
Calculating the G,G- and P matrices     .... done
Transforming gradient to internals      .... done
Projecting the internal gradient        .... done
Number of atoms                         ....  16
Number of internal coordinates          ....  73
Current Energy                          ....  -308.513062940 Eh
Current gradient norm                   ....     0.070546093 Eh/bohr
Maximum allowed component of the step   ....  0.300
Current trust radius                    ....  0.300
Updating the Hessian (BFGS)             .... done
Forming the augmented Hessian           .... done
Diagonalizing the augmented Hessian     .... done
Last element of RFO vector              ....  0.987938828
Lowest eigenvalues of augmented Hessian:
 -0.005095768  0.011238797  0.013156549  0.017983005  0.021754163
Length of the computed step             ....  0.156735077
The final length of the internal step   ....  0.156735077
Converting the step to Cartesian space:
 Initial RMS(Int)=    0.0183444532
Transforming coordinates:
 Iter   0:  RMS(Cart)=    0.0242703067 RMS(Int)=    0.7352730031
done
Storing new coordinates                 .... done
The predicted energy change is          ....    -0.002610475
Previously predicted energy change      ....    -0.009531680
Actually observed energy change         ....    -0.012051344
Ratio of predicted to observed change   ....     1.264346297
New trust radius                        ....     0.300000000

                                .--------------------.
          ----------------------|Geometry convergence|-------------------------
          Item                value                   Tolerance       Converged
          ---------------------------------------------------------------------
          Energy change      -0.0120513438            0.0000010000      NO
          RMS gradient        0.0045381448            0.0000300000      NO
          MAX gradient        0.0198118516            0.0001000000      NO
          RMS step            0.0183444532            0.0006000000      NO
          MAX step            0.0627384605            0.0010000000      NO
          ........................................................
          Max(Bonds)      0.0260      Max(Angles)    3.59
          Max(Dihed)        2.14      Max(Improp)    0.00
          ---------------------------------------------------------------------

The optimization has not yet converged - more geometry cycles are needed


    ---------------------------------------------------------------------------
                         Redundant Internal Coordinates
                            (Angstroem and degrees)

        Definition                    Value    dE/dq     Step     New-Value
    ----------------------------------------------------------------------------
     1. B(C   1,C   0)                1.4784  0.007032 -0.0147    1.4636   
     2. B(C   2,C   1)                1.4938  0.003768 -0.0086    1.4852   
     3. B(C   3,C   2)                1.5420 -0.002582  0.0066    1.5486   
     4. B(C   4,C   2)                1.5037 -0.001023  0.0005    1.5042   
     5. B(C   5,C   4)                1.3478  0.009342 -0.0143    1.3336   
     6. B(O   6,C   5)                1.3836 -0.017117  0.0260    1.4096   
     7. B(O   6,C   1)                1.2627 -0.019812  0.0205    1.2831   
     8. B(H   7,C   0)                1.0950  0.000229 -0.0019    1.0932   
     9. B(H   8,C   0)                1.1017  0.000070 -0.0009    1.1007   
    10. B(H   9,C   0)                1.1016 -0.000042 -0.0007    1.1009   
    11. B(H  10,C   3)                1.0988  0.000698 -0.0027    1.0962   
    12. B(H  11,C   3)                1.0967  0.000176 -0.0017    1.0949   
    13. B(H  12,C   3)                1.0978  0.000364 -0.0021    1.0957   
    14. B(H  13,C   4)                1.0865 -0.000131  0.0007    1.0872   
    15. B(H  14,C   5)                1.0847  0.000154 -0.0001    1.0846   
    16. B(H  15,C   2)                1.1062 -0.000427  0.0005    1.1067   
    17. A(C   1,C   0,H   8)          109.44  0.000347   -0.15    109.30   
    18. A(H   7,C   0,H   9)          109.37 -0.001657    0.62    109.99   
    19. A(H   8,C   0,H   9)          108.72  0.001373   -0.78    107.95   
    20. A(H   7,C   0,H   8)          109.61 -0.001408    0.67    110.28   
    21. A(C   1,C   0,H   9)          109.23  0.000668   -0.30    108.93   
    22. A(C   1,C   0,H   7)          110.43  0.000695   -0.07    110.36   
    23. A(C   0,C   1,O   6)          121.96  0.005826   -1.21    120.76   
    24. A(C   2,C   1,O   6)          110.85  0.001192   -0.45    110.40   
    25. A(C   0,C   1,C   2)          127.18 -0.007019    1.65    128.84   
    26. A(C   4,C   2,H  15)          111.38 -0.000158    0.36    111.74   
    27. A(C   1,C   2,H  15)          109.33  0.002186   -1.48    107.85   
    28. A(C   1,C   2,C   4)          100.50 -0.003192    0.86    101.37   
    29. A(C   3,C   2,H  15)          109.60  0.000747   -0.82    108.79   
    30. A(C   3,C   2,C   4)          113.45 -0.000935    1.34    114.78   
    31. A(C   1,C   2,C   3)          112.27  0.001229   -0.14    112.13   
    32. A(H  11,C   3,H  12)          108.84 -0.000710    0.17    109.01   
    33. A(H  10,C   3,H  12)          108.97 -0.001165    0.32    109.29   
    34. A(C   2,C   3,H  12)          110.92  0.001074   -0.32    110.59   
    35. A(H  10,C   3,H  11)          108.33 -0.000988    0.33    108.66   
    36. A(C   2,C   3,H  11)          109.11  0.001965   -0.57    108.54   
    37. A(C   2,C   3,H  10)          110.61 -0.000238    0.11    110.71   
    38. A(C   5,C   4,H  13)          125.57  0.000933    0.19    125.76   
    39. A(C   2,C   4,H  13)          127.08  0.004320   -0.66    126.42   
    40. A(C   2,C   4,C   5)          107.34 -0.005251    0.46    107.80   
    41. A(O   6,C   5,H  14)          121.93  0.014289   -3.51    118.43   
    42. A(C   4,C   5,H  14)          128.06 -0.013975    3.59    131.66   
    43. A(C   4,C   5,O   6)          110.01 -0.000314   -0.09    109.92   
    44. A(C   1,O   6,C   5)          111.28  0.007578   -0.81    110.47   
    45. D(O   6,C   1,C   0,H   7)    179.16 -0.000315    0.61    179.77   
    46. D(O   6,C   1,C   0,H   8)     58.41  0.000768   -0.08     58.33   
    47. D(C   2,C   1,C   0,H   7)     -0.34 -0.000229    0.35      0.02   
    48. D(C   2,C   1,C   0,H   9)    119.98 -0.001419    0.89    120.87   
    49. D(C   2,C   1,C   0,H   8)   -121.09  0.000854   -0.34   -121.43   
    50. D(C   3,C   2,C   1,O   6)   -119.37  0.001953   -2.14   -121.51   
    51. D(C   3,C   2,C   1,C   0)     60.18  0.001900   -1.89     58.29   
    52. D(H  15,C   2,C   1,C   0)    -61.69 -0.001401    0.38    -61.31   
    53. D(C   4,C   2,C   1,O   6)      1.51 -0.000456   -0.15      1.36   
    54. D(C   4,C   2,C   1,C   0)   -178.94 -0.000509    0.10   -178.84   
    55. D(H  11,C   3,C   2,C   1)    177.19 -0.002523    1.16    178.35   
    56. D(H  10,C   3,C   2,H  15)     57.98  0.001476   -1.37     56.61   
    57. D(H  10,C   3,C   2,C   4)   -176.84  0.001159   -0.53   -177.37   
    58. D(H  11,C   3,C   2,C   4)     64.09  0.001292   -0.64     63.45   
    59. D(H  10,C   3,C   2,C   1)    -63.73 -0.002656    1.27    -62.47   
    60. D(H  11,C   3,C   2,H  15)    -61.10  0.001609   -1.48    -62.57   
    61. D(H  13,C   4,C   2,C   3)    -60.37 -0.000578    0.93    -59.43   
    62. D(H  13,C   4,C   2,C   1)    179.60  0.000341    0.03    179.63   
    63. D(C   5,C   4,C   2,H  15)   -117.27 -0.000316    1.42   -115.85   
    64. D(C   5,C   4,C   2,C   3)    118.50 -0.000469    1.23    119.73   
    65. D(C   5,C   4,C   2,C   1)     -1.54  0.000451    0.32     -1.22   
    66. D(H  14,C   5,C   4,H  13)     -0.15  0.000006    0.14     -0.01   
    67. D(H  14,C   5,C   4,C   2)   -179.04 -0.000152   -0.14   -179.18   
    68. D(O   6,C   5,C   4,H  13)   -179.97  0.000074   -0.19   -180.16   
    69. D(O   6,C   5,C   4,C   2)      1.14 -0.000084   -0.48      0.66   
    70. D(C   1,O   6,C   5,H  14)   -179.98 -0.000112    0.05   -179.94   
    71. D(C   1,O   6,C   5,C   4)     -0.15 -0.000233    0.40      0.24   
    72. D(C   5,O   6,C   1,C   2)     -0.94  0.000435   -0.13     -1.07   
    73. D(C   5,O   6,C   1,C   0)    179.49  0.000551   -0.37    179.12   
    ----------------------------------------------------------------------------

Geometry step timings:
Preparation and reading OPT file:      0.000 s (11.491 %)
Internal coordinates            :      0.000 s ( 1.035 %)
B/P matrices and projection     :      0.001 s (23.741 %)
Hessian update/contruction      :      0.001 s (19.048 %)
Making the step                 :      0.001 s (18.357 %)
Converting the step to Cartesian:      0.000 s ( 2.553 %)
Storing new data                :      0.000 s ( 1.104 %)
Checking convergence            :      0.000 s ( 0.414 %)
Final printing                  :      0.001 s (22.188 %)
Total time                      :      0.003 s

Time for energy+gradient        :     16.299 s
Time for complete geometry iter :     16.487 s

         *************************************************************
         *                GEOMETRY OPTIMIZATION CYCLE   3            *
         *************************************************************
---------------------------------
CARTESIAN COORDINATES (ANGSTROEM)
---------------------------------
  C      0.954690   -0.035230   -0.129836
  C      2.411151    0.105360   -0.164400
  C      3.225548    1.240630   -0.668362
  C      2.890823    2.564942    0.061250
  C      4.621452    0.729496   -0.438251
  C      4.526989   -0.474640    0.126928
  O      3.171057   -0.826416    0.283605
  H      0.476628    0.854484   -0.547997
  H      0.628842   -0.190280    0.910050
  H      0.667949   -0.925015   -0.711295
  H      1.847359    2.851267   -0.114237
  H      3.541242    3.353091   -0.332009
  H      3.062431    2.465246    1.138824
  H      5.546405    1.249733   -0.674333
  H      5.284224   -1.174665    0.463086
  H      3.006055    1.363040   -1.746185

----------------------------
CARTESIAN COORDINATES (A.U.)
----------------------------
  NO LB      ZA    FRAG     MASS         X           Y           Z
   0 C     6.0000    0    12.011    1.804103   -0.066576   -0.245355
   1 C     6.0000    0    12.011    4.556416    0.199101   -0.310672
   2 C     6.0000    0    12.011    6.095403    2.344451   -1.263021
   3 C     6.0000    0    12.011    5.462864    4.847037    0.115747
   4 C     6.0000    0    12.011    8.733279    1.378548   -0.828175
   5 C     6.0000    0    12.011    8.554769   -0.896940    0.239858
   6 O     8.0000    0    15.999    5.992429   -1.561699    0.535935
   7 H     1.0000    0     1.008    0.900696    1.614741   -1.035564
   8 H     1.0000    0     1.008    1.188339   -0.359577    1.719745
   9 H     1.0000    0     1.008    1.262240   -1.748025   -1.344152
  10 H     1.0000    0     1.008    3.491003    5.388114   -0.215876
  11 H     1.0000    0     1.008    6.691977    6.336424   -0.627405
  12 H     1.0000    0     1.008    5.787155    4.658640    2.152066
  13 H     1.0000    0     1.008   10.481186    2.361653   -1.274304
  14 H     1.0000    0     1.008    9.985736   -2.219794    0.875106
  15 H     1.0000    0     1.008    5.680620    2.575773   -3.299812

--------------------------------
INTERNAL COORDINATES (ANGSTROEM)
--------------------------------
 C      0   0   0     0.000000000000     0.00000000     0.00000000
 C      1   0   0     1.463639232822     0.00000000     0.00000000
 C      2   1   0     1.485280384326   128.83319107     0.00000000
 C      3   2   1     1.548604503275   112.04080609    58.30298007
 C      3   2   1     1.504246501229   101.37295974   181.16507005
 C      5   3   2     1.333527055874   107.81367482   358.79419575
 O      2   1   3     1.283109508123   120.75269501   179.76211155
 H      1   2   3     1.093157539289   110.36291776     0.00000000
 H      1   2   3     1.100718204638   109.29432304   238.57375353
 H      1   2   3     1.100922688312   108.92554898   120.86151693
 H      4   3   2     1.096173001198   110.71382688   297.52770734
 H      4   3   2     1.094932531180   108.53886253   178.34556948
 H      4   3   2     1.095698007984   110.59047575    58.81203210
 H      5   3   2     1.087160603856   126.41991810   179.63226164
 H      6   5   3     1.084639188211   131.65740685   180.84075949
 H      3   2   1     1.106735879992   107.83256931   298.66897172

---------------------------
INTERNAL COORDINATES (A.U.)
---------------------------
 C      0   0   0     0.000000000000     0.00000000     0.00000000
 C      1   0   0     2.765877308896     0.00000000     0.00000000
 C      2   1   0     2.806773158461   128.83319107     0.00000000
 C      3   2   1     2.926438400947   112.04080609    58.30298007
 C      3   2   1     2.842613925233   101.37295974   181.16507005
 C      5   3   2     2.520000927775   107.81367482   358.79419575
 O      2   1   3     2.424725570183   120.75269501   179.76211155
 H      1   2   3     2.065768370488   110.36291776     0.00000000
 H      1   2   3     2.080055957386   109.29432304   238.57375353
 H      1   2   3     2.080442375531   108.92554898   120.86151693
 H      4   3   2     2.071466767662   110.71382688   297.52770734
 H      4   3   2     2.069122619052   108.53886253   178.34556948
 H      4   3   2     2.070569160573   110.59047575    58.81203210
 H      5   3   2     2.054435804876   126.41991810   179.63226164
 H      6   5   3     2.049671019838   131.65740685   180.84075949
 H      3   2   1     2.091427715769   107.83256931   298.66897172


           ************************************************************
           *        Program running with 8 parallel MPI-processes     *
           *              working on a common directory               *
           ************************************************************
------------------------------------------------------------------------------
                   ___                                                        
                  /   \      - P O W E R E D   B Y -                         
                 /     \                                                     
                 |  |  |   _    _      __       _____    __    __             
                 |  |  |  | |  | |    /  \     |  _  \  |  |  /  |          
                  \  \/   | |  | |   /    \    | | | |  |  | /  /          
                 / \  \   | |__| |  /  /\  \   | |_| |  |  |/  /          
                |  |  |   |  __  | /  /__\  \  |    /   |      \           
                |  |  |   | |  | | |   __   |  |    \   |  |\   \          
                \     /   | |  | | |  |  |  |  | |\  \  |  | \   \       
                 \___/    |_|  |_| |__|  |__|  |_| \__\ |__|  \__/        
                                                                              
                      - O R C A' S   B I G   F R I E N D -                    
                                      &                                       
                       - I N T E G R A L  F E E D E R -                       
                                                                              
 v1 FN, 2020, v2 2021, v3 2022-2024                                           
------------------------------------------------------------------------------


----------------------
SHARK INTEGRAL PACKAGE
----------------------

Number of atoms                             ...     16
Number of basis functions                   ...    143
Number of shells                            ...     69
Maximum angular momentum                    ...      2
Integral batch strategy                     ... SHARK/LIBINT Hybrid
RI-J (if used) integral strategy            ... SPLIT-RIJ (Revised 2003 algorithm where possible)
Printlevel                                  ...      1
Contraction scheme used                     ... SEGMENTED contraction
Prescreening option                         ... SCHWARTZ
   Thresh                                   ... 1.000e-12
   Tcut                                     ... 1.000e-14
   Tpresel                                  ... 1.000e-14 
Coulomb Range Separation                    ... NOT USED
Exchange Range Separation                   ... NOT USED
Multipole approximations                    ... NOT USED
Finite Nucleus Model                        ... NOT USED
CABS basis                                  ... NOT available
Auxiliary Coulomb fitting basis             ... AVAILABLE
   # of basis functions in Aux-J            ...    442
   # of shells in Aux-J                     ...    150
   Maximum angular momentum in Aux-J        ...      4
Auxiliary J/K fitting basis                 ... NOT available
Auxiliary Correlation fitting basis         ... AVAILABLE
   # of basis functions in Aux-C            ...    462
   # of shells in Aux-C                     ...    166
   Maximum angular momentum in Aux-C        ...      3
Auxiliary 'external' fitting basis          ... NOT available

Checking pre-screening integrals            ... done (  0.0 sec) Dimension = 69
Check shell pair data                       ... done (  0.0 sec)
Shell pair information
Shell pair cut-off parameter TPreSel        ...   1.0e-14
Total number of shell pairs                 ...      2415
Shell pairs after pre-screening             ...      2377
Total number of primitive shell pairs       ...      8503
Primitive shell pairs kept                  ...      6593
          la=0 lb=0:    765 shell pairs
          la=1 lb=0:    881 shell pairs
          la=1 lb=1:    270 shell pairs
          la=2 lb=0:    272 shell pairs
          la=2 lb=1:    161 shell pairs
          la=2 lb=2:     28 shell pairs

Calculating one electron integrals          ... done (  0.0 sec)
Calculating RI/J V-Matrix + Cholesky decomp.... done (  0.0 sec)
Calculating RI/C V-Matrix + Cholesky decomp.... done (  0.0 sec)
Calculating Nuclear repulsion               ... done (  0.0 sec) ENN=    304.535892093372 Eh

Diagonalization of the overlap matrix:
Smallest eigenvalue                        ... 6.724e-04
Time for diagonalization                   ...    0.002 sec
Threshold for overlap eigenvalues          ... 1.000e-07
Number of eigenvalues below threshold      ... 0
Time for construction of square roots      ...    0.001 sec
Total time needed                          ...    0.005 sec

-------------------
DFT GRID GENERATION
-------------------

General Integration Accuracy     IntAcc      ... 4.388
Radial Grid Type                 RadialGrid  ... OptM3 with GC (2021)
Angular Grid (max. ang.)         AngularGrid ... 4 (Lebedev-302)
Angular grid pruning method      GridPruning ... 4 (adaptive)
Weight generation scheme         WeightScheme... mBecke (2022)
Basis function cutoff            BFCut       ... 1.0000e-12
Integration weight cutoff        WCut        ... 1.0000e-14
Partially contracted basis set               ... off
Rotationally invariant grid construction     ... off
Angular grids for H and He will be reduced by one unit

Total number of grid points                  ...    71083
Total number of batches                      ...     1119
Average number of points per batch           ...       63
Average number of grid points per atom       ...     4443

--------------------
COSX GRID GENERATION
--------------------

GRIDX 1
-------
General Integration Accuracy     IntAcc      ... 3.816
Radial Grid Type                 RadialGrid  ... OptM3 with GC (2021)
Angular Grid (max. ang.)         AngularGrid ... 1 (Lebedev-50)
Angular grid pruning method      GridPruning ... 4 (adaptive)
Weight generation scheme         WeightScheme... mBecke (2022)
Basis function cutoff            BFCut       ... 1.0000e-12
Integration weight cutoff        WCut        ... 1.0000e-14
Partially contracted basis set               ... on
Rotationally invariant grid construction     ... off
Angular grids for H and He will be reduced by one unit

Total number of grid points                  ...     9122
Total number of batches                      ...       80
Average number of points per batch           ...      114
Average number of grid points per atom       ...      570
UseSFitting                                  ... on

GRIDX 2
-------
General Integration Accuracy     IntAcc      ... 4.020
Radial Grid Type                 RadialGrid  ... OptM3 with GC (2021)
Angular Grid (max. ang.)         AngularGrid ... 2 (Lebedev-110)
Angular grid pruning method      GridPruning ... 4 (adaptive)
Weight generation scheme         WeightScheme... mBecke (2022)
Basis function cutoff            BFCut       ... 1.0000e-12
Integration weight cutoff        WCut        ... 1.0000e-14
Partially contracted basis set               ... on
Rotationally invariant grid construction     ... off
Angular grids for H and He will be reduced by one unit

Total number of grid points                  ...    19448
Total number of batches                      ...      161
Average number of points per batch           ...      120
Average number of grid points per atom       ...     1216
UseSFitting                                  ... on

GRIDX 3
-------
General Integration Accuracy     IntAcc      ... 4.338
Radial Grid Type                 RadialGrid  ... OptM3 with GC (2021)
Angular Grid (max. ang.)         AngularGrid ... 3 (Lebedev-194)
Angular grid pruning method      GridPruning ... 4 (adaptive)
Weight generation scheme         WeightScheme... mBecke (2022)
Basis function cutoff            BFCut       ... 1.0000e-12
Integration weight cutoff        WCut        ... 1.0000e-14
Partially contracted basis set               ... on
Rotationally invariant grid construction     ... off
Angular grids for H and He will be reduced by one unit

Total number of grid points                  ...    42577
Total number of batches                      ...      342
Average number of points per batch           ...      124
Average number of grid points per atom       ...     2661
UseSFitting                                  ... on
Initializing property integral containers    ... done (  0.0 sec)

SHARK setup successfully completed in   0.7 seconds

Maximum memory used throughout the entire STARTUP-calculation: 19.9 MB


           ************************************************************
           *        Program running with 8 parallel MPI-processes     *
           *              working on a common directory               *
           ************************************************************
Occupation numbers will be reassigned to an Aufbau configuration
             **** ENERGY FILE WAS UPDATED (calc.en.tmp) ****
Finished Guess after   0.1 sec
Maximum memory used throughout the entire GUESS-calculation: 8.8 MB


           ************************************************************
           *        Program running with 8 parallel MPI-processes     *
           *              working on a common directory               *
           ************************************************************
--------------------
CPCM SOLVATION MODEL
--------------------
CPCM parameters:
  Epsilon                                         ...      16.7000
  Refrac                                          ...       1.2750
  Rsolv                                           ...       1.3000
  Surface type                                    ... GAUSSIAN VDW
  Discretization scheme                           ... Constant charge density
    Threshold for H atoms                         ...       5.0000 (charges/Ang^2)
    Threshold for non-H atoms                     ...       5.0000 (charges/Ang^2)
  Epsilon function type                           ...         CPCM
Solvent:                                          ... CUSTOM
Radii:
  Scheme                                          ... Element-dependent radii
  Radius for C  used is    3.8550 Bohr (=   2.0400 Ang.)
  Radius for O  used is    3.4469 Bohr (=   1.8240 Ang.)
  Radius for H  used is    2.4944 Bohr (=   1.3200 Ang.)
Calculating surface                               ...        done! (  0.0s)
Cavity surface points                             ...         1482
Cavity Volume                                     ...     907.5825
Cavity Surface-area                               ...     529.3167
Calculating surface distance matrix               ...        done! (  0.0s)
Performing Cholesky decomposition & store         ...        done! (  0.1s)
Overall time for CPCM initialization              ...                 0.1s

----------------------------------------D-I-I-S--------------------------------------------
Iteration    Energy (Eh)           Delta-E    RMSDP     MaxDP     DIISErr   Damp  Time(sec)
-------------------------------------------------------------------------------------------
               ***  Starting incremental Fock matrix formation  ***
    1    -308.1805938283068826     0.00e+00  2.23e-04  4.06e-03  1.47e-02  0.700   0.6
    2    -308.1809715044138329    -3.78e-04  1.86e-04  2.93e-03  9.39e-03  0.700   0.6
                               ***Turning on AO-DIIS***
    3    -308.1812606046374867    -2.89e-04  1.47e-04  2.04e-03  5.86e-03  0.700   0.4
    4    -308.1814770177268201    -2.16e-04  3.79e-04  5.20e-03  5.01e-03  0.000   0.5
                              *** Initializing SOSCF ***
---------------------------------------S-O-S-C-F--------------------------------------
Iteration    Energy (Eh)           Delta-E    RMSDP     MaxDP     MaxGrad    Time(sec)
--------------------------------------------------------------------------------------
    5    -308.1820648916899472    -5.88e-04  3.87e-05  7.06e-04  9.63e-04     0.5
               *** Restarting incremental Fock matrix formation ***
    6    -308.1820703628429783    -5.47e-06  2.81e-05  5.79e-04  2.95e-04     0.6
    7    -308.1820718333766536    -1.47e-06  2.18e-05  3.52e-04  1.75e-04     0.5
    8    -308.1820724398288576    -6.06e-07  5.80e-06  8.84e-05  6.79e-05     0.5
    9    -308.1820724869801325    -4.72e-08  1.31e-06  3.00e-05  6.27e-06     0.5
   10    -308.1820724882529703    -1.27e-09  4.82e-07  9.80e-06  3.30e-06     0.5
   11    -308.1820724889269059    -6.74e-10  1.28e-07  3.16e-06  1.00e-06     0.5
                 **** Energy Check signals convergence ****

               *****************************************************
               *                     SUCCESS                       *
               *           SCF CONVERGED AFTER  11 CYCLES          *
               *****************************************************

Recomputing exchange energy using gridx3       ... done (    0.742 sec)
Old exchange energy                            :    -22.364411640 Eh
New exchange energy                            :    -22.364431303 Eh
Exchange energy change after final integration :     -0.000019663 Eh
Total energy after final integration           :   -308.182092152 Eh
             **** ENERGY FILE WAS UPDATED (calc.en.tmp) ****

----------------
TOTAL SCF ENERGY
----------------

Total Energy       :       -308.18209215169833 Eh           -8386.06107 eV

Components:
Nuclear Repulsion  :        304.53589209337179 Eh            8286.84292 eV
Electronic Energy  :       -612.63425691014675 Eh          -16670.62565 eV
One Electron Energy:      -1008.31195336882149 Eh          -27437.56315 eV
Two Electron Energy:        395.67769645867475 Eh           10766.93750 eV
CPCM Dielectric    :         -0.08370767215194 Eh              -2.27780 eV

Virial components:
Potential Energy   :       -613.66408041424006 Eh          -16698.64857 eV
Kinetic Energy     :        305.48198826254173 Eh            8312.58750 eV
Virial Ratio       :          2.00883883172463

DFT components:
N(Alpha)           :       26.000014369231 electrons
N(Beta)            :       26.000014369231 electrons
N(Total)           :       52.000028738461 electrons
E(X)               :      -19.865144089807 Eh       
E(C)               :       -1.266899283215 Eh       
E(XC)              :      -21.132043373022 Eh       

CPCM Solvation Model Properties:
Surface-charge          :         -1.01324711859118
Corrected charge        :         -1.00000000000000
Outlying charge corr.   :          0.00001308923455 Eh               0.00036 eV
Free-energy (cav+disp)  :  This term is not implemented in the current solvation scheme

---------------
SCF CONVERGENCE
---------------

  Last Energy change         ...    6.7394e-10  Tolerance :   1.0000e-09
  Last MAX-Density change    ...    3.1588e-06  Tolerance :   1.0000e-08
  Last RMS-Density change    ...    1.2776e-07  Tolerance :   1.0000e-09
  Last DIIS Error            ...    9.6303e-04  Tolerance :   1.0000e-08
  Last Orbital Gradient      ...    1.0048e-06  Tolerance :   2.0000e-06
  Last Orbital Rotation      ...    3.8882e-06  Tolerance :   2.0000e-06


Total SCF time: 0 days 0 hours 0 min 6 sec 
Finished LeanSCF after   6.9 sec

Maximum memory used throughout the entire LEANSCF-calculation: 15.9 MB


           ************************************************************
           *        Program running with 8 parallel MPI-processes     *
           *              working on a common directory               *
           ************************************************************

------------------------------------------------------------------------------
                                ORCA  MP2 
------------------------------------------------------------------------------

Freezing NCore=14 chemical core electrons

----------------------
RI-MP2 ENERGY+GRADIENT
----------------------
Dimension of the orbital basis            ...  143
Dimension of the AuxC basis               ...  462
Memory devoted to MP2                     ... 8000 MB   
Data format for matrix containers         ... DOUBLE
Compression type for matrix containers    ... UNCOMPRESSED
Overall scaling of the MP2 energy         ...   2.700e-01

-----------------------
SHARK RI TRANSFORMATION
-----------------------

Number of basis functions                ...    143
Number of aux functions                  ...    462
Number of operators                      ...      1
Generation of IJK                        ... YES
Generation of IAK                        ... YES
Generation of ABK                        ... NO
Orbital Range Operator  0:    0-  25 to   26- 142

Aux basis identifier                     ...   AUXC
Contraction scheme used                  ... SEGMENTED
Do orthogonalization                     ... YES
All operator combinations                ... NO
Transpose (ia|K)                         ... NO
Integral generator used                  ... LIBINT
Starting integral generation + trafo... 
Half trafo (segmented) done. Total time =  0.1 sec. integrals=  0.1 sec trafo=  0.0 sec
Integral generation and half transformation done (  0.1 sec)

Reading or making V^(-1/2)          ... done (  0.0 sec)
Sorting IJK integrals               ... done (  0.0 sec)
Sorting IAK integrals               ... done (  0.0 sec)

SHARK RI integral transformation done. Total time =  0.2 sec.

Opening buffers                              ... done
Frozen core precalculation                   ... done

Starting loop over batches of integrals:

Operator 0  - window                       ... (  7- 25)x( 26-142)
Operator 0  - Memory available             ...  8000 MB
Operator 0  - Memory needed per MO         ...   0.4 MB
Operator 0  - Number of orbitals per batch ... 3
Operator 0  - Number of batches            ... 1

OPERATOR  0   PASS   0:  MOs     7 ...    9 +   10 ...   12 +   13 ...   15 +   16 ...   18
                            +   19 ...   21 +   22 ...   24 +   25 ...   25
  Reading integrals       ... ok
  Internal MO   9
Closing buffer GIPV ( 0.01 GB; CompressionRatio= 1.00)
Time spent in pair loops =     0.181 sec
Deleting buffers (Ka|jb) ...done

-----------------------------------------------
 RI-MP2 CORRELATION ENERGY:     -0.323807221 Eh
-----------------------------------------------


---------------------
MP2 DENSITY FORMATION
---------------------

Completing the external part of the density      ... done
Storing the unrelaxed density                    ... done

Re-sorting 3-index density container for op 0    ... done
Computing external part of the Lagrangian        ... done
Calculating the xc-kernel                        ... done
Calculating G(D)                                 ... done
Completing the Lagrangian                        ... done
Solving the Z-vector equations                   ... Using XC Grid                  ... (calc.grid_cpscf.tmp) 
Recalculating density on grid  ... (calc.grho_cpscf0.tmp) done
Calculating the xc-kernel      ... (calc.fxc_cpscf0.tmp) done

-------------------
SHARK CP-SCF DRIVER
-------------------

Dimension of the orbital basis          ...    143
Dimension of the CPSCF-problem          ...   3042
Number of operators                     ...      1
Max. number of iterations               ...    128
Convergence Tolerance                   ... 3.0e-05
Number of perturbations                 ...      1
Perturbation type                       ... REAL

----------------------------
POPLE LINEAR EQUATION SOLVER
----------------------------

  ITERATION   0:   ||err||_max =   5.0331e-02 (   0.4 sec)
  ITERATION   1:   ||err||_max =   1.7185e-02 (   0.4 sec)
  ITERATION   2:   ||err||_max =   8.6182e-03 (   0.4 sec)
  ITERATION   3:   ||err||_max =   1.6823e-03 (   0.4 sec)
  ITERATION   4:   ||err||_max =   7.7288e-04 (   0.4 sec)
  ITERATION   5:   ||err||_max =   1.6915e-04 (   0.4 sec)
  ITERATION   6:   ||err||_max =   6.5880e-05 (   0.4 sec)
  ITERATION   7:   ||err||_max =   1.7812e-05 (   0.4 sec)
done
Finalizing the relaxed density                   ... done
Transforming P to the AO basis                   ... done
Storing the relaxed density                      ... done

------------------------------------
ENERGY WEIGHTED DENSITY FINALIZATION
------------------------------------

Gathering the parts of the W-matrix              ... done
Forming the Z-density                            ... done
Transforming Z to the AO basis                   ... done
Calculating G(Z)                                 ... done
Finalizing the W-matrix                          ... done
Transforming W to the AO basis and storing       ... done

----------------------------------
MP2 DERIVATIVE INTEGRAL GENERATION
----------------------------------

Input SCF Electron Density              ... calc.scfp
Input Correlated Electron Density       ... calc.pmp2re
Input Energy Weighted Density           ... calc.wmp2.tmp

Nuclear repulsion gradient              ... done (  0.0 sec)
HCore & Overlap gradient  (SHARK)       ... done (  0.0 sec)
Two-electron RIJ gradient terms         ... done (  0.2 sec)

-----------------------------------------------------------
MP2 COSX Grid Generation
-----------------------------------------------------------

General Integration Accuracy     IntAcc      ... 4.871
Radial Grid Type                 RadialGrid  ... OptM3 with GC (2021)
Angular Grid (max. ang.)         AngularGrid ... 4 (Lebedev-302)
Angular grid pruning method      GridPruning ... 4 (adaptive)
Weight generation scheme         WeightScheme... mBecke (2022)
Basis function cutoff            BFCut       ... 1.0000e-12
Integration weight cutoff        WCut        ... 1.0000e-14
Partially contracted basis set               ... on
Rotationally invariant grid construction     ... off
Angular grids for H and He will be reduced by one unit

Total number of grid points                  ...    82585
Total number of batches                      ...      653
Average number of points per batch           ...      126
Average number of grid points per atom       ...     5162
UseSFitting                                  ... on
Two-electron COSX gradient terms        ... 
Integration Timings:
Total Time                  =     2.4 sec
Basis fcn evaluation        =     0.0 sec
Density evaluation          =     0.1 sec
A evaluation                =     2.0 sec
A derivative evaluation     =     0.0 sec
S-fit derivative evaluation =     0.0 sec
anal. over. der. evaluation =     0.0 sec
num. over. der. evaluation  =     0.2 sec
K(P) evaluation             =     0.0 sec
finalize                    =     0.0 sec

done (  2.8 sec)
CPCM gradient                           ... done (  0.3 sec)
DFT XC gradient                         ... Exchange-correlation gradient    ... done
done (  0.4 sec)
Empirical dispersion gradient           ... 
-------------------
DISPERSION GRADIENT
-------------------

   1   C   :   -0.000283527   -0.000139334    0.000005811
   2   C   :    0.000555985   -0.000110009    0.000018925
   3   C   :    0.000125871   -0.000018873   -0.000014286
   4   C   :   -0.000005207    0.000234796    0.000018636
   5   C   :   -0.000019352   -0.000111571   -0.000006843
   6   C   :   -0.000278511    0.000003220   -0.000057687
   7   O   :    0.000083235   -0.000141080    0.000029864
   8   H   :   -0.000133897   -0.000025860   -0.000015455
   9   H   :   -0.000113817   -0.000055517    0.000040975
  10   H   :   -0.000099652   -0.000058683   -0.000013006
  11   H   :   -0.000040504    0.000144157    0.000009476
  12   H   :    0.000003024    0.000137140    0.000003092
  13   H   :   -0.000002908    0.000152304    0.000091183
  14   H   :    0.000127022    0.000004775   -0.000029757
  15   H   :    0.000071968   -0.000064684    0.000025651
  16   H   :    0.000010269    0.000049219   -0.000106581

Difference to translation invariance:
           :    0.0000000000   -0.0000000000    0.0000000000

Difference to rotation invariance:
           :   -0.0000000000   -0.0000000000    0.0000000000

Norm of the Dispersion gradient    ...    0.0008824541
RMS gradient                       ...    0.0001273713
MAX gradient                       ...    0.0005559854
done (  0.0 sec)

-------
TIMINGS
-------

Total time                :    9.329 sec
Integral trafo            :    0.185 sec (  2.0%)
FC preparation            :    0.015 sec (  0.2%)
I/O of integrals          :    0.029 sec (  0.3%)
K(i,j) operators          :    0.025 sec (  0.3%)
T(i,j) pair energies      :    0.005 sec (  0.1%)
V**(-1/2)                 :    0.060 sec (  0.6%)
Gamma(ia|P)               :    0.022 sec (  0.2%)
Gamma-Trafo               :    0.013 sec (  0.1%)
D(virtual)                :    0.001 sec (  0.0%)
D(internal)               :    0.024 sec (  0.3%)
W(virtual)                :    0.002 sec (  0.0%)
W(internal)               :    0.027 sec (  0.3%)
L(virtual)                :    0.095 sec (  1.0%)
L(internal)               :    0.004 sec (  0.0%)
XC kernel                 :    0.015 sec (  0.2%)
G(D)                      :    0.731 sec (  7.8%)
G(Z)                      :    0.702 sec (  7.5%)
Z-vector solution         :    3.284 sec ( 35.2%)
3-index derivative        :    0.094 sec (  1.0%)
2-index derivative        :    0.021 sec (  0.2%)
Fock matrix gradient      :    3.813 sec ( 40.9%)


---------------------------------------
MP2 TOTAL ENERGY:     -308.505899372 Eh
---------------------------------------

The final MP2 gradient
  0:   0.00040002   0.00006995  -0.00017593
  1:  -0.00522055  -0.00365773   0.00326562
  2:  -0.00437757  -0.00000263  -0.00471186
  3:   0.00069390  -0.00099738   0.00136181
  4:   0.00527704  -0.00189527   0.00174746
  5:  -0.01150001  -0.00736863   0.00328783
  6:   0.00613850   0.00789559  -0.00314186
  7:   0.00082136  -0.00059381   0.00037624
  8:   0.00017732   0.00091104  -0.00055861
  9:   0.00010927   0.00104356  -0.00044761
 10:   0.00077263   0.00029122   0.00057177
 11:  -0.00090377  -0.00037376   0.00056772
 12:  -0.00040169   0.00061469  -0.00088160
 13:   0.00096158  -0.00103197   0.00037197
 14:   0.00597536   0.00498909  -0.00224314
 15:   0.00105462   0.00011743   0.00062050

-----------------------------------
NORM OF THE MP2 GRADIENT:  0.022681
-----------------------------------

Maximum memory used throughout the entire MP2-calculation: 30.1 MB


-------------------------------------------------------------------------------
                          DFT DISPERSION CORRECTION                            
                                                                               
                              DFTD3 V3.1  Rev 1                                
                          USING Becke-Johnson damping                          
-------------------------------------------------------------------------------
-------------------------   ----------------
Dispersion correction           -0.010454934
-------------------------   ----------------


-------------------------   --------------------
FINAL SINGLE POINT ENERGY      -308.516354306114
-------------------------   --------------------

------------------------------------------------------------------------------
                         ORCA GEOMETRY RELAXATION STEP
------------------------------------------------------------------------------

Reading the OPT-File                    .... done
Getting information on internals        .... done
Copying old internal coords+grads       .... done
Making the new internal coordinates     .... (2022 redundants) done
Validating the new internal coordinates .... (2022 redundants) done
Calculating the B-matrix                .... done
Calculating the G,G- and P matrices     .... done
Transforming gradient to internals      .... done
Projecting the internal gradient        .... done
Number of atoms                         ....  16
Number of internal coordinates          ....  73
Current Energy                          ....  -308.516354306 Eh
Current gradient norm                   ....     0.022681383 Eh/bohr
Maximum allowed component of the step   ....  0.300
Current trust radius                    ....  0.300
Updating the Hessian (BFGS)             .... done
Forming the augmented Hessian           .... done
Diagonalizing the augmented Hessian     .... done
Last element of RFO vector              ....  0.994857587
Lowest eigenvalues of augmented Hessian:
 -0.001275695  0.011234900  0.013148187  0.017922999  0.021752942
Length of the computed step             ....  0.101807201
The final length of the internal step   ....  0.101807201
Converting the step to Cartesian space:
 Initial RMS(Int)=    0.0119156316
Transforming coordinates:
 Iter   0:  RMS(Cart)=    0.0191456215 RMS(Int)=    0.7340675564
done
Storing new coordinates                 .... done
The predicted energy change is          ....    -0.000644458
Previously predicted energy change      ....    -0.002610475
Actually observed energy change         ....    -0.003291366
Ratio of predicted to observed change   ....     1.260830355
New trust radius                        ....     0.300000000

                                .--------------------.
          ----------------------|Geometry convergence|-------------------------
          Item                value                   Tolerance       Converged
          ---------------------------------------------------------------------
          Energy change      -0.0032913664            0.0000010000      NO
          RMS gradient        0.0018263130            0.0000300000      NO
          MAX gradient        0.0083435813            0.0001000000      NO
          RMS step            0.0119156316            0.0006000000      NO
          MAX step            0.0475405561            0.0010000000      NO
          ........................................................
          Max(Bonds)      0.0127      Max(Angles)    2.72
          Max(Dihed)        1.33      Max(Improp)    0.00
          ---------------------------------------------------------------------

The optimization has not yet converged - more geometry cycles are needed


    ---------------------------------------------------------------------------
                         Redundant Internal Coordinates
                            (Angstroem and degrees)

        Definition                    Value    dE/dq     Step     New-Value
    ----------------------------------------------------------------------------
     1. B(C   1,C   0)                1.4636 -0.001666 -0.0011    1.4626   
     2. B(C   2,C   1)                1.4853  0.000126 -0.0031    1.4821   
     3. B(C   3,C   2)                1.5486  0.000343  0.0015    1.5501   
     4. B(C   4,C   2)                1.5042  0.003381 -0.0044    1.4999   
     5. B(C   5,C   4)                1.3335 -0.002661 -0.0013    1.3322   
     6. B(O   6,C   5)                1.4096 -0.004049  0.0127    1.4223   
     7. B(O   6,C   1)                1.2831 -0.000369  0.0069    1.2900   
     8. B(H   7,C   0)                1.0932 -0.000988  0.0007    1.0939   
     9. B(H   8,C   0)                1.1007 -0.000715  0.0008    1.1015   
    10. B(H   9,C   0)                1.1009 -0.000630  0.0007    1.1016   
    11. B(H  10,C   3)                1.0962 -0.000752  0.0003    1.0965   
    12. B(H  11,C   3)                1.0949 -0.001015  0.0009    1.0958   
    13. B(H  12,C   3)                1.0957 -0.000976  0.0008    1.0965   
    14. B(H  13,C   4)                1.0872  0.000246 -0.0000    1.0871   
    15. B(H  14,C   5)                1.0846  0.000256 -0.0003    1.0843   
    16. B(H  15,C   2)                1.1067 -0.000802  0.0015    1.1083   
    17. A(C   1,C   0,H   8)          109.29  0.000296   -0.14    109.16   
    18. A(H   7,C   0,H   9)          109.99 -0.000259    0.31    110.30   
    19. A(H   8,C   0,H   9)          107.94  0.000886   -0.62    107.32   
    20. A(H   7,C   0,H   8)          110.28 -0.000059    0.29    110.57   
    21. A(C   1,C   0,H   9)          108.93  0.000248   -0.18    108.74   
    22. A(C   1,C   0,H   7)          110.36 -0.001062    0.32    110.68   
    23. A(C   0,C   1,O   6)          120.75  0.004490   -1.01    119.74   
    24. A(C   2,C   1,O   6)          110.41 -0.003030    0.21    110.63   
    25. A(C   0,C   1,C   2)          128.83 -0.001461    0.80    129.64   
    26. A(C   4,C   2,H  15)          111.75 -0.000165    0.06    111.81   
    27. A(C   1,C   2,H  15)          107.83  0.000774   -0.95    106.89   
    28. A(C   1,C   2,C   4)          101.37  0.000157    0.31    101.68   
    29. A(C   3,C   2,H  15)          108.75  0.000726   -0.62    108.13   
    30. A(C   3,C   2,C   4)          114.78 -0.000535    0.78    115.56   
    31. A(C   1,C   2,C   3)          112.04 -0.000954    0.42    112.46   
    32. A(H  11,C   3,H  12)          109.01 -0.000484    0.15    109.16   
    33. A(H  10,C   3,H  12)          109.29 -0.000714    0.26    109.54   
    34. A(C   2,C   3,H  12)          110.59  0.000574   -0.22    110.37   
    35. A(H  10,C   3,H  11)          108.66 -0.000598    0.23    108.89   
    36. A(C   2,C   3,H  11)          108.54  0.000486   -0.28    108.26   
    37. A(C   2,C   3,H  10)          110.71  0.000706   -0.13    110.59   
    38. A(C   5,C   4,H  13)          125.76 -0.001140    0.32    126.08   
    39. A(C   2,C   4,H  13)          126.42  0.001812   -0.54    125.88   
    40. A(C   2,C   4,C   5)          107.81 -0.000672    0.23    108.04   
    41. A(O   6,C   5,H  14)          118.43  0.008344   -2.69    115.74   
    42. A(C   4,C   5,H  14)          131.66 -0.008262    2.72    134.38   
    43. A(C   4,C   5,O   6)          109.91 -0.000082   -0.04    109.88   
    44. A(C   1,O   6,C   5)          110.47  0.003636   -0.70    109.76   
    45. D(O   6,C   1,C   0,H   7)    179.78 -0.000197    0.71    180.48   
    46. D(O   6,C   1,C   0,H   8)     58.34  0.000360    0.23     58.56   
    47. D(C   2,C   1,C   0,H   7)      0.01 -0.000115    0.55      0.57   
    48. D(C   2,C   1,C   0,H   9)    120.86 -0.000937    1.01    121.87   
    49. D(C   2,C   1,C   0,H   8)   -121.43  0.000442    0.07   -121.35   
    50. D(C   3,C   2,C   1,O   6)   -121.48  0.000682   -1.33   -122.81   
    51. D(C   3,C   2,C   1,C   0)     58.30  0.000622   -1.19     57.11   
    52. D(H  15,C   2,C   1,C   0)    -61.33 -0.000204   -0.08    -61.41   
    53. D(C   4,C   2,C   1,O   6)      1.38 -0.000337   -0.06      1.33   
    54. D(C   4,C   2,C   1,C   0)   -178.83 -0.000397    0.09   -178.75   
    55. D(H  11,C   3,C   2,C   1)    178.35 -0.000501    0.48    178.82   
    56. D(H  10,C   3,C   2,H  15)     56.62  0.000337   -0.80     55.83   
    57. D(H  10,C   3,C   2,C   4)   -177.38  0.000306   -0.62   -178.01   
    58. D(H  11,C   3,C   2,C   4)     63.44  0.000316   -0.66     62.78   
    59. D(H  10,C   3,C   2,C   1)    -62.47 -0.000511    0.51    -61.96   
    60. D(H  11,C   3,C   2,H  15)    -62.56  0.000347   -0.83    -63.39   
    61. D(H  13,C   4,C   2,C   3)    -59.41 -0.000924    1.02    -58.39   
    62. D(H  13,C   4,C   2,C   1)    179.63  0.000406   -0.04    179.59   
    63. D(C   5,C   4,C   2,H  15)   -115.82 -0.000490    0.87   -114.96   
    64. D(C   5,C   4,C   2,C   3)    119.75 -0.000912    1.03    120.79   
    65. D(C   5,C   4,C   2,C   1)     -1.21  0.000417   -0.02     -1.23   
    66. D(H  14,C   5,C   4,H  13)      0.01  0.000006   -0.06     -0.05   
    67. D(H  14,C   5,C   4,C   2)   -179.16 -0.000036   -0.07   -179.23   
    68. D(O   6,C   5,C   4,H  13)    179.85 -0.000377    0.11    179.96   
    69. D(O   6,C   5,C   4,C   2)      0.68 -0.000420    0.10      0.78   
    70. D(C   1,O   6,C   5,H  14)   -179.90 -0.000112    0.04   -179.86   
    71. D(C   1,O   6,C   5,C   4)      0.23  0.000241   -0.14      0.09   
    72. D(C   5,O   6,C   1,C   2)     -1.07  0.000063    0.13     -0.94   
    73. D(C   5,O   6,C   1,C   0)    179.13  0.000131   -0.01    179.12   
    ----------------------------------------------------------------------------

Geometry step timings:
Preparation and reading OPT file:      0.000 s (15.662 %)
Internal coordinates            :      0.000 s ( 0.987 %)
B/P matrices and projection     :      0.001 s (24.413 %)
Hessian update/contruction      :      0.000 s (10.589 %)
Making the step                 :      0.001 s (18.488 %)
Converting the step to Cartesian:      0.000 s ( 2.622 %)
Storing new data                :      0.000 s ( 1.192 %)
Checking convergence            :      0.000 s ( 0.409 %)
Final printing                  :      0.001 s (25.536 %)
Total time                      :      0.003 s

Time for energy+gradient        :     17.731 s
Time for complete geometry iter :     17.923 s

         *************************************************************
         *                GEOMETRY OPTIMIZATION CYCLE   4            *
         *************************************************************
---------------------------------
CARTESIAN COORDINATES (ANGSTROEM)
---------------------------------
  C      0.958708   -0.037627   -0.128408
  C      2.412922    0.113551   -0.166695
  C      3.233032    1.246709   -0.656796
  C      2.890214    2.578181    0.059088
  C      4.624300    0.732479   -0.434092
  C      4.533919   -0.476267    0.118672
  O      3.166720   -0.835684    0.274719
  H      0.467278    0.846569   -0.544727
  H      0.639837   -0.203398    0.912821
  H      0.680979   -0.935358   -0.703228
  H      1.847505    2.860054   -0.129669
  H      3.546683    3.360516   -0.338126
  H      3.055011    2.484203    1.139013
  H      5.544386    1.261384   -0.669814
  H      5.255657   -1.210483    0.458963
  H      3.005693    1.366216   -1.734883

----------------------------
CARTESIAN COORDINATES (A.U.)
----------------------------
  NO LB      ZA    FRAG     MASS         X           Y           Z
   0 C     6.0000    0    12.011    1.811695   -0.071104   -0.242655
   1 C     6.0000    0    12.011    4.559762    0.214580   -0.315008
   2 C     6.0000    0    12.011    6.109545    2.355938   -1.241164
   3 C     6.0000    0    12.011    5.461712    4.872055    0.111660
   4 C     6.0000    0    12.011    8.738660    1.384186   -0.820315
   5 C     6.0000    0    12.011    8.567864   -0.900014    0.224258
   6 O     8.0000    0    15.999    5.984234   -1.579213    0.519145
   7 H     1.0000    0     1.008    0.883028    1.599784   -1.029384
   8 H     1.0000    0     1.008    1.209117   -0.384367    1.724981
   9 H     1.0000    0     1.008    1.286864   -1.767571   -1.328908
  10 H     1.0000    0     1.008    3.491279    5.404719   -0.245040
  11 H     1.0000    0     1.008    6.702259    6.350455   -0.638966
  12 H     1.0000    0     1.008    5.773134    4.694463    2.152423
  13 H     1.0000    0     1.008   10.477371    2.383670   -1.265765
  14 H     1.0000    0     1.008    9.931752   -2.287482    0.867313
  15 H     1.0000    0     1.008    5.679937    2.581773   -3.278454

--------------------------------
INTERNAL COORDINATES (ANGSTROEM)
--------------------------------
 C      0   0   0     0.000000000000     0.00000000     0.00000000
 C      1   0   0     1.462552536493     0.00000000     0.00000000
 C      2   1   0     1.482169021413   129.63131573     0.00000000
 C      3   2   1     1.550106672834   112.43364308    57.10619835
 C      3   2   1     1.499885019493   101.65603313   181.25467272
 C      5   3   2     1.332210307524   108.04416073   358.76111781
 O      2   1   3     1.290002010365   119.73498299   179.91456690
 H      1   2   3     1.093904597484   110.68127831     0.56719984
 H      1   2   3     1.101505857069   109.15577716   238.64995885
 H      1   2   3     1.101577835527   108.73909506   121.87068108
 H      4   3   2     1.096504715816   110.58604305   298.04965640
 H      4   3   2     1.095800909178   108.26087570   178.83308951
 H      4   3   2     1.096461659511   110.36518981    59.42025912
 H      5   3   2     1.087135386078   125.87773010   179.57876193
 H      6   5   3     1.084332800126   134.38029269   180.75970681
 H      3   2   1     1.108258711920   106.89392331   298.59527619

---------------------------
INTERNAL COORDINATES (A.U.)
---------------------------
 C      0   0   0     0.000000000000     0.00000000     0.00000000
 C      1   0   0     2.763823750444     0.00000000     0.00000000
 C      2   1   0     2.800893534652   129.63131573     0.00000000
 C      3   2   1     2.929277090020   112.43364308    57.10619835
 C      3   2   1     2.834371919212   101.65603313   181.25467272
 C      5   3   2     2.517512634008   108.04416073   358.76111781
 O      2   1   3     2.437750511798   119.73498299   179.91456690
 H      1   2   3     2.067180105881   110.68127831     0.56719984
 H      1   2   3     2.081544404770   109.15577716   238.64995885
 H      1   2   3     2.081680424343   108.73909506   121.87068108
 H      4   3   2     2.072093617446   110.58604305   298.04965640
 H      4   3   2     2.070763615649   108.26087570   178.83308951
 H      4   3   2     2.072012252821   110.36518981    59.42025912
 H      5   3   2     2.054388150182   125.87773010   179.57876193
 H      6   5   3     2.049092030267   134.38029269   180.75970681
 H      3   2   1     2.094305451061   106.89392331   298.59527619


           ************************************************************
           *        Program running with 8 parallel MPI-processes     *
           *              working on a common directory               *
           ************************************************************
------------------------------------------------------------------------------
                   ___                                                        
                  /   \      - P O W E R E D   B Y -                         
                 /     \                                                     
                 |  |  |   _    _      __       _____    __    __             
                 |  |  |  | |  | |    /  \     |  _  \  |  |  /  |          
                  \  \/   | |  | |   /    \    | | | |  |  | /  /          
                 / \  \   | |__| |  /  /\  \   | |_| |  |  |/  /          
                |  |  |   |  __  | /  /__\  \  |    /   |      \           
                |  |  |   | |  | | |   __   |  |    \   |  |\   \          
                \     /   | |  | | |  |  |  |  | |\  \  |  | \   \       
                 \___/    |_|  |_| |__|  |__|  |_| \__\ |__|  \__/        
                                                                              
                      - O R C A' S   B I G   F R I E N D -                    
                                      &                                       
                       - I N T E G R A L  F E E D E R -                       
                                                                              
 v1 FN, 2020, v2 2021, v3 2022-2024                                           
------------------------------------------------------------------------------


----------------------
SHARK INTEGRAL PACKAGE
----------------------

Number of atoms                             ...     16
Number of basis functions                   ...    143
Number of shells                            ...     69
Maximum angular momentum                    ...      2
Integral batch strategy                     ... SHARK/LIBINT Hybrid
RI-J (if used) integral strategy            ... SPLIT-RIJ (Revised 2003 algorithm where possible)
Printlevel                                  ...      1
Contraction scheme used                     ... SEGMENTED contraction
Prescreening option                         ... SCHWARTZ
   Thresh                                   ... 1.000e-12
   Tcut                                     ... 1.000e-14
   Tpresel                                  ... 1.000e-14 
Coulomb Range Separation                    ... NOT USED
Exchange Range Separation                   ... NOT USED
Multipole approximations                    ... NOT USED
Finite Nucleus Model                        ... NOT USED
CABS basis                                  ... NOT available
Auxiliary Coulomb fitting basis             ... AVAILABLE
   # of basis functions in Aux-J            ...    442
   # of shells in Aux-J                     ...    150
   Maximum angular momentum in Aux-J        ...      4
Auxiliary J/K fitting basis                 ... NOT available
Auxiliary Correlation fitting basis         ... AVAILABLE
   # of basis functions in Aux-C            ...    462
   # of shells in Aux-C                     ...    166
   Maximum angular momentum in Aux-C        ...      3
Auxiliary 'external' fitting basis          ... NOT available

Checking pre-screening integrals            ... done (  0.0 sec) Dimension = 69
Check shell pair data                       ... done (  0.0 sec)
Shell pair information
Shell pair cut-off parameter TPreSel        ...   1.0e-14
Total number of shell pairs                 ...      2415
Shell pairs after pre-screening             ...      2377
Total number of primitive shell pairs       ...      8503
Primitive shell pairs kept                  ...      6589
          la=0 lb=0:    765 shell pairs
          la=1 lb=0:    881 shell pairs
          la=1 lb=1:    270 shell pairs
          la=2 lb=0:    272 shell pairs
          la=2 lb=1:    161 shell pairs
          la=2 lb=2:     28 shell pairs

Calculating one electron integrals          ... done (  0.0 sec)
Calculating RI/J V-Matrix + Cholesky decomp.... done (  0.0 sec)
Calculating RI/C V-Matrix + Cholesky decomp.... done (  0.0 sec)
Calculating Nuclear repulsion               ... done (  0.0 sec) ENN=    304.101728093592 Eh

Diagonalization of the overlap matrix:
Smallest eigenvalue                        ... 6.540e-04
Time for diagonalization                   ...    0.002 sec
Threshold for overlap eigenvalues          ... 1.000e-07
Number of eigenvalues below threshold      ... 0
Time for construction of square roots      ...    0.002 sec
Total time needed                          ...    0.005 sec

-------------------
DFT GRID GENERATION
-------------------

General Integration Accuracy     IntAcc      ... 4.388
Radial Grid Type                 RadialGrid  ... OptM3 with GC (2021)
Angular Grid (max. ang.)         AngularGrid ... 4 (Lebedev-302)
Angular grid pruning method      GridPruning ... 4 (adaptive)
Weight generation scheme         WeightScheme... mBecke (2022)
Basis function cutoff            BFCut       ... 1.0000e-12
Integration weight cutoff        WCut        ... 1.0000e-14
Partially contracted basis set               ... off
Rotationally invariant grid construction     ... off
Angular grids for H and He will be reduced by one unit

Total number of grid points                  ...    71082
Total number of batches                      ...     1120
Average number of points per batch           ...       63
Average number of grid points per atom       ...     4443

--------------------
COSX GRID GENERATION
--------------------

GRIDX 1
-------
General Integration Accuracy     IntAcc      ... 3.816
Radial Grid Type                 RadialGrid  ... OptM3 with GC (2021)
Angular Grid (max. ang.)         AngularGrid ... 1 (Lebedev-50)
Angular grid pruning method      GridPruning ... 4 (adaptive)
Weight generation scheme         WeightScheme... mBecke (2022)
Basis function cutoff            BFCut       ... 1.0000e-12
Integration weight cutoff        WCut        ... 1.0000e-14
Partially contracted basis set               ... on
Rotationally invariant grid construction     ... off
Angular grids for H and He will be reduced by one unit

Total number of grid points                  ...     9125
Total number of batches                      ...       80
Average number of points per batch           ...      114
Average number of grid points per atom       ...      570
UseSFitting                                  ... on

GRIDX 2
-------
General Integration Accuracy     IntAcc      ... 4.020
Radial Grid Type                 RadialGrid  ... OptM3 with GC (2021)
Angular Grid (max. ang.)         AngularGrid ... 2 (Lebedev-110)
Angular grid pruning method      GridPruning ... 4 (adaptive)
Weight generation scheme         WeightScheme... mBecke (2022)
Basis function cutoff            BFCut       ... 1.0000e-12
Integration weight cutoff        WCut        ... 1.0000e-14
Partially contracted basis set               ... on
Rotationally invariant grid construction     ... off
Angular grids for H and He will be reduced by one unit

Total number of grid points                  ...    19458
Total number of batches                      ...      161
Average number of points per batch           ...      120
Average number of grid points per atom       ...     1216
UseSFitting                                  ... on

GRIDX 3
-------
General Integration Accuracy     IntAcc      ... 4.338
Radial Grid Type                 RadialGrid  ... OptM3 with GC (2021)
Angular Grid (max. ang.)         AngularGrid ... 3 (Lebedev-194)
Angular grid pruning method      GridPruning ... 4 (adaptive)
Weight generation scheme         WeightScheme... mBecke (2022)
Basis function cutoff            BFCut       ... 1.0000e-12
Integration weight cutoff        WCut        ... 1.0000e-14
Partially contracted basis set               ... on
Rotationally invariant grid construction     ... off
Angular grids for H and He will be reduced by one unit

Total number of grid points                  ...    42590
Total number of batches                      ...      341
Average number of points per batch           ...      124
Average number of grid points per atom       ...     2662
UseSFitting                                  ... on
Initializing property integral containers    ... done (  0.0 sec)

SHARK setup successfully completed in   0.7 seconds

Maximum memory used throughout the entire STARTUP-calculation: 19.9 MB


           ************************************************************
           *        Program running with 8 parallel MPI-processes     *
           *              working on a common directory               *
           ************************************************************
Occupation numbers will be reassigned to an Aufbau configuration
             **** ENERGY FILE WAS UPDATED (calc.en.tmp) ****
Finished Guess after   0.1 sec
Maximum memory used throughout the entire GUESS-calculation: 8.8 MB


           ************************************************************
           *        Program running with 8 parallel MPI-processes     *
           *              working on a common directory               *
           ************************************************************
--------------------
CPCM SOLVATION MODEL
--------------------
CPCM parameters:
  Epsilon                                         ...      16.7000
  Refrac                                          ...       1.2750
  Rsolv                                           ...       1.3000
  Surface type                                    ... GAUSSIAN VDW
  Discretization scheme                           ... Constant charge density
    Threshold for H atoms                         ...       5.0000 (charges/Ang^2)
    Threshold for non-H atoms                     ...       5.0000 (charges/Ang^2)
  Epsilon function type                           ...         CPCM
Solvent:                                          ... CUSTOM
Radii:
  Scheme                                          ... Element-dependent radii
  Radius for C  used is    3.8550 Bohr (=   2.0400 Ang.)
  Radius for O  used is    3.4469 Bohr (=   1.8240 Ang.)
  Radius for H  used is    2.4944 Bohr (=   1.3200 Ang.)
Calculating surface                               ...        done! (  0.0s)
Cavity surface points                             ...         1482
Cavity Volume                                     ...     908.6431
Cavity Surface-area                               ...     530.1644
Calculating surface distance matrix               ...        done! (  0.0s)
Performing Cholesky decomposition & store         ...        done! (  0.1s)
Overall time for CPCM initialization              ...                 0.1s

----------------------------------------D-I-I-S--------------------------------------------
Iteration    Energy (Eh)           Delta-E    RMSDP     MaxDP     DIISErr   Damp  Time(sec)
-------------------------------------------------------------------------------------------
               ***  Starting incremental Fock matrix formation  ***
    1    -308.1820134253101742     0.00e+00  1.36e-04  2.19e-03  6.29e-03  0.700   0.6
    2    -308.1821429069289024    -1.29e-04  1.16e-04  1.83e-03  5.21e-03  0.700   0.4
                               ***Turning on AO-DIIS***
    3    -308.1822462284683297    -1.03e-04  9.49e-05  1.47e-03  4.17e-03  0.700   0.6
                              *** Initializing SOSCF ***
---------------------------------------S-O-S-C-F--------------------------------------
Iteration    Energy (Eh)           Delta-E    RMSDP     MaxDP     MaxGrad    Time(sec)
--------------------------------------------------------------------------------------
    4    -308.1823253029164107    -7.91e-05  2.44e-04  3.94e-03  3.18e-03     0.5
               *** Restarting incremental Fock matrix formation ***
    5    -308.1825446258494594    -2.19e-04  3.06e-05  4.84e-04  2.27e-04     0.6
    6    -308.1825467727328487    -2.15e-06  2.51e-05  5.20e-04  1.19e-04     0.5
    7    -308.1825471944906667    -4.22e-07  8.55e-06  1.55e-04  8.29e-05     0.5
    8    -308.1825473724810536    -1.78e-07  2.14e-06  6.22e-05  1.85e-05     0.5
    9    -308.1825473757590999    -3.28e-09  8.89e-07  3.00e-05  9.52e-06     0.5
   10    -308.1825473786590237    -2.90e-09  2.06e-07  5.30e-06  1.13e-06     0.4
   11    -308.1825473788395584    -1.81e-10  8.83e-08  1.79e-06  6.45e-07     0.4
                 **** Energy Check signals convergence ****

               *****************************************************
               *                     SUCCESS                       *
               *           SCF CONVERGED AFTER  11 CYCLES          *
               *****************************************************

Recomputing exchange energy using gridx3       ... done (    0.725 sec)
Old exchange energy                            :    -22.359935429 Eh
New exchange energy                            :    -22.359955041 Eh
Exchange energy change after final integration :     -0.000019612 Eh
Total energy after final integration           :   -308.182566991 Eh
             **** ENERGY FILE WAS UPDATED (calc.en.tmp) ****

----------------
TOTAL SCF ENERGY
----------------

Total Energy       :       -308.18256699100209 Eh           -8386.07399 eV

Components:
Nuclear Repulsion  :        304.10172809359244 Eh            8275.02872 eV
Electronic Energy  :       -612.20047567385359 Eh          -16658.82186 eV
One Electron Energy:      -1007.47877099717823 Eh          -27414.89110 eV
Two Electron Energy:        395.27829532332470 Eh           10756.06924 eV
CPCM Dielectric    :         -0.08379979857847 Eh              -2.28031 eV

Virial components:
Potential Energy   :       -613.64090879899891 Eh          -16698.01804 eV
Kinetic Energy     :        305.45834180799682 Eh            8311.94405 eV
Virial Ratio       :          2.00891848350541

DFT components:
N(Alpha)           :       26.000010305335 electrons
N(Beta)            :       26.000010305335 electrons
N(Total)           :       52.000020610671 electrons
E(X)               :      -19.861871097938 Eh       
E(C)               :       -1.266564463697 Eh       
E(XC)              :      -21.128435561636 Eh       

CPCM Solvation Model Properties:
Surface-charge          :         -1.01323698172438
Corrected charge        :         -1.00000000000000
Outlying charge corr.   :          0.00001306200040 Eh               0.00036 eV
Free-energy (cav+disp)  :  This term is not implemented in the current solvation scheme

---------------
SCF CONVERGENCE
---------------

  Last Energy change         ...    1.8053e-10  Tolerance :   1.0000e-09
  Last MAX-Density change    ...    1.7898e-06  Tolerance :   1.0000e-08
  Last RMS-Density change    ...    8.8326e-08  Tolerance :   1.0000e-09
  Last DIIS Error            ...    3.1794e-03  Tolerance :   1.0000e-08
  Last Orbital Gradient      ...    6.4470e-07  Tolerance :   2.0000e-06
  Last Orbital Rotation      ...    9.1335e-07  Tolerance :   2.0000e-06


Total SCF time: 0 days 0 hours 0 min 6 sec 
Finished LeanSCF after   6.5 sec

Maximum memory used throughout the entire LEANSCF-calculation: 16.0 MB


           ************************************************************
           *        Program running with 8 parallel MPI-processes     *
           *              working on a common directory               *
           ************************************************************

------------------------------------------------------------------------------
                                ORCA  MP2 
------------------------------------------------------------------------------

Freezing NCore=14 chemical core electrons

----------------------
RI-MP2 ENERGY+GRADIENT
----------------------
Dimension of the orbital basis            ...  143
Dimension of the AuxC basis               ...  462
Memory devoted to MP2                     ... 8000 MB   
Data format for matrix containers         ... DOUBLE
Compression type for matrix containers    ... UNCOMPRESSED
Overall scaling of the MP2 energy         ...   2.700e-01

-----------------------
SHARK RI TRANSFORMATION
-----------------------

Number of basis functions                ...    143
Number of aux functions                  ...    462
Number of operators                      ...      1
Generation of IJK                        ... YES
Generation of IAK                        ... YES
Generation of ABK                        ... NO
Orbital Range Operator  0:    0-  25 to   26- 142

Aux basis identifier                     ...   AUXC
Contraction scheme used                  ... SEGMENTED
Do orthogonalization                     ... YES
All operator combinations                ... NO
Transpose (ia|K)                         ... NO
Integral generator used                  ... LIBINT
Starting integral generation + trafo... 
Half trafo (segmented) done. Total time =  0.0 sec. integrals=  0.0 sec trafo=  0.0 sec
Integral generation and half transformation done (  0.0 sec)

Reading or making V^(-1/2)          ... done (  0.0 sec)
Sorting IJK integrals               ... done (  0.0 sec)
Sorting IAK integrals               ... done (  0.0 sec)

SHARK RI integral transformation done. Total time =  0.1 sec.

Opening buffers                              ... done
Frozen core precalculation                   ... done

Starting loop over batches of integrals:

Operator 0  - window                       ... (  7- 25)x( 26-142)
Operator 0  - Memory available             ...  8000 MB
Operator 0  - Memory needed per MO         ...   0.4 MB
Operator 0  - Number of orbitals per batch ... 3
Operator 0  - Number of batches            ... 1

OPERATOR  0   PASS   0:  MOs     7 ...    9 +   10 ...   12 +   13 ...   15 +   16 ...   18
                            +   19 ...   21 +   22 ...   24 +   25 ...   25
  Reading integrals       ... ok
  Internal MO   9
Closing buffer GIPV ( 0.01 GB; CompressionRatio= 1.00)
Time spent in pair loops =     0.161 sec
Deleting buffers (Ka|jb) ...done

-----------------------------------------------
 RI-MP2 CORRELATION ENERGY:     -0.324154489 Eh
-----------------------------------------------


---------------------
MP2 DENSITY FORMATION
---------------------

Completing the external part of the density      ... done
Storing the unrelaxed density                    ... done

Re-sorting 3-index density container for op 0    ... done
Computing external part of the Lagrangian        ... done
Calculating the xc-kernel                        ... done
Calculating G(D)                                 ... done
Completing the Lagrangian                        ... done
Solving the Z-vector equations                   ... Using XC Grid                  ... (calc.grid_cpscf.tmp) 
Recalculating density on grid  ... (calc.grho_cpscf0.tmp) done
Calculating the xc-kernel      ... (calc.fxc_cpscf0.tmp) done

-------------------
SHARK CP-SCF DRIVER
-------------------

Dimension of the orbital basis          ...    143
Dimension of the CPSCF-problem          ...   3042
Number of operators                     ...      1
Max. number of iterations               ...    128
Convergence Tolerance                   ... 3.0e-05
Number of perturbations                 ...      1
Perturbation type                       ... REAL

----------------------------
POPLE LINEAR EQUATION SOLVER
----------------------------

  ITERATION   0:   ||err||_max =   5.1254e-02 (   0.4 sec)
  ITERATION   1:   ||err||_max =   1.7332e-02 (   0.4 sec)
  ITERATION   2:   ||err||_max =   8.6768e-03 (   0.4 sec)
  ITERATION   3:   ||err||_max =   1.6968e-03 (   0.4 sec)
  ITERATION   4:   ||err||_max =   7.7436e-04 (   0.4 sec)
  ITERATION   5:   ||err||_max =   1.7029e-04 (   0.4 sec)
  ITERATION   6:   ||err||_max =   6.6974e-05 (   0.4 sec)
  ITERATION   7:   ||err||_max =   1.7843e-05 (   0.4 sec)
done
Finalizing the relaxed density                   ... done
Transforming P to the AO basis                   ... done
Storing the relaxed density                      ... done

------------------------------------
ENERGY WEIGHTED DENSITY FINALIZATION
------------------------------------

Gathering the parts of the W-matrix              ... done
Forming the Z-density                            ... done
Transforming Z to the AO basis                   ... done
Calculating G(Z)                                 ... done
Finalizing the W-matrix                          ... done
Transforming W to the AO basis and storing       ... done

----------------------------------
MP2 DERIVATIVE INTEGRAL GENERATION
----------------------------------

Input SCF Electron Density              ... calc.scfp
Input Correlated Electron Density       ... calc.pmp2re
Input Energy Weighted Density           ... calc.wmp2.tmp

Nuclear repulsion gradient              ... done (  0.0 sec)
HCore & Overlap gradient  (SHARK)       ... done (  0.0 sec)
Two-electron RIJ gradient terms         ... done (  0.2 sec)

-----------------------------------------------------------
MP2 COSX Grid Generation
-----------------------------------------------------------

General Integration Accuracy     IntAcc      ... 4.871
Radial Grid Type                 RadialGrid  ... OptM3 with GC (2021)
Angular Grid (max. ang.)         AngularGrid ... 4 (Lebedev-302)
Angular grid pruning method      GridPruning ... 4 (adaptive)
Weight generation scheme         WeightScheme... mBecke (2022)
Basis function cutoff            BFCut       ... 1.0000e-12
Integration weight cutoff        WCut        ... 1.0000e-14
Partially contracted basis set               ... on
Rotationally invariant grid construction     ... off
Angular grids for H and He will be reduced by one unit

Total number of grid points                  ...    82604
Total number of batches                      ...      652
Average number of points per batch           ...      126
Average number of grid points per atom       ...     5163
UseSFitting                                  ... on
Two-electron COSX gradient terms        ... 
Integration Timings:
Total Time                  =     2.3 sec
Basis fcn evaluation        =     0.0 sec
Density evaluation          =     0.1 sec
A evaluation                =     2.0 sec
A derivative evaluation     =     0.0 sec
S-fit derivative evaluation =     0.0 sec
anal. over. der. evaluation =     0.0 sec
num. over. der. evaluation  =     0.1 sec
K(P) evaluation             =     0.0 sec
finalize                    =     0.0 sec

done (  2.7 sec)
CPCM gradient                           ... done (  0.3 sec)
DFT XC gradient                         ... Exchange-correlation gradient    ... done
done (  0.4 sec)
Empirical dispersion gradient           ... 
-------------------
DISPERSION GRADIENT
-------------------

   1   C   :   -0.000283852   -0.000140216    0.000006252
   2   C   :    0.000523682   -0.000108946    0.000014446
   3   C   :    0.000125121   -0.000014272   -0.000016383
   4   C   :   -0.000005551    0.000238827    0.000019037
   5   C   :   -0.000012613   -0.000108721   -0.000009057
   6   C   :   -0.000251640   -0.000005759   -0.000050914
   7   O   :    0.000082919   -0.000141044    0.000029509
   8   H   :   -0.000134428   -0.000026381   -0.000015269
   9   H   :   -0.000113183   -0.000055561    0.000040958
  10   H   :   -0.000099265   -0.000058662   -0.000012615
  11   H   :   -0.000040245    0.000143857    0.000008609
  12   H   :    0.000002828    0.000136366    0.000002838
  13   H   :   -0.000003528    0.000152274    0.000090788
  14   H   :    0.000127278    0.000005740   -0.000029663
  15   H   :    0.000072425   -0.000066606    0.000026057
  16   H   :    0.000010053    0.000049104   -0.000104592

Difference to translation invariance:
           :    0.0000000000    0.0000000000   -0.0000000000

Difference to rotation invariance:
           :   -0.0000000000    0.0000000000   -0.0000000000

Norm of the Dispersion gradient    ...    0.0008539302
RMS gradient                       ...    0.0001232542
MAX gradient                       ...    0.0005236821
done (  0.0 sec)

-------
TIMINGS
-------

Total time                :    8.559 sec
Integral trafo            :    0.078 sec (  0.9%)
FC preparation            :    0.013 sec (  0.2%)
I/O of integrals          :    0.026 sec (  0.3%)
K(i,j) operators          :    0.022 sec (  0.3%)
T(i,j) pair energies      :    0.004 sec (  0.0%)
V**(-1/2)                 :    0.049 sec (  0.6%)
Gamma(ia|P)               :    0.021 sec (  0.3%)
Gamma-Trafo               :    0.011 sec (  0.1%)
D(virtual)                :    0.001 sec (  0.0%)
D(internal)               :    0.023 sec (  0.3%)
W(virtual)                :    0.002 sec (  0.0%)
W(internal)               :    0.026 sec (  0.3%)
L(virtual)                :    0.035 sec (  0.4%)
L(internal)               :    0.004 sec (  0.0%)
XC kernel                 :    0.014 sec (  0.2%)
G(D)                      :    0.667 sec (  7.8%)
G(Z)                      :    0.662 sec (  7.7%)
Z-vector solution         :    3.043 sec ( 35.6%)
3-index derivative        :    0.091 sec (  1.1%)
2-index derivative        :    0.021 sec (  0.2%)
Fock matrix gradient      :    3.624 sec ( 42.3%)


---------------------------------------
MP2 TOTAL ENERGY:     -308.506721480 Eh
---------------------------------------

The final MP2 gradient
  0:   0.00153853  -0.00026440   0.00037741
  1:  -0.00762837   0.00468682  -0.00159202
  2:  -0.00013276  -0.00126875  -0.00269731
  3:  -0.00082482   0.00022464   0.00119070
  4:   0.00237789  -0.00219555   0.00109317
  5:  -0.00321020  -0.00046541   0.00029050
  6:   0.00382732  -0.00267922   0.00183530
  7:   0.00075904  -0.00004849   0.00002491
  8:   0.00000289   0.00001533  -0.00027808
  9:   0.00008985   0.00027139  -0.00009136
 10:   0.00039135   0.00021862   0.00034539
 11:  -0.00025707  -0.00027263   0.00011209
 12:  -0.00012984   0.00014447  -0.00038609
 13:   0.00051717  -0.00057990   0.00013709
 14:   0.00258877   0.00201858  -0.00081127
 15:   0.00007111   0.00021336   0.00046549

-----------------------------------
NORM OF THE MP2 GRADIENT:  0.012551
-----------------------------------

Maximum memory used throughout the entire MP2-calculation: 30.2 MB


-------------------------------------------------------------------------------
                          DFT DISPERSION CORRECTION                            
                                                                               
                              DFTD3 V3.1  Rev 1                                
                          USING Becke-Johnson damping                          
-------------------------------------------------------------------------------
-------------------------   ----------------
Dispersion correction           -0.010443673
-------------------------   ----------------


-------------------------   --------------------
FINAL SINGLE POINT ENERGY      -308.517165152933
-------------------------   --------------------

------------------------------------------------------------------------------
                         ORCA GEOMETRY RELAXATION STEP
------------------------------------------------------------------------------

Reading the OPT-File                    .... done
Getting information on internals        .... done
Copying old internal coords+grads       .... done
Making the new internal coordinates     .... (2022 redundants) done
Validating the new internal coordinates .... (2022 redundants) done
Calculating the B-matrix                .... done
Calculating the G,G- and P matrices     .... done
Transforming gradient to internals      .... done
Projecting the internal gradient        .... done
Number of atoms                         ....  16
Number of internal coordinates          ....  73
Current Energy                          ....  -308.517165153 Eh
Current gradient norm                   ....     0.012550929 Eh/bohr
Maximum allowed component of the step   ....  0.300
Current trust radius                    ....  0.300
Updating the Hessian (BFGS)             .... done
Forming the augmented Hessian           .... done
Diagonalizing the augmented Hessian     .... done
Last element of RFO vector              ....  0.997467683
Lowest eigenvalues of augmented Hessian:
 -0.000318862  0.011221918  0.013024542  0.017404793  0.021744801
Length of the computed step             ....  0.071301739
The final length of the internal step   ....  0.071301739
Converting the step to Cartesian space:
 Initial RMS(Int)=    0.0083452373
Transforming coordinates:
 Iter   0:  RMS(Cart)=    0.0152124545 RMS(Int)=    0.0083546426
done
Storing new coordinates                 .... done
The predicted energy change is          ....    -0.000160241
Previously predicted energy change      ....    -0.000644458
Actually observed energy change         ....    -0.000810847
Ratio of predicted to observed change   ....     1.258183394
New trust radius                        ....     0.300000000

                                .--------------------.
          ----------------------|Geometry convergence|-------------------------
          Item                value                   Tolerance       Converged
          ---------------------------------------------------------------------
          Energy change      -0.0008108468            0.0000010000      NO
          RMS gradient        0.0010919734            0.0000300000      NO
          MAX gradient        0.0056807884            0.0001000000      NO
          RMS step            0.0083452373            0.0006000000      NO
          MAX step            0.0262256961            0.0010000000      NO
          ........................................................
          Max(Bonds)      0.0041      Max(Angles)    1.50
          Max(Dihed)        1.35      Max(Improp)    0.00
          ---------------------------------------------------------------------

The optimization has not yet converged - more geometry cycles are needed


    ---------------------------------------------------------------------------
                         Redundant Internal Coordinates
                            (Angstroem and degrees)

        Definition                    Value    dE/dq     Step     New-Value
    ----------------------------------------------------------------------------
     1. B(C   1,C   0)                1.4626 -0.002381  0.0028    1.4653   
     2. B(C   2,C   1)                1.4822 -0.000277 -0.0011    1.4811   
     3. B(C   3,C   2)                1.5501  0.001050 -0.0011    1.5490   
     4. B(C   4,C   2)                1.4999  0.001957 -0.0029    1.4970   
     5. B(C   5,C   4)                1.3322 -0.002291  0.0013    1.3335   
     6. B(O   6,C   5)                1.4222  0.000215  0.0041    1.4264   
     7. B(O   6,C   1)                1.2900  0.005681 -0.0012    1.2888   
     8. B(H   7,C   0)                1.0939 -0.000391  0.0004    1.0943   
     9. B(H   8,C   0)                1.1015 -0.000272  0.0004    1.1019   
    10. B(H   9,C   0)                1.1016 -0.000190  0.0002    1.1018   
    11. B(H  10,C   3)                1.0965 -0.000378  0.0004    1.0969   
    12. B(H  11,C   3)                1.0958 -0.000396  0.0005    1.0963   
    13. B(H  12,C   3)                1.0965 -0.000399  0.0005    1.0969   
    14. B(H  13,C   4)                1.0871  0.000129 -0.0001    1.0871   
    15. B(H  14,C   5)                1.0843  0.000101 -0.0002    1.0842   
    16. B(H  15,C   2)                1.1083 -0.000446  0.0011    1.1093   
    17. A(C   1,C   0,H   8)          109.16  0.000420   -0.15    109.00   
    18. A(H   7,C   0,H   9)          110.30  0.000175    0.10    110.40   
    19. A(H   8,C   0,H   9)          107.32  0.000195   -0.26    107.05   
    20. A(H   7,C   0,H   8)          110.57  0.000308    0.02    110.59   
    21. A(C   1,C   0,H   9)          108.74  0.000047   -0.06    108.67   
    22. A(C   1,C   0,H   7)          110.68 -0.001104    0.34    111.02   
    23. A(C   0,C   1,O   6)          119.73  0.001225   -0.39    119.34   
    24. A(C   2,C   1,O   6)          110.63 -0.001786    0.19    110.82   
    25. A(C   0,C   1,C   2)          129.63  0.000560    0.20    129.83   
    26. A(C   4,C   2,H  15)          111.82  0.000031   -0.14    111.68   
    27. A(C   1,C   2,H  15)          106.89  0.000229   -0.47    106.43   
    28. A(C   1,C   2,C   4)          101.66  0.000723    0.04    101.69   
    29. A(C   3,C   2,H  15)          108.14  0.000282   -0.29    107.84   
    30. A(C   3,C   2,C   4)          115.53 -0.000120    0.31    115.84   
    31. A(C   1,C   2,C   3)          112.43 -0.001143    0.54    112.97   
    32. A(H  11,C   3,H  12)          109.16 -0.000135    0.07    109.23   
    33. A(H  10,C   3,H  12)          109.54 -0.000232    0.13    109.67   
    34. A(C   2,C   3,H  12)          110.37  0.000054   -0.07    110.30   
    35. A(H  10,C   3,H  11)          108.89 -0.000206    0.10    108.99   
    36. A(C   2,C   3,H  11)          108.26 -0.000153   -0.06    108.21   
    37. A(C   2,C   3,H  10)          110.59  0.000661   -0.17    110.42   
    38. A(C   5,C   4,H  13)          126.07 -0.001036    0.23    126.30   
    39. A(C   2,C   4,H  13)          125.88  0.000547   -0.31    125.56   
    40. A(C   2,C   4,C   5)          108.04  0.000487    0.09    108.13   
    41. A(O   6,C   5,H  14)          115.74  0.003100   -1.37    114.37   
    42. A(C   4,C   5,H  14)          134.38 -0.003836    1.50    135.88   
    43. A(C   4,C   5,O   6)          109.88  0.000736   -0.13    109.75   
    44. A(C   1,O   6,C   5)          109.77 -0.000159   -0.18    109.59   
    45. D(O   6,C   1,C   0,H   7)   -179.52 -0.000095    0.85   -178.67   
    46. D(O   6,C   1,C   0,H   8)     58.56 -0.000045    0.70     59.27   
    47. D(C   2,C   1,C   0,H   7)      0.57  0.000013    0.54      1.10   
    48. D(C   2,C   1,C   0,H   9)    121.87 -0.000431    0.83    122.70   
    49. D(C   2,C   1,C   0,H   8)   -121.35  0.000062    0.39   -120.96   
    50. D(C   3,C   2,C   1,O   6)   -122.81  0.000224   -1.19   -124.01   
    51. D(C   3,C   2,C   1,C   0)     57.11  0.000127   -0.90     56.20   
    52. D(H  15,C   2,C   1,C   0)    -61.40  0.000288   -0.60    -62.00   
    53. D(C   4,C   2,C   1,O   6)      1.33 -0.000063   -0.56      0.77   
    54. D(C   4,C   2,C   1,C   0)   -178.75 -0.000161   -0.27   -179.02   
    55. D(H  11,C   3,C   2,C   1)    178.83  0.000076    0.16    178.99   
    56. D(H  10,C   3,C   2,H  15)     55.83 -0.000090   -0.27     55.56   
    57. D(H  10,C   3,C   2,C   4)   -178.02  0.000095   -0.46   -178.48   
    58. D(H  11,C   3,C   2,C   4)     62.76  0.000052   -0.44     62.32   
    59. D(H  10,C   3,C   2,C   1)    -61.95  0.000119    0.14    -61.81   
    60. D(H  11,C   3,C   2,H  15)    -63.39 -0.000133   -0.25    -63.64   
    61. D(H  13,C   4,C   2,C   3)    -58.39 -0.000737    1.00    -57.39   
    62. D(H  13,C   4,C   2,C   1)    179.58  0.000237    0.18    179.76   
    63. D(C   5,C   4,C   2,H  15)   -114.96 -0.000530    1.09   -113.86   
    64. D(C   5,C   4,C   2,C   3)    120.79 -0.000845    1.35    122.14   
    65. D(C   5,C   4,C   2,C   1)     -1.24  0.000129    0.53     -0.71   
    66. D(H  14,C   5,C   4,H  13)     -0.06 -0.000013    0.01     -0.05   
    67. D(H  14,C   5,C   4,C   2)   -179.24  0.000079   -0.33   -179.57   
    68. D(O   6,C   5,C   4,H  13)    179.96 -0.000300   -0.06    179.90   
    69. D(O   6,C   5,C   4,C   2)      0.78 -0.000208   -0.39      0.38   
    70. D(C   1,O   6,C   5,H  14)   -179.89 -0.000046   -0.06   -179.95   
    71. D(C   1,O   6,C   5,C   4)      0.09  0.000181    0.02      0.12   
    72. D(C   5,O   6,C   1,C   2)     -0.95 -0.000068    0.37     -0.58   
    73. D(C   5,O   6,C   1,C   0)    179.12  0.000019    0.09    179.21   
    ----------------------------------------------------------------------------

Geometry step timings:
Preparation and reading OPT file:      0.001 s (18.898 %)
Internal coordinates            :      0.000 s ( 0.961 %)
B/P matrices and projection     :      0.001 s (22.454 %)
Hessian update/contruction      :      0.000 s ( 9.641 %)
Making the step                 :      0.001 s (17.265 %)
Converting the step to Cartesian:      0.000 s ( 2.274 %)
Storing new data                :      0.000 s ( 1.025 %)
Checking convergence            :      0.000 s ( 0.384 %)
Final printing                  :      0.001 s (27.002 %)
Total time                      :      0.003 s

Time for energy+gradient        :     16.527 s
Time for complete geometry iter :     16.718 s

         *************************************************************
         *                GEOMETRY OPTIMIZATION CYCLE   5            *
         *************************************************************
---------------------------------
CARTESIAN COORDINATES (ANGSTROEM)
---------------------------------
  C      0.960124   -0.039813   -0.125441
  C      2.416660    0.115072   -0.166256
  C      3.236773    1.250527   -0.647745
  C      2.890394    2.586585    0.055386
  C      4.625428    0.737318   -0.425247
  C      4.537190   -0.480755    0.110136
  O      3.165810   -0.842354    0.261681
  H      0.459992    0.840270   -0.541174
  H      0.646209   -0.207469    0.917416
  H      0.685254   -0.942278   -0.694608
  H      1.848523    2.865345   -0.144532
  H      3.550807    3.365091   -0.344064
  H      3.048111    2.499273    1.137385
  H      5.542225    1.274269   -0.655156
  H      5.238756   -1.235711    0.446721
  H      3.010588    1.365676   -1.727663

----------------------------
CARTESIAN COORDINATES (A.U.)
----------------------------
  NO LB      ZA    FRAG     MASS         X           Y           Z
   0 C     6.0000    0    12.011    1.814371   -0.075236   -0.237049
   1 C     6.0000    0    12.011    4.566825    0.217455   -0.314178
   2 C     6.0000    0    12.011    6.116615    2.363154   -1.224060
   3 C     6.0000    0    12.011    5.462054    4.887937    0.104664
   4 C     6.0000    0    12.011    8.740792    1.393329   -0.803600
   5 C     6.0000    0    12.011    8.574047   -0.908495    0.208126
   6 O     8.0000    0    15.999    5.982514   -1.591819    0.494505
   7 H     1.0000    0     1.008    0.869259    1.587880   -1.022671
   8 H     1.0000    0     1.008    1.221159   -0.392059    1.733664
   9 H     1.0000    0     1.008    1.294942   -1.780648   -1.312619
  10 H     1.0000    0     1.008    3.493201    5.414717   -0.273126
  11 H     1.0000    0     1.008    6.710054    6.359101   -0.650187
  12 H     1.0000    0     1.008    5.760095    4.722941    2.149345
  13 H     1.0000    0     1.008   10.473288    2.408019   -1.238065
  14 H     1.0000    0     1.008    9.899814   -2.335156    0.844181
  15 H     1.0000    0     1.008    5.689187    2.580753   -3.264809

--------------------------------
INTERNAL COORDINATES (ANGSTROEM)
--------------------------------
 C      0   0   0     0.000000000000     0.00000000     0.00000000
 C      1   0   0     1.465316530693     0.00000000     0.00000000
 C      2   1   0     1.481105974762   129.82815481     0.00000000
 C      3   2   1     1.549006205863   112.94525378    56.19740178
 C      3   2   1     1.497080638752   101.68286578   180.99029249
 C      5   3   2     1.333462348935   108.14568652   359.30666493
 O      2   1   3     1.288806186047   119.34185163   180.21955004
 H      1   2   3     1.094309263166   111.02040943     1.10648151
 H      1   2   3     1.101907405560   109.00310686   239.04412619
 H      1   2   3     1.101793346685   108.67320368   122.70236136
 H      4   3   2     1.096891639588   110.41789474   298.20367599
 H      4   3   2     1.096256341240   108.20470859   179.00453240
 H      4   3   2     1.096913541554   110.30054917    59.57838334
 H      5   3   2     1.087056539236   125.55840415   179.78064528
 H      6   5   3     1.084178407843   135.88214489   180.44400804
 H      3   2   1     1.109342964477   106.44779660   298.01279227

---------------------------
INTERNAL COORDINATES (A.U.)
---------------------------
 C      0   0   0     0.000000000000     0.00000000     0.00000000
 C      1   0   0     2.769046942517     0.00000000     0.00000000
 C      2   1   0     2.798884667615   129.82815481     0.00000000
 C      3   2   1     2.927197508825   112.94525378    56.19740178
 C      3   2   1     2.829072407637   101.68286578   180.99029249
 C      5   3   2     2.519878649383   108.14568652   359.30666493
 O      2   1   3     2.435490731332   119.34185163   180.21955004
 H      1   2   3     2.067944813196   111.02040943     1.10648151
 H      1   2   3     2.082303221448   109.00310686   239.04412619
 H      1   2   3     2.082087681411   108.67320368   122.70236136
 H      4   3   2     2.072824797409   110.41789474   298.20367599
 H      4   3   2     2.071624257519   108.20470859   179.00453240
 H      4   3   2     2.072866186127   110.30054917    59.57838334
 H      5   3   2     2.054239151244   125.55840415   179.78064528
 H      6   5   3     2.048800271135   135.88214489   180.44400804
 H      3   2   1     2.096354391453   106.44779660   298.01279227


           ************************************************************
           *        Program running with 8 parallel MPI-processes     *
           *              working on a common directory               *
           ************************************************************
------------------------------------------------------------------------------
                   ___                                                        
                  /   \      - P O W E R E D   B Y -                         
                 /     \                                                     
                 |  |  |   _    _      __       _____    __    __             
                 |  |  |  | |  | |    /  \     |  _  \  |  |  /  |          
                  \  \/   | |  | |   /    \    | | | |  |  | /  /          
                 / \  \   | |__| |  /  /\  \   | |_| |  |  |/  /          
                |  |  |   |  __  | /  /__\  \  |    /   |      \           
                |  |  |   | |  | | |   __   |  |    \   |  |\   \          
                \     /   | |  | | |  |  |  |  | |\  \  |  | \   \       
                 \___/    |_|  |_| |__|  |__|  |_| \__\ |__|  \__/        
                                                                              
                      - O R C A' S   B I G   F R I E N D -                    
                                      &                                       
                       - I N T E G R A L  F E E D E R -                       
                                                                              
 v1 FN, 2020, v2 2021, v3 2022-2024                                           
------------------------------------------------------------------------------


----------------------
SHARK INTEGRAL PACKAGE
----------------------

Number of atoms                             ...     16
Number of basis functions                   ...    143
Number of shells                            ...     69
Maximum angular momentum                    ...      2
Integral batch strategy                     ... SHARK/LIBINT Hybrid
RI-J (if used) integral strategy            ... SPLIT-RIJ (Revised 2003 algorithm where possible)
Printlevel                                  ...      1
Contraction scheme used                     ... SEGMENTED contraction
Prescreening option                         ... SCHWARTZ
   Thresh                                   ... 1.000e-12
   Tcut                                     ... 1.000e-14
   Tpresel                                  ... 1.000e-14 
Coulomb Range Separation                    ... NOT USED
Exchange Range Separation                   ... NOT USED
Multipole approximations                    ... NOT USED
Finite Nucleus Model                        ... NOT USED
CABS basis                                  ... NOT available
Auxiliary Coulomb fitting basis             ... AVAILABLE
   # of basis functions in Aux-J            ...    442
   # of shells in Aux-J                     ...    150
   Maximum angular momentum in Aux-J        ...      4
Auxiliary J/K fitting basis                 ... NOT available
Auxiliary Correlation fitting basis         ... AVAILABLE
   # of basis functions in Aux-C            ...    462
   # of shells in Aux-C                     ...    166
   Maximum angular momentum in Aux-C        ...      3
Auxiliary 'external' fitting basis          ... NOT available

Checking pre-screening integrals            ... done (  0.0 sec) Dimension = 69
Check shell pair data                       ... done (  0.0 sec)
Shell pair information
Shell pair cut-off parameter TPreSel        ...   1.0e-14
Total number of shell pairs                 ...      2415
Shell pairs after pre-screening             ...      2377
Total number of primitive shell pairs       ...      8503
Primitive shell pairs kept                  ...      6588
          la=0 lb=0:    765 shell pairs
          la=1 lb=0:    881 shell pairs
          la=1 lb=1:    270 shell pairs
          la=2 lb=0:    272 shell pairs
          la=2 lb=1:    161 shell pairs
          la=2 lb=2:     28 shell pairs

Calculating one electron integrals          ... done (  0.0 sec)
Calculating RI/J V-Matrix + Cholesky decomp.... done (  0.0 sec)
Calculating RI/C V-Matrix + Cholesky decomp.... done (  0.0 sec)
Calculating Nuclear repulsion               ... done (  0.0 sec) ENN=    303.949343870290 Eh

Diagonalization of the overlap matrix:
Smallest eigenvalue                        ... 6.431e-04
Time for diagonalization                   ...    0.002 sec
Threshold for overlap eigenvalues          ... 1.000e-07
Number of eigenvalues below threshold      ... 0
Time for construction of square roots      ...    0.002 sec
Total time needed                          ...    0.005 sec

-------------------
DFT GRID GENERATION
-------------------

General Integration Accuracy     IntAcc      ... 4.388
Radial Grid Type                 RadialGrid  ... OptM3 with GC (2021)
Angular Grid (max. ang.)         AngularGrid ... 4 (Lebedev-302)
Angular grid pruning method      GridPruning ... 4 (adaptive)
Weight generation scheme         WeightScheme... mBecke (2022)
Basis function cutoff            BFCut       ... 1.0000e-12
Integration weight cutoff        WCut        ... 1.0000e-14
Partially contracted basis set               ... off
Rotationally invariant grid construction     ... off
Angular grids for H and He will be reduced by one unit

Total number of grid points                  ...    71089
Total number of batches                      ...     1118
Average number of points per batch           ...       63
Average number of grid points per atom       ...     4443

--------------------
COSX GRID GENERATION
--------------------

GRIDX 1
-------
General Integration Accuracy     IntAcc      ... 3.816
Radial Grid Type                 RadialGrid  ... OptM3 with GC (2021)
Angular Grid (max. ang.)         AngularGrid ... 1 (Lebedev-50)
Angular grid pruning method      GridPruning ... 4 (adaptive)
Weight generation scheme         WeightScheme... mBecke (2022)
Basis function cutoff            BFCut       ... 1.0000e-12
Integration weight cutoff        WCut        ... 1.0000e-14
Partially contracted basis set               ... on
Rotationally invariant grid construction     ... off
Angular grids for H and He will be reduced by one unit

Total number of grid points                  ...     9125
Total number of batches                      ...       81
Average number of points per batch           ...      112
Average number of grid points per atom       ...      570
UseSFitting                                  ... on

GRIDX 2
-------
General Integration Accuracy     IntAcc      ... 4.020
Radial Grid Type                 RadialGrid  ... OptM3 with GC (2021)
Angular Grid (max. ang.)         AngularGrid ... 2 (Lebedev-110)
Angular grid pruning method      GridPruning ... 4 (adaptive)
Weight generation scheme         WeightScheme... mBecke (2022)
Basis function cutoff            BFCut       ... 1.0000e-12
Integration weight cutoff        WCut        ... 1.0000e-14
Partially contracted basis set               ... on
Rotationally invariant grid construction     ... off
Angular grids for H and He will be reduced by one unit

Total number of grid points                  ...    19460
Total number of batches                      ...      161
Average number of points per batch           ...      120
Average number of grid points per atom       ...     1216
UseSFitting                                  ... on

GRIDX 3
-------
General Integration Accuracy     IntAcc      ... 4.338
Radial Grid Type                 RadialGrid  ... OptM3 with GC (2021)
Angular Grid (max. ang.)         AngularGrid ... 3 (Lebedev-194)
Angular grid pruning method      GridPruning ... 4 (adaptive)
Weight generation scheme         WeightScheme... mBecke (2022)
Basis function cutoff            BFCut       ... 1.0000e-12
Integration weight cutoff        WCut        ... 1.0000e-14
Partially contracted basis set               ... on
Rotationally invariant grid construction     ... off
Angular grids for H and He will be reduced by one unit

Total number of grid points                  ...    42597
Total number of batches                      ...      341
Average number of points per batch           ...      124
Average number of grid points per atom       ...     2662
UseSFitting                                  ... on
Initializing property integral containers    ... done (  0.0 sec)

SHARK setup successfully completed in   0.6 seconds

Maximum memory used throughout the entire STARTUP-calculation: 19.9 MB


           ************************************************************
           *        Program running with 8 parallel MPI-processes     *
           *              working on a common directory               *
           ************************************************************
Occupation numbers will be reassigned to an Aufbau configuration
             **** ENERGY FILE WAS UPDATED (calc.en.tmp) ****
Finished Guess after   0.1 sec
Maximum memory used throughout the entire GUESS-calculation: 8.8 MB


           ************************************************************
           *        Program running with 8 parallel MPI-processes     *
           *              working on a common directory               *
           ************************************************************
--------------------
CPCM SOLVATION MODEL
--------------------
CPCM parameters:
  Epsilon                                         ...      16.7000
  Refrac                                          ...       1.2750
  Rsolv                                           ...       1.3000
  Surface type                                    ... GAUSSIAN VDW
  Discretization scheme                           ... Constant charge density
    Threshold for H atoms                         ...       5.0000 (charges/Ang^2)
    Threshold for non-H atoms                     ...       5.0000 (charges/Ang^2)
  Epsilon function type                           ...         CPCM
Solvent:                                          ... CUSTOM
Radii:
  Scheme                                          ... Element-dependent radii
  Radius for C  used is    3.8550 Bohr (=   2.0400 Ang.)
  Radius for O  used is    3.4469 Bohr (=   1.8240 Ang.)
  Radius for H  used is    2.4944 Bohr (=   1.3200 Ang.)
Calculating surface                               ...        done! (  0.0s)
Cavity surface points                             ...         1478
Cavity Volume                                     ...     909.2890
Cavity Surface-area                               ...     530.5585
Calculating surface distance matrix               ...        done! (  0.0s)
Performing Cholesky decomposition & store         ...        done! (  0.1s)
Overall time for CPCM initialization              ...                 0.1s

----------------------------------------D-I-I-S--------------------------------------------
Iteration    Energy (Eh)           Delta-E    RMSDP     MaxDP     DIISErr   Damp  Time(sec)
-------------------------------------------------------------------------------------------
               ***  Starting incremental Fock matrix formation  ***
    1    -308.1823432260068785     0.00e+00  1.02e-04  1.75e-03  7.63e-03  0.700   0.6
    2    -308.1824260785987235    -8.29e-05  8.94e-05  1.47e-03  6.25e-03  0.700   0.5
                               ***Turning on AO-DIIS***
    3    -308.1824946875796059    -6.86e-05  7.52e-05  1.14e-03  4.93e-03  0.700   0.4
    4    -308.1825484813410867    -5.38e-05  1.92e-04  2.91e-03  3.69e-03  0.000   0.4
                              *** Initializing SOSCF ***
---------------------------------------S-O-S-C-F--------------------------------------
Iteration    Energy (Eh)           Delta-E    RMSDP     MaxDP     MaxGrad    Time(sec)
--------------------------------------------------------------------------------------
    5    -308.1827005997188280    -1.52e-04  1.74e-05  2.59e-04  4.09e-04     0.4
               *** Restarting incremental Fock matrix formation ***
    6    -308.1827016119451628    -1.01e-06  1.14e-05  1.86e-04  1.16e-04     0.6
    7    -308.1827020463456392    -4.34e-07  8.90e-06  1.58e-04  3.97e-05     0.5
    8    -308.1827021155938837    -6.92e-08  2.60e-06  7.74e-05  4.13e-05     0.5
    9    -308.1827021313386012    -1.57e-08  1.10e-06  2.50e-05  1.28e-05     0.6
   10    -308.1827021328120964    -1.47e-09  3.53e-07  8.87e-06  2.94e-06     0.4
   11    -308.1827021336877124    -8.76e-10  1.70e-07  4.27e-06  1.67e-06     0.4
                 **** Energy Check signals convergence ****

               *****************************************************
               *                     SUCCESS                       *
               *           SCF CONVERGED AFTER  11 CYCLES          *
               *****************************************************

Recomputing exchange energy using gridx3       ... done (    0.729 sec)
Old exchange energy                            :    -22.358832908 Eh
New exchange energy                            :    -22.358854136 Eh
Exchange energy change after final integration :     -0.000021228 Eh
Total energy after final integration           :   -308.182723361 Eh
             **** ENERGY FILE WAS UPDATED (calc.en.tmp) ****

----------------
TOTAL SCF ENERGY
----------------

Total Energy       :       -308.18272336147567 Eh           -8386.07824 eV

Components:
Nuclear Repulsion  :        303.94934387028991 Eh            8270.88213 eV
Electronic Energy  :       -612.04822040488284 Eh          -16654.67878 eV
One Electron Energy:      -1007.17756560062116 Eh          -27406.69489 eV
Two Electron Energy:        395.12934519573832 Eh           10752.01610 eV
CPCM Dielectric    :         -0.08382559909479 Eh              -2.28101 eV

Virial components:
Potential Energy   :       -613.63663234960813 Eh          -16697.90167 eV
Kinetic Energy     :        305.45390898813253 Eh            8311.82343 eV
Virial Ratio       :          2.00893363709891

DFT components:
N(Alpha)           :       26.000005326677 electrons
N(Beta)            :       26.000005326677 electrons
N(Total)           :       52.000010653354 electrons
E(X)               :      -19.861036987116 Eh       
E(C)               :       -1.266468212992 Eh       
E(XC)              :      -21.127505200108 Eh       

CPCM Solvation Model Properties:
Surface-charge          :         -1.01325514398492
Corrected charge        :         -1.00000000000000
Outlying charge corr.   :          0.00001309379287 Eh               0.00036 eV
Free-energy (cav+disp)  :  This term is not implemented in the current solvation scheme

---------------
SCF CONVERGENCE
---------------

  Last Energy change         ...    8.7562e-10  Tolerance :   1.0000e-09
  Last MAX-Density change    ...    4.2656e-06  Tolerance :   1.0000e-08
  Last RMS-Density change    ...    1.6990e-07  Tolerance :   1.0000e-09
  Last DIIS Error            ...    4.0916e-04  Tolerance :   1.0000e-08
  Last Orbital Gradient      ...    1.6747e-06  Tolerance :   2.0000e-06
  Last Orbital Rotation      ...    2.5423e-06  Tolerance :   2.0000e-06


Total SCF time: 0 days 0 hours 0 min 6 sec 
Finished LeanSCF after   6.4 sec

Maximum memory used throughout the entire LEANSCF-calculation: 16.1 MB


           ************************************************************
           *        Program running with 8 parallel MPI-processes     *
           *              working on a common directory               *
           ************************************************************

------------------------------------------------------------------------------
                                ORCA  MP2 
------------------------------------------------------------------------------

Freezing NCore=14 chemical core electrons

----------------------
RI-MP2 ENERGY+GRADIENT
----------------------
Dimension of the orbital basis            ...  143
Dimension of the AuxC basis               ...  462
Memory devoted to MP2                     ... 8000 MB   
Data format for matrix containers         ... DOUBLE
Compression type for matrix containers    ... UNCOMPRESSED
Overall scaling of the MP2 energy         ...   2.700e-01

-----------------------
SHARK RI TRANSFORMATION
-----------------------

Number of basis functions                ...    143
Number of aux functions                  ...    462
Number of operators                      ...      1
Generation of IJK                        ... YES
Generation of IAK                        ... YES
Generation of ABK                        ... NO
Orbital Range Operator  0:    0-  25 to   26- 142

Aux basis identifier                     ...   AUXC
Contraction scheme used                  ... SEGMENTED
Do orthogonalization                     ... YES
All operator combinations                ... NO
Transpose (ia|K)                         ... NO
Integral generator used                  ... LIBINT
Starting integral generation + trafo... 
Half trafo (segmented) done. Total time =  0.0 sec. integrals=  0.0 sec trafo=  0.0 sec
Integral generation and half transformation done (  0.0 sec)

Reading or making V^(-1/2)          ... done (  0.0 sec)
Sorting IJK integrals               ... done (  0.0 sec)
Sorting IAK integrals               ... done (  0.0 sec)

SHARK RI integral transformation done. Total time =  0.1 sec.

Opening buffers                              ... done
Frozen core precalculation                   ... done

Starting loop over batches of integrals:

Operator 0  - window                       ... (  7- 25)x( 26-142)
Operator 0  - Memory available             ...  8000 MB
Operator 0  - Memory needed per MO         ...   0.4 MB
Operator 0  - Number of orbitals per batch ... 3
Operator 0  - Number of batches            ... 1

OPERATOR  0   PASS   0:  MOs     7 ...    9 +   10 ...   12 +   13 ...   15 +   16 ...   18
                            +   19 ...   21 +   22 ...   24 +   25 ...   25
  Reading integrals       ... ok
  Internal MO   9
Closing buffer GIPV ( 0.01 GB; CompressionRatio= 1.00)
Time spent in pair loops =     0.158 sec
Deleting buffers (Ka|jb) ...done

-----------------------------------------------
 RI-MP2 CORRELATION ENERGY:     -0.324215761 Eh
-----------------------------------------------


---------------------
MP2 DENSITY FORMATION
---------------------

Completing the external part of the density      ... done
Storing the unrelaxed density                    ... done

Re-sorting 3-index density container for op 0    ... done
Computing external part of the Lagrangian        ... done
Calculating the xc-kernel                        ... done
Calculating G(D)                                 ... done
Completing the Lagrangian                        ... done
Solving the Z-vector equations                   ... Using XC Grid                  ... (calc.grid_cpscf.tmp) 
Recalculating density on grid  ... (calc.grho_cpscf0.tmp) done
Calculating the xc-kernel      ... (calc.fxc_cpscf0.tmp) done

-------------------
SHARK CP-SCF DRIVER
-------------------

Dimension of the orbital basis          ...    143
Dimension of the CPSCF-problem          ...   3042
Number of operators                     ...      1
Max. number of iterations               ...    128
Convergence Tolerance                   ... 3.0e-05
Number of perturbations                 ...      1
Perturbation type                       ... REAL

----------------------------
POPLE LINEAR EQUATION SOLVER
----------------------------

  ITERATION   0:   ||err||_max =   5.1253e-02 (   0.4 sec)
  ITERATION   1:   ||err||_max =   1.7236e-02 (   0.4 sec)
  ITERATION   2:   ||err||_max =   8.6152e-03 (   0.4 sec)
  ITERATION   3:   ||err||_max =   1.6865e-03 (   0.4 sec)
  ITERATION   4:   ||err||_max =   7.6989e-04 (   0.4 sec)
  ITERATION   5:   ||err||_max =   1.6964e-04 (   0.4 sec)
  ITERATION   6:   ||err||_max =   6.6904e-05 (   0.4 sec)
  ITERATION   7:   ||err||_max =   1.7784e-05 (   0.4 sec)
done
Finalizing the relaxed density                   ... done
Transforming P to the AO basis                   ... done
Storing the relaxed density                      ... done

------------------------------------
ENERGY WEIGHTED DENSITY FINALIZATION
------------------------------------

Gathering the parts of the W-matrix              ... done
Forming the Z-density                            ... done
Transforming Z to the AO basis                   ... done
Calculating G(Z)                                 ... done
Finalizing the W-matrix                          ... done
Transforming W to the AO basis and storing       ... done

----------------------------------
MP2 DERIVATIVE INTEGRAL GENERATION
----------------------------------

Input SCF Electron Density              ... calc.scfp
Input Correlated Electron Density       ... calc.pmp2re
Input Energy Weighted Density           ... calc.wmp2.tmp

Nuclear repulsion gradient              ... done (  0.0 sec)
HCore & Overlap gradient  (SHARK)       ... done (  0.0 sec)
Two-electron RIJ gradient terms         ... done (  0.2 sec)

-----------------------------------------------------------
MP2 COSX Grid Generation
-----------------------------------------------------------

General Integration Accuracy     IntAcc      ... 4.871
Radial Grid Type                 RadialGrid  ... OptM3 with GC (2021)
Angular Grid (max. ang.)         AngularGrid ... 4 (Lebedev-302)
Angular grid pruning method      GridPruning ... 4 (adaptive)
Weight generation scheme         WeightScheme... mBecke (2022)
Basis function cutoff            BFCut       ... 1.0000e-12
Integration weight cutoff        WCut        ... 1.0000e-14
Partially contracted basis set               ... on
Rotationally invariant grid construction     ... off
Angular grids for H and He will be reduced by one unit

Total number of grid points                  ...    82607
Total number of batches                      ...      652
Average number of points per batch           ...      126
Average number of grid points per atom       ...     5163
UseSFitting                                  ... on
Two-electron COSX gradient terms        ... 
Integration Timings:
Total Time                  =     2.3 sec
Basis fcn evaluation        =     0.0 sec
Density evaluation          =     0.0 sec
A evaluation                =     1.9 sec
A derivative evaluation     =     0.0 sec
S-fit derivative evaluation =     0.0 sec
anal. over. der. evaluation =     0.0 sec
num. over. der. evaluation  =     0.1 sec
K(P) evaluation             =     0.0 sec
finalize                    =     0.0 sec

done (  2.7 sec)
CPCM gradient                           ... done (  0.3 sec)
DFT XC gradient                         ... Exchange-correlation gradient    ... done
done (  0.4 sec)
Empirical dispersion gradient           ... 
-------------------
DISPERSION GRADIENT
-------------------

   1   C   :   -0.000283307   -0.000140684    0.000006880
   2   C   :    0.000526780   -0.000110509    0.000012682
   3   C   :    0.000125373   -0.000013195   -0.000017072
   4   C   :   -0.000004999    0.000240628    0.000018874
   5   C   :   -0.000016104   -0.000109273   -0.000008989
   6   C   :   -0.000252780   -0.000005037   -0.000048970
   7   O   :    0.000083437   -0.000140465    0.000028587
   8   H   :   -0.000134991   -0.000026724   -0.000015018
   9   H   :   -0.000112908   -0.000055461    0.000041162
  10   H   :   -0.000099011   -0.000058537   -0.000012241
  11   H   :   -0.000040104    0.000143733    0.000007686
  12   H   :    0.000002714    0.000135569    0.000002460
  13   H   :   -0.000003954    0.000152122    0.000090230
  14   H   :    0.000127235    0.000006563   -0.000028879
  15   H   :    0.000072292   -0.000067562    0.000025807
  16   H   :    0.000010328    0.000048832   -0.000103198

Difference to translation invariance:
           :    0.0000000000   -0.0000000000    0.0000000000

Difference to rotation invariance:
           :    0.0000000000    0.0000000000    0.0000000000

Norm of the Dispersion gradient    ...    0.0008563244
RMS gradient                       ...    0.0001235998
MAX gradient                       ...    0.0005267797
done (  0.0 sec)

-------
TIMINGS
-------

Total time                :    8.559 sec
Integral trafo            :    0.080 sec (  0.9%)
FC preparation            :    0.013 sec (  0.2%)
I/O of integrals          :    0.026 sec (  0.3%)
K(i,j) operators          :    0.023 sec (  0.3%)
T(i,j) pair energies      :    0.004 sec (  0.1%)
V**(-1/2)                 :    0.048 sec (  0.6%)
Gamma(ia|P)               :    0.021 sec (  0.3%)
Gamma-Trafo               :    0.011 sec (  0.1%)
D(virtual)                :    0.001 sec (  0.0%)
D(internal)               :    0.022 sec (  0.3%)
W(virtual)                :    0.002 sec (  0.0%)
W(internal)               :    0.025 sec (  0.3%)
L(virtual)                :    0.036 sec (  0.4%)
L(internal)               :    0.004 sec (  0.0%)
XC kernel                 :    0.014 sec (  0.2%)
G(D)                      :    0.669 sec (  7.8%)
G(Z)                      :    0.667 sec (  7.8%)
Z-vector solution         :    3.063 sec ( 35.8%)
3-index derivative        :    0.090 sec (  1.1%)
2-index derivative        :    0.022 sec (  0.3%)
Fock matrix gradient      :    3.596 sec ( 42.0%)


---------------------------------------
MP2 TOTAL ENERGY:     -308.506939122 Eh
---------------------------------------

The final MP2 gradient
  0:   0.00064228  -0.00017027   0.00049496
  1:  -0.00380643   0.00538428  -0.00160659
  2:   0.00127804  -0.00182792  -0.00222339
  3:  -0.00080403   0.00047518   0.00092131
  4:   0.00036066  -0.00008598   0.00060566
  5:  -0.00050070   0.00047613  -0.00040327
  6:   0.00189584  -0.00431772   0.00247284
  7:   0.00030719   0.00008261  -0.00011652
  8:  -0.00010305  -0.00037031  -0.00016212
  9:   0.00001399  -0.00007222   0.00000440
 10:   0.00008970   0.00002816   0.00006327
 11:   0.00005609  -0.00017359  -0.00008499
 12:   0.00001846  -0.00008465  -0.00009087
 13:   0.00017761  -0.00025417   0.00004891
 14:   0.00062193   0.00047587  -0.00016806
 15:  -0.00026240   0.00045704   0.00026548

-----------------------------------
NORM OF THE MP2 GRADIENT:  0.009452
-----------------------------------

Maximum memory used throughout the entire MP2-calculation: 30.3 MB


-------------------------------------------------------------------------------
                          DFT DISPERSION CORRECTION                            
                                                                               
                              DFTD3 V3.1  Rev 1                                
                          USING Becke-Johnson damping                          
-------------------------------------------------------------------------------
-------------------------   ----------------
Dispersion correction           -0.010431815
-------------------------   ----------------


-------------------------   --------------------
FINAL SINGLE POINT ENERGY      -308.517370937349
-------------------------   --------------------

------------------------------------------------------------------------------
                         ORCA GEOMETRY RELAXATION STEP
------------------------------------------------------------------------------

Reading the OPT-File                    .... done
Getting information on internals        .... done
Copying old internal coords+grads       .... done
Making the new internal coordinates     .... (2022 redundants) done
Validating the new internal coordinates .... (2022 redundants) done
Calculating the B-matrix                .... done
Calculating the G,G- and P matrices     .... done
Transforming gradient to internals      .... done
Projecting the internal gradient        .... done
Number of atoms                         ....  16
Number of internal coordinates          ....  73
Current Energy                          ....  -308.517370937 Eh
Current gradient norm                   ....     0.009451664 Eh/bohr
Maximum allowed component of the step   ....  0.300
Current trust radius                    ....  0.300
Updating the Hessian (BFGS)             .... done
Forming the augmented Hessian           .... done
Diagonalizing the augmented Hessian     .... done
Last element of RFO vector              ....  0.998359640
Lowest eigenvalues of augmented Hessian:
 -0.000124208  0.011187822  0.012034019  0.016635730  0.021736077
Length of the computed step             ....  0.057348155
The final length of the internal step   ....  0.057348155
Converting the step to Cartesian space:
 Initial RMS(Int)=    0.0067120939
Transforming coordinates:
 Iter   0:  RMS(Cart)=    0.0105835621 RMS(Int)=    0.7351945896
done
Storing new coordinates                 .... done
The predicted energy change is          ....    -0.000062308
Previously predicted energy change      ....    -0.000160241
Actually observed energy change         ....    -0.000205784
Ratio of predicted to observed change   ....     1.284215306
New trust radius                        ....     0.300000000

                                .--------------------.
          ----------------------|Geometry convergence|-------------------------
          Item                value                   Tolerance       Converged
          ---------------------------------------------------------------------
          Energy change      -0.0002057844            0.0000010000      NO
          RMS gradient        0.0006854845            0.0000300000      NO
          MAX gradient        0.0048272470            0.0001000000      NO
          RMS step            0.0067120939            0.0006000000      NO
          MAX step            0.0172409426            0.0010000000      NO
          ........................................................
          Max(Bonds)      0.0037      Max(Angles)    0.77
          Max(Dihed)        0.99      Max(Improp)    0.00
          ---------------------------------------------------------------------

The optimization has not yet converged - more geometry cycles are needed


    ---------------------------------------------------------------------------
                         Redundant Internal Coordinates
                            (Angstroem and degrees)

        Definition                    Value    dE/dq     Step     New-Value
    ----------------------------------------------------------------------------
     1. B(C   1,C   0)                1.4653 -0.000801  0.0020    1.4673   
     2. B(C   2,C   1)                1.4811 -0.000352 -0.0000    1.4811   
     3. B(C   3,C   2)                1.5490  0.000738 -0.0017    1.5474   
     4. B(C   4,C   2)                1.4971  0.000225 -0.0009    1.4962   
     5. B(C   5,C   4)                1.3335 -0.000364  0.0008    1.3343   
     6. B(O   6,C   5)                1.4263  0.000673  0.0009    1.4273   
     7. B(O   6,C   1)                1.2888  0.004827 -0.0037    1.2851   
     8. B(H   7,C   0)                1.0943 -0.000032  0.0001    1.0944   
     9. B(H   8,C   0)                1.1019 -0.000073  0.0003    1.1022   
    10. B(H   9,C   0)                1.1018  0.000059 -0.0001    1.1017   
    11. B(H  10,C   3)                1.0969 -0.000092  0.0003    1.0972   
    12. B(H  11,C   3)                1.0963 -0.000067  0.0002    1.0965   
    13. B(H  12,C   3)                1.0969 -0.000066  0.0002    1.0971   
    14. B(H  13,C   4)                1.0871  0.000017 -0.0000    1.0870   
    15. B(H  14,C   5)                1.0842  0.000017 -0.0001    1.0841   
    16. B(H  15,C   2)                1.1093 -0.000159  0.0007    1.1100   
    17. A(C   1,C   0,H   8)          109.00  0.000395   -0.16    108.84   
    18. A(H   7,C   0,H   9)          110.39  0.000121    0.05    110.44   
    19. A(H   8,C   0,H   9)          107.05 -0.000172   -0.03    107.02   
    20. A(H   7,C   0,H   8)          110.59  0.000238   -0.10    110.49   
    21. A(C   1,C   0,H   9)          108.67 -0.000077    0.02    108.69   
    22. A(C   1,C   0,H   7)          111.02 -0.000493    0.22    111.24   
    23. A(C   0,C   1,O   6)          119.34 -0.000422   -0.03    119.31   
    24. A(C   2,C   1,O   6)          110.83 -0.000447    0.09    110.92   
    25. A(C   0,C   1,C   2)          129.83  0.000870   -0.06    129.77   
    26. A(C   4,C   2,H  15)          111.68  0.000284   -0.31    111.36   
    27. A(C   1,C   2,H  15)          106.45  0.000278   -0.35    106.10   
    28. A(C   1,C   2,C   4)          101.68  0.000562   -0.05    101.63   
    29. A(C   3,C   2,H  15)          107.86 -0.000054   -0.10    107.77   
    30. A(C   3,C   2,C   4)          115.83 -0.000113    0.20    116.03   
    31. A(C   1,C   2,C   3)          112.95 -0.000914    0.59    113.53   
    32. A(H  11,C   3,H  12)          109.23  0.000075    0.01    109.24   
    33. A(H  10,C   3,H  12)          109.67  0.000071    0.03    109.70   
    34. A(C   2,C   3,H  12)          110.30 -0.000149    0.02    110.32   
    35. A(H  10,C   3,H  11)          108.99  0.000069    0.00    108.99   
    36. A(C   2,C   3,H  11)          108.20 -0.000296    0.05    108.25   
    37. A(C   2,C   3,H  10)          110.42  0.000228   -0.11    110.31   
    38. A(C   5,C   4,H  13)          126.29 -0.000519    0.14    126.44   
    39. A(C   2,C   4,H  13)          125.56  0.000105   -0.18    125.38   
    40. A(C   2,C   4,C   5)          108.15  0.000414    0.04    108.19   
    41. A(O   6,C   5,H  14)          114.37  0.000465   -0.62    113.76   
    42. A(C   4,C   5,H  14)          135.88 -0.001191    0.77    136.65   
    43. A(C   4,C   5,O   6)          109.75  0.000726   -0.15    109.60   
    44. A(C   1,O   6,C   5)          109.59 -0.001252    0.08    109.67   
    45. D(O   6,C   1,C   0,H   7)   -178.67  0.000014    0.86   -177.81   
    46. D(O   6,C   1,C   0,H   8)     59.26 -0.000230    0.95     60.21   
    47. D(C   2,C   1,C   0,H   7)      1.11  0.000037    0.78      1.89   
    48. D(C   2,C   1,C   0,H   9)    122.70 -0.000175    0.99    123.69   
    49. D(C   2,C   1,C   0,H   8)   -120.96 -0.000206    0.87   -120.09   
    50. D(C   3,C   2,C   1,O   6)   -124.01  0.000110   -0.80   -124.81   
    51. D(C   3,C   2,C   1,C   0)     56.20  0.000088   -0.73     55.47   
    52. D(H  15,C   2,C   1,C   0)    -61.99  0.000490   -0.75    -62.74   
    53. D(C   4,C   2,C   1,O   6)      0.79 -0.000156   -0.32      0.47   
    54. D(C   4,C   2,C   1,C   0)   -179.01 -0.000178   -0.24   -179.25   
    55. D(H  11,C   3,C   2,C   1)    179.00  0.000048    0.14    179.14   
    56. D(H  10,C   3,C   2,H  15)     55.56 -0.000140   -0.01     55.55   
    57. D(H  10,C   3,C   2,C   4)   -178.49  0.000112   -0.35   -178.84   
    58. D(H  11,C   3,C   2,C   4)     62.31  0.000075   -0.32     61.99   
    59. D(H  10,C   3,C   2,C   1)    -61.80  0.000084    0.11    -61.69   
    60. D(H  11,C   3,C   2,H  15)    -63.64 -0.000176    0.02    -63.62   
    61. D(H  13,C   4,C   2,C   3)    -57.38 -0.000569    0.89    -56.49   
    62. D(H  13,C   4,C   2,C   1)    179.78  0.000232    0.12    179.90   
    63. D(C   5,C   4,C   2,H  15)   -113.86 -0.000444    0.74   -113.11   
    64. D(C   5,C   4,C   2,C   3)    122.15 -0.000521    0.97    123.12   
    65. D(C   5,C   4,C   2,C   1)     -0.69  0.000280    0.20     -0.49   
    66. D(H  14,C   5,C   4,H  13)     -0.03  0.000032   -0.05     -0.08   
    67. D(H  14,C   5,C   4,C   2)   -179.56 -0.000021   -0.13   -179.68   
    68. D(O   6,C   5,C   4,H  13)    179.92 -0.000271    0.07    179.99   
    69. D(O   6,C   5,C   4,C   2)      0.40 -0.000323   -0.01      0.39   
    70. D(C   1,O   6,C   5,H  14)   -179.92 -0.000006   -0.08   -179.99   
    71. D(C   1,O   6,C   5,C   4)      0.11  0.000226   -0.20     -0.09   
    72. D(C   5,O   6,C   1,C   2)     -0.59 -0.000023    0.33     -0.26   
    73. D(C   5,O   6,C   1,C   0)    179.23 -0.000001    0.27    179.50   
    ----------------------------------------------------------------------------

Geometry step timings:
Preparation and reading OPT file:      0.001 s (21.182 %)
Internal coordinates            :      0.000 s ( 0.951 %)
B/P matrices and projection     :      0.001 s (20.945 %)
Hessian update/contruction      :      0.000 s ( 9.121 %)
Making the step                 :      0.001 s (16.162 %)
Converting the step to Cartesian:      0.000 s ( 2.139 %)
Storing new data                :      0.000 s ( 0.980 %)
Checking convergence            :      0.000 s ( 0.535 %)
Final printing                  :      0.001 s (27.897 %)
Total time                      :      0.003 s

Time for energy+gradient        :     16.428 s
Time for complete geometry iter :     16.721 s

         *************************************************************
         *                GEOMETRY OPTIMIZATION CYCLE   6            *
         *************************************************************
---------------------------------
CARTESIAN COORDINATES (ANGSTROEM)
---------------------------------
  C      0.960669   -0.042173   -0.124263
  C      2.419181    0.112785   -0.166677
  C      3.237469    1.252996   -0.639982
  C      2.890838    2.591998    0.053715
  C      4.625579    0.739922   -0.419205
  C      4.538886   -0.484205    0.104470
  O      3.166104   -0.846957    0.248676
  H      0.456489    0.834298   -0.543067
  H      0.650086   -0.203282    0.920895
  H      0.685528   -0.949175   -0.685846
  H      1.849633    2.869526   -0.152724
  H      3.553238    3.368189   -0.347579
  H      3.044060    2.510672    1.137054
  H      5.540213    1.282627   -0.644008
  H      5.230264   -1.250124    0.437110
  H      3.014610    1.363949   -1.721730

----------------------------
CARTESIAN COORDINATES (A.U.)
----------------------------
  NO LB      ZA    FRAG     MASS         X           Y           Z
   0 C     6.0000    0    12.011    1.815400   -0.079695   -0.234823
   1 C     6.0000    0    12.011    4.571589    0.213133   -0.314975
   2 C     6.0000    0    12.011    6.117930    2.367819   -1.209390
   3 C     6.0000    0    12.011    5.462891    4.898166    0.101507
   4 C     6.0000    0    12.011    8.741077    1.398249   -0.792183
   5 C     6.0000    0    12.011    8.577251   -0.915016    0.197419
   6 O     8.0000    0    15.999    5.983069   -1.600517    0.469930
   7 H     1.0000    0     1.008    0.862639    1.576595   -1.026249
   8 H     1.0000    0     1.008    1.228485   -0.384147    1.740240
   9 H     1.0000    0     1.008    1.295461   -1.793681   -1.296061
  10 H     1.0000    0     1.008    3.495299    5.422618   -0.288606
  11 H     1.0000    0     1.008    6.714647    6.364954   -0.656829
  12 H     1.0000    0     1.008    5.752440    4.744482    2.148721
  13 H     1.0000    0     1.008   10.469485    2.423813   -1.216998
  14 H     1.0000    0     1.008    9.883766   -2.362392    0.826018
  15 H     1.0000    0     1.008    5.696787    2.577490   -3.253599

--------------------------------
INTERNAL COORDINATES (ANGSTROEM)
--------------------------------
 C      0   0   0     0.000000000000     0.00000000     0.00000000
 C      1   0   0     1.467333779020     0.00000000     0.00000000
 C      2   1   0     1.481112025146   129.76919684     0.00000000
 C      3   2   1     1.547351016770   113.52500627    55.45998078
 C      3   2   1     1.496273796854   101.61974867   180.74646696
 C      5   3   2     1.334255587365   108.19379503   359.49871255
 O      2   1   3     1.285114175096   119.30820358   180.30018560
 H      1   2   3     1.094438765424   111.23969488     1.88837731
 H      1   2   3     1.102167511240   108.84115944   239.91465837
 H      1   2   3     1.101694674466   108.69009071   123.69086139
 H      4   3   2     1.097153872762   110.31195591   298.32665112
 H      4   3   2     1.096486859092   108.25023087   179.15742907
 H      4   3   2     1.097139488314   110.31878202    59.68150444
 H      5   3   2     1.087024059228   125.37152979   179.88931712
 H      6   5   3     1.084105622728   136.65006527   180.30518100
 H      3   2   1     1.110025753080   106.10788613   297.26755283

---------------------------
INTERNAL COORDINATES (A.U.)
---------------------------
 C      0   0   0     0.000000000000     0.00000000     0.00000000
 C      1   0   0     2.772858989399     0.00000000     0.00000000
 C      2   1   0     2.798896101183   129.76919684     0.00000000
 C      3   2   1     2.924069654740   113.52500627    55.45998078
 C      3   2   1     2.827547697416   101.61974867   180.74646696
 C      5   3   2     2.521377652773   108.19379503   359.49871255
 O      2   1   3     2.428513841751   119.30820358   180.30018560
 H      1   2   3     2.068189536998   111.23969488     1.88837731
 H      1   2   3     2.082794749950   108.84115944   239.91465837
 H      1   2   3     2.081901217941   108.69009071   123.69086139
 H      4   3   2     2.073320346292   110.31195591   298.32665112
 H      4   3   2     2.072059873127   108.25023087   179.15742907
 H      4   3   2     2.073293163625   110.31878202    59.68150444
 H      5   3   2     2.054177772925   125.37152979   179.88931712
 H      6   5   3     2.048662727199   136.65006527   180.30518100
 H      3   2   1     2.097644674922   106.10788613   297.26755283


           ************************************************************
           *        Program running with 8 parallel MPI-processes     *
           *              working on a common directory               *
           ************************************************************
------------------------------------------------------------------------------
                   ___                                                        
                  /   \      - P O W E R E D   B Y -                         
                 /     \                                                     
                 |  |  |   _    _      __       _____    __    __             
                 |  |  |  | |  | |    /  \     |  _  \  |  |  /  |          
                  \  \/   | |  | |   /    \    | | | |  |  | /  /          
                 / \  \   | |__| |  /  /\  \   | |_| |  |  |/  /          
                |  |  |   |  __  | /  /__\  \  |    /   |      \           
                |  |  |   | |  | | |   __   |  |    \   |  |\   \          
                \     /   | |  | | |  |  |  |  | |\  \  |  | \   \       
                 \___/    |_|  |_| |__|  |__|  |_| \__\ |__|  \__/        
                                                                              
                      - O R C A' S   B I G   F R I E N D -                    
                                      &                                       
                       - I N T E G R A L  F E E D E R -                       
                                                                              
 v1 FN, 2020, v2 2021, v3 2022-2024                                           
------------------------------------------------------------------------------


----------------------
SHARK INTEGRAL PACKAGE
----------------------

Number of atoms                             ...     16
Number of basis functions                   ...    143
Number of shells                            ...     69
Maximum angular momentum                    ...      2
Integral batch strategy                     ... SHARK/LIBINT Hybrid
RI-J (if used) integral strategy            ... SPLIT-RIJ (Revised 2003 algorithm where possible)
Printlevel                                  ...      1
Contraction scheme used                     ... SEGMENTED contraction
Prescreening option                         ... SCHWARTZ
   Thresh                                   ... 1.000e-12
   Tcut                                     ... 1.000e-14
   Tpresel                                  ... 1.000e-14 
Coulomb Range Separation                    ... NOT USED
Exchange Range Separation                   ... NOT USED
Multipole approximations                    ... NOT USED
Finite Nucleus Model                        ... NOT USED
CABS basis                                  ... NOT available
Auxiliary Coulomb fitting basis             ... AVAILABLE
   # of basis functions in Aux-J            ...    442
   # of shells in Aux-J                     ...    150
   Maximum angular momentum in Aux-J        ...      4
Auxiliary J/K fitting basis                 ... NOT available
Auxiliary Correlation fitting basis         ... AVAILABLE
   # of basis functions in Aux-C            ...    462
   # of shells in Aux-C                     ...    166
   Maximum angular momentum in Aux-C        ...      3
Auxiliary 'external' fitting basis          ... NOT available

Checking pre-screening integrals            ... done (  0.0 sec) Dimension = 69
Check shell pair data                       ... done (  0.0 sec)
Shell pair information
Shell pair cut-off parameter TPreSel        ...   1.0e-14
Total number of shell pairs                 ...      2415
Shell pairs after pre-screening             ...      2377
Total number of primitive shell pairs       ...      8503
Primitive shell pairs kept                  ...      6588
          la=0 lb=0:    765 shell pairs
          la=1 lb=0:    881 shell pairs
          la=1 lb=1:    270 shell pairs
          la=2 lb=0:    272 shell pairs
          la=2 lb=1:    161 shell pairs
          la=2 lb=2:     28 shell pairs

Calculating one electron integrals          ... done (  0.0 sec)
Calculating RI/J V-Matrix + Cholesky decomp.... done (  0.0 sec)
Calculating RI/C V-Matrix + Cholesky decomp.... done (  0.0 sec)
Calculating Nuclear repulsion               ... done (  0.0 sec) ENN=    303.921927343053 Eh

Diagonalization of the overlap matrix:
Smallest eigenvalue                        ... 6.393e-04
Time for diagonalization                   ...    0.002 sec
Threshold for overlap eigenvalues          ... 1.000e-07
Number of eigenvalues below threshold      ... 0
Time for construction of square roots      ...    0.001 sec
Total time needed                          ...    0.005 sec

-------------------
DFT GRID GENERATION
-------------------

General Integration Accuracy     IntAcc      ... 4.388
Radial Grid Type                 RadialGrid  ... OptM3 with GC (2021)
Angular Grid (max. ang.)         AngularGrid ... 4 (Lebedev-302)
Angular grid pruning method      GridPruning ... 4 (adaptive)
Weight generation scheme         WeightScheme... mBecke (2022)
Basis function cutoff            BFCut       ... 1.0000e-12
Integration weight cutoff        WCut        ... 1.0000e-14
Partially contracted basis set               ... off
Rotationally invariant grid construction     ... off
Angular grids for H and He will be reduced by one unit

Total number of grid points                  ...    71084
Total number of batches                      ...     1118
Average number of points per batch           ...       63
Average number of grid points per atom       ...     4443

--------------------
COSX GRID GENERATION
--------------------

GRIDX 1
-------
General Integration Accuracy     IntAcc      ... 3.816
Radial Grid Type                 RadialGrid  ... OptM3 with GC (2021)
Angular Grid (max. ang.)         AngularGrid ... 1 (Lebedev-50)
Angular grid pruning method      GridPruning ... 4 (adaptive)
Weight generation scheme         WeightScheme... mBecke (2022)
Basis function cutoff            BFCut       ... 1.0000e-12
Integration weight cutoff        WCut        ... 1.0000e-14
Partially contracted basis set               ... on
Rotationally invariant grid construction     ... off
Angular grids for H and He will be reduced by one unit

Total number of grid points                  ...     9128
Total number of batches                      ...       81
Average number of points per batch           ...      112
Average number of grid points per atom       ...      570
UseSFitting                                  ... on

GRIDX 2
-------
General Integration Accuracy     IntAcc      ... 4.020
Radial Grid Type                 RadialGrid  ... OptM3 with GC (2021)
Angular Grid (max. ang.)         AngularGrid ... 2 (Lebedev-110)
Angular grid pruning method      GridPruning ... 4 (adaptive)
Weight generation scheme         WeightScheme... mBecke (2022)
Basis function cutoff            BFCut       ... 1.0000e-12
Integration weight cutoff        WCut        ... 1.0000e-14
Partially contracted basis set               ... on
Rotationally invariant grid construction     ... off
Angular grids for H and He will be reduced by one unit

Total number of grid points                  ...    19460
Total number of batches                      ...      161
Average number of points per batch           ...      120
Average number of grid points per atom       ...     1216
UseSFitting                                  ... on

GRIDX 3
-------
General Integration Accuracy     IntAcc      ... 4.338
Radial Grid Type                 RadialGrid  ... OptM3 with GC (2021)
Angular Grid (max. ang.)         AngularGrid ... 3 (Lebedev-194)
Angular grid pruning method      GridPruning ... 4 (adaptive)
Weight generation scheme         WeightScheme... mBecke (2022)
Basis function cutoff            BFCut       ... 1.0000e-12
Integration weight cutoff        WCut        ... 1.0000e-14
Partially contracted basis set               ... on
Rotationally invariant grid construction     ... off
Angular grids for H and He will be reduced by one unit

Total number of grid points                  ...    42599
Total number of batches                      ...      342
Average number of points per batch           ...      124
Average number of grid points per atom       ...     2662
UseSFitting                                  ... on
Initializing property integral containers    ... done (  0.0 sec)

SHARK setup successfully completed in   0.7 seconds

Maximum memory used throughout the entire STARTUP-calculation: 19.9 MB


           ************************************************************
           *        Program running with 8 parallel MPI-processes     *
           *              working on a common directory               *
           ************************************************************
Occupation numbers will be reassigned to an Aufbau configuration
             **** ENERGY FILE WAS UPDATED (calc.en.tmp) ****
Finished Guess after   0.1 sec
Maximum memory used throughout the entire GUESS-calculation: 8.8 MB


           ************************************************************
           *        Program running with 8 parallel MPI-processes     *
           *              working on a common directory               *
           ************************************************************
--------------------
CPCM SOLVATION MODEL
--------------------
CPCM parameters:
  Epsilon                                         ...      16.7000
  Refrac                                          ...       1.2750
  Rsolv                                           ...       1.3000
  Surface type                                    ... GAUSSIAN VDW
  Discretization scheme                           ... Constant charge density
    Threshold for H atoms                         ...       5.0000 (charges/Ang^2)
    Threshold for non-H atoms                     ...       5.0000 (charges/Ang^2)
  Epsilon function type                           ...         CPCM
Solvent:                                          ... CUSTOM
Radii:
  Scheme                                          ... Element-dependent radii
  Radius for C  used is    3.8550 Bohr (=   2.0400 Ang.)
  Radius for O  used is    3.4469 Bohr (=   1.8240 Ang.)
  Radius for H  used is    2.4944 Bohr (=   1.3200 Ang.)
Calculating surface                               ...        done! (  0.0s)
Cavity surface points                             ...         1477
Cavity Volume                                     ...     909.6194
Cavity Surface-area                               ...     530.8225
Calculating surface distance matrix               ...        done! (  0.0s)
Performing Cholesky decomposition & store         ...        done! (  0.2s)
Overall time for CPCM initialization              ...                 0.2s

----------------------------------------D-I-I-S--------------------------------------------
Iteration    Energy (Eh)           Delta-E    RMSDP     MaxDP     DIISErr   Damp  Time(sec)
-------------------------------------------------------------------------------------------
               ***  Starting incremental Fock matrix formation  ***
    1    -308.1826684493314019     0.00e+00  7.10e-05  1.02e-03  5.52e-03  0.700   0.6
    2    -308.1827165926806060    -4.81e-05  6.25e-05  9.88e-04  4.57e-03  0.700   0.4
                               ***Turning on AO-DIIS***
    3    -308.1827566504901483    -4.01e-05  5.33e-05  9.40e-04  3.65e-03  0.700   0.5
                              *** Initializing SOSCF ***
---------------------------------------S-O-S-C-F--------------------------------------
Iteration    Energy (Eh)           Delta-E    RMSDP     MaxDP     MaxGrad    Time(sec)
--------------------------------------------------------------------------------------
    4    -308.1827881739829422    -3.15e-05  1.38e-04  2.56e-03  2.76e-03     1.0
               *** Restarting incremental Fock matrix formation ***
    5    -308.1828778132524462    -8.96e-05  1.84e-05  2.96e-04  1.74e-04     0.6
    6    -308.1828790312970909    -1.22e-06  1.28e-05  2.31e-04  6.34e-05     0.5
    7    -308.1828792345223178    -2.03e-07  2.91e-06  6.35e-05  1.78e-05     0.5
    8    -308.1828792513189796    -1.68e-08  1.11e-06  2.66e-05  1.10e-05     0.5
    9    -308.1828792548123488    -3.49e-09  3.78e-07  1.18e-05  3.01e-06     0.5
   10    -308.1828792548479328    -3.56e-11  1.79e-07  5.46e-06  3.17e-06     0.5
                 **** Energy Check signals convergence ****

               *****************************************************
               *                     SUCCESS                       *
               *           SCF CONVERGED AFTER  10 CYCLES          *
               *****************************************************

Recomputing exchange energy using gridx3       ... done (    0.733 sec)
Old exchange energy                            :    -22.359473211 Eh
New exchange energy                            :    -22.359495796 Eh
Exchange energy change after final integration :     -0.000022586 Eh
Total energy after final integration           :   -308.182901840 Eh
             **** ENERGY FILE WAS UPDATED (calc.en.tmp) ****

----------------
TOTAL SCF ENERGY
----------------

Total Energy       :       -308.18290184035021 Eh           -8386.08310 eV

Components:
Nuclear Repulsion  :        303.92192734305314 Eh            8270.13609 eV
Electronic Energy  :       -612.02098013400041 Eh          -16653.93754 eV
One Electron Energy:      -1007.11673688818587 Eh          -27405.03966 eV
Two Electron Energy:        395.09575675418546 Eh           10751.10212 eV
CPCM Dielectric    :         -0.08382646390062 Eh              -2.28103 eV

Virial components:
Potential Energy   :       -613.64237158853871 Eh          -16698.05784 eV
Kinetic Energy     :        305.45946974818850 Eh            8311.97474 eV
Virial Ratio       :          2.00891585418650

DFT components:
N(Alpha)           :       26.000001186943 electrons
N(Beta)            :       26.000001186943 electrons
N(Total)           :       52.000002373887 electrons
E(X)               :      -19.861484559514 Eh       
E(C)               :       -1.266487747235 Eh       
E(XC)              :      -21.127972306750 Eh       

CPCM Solvation Model Properties:
Surface-charge          :         -1.01327823178315
Corrected charge        :         -1.00000000000000
Outlying charge corr.   :          0.00001313707614 Eh               0.00036 eV
Free-energy (cav+disp)  :  This term is not implemented in the current solvation scheme

---------------
SCF CONVERGENCE
---------------

  Last Energy change         ...    3.5584e-11  Tolerance :   1.0000e-09
  Last MAX-Density change    ...    5.4632e-06  Tolerance :   1.0000e-08
  Last RMS-Density change    ...    1.7923e-07  Tolerance :   1.0000e-09
  Last DIIS Error            ...    2.7646e-03  Tolerance :   1.0000e-08
  Last Orbital Gradient      ...    3.1699e-06  Tolerance :   2.0000e-06
  Last Orbital Rotation      ...    2.9684e-06  Tolerance :   2.0000e-06


Total SCF time: 0 days 0 hours 0 min 6 sec 
Finished LeanSCF after   7.0 sec

Maximum memory used throughout the entire LEANSCF-calculation: 16.2 MB


           ************************************************************
           *        Program running with 8 parallel MPI-processes     *
           *              working on a common directory               *
           ************************************************************

------------------------------------------------------------------------------
                                ORCA  MP2 
------------------------------------------------------------------------------

Freezing NCore=14 chemical core electrons

----------------------
RI-MP2 ENERGY+GRADIENT
----------------------
Dimension of the orbital basis            ...  143
Dimension of the AuxC basis               ...  462
Memory devoted to MP2                     ... 8000 MB   
Data format for matrix containers         ... DOUBLE
Compression type for matrix containers    ... UNCOMPRESSED
Overall scaling of the MP2 energy         ...   2.700e-01

-----------------------
SHARK RI TRANSFORMATION
-----------------------

Number of basis functions                ...    143
Number of aux functions                  ...    462
Number of operators                      ...      1
Generation of IJK                        ... YES
Generation of IAK                        ... YES
Generation of ABK                        ... NO
Orbital Range Operator  0:    0-  25 to   26- 142

Aux basis identifier                     ...   AUXC
Contraction scheme used                  ... SEGMENTED
Do orthogonalization                     ... YES
All operator combinations                ... NO
Transpose (ia|K)                         ... NO
Integral generator used                  ... LIBINT
Starting integral generation + trafo... 
Half trafo (segmented) done. Total time =  0.1 sec. integrals=  0.1 sec trafo=  0.0 sec
Integral generation and half transformation done (  0.1 sec)

Reading or making V^(-1/2)          ... done (  0.0 sec)
Sorting IJK integrals               ... done (  0.0 sec)
Sorting IAK integrals               ... done (  0.0 sec)

SHARK RI integral transformation done. Total time =  0.1 sec.

Opening buffers                              ... done
Frozen core precalculation                   ... done

Starting loop over batches of integrals:

Operator 0  - window                       ... (  7- 25)x( 26-142)
Operator 0  - Memory available             ...  8000 MB
Operator 0  - Memory needed per MO         ...   0.4 MB
Operator 0  - Number of orbitals per batch ... 3
Operator 0  - Number of batches            ... 1

OPERATOR  0   PASS   0:  MOs     7 ...    9 +   10 ...   12 +   13 ...   15 +   16 ...   18
                            +   19 ...   21 +   22 ...   24 +   25 ...   25
  Reading integrals       ... ok
  Internal MO   9
Closing buffer GIPV ( 0.01 GB; CompressionRatio= 1.00)
Time spent in pair loops =     0.186 sec
Deleting buffers (Ka|jb) ...done

-----------------------------------------------
 RI-MP2 CORRELATION ENERGY:     -0.324126850 Eh
-----------------------------------------------


---------------------
MP2 DENSITY FORMATION
---------------------

Completing the external part of the density      ... done
Storing the unrelaxed density                    ... done

Re-sorting 3-index density container for op 0    ... done
Computing external part of the Lagrangian        ... done
Calculating the xc-kernel                        ... done
Calculating G(D)                                 ... done
Completing the Lagrangian                        ... done
Solving the Z-vector equations                   ... Using XC Grid                  ... (calc.grid_cpscf.tmp) 
Recalculating density on grid  ... (calc.grho_cpscf0.tmp) done
Calculating the xc-kernel      ... (calc.fxc_cpscf0.tmp) done

-------------------
SHARK CP-SCF DRIVER
-------------------

Dimension of the orbital basis          ...    143
Dimension of the CPSCF-problem          ...   3042
Number of operators                     ...      1
Max. number of iterations               ...    128
Convergence Tolerance                   ... 3.0e-05
Number of perturbations                 ...      1
Perturbation type                       ... REAL

----------------------------
POPLE LINEAR EQUATION SOLVER
----------------------------

  ITERATION   0:   ||err||_max =   5.0890e-02 (   0.4 sec)
  ITERATION   1:   ||err||_max =   1.7039e-02 (   0.4 sec)
  ITERATION   2:   ||err||_max =   8.4950e-03 (   0.4 sec)
  ITERATION   3:   ||err||_max =   1.6621e-03 (   0.4 sec)
  ITERATION   4:   ||err||_max =   7.6084e-04 (   0.4 sec)
  ITERATION   5:   ||err||_max =   1.6761e-04 (   0.4 sec)
  ITERATION   6:   ||err||_max =   6.6121e-05 (   0.4 sec)
  ITERATION   7:   ||err||_max =   1.7622e-05 (   0.4 sec)
done
Finalizing the relaxed density                   ... done
Transforming P to the AO basis                   ... done
Storing the relaxed density                      ... done

------------------------------------
ENERGY WEIGHTED DENSITY FINALIZATION
------------------------------------

Gathering the parts of the W-matrix              ... done
Forming the Z-density                            ... done
Transforming Z to the AO basis                   ... done
Calculating G(Z)                                 ... done
Finalizing the W-matrix                          ... done
Transforming W to the AO basis and storing       ... done

----------------------------------
MP2 DERIVATIVE INTEGRAL GENERATION
----------------------------------

Input SCF Electron Density              ... calc.scfp
Input Correlated Electron Density       ... calc.pmp2re
Input Energy Weighted Density           ... calc.wmp2.tmp

Nuclear repulsion gradient              ... done (  0.0 sec)
HCore & Overlap gradient  (SHARK)       ... done (  0.0 sec)
Two-electron RIJ gradient terms         ... done (  0.2 sec)

-----------------------------------------------------------
MP2 COSX Grid Generation
-----------------------------------------------------------

General Integration Accuracy     IntAcc      ... 4.871
Radial Grid Type                 RadialGrid  ... OptM3 with GC (2021)
Angular Grid (max. ang.)         AngularGrid ... 4 (Lebedev-302)
Angular grid pruning method      GridPruning ... 4 (adaptive)
Weight generation scheme         WeightScheme... mBecke (2022)
Basis function cutoff            BFCut       ... 1.0000e-12
Integration weight cutoff        WCut        ... 1.0000e-14
Partially contracted basis set               ... on
Rotationally invariant grid construction     ... off
Angular grids for H and He will be reduced by one unit

Total number of grid points                  ...    82600
Total number of batches                      ...      652
Average number of points per batch           ...      126
Average number of grid points per atom       ...     5162
UseSFitting                                  ... on
Two-electron COSX gradient terms        ... 
Integration Timings:
Total Time                  =     2.6 sec
Basis fcn evaluation        =     0.0 sec
Density evaluation          =     0.1 sec
A evaluation                =     2.1 sec
A derivative evaluation     =     0.0 sec
S-fit derivative evaluation =     0.0 sec
anal. over. der. evaluation =     0.0 sec
num. over. der. evaluation  =     0.2 sec
K(P) evaluation             =     0.0 sec
finalize                    =     0.0 sec

done (  3.1 sec)
CPCM gradient                           ... done (  0.3 sec)
DFT XC gradient                         ... Exchange-correlation gradient    ... done
done (  0.4 sec)
Empirical dispersion gradient           ... 
-------------------
DISPERSION GRADIENT
-------------------

   1   C   :   -0.000282781   -0.000140946    0.000007205
   2   C   :    0.000532957   -0.000112590    0.000011921
   3   C   :    0.000125488   -0.000012991   -0.000017342
   4   C   :   -0.000004315    0.000242806    0.000018961
   5   C   :   -0.000019537   -0.000110528   -0.000008820
   6   C   :   -0.000257186   -0.000003669   -0.000048481
   7   O   :    0.000084064   -0.000139802    0.000027603
   8   H   :   -0.000135293   -0.000027010   -0.000015055
   9   H   :   -0.000112984   -0.000055392    0.000041416
  10   H   :   -0.000098727   -0.000058386   -0.000011905
  11   H   :   -0.000039938    0.000143837    0.000007180
  12   H   :    0.000002610    0.000135022    0.000002244
  13   H   :   -0.000004211    0.000152075    0.000089908
  14   H   :    0.000127124    0.000007059   -0.000028255
  15   H   :    0.000072145   -0.000067971    0.000025531
  16   H   :    0.000010585    0.000048485   -0.000102111

Difference to translation invariance:
           :   -0.0000000000   -0.0000000000   -0.0000000000

Difference to rotation invariance:
           :   -0.0000000000    0.0000000000   -0.0000000000

Norm of the Dispersion gradient    ...    0.0008620564
RMS gradient                       ...    0.0001244271
MAX gradient                       ...    0.0005329570
done (  0.0 sec)

-------
TIMINGS
-------

Total time                :    9.770 sec
Integral trafo            :    0.119 sec (  1.2%)
FC preparation            :    0.016 sec (  0.2%)
I/O of integrals          :    0.034 sec (  0.3%)
K(i,j) operators          :    0.025 sec (  0.3%)
T(i,j) pair energies      :    0.006 sec (  0.1%)
V**(-1/2)                 :    0.057 sec (  0.6%)
Gamma(ia|P)               :    0.023 sec (  0.2%)
Gamma-Trafo               :    0.013 sec (  0.1%)
D(virtual)                :    0.001 sec (  0.0%)
D(internal)               :    0.027 sec (  0.3%)
W(virtual)                :    0.002 sec (  0.0%)
W(internal)               :    0.031 sec (  0.3%)
L(virtual)                :    0.086 sec (  0.9%)
L(internal)               :    0.004 sec (  0.0%)
XC kernel                 :    0.014 sec (  0.1%)
G(D)                      :    0.753 sec (  7.7%)
G(Z)                      :    0.738 sec (  7.5%)
Z-vector solution         :    3.462 sec ( 35.4%)
3-index derivative        :    0.115 sec (  1.2%)
2-index derivative        :    0.022 sec (  0.2%)
Fock matrix gradient      :    4.071 sec ( 41.7%)


---------------------------------------
MP2 TOTAL ENERGY:     -308.507028690 Eh
---------------------------------------

The final MP2 gradient
  0:  -0.00005991   0.00010202   0.00047237
  1:  -0.00013814   0.00274518  -0.00064477
  2:   0.00116190  -0.00164544  -0.00154555
  3:  -0.00041786   0.00047714   0.00065039
  4:  -0.00063534   0.00078778   0.00006060
  5:   0.00031202   0.00040688  -0.00014934
  6:   0.00035461  -0.00226429   0.00133739
  7:  -0.00005405   0.00004661  -0.00012203
  8:  -0.00012595  -0.00044469  -0.00008988
  9:   0.00002275  -0.00014396  -0.00003952
 10:  -0.00006528  -0.00008301  -0.00010987
 11:   0.00016884  -0.00005496  -0.00012664
 12:   0.00007251  -0.00011914   0.00005894
 13:  -0.00000893  -0.00007279  -0.00001906
 14:  -0.00034387  -0.00023859   0.00013369
 15:  -0.00025497   0.00052572   0.00015807

-----------------------------------
NORM OF THE MP2 GRADIENT:  0.004976
-----------------------------------

Maximum memory used throughout the entire MP2-calculation: 30.5 MB


-------------------------------------------------------------------------------
                          DFT DISPERSION CORRECTION                            
                                                                               
                              DFTD3 V3.1  Rev 1                                
                          USING Becke-Johnson damping                          
-------------------------------------------------------------------------------
-------------------------   ----------------
Dispersion correction           -0.010422788
-------------------------   ----------------


-------------------------   --------------------
FINAL SINGLE POINT ENERGY      -308.517451477439
-------------------------   --------------------

------------------------------------------------------------------------------
                         ORCA GEOMETRY RELAXATION STEP
------------------------------------------------------------------------------

Reading the OPT-File                    .... done
Getting information on internals        .... done
Copying old internal coords+grads       .... done
Making the new internal coordinates     .... (2022 redundants) done
Validating the new internal coordinates .... (2022 redundants) done
Calculating the B-matrix                .... done
Calculating the G,G- and P matrices     .... done
Transforming gradient to internals      .... done
Projecting the internal gradient        .... done
Number of atoms                         ....  16
Number of internal coordinates          ....  73
Current Energy                          ....  -308.517451477 Eh
Current gradient norm                   ....     0.004975669 Eh/bohr
Maximum allowed component of the step   ....  0.300
Current trust radius                    ....  0.300
Updating the Hessian (BFGS)             .... done
Forming the augmented Hessian           .... done
Diagonalizing the augmented Hessian     .... done
Last element of RFO vector              ....  0.997719410
Lowest eigenvalues of augmented Hessian:
 -0.000067808  0.008611617  0.011249288  0.016142711  0.021748833
Length of the computed step             ....  0.067652282
The final length of the internal step   ....  0.067652282
Converting the step to Cartesian space:
 Initial RMS(Int)=    0.0079181007
Transforming coordinates:
 Iter   0:  RMS(Cart)=    0.0117866073 RMS(Int)=    0.7351032114
done
Storing new coordinates                 .... done
The predicted energy change is          ....    -0.000034059
Previously predicted energy change      ....    -0.000062308
Actually observed energy change         ....    -0.000080540
Ratio of predicted to observed change   ....     1.292603002
New trust radius                        ....     0.300000000

                                .--------------------.
          ----------------------|Geometry convergence|-------------------------
          Item                value                   Tolerance       Converged
          ---------------------------------------------------------------------
          Energy change      -0.0000805401            0.0000010000      NO
          RMS gradient        0.0003425564            0.0000300000      NO
          MAX gradient        0.0017369310            0.0001000000      NO
          RMS step            0.0079181007            0.0006000000      NO
          MAX step            0.0251014198            0.0010000000      NO
          ........................................................
          Max(Bonds)      0.0033      Max(Angles)    0.53
          Max(Dihed)        1.44      Max(Improp)    0.00
          ---------------------------------------------------------------------

The optimization has not yet converged - more geometry cycles are needed


    ---------------------------------------------------------------------------
                         Redundant Internal Coordinates
                            (Angstroem and degrees)

        Definition                    Value    dE/dq     Step     New-Value
    ----------------------------------------------------------------------------
     1. B(C   1,C   0)                1.4673  0.000261  0.0008    1.4681   
     2. B(C   2,C   1)                1.4811 -0.000297  0.0005    1.4816   
     3. B(C   3,C   2)                1.5474  0.000473 -0.0019    1.5455   
     4. B(C   4,C   2)                1.4963 -0.000631  0.0005    1.4968   
     5. B(C   5,C   4)                1.3343  0.000522  0.0002    1.3344   
     6. B(O   6,C   5)                1.4272  0.000152  0.0001    1.4273   
     7. B(O   6,C   1)                1.2851  0.001737 -0.0033    1.2818   
     8. B(H   7,C   0)                1.0944  0.000105 -0.0001    1.0944   
     9. B(H   8,C   0)                1.1022  0.000011  0.0002    1.1023   
    10. B(H   9,C   0)                1.1017  0.000139 -0.0003    1.1014   
    11. B(H  10,C   3)                1.0972  0.000060  0.0001    1.0972   
    12. B(H  11,C   3)                1.0965  0.000100 -0.0000    1.0965   
    13. B(H  12,C   3)                1.0971  0.000092  0.0000    1.0972   
    14. B(H  13,C   4)                1.0870 -0.000036  0.0000    1.0870   
    15. B(H  14,C   5)                1.0841 -0.000012 -0.0000    1.0841   
    16. B(H  15,C   2)                1.1100 -0.000051  0.0005    1.1105   
    17. A(C   1,C   0,H   8)          108.84  0.000308   -0.17    108.67   
    18. A(H   7,C   0,H   9)          110.44 -0.000020    0.06    110.50   
    19. A(H   8,C   0,H   9)          107.02 -0.000214    0.08    107.10   
    20. A(H   7,C   0,H   8)          110.49  0.000093   -0.15    110.34   
    21. A(C   1,C   0,H   9)          108.69 -0.000232    0.10    108.79   
    22. A(C   1,C   0,H   7)          111.24  0.000055    0.08    111.32   
    23. A(C   0,C   1,O   6)          119.31 -0.000895    0.15    119.46   
    24. A(C   2,C   1,O   6)          110.92  0.000260    0.01    110.93   
    25. A(C   0,C   1,C   2)          129.77  0.000635   -0.16    129.61   
    26. A(C   4,C   2,H  15)          111.37  0.000344   -0.38    110.98   
    27. A(C   1,C   2,H  15)          106.11  0.000281   -0.32    105.79   
    28. A(C   1,C   2,C   4)          101.62  0.000191   -0.06    101.56   
    29. A(C   3,C   2,H  15)          107.78 -0.000216    0.02    107.81   
    30. A(C   3,C   2,C   4)          116.00 -0.000121    0.18    116.18   
    31. A(C   1,C   2,C   3)          113.53 -0.000416    0.53    114.06   
    32. A(H  11,C   3,H  12)          109.24  0.000117   -0.02    109.22   
    33. A(H  10,C   3,H  12)          109.70  0.000173   -0.03    109.67   
    34. A(C   2,C   3,H  12)          110.32 -0.000141    0.05    110.36   
    35. A(H  10,C   3,H  11)          108.99  0.000163   -0.04    108.94   
    36. A(C   2,C   3,H  11)          108.25 -0.000214    0.08    108.33   
    37. A(C   2,C   3,H  10)          110.31 -0.000097   -0.03    110.28   
    38. A(C   5,C   4,H  13)          126.43 -0.000093    0.08    126.52   
    39. A(C   2,C   4,H  13)          125.37 -0.000016   -0.10    125.27   
    40. A(C   2,C   4,C   5)          108.19  0.000109    0.02    108.21   
    41. A(O   6,C   5,H  14)          113.76 -0.000608   -0.19    113.56   
    42. A(C   4,C   5,H  14)          136.65  0.000269    0.32    136.97   
    43. A(C   4,C   5,O   6)          109.59  0.000339   -0.12    109.47   
    44. A(C   1,O   6,C   5)          109.67 -0.000898    0.16    109.83   
    45. D(O   6,C   1,C   0,H   7)   -177.81  0.000021    1.19   -176.62   
    46. D(O   6,C   1,C   0,H   8)     60.21 -0.000337    1.44     61.65   
    47. D(C   2,C   1,C   0,H   7)      1.89  0.000055    1.09      2.98   
    48. D(C   2,C   1,C   0,H   9)    123.69 -0.000090    1.28    124.97   
    49. D(C   2,C   1,C   0,H   8)   -120.09 -0.000304    1.34   -118.75   
    50. D(C   3,C   2,C   1,O   6)   -124.82  0.000143   -0.89   -125.71   
    51. D(C   3,C   2,C   1,C   0)     55.46  0.000114   -0.79     54.67   
    52. D(H  15,C   2,C   1,C   0)    -62.73  0.000430   -0.92    -63.65   
    53. D(C   4,C   2,C   1,O   6)      0.47 -0.000109   -0.44      0.03   
    54. D(C   4,C   2,C   1,C   0)   -179.25 -0.000137   -0.35   -179.60   
    55. D(H  11,C   3,C   2,C   1)    179.16 -0.000056    0.21    179.36   
    56. D(H  10,C   3,C   2,H  15)     55.55 -0.000081    0.12     55.67   
    57. D(H  10,C   3,C   2,C   4)   -178.85  0.000111   -0.24   -179.09   
    58. D(H  11,C   3,C   2,C   4)     61.98  0.000099   -0.22     61.76   
    59. D(H  10,C   3,C   2,C   1)    -61.67 -0.000045    0.18    -61.49   
    60. D(H  11,C   3,C   2,H  15)    -63.62 -0.000092    0.14    -63.48   
    61. D(H  13,C   4,C   2,C   3)    -56.49 -0.000322    0.84    -55.65   
    62. D(H  13,C   4,C   2,C   1)    179.89  0.000130    0.15    180.04   
    63. D(C   5,C   4,C   2,H  15)   -113.12 -0.000382    0.91   -112.22   
    64. D(C   5,C   4,C   2,C   3)    123.12 -0.000283    1.05    124.17   
    65. D(C   5,C   4,C   2,C   1)     -0.50  0.000169    0.36     -0.14   
    66. D(H  14,C   5,C   4,H  13)     -0.09  0.000019    0.00     -0.09   
    67. D(H  14,C   5,C   4,C   2)   -179.69 -0.000020   -0.20   -179.90   
    68. D(O   6,C   5,C   4,H  13)    179.99 -0.000131   -0.01    179.98   
    69. D(O   6,C   5,C   4,C   2)      0.38 -0.000170   -0.21      0.17   
    70. D(C   1,O   6,C   5,H  14)    179.98 -0.000011   -0.11    179.87   
    71. D(C   1,O   6,C   5,C   4)     -0.08  0.000102   -0.08     -0.16   
    72. D(C   5,O   6,C   1,C   2)     -0.27  0.000016    0.34      0.07   
    73. D(C   5,O   6,C   1,C   0)    179.49  0.000045    0.25    179.74   
    ----------------------------------------------------------------------------

Geometry step timings:
Preparation and reading OPT file:      0.001 s (21.712 %)
Internal coordinates            :      0.000 s ( 0.886 %)
B/P matrices and projection     :      0.001 s (19.699 %)
Hessian update/contruction      :      0.000 s (12.265 %)
Making the step                 :      0.001 s (15.083 %)
Converting the step to Cartesian:      0.000 s ( 2.496 %)
Storing new data                :      0.000 s ( 1.074 %)
Checking convergence            :      0.000 s ( 0.322 %)
Final printing                  :      0.001 s (26.355 %)
Total time                      :      0.004 s

Time for energy+gradient        :     18.305 s
Time for complete geometry iter :     18.502 s

         *************************************************************
         *                GEOMETRY OPTIMIZATION CYCLE   7            *
         *************************************************************
---------------------------------
CARTESIAN COORDINATES (ANGSTROEM)
---------------------------------
  C      0.961271   -0.043133   -0.123257
  C      2.420791    0.109212   -0.166995
  C      3.237519    1.254545   -0.632315
  C      2.889220    2.595514    0.052507
  C      4.626273    0.741649   -0.411567
  C      4.540561   -0.488985    0.097180
  O      3.167186   -0.852406    0.234566
  H      0.457161    0.829371   -0.550212
  H      0.652964   -0.188993    0.924994
  H      0.683247   -0.956348   -0.672653
  H      1.848543    2.871546   -0.159006
  H      3.552001    3.370677   -0.350132
  H      3.038331    2.520480    1.136888
  H      5.539635    1.289319   -0.629515
  H      5.227926   -1.261534    0.422615
  H      3.020214    1.360132   -1.716261

----------------------------
CARTESIAN COORDINATES (A.U.)
----------------------------
  NO LB      ZA    FRAG     MASS         X           Y           Z
   0 C     6.0000    0    12.011    1.816540   -0.081510   -0.232922
   1 C     6.0000    0    12.011    4.574631    0.206381   -0.315575
   2 C     6.0000    0    12.011    6.118024    2.370747   -1.194902
   3 C     6.0000    0    12.011    5.459835    4.904810    0.099225
   4 C     6.0000    0    12.011    8.742389    1.401513   -0.777748
   5 C     6.0000    0    12.011    8.580418   -0.924048    0.183644
   6 O     8.0000    0    15.999    5.985115   -1.610814    0.443266
   7 H     1.0000    0     1.008    0.863909    1.567284   -1.039751
   8 H     1.0000    0     1.008    1.233924   -0.357145    1.747985
   9 H     1.0000    0     1.008    1.291150   -1.807236   -1.271130
  10 H     1.0000    0     1.008    3.493240    5.426436   -0.300477
  11 H     1.0000    0     1.008    6.712309    6.369656   -0.661654
  12 H     1.0000    0     1.008    5.741614    4.763016    2.148408
  13 H     1.0000    0     1.008   10.468394    2.436459   -1.189611
  14 H     1.0000    0     1.008    9.879349   -2.383954    0.798627
  15 H     1.0000    0     1.008    5.707377    2.570278   -3.243263

--------------------------------
INTERNAL COORDINATES (ANGSTROEM)
--------------------------------
 C      0   0   0     0.000000000000     0.00000000     0.00000000
 C      1   0   0     1.468100335790     0.00000000     0.00000000
 C      2   1   0     1.481672945533   129.61078904     0.00000000
 C      3   2   1     1.545474079104   114.03694347    54.66637394
 C      3   2   1     1.496806867700   101.55075107   180.40434155
 C      5   3   2     1.334402170204   108.21874651   359.86671391
 O      2   1   3     1.281821953118   119.45289803   180.39654540
 H      1   2   3     1.094386594350   111.32058962     2.97669802
 H      1   2   3     1.102342148538   108.66957439   241.25496479
 H      1   2   3     1.101405784977   108.79181502   124.97189481
 H      4   3   2     1.097242227077   110.28013413   298.51664780
 H      4   3   2     1.096482495058   108.32849350   179.37114342
 H      4   3   2     1.097153922414   110.36423584    59.84631719
 H      5   3   2     1.087048774500   125.26518593   180.05189637
 H      6   5   3     1.084071172780   136.96558551   180.10927114
 H      3   2   1     1.110544301395   105.79304084   296.35644234

---------------------------
INTERNAL COORDINATES (A.U.)
---------------------------
 C      0   0   0     0.000000000000     0.00000000     0.00000000
 C      1   0   0     2.774307571761     0.00000000     0.00000000
 C      2   1   0     2.799956087098   129.61078904     0.00000000
 C      3   2   1     2.920522756581   114.03694347    54.66637394
 C      3   2   1     2.828555055325   101.55075107   180.40434155
 C      5   3   2     2.521654654196   108.21874651   359.86671391
 O      2   1   3     2.422292443841   119.45289803   180.39654540
 H      1   2   3     2.068090947956   111.32058962     2.97669802
 H      1   2   3     2.083124766614   108.66957439   241.25496479
 H      1   2   3     2.081355295923   108.79181502   124.97189481
 H      4   3   2     2.073487311749   110.28013413   298.51664780
 H      4   3   2     2.072051626299   108.32849350   179.37114342
 H      4   3   2     2.073320440120   110.36423584    59.84631719
 H      5   3   2     2.054224478020   125.26518593   180.05189637
 H      6   5   3     2.048597626233   136.96558551   180.10927114
 H      3   2   1     2.098624589224   105.79304084   296.35644234


           ************************************************************
           *        Program running with 8 parallel MPI-processes     *
           *              working on a common directory               *
           ************************************************************
------------------------------------------------------------------------------
                   ___                                                        
                  /   \      - P O W E R E D   B Y -                         
                 /     \                                                     
                 |  |  |   _    _      __       _____    __    __             
                 |  |  |  | |  | |    /  \     |  _  \  |  |  /  |          
                  \  \/   | |  | |   /    \    | | | |  |  | /  /          
                 / \  \   | |__| |  /  /\  \   | |_| |  |  |/  /          
                |  |  |   |  __  | /  /__\  \  |    /   |      \           
                |  |  |   | |  | | |   __   |  |    \   |  |\   \          
                \     /   | |  | | |  |  |  |  | |\  \  |  | \   \       
                 \___/    |_|  |_| |__|  |__|  |_| \__\ |__|  \__/        
                                                                              
                      - O R C A' S   B I G   F R I E N D -                    
                                      &                                       
                       - I N T E G R A L  F E E D E R -                       
                                                                              
 v1 FN, 2020, v2 2021, v3 2022-2024                                           
------------------------------------------------------------------------------


----------------------
SHARK INTEGRAL PACKAGE
----------------------

Number of atoms                             ...     16
Number of basis functions                   ...    143
Number of shells                            ...     69
Maximum angular momentum                    ...      2
Integral batch strategy                     ... SHARK/LIBINT Hybrid
RI-J (if used) integral strategy            ... SPLIT-RIJ (Revised 2003 algorithm where possible)
Printlevel                                  ...      1
Contraction scheme used                     ... SEGMENTED contraction
Prescreening option                         ... SCHWARTZ
   Thresh                                   ... 1.000e-12
   Tcut                                     ... 1.000e-14
   Tpresel                                  ... 1.000e-14 
Coulomb Range Separation                    ... NOT USED
Exchange Range Separation                   ... NOT USED
Multipole approximations                    ... NOT USED
Finite Nucleus Model                        ... NOT USED
CABS basis                                  ... NOT available
Auxiliary Coulomb fitting basis             ... AVAILABLE
   # of basis functions in Aux-J            ...    442
   # of shells in Aux-J                     ...    150
   Maximum angular momentum in Aux-J        ...      4
Auxiliary J/K fitting basis                 ... NOT available
Auxiliary Correlation fitting basis         ... AVAILABLE
   # of basis functions in Aux-C            ...    462
   # of shells in Aux-C                     ...    166
   Maximum angular momentum in Aux-C        ...      3
Auxiliary 'external' fitting basis          ... NOT available

Checking pre-screening integrals            ... done (  0.0 sec) Dimension = 69
Check shell pair data                       ... done (  0.0 sec)
Shell pair information
Shell pair cut-off parameter TPreSel        ...   1.0e-14
Total number of shell pairs                 ...      2415
Shell pairs after pre-screening             ...      2377
Total number of primitive shell pairs       ...      8503
Primitive shell pairs kept                  ...      6587
          la=0 lb=0:    765 shell pairs
          la=1 lb=0:    881 shell pairs
          la=1 lb=1:    270 shell pairs
          la=2 lb=0:    272 shell pairs
          la=2 lb=1:    161 shell pairs
          la=2 lb=2:     28 shell pairs

Calculating one electron integrals          ... done (  0.0 sec)
Calculating RI/J V-Matrix + Cholesky decomp.... done (  0.0 sec)
Calculating RI/C V-Matrix + Cholesky decomp.... done (  0.0 sec)
Calculating Nuclear repulsion               ... done (  0.0 sec) ENN=    303.915314745333 Eh

Diagonalization of the overlap matrix:
Smallest eigenvalue                        ... 6.381e-04
Time for diagonalization                   ...    0.002 sec
Threshold for overlap eigenvalues          ... 1.000e-07
Number of eigenvalues below threshold      ... 0
Time for construction of square roots      ...    0.002 sec
Total time needed                          ...    0.005 sec

-------------------
DFT GRID GENERATION
-------------------

General Integration Accuracy     IntAcc      ... 4.388
Radial Grid Type                 RadialGrid  ... OptM3 with GC (2021)
Angular Grid (max. ang.)         AngularGrid ... 4 (Lebedev-302)
Angular grid pruning method      GridPruning ... 4 (adaptive)
Weight generation scheme         WeightScheme... mBecke (2022)
Basis function cutoff            BFCut       ... 1.0000e-12
Integration weight cutoff        WCut        ... 1.0000e-14
Partially contracted basis set               ... off
Rotationally invariant grid construction     ... off
Angular grids for H and He will be reduced by one unit

Total number of grid points                  ...    71086
Total number of batches                      ...     1120
Average number of points per batch           ...       63
Average number of grid points per atom       ...     4443

--------------------
COSX GRID GENERATION
--------------------

GRIDX 1
-------
General Integration Accuracy     IntAcc      ... 3.816
Radial Grid Type                 RadialGrid  ... OptM3 with GC (2021)
Angular Grid (max. ang.)         AngularGrid ... 1 (Lebedev-50)
Angular grid pruning method      GridPruning ... 4 (adaptive)
Weight generation scheme         WeightScheme... mBecke (2022)
Basis function cutoff            BFCut       ... 1.0000e-12
Integration weight cutoff        WCut        ... 1.0000e-14
Partially contracted basis set               ... on
Rotationally invariant grid construction     ... off
Angular grids for H and He will be reduced by one unit

Total number of grid points                  ...     9129
Total number of batches                      ...       81
Average number of points per batch           ...      112
Average number of grid points per atom       ...      571
UseSFitting                                  ... on

GRIDX 2
-------
General Integration Accuracy     IntAcc      ... 4.020
Radial Grid Type                 RadialGrid  ... OptM3 with GC (2021)
Angular Grid (max. ang.)         AngularGrid ... 2 (Lebedev-110)
Angular grid pruning method      GridPruning ... 4 (adaptive)
Weight generation scheme         WeightScheme... mBecke (2022)
Basis function cutoff            BFCut       ... 1.0000e-12
Integration weight cutoff        WCut        ... 1.0000e-14
Partially contracted basis set               ... on
Rotationally invariant grid construction     ... off
Angular grids for H and He will be reduced by one unit

Total number of grid points                  ...    19464
Total number of batches                      ...      161
Average number of points per batch           ...      120
Average number of grid points per atom       ...     1216
UseSFitting                                  ... on

GRIDX 3
-------
General Integration Accuracy     IntAcc      ... 4.338
Radial Grid Type                 RadialGrid  ... OptM3 with GC (2021)
Angular Grid (max. ang.)         AngularGrid ... 3 (Lebedev-194)
Angular grid pruning method      GridPruning ... 4 (adaptive)
Weight generation scheme         WeightScheme... mBecke (2022)
Basis function cutoff            BFCut       ... 1.0000e-12
Integration weight cutoff        WCut        ... 1.0000e-14
Partially contracted basis set               ... on
Rotationally invariant grid construction     ... off
Angular grids for H and He will be reduced by one unit

Total number of grid points                  ...    42594
Total number of batches                      ...      342
Average number of points per batch           ...      124
Average number of grid points per atom       ...     2662
UseSFitting                                  ... on
Initializing property integral containers    ... done (  0.0 sec)

SHARK setup successfully completed in   0.7 seconds

Maximum memory used throughout the entire STARTUP-calculation: 19.9 MB


           ************************************************************
           *        Program running with 8 parallel MPI-processes     *
           *              working on a common directory               *
           ************************************************************
Occupation numbers will be reassigned to an Aufbau configuration
             **** ENERGY FILE WAS UPDATED (calc.en.tmp) ****
Finished Guess after   0.2 sec
Maximum memory used throughout the entire GUESS-calculation: 8.8 MB


           ************************************************************
           *        Program running with 8 parallel MPI-processes     *
           *              working on a common directory               *
           ************************************************************
--------------------
CPCM SOLVATION MODEL
--------------------
CPCM parameters:
  Epsilon                                         ...      16.7000
  Refrac                                          ...       1.2750
  Rsolv                                           ...       1.3000
  Surface type                                    ... GAUSSIAN VDW
  Discretization scheme                           ... Constant charge density
    Threshold for H atoms                         ...       5.0000 (charges/Ang^2)
    Threshold for non-H atoms                     ...       5.0000 (charges/Ang^2)
  Epsilon function type                           ...         CPCM
Solvent:                                          ... CUSTOM
Radii:
  Scheme                                          ... Element-dependent radii
  Radius for C  used is    3.8550 Bohr (=   2.0400 Ang.)
  Radius for O  used is    3.4469 Bohr (=   1.8240 Ang.)
  Radius for H  used is    2.4944 Bohr (=   1.3200 Ang.)
Calculating surface                               ...        done! (  0.0s)
Cavity surface points                             ...         1480
Cavity Volume                                     ...     909.7967
Cavity Surface-area                               ...     530.9627
Calculating surface distance matrix               ...        done! (  0.0s)
Performing Cholesky decomposition & store         ...        done! (  0.1s)
Overall time for CPCM initialization              ...                 0.1s

----------------------------------------D-I-I-S--------------------------------------------
Iteration    Energy (Eh)           Delta-E    RMSDP     MaxDP     DIISErr   Damp  Time(sec)
-------------------------------------------------------------------------------------------
               ***  Starting incremental Fock matrix formation  ***
    1    -308.1827839922700036     0.00e+00  7.83e-05  1.29e-03  6.41e-03  0.700   0.6
    2    -308.1828440085299121    -6.00e-05  6.93e-05  1.03e-03  5.25e-03  0.700   0.4
                               ***Turning on AO-DIIS***
    3    -308.1828940361857008    -5.00e-05  5.92e-05  9.56e-04  4.14e-03  0.700   0.4
                              *** Initializing SOSCF ***
---------------------------------------S-O-S-C-F--------------------------------------
Iteration    Energy (Eh)           Delta-E    RMSDP     MaxDP     MaxGrad    Time(sec)
--------------------------------------------------------------------------------------
    4    -308.1829334433389818    -3.94e-05  1.53e-04  2.60e-03  3.10e-03     0.4
               *** Restarting incremental Fock matrix formation ***
    5    -308.1830455790135943    -1.12e-04  1.97e-05  3.07e-04  1.88e-04     0.6
    6    -308.1830469904264760    -1.41e-06  1.32e-05  2.34e-04  6.48e-05     0.5
    7    -308.1830472215105488    -2.31e-07  2.97e-06  6.93e-05  1.74e-05     0.5
    8    -308.1830472338643290    -1.24e-08  1.26e-06  3.38e-05  1.36e-05     0.5
    9    -308.1830472395219545    -5.66e-09  5.22e-07  1.61e-05  4.44e-06     0.4
   10    -308.1830472396101754    -8.82e-11  2.44e-07  7.52e-06  3.74e-06     0.4
                 **** Energy Check signals convergence ****

               *****************************************************
               *                     SUCCESS                       *
               *           SCF CONVERGED AFTER  10 CYCLES          *
               *****************************************************

Recomputing exchange energy using gridx3       ... done (    0.731 sec)
Old exchange energy                            :    -22.360501212 Eh
New exchange energy                            :    -22.360524756 Eh
Exchange energy change after final integration :     -0.000023545 Eh
Total energy after final integration           :   -308.183070784 Eh
             **** ENERGY FILE WAS UPDATED (calc.en.tmp) ****

----------------
TOTAL SCF ENERGY
----------------

Total Energy       :       -308.18307078413892 Eh           -8386.08770 eV

Components:
Nuclear Repulsion  :        303.91531474533309 Eh            8269.95615 eV
Electronic Energy  :       -612.01452823485988 Eh          -16653.76197 eV
One Electron Energy:      -1007.09712748505433 Eh          -27404.50606 eV
Two Electron Energy:        395.08259925019451 Eh           10750.74408 eV
CPCM Dielectric    :         -0.08383375008352 Eh              -2.28123 eV

Virial components:
Potential Energy   :       -613.64967260078220 Eh          -16698.25651 eV
Kinetic Energy     :        305.46660181664333 Eh            8312.16882 eV
Virial Ratio       :          2.00889285097402

DFT components:
N(Alpha)           :       25.999995642312 electrons
N(Beta)            :       25.999995642312 electrons
N(Total)           :       51.999991284624 electrons
E(X)               :      -19.862224923202 Eh       
E(C)               :       -1.266537984665 Eh       
E(XC)              :      -21.128762907867 Eh       

CPCM Solvation Model Properties:
Surface-charge          :         -1.01329473235338
Corrected charge        :         -1.00000000000000
Outlying charge corr.   :          0.00001316846005 Eh               0.00036 eV
Free-energy (cav+disp)  :  This term is not implemented in the current solvation scheme

---------------
SCF CONVERGENCE
---------------

  Last Energy change         ...    8.8221e-11  Tolerance :   1.0000e-09
  Last MAX-Density change    ...    7.5158e-06  Tolerance :   1.0000e-08
  Last RMS-Density change    ...    2.4425e-07  Tolerance :   1.0000e-09
  Last DIIS Error            ...    3.0990e-03  Tolerance :   1.0000e-08
  Last Orbital Gradient      ...    3.7390e-06  Tolerance :   2.0000e-06
  Last Orbital Rotation      ...    3.6676e-06  Tolerance :   2.0000e-06


Total SCF time: 0 days 0 hours 0 min 5 sec 
Finished LeanSCF after   5.6 sec

Maximum memory used throughout the entire LEANSCF-calculation: 16.4 MB


           ************************************************************
           *        Program running with 8 parallel MPI-processes     *
           *              working on a common directory               *
           ************************************************************

------------------------------------------------------------------------------
                                ORCA  MP2 
------------------------------------------------------------------------------

Freezing NCore=14 chemical core electrons

----------------------
RI-MP2 ENERGY+GRADIENT
----------------------
Dimension of the orbital basis            ...  143
Dimension of the AuxC basis               ...  462
Memory devoted to MP2                     ... 8000 MB   
Data format for matrix containers         ... DOUBLE
Compression type for matrix containers    ... UNCOMPRESSED
Overall scaling of the MP2 energy         ...   2.700e-01

-----------------------
SHARK RI TRANSFORMATION
-----------------------

Number of basis functions                ...    143
Number of aux functions                  ...    462
Number of operators                      ...      1
Generation of IJK                        ... YES
Generation of IAK                        ... YES
Generation of ABK                        ... NO
Orbital Range Operator  0:    0-  25 to   26- 142

Aux basis identifier                     ...   AUXC
Contraction scheme used                  ... SEGMENTED
Do orthogonalization                     ... YES
All operator combinations                ... NO
Transpose (ia|K)                         ... NO
Integral generator used                  ... LIBINT
Starting integral generation + trafo... 
Half trafo (segmented) done. Total time =  0.1 sec. integrals=  0.0 sec trafo=  0.0 sec
Integral generation and half transformation done (  0.1 sec)

Reading or making V^(-1/2)          ... done (  0.0 sec)
Sorting IJK integrals               ... done (  0.0 sec)
Sorting IAK integrals               ... done (  0.0 sec)

SHARK RI integral transformation done. Total time =  0.1 sec.

Opening buffers                              ... done
Frozen core precalculation                   ... done

Starting loop over batches of integrals:

Operator 0  - window                       ... (  7- 25)x( 26-142)
Operator 0  - Memory available             ...  8000 MB
Operator 0  - Memory needed per MO         ...   0.4 MB
Operator 0  - Number of orbitals per batch ... 3
Operator 0  - Number of batches            ... 1

OPERATOR  0   PASS   0:  MOs     7 ...    9 +   10 ...   12 +   13 ...   15 +   16 ...   18
                            +   19 ...   21 +   22 ...   24 +   25 ...   25
  Reading integrals       ... ok
  Internal MO   9
Closing buffer GIPV ( 0.01 GB; CompressionRatio= 1.00)
Time spent in pair loops =     0.165 sec
Deleting buffers (Ka|jb) ...done

-----------------------------------------------
 RI-MP2 CORRELATION ENERGY:     -0.324008937 Eh
-----------------------------------------------


---------------------
MP2 DENSITY FORMATION
---------------------

Completing the external part of the density      ... done
Storing the unrelaxed density                    ... done

Re-sorting 3-index density container for op 0    ... done
Computing external part of the Lagrangian        ... done
Calculating the xc-kernel                        ... done
Calculating G(D)                                 ... done
Completing the Lagrangian                        ... done
Solving the Z-vector equations                   ... Using XC Grid                  ... (calc.grid_cpscf.tmp) 
Recalculating density on grid  ... (calc.grho_cpscf0.tmp) done
Calculating the xc-kernel      ... (calc.fxc_cpscf0.tmp) done

-------------------
SHARK CP-SCF DRIVER
-------------------

Dimension of the orbital basis          ...    143
Dimension of the CPSCF-problem          ...   3042
Number of operators                     ...      1
Max. number of iterations               ...    128
Convergence Tolerance                   ... 3.0e-05
Number of perturbations                 ...      1
Perturbation type                       ... REAL

----------------------------
POPLE LINEAR EQUATION SOLVER
----------------------------

  ITERATION   0:   ||err||_max =   5.0526e-02 (   0.4 sec)
  ITERATION   1:   ||err||_max =   1.6856e-02 (   0.4 sec)
  ITERATION   2:   ||err||_max =   8.3807e-03 (   0.4 sec)
  ITERATION   3:   ||err||_max =   1.6378e-03 (   0.4 sec)
  ITERATION   4:   ||err||_max =   7.5170e-04 (   0.4 sec)
  ITERATION   5:   ||err||_max =   1.6542e-04 (   0.4 sec)
  ITERATION   6:   ||err||_max =   6.5296e-05 (   0.4 sec)
  ITERATION   7:   ||err||_max =   1.7446e-05 (   0.4 sec)
done
Finalizing the relaxed density                   ... done
Transforming P to the AO basis                   ... done
Storing the relaxed density                      ... done

------------------------------------
ENERGY WEIGHTED DENSITY FINALIZATION
------------------------------------

Gathering the parts of the W-matrix              ... done
Forming the Z-density                            ... done
Transforming Z to the AO basis                   ... done
Calculating G(Z)                                 ... done
Finalizing the W-matrix                          ... done
Transforming W to the AO basis and storing       ... done

----------------------------------
MP2 DERIVATIVE INTEGRAL GENERATION
----------------------------------

Input SCF Electron Density              ... calc.scfp
Input Correlated Electron Density       ... calc.pmp2re
Input Energy Weighted Density           ... calc.wmp2.tmp

Nuclear repulsion gradient              ... done (  0.0 sec)
HCore & Overlap gradient  (SHARK)       ... done (  0.0 sec)
Two-electron RIJ gradient terms         ... done (  0.2 sec)

-----------------------------------------------------------
MP2 COSX Grid Generation
-----------------------------------------------------------

General Integration Accuracy     IntAcc      ... 4.871
Radial Grid Type                 RadialGrid  ... OptM3 with GC (2021)
Angular Grid (max. ang.)         AngularGrid ... 4 (Lebedev-302)
Angular grid pruning method      GridPruning ... 4 (adaptive)
Weight generation scheme         WeightScheme... mBecke (2022)
Basis function cutoff            BFCut       ... 1.0000e-12
Integration weight cutoff        WCut        ... 1.0000e-14
Partially contracted basis set               ... on
Rotationally invariant grid construction     ... off
Angular grids for H and He will be reduced by one unit

Total number of grid points                  ...    82605
Total number of batches                      ...      651
Average number of points per batch           ...      126
Average number of grid points per atom       ...     5163
UseSFitting                                  ... on
Two-electron COSX gradient terms        ... 
Integration Timings:
Total Time                  =     2.3 sec
Basis fcn evaluation        =     0.0 sec
Density evaluation          =     0.0 sec
A evaluation                =     1.8 sec
A derivative evaluation     =     0.0 sec
S-fit derivative evaluation =     0.0 sec
anal. over. der. evaluation =     0.0 sec
num. over. der. evaluation  =     0.2 sec
K(P) evaluation             =     0.0 sec
finalize                    =     0.0 sec

done (  2.7 sec)
CPCM gradient                           ... done (  0.3 sec)
DFT XC gradient                         ... Exchange-correlation gradient    ... done
done (  0.4 sec)
Empirical dispersion gradient           ... 
-------------------
DISPERSION GRADIENT
-------------------

   1   C   :   -0.000282474   -0.000140947    0.000007483
   2   C   :    0.000533000   -0.000114397    0.000010955
   3   C   :    0.000125133   -0.000012691   -0.000017801
   4   C   :   -0.000003900    0.000245051    0.000019127
   5   C   :   -0.000019883   -0.000111341   -0.000009014
   6   C   :   -0.000257527   -0.000003486   -0.000047247
   7   O   :    0.000084546   -0.000139310    0.000026545
   8   H   :   -0.000135324   -0.000027208   -0.000015348
   9   H   :   -0.000113430   -0.000055385    0.000041857
  10   H   :   -0.000098454   -0.000058240   -0.000011459
  11   H   :   -0.000039854    0.000143902    0.000006739
  12   H   :    0.000002462    0.000134679    0.000002049
  13   H   :   -0.000004421    0.000152064    0.000089662
  14   H   :    0.000127143    0.000007481   -0.000027408
  15   H   :    0.000072067   -0.000068209    0.000025057
  16   H   :    0.000010917    0.000048036   -0.000101197

Difference to translation invariance:
           :   -0.0000000000    0.0000000000   -0.0000000000

Difference to rotation invariance:
           :    0.0000000000    0.0000000000   -0.0000000000

Norm of the Dispersion gradient    ...    0.0008626999
RMS gradient                       ...    0.0001245200
MAX gradient                       ...    0.0005329998
done (  0.0 sec)

-------
TIMINGS
-------

Total time                :    8.665 sec
Integral trafo            :    0.089 sec (  1.0%)
FC preparation            :    0.014 sec (  0.2%)
I/O of integrals          :    0.028 sec (  0.3%)
K(i,j) operators          :    0.023 sec (  0.3%)
T(i,j) pair energies      :    0.005 sec (  0.1%)
V**(-1/2)                 :    0.050 sec (  0.6%)
Gamma(ia|P)               :    0.021 sec (  0.2%)
Gamma-Trafo               :    0.012 sec (  0.1%)
D(virtual)                :    0.001 sec (  0.0%)
D(internal)               :    0.023 sec (  0.3%)
W(virtual)                :    0.002 sec (  0.0%)
W(internal)               :    0.026 sec (  0.3%)
L(virtual)                :    0.060 sec (  0.7%)
L(internal)               :    0.004 sec (  0.0%)
XC kernel                 :    0.014 sec (  0.2%)
G(D)                      :    0.693 sec (  8.0%)
G(Z)                      :    0.663 sec (  7.7%)
Z-vector solution         :    3.054 sec ( 35.2%)
3-index derivative        :    0.090 sec (  1.0%)
2-index derivative        :    0.022 sec (  0.3%)
Fock matrix gradient      :    3.639 sec ( 42.0%)


---------------------------------------
MP2 TOTAL ENERGY:     -308.507079721 Eh
---------------------------------------

The final MP2 gradient
  0:  -0.00035819   0.00039966   0.00039912
  1:   0.00183034  -0.00020771   0.00065398
  2:   0.00045699  -0.00124364  -0.00138839
  3:  -0.00003729   0.00036246   0.00044503
  4:  -0.00080776   0.00080405   0.00012481
  5:   0.00059090   0.00012889  -0.00007128
  6:  -0.00068290   0.00044479   0.00009556
  7:  -0.00021960  -0.00005182  -0.00008035
  8:  -0.00007106  -0.00038211  -0.00009419
  9:   0.00005651  -0.00008644  -0.00015253
 10:  -0.00008242  -0.00013440  -0.00017420
 11:   0.00013946  -0.00002193  -0.00008664
 12:   0.00006815  -0.00006661   0.00006286
 13:  -0.00007848   0.00004560  -0.00002627
 14:  -0.00067248  -0.00048206   0.00021844
 15:  -0.00014022   0.00051558   0.00010100

-----------------------------------
NORM OF THE MP2 GRADIENT:  0.003468
-----------------------------------

Maximum memory used throughout the entire MP2-calculation: 30.6 MB


-------------------------------------------------------------------------------
                          DFT DISPERSION CORRECTION                            
                                                                               
                              DFTD3 V3.1  Rev 1                                
                          USING Becke-Johnson damping                          
-------------------------------------------------------------------------------
-------------------------   ----------------
Dispersion correction           -0.010417114
-------------------------   ----------------


-------------------------   --------------------
FINAL SINGLE POINT ENERGY      -308.517496835383
-------------------------   --------------------

------------------------------------------------------------------------------
                         ORCA GEOMETRY RELAXATION STEP
------------------------------------------------------------------------------

Reading the OPT-File                    .... done
Getting information on internals        .... done
Copying old internal coords+grads       .... done
Making the new internal coordinates     .... (2022 redundants) done
Validating the new internal coordinates .... (2022 redundants) done
Calculating the B-matrix                .... done
Calculating the G,G- and P matrices     .... done
Transforming gradient to internals      .... done
Projecting the internal gradient        .... done
Number of atoms                         ....  16
Number of internal coordinates          ....  73
Current Energy                          ....  -308.517496835 Eh
Current gradient norm                   ....     0.003467681 Eh/bohr
Maximum allowed component of the step   ....  0.300
Current trust radius                    ....  0.300
Updating the Hessian (BFGS)             .... done
Forming the augmented Hessian           .... done
Diagonalizing the augmented Hessian     .... done
Last element of RFO vector              ....  0.994713509
Lowest eigenvalues of augmented Hessian:
 -0.000065607  0.004462241  0.011233626  0.016917509  0.021764247
Length of the computed step             ....  0.103234774
The final length of the internal step   ....  0.103234774
Converting the step to Cartesian space:
 Initial RMS(Int)=    0.0120827164
Transforming coordinates:
 Iter   0:  RMS(Cart)=    0.0175741625 RMS(Int)=    1.4697613021
done
Storing new coordinates                 .... done
The predicted energy change is          ....    -0.000033153
Previously predicted energy change      ....    -0.000034059
Actually observed energy change         ....    -0.000045358
Ratio of predicted to observed change   ....     1.331739028
New trust radius                        ....     0.300000000

                                .--------------------.
          ----------------------|Geometry convergence|-------------------------
          Item                value                   Tolerance       Converged
          ---------------------------------------------------------------------
          Energy change      -0.0000453579            0.0000010000      NO
          RMS gradient        0.0002894699            0.0000300000      NO
          MAX gradient        0.0010555160            0.0001000000      NO
          RMS step            0.0120827164            0.0006000000      NO
          MAX step            0.0424702611            0.0010000000      NO
          ........................................................
          Max(Bonds)      0.0025      Max(Angles)    0.60
          Max(Dihed)        2.43      Max(Improp)    0.00
          ---------------------------------------------------------------------

The optimization has not yet converged - more geometry cycles are needed


    ---------------------------------------------------------------------------
                         Redundant Internal Coordinates
                            (Angstroem and degrees)

        Definition                    Value    dE/dq     Step     New-Value
    ----------------------------------------------------------------------------
     1. B(C   1,C   0)                1.4681  0.000596  0.0000    1.4681   
     2. B(C   2,C   1)                1.4817 -0.000143  0.0008    1.4825   
     3. B(C   3,C   2)                1.5455  0.000228 -0.0023    1.5431   
     4. B(C   4,C   2)                1.4968 -0.000671  0.0011    1.4979   
     5. B(C   5,C   4)                1.3344  0.000565 -0.0002    1.3342   
     6. B(O   6,C   5)                1.4273 -0.000239  0.0002    1.4275   
     7. B(O   6,C   1)                1.2818 -0.001056 -0.0025    1.2794   
     8. B(H   7,C   0)                1.0944  0.000087 -0.0001    1.0943   
     9. B(H   8,C   0)                1.1023 -0.000022  0.0003    1.1027   
    10. B(H   9,C   0)                1.1014  0.000139 -0.0005    1.1009   
    11. B(H  10,C   3)                1.0972  0.000076  0.0000    1.0973   
    12. B(H  11,C   3)                1.0965  0.000091 -0.0000    1.0964   
    13. B(H  12,C   3)                1.0972  0.000091 -0.0000    1.0971   
    14. B(H  13,C   4)                1.0870 -0.000034  0.0000    1.0871   
    15. B(H  14,C   5)                1.0841 -0.000020 -0.0000    1.0841   
    16. B(H  15,C   2)                1.1105 -0.000022  0.0006    1.1112   
    17. A(C   1,C   0,H   8)          108.67  0.000198   -0.23    108.44   
    18. A(H   7,C   0,H   9)          110.50 -0.000139    0.13    110.63   
    19. A(H   8,C   0,H   9)          107.10 -0.000102    0.14    107.23   
    20. A(H   7,C   0,H   8)          110.34  0.000008   -0.23    110.11   
    21. A(C   1,C   0,H   9)          108.79 -0.000339    0.22    109.01   
    22. A(C   1,C   0,H   7)          111.32  0.000357   -0.02    111.30   
    23. A(C   0,C   1,O   6)          119.45 -0.000639    0.23    119.68   
    24. A(C   2,C   1,O   6)          110.94  0.000392   -0.02    110.92   
    25. A(C   0,C   1,C   2)          129.61  0.000247   -0.21    129.40   
    26. A(C   4,C   2,H  15)          110.98  0.000336   -0.54    110.44   
    27. A(C   1,C   2,H  15)          105.79  0.000323   -0.48    105.32   
    28. A(C   1,C   2,C   4)          101.55 -0.000076   -0.06    101.49   
    29. A(C   3,C   2,H  15)          107.81 -0.000270    0.10    107.91   
    30. A(C   3,C   2,C   4)          116.17 -0.000157    0.30    116.47   
    31. A(C   1,C   2,C   3)          114.04 -0.000079    0.60    114.64   
    32. A(H  11,C   3,H  12)          109.22  0.000085   -0.04    109.18   
    33. A(H  10,C   3,H  12)          109.67  0.000169   -0.07    109.60   
    34. A(C   2,C   3,H  12)          110.36 -0.000053    0.05    110.42   
    35. A(H  10,C   3,H  11)          108.95  0.000167   -0.08    108.87   
    36. A(C   2,C   3,H  11)          108.33 -0.000105    0.10    108.43   
    37. A(C   2,C   3,H  10)          110.28 -0.000260    0.03    110.31   
    38. A(C   5,C   4,H  13)          126.52  0.000173    0.06    126.58   
    39. A(C   2,C   4,H  13)          125.27 -0.000025   -0.08    125.18   
    40. A(C   2,C   4,C   5)          108.22 -0.000148    0.02    108.24   
    41. A(O   6,C   5,H  14)          113.56 -0.000815   -0.03    113.54   
    42. A(C   4,C   5,H  14)          136.97  0.000914    0.12    137.08   
    43. A(C   4,C   5,O   6)          109.47 -0.000099   -0.09    109.38   
    44. A(C   1,O   6,C   5)          109.82 -0.000069    0.15    109.97   
    45. D(O   6,C   1,C   0,H   7)   -176.63  0.000020    1.97   -174.65   
    46. D(O   6,C   1,C   0,H   8)     61.65 -0.000351    2.43     64.08   
    47. D(C   2,C   1,C   0,H   7)      2.98  0.000027    1.98      4.96   
    48. D(C   2,C   1,C   0,H   9)    124.97 -0.000145    2.28    127.25   
    49. D(C   2,C   1,C   0,H   8)   -118.75 -0.000343    2.43   -116.31   
    50. D(C   3,C   2,C   1,O   6)   -125.70  0.000159   -1.07   -126.77   
    51. D(C   3,C   2,C   1,C   0)     54.67  0.000155   -1.07     53.59   
    52. D(H  15,C   2,C   1,C   0)    -63.64  0.000320   -1.22    -64.86   
    53. D(C   4,C   2,C   1,O   6)      0.03 -0.000133   -0.42     -0.38   
    54. D(C   4,C   2,C   1,C   0)   -179.60 -0.000137   -0.43   -180.02   
    55. D(H  11,C   3,C   2,C   1)    179.37 -0.000160    0.38    179.75   
    56. D(H  10,C   3,C   2,H  15)     55.67  0.000001    0.20     55.87   
    57. D(H  10,C   3,C   2,C   4)   -179.10  0.000111   -0.22   -179.32   
    58. D(H  11,C   3,C   2,C   4)     61.76  0.000124   -0.21     61.55   
    59. D(H  10,C   3,C   2,C   1)    -61.48 -0.000173    0.37    -61.12   
    60. D(H  11,C   3,C   2,H  15)    -63.48  0.000014    0.22    -63.26   
    61. D(H  13,C   4,C   2,C   3)    -55.64 -0.000154    0.99    -54.65   
    62. D(H  13,C   4,C   2,C   1)   -179.95  0.000093    0.13   -179.82   
    63. D(C   5,C   4,C   2,H  15)   -112.21 -0.000286    1.10   -111.12   
    64. D(C   5,C   4,C   2,C   3)    124.18 -0.000077    1.18    125.36   
    65. D(C   5,C   4,C   2,C   1)     -0.13  0.000170    0.33      0.19   
    66. D(H  14,C   5,C   4,H  13)     -0.08  0.000030    0.01     -0.07   
    67. D(H  14,C   5,C   4,C   2)   -179.89 -0.000047   -0.19   -180.08   
    68. D(O   6,C   5,C   4,H  13)    179.99 -0.000074    0.06    180.06   
    69. D(O   6,C   5,C   4,C   2)      0.18 -0.000151   -0.14      0.05   
    70. D(C   1,O   6,C   5,H  14)    179.89 -0.000012   -0.08    179.81   
    71. D(C   1,O   6,C   5,C   4)     -0.16  0.000066   -0.14     -0.31   
    72. D(C   5,O   6,C   1,C   2)      0.07  0.000052    0.36      0.43   
    73. D(C   5,O   6,C   1,C   0)    179.74  0.000058    0.38    180.12   
    ----------------------------------------------------------------------------

Geometry step timings:
Preparation and reading OPT file:      0.001 s (21.851 %)
Internal coordinates            :      0.000 s ( 0.883 %)
B/P matrices and projection     :      0.001 s (19.738 %)
Hessian update/contruction      :      0.000 s (11.795 %)
Making the step                 :      0.001 s (15.512 %)
Converting the step to Cartesian:      0.000 s ( 2.434 %)
Storing new data                :      0.000 s ( 1.150 %)
Checking convergence            :      0.000 s ( 0.321 %)
Final printing                  :      0.001 s (26.210 %)
Total time                      :      0.004 s

Time for energy+gradient        :     15.853 s
Time for complete geometry iter :     16.067 s

         *************************************************************
         *                GEOMETRY OPTIMIZATION CYCLE   8            *
         *************************************************************
---------------------------------
CARTESIAN COORDINATES (ANGSTROEM)
---------------------------------
  C      0.962130   -0.043643   -0.123561
  C      2.422084    0.104311   -0.168967
  C      3.237525    1.256403   -0.622401
  C      2.886005    2.598572    0.053070
  C      4.627429    0.742785   -0.402998
  C      4.542633   -0.495091    0.087493
  O      3.168788   -0.860489    0.216184
  H      0.460879    0.820975   -0.569320
  H      0.655774   -0.158279    0.929477
  H      0.679015   -0.969137   -0.648252
  H      1.845646    2.872608   -0.162799
  H      3.547960    3.373776   -0.350745
  H      3.031054    2.530357    1.138420
  H      5.539775    1.295513   -0.612477
  H      5.228839   -1.272854    0.402731
  H      3.027308    1.355238   -1.709018

----------------------------
CARTESIAN COORDINATES (A.U.)
----------------------------
  NO LB      ZA    FRAG     MASS         X           Y           Z
   0 C     6.0000    0    12.011    1.818162   -0.082473   -0.233496
   1 C     6.0000    0    12.011    4.577075    0.197120   -0.319301
   2 C     6.0000    0    12.011    6.118035    2.374258   -1.176168
   3 C     6.0000    0    12.011    5.453760    4.910589    0.100287
   4 C     6.0000    0    12.011    8.744574    1.403660   -0.761556
   5 C     6.0000    0    12.011    8.584333   -0.935586    0.165338
   6 O     8.0000    0    15.999    5.988141   -1.626088    0.408528
   7 H     1.0000    0     1.008    0.870935    1.551418   -1.075859
   8 H     1.0000    0     1.008    1.239233   -0.299105    1.756457
   9 H     1.0000    0     1.008    1.283152   -1.831404   -1.225019
  10 H     1.0000    0     1.008    3.487765    5.428442   -0.307645
  11 H     1.0000    0     1.008    6.704673    6.375512   -0.662812
  12 H     1.0000    0     1.008    5.727863    4.781681    2.151303
  13 H     1.0000    0     1.008   10.468657    2.448165   -1.157413
  14 H     1.0000    0     1.008    9.881074   -2.405346    0.761052
  15 H     1.0000    0     1.008    5.720784    2.561029   -3.229576

--------------------------------
INTERNAL COORDINATES (ANGSTROEM)
--------------------------------
 C      0   0   0     0.000000000000     0.00000000     0.00000000
 C      1   0   0     1.468133804559     0.00000000     0.00000000
 C      2   1   0     1.482519313251   129.40127532     0.00000000
 C      3   2   1     1.543127563676   114.62876176    53.58942790
 C      3   2   1     1.497924075972   101.48493868   179.97602363
 C      5   3   2     1.334206753314   108.24040968     0.18858796
 O      2   1   3     1.279354261098   119.67603248   180.38760175
 H      1   2   3     1.094311526652   111.30158504     4.95888437
 H      1   2   3     1.102671847212   108.43901927   243.68822615
 H      1   2   3     1.100906473654   109.00874128   127.25148237
 H      4   3   2     1.097288975853   110.30884968   298.89140873
 H      4   3   2     1.096444624763   108.43339858   179.75979798
 H      4   3   2     1.097123051133   110.41611730    60.18768309
 H      5   3   2     1.087089466078   125.18156277   180.17557070
 H      6   5   3     1.084052086362   137.08225738   179.91453258
 H      3   2   1     1.111168498424   105.31700300   295.13853909

---------------------------
INTERNAL COORDINATES (A.U.)
---------------------------
 C      0   0   0     0.000000000000     0.00000000     0.00000000
 C      1   0   0     2.774370818568     0.00000000     0.00000000
 C      2   1   0     2.801555490294   129.40127532     0.00000000
 C      3   2   1     2.916088485053   114.62876176    53.58942790
 C      3   2   1     2.830666272994   101.48493868   179.97602363
 C      5   3   2     2.521285369791   108.24040968     0.18858796
 O      2   1   3     2.417629181741   119.67603248   180.38760175
 H      1   2   3     2.067949090566   111.30158504     4.95888437
 H      1   2   3     2.083747806816   108.43901927   243.68822615
 H      1   2   3     2.080411734267   109.00874128   127.25148237
 H      4   3   2     2.073575654132   110.30884968   298.89140873
 H      4   3   2     2.071980061812   108.43339858   179.75979798
 H      4   3   2     2.073262101854   110.41611730    60.18768309
 H      5   3   2     2.054301373957   125.18156277   180.17557070
 H      6   5   3     2.048561558131   137.08225738   179.91453258
 H      3   2   1     2.099804150662   105.31700300   295.13853909


           ************************************************************
           *        Program running with 8 parallel MPI-processes     *
           *              working on a common directory               *
           ************************************************************
------------------------------------------------------------------------------
                   ___                                                        
                  /   \      - P O W E R E D   B Y -                         
                 /     \                                                     
                 |  |  |   _    _      __       _____    __    __             
                 |  |  |  | |  | |    /  \     |  _  \  |  |  /  |          
                  \  \/   | |  | |   /    \    | | | |  |  | /  /          
                 / \  \   | |__| |  /  /\  \   | |_| |  |  |/  /          
                |  |  |   |  __  | /  /__\  \  |    /   |      \           
                |  |  |   | |  | | |   __   |  |    \   |  |\   \          
                \     /   | |  | | |  |  |  |  | |\  \  |  | \   \       
                 \___/    |_|  |_| |__|  |__|  |_| \__\ |__|  \__/        
                                                                              
                      - O R C A' S   B I G   F R I E N D -                    
                                      &                                       
                       - I N T E G R A L  F E E D E R -                       
                                                                              
 v1 FN, 2020, v2 2021, v3 2022-2024                                           
------------------------------------------------------------------------------


----------------------
SHARK INTEGRAL PACKAGE
----------------------

Number of atoms                             ...     16
Number of basis functions                   ...    143
Number of shells                            ...     69
Maximum angular momentum                    ...      2
Integral batch strategy                     ... SHARK/LIBINT Hybrid
RI-J (if used) integral strategy            ... SPLIT-RIJ (Revised 2003 algorithm where possible)
Printlevel                                  ...      1
Contraction scheme used                     ... SEGMENTED contraction
Prescreening option                         ... SCHWARTZ
   Thresh                                   ... 1.000e-12
   Tcut                                     ... 1.000e-14
   Tpresel                                  ... 1.000e-14 
Coulomb Range Separation                    ... NOT USED
Exchange Range Separation                   ... NOT USED
Multipole approximations                    ... NOT USED
Finite Nucleus Model                        ... NOT USED
CABS basis                                  ... NOT available
Auxiliary Coulomb fitting basis             ... AVAILABLE
   # of basis functions in Aux-J            ...    442
   # of shells in Aux-J                     ...    150
   Maximum angular momentum in Aux-J        ...      4
Auxiliary J/K fitting basis                 ... NOT available
Auxiliary Correlation fitting basis         ... AVAILABLE
   # of basis functions in Aux-C            ...    462
   # of shells in Aux-C                     ...    166
   Maximum angular momentum in Aux-C        ...      3
Auxiliary 'external' fitting basis          ... NOT available

Checking pre-screening integrals            ... done (  0.0 sec) Dimension = 69
Check shell pair data                       ... done (  0.0 sec)
Shell pair information
Shell pair cut-off parameter TPreSel        ...   1.0e-14
Total number of shell pairs                 ...      2415
Shell pairs after pre-screening             ...      2377
Total number of primitive shell pairs       ...      8503
Primitive shell pairs kept                  ...      6583
          la=0 lb=0:    765 shell pairs
          la=1 lb=0:    881 shell pairs
          la=1 lb=1:    270 shell pairs
          la=2 lb=0:    272 shell pairs
          la=2 lb=1:    161 shell pairs
          la=2 lb=2:     28 shell pairs

Calculating one electron integrals          ... done (  0.0 sec)
Calculating RI/J V-Matrix + Cholesky decomp.... done (  0.0 sec)
Calculating RI/C V-Matrix + Cholesky decomp.... done (  0.0 sec)
Calculating Nuclear repulsion               ... done (  0.0 sec) ENN=    303.879683047832 Eh

Diagonalization of the overlap matrix:
Smallest eigenvalue                        ... 6.384e-04
Time for diagonalization                   ...    0.002 sec
Threshold for overlap eigenvalues          ... 1.000e-07
Number of eigenvalues below threshold      ... 0
Time for construction of square roots      ...    0.002 sec
Total time needed                          ...    0.005 sec

-------------------
DFT GRID GENERATION
-------------------

General Integration Accuracy     IntAcc      ... 4.388
Radial Grid Type                 RadialGrid  ... OptM3 with GC (2021)
Angular Grid (max. ang.)         AngularGrid ... 4 (Lebedev-302)
Angular grid pruning method      GridPruning ... 4 (adaptive)
Weight generation scheme         WeightScheme... mBecke (2022)
Basis function cutoff            BFCut       ... 1.0000e-12
Integration weight cutoff        WCut        ... 1.0000e-14
Partially contracted basis set               ... off
Rotationally invariant grid construction     ... off
Angular grids for H and He will be reduced by one unit

Total number of grid points                  ...    71084
Total number of batches                      ...     1118
Average number of points per batch           ...       63
Average number of grid points per atom       ...     4443

--------------------
COSX GRID GENERATION
--------------------

GRIDX 1
-------
General Integration Accuracy     IntAcc      ... 3.816
Radial Grid Type                 RadialGrid  ... OptM3 with GC (2021)
Angular Grid (max. ang.)         AngularGrid ... 1 (Lebedev-50)
Angular grid pruning method      GridPruning ... 4 (adaptive)
Weight generation scheme         WeightScheme... mBecke (2022)
Basis function cutoff            BFCut       ... 1.0000e-12
Integration weight cutoff        WCut        ... 1.0000e-14
Partially contracted basis set               ... on
Rotationally invariant grid construction     ... off
Angular grids for H and He will be reduced by one unit

Total number of grid points                  ...     9128
Total number of batches                      ...       81
Average number of points per batch           ...      112
Average number of grid points per atom       ...      570
UseSFitting                                  ... on

GRIDX 2
-------
General Integration Accuracy     IntAcc      ... 4.020
Radial Grid Type                 RadialGrid  ... OptM3 with GC (2021)
Angular Grid (max. ang.)         AngularGrid ... 2 (Lebedev-110)
Angular grid pruning method      GridPruning ... 4 (adaptive)
Weight generation scheme         WeightScheme... mBecke (2022)
Basis function cutoff            BFCut       ... 1.0000e-12
Integration weight cutoff        WCut        ... 1.0000e-14
Partially contracted basis set               ... on
Rotationally invariant grid construction     ... off
Angular grids for H and He will be reduced by one unit

Total number of grid points                  ...    19464
Total number of batches                      ...      161
Average number of points per batch           ...      120
Average number of grid points per atom       ...     1216
UseSFitting                                  ... on

GRIDX 3
-------
General Integration Accuracy     IntAcc      ... 4.338
Radial Grid Type                 RadialGrid  ... OptM3 with GC (2021)
Angular Grid (max. ang.)         AngularGrid ... 3 (Lebedev-194)
Angular grid pruning method      GridPruning ... 4 (adaptive)
Weight generation scheme         WeightScheme... mBecke (2022)
Basis function cutoff            BFCut       ... 1.0000e-12
Integration weight cutoff        WCut        ... 1.0000e-14
Partially contracted basis set               ... on
Rotationally invariant grid construction     ... off
Angular grids for H and He will be reduced by one unit

Total number of grid points                  ...    42590
Total number of batches                      ...      342
Average number of points per batch           ...      124
Average number of grid points per atom       ...     2662
UseSFitting                                  ... on
Initializing property integral containers    ... done (  0.0 sec)

SHARK setup successfully completed in   0.7 seconds

Maximum memory used throughout the entire STARTUP-calculation: 19.9 MB


           ************************************************************
           *        Program running with 8 parallel MPI-processes     *
           *              working on a common directory               *
           ************************************************************
Occupation numbers will be reassigned to an Aufbau configuration
             **** ENERGY FILE WAS UPDATED (calc.en.tmp) ****
Finished Guess after   0.1 sec
Maximum memory used throughout the entire GUESS-calculation: 8.8 MB


           ************************************************************
           *        Program running with 8 parallel MPI-processes     *
           *              working on a common directory               *
           ************************************************************
--------------------
CPCM SOLVATION MODEL
--------------------
CPCM parameters:
  Epsilon                                         ...      16.7000
  Refrac                                          ...       1.2750
  Rsolv                                           ...       1.3000
  Surface type                                    ... GAUSSIAN VDW
  Discretization scheme                           ... Constant charge density
    Threshold for H atoms                         ...       5.0000 (charges/Ang^2)
    Threshold for non-H atoms                     ...       5.0000 (charges/Ang^2)
  Epsilon function type                           ...         CPCM
Solvent:                                          ... CUSTOM
Radii:
  Scheme                                          ... Element-dependent radii
  Radius for C  used is    3.8550 Bohr (=   2.0400 Ang.)
  Radius for O  used is    3.4469 Bohr (=   1.8240 Ang.)
  Radius for H  used is    2.4944 Bohr (=   1.3200 Ang.)
Calculating surface                               ...        done! (  0.0s)
Cavity surface points                             ...         1475
Cavity Volume                                     ...     910.0447
Cavity Surface-area                               ...     531.2127
Calculating surface distance matrix               ...        done! (  0.0s)
Performing Cholesky decomposition & store         ...        done! (  0.1s)
Overall time for CPCM initialization              ...                 0.1s

----------------------------------------D-I-I-S--------------------------------------------
Iteration    Energy (Eh)           Delta-E    RMSDP     MaxDP     DIISErr   Damp  Time(sec)
-------------------------------------------------------------------------------------------
               ***  Starting incremental Fock matrix formation  ***
    1    -308.1827223164830230     0.00e+00  9.88e-05  1.92e-03  7.82e-03  0.700   0.6
    2    -308.1828322412685566    -1.10e-04  8.87e-05  1.75e-03  6.40e-03  0.700   0.9
                               ***Turning on AO-DIIS***
    3    -308.1829238827081099    -9.16e-05  7.72e-05  1.59e-03  5.05e-03  0.700   0.4
    4    -308.1829960662158783    -7.22e-05  2.01e-04  4.15e-03  3.78e-03  0.000   0.4
                              *** Initializing SOSCF ***
---------------------------------------S-O-S-C-F--------------------------------------
Iteration    Energy (Eh)           Delta-E    RMSDP     MaxDP     MaxGrad    Time(sec)
--------------------------------------------------------------------------------------
    5    -308.1832014854829822    -2.05e-04  2.02e-05  3.29e-04  4.65e-04     0.4
               *** Restarting incremental Fock matrix formation ***
    6    -308.1832032057685637    -1.72e-06  1.38e-05  2.27e-04  1.43e-04     0.6
    7    -308.1832038577172170    -6.52e-07  9.39e-06  1.73e-04  5.30e-05     0.5
    8    -308.1832039746036571    -1.17e-07  1.87e-06  8.13e-05  1.61e-05     0.5
    9    -308.1832039747648651    -1.61e-10  9.85e-07  3.94e-05  1.59e-05     0.5
                 **** Energy Check signals convergence ****

               *****************************************************
               *                     SUCCESS                       *
               *           SCF CONVERGED AFTER   9 CYCLES          *
               *****************************************************

Recomputing exchange energy using gridx3       ... done (    0.728 sec)
Old exchange energy                            :    -22.361328909 Eh
New exchange energy                            :    -22.361353818 Eh
Exchange energy change after final integration :     -0.000024909 Eh
Total energy after final integration           :   -308.183228884 Eh
             **** ENERGY FILE WAS UPDATED (calc.en.tmp) ****

----------------
TOTAL SCF ENERGY
----------------

Total Energy       :       -308.18322888351736 Eh           -8386.09200 eV

Components:
Nuclear Repulsion  :        303.87968304783215 Eh            8268.98656 eV
Electronic Energy  :       -611.97903258750966 Eh          -16652.79609 eV
One Electron Energy:      -1007.02092977447126 Eh          -27402.43261 eV
Two Electron Energy:        395.04189718696165 Eh           10749.63652 eV
CPCM Dielectric    :         -0.08385443508741 Eh              -2.28180 eV

Virial components:
Potential Energy   :       -613.65538900706576 Eh          -16698.41207 eV
Kinetic Energy     :        305.47216012354841 Eh            8312.32007 eV
Virial Ratio       :          2.00887501093020

DFT components:
N(Alpha)           :       25.999989852062 electrons
N(Beta)            :       25.999989852062 electrons
N(Total)           :       51.999979704124 electrons
E(X)               :      -19.862823692734 Eh       
E(C)               :       -1.266579047706 Eh       
E(XC)              :      -21.129402740440 Eh       

CPCM Solvation Model Properties:
Surface-charge          :         -1.01331217483888
Corrected charge        :         -1.00000000000000
Outlying charge corr.   :          0.00001320169209 Eh               0.00036 eV
Free-energy (cav+disp)  :  This term is not implemented in the current solvation scheme

---------------
SCF CONVERGENCE
---------------

  Last Energy change         ...    1.6121e-10  Tolerance :   1.0000e-09
  Last MAX-Density change    ...    3.9391e-05  Tolerance :   1.0000e-08
  Last RMS-Density change    ...    9.8502e-07  Tolerance :   1.0000e-09
  Last DIIS Error            ...    4.6467e-04  Tolerance :   1.0000e-08
  Last Orbital Gradient      ...    1.5914e-05  Tolerance :   2.0000e-06
  Last Orbital Rotation      ...    1.5676e-05  Tolerance :   2.0000e-06


Total SCF time: 0 days 0 hours 0 min 5 sec 
Finished LeanSCF after   6.0 sec

Maximum memory used throughout the entire LEANSCF-calculation: 16.5 MB


           ************************************************************
           *        Program running with 8 parallel MPI-processes     *
           *              working on a common directory               *
           ************************************************************

------------------------------------------------------------------------------
                                ORCA  MP2 
------------------------------------------------------------------------------

Freezing NCore=14 chemical core electrons

----------------------
RI-MP2 ENERGY+GRADIENT
----------------------
Dimension of the orbital basis            ...  143
Dimension of the AuxC basis               ...  462
Memory devoted to MP2                     ... 8000 MB   
Data format for matrix containers         ... DOUBLE
Compression type for matrix containers    ... UNCOMPRESSED
Overall scaling of the MP2 energy         ...   2.700e-01

-----------------------
SHARK RI TRANSFORMATION
-----------------------

Number of basis functions                ...    143
Number of aux functions                  ...    462
Number of operators                      ...      1
Generation of IJK                        ... YES
Generation of IAK                        ... YES
Generation of ABK                        ... NO
Orbital Range Operator  0:    0-  25 to   26- 142

Aux basis identifier                     ...   AUXC
Contraction scheme used                  ... SEGMENTED
Do orthogonalization                     ... YES
All operator combinations                ... NO
Transpose (ia|K)                         ... NO
Integral generator used                  ... LIBINT
Starting integral generation + trafo... 
Half trafo (segmented) done. Total time =  0.1 sec. integrals=  0.0 sec trafo=  0.0 sec
Integral generation and half transformation done (  0.1 sec)

Reading or making V^(-1/2)          ... done (  0.0 sec)
Sorting IJK integrals               ... done (  0.0 sec)
Sorting IAK integrals               ... done (  0.0 sec)

SHARK RI integral transformation done. Total time =  0.1 sec.

Opening buffers                              ... done
Frozen core precalculation                   ... done

Starting loop over batches of integrals:

Operator 0  - window                       ... (  7- 25)x( 26-142)
Operator 0  - Memory available             ...  8000 MB
Operator 0  - Memory needed per MO         ...   0.4 MB
Operator 0  - Number of orbitals per batch ... 3
Operator 0  - Number of batches            ... 1

OPERATOR  0   PASS   0:  MOs     7 ...    9 +   10 ...   12 +   13 ...   15 +   16 ...   18
                            +   19 ...   21 +   22 ...   24 +   25 ...   25
  Reading integrals       ... ok
  Internal MO   9
Closing buffer GIPV ( 0.01 GB; CompressionRatio= 1.00)
Time spent in pair loops =     0.177 sec
Deleting buffers (Ka|jb) ...done

-----------------------------------------------
 RI-MP2 CORRELATION ENERGY:     -0.323904813 Eh
-----------------------------------------------


---------------------
MP2 DENSITY FORMATION
---------------------

Completing the external part of the density      ... done
Storing the unrelaxed density                    ... done

Re-sorting 3-index density container for op 0    ... done
Computing external part of the Lagrangian        ... done
Calculating the xc-kernel                        ... done
Calculating G(D)                                 ... done
Completing the Lagrangian                        ... done
Solving the Z-vector equations                   ... Using XC Grid                  ... (calc.grid_cpscf.tmp) 
Recalculating density on grid  ... (calc.grho_cpscf0.tmp) done
Calculating the xc-kernel      ... (calc.fxc_cpscf0.tmp) done

-------------------
SHARK CP-SCF DRIVER
-------------------

Dimension of the orbital basis          ...    143
Dimension of the CPSCF-problem          ...   3042
Number of operators                     ...      1
Max. number of iterations               ...    128
Convergence Tolerance                   ... 3.0e-05
Number of perturbations                 ...      1
Perturbation type                       ... REAL

----------------------------
POPLE LINEAR EQUATION SOLVER
----------------------------

  ITERATION   0:   ||err||_max =   5.0230e-02 (   0.4 sec)
  ITERATION   1:   ||err||_max =   1.6703e-02 (   0.4 sec)
  ITERATION   2:   ||err||_max =   8.2803e-03 (   0.4 sec)
  ITERATION   3:   ||err||_max =   1.6163e-03 (   0.4 sec)
  ITERATION   4:   ||err||_max =   7.4323e-04 (   0.4 sec)
  ITERATION   5:   ||err||_max =   1.6335e-04 (   0.4 sec)
  ITERATION   6:   ||err||_max =   6.4564e-05 (   0.4 sec)
  ITERATION   7:   ||err||_max =   1.7278e-05 (   0.4 sec)
done
Finalizing the relaxed density                   ... done
Transforming P to the AO basis                   ... done
Storing the relaxed density                      ... done

------------------------------------
ENERGY WEIGHTED DENSITY FINALIZATION
------------------------------------

Gathering the parts of the W-matrix              ... done
Forming the Z-density                            ... done
Transforming Z to the AO basis                   ... done
Calculating G(Z)                                 ... done
Finalizing the W-matrix                          ... done
Transforming W to the AO basis and storing       ... done

----------------------------------
MP2 DERIVATIVE INTEGRAL GENERATION
----------------------------------

Input SCF Electron Density              ... calc.scfp
Input Correlated Electron Density       ... calc.pmp2re
Input Energy Weighted Density           ... calc.wmp2.tmp

Nuclear repulsion gradient              ... done (  0.0 sec)
HCore & Overlap gradient  (SHARK)       ... done (  0.0 sec)
Two-electron RIJ gradient terms         ... done (  0.2 sec)

-----------------------------------------------------------
MP2 COSX Grid Generation
-----------------------------------------------------------

General Integration Accuracy     IntAcc      ... 4.871
Radial Grid Type                 RadialGrid  ... OptM3 with GC (2021)
Angular Grid (max. ang.)         AngularGrid ... 4 (Lebedev-302)
Angular grid pruning method      GridPruning ... 4 (adaptive)
Weight generation scheme         WeightScheme... mBecke (2022)
Basis function cutoff            BFCut       ... 1.0000e-12
Integration weight cutoff        WCut        ... 1.0000e-14
Partially contracted basis set               ... on
Rotationally invariant grid construction     ... off
Angular grids for H and He will be reduced by one unit

Total number of grid points                  ...    82605
Total number of batches                      ...      653
Average number of points per batch           ...      126
Average number of grid points per atom       ...     5163
UseSFitting                                  ... on
Two-electron COSX gradient terms        ... 
Integration Timings:
Total Time                  =     2.4 sec
Basis fcn evaluation        =     0.0 sec
Density evaluation          =     0.0 sec
A evaluation                =     1.9 sec
A derivative evaluation     =     0.0 sec
S-fit derivative evaluation =     0.0 sec
anal. over. der. evaluation =     0.0 sec
num. over. der. evaluation  =     0.1 sec
K(P) evaluation             =     0.0 sec
finalize                    =     0.0 sec

done (  2.8 sec)
CPCM gradient                           ... done (  0.3 sec)
DFT XC gradient                         ... Exchange-correlation gradient    ... done
done (  0.4 sec)
Empirical dispersion gradient           ... 
-------------------
DISPERSION GRADIENT
-------------------

   1   C   :   -0.000282285   -0.000140782    0.000007609
   2   C   :    0.000528083   -0.000116164    0.000009758
   3   C   :    0.000124417   -0.000012166   -0.000018498
   4   C   :   -0.000003595    0.000248018    0.000019642
   5   C   :   -0.000017906   -0.000111897   -0.000009779
   6   C   :   -0.000254457   -0.000004399   -0.000045544
   7   O   :    0.000084918   -0.000138936    0.000025200
   8   H   :   -0.000135113   -0.000027528   -0.000016207
   9   H   :   -0.000114486   -0.000055446    0.000042545
  10   H   :   -0.000097996   -0.000058044   -0.000010687
  11   H   :   -0.000039742    0.000144009    0.000006432
  12   H   :    0.000002215    0.000134412    0.000001970
  13   H   :   -0.000004632    0.000152030    0.000089545
  14   H   :    0.000127249    0.000007922   -0.000026407
  15   H   :    0.000072047   -0.000068415    0.000024420
  16   H   :    0.000011283    0.000047386   -0.000099999

Difference to translation invariance:
           :    0.0000000000    0.0000000000    0.0000000000

Difference to rotation invariance:
           :    0.0000000000    0.0000000000   -0.0000000000

Norm of the Dispersion gradient    ...    0.0008593996
RMS gradient                       ...    0.0001240436
MAX gradient                       ...    0.0005280831
done (  0.0 sec)

-------
TIMINGS
-------

Total time                :    8.949 sec
Integral trafo            :    0.107 sec (  1.2%)
FC preparation            :    0.015 sec (  0.2%)
I/O of integrals          :    0.032 sec (  0.4%)
K(i,j) operators          :    0.024 sec (  0.3%)
T(i,j) pair energies      :    0.005 sec (  0.1%)
V**(-1/2)                 :    0.057 sec (  0.6%)
Gamma(ia|P)               :    0.022 sec (  0.2%)
Gamma-Trafo               :    0.012 sec (  0.1%)
D(virtual)                :    0.001 sec (  0.0%)
D(internal)               :    0.024 sec (  0.3%)
W(virtual)                :    0.002 sec (  0.0%)
W(internal)               :    0.026 sec (  0.3%)
L(virtual)                :    0.078 sec (  0.9%)
L(internal)               :    0.004 sec (  0.0%)
XC kernel                 :    0.014 sec (  0.2%)
G(D)                      :    0.713 sec (  8.0%)
G(Z)                      :    0.683 sec (  7.6%)
Z-vector solution         :    3.170 sec ( 35.4%)
3-index derivative        :    0.092 sec (  1.0%)
2-index derivative        :    0.021 sec (  0.2%)
Fock matrix gradient      :    3.705 sec ( 41.4%)


---------------------------------------
MP2 TOTAL ENERGY:     -308.507133696 Eh
---------------------------------------

The final MP2 gradient
  0:  -0.00042851   0.00069818   0.00035009
  1:   0.00266414  -0.00298898   0.00154789
  2:  -0.00041499  -0.00035368  -0.00100123
  3:   0.00029418   0.00013543   0.00017432
  4:  -0.00057861   0.00024874   0.00012602
  5:   0.00080709   0.00000668   0.00004911
  6:  -0.00142224   0.00277306  -0.00088928
  7:  -0.00025467  -0.00013455  -0.00002640
  8:  -0.00001254  -0.00029800  -0.00011057
  9:   0.00009648   0.00001295  -0.00029832
 10:  -0.00005579  -0.00010797  -0.00016418
 11:   0.00006489   0.00001793  -0.00002433
 12:   0.00003416   0.00003076   0.00003251
 13:  -0.00011104   0.00013526  -0.00003872
 14:  -0.00072510  -0.00051381   0.00023562
 15:   0.00004014   0.00035980   0.00006584

-----------------------------------
NORM OF THE MP2 GRADIENT:  0.005794
-----------------------------------

Maximum memory used throughout the entire MP2-calculation: 30.7 MB


-------------------------------------------------------------------------------
                          DFT DISPERSION CORRECTION                            
                                                                               
                              DFTD3 V3.1  Rev 1                                
                          USING Becke-Johnson damping                          
-------------------------------------------------------------------------------
-------------------------   ----------------
Dispersion correction           -0.010412187
-------------------------   ----------------


-------------------------   --------------------
FINAL SINGLE POINT ENERGY      -308.517545882815
-------------------------   --------------------

------------------------------------------------------------------------------
                         ORCA GEOMETRY RELAXATION STEP
------------------------------------------------------------------------------

Reading the OPT-File                    .... done
Getting information on internals        .... done
Copying old internal coords+grads       .... done
Making the new internal coordinates     .... (2022 redundants) done
Validating the new internal coordinates .... (2022 redundants) done
Calculating the B-matrix                .... done
Calculating the G,G- and P matrices     .... done
Transforming gradient to internals      .... done
Projecting the internal gradient        .... done
Number of atoms                         ....  16
Number of internal coordinates          ....  73
Current Energy                          ....  -308.517545883 Eh
Current gradient norm                   ....     0.005794157 Eh/bohr
Maximum allowed component of the step   ....  0.300
Current trust radius                    ....  0.300
Updating the Hessian (BFGS)             .... done
Forming the augmented Hessian           .... done
Diagonalizing the augmented Hessian     .... done
Last element of RFO vector              ....  0.972576362
Lowest eigenvalues of augmented Hessian:
 -0.000122836  0.001723973  0.011226158  0.017122185  0.021747355
Length of the computed step             ....  0.239141935
The final length of the internal step   ....  0.239141935
Converting the step to Cartesian space:
 Initial RMS(Int)=    0.0279894464
Transforming coordinates:
 Iter   0:  RMS(Cart)=    0.0418843827 RMS(Int)=    0.7340986373
 Iter   5:  RMS(Cart)=    0.0000000260 RMS(Int)=    0.0000000212
done
Storing new coordinates                 .... done
The predicted energy change is          ....    -0.000064931
Previously predicted energy change      ....    -0.000033153
Actually observed energy change         ....    -0.000049047
Ratio of predicted to observed change   ....     1.479429415
New trust radius                        ....     0.300000000

                                .--------------------.
          ----------------------|Geometry convergence|-------------------------
          Item                value                   Tolerance       Converged
          ---------------------------------------------------------------------
          Energy change      -0.0000490474            0.0000010000      NO
          RMS gradient        0.0004513889            0.0000300000      NO
          MAX gradient        0.0031310876            0.0001000000      NO
          RMS step            0.0279894464            0.0006000000      NO
          MAX step            0.1030803165            0.0010000000      NO
          ........................................................
          Max(Bonds)      0.0044      Max(Angles)    1.03
          Max(Dihed)        5.91      Max(Improp)    0.00
          ---------------------------------------------------------------------

The optimization has not yet converged - more geometry cycles are needed


    ---------------------------------------------------------------------------
                         Redundant Internal Coordinates
                            (Angstroem and degrees)

        Definition                    Value    dE/dq     Step     New-Value
    ----------------------------------------------------------------------------
     1. B(C   1,C   0)                1.4681  0.000558 -0.0006    1.4676   
     2. B(C   2,C   1)                1.4825  0.000176  0.0011    1.4836   
     3. B(C   3,C   2)                1.5431  0.000016 -0.0044    1.5387   
     4. B(C   4,C   2)                1.4979 -0.000310  0.0019    1.4998   
     5. B(C   5,C   4)                1.3342  0.000252 -0.0005    1.3337   
     6. B(O   6,C   5)                1.4274 -0.000357  0.0006    1.4280   
     7. B(O   6,C   1)                1.2794 -0.003131 -0.0023    1.2771   
     8. B(H   7,C   0)                1.0943  0.000016 -0.0001    1.0943   
     9. B(H   8,C   0)                1.1027 -0.000072  0.0008    1.1035   
    10. B(H   9,C   0)                1.1009  0.000111 -0.0011    1.0998   
    11. B(H  10,C   3)                1.0973  0.000057  0.0000    1.0973   
    12. B(H  11,C   3)                1.0964  0.000051 -0.0001    1.0964   
    13. B(H  12,C   3)                1.0971  0.000050 -0.0001    1.0970   
    14. B(H  13,C   4)                1.0871 -0.000013  0.0001    1.0872   
    15. B(H  14,C   5)                1.0841 -0.000026  0.0000    1.0841   
    16. B(H  15,C   2)                1.1112 -0.000040  0.0013    1.1125   
    17. A(C   1,C   0,H   8)          108.44  0.000139   -0.49    107.95   
    18. A(H   7,C   0,H   9)          110.63 -0.000228    0.36    110.98   
    19. A(H   8,C   0,H   9)          107.24  0.000064    0.24    107.47   
    20. A(H   7,C   0,H   8)          110.11 -0.000026   -0.50    109.62   
    21. A(C   1,C   0,H   9)          109.01 -0.000412    0.53    109.54   
    22. A(C   1,C   0,H   7)          111.30  0.000451   -0.13    111.17   
    23. A(C   0,C   1,O   6)          119.68 -0.000084    0.37    120.05   
    24. A(C   2,C   1,O   6)          110.92  0.000302   -0.03    110.89   
    25. A(C   0,C   1,C   2)          129.40 -0.000218   -0.34    129.06   
    26. A(C   4,C   2,H  15)          110.44  0.000209   -1.03    109.41   
    27. A(C   1,C   2,H  15)          105.32  0.000256   -1.00    104.31   
    28. A(C   1,C   2,C   4)          101.48 -0.000307   -0.07    101.42   
    29. A(C   3,C   2,H  15)          107.91 -0.000231    0.23    108.15   
    30. A(C   3,C   2,C   4)          116.45 -0.000132    0.63    117.08   
    31. A(C   1,C   2,C   3)          114.63  0.000263    1.02    115.65   
    32. A(H  11,C   3,H  12)          109.18  0.000003   -0.07    109.11   
    33. A(H  10,C   3,H  12)          109.60  0.000089   -0.15    109.46   
    34. A(C   2,C   3,H  12)          110.42  0.000069    0.07    110.48   
    35. A(H  10,C   3,H  11)          108.87  0.000094   -0.15    108.72   
    36. A(C   2,C   3,H  11)          108.43  0.000019    0.19    108.62   
    37. A(C   2,C   3,H  10)          110.31 -0.000271    0.11    110.41   
    38. A(C   5,C   4,H  13)          126.58  0.000333    0.08    126.66   
    39. A(C   2,C   4,H  13)          125.18 -0.000057   -0.11    125.08   
    40. A(C   2,C   4,C   5)          108.24 -0.000277    0.02    108.27   
    41. A(O   6,C   5,H  14)          113.54 -0.000696    0.08    113.62   
    42. A(C   4,C   5,H  14)          137.08  0.001160    0.01    137.09   
    43. A(C   4,C   5,O   6)          109.38 -0.000464   -0.09    109.29   
    44. A(C   1,O   6,C   5)          109.97  0.000745    0.17    110.14   
    45. D(O   6,C   1,C   0,H   7)   -174.65 -0.000017    4.81   -169.84   
    46. D(O   6,C   1,C   0,H   8)     64.08 -0.000360    5.84     69.91   
    47. D(C   2,C   1,C   0,H   7)      4.96 -0.000006    4.88      9.84   
    48. D(C   2,C   1,C   0,H   9)    127.25 -0.000278    5.60    132.85   
    49. D(C   2,C   1,C   0,H   8)   -116.31 -0.000349    5.91   -110.41   
    50. D(C   3,C   2,C   1,O   6)   -126.77  0.000166   -2.19   -128.96   
    51. D(C   3,C   2,C   1,C   0)     53.59  0.000158   -2.25     51.34   
    52. D(H  15,C   2,C   1,C   0)    -64.86  0.000124   -2.43    -67.29   
    53. D(C   4,C   2,C   1,O   6)     -0.38 -0.000065   -0.85     -1.24   
    54. D(C   4,C   2,C   1,C   0)    179.98 -0.000073   -0.92    179.06   
    55. D(H  11,C   3,C   2,C   1)    179.76 -0.000206    0.87    180.63   
    56. D(H  10,C   3,C   2,H  15)     55.87  0.000080    0.38     56.24   
    57. D(H  10,C   3,C   2,C   4)   -179.32  0.000071   -0.34   -179.67   
    58. D(H  11,C   3,C   2,C   4)     61.55  0.000104   -0.34     61.20   
    59. D(H  10,C   3,C   2,C   1)    -61.11 -0.000240    0.87    -60.24   
    60. D(H  11,C   3,C   2,H  15)    -63.27  0.000114    0.38    -62.88   
    61. D(H  13,C   4,C   2,C   3)    -54.65  0.000033    1.82    -52.82   
    62. D(H  13,C   4,C   2,C   1)   -179.82  0.000010    0.22   -179.61   
    63. D(C   5,C   4,C   2,H  15)   -111.12 -0.000161    2.25   -108.87   
    64. D(C   5,C   4,C   2,C   3)    125.36  0.000080    2.32    127.68   
    65. D(C   5,C   4,C   2,C   1)      0.19  0.000057    0.71      0.90   
    66. D(H  14,C   5,C   4,H  13)     -0.07  0.000020    0.05     -0.02   
    67. D(H  14,C   5,C   4,C   2)    179.91 -0.000027   -0.44    179.47   
    68. D(O   6,C   5,C   4,H  13)   -179.95  0.000008    0.11   -179.84   
    69. D(O   6,C   5,C   4,C   2)      0.04 -0.000039   -0.39     -0.35   
    70. D(C   1,O   6,C   5,H  14)    179.79 -0.000018   -0.15    179.64   
    71. D(C   1,O   6,C   5,C   4)     -0.30 -0.000006   -0.18     -0.48   
    72. D(C   5,O   6,C   1,C   2)      0.43  0.000048    0.67      1.11   
    73. D(C   5,O   6,C   1,C   0)   -179.89  0.000055    0.73   -179.16   
    ----------------------------------------------------------------------------

Geometry step timings:
Preparation and reading OPT file:      0.001 s (21.371 %)
Internal coordinates            :      0.000 s ( 0.863 %)
B/P matrices and projection     :      0.001 s (20.885 %)
Hessian update/contruction      :      0.000 s (10.928 %)
Making the step                 :      0.001 s (16.109 %)
Converting the step to Cartesian:      0.000 s ( 2.375 %)
Storing new data                :      0.000 s ( 1.052 %)
Checking convergence            :      0.000 s ( 0.351 %)
Final printing                  :      0.001 s (26.012 %)
Total time                      :      0.004 s

Time for energy+gradient        :     16.462 s
Time for complete geometry iter :     16.696 s

         *************************************************************
         *                GEOMETRY OPTIMIZATION CYCLE   9            *
         *************************************************************
---------------------------------
CARTESIAN COORDINATES (ANGSTROEM)
---------------------------------
  C      0.964275   -0.043517   -0.125435
  C      2.424377    0.095748   -0.175031
  C      3.238463    1.260020   -0.602834
  C      2.877941    2.602693    0.056669
  C      4.630133    0.744662   -0.385633
  C      4.546559   -0.507574    0.065648
  O      3.171943   -0.877666    0.177813
  H      0.470115    0.797370   -0.621522
  H      0.661804   -0.077513    0.935265
  H      0.670095   -0.999096   -0.583533
  H      1.837966    2.871982   -0.167059
  H      3.537382    3.379603   -0.347722
  H      3.014868    2.545485    1.143632
  H      5.541186    1.306150   -0.577001
  H      5.233349   -1.293698    0.358076
  H      3.042389    1.346395   -1.694495

----------------------------
CARTESIAN COORDINATES (A.U.)
----------------------------
  NO LB      ZA    FRAG     MASS         X           Y           Z
   0 C     6.0000    0    12.011    1.822215   -0.082235   -0.237038
   1 C     6.0000    0    12.011    4.581408    0.180938   -0.330761
   2 C     6.0000    0    12.011    6.119807    2.381093   -1.139192
   3 C     6.0000    0    12.011    5.438521    4.918376    0.107088
   4 C     6.0000    0    12.011    8.749684    1.407208   -0.728740
   5 C     6.0000    0    12.011    8.591751   -0.959177    0.124057
   6 O     8.0000    0    15.999    5.994104   -1.658548    0.336018
   7 H     1.0000    0     1.008    0.888389    1.506811   -1.174505
   8 H     1.0000    0     1.008    1.250629   -0.146478    1.767395
   9 H     1.0000    0     1.008    1.266295   -1.888017   -1.102717
  10 H     1.0000    0     1.008    3.473252    5.427260   -0.315695
[truncated: 677,192 more chars]
