# Supplementary material for: Bro̷nsted Acid-Catalyzed Reduction of Furans
Source: J Am Chem Soc. 2025 Feb 19;147(9):7932–8. doi: 10.1021/jacs.4c18485 (PMC11887439; doi:10.1021/jacs.4c18485)
Supplement: Supplementary file 2 — ja4c18485_si_002.zip [file ja4c18485_si_002.zip › AllCoordinates/23-Dimethyl-Furan/2_3/calc.xyz]

16
Coordinates from ORCA-job calc E -308.518510838950
  C           0.97244526647292     -0.04500721563616     -0.14984230954548
  C           2.42933856579430      0.08638799490955     -0.21839100765763
  C           3.24119812288757      1.27090381386296     -0.58839863590696
  C           2.86149996190411      2.57221552015456      0.14162256027499
  C           4.63345068580354      0.75114832936739     -0.39437779244202
  C           4.55299901805419     -0.52399266649800     -0.01134979054042
  O           3.18097555726266     -0.90731594309520      0.08392627403020
  H           0.51445305740121      0.43734592538522     -1.02493496621877
  H           0.63243133504599      0.51414762915375      0.74046264143302
  H           0.67340492956048     -1.09478172523851     -0.06119574990926
  H           1.82278508971306      2.84525144769134     -0.08364270139610
  H           3.52201723664774      3.37590328838504     -0.20460462564988
  H           2.98071343134828      2.45004794555647      1.22559795381293
  H           5.54501061962593      1.32047232207210     -0.55820752321701
  H           5.25025446885852     -1.31704513085140      0.23419453232541
  H           3.04986735751948      1.41536264378087     -1.67402030419302
