# Supplementary material for: Bro̷nsted Acid-Catalyzed Reduction of Furans
Source: J Am Chem Soc. 2025 Feb 19;147(9):7932–8. doi: 10.1021/jacs.4c18485 (PMC11887439; doi:10.1021/jacs.4c18485)
Supplement: Supplementary file 2 — ja4c18485_si_002.zip [file ja4c18485_si_002.zip › AllCoordinates/23-Dimethyl-Furan/2_3/SP/calc.mpi8.out]

! Job execution by suborca V 10.00 !
Job started from head1.mpi-muelheim.mpg.de, running /hsnfs/software/orca/orca_stable_directory/orca_stable_20240818/orca on xe31th4.mpi-muelheim.mpg.de in /usr/scratch/frank/calc__9295312 (/bin/ksh)
Job execution start: Sun Aug 18 13:00:39 CEST 2024
Shared library path: /hsnfs/software/openmpi-4.1.0/lib:/hsnfs/software/orca/orca_stable_directory/orca_stable_20240818:/hsnfs/software/themis/llvm-14.0.1/lib::/hsnfs/software/cfour-2.1/lib:/hsnfs/software/orca/orca_stable:/usr/users/openmpi-2.0.4/lib:/opt/intel/lib/intel64:/opt/intel/mkl/lib/intel64
SLURM Job ID is: 9295312
SLURM_JOB_NODELIST: xe31th4
Maxcore enforced by SLURM: 9600 MB per core
Expanded nodelist (1 nodes):
xe31th4

                                 *****************
                                 * O   R   C   A *
                                 *****************

                                            #,                                       
                                            ###                                      
                                            ####                                     
                                            #####                                    
                                            ######                                   
                                           ########,                                 
                                     ,,################,,,,,                         
                               ,,#################################,,                 
                          ,,##########################################,,             
                       ,#########################################, ''#####,          
                    ,#############################################,,   '####,        
                  ,##################################################,,,,####,       
                ,###########''''           ''''###############################       
              ,#####''   ,,,,##########,,,,          '''####'''          '####       
            ,##' ,,,,###########################,,,                        '##       
           ' ,,###''''                  '''############,,,                           
         ,,##''                                '''############,,,,        ,,,,,,###''
      ,#''                                            '''#######################'''  
     '                                                          ''''####''''         
             ,#######,   #######,   ,#######,      ##                                
            ,#'     '#,  ##    ##  ,#'     '#,    #''#        ,####,   ,####,        
            ##       ##  ##   ,#'  ##            #'  '#       #'       #'  '#        
            ##       ##  #######   ##           ,######,      #####,   #    #        
            '#,     ,#'  ##    ##  '#,     ,#' ,#      #,     #,   #   #,  ,#        
             '#######'   ##     ##  '#######'  #'      '#     '####' # '####'        


                #########################################################
                #                        -***-                          #
                #          Department of theory and spectroscopy        #
                #                                                       #
                #                      Frank Neese                      #
                #                                                       #
                #     Directorship, Architecture, Infrastructure        #
                #                    SHARK, DRIVERS                     #
                #        Core code/Algorithms in most modules           #
                #                                                       #
                #        Max Planck Institute fuer Kohlenforschung      #
                #                Kaiser Wilhelm Platz 1                 #
                #                 D-45470 Muelheim/Ruhr                 #
                #                      Germany                          #
                #                                                       #
                #                  All rights reserved                  #
                #                        -***-                          #
                #########################################################


                         Program Version 6.0.x  -   STABLE   -
                                (GIT: $c601ac21$)
                ($2024-08-14 11:52:48 +0200 $)

                         (BUILD: $Sun 18 Aug 2024 01:04:00 AM CEST$)


 With contributions from (in alphabetic order):
   Daniel Aravena         : Magnetic Suceptibility
   Michael Atanasov       : Ab Initio Ligand Field Theory (pilot matlab implementation)
   Alexander A. Auer      : GIAO ZORA, VPT2 properties, NMR spectrum
   Ute Becker             : All parallelization in ORCA, NUMFREQ, NUMCALC
   Giovanni Bistoni       : ED, misc. LED, open-shell LED, HFLD
   Martin Brehm           : Molecular dynamics
   Dmytro Bykov           : pre 5.0 version of the SCF Hessian
   Marcos Casanova-Páez   : Triplet and SCS-CIS(D). UHF-(DLPNO)-IP/EA/STEOM-CCSD. UHF-CVS-IP/STEOM-CCSD
   Vijay G. Chilkuri      : MRCI spin determinant printing, contributions to CSF-ICE
   Pauline Colinet        : FMM embedding
   Dipayan Datta          : RHF DLPNO-CCSD density
   Achintya Kumar Dutta   : EOM-CC, STEOM-CC
   Nicolas Foglia         : Exact transition moments, OPA infrastructure, MCD improvements
   Dmitry Ganyushin       : Spin-Orbit,Spin-Spin,Magnetic field MRCI
   Miquel Garcia          : C-PCM and meta-GGA Hessian, CCSD/C-PCM, Gaussian charge scheme
   Tiago L. C. Gouveia    : GS-ROHF, GS-ROCIS
   Yang Guo               : DLPNO-NEVPT2, F12-NEVPT2, CIM, IAO-localization
   Andreas Hansen         : Spin unrestricted coupled pair/coupled cluster methods
   Ingolf Harden          : AUTO-CI MPn and infrastructure 
   Benjamin Helmich-Paris : MC-RPA, TRAH-(SCF,CASSCF), AVAS, COSX integrals, SCF dyn. polar.
   Lee Huntington         : MR-EOM, pCC
   Robert Izsak           : Overlap fitted RIJCOSX, COSX-SCS-MP3, EOM
   Riya Kayal             : Wick's Theorem for AUTO-CI, AUTO-CI UHF-CCSDT
   Emily Kempfer          : AUTO-CI, RHF CISDT and CCSDT
   Christian Kollmar      : KDIIS, OOCD, Brueckner-CCSD(T), CCSD density, CASPT2, CASPT2-K, improved NEVPT2
   Axel Koslowski         : Symmetry handling
   Simone Kossmann        : Meta GGA functionals, TD-DFT gradient, OOMP2, (MP2 Hessian; deprecated post 5.0)
   Lucas Lang             : DCDCAS
   Marvin Lechner         : AUTO-CI (C++ implementation), FIC-MRCC
   Spencer Leger          : CASSCF response
   Dagmar Lenk            : GEPOL surface, SMD, ORCA-2-JSON
   Dimitrios Liakos       : Extrapolation schemes; Compound Job, initial MDCI parallelization
   Dimitrios Manganas     : Further ROCIS development; embedding schemes. LFT, Crystal Embedding
   Dimitrios Pantazis     : SARC Basis sets
   Anastasios Papadopoulos: AUTO-CI, single reference methods and gradients
   Taras Petrenko         : pre 6.0 DFT Hessian and TD-DFT gradient, (ASA, deprecated), ECA, 1-Electron XAS/XES, NRVS
   Peter Pinski           : DLPNO-MP2, DLPNO-MP2 Gradient
   Christoph Reimann      : Effective Core Potentials
   Marius Retegan         : Local ZFS, SOC
   Christoph Riplinger    : Optimizer, TS searches, QM/MM, DLPNO-CCSD(T), (RO)-DLPNO pert. Triples
   Michael Roemelt        : Original ROCIS implementation
   Masaaki Saitow         : Open-shell DLPNO-CCSD energy and density
   Barbara Sandhoefer     : DKH picture change effects
   Kantharuban Sivalingam : CASSCF convergence/infrastructure, NEVPT2 and variants, FIC-MRCI
   Bernardo de Souza      : ESD, SOC TD-DFT
   Georgi Stoychev        : AutoAux, RI-MP2 NMR, DLPNO-MP2 response, X2C
   Van Anh Tran           : RI-MP2 g-tensors
   Willem Van den Heuvel  : Paramagnetic NMR
   Zikuan Wang            : NOTCH, Electric field optimization 
   Frank Wennmohs         : Technical directorship and infrastructure
   Hang Xu                : AUTO-CI-Response properties 


 We gratefully acknowledge several colleagues who have allowed us to
 interface, adapt or use parts of their codes:
   Stefan Grimme, W. Hujo, H. Kruse, P. Pracht,  : VdW corrections, initial TS optimization,
                  C. Bannwarth, S. Ehlert,         DFT functionals, gCP, sTDA/sTD-DF
                  L. Wittmann, M. Mueller
   Ed Valeev, F. Pavosevic, A. Kumar             : LibInt (2-el integral package), F12 methods
   Garnet Chan, S. Sharma, J. Yang, R. Olivares  : DMRG
   Ulf Ekstrom                                   : XCFun DFT Library
   Mihaly Kallay                                 : mrcc  (arbitrary order and MRCC methods)
   Frank Weinhold                                : gennbo (NPA and NBO analysis)
   Simon Mueller                                 : openCOSMO-RS
   Christopher J. Cramer and Donald G. Truhlar   : smd solvation model
   Lars Goerigk                                  : TD-DFT with DH, B97 family of functionals
   V. Asgeirsson, H. Jonsson                     : NEB implementation
   FAccTs GmbH                                   : IRC, NEB, NEB-TS, DLPNO-Multilevel, CI-OPT
                                                   MM, QMMM, 2- and 3-layer-ONIOM, Crystal-QMMM,
                                                   LR-CPCM, SF, NACMEs, symmetry and pop. for TD-DFT,
                                                   nearIR, NL-DFT gradient (VV10), updates on ESD,
                                                   ML-optimized integration grids, MBIS, APM,
                                                   GOAT, DOCKER, SOLVATOR, interface openCOSMO-RS
   S Lehtola, MJT Oliveira, MAL Marques          : LibXC Library
   Liviu Ungur et al                             : ANISO software


 Your calculation uses the libint2 library for the computation of 2-el integrals
 For citations please refer to: http://libint.valeyev.net

 Your ORCA version has been built with support for libXC version: 6.2.2
 For citations please refer to: https://libxc.gitlab.io

 This ORCA versions uses:
   CBLAS   interface :  Fast vector & matrix operations
   LAPACKE interface :  Fast linear algebra routines
   SCALAPACK package :  Parallel linear algebra routines
   Shared memory     :  Shared parallel matrices
   BLAS/LAPACK       :  OpenBLAS 0.3.26  USE64BITINT DYNAMIC_ARCH NO_AFFINITY Haswell SINGLE_THREADED
        Core in use  :  Haswell
   Copyright (c) 2011-2014, The OpenBLAS Project


NOTE: MaxCore=8000 MB was set to SCF,MP2,MDCI,CIPSI,MRCI and CIS
      => If you want to overwrite this, your respective input block should be placed after the MaxCore statement


***************************************
The coordinates will be read from file: calc.xyz
***************************************


================================================================================

----- Orbital basis set information -----
Your calculation utilizes the basis: def2-TZVPP
   F. Weigend and R. Ahlrichs, Phys. Chem. Chem. Phys. 7, 3297 (2005).

----- AuxC basis set information -----
Your calculation utilizes the auxiliary basis: def2-TZVPP/C
  H-La, Hf-Rn : A. Hellweg, C. Hattig, S. Hofener and W. Klopper, Theor. Chem. Acc. 117, 587 (2007).
        Ce-Lu : J. Chmela and M. E. Harding, Mol. Phys. (2018).

================================================================================
                                        WARNINGS
                       Please study these warnings very carefully!
================================================================================


WARNING: Post HF methods need fully converged wavefunctions
  ===> : Setting SCFConvForced true
         You can overwrite this default with %scf ConvForced false 


WARNING: MDCI localization with Augmented Hessian Foster-Boys
  ===> : Switching off randomization!

================================================================================
                                       INPUT FILE
================================================================================
NAME = calc.inp
|  1> ! DLPNO-CCSD(T) def2-TZVPP def2-TZVPP/C
|  2> 
|  3> %cpcm
|  4> epsilon 16.7                    # Dielectric constant
|  5> refrac 1.275
|  6> SURFACETYPE VDW_GAUSSIAN
|  7> end
|  8> 
|  9> %PAL NPROCS 8 END
| 10> 
| 11> %maxcore 8000
| 12> 
| 13> * xyzfile 1 1 calc.xyz 
| 14> 
| 15>                          ****END OF INPUT****
================================================================================

                       ****************************
                       * Single Point Calculation *
                       ****************************

---------------------------------
CARTESIAN COORDINATES (ANGSTROEM)
---------------------------------
  C      0.972445   -0.045007   -0.149842
  C      2.429339    0.086388   -0.218391
  C      3.241198    1.270904   -0.588399
  C      2.861500    2.572216    0.141623
  C      4.633451    0.751148   -0.394378
  C      4.552999   -0.523993   -0.011350
  O      3.180976   -0.907316    0.083926
  H      0.514453    0.437346   -1.024935
  H      0.632431    0.514148    0.740463
  H      0.673405   -1.094782   -0.061196
  H      1.822785    2.845251   -0.083643
  H      3.522017    3.375903   -0.204605
  H      2.980713    2.450048    1.225598
  H      5.545011    1.320472   -0.558208
  H      5.250254   -1.317045    0.234195
  H      3.049867    1.415363   -1.674020

----------------------------
CARTESIAN COORDINATES (A.U.)
----------------------------
  NO LB      ZA    FRAG     MASS         X           Y           Z
   0 C     6.0000    0    12.011    1.837655   -0.085051   -0.283161
   1 C     6.0000    0    12.011    4.590785    0.163250   -0.412699
   2 C     6.0000    0    12.011    6.124977    2.401660   -1.111912
   3 C     6.0000    0    12.011    5.407451    4.860783    0.267628
   4 C     6.0000    0    12.011    8.755953    1.419465   -0.745266
   5 C     6.0000    0    12.011    8.603921   -0.990203   -0.021448
   6 O     8.0000    0    15.999    6.011173   -1.714579    0.158598
   7 H     1.0000    0     1.008    0.972175    0.826464   -1.936846
   8 H     1.0000    0     1.008    1.195122    0.971598    1.399272
   9 H     1.0000    0     1.008    1.272551   -2.068838   -0.115643
  10 H     1.0000    0     1.008    3.444565    5.376746   -0.158062
  11 H     1.0000    0     1.008    6.655648    6.379533   -0.386647
  12 H     1.0000    0     1.008    5.632732    4.629920    2.316044
  13 H     1.0000    0     1.008   10.478551    2.495331   -1.054859
  14 H     1.0000    0     1.008    9.921543   -2.488855    0.442564
  15 H     1.0000    0     1.008    5.763414    2.674648   -3.163440

--------------------------------
INTERNAL COORDINATES (ANGSTROEM)
--------------------------------
 C      0   0   0     0.000000000000     0.00000000     0.00000000
 C      1   0   0     1.464411728639     0.00000000     0.00000000
 C      2   1   0     1.482936044055   128.90316136     0.00000000
 C      3   2   1     1.539647296383   114.94817594    49.67579369
 C      3   2   1     1.498718469329   101.49394408   177.50074178
 C      5   3   2     1.333854370020   108.22075421     1.27556455
 O      2   1   3     1.282108194404   120.17621570   178.97261414
 H      1   2   3     1.099185413835   109.74808624    43.27770666
 H      1   2   3     1.104946387728   107.36460857   287.40186593
 H      1   2   3     1.095130063804   111.18991383   167.49318490
 H      4   3   2     1.097370330177   110.26691334   299.15393599
 H      4   3   2     1.096389695004   108.73892201   179.88581043
 H      4   3   2     1.097332867172   110.33370577    60.20219607
 H      5   3   2     1.087157533343   125.29559170   180.28054325
 H      6   5   3     1.084153766486   136.51395800   179.07793555
 H      3   2   1     1.111777955335   104.66762211   291.25012873

---------------------------
INTERNAL COORDINATES (A.U.)
---------------------------
 C      0   0   0     0.000000000000     0.00000000     0.00000000
 C      1   0   0     2.767337114429     0.00000000     0.00000000
 C      2   1   0     2.802342997384   128.90316136     0.00000000
 C      3   2   1     2.909511732997   114.94817594    49.67579369
 C      3   2   1     2.832167458882   101.49394408   177.50074178
 C      5   3   2     2.520619461872   108.22075421     1.27556455
 O      2   1   3     2.422833361479   120.17621570   178.97261414
 H      1   2   3     2.077159402549   109.74808624    43.27770666
 H      1   2   3     2.088046065472   107.36460857   287.40186593
 H      1   2   3     2.069495901613   111.18991383   167.49318490
 H      4   3   2     2.073729391525   110.26691334   299.15393599
 H      4   3   2     2.071876259611   108.73892201   179.88581043
 H      4   3   2     2.073658596706   110.33370577    60.20219607
 H      5   3   2     2.054430002448   125.29559170   180.28054325
 H      6   5   3     2.048753705717   136.51395800   179.07793555
 H      3   2   1     2.100955857315   104.66762211   291.25012873

---------------------
BASIS SET INFORMATION
---------------------
There are 3 groups of distinct atoms

 Group   1 Type C   : 11s6p2d1f contracted to 5s3p2d1f pattern {62111/411/11/1}
 Group   2 Type O   : 11s6p2d1f contracted to 5s3p2d1f pattern {62111/411/11/1}
 Group   3 Type H   : 5s2p1d contracted to 3s2p1d pattern {311/11/1}

Atom   0C    basis set group =>   1
Atom   1C    basis set group =>   1
Atom   2C    basis set group =>   1
Atom   3C    basis set group =>   1
Atom   4C    basis set group =>   1
Atom   5C    basis set group =>   1
Atom   6O    basis set group =>   2
Atom   7H    basis set group =>   3
Atom   8H    basis set group =>   3
Atom   9H    basis set group =>   3
Atom  10H    basis set group =>   3
Atom  11H    basis set group =>   3
Atom  12H    basis set group =>   3
Atom  13H    basis set group =>   3
Atom  14H    basis set group =>   3
Atom  15H    basis set group =>   3
---------------------------------
AUXILIARY/C BASIS SET INFORMATION
---------------------------------
There are 3 groups of distinct atoms

 Group   1 Type C   : 8s6p5d3f1g contracted to 8s6p4d3f1g pattern {11111111/111111/2111/111/1}
 Group   2 Type O   : 8s6p5d3f1g contracted to 8s6p4d3f1g pattern {11111111/111111/2111/111/1}
 Group   3 Type H   : 4s3p2d1f contracted to 4s3p2d1f pattern {1111/111/11/1}

Atom   0C    basis set group =>   1
Atom   1C    basis set group =>   1
Atom   2C    basis set group =>   1
Atom   3C    basis set group =>   1
Atom   4C    basis set group =>   1
Atom   5C    basis set group =>   1
Atom   6O    basis set group =>   2
Atom   7H    basis set group =>   3
Atom   8H    basis set group =>   3
Atom   9H    basis set group =>   3
Atom  10H    basis set group =>   3
Atom  11H    basis set group =>   3
Atom  12H    basis set group =>   3
Atom  13H    basis set group =>   3
Atom  14H    basis set group =>   3
Atom  15H    basis set group =>   3


           ************************************************************
           *        Program running with 8 parallel MPI-processes     *
           *              working on a common directory               *
           ************************************************************
------------------------------------------------------------------------------
                             ORCA STARTUP CALCULATIONS
------------------------------------------------------------------------------
------------------------------------------------------------------------------
                   ___                                                        
                  /   \      - P O W E R E D   B Y -                         
                 /     \                                                     
                 |  |  |   _    _      __       _____    __    __             
                 |  |  |  | |  | |    /  \     |  _  \  |  |  /  |          
                  \  \/   | |  | |   /    \    | | | |  |  | /  /          
                 / \  \   | |__| |  /  /\  \   | |_| |  |  |/  /          
                |  |  |   |  __  | /  /__\  \  |    /   |      \           
                |  |  |   | |  | | |   __   |  |    \   |  |\   \          
                \     /   | |  | | |  |  |  |  | |\  \  |  | \   \       
                 \___/    |_|  |_| |__|  |__|  |_| \__\ |__|  \__/        
                                                                              
                      - O R C A' S   B I G   F R I E N D -                    
                                      &                                       
                       - I N T E G R A L  F E E D E R -                       
                                                                              
 v1 FN, 2020, v2 2021, v3 2022-2024                                           
------------------------------------------------------------------------------


----------------------
SHARK INTEGRAL PACKAGE
----------------------

Number of atoms                             ...     16
Number of basis functions                   ...    343
Number of shells                            ...    131
Maximum angular momentum                    ...      3
Integral batch strategy                     ... SHARK/LIBINT Hybrid
RI-J (if used) integral strategy            ... SPLIT-RIJ (Revised 2003 algorithm where possible)
Printlevel                                  ...      1
Contraction scheme used                     ... SEGMENTED contraction
Prescreening option                         ... SCHWARTZ
   Thresh                                   ... 1.000e-10
   Tcut                                     ... 1.000e-11
   Tpresel                                  ... 1.000e-11 
Coulomb Range Separation                    ... NOT USED
Exchange Range Separation                   ... NOT USED
Multipole approximations                    ... NOT USED
Finite Nucleus Model                        ... NOT USED
CABS basis                                  ... NOT available
Auxiliary Coulomb fitting basis             ... NOT available
Auxiliary J/K fitting basis                 ... NOT available
Auxiliary Correlation fitting basis         ... AVAILABLE
   # of basis functions in Aux-C            ...    802
   # of shells in Aux-C                     ...    244
   Maximum angular momentum in Aux-C        ...      4
Auxiliary 'external' fitting basis          ... NOT available

Checking pre-screening integrals            ... done (  0.0 sec) Dimension = 131
Check shell pair data                       ... done (  0.0 sec)
Shell pair information
Shell pair cut-off parameter TPreSel        ...   1.0e-11
Total number of shell pairs                 ...      8646
Shell pairs after pre-screening             ...      7969
Total number of primitive shell pairs       ...     22759
Primitive shell pairs kept                  ...     16467
          la=0 lb=0:   1768 shell pairs
          la=1 lb=0:   2238 shell pairs
          la=1 lb=1:    737 shell pairs
          la=2 lb=0:   1282 shell pairs
          la=2 lb=1:    834 shell pairs
          la=2 lb=2:    248 shell pairs
          la=3 lb=0:    414 shell pairs
          la=3 lb=1:    262 shell pairs
          la=3 lb=2:    158 shell pairs
          la=3 lb=3:     28 shell pairs

Calculating one electron integrals          ... done (  0.0 sec)
Calculating RI/C V-Matrix + Cholesky decomp.... done (  0.1 sec)
Calculating Nuclear repulsion               ... done (  0.0 sec) ENN=    303.896040215951 Eh

Diagonalization of the overlap matrix:
Smallest eigenvalue                        ... 3.836e-05
Time for diagonalization                   ...    0.020 sec
Threshold for overlap eigenvalues          ... 1.000e-07
Number of eigenvalues below threshold      ... 0
Time for construction of square roots      ...    0.041 sec
Total time needed                          ...    0.062 sec

-------------------
DFT GRID GENERATION
-------------------

General Integration Accuracy     IntAcc      ... 4.388
Radial Grid Type                 RadialGrid  ... OptM3 with GC (2021)
Angular Grid (max. ang.)         AngularGrid ... 4 (Lebedev-302)
Angular grid pruning method      GridPruning ... 4 (adaptive)
Weight generation scheme         WeightScheme... mBecke (2022)
Basis function cutoff            BFCut       ... 1.0000e-10
Integration weight cutoff        WCut        ... 1.0000e-14
Partially contracted basis set               ... off
Rotationally invariant grid construction     ... off
Angular grids for H and He will be reduced by one unit

Total number of grid points                  ...    71084
Total number of batches                      ...     1118
Average number of points per batch           ...       63
Average number of grid points per atom       ...     4443
Initializing property integral containers    ... done (  0.0 sec)

SHARK setup successfully completed in   0.9 seconds

Maximum memory used throughout the entire STARTUP-calculation: 27.0 MB


           ************************************************************
           *        Program running with 8 parallel MPI-processes     *
           *              working on a common directory               *
           ************************************************************
-------------------------------------------------------------------------------
                                 ORCA GUESS
                   Start orbitals & Density for SCF / CASSCF
-------------------------------------------------------------------------------

------------
SCF SETTINGS
------------
Hamiltonian:
 Ab initio Hamiltonian  Method          .... Hartree-Fock(GTOs)


General Settings:
 Integral files         IntName         .... calc
 Hartree-Fock type      HFTyp           .... RHF
 Total Charge           Charge          ....    1
 Multiplicity           Mult            ....    1
 Number of Electrons    NEL             ....   52
 Basis Dimension        Dim             ....  343
 Nuclear Repulsion      ENuc            ....    303.8960402160 Eh

Convergence Acceleration:
 AO-DIIS                CNVDIIS         .... on
   Start iteration      DIISMaxIt       ....    12
   Startup error        DIISStart       ....  0.200000
   # of expansion vecs  DIISMaxEq       ....     5
   Bias factor          DIISBfac        ....   1.050
   Max. coefficient     DIISMaxC        ....  10.000
 MO-DIIS                CNVKDIIS        .... off
 Trust-Rad. Augm. Hess. CNVTRAH         .... auto
   Auto Start mean grad. ratio tolernc. ....  1.125000
   Auto Start start iteration           ....    50
   Auto Start num. interpolation iter.  ....    10
   Max. Number of Micro iterations      ....    24
   Max. Number of Macro iterations      .... Maxiter - #DIIS iter
   Number of Davidson start vectors     ....     2
   Converg. threshold    (grad. norm)   ....   5.000e-05
   Grad. Scal. Fac. for Micro threshold ....   0.100
   Minimum threshold for Micro iter.    ....   1.000e-02
   NR start threshold (gradient norm)   ....   1.000e-04
   Initial trust radius                 ....   0.400
   Minimum AH scaling param. (alpha)    ....   1.000
   Maximum AH scaling param. (alpha)    .... 1000.000
   Quad. conv. algorithm                .... NR
   White noise on init. David. guess    .... on
   Maximum white noise                  ....   0.010
   Pseudo random numbers                .... off
   Inactive MOs                         .... canonical
   Orbital update algorithm             .... Taylor
   Preconditioner                       .... Diag
   Full preconditioner red. dimension   ....   250
 SOSCF                  CNVSOSCF        .... on
   Start iteration      SOSCFMaxIt      ....   150
   Startup grad/error   SOSCFStart      ....  0.003300
   Hessian update       SOSCFHessUp     .... L-BFGS
 Level Shifting         CNVShift        .... on
   Level shift para.    LevelShift      ....    0.2500
   Turn off err/grad.   ShiftErr        ....    0.0010
 Zerner damping         CNVZerner       .... off
 Static damping         CNVDamp         .... on
   Fraction old density DampFac         ....    0.7000
   Max. Damping (<1)    DampMax         ....    0.9800
   Min. Damping (>=0)   DampMin         ....    0.0000
   Turn off err/grad.   DampErr         ....    0.1000

SCF Procedure:
 Maximum # iterations   MaxIter         ....   125
 SCF integral mode      SCFMode         .... Direct
   Integral package                     .... SHARK and LIBINT hybrid scheme
 Reset frequency        DirectResetFreq ....    20
 Integral Threshold     Thresh          ....  1.000e-10 Eh
 Primitive CutOff       TCut            ....  1.000e-11 Eh

Convergence Tolerance:
 Convergence Check Mode ConvCheckMode   .... Total+1el-Energy
 Convergence forced     ConvForced      .... 1
 Energy Change          TolE            ....  1.000e-06 Eh
 1-El. energy change                    ....  1.000e-03 Eh
 Orbital Gradient       TolG            ....  5.000e-05
 Orbital Rotation angle TolX            ....  5.000e-05
 DIIS Error             TolErr          ....  1.000e-06

------------------------------
INITIAL GUESS: MODEL POTENTIAL
------------------------------
Loading Hartree-Fock densities                     ... done
Calculating cut-offs                               ... done
Initializing the effective Hamiltonian             ... done
Setting up the integral package (SHARK)            ... done
Starting the Coulomb interaction                   ... done (   0.1 sec)
Making the grid                                    ... done (   0.1 sec)
Mapping shells                                     ... done
Starting the XC term evaluation                    ... done (   0.0 sec)
Transforming the Hamiltonian                       ... done (   0.0 sec)
Diagonalizing the Hamiltonian                      ... done (   0.0 sec)
Back transforming the eigenvectors                 ... done (   0.0 sec)
Now organizing SCF variables                       ... done
                      ------------------
                      INITIAL GUESS DONE (   0.3 sec)
                      ------------------
             **** ENERGY FILE WAS UPDATED (calc.en.tmp) ****
Finished Guess after   0.6 sec
Maximum memory used throughout the entire GUESS-calculation: 18.6 MB


           ************************************************************
           *        Program running with 8 parallel MPI-processes     *
           *              working on a common directory               *
           ************************************************************

-------------------------------------------------------------------------------------------
                                      ORCA LEAN-SCF
                              memory conserving SCF solver
-------------------------------------------------------------------------------------------

--------------------
CPCM SOLVATION MODEL
--------------------
CPCM parameters:
  Epsilon                                         ...      16.7000
  Refrac                                          ...       1.2750
  Rsolv                                           ...       1.3000
  Surface type                                    ... GAUSSIAN VDW
  Discretization scheme                           ... Constant charge density
    Threshold for H atoms                         ...       5.0000 (charges/Ang^2)
    Threshold for non-H atoms                     ...       5.0000 (charges/Ang^2)
  Epsilon function type                           ...         CPCM
Solvent:                                          ... CUSTOM
Radii:
  Scheme                                          ... Element-dependent radii
  Radius for C  used is    3.8550 Bohr (=   2.0400 Ang.)
  Radius for O  used is    3.4469 Bohr (=   1.8240 Ang.)
  Radius for H  used is    2.4944 Bohr (=   1.3200 Ang.)
Calculating surface                               ...        done! (  0.0s)
Cavity surface points                             ...         1474
Cavity Volume                                     ...     911.7560
Cavity Surface-area                               ...     533.1467
Calculating surface distance matrix               ...        done! (  0.0s)
Performing Cholesky decomposition & store         ...        done! (  0.1s)
Overall time for CPCM initialization              ...                 0.2s

----------------------------------------D-I-I-S--------------------------------------------
Iteration    Energy (Eh)           Delta-E    RMSDP     MaxDP     DIISErr   Damp  Time(sec)
-------------------------------------------------------------------------------------------
               ***  Starting incremental Fock matrix formation  ***
    1    -306.9784403914869131     0.00e+00  8.39e-04  3.13e-02  3.08e-01  0.700   5.7
    2    -307.0669259309641461    -8.85e-02  6.43e-04  2.31e-02  2.23e-01  0.700   5.3
                               ***Turning on AO-DIIS***
    3    -307.1228193268207747    -5.59e-02  4.49e-04  1.35e-02  1.61e-01  0.700   5.2
    4    -307.1594346993639988    -3.66e-02  3.33e-04  9.98e-03  1.14e-01  0.700   5.2
    5    -307.1846521940978505    -2.52e-02  2.50e-04  7.22e-03  8.00e-02  0.700   5.0
    6    -307.2023500957729425    -1.77e-02  6.21e-04  1.82e-02  5.61e-02  0.000   4.9
                              *** Initializing SOSCF ***
---------------------------------------S-O-S-C-F--------------------------------------
Iteration    Energy (Eh)           Delta-E    RMSDP     MaxDP     MaxGrad    Time(sec)
--------------------------------------------------------------------------------------
    7    -307.2443613542663456    -4.20e-02  5.57e-05  1.73e-03  3.01e-03     5.2
               *** Restarting incremental Fock matrix formation ***
    8    -307.2444832271712016    -1.22e-04  3.66e-05  1.21e-03  1.11e-03     5.5
    9    -307.2445295517872523    -4.63e-05  3.63e-05  1.20e-03  5.78e-04     4.4
   10    -307.2445455927535818    -1.60e-05  5.57e-06  2.92e-04  1.49e-04     4.5
   11    -307.2445462057614236    -6.13e-07  2.13e-06  8.43e-05  7.93e-05     3.9
                 **** Energy Check signals convergence ****

               *****************************************************
               *                     SUCCESS                       *
               *           SCF CONVERGED AFTER  11 CYCLES          *
               *****************************************************

             **** ENERGY FILE WAS UPDATED (calc.en.tmp) ****

----------------
TOTAL SCF ENERGY
----------------

Total Energy       :       -307.24454620576142 Eh           -8360.54914 eV

Components:
Nuclear Repulsion  :        303.89604021595113 Eh            8269.43166 eV
Electronic Energy  :       -611.05537263887152 Eh          -16627.66202 eV
One Electron Energy:      -1007.24225015385878 Eh          -27408.45505 eV
Two Electron Energy:        396.18687751498726 Eh           10780.79302 eV
CPCM Dielectric    :         -0.08521378284100 Eh              -2.31878 eV

Virial components:
Potential Energy   :       -613.92020574431649 Eh          -16705.61810 eV
Kinetic Energy     :        306.67565953855512 Eh            8345.06895 eV
Virial Ratio       :          2.00185501082173

CPCM Solvation Model Properties:
Surface-charge          :         -1.01625059274218
Corrected charge        :         -1.00000000000000
Outlying charge corr.   :          0.00001968310506 Eh               0.00054 eV
Free-energy (cav+disp)  :  This term is not implemented in the current solvation scheme

---------------
SCF CONVERGENCE
---------------

  Last Energy change         ...    6.1301e-07  Tolerance :   1.0000e-06
  Last MAX-Density change    ...    8.4251e-05  Tolerance :   1.0000e-05
  Last RMS-Density change    ...    2.1292e-06  Tolerance :   1.0000e-06
  Last DIIS Error            ...    3.0070e-03  Tolerance :   1.0000e-06
  Last Orbital Gradient      ...    7.9276e-05  Tolerance :   5.0000e-05
  Last Orbital Rotation      ...    7.5067e-05  Tolerance :   5.0000e-05


----------------
ORBITAL ENERGIES
----------------

  NO   OCC          E(Eh)            E(eV) 
   0   2.0000     -20.705192      -563.4169 
   1   2.0000     -11.433104      -311.1106 
   2   2.0000     -11.335372      -308.4511 
   3   2.0000     -11.297070      -307.4089 
   4   2.0000     -11.279740      -306.9373 
   5   2.0000     -11.273834      -306.7766 
   6   2.0000     -11.254074      -306.2389 
   7   2.0000      -1.551431       -42.2166 
   8   2.0000      -1.157471       -31.4964 
   9   2.0000      -1.119358       -30.4593 
  10   2.0000      -1.013781       -27.5864 
  11   2.0000      -0.954560       -25.9749 
  12   2.0000      -0.866208       -23.5707 
  13   2.0000      -0.807496       -21.9731 
  14   2.0000      -0.754917       -20.5423 
  15   2.0000      -0.717482       -19.5237 
  16   2.0000      -0.669372       -18.2145 
  17   2.0000      -0.634024       -17.2527 
  18   2.0000      -0.631919       -17.1954 
  19   2.0000      -0.611283       -16.6339 
  20   2.0000      -0.599073       -16.3016 
  21   2.0000      -0.586546       -15.9607 
  22   2.0000      -0.562208       -15.2985 
  23   2.0000      -0.536225       -14.5914 
  24   2.0000      -0.532822       -14.4988 
  25   2.0000      -0.405310       -11.0290 
  26   0.0000       0.041663         1.1337 
  27   0.0000       0.120073         3.2674 
  28   0.0000       0.132910         3.6167 
  29   0.0000       0.165965         4.5161 
  30   0.0000       0.167336         4.5534 
  31   0.0000       0.180942         4.9237 
  32   0.0000       0.190479         5.1832 
  33   0.0000       0.200075         5.4443 
  34   0.0000       0.208274         5.6674 
  35   0.0000       0.218175         5.9369 
  36   0.0000       0.228191         6.2094 
*Only the first 10 virtual orbitals were printed.

                    ********************************
                    * MULLIKEN POPULATION ANALYSIS *
                    ********************************

-----------------------
MULLIKEN ATOMIC CHARGES
-----------------------
   0 C :   -0.221217
   1 C :    0.388696
   2 C :    0.205895
   3 C :   -0.215206
   4 C :   -0.188915
   5 C :    0.095866
   6 O :   -0.246920
   7 H :    0.137184
   8 H :    0.143434
   9 H :    0.138970
  10 H :    0.102702
  11 H :    0.102529
  12 H :    0.094911
  13 H :    0.156660
  14 H :    0.186757
  15 H :    0.118657
Sum of atomic charges:    1.0000000

--------------------------------
MULLIKEN REDUCED ORBITAL CHARGES
--------------------------------
  0 C s       :     3.162418  s :     3.162418
      pz      :     1.078314  p :     2.987831
      px      :     0.802102
      py      :     1.107415
      dz2     :     0.014845  d :     0.067148
      dxz     :     0.006675
      dyz     :     0.014671
      dx2y2   :     0.018938
      dxy     :     0.012019
      f0      :     0.000150  f :     0.003820
      f+1     :     0.000691
      f-1     :     0.000702
      f+2     :     0.000234
      f-2     :     0.000144
      f+3     :     0.001118
      f-3     :     0.000783

  1 C s       :     3.220223  s :     3.220223
      pz      :     0.446277  p :     2.168228
      px      :     0.932396
      py      :     0.789555
      dz2     :     0.012920  d :     0.203989
      dxz     :     0.040528
      dyz     :     0.034581
      dx2y2   :     0.054395
      dxy     :     0.061565
      f0      :     0.001745  f :     0.018865
      f+1     :     0.001508
      f-1     :     0.001975
      f+2     :     0.001568
      f-2     :     0.002839
      f+3     :     0.003769
      f-3     :     0.005460

  2 C s       :     2.840692  s :     2.840692
      pz      :     1.020112  p :     2.787971
      px      :     0.892435
      py      :     0.875423
      dz2     :     0.038797  d :     0.156745
      dxz     :     0.024769
      dyz     :     0.017940
      dx2y2   :     0.028935
      dxy     :     0.046303
      f0      :     0.000976  f :     0.008698
      f+1     :     0.000759
      f-1     :     0.001033
      f+2     :     0.000976
      f-2     :     0.001090
      f+3     :     0.001962
      f-3     :     0.001902

  3 C s       :     3.144248  s :     3.144248
      pz      :     1.013570  p :     2.983764
      px      :     1.062239
      py      :     0.907954
      dz2     :     0.028804  d :     0.083105
      dxz     :     0.006990
      dyz     :     0.013665
      dx2y2   :     0.017254
      dxy     :     0.016392
      f0      :     0.000822  f :     0.004090
      f+1     :     0.000175
      f-1     :     0.000709
      f+2     :     0.000584
      f-2     :     0.000415
      f+3     :     0.000746
      f-3     :     0.000639

  4 C s       :     3.199251  s :     3.199251
      pz      :     0.926834  p :     2.880254
      px      :     0.991369
      py      :     0.962051
      dz2     :     0.010498  d :     0.100602
      dxz     :     0.010252
      dyz     :     0.021089
      dx2y2   :     0.030293
      dxy     :     0.028470
      f0      :     0.001005  f :     0.008808
      f+1     :     0.000912
      f-1     :     0.001519
      f+2     :     0.000998
      f-2     :     0.000675
      f+3     :     0.001995
      f-3     :     0.001704

  5 C s       :     3.118548  s :     3.118548
      pz      :     1.020605  p :     2.639393
      px      :     0.632783
      py      :     0.986004
      dz2     :     0.009593  d :     0.132724
      dxz     :     0.019646
      dyz     :     0.021739
      dx2y2   :     0.042384
      dxy     :     0.039361
      f0      :     0.001629  f :     0.013469
      f+1     :     0.001256
      f-1     :     0.001705
      f+2     :     0.001952
      f-2     :     0.000800
      f+3     :     0.003557
      f-3     :     0.002571

  6 O s       :     3.763359  s :     3.763359
      pz      :     1.593742  p :     4.430351
      px      :     1.286443
      py      :     1.550166
      dz2     :     0.005682  d :     0.050672
      dxz     :     0.006875
      dyz     :     0.007527
      dx2y2   :     0.014024
      dxy     :     0.016564
      f0      :     0.000321  f :     0.002538
      f+1     :     0.000372
      f-1     :     0.000253
      f+2     :     0.000139
      f-2     :     0.000349
      f+3     :     0.000574
      f-3     :     0.000530

  7 H s       :     0.819535  s :     0.819535
      pz      :     0.019710  p :     0.041137
      px      :     0.011006
      py      :     0.010421
      dz2     :     0.000658  d :     0.002144
      dxz     :     0.000504
      dyz     :     0.000490
      dx2y2   :     0.000273
      dxy     :     0.000219

  8 H s       :     0.813949  s :     0.813949
      pz      :     0.019256  p :     0.040470
      px      :     0.009422
      py      :     0.011792
      dz2     :     0.000659  d :     0.002148
      dxz     :     0.000473
      dyz     :     0.000554
      dx2y2   :     0.000253
      dxy     :     0.000208

  9 H s       :     0.820594  s :     0.820594
      pz      :     0.007722  p :     0.038349
      px      :     0.006913
      py      :     0.023714
      dz2     :     0.000207  d :     0.002087
      dxz     :     0.000049
      dyz     :     0.000576
      dx2y2   :     0.000659
      dxy     :     0.000595

 10 H s       :     0.856714  s :     0.856714
      pz      :     0.008179  p :     0.038561
      px      :     0.021679
      py      :     0.008703
      dz2     :     0.000264  d :     0.002023
      dxz     :     0.000542
      dyz     :     0.000056
      dx2y2   :     0.000548
      dxy     :     0.000613

 11 H s       :     0.858041  s :     0.858041
      pz      :     0.009139  p :     0.037393
      px      :     0.012854
      py      :     0.015400
      dz2     :     0.000291  d :     0.002037
      dxz     :     0.000240
      dyz     :     0.000390
      dx2y2   :     0.000586
      dxy     :     0.000530

 12 H s       :     0.864729  s :     0.864729
      pz      :     0.023577  p :     0.038344
      px      :     0.007115
      py      :     0.007652
      dz2     :     0.000771  d :     0.002017
      dxz     :     0.000558
      dyz     :     0.000646
      dx2y2   :     0.000020
      dxy     :     0.000022

 13 H s       :     0.802084  s :     0.802084
      pz      :     0.008331  p :     0.039194
      px      :     0.019200
      py      :     0.011663
      dz2     :     0.000247  d :     0.002062
      dxz     :     0.000298
      dyz     :     0.000197
      dx2y2   :     0.000693
      dxy     :     0.000627

 14 H s       :     0.776607  s :     0.776607
      pz      :     0.010035  p :     0.034683
      px      :     0.010742
      py      :     0.013906
      dz2     :     0.000275  d :     0.001954
      dxz     :     0.000158
      dyz     :     0.000335
      dx2y2   :     0.000548
      dxy     :     0.000638

 15 H s       :     0.830470  s :     0.830470
      pz      :     0.029773  p :     0.048283
      px      :     0.008061
      py      :     0.010449
      dz2     :     0.000876  d :     0.002591
      dxz     :     0.000712
      dyz     :     0.000924
      dx2y2   :     0.000040
      dxy     :     0.000039


                     *******************************
                     * LOEWDIN POPULATION ANALYSIS *
                     *******************************

----------------------
LOEWDIN ATOMIC CHARGES
----------------------
   0 C :    0.081800
   1 C :    0.065373
   2 C :   -0.051116
   3 C :    0.066346
   4 C :    0.043196
   5 C :    0.002123
   6 O :    0.385212
   7 H :    0.057003
   8 H :    0.065652
   9 H :    0.045646
  10 H :    0.025885
  11 H :    0.029039
  12 H :    0.025191
  13 H :    0.040548
  14 H :    0.031166
  15 H :    0.086935

-------------------------------
LOEWDIN REDUCED ORBITAL CHARGES
-------------------------------
  0 C s       :     2.694051  s :     2.694051
      pz      :     1.004365  p :     2.929165
      px      :     0.912604
      py      :     1.012196
      dz2     :     0.050948  d :     0.265912
      dxz     :     0.034302
      dyz     :     0.041487
      dx2y2   :     0.088722
      dxy     :     0.050453
      f0      :     0.001043  f :     0.029072
      f+1     :     0.005476
      f-1     :     0.004878
      f+2     :     0.001655
      f-2     :     0.003259
      f+3     :     0.007200
      f-3     :     0.005561

  1 C s       :     2.745680  s :     2.745680
      pz      :     0.492158  p :     2.396280
      px      :     1.004466
      py      :     0.899656
      dz2     :     0.064386  d :     0.681889
      dxz     :     0.112394
      dyz     :     0.103760
      dx2y2   :     0.196593
      dxy     :     0.204757
      f0      :     0.007909  f :     0.110778
      f+1     :     0.008148
      f-1     :     0.009406
      f+2     :     0.010813
      f-2     :     0.017720
      f+3     :     0.020194
      f-3     :     0.036587

  2 C s       :     2.670853  s :     2.670853
      pz      :     0.976077  p :     2.834418
      px      :     0.925620
      py      :     0.932721
      dz2     :     0.105652  d :     0.490892
      dxz     :     0.071144
      dyz     :     0.057202
      dx2y2   :     0.109871
      dxy     :     0.147023
      f0      :     0.005384  f :     0.054953
      f+1     :     0.005088
      f-1     :     0.006239
      f+2     :     0.006269
      f-2     :     0.008401
      f+3     :     0.012380
      f-3     :     0.011190

  3 C s       :     2.700145  s :     2.700145
      pz      :     0.987724  p :     2.909719
      px      :     1.006671
      py      :     0.915325
      dz2     :     0.094527  d :     0.295267
      dxz     :     0.019732
      dyz     :     0.051325
      dx2y2   :     0.061852
      dxy     :     0.067832
      f0      :     0.004418  f :     0.028523
      f+1     :     0.002032
      f-1     :     0.004197
      f+2     :     0.004864
      f-2     :     0.004749
      f+3     :     0.004540
      f-3     :     0.003723

  4 C s       :     2.731487  s :     2.731487
      pz      :     0.836974  p :     2.810965
      px      :     0.956457
      py      :     1.017534
      dz2     :     0.038865  d :     0.369900
      dxz     :     0.040131
      dyz     :     0.062481
      dx2y2   :     0.111919
      dxy     :     0.116503
      f0      :     0.002984  f :     0.044453
      f+1     :     0.003407
      f-1     :     0.004557
      f+2     :     0.008071
      f-2     :     0.003499
      f+3     :     0.012809
      f-3     :     0.009126

  5 C s       :     2.755070  s :     2.755070
      pz      :     0.925265  p :     2.697511
      px      :     0.728419
      py      :     1.043827
      dz2     :     0.042947  d :     0.470998
      dxz     :     0.068019
      dyz     :     0.055269
      dx2y2   :     0.128088
      dxy     :     0.176676
      f0      :     0.005598  f :     0.074297
      f+1     :     0.007238
      f-1     :     0.004260
      f+2     :     0.012256
      f-2     :     0.004532
      f+3     :     0.022760
      f-3     :     0.017653

  6 O s       :     3.217316  s :     3.217316
      pz      :     1.457373  p :     4.275480
      px      :     1.287798
      py      :     1.530310
      dz2     :     0.009555  d :     0.114359
      dxz     :     0.020189
      dyz     :     0.007751
      dx2y2   :     0.039302
      dxy     :     0.037562
      f0      :     0.000447  f :     0.007632
      f+1     :     0.000621
      f-1     :     0.000310
      f+2     :     0.000779
      f-2     :     0.000916
      f+3     :     0.001830
      f-3     :     0.002728

  7 H s       :     0.773762  s :     0.773762
      pz      :     0.060139  p :     0.141616
      px      :     0.038036
      py      :     0.043441
      dz2     :     0.008738  d :     0.027618
      dxz     :     0.006036
      dyz     :     0.006340
      dx2y2   :     0.003711
      dxy     :     0.002794

  8 H s       :     0.763779  s :     0.763779
      pz      :     0.060484  p :     0.143108
      px      :     0.036945
      py      :     0.045678
      dz2     :     0.008818  d :     0.027461
      dxz     :     0.005870
      dyz     :     0.006527
      dx2y2   :     0.003633
      dxy     :     0.002613

  9 H s       :     0.786437  s :     0.786437
      pz      :     0.036485  p :     0.140153
      px      :     0.033196
      py      :     0.070472
      dz2     :     0.002487  d :     0.027764
      dxz     :     0.000566
      dyz     :     0.008827
      dx2y2   :     0.007742
      dxy     :     0.008142

 10 H s       :     0.804321  s :     0.804321
      pz      :     0.037736  p :     0.142404
      px      :     0.067850
      py      :     0.036818
      dz2     :     0.003319  d :     0.027390
      dxz     :     0.007793
      dyz     :     0.000864
      dx2y2   :     0.007097
      dxy     :     0.008317

 11 H s       :     0.801366  s :     0.801366
      pz      :     0.039778  p :     0.142006
      px      :     0.049163
      py      :     0.053064
      dz2     :     0.004114  d :     0.027588
      dxz     :     0.003217
      dyz     :     0.005397
      dx2y2   :     0.008395
      dxy     :     0.006465

 12 H s       :     0.805410  s :     0.805410
      pz      :     0.070628  p :     0.141986
      px      :     0.036985
      py      :     0.034373
      dz2     :     0.009424  d :     0.027413
      dxz     :     0.008961
      dyz     :     0.008494
      dx2y2   :     0.000291
      dxy     :     0.000244

 13 H s       :     0.786621  s :     0.786621
      pz      :     0.037053  p :     0.146456
      px      :     0.066864
      py      :     0.042539
      dz2     :     0.002900  d :     0.026375
      dxz     :     0.005083
      dyz     :     0.002528
      dx2y2   :     0.008194
      dxy     :     0.007670

 14 H s       :     0.796680  s :     0.796680
      pz      :     0.042015  p :     0.145693
      px      :     0.046124
      py      :     0.057554
      dz2     :     0.003425  d :     0.026461
      dxz     :     0.003722
      dyz     :     0.005023
      dx2y2   :     0.005726
      dxy     :     0.008565

 15 H s       :     0.740478  s :     0.740478
      pz      :     0.073472  p :     0.144488
      px      :     0.034420
      py      :     0.036596
      dz2     :     0.009841  d :     0.028099
      dxz     :     0.008019
      dyz     :     0.009099
      dx2y2   :     0.000620
      dxy     :     0.000521


                      *****************************
                      * MAYER POPULATION ANALYSIS *
                      *****************************

  NA   - Mulliken gross atomic population
  ZA   - Total nuclear charge
  QA   - Mulliken gross atomic charge
  VA   - Mayer's total valence
  BVA  - Mayer's bonded valence
  FA   - Mayer's free valence

  ATOM       NA         ZA         QA         VA         BVA        FA
  0 C      6.2212     6.0000    -0.2212     3.9291     3.9291    -0.0000
  1 C      5.6113     6.0000     0.3887     3.6154     3.6154     0.0000
  2 C      5.7941     6.0000     0.2059     3.7584     3.7584    -0.0000
  3 C      6.2152     6.0000    -0.2152     3.9554     3.9554    -0.0000
  4 C      6.1889     6.0000    -0.1889     4.0553     4.0553    -0.0000
  5 C      5.9041     6.0000     0.0959     3.7545     3.7545     0.0000
  6 O      8.2469     8.0000    -0.2469     2.2770     2.2770    -0.0000
  7 H      0.8628     1.0000     0.1372     0.9983     0.9983    -0.0000
  8 H      0.8566     1.0000     0.1434     0.9931     0.9931     0.0000
  9 H      0.8610     1.0000     0.1390     1.0010     1.0010    -0.0000
 10 H      0.8973     1.0000     0.1027     1.0011     1.0011    -0.0000
 11 H      0.8975     1.0000     0.1025     1.0010     1.0010    -0.0000
 12 H      0.9051     1.0000     0.0949     1.0035     1.0035    -0.0000
 13 H      0.8433     1.0000     0.1567     1.0015     1.0015    -0.0000
 14 H      0.8132     1.0000     0.1868     0.9822     0.9822     0.0000
 15 H      0.8813     1.0000     0.1187     1.0204     1.0204     0.0000

  Mayer bond orders larger than 0.100000
B(  0-C ,  1-C ) :   1.0021 B(  0-C ,  7-H ) :   0.9733 B(  0-C ,  8-H ) :   0.9479 
B(  0-C ,  9-H ) :   0.9866 B(  1-C ,  2-C ) :   1.0053 B(  1-C ,  6-O ) :   1.4245 
B(  2-C ,  3-C ) :   0.8995 B(  2-C ,  4-C ) :   0.9904 B(  2-C , 15-H ) :   0.9377 
B(  3-C , 10-H ) :   0.9956 B(  3-C , 11-H ) :   0.9941 B(  3-C , 12-H ) :   0.9889 
B(  4-C ,  5-C ) :   1.9683 B(  4-C , 13-H ) :   0.9646 B(  5-C ,  6-O ) :   0.8389 
B(  5-C , 14-H ) :   0.9511 

-------
TIMINGS
-------

Total SCF time: 0 days 0 hours 0 min 55 sec 

Total time                  ....      55.299 sec
Sum of individual times     ....      55.326 sec  (100.0%)

SCF preparation             ....       0.419 sec  (  0.8%)
Fock matrix formation       ....      53.231 sec  ( 96.3%)
  Startup                   ....       0.051 sec  (  0.1% of F)
  Coulomb+Exchange Fock     ....      50.314 sec  ( 94.5% of F)
  CPCM terms                ....       2.248 sec  (  4.2% of F)
Diagonalization             ....       0.000 sec  (  0.0%)
Density matrix formation    ....       0.499 sec  (  0.9%)
Total Energy calculation    ....       0.039 sec  (  0.1%)
Population analysis         ....       0.043 sec  (  0.1%)
Orbital Transformation      ....       0.187 sec  (  0.3%)
Orbital Orthonormalization  ....       0.000 sec  (  0.0%)
DIIS solution               ....       0.594 sec  (  1.1%)
SOSCF solution              ....       0.311 sec  (  0.6%)
Finished LeanSCF after  55.4 sec

Maximum memory used throughout the entire LEANSCF-calculation: 25.7 MB


           ************************************************************
           *        Program running with 8 parallel MPI-processes     *
           *              working on a common directory               *
           ************************************************************

------------------------------------------------------------------------------
                         ORCA PROPERTY INTEGRAL CALCULATIONS
------------------------------------------------------------------------------

GBWName                                   ... calc.gbw
Number of atoms                           ...     16
Number of basis functions                 ...    343
Max core memory                           ...   8000 MB

Dipole integrals                          ... YES
Quadrupole integrals                      ...  NO
Linear momentum integrals                 ... YES
Angular momentum integrals                ... YES
Higher moments length integrals           ...  NO
Higher moments velocity integrals         ...  NO
Kinetic energy integrals                  ...  NO
GIAO right hand sides                     ...  NO
GIAO dipole derivative integrals          ...  NO
SOC integrals                             ...  NO
EPR diamagnetic integrals (GIAO)          ...  NO
EPR gauge integrals                       ...  NO
Field gradient integrals                  ...  NO (   0 nuclei)
Spin-dipole/Fermi contact integrals       ...  NO (   0 nuclei)
Contact density integrals                 ...  NO (   0 nuclei)
Nucleus-orbit integrals                   ...  NO (   0 nuclei)
Geometric perturbations                   ...  NO (  16 nuclei)

Choice of electric origin   ... Center of mass
Position of electric origin ... (  5.8279,  0.8734, -0.2867) 
Choice of magnetic origin   ... GIAO
Position of magnetic origin ... (  0.0000,  0.0000,  0.0000) 

Calculating integrals                     ... Electric Dipole (Length)     done (  0.0 sec)
Calculating integrals                     ... Linear Momentum              done (  0.0 sec)
Calculating integrals                     ... Angular Momentum  (ElOri)    done (  0.0 sec)

Property integrals calculated in   0.1 sec

Maximum memory used throughout the entire PROPINT-calculation: 19.8 MB


           ************************************************************
           *        Program running with 8 parallel MPI-processes     *
           *              working on a common directory               *
           ************************************************************


--------------------------------------------------------------------------------
                             ORCA-MATRIX DRIVEN CI
--------------------------------------------------------------------------------


Wavefunction type
-----------------
Correlation treatment                      ...      CCSD     
Single excitations                         ... ON
Orbital optimization                       ... OFF
Calculation of Z vector                    ... OFF
Calculation of Brueckner orbitals          ... OFF
Perturbative triple excitations            ... ON
CPCM scheme                                ... PTES
Calculation of F12 correction              ... OFF
Frozen core treatment                      ... chemical core (14 el)
Reference Wavefunction                     ... RHF
  Internal Orbitals:     7 ...   25 ( 19 MO's/ 38 electrons)
  Virtual  Orbitals:    26 ...  342 (317 MO's              )
Number of AO's                             ...    343
Number of electrons                        ...     52
Number of correlated electrons             ...     38

Algorithmic settings
--------------------
Integral transformation                    ... All integrals via the RI transformation
K(C) Formation                             ... RI-DLPNO
   PNO-Integral Storage                    ... ON DISK
   PNO occupation number cut-off           ... 3.330e-07
   Singles PNO occupation number cut-off   ... 9.990e-09
   PNO Mulliken prescreening cut-off       ... 1.000e-03
   Domain cut-off (Mulliken population)    ... 1.000e-03
   PNO Normalization                       ...    1
Maximum number of iterations               ...        50
Convergence tolerance (max. residuum)      ... 2.500e-05
Level shift for amplitude update           ... 2.000e-01
Maximum number of DIIS vectors             ...         7
DIIS turned on at iteration                ...         0
Damping before turning on DIIS             ...     0.500
Damping after turning on DIIS              ...     0.000
Pair specific amplitude update             ... OFF
Natural orbital iterations                 ... OFF
Perturbative natural orbital generation    ... OFF
Printlevel                                 ... 2

Singles Fock matrix elements calculated using PNOs.

Memory handling:
----------------
Maximum memory for working arrays          ...   8000 MB
Data storage in matrix containers          ... UNCOMPRESSED
Data type for integral storage             ... DOUBLE
In-Core Storage of quantities:
   Amplitudes+Sigma Vector      ... NO
   J+K operators                ... NO
   DIIS vectors                 ... NO
   3-external integrals         ... NO
   4-external integrals         ... NO

Localization treatment:
-----------------------
Localization option                        ...    6
Localization threshhold                    ... -1.0e+00
Using relative localization threshhold     ... 1.0e-08
Neglect threshold for strong pairs         ... 1.000e-04 Eh
Prescreening threshold for very weak pairs ... 1.000e-06 Eh

Initializing the integral package          ... done
Localizing the valence orbitals
Localizing the valence orbitals
------------------------------------------------------------------------------
                           ORCA ORBITAL LOCALIZATION
------------------------------------------------------------------------------

Input orbitals are from                  ... calc.gbw
Output orbitals are to                   ... calc.loc
Max. number of iterations                ... 128
Localizations seeded randomly            ... off
Convergence tolerance                    ... 1.000e-06
Using relative localization threshhold   ... 1.000e-08
Threshold for strong local MOs           ... 9.500e-01
Threshold for bond MOs                   ... 8.500e-01
Operator                                 ... 0
Orbital range for localization           ... 7 to 25
Localization criterion                   ... FOSTER-BOYS (AUGMENTED HESSIAN)
Doing the dipole integrals     ... o.k.
Initial value of the localization sum :   192.867630
ITERATION   0 : L=  233.3066568668 DL=  4.04e+01 (AVERGE_DL)=    0.4862977862 
ITERATION   1 : L=  240.0143683818 DL=  6.71e+00 (AVERGE_DL)=    0.1980565150 
ITERATION   2 : L=  240.1490211840 DL=  1.35e-01 (AVERGE_DL)=    0.0280614199 
ITERATION   3 : L=  240.1688315302 DL=  1.98e-02 (AVERGE_DL)=    0.0107633627 
ITERATION   4 : L=  240.1746112308 DL=  5.78e-03 (AVERGE_DL)=    0.0058137267 
ITERATION   5 : L=  240.1760012764 DL=  1.39e-03 (AVERGE_DL)=    0.0028511264 
ITERATION   6 : L=  240.1763086587 DL=  3.07e-04 (AVERGE_DL)=    0.0013407301 
ITERATION   7 : L=  240.1763759731 DL=  6.73e-05 (AVERGE_DL)=    0.0006274164 
ITERATION   8 : L=  240.1763906923 DL=  1.47e-05 (AVERGE_DL)=    0.0002933896 
ITERATION   9 : L=  240.1763939120 DL=  3.22e-06 (AVERGE_DL)=    0.0001372178 
ITERATION  10 : L=  240.1763946162 DL=  7.04e-07 (AVERGE_DL)=    0.0000641712 
LOCALIZATION SUM CONVERGED

------------------------------------------------------
AUGMENTED HESSIAN OPTIMIZATION OF FOSTER-BOYS ORBITALS
------------------------------------------------------

Spin operator:           0
Orbital window:          7 to 25
Number of iterations:    128
Gradient tolerance:      1.000e-06
Number of pairs:         171
Davidson threshold:      2000
Diagonalization method:  LAPACK
Iter:    0   L: 240.1763946162   Grad. norm: 1.332708e-03
   *** Likely close to a maximum now. ***
       Augmented Hessian eigenvalues:  4.02e-07 -8.27e-01 -3.14e+00 -4.52e+00 ... 
Iter:    1   L: 240.1763948172   Grad. norm: 4.889433e-07
LOCALIZATION HAS CONVERGED.

Eigenvalues of the Hessian:
  0 -8.266e-01
  1 -3.136e+00
  2 -4.524e+00
  3 -5.786e+00
  4 -5.945e+00
  5 -7.025e+00
  6 -9.106e+00
  7 -1.475e+01
  8 -1.501e+01
  9 -1.565e+01
    ...


--------------------------------------------------------------------------------
                    LOCALIZED MOLECULAR ORBITAL COMPOSITIONS
--------------------------------------------------------------------------------

The Mulliken populations for each LMO on each atom are computed
The LMO`s will be ordered according to atom index and type
  (A) Strongly localized MO`s have populations of >=0.950 on one atom
  (B) Two center bond orbitals have populations of >=0.850 on two atoms
  (C) Other MO`s are considered to be `delocalized`

FOUND  -   1 strongly local MO`s
       -  18 two center bond MO`s
       -   0 significantly delocalized MO`s

Rather strongly localized orbitals:
MO   7:   6O  -   0.993479
Bond-like localized orbitals:
MO  25:  15H  -   0.432927  and   2C  -   0.555603
MO  24:  14H  -   0.405742  and   5C  -   0.597566
MO  23:  13H  -   0.418724  and   4C  -   0.580922
MO  22:  12H  -   0.458640  and   3C  -   0.553360
MO  21:  11H  -   0.455387  and   3C  -   0.560504
MO  20:  10H  -   0.454213  and   3C  -   0.562459
MO  19:   9H  -   0.431332  and   0C  -   0.584044
MO  18:   8H  -   0.431714  and   0C  -   0.556959
MO  17:   7H  -   0.433251  and   0C  -   0.570003
MO  16:   6O  -   0.704117  and   5C  -   0.311670
MO  15:   6O  -   0.734806  and   1C  -   0.271825
MO  14:   6O  -   0.739727  and   1C  -   0.264906
MO  13:   5C  -   0.533453  and   4C  -   0.482078
MO  12:   5C  -   0.527062  and   4C  -   0.489958
MO  11:   4C  -   0.529273  and   2C  -   0.474146
MO  10:   3C  -   0.438643  and   2C  -   0.530592
MO   9:   2C  -   0.407558  and   1C  -   0.606770
MO   8:   1C  -   0.616217  and   0C  -   0.399595
Localized MO's were stored in: calc.loc

Localizing the core orbitals
------------------------------------------------------------------------------
                           ORCA ORBITAL LOCALIZATION
------------------------------------------------------------------------------

Input orbitals are from                  ... calc.loc
Output orbitals are to                   ... calc.loc
Max. number of iterations                ... 128
Localizations seeded randomly            ... off
Convergence tolerance                    ... 1.000e-06
Using relative localization threshhold   ... 1.000e-08
Threshold for strong local MOs           ... 9.500e-01
Threshold for bond MOs                   ... 8.500e-01
Operator                                 ... 0
Orbital range for localization           ... 0 to 6
Localization criterion                   ... FOSTER-BOYS (AUGMENTED HESSIAN)
Doing the dipole integrals     ... o.k.
Initial value of the localization sum :    65.634287
ITERATION   0 : L=   65.6342904698 DL=  3.73e-06 (AVERGE_DL)=    0.0004212200 
ITERATION   1 : L=   65.6342904698 DL=  0.00e+00 (AVERGE_DL)=    0.0000000000 
LOCALIZATION SUM CONVERGED

------------------------------------------------------
AUGMENTED HESSIAN OPTIMIZATION OF FOSTER-BOYS ORBITALS
------------------------------------------------------

Spin operator:           0
Orbital window:          0 to 6
Number of iterations:    128
Gradient tolerance:      1.000e-06
Number of pairs:         21
Davidson threshold:      2000
Diagonalization method:  LAPACK
Iter:    0   L: 65.6342904698   Grad. norm: 1.815011e-04
   *** Likely close to a maximum now. ***
       Augmented Hessian eigenvalues:  1.64e-10 -2.35e+01 -2.54e+01 -2.91e+01 ... 
Iter:    1   L: 65.6342904699   Grad. norm: 6.623980e-16
LOCALIZATION HAS CONVERGED.

Eigenvalues of the Hessian:
  0 -2.347e+01
  1 -2.542e+01
  2 -2.911e+01
  3 -3.063e+01
  4 -3.141e+01
  5 -3.208e+01
  6 -3.386e+01
  7 -7.034e+01
  8 -7.268e+01
  9 -7.427e+01
    ...


--------------------------------------------------------------------------------
                    LOCALIZED MOLECULAR ORBITAL COMPOSITIONS
--------------------------------------------------------------------------------

The Mulliken populations for each LMO on each atom are computed
The LMO`s will be ordered according to atom index and type
  (A) Strongly localized MO`s have populations of >=0.950 on one atom
  (B) Two center bond orbitals have populations of >=0.850 on two atoms
  (C) Other MO`s are considered to be `delocalized`

FOUND  -   7 strongly local MO`s
       -   0 two center bond MO`s
       -   0 significantly delocalized MO`s

Rather strongly localized orbitals:
MO   6:   6O  -   0.998994
MO   5:   5C  -   1.000521
MO   4:   4C  -   1.001502
MO   3:   3C  -   1.001114
MO   2:   2C  -   1.002736
MO   1:   1C  -   1.000898
MO   0:   0C  -   1.001319
Localized MO's were stored in: calc.loc

Warning: reference  - re-canonicalizations have been set to INT 1 VIRT 1
Warning: internal orbitals are localized - no re-canonicalization of internal orbitals
Warning: UsePNO is turned on - no re-canonicalization of internal and virtual orbitals
Fock densities were made 
Making Fock matrix and reference energy:

--------------------------
CLOSED-SHELL FOCK OPERATOR
--------------------------

MDCI_FockCPCM: ediel   =  -0.085213783000
MDCI_FockCPCM: <VCPCM> =   4.144377908976
Time needed for Fock operator              ...            6.999 sec
Reference energy                           ...   -307.244550202

--------------
DLPNO SETTINGS (2015 fully linear scaling implementation)
--------------

TCutMKN:           1.000e-03
TCutPAO:           1.000e-03
TCutPNO:           3.330e-07
TCutPNOSingles:    9.990e-09
TCutEN:            9.700e-01
TCutPAOExt:        1.000e-01
TCutPairs:         1.000e-04
TCutPre:           1.000e-06
TCutOSV:           1.000e-06
TCutDOij:          1.000e-05
TCutDO:            1.000e-02
TCutC:             1.000e-04
TCutCPAO:          1.000e-03
TCutCMO:           1.000e-03
TScaleDOMP2PreScr: 2.000e+00
TScaleMKNMP2PreScr:1.000e+01
TScalePNOMP2PreScr:1.000e+00
PAO overlap thresh 1.000e-08
Using PNOs for Singles Fock computation
Use new domains
Use fully linear algorithm
TCutTNO:           1.000e-09
TCutMP2Pairs:      1.000e-05
TCutDOStrong:      2.000e-02
TCutDOWeak:        4.000e-02
TCutMKNStrong:     1.000e-02
TCutMKNWeak:       1.000e-01
NTCutTNO:          1

--------------------------
Creating C-PCM containers                  ... ok
Mulliken population of the LMOs            ... ok
Performing proximity check                 ... No problems found
Calculating differential overlap integrals ... ok

--------------------------
ELECTRON PAIR PRESCREENING
--------------------------

Dipole-based pair screening          .... used

   TCutDOij = 1.000000e-05
   TCutPre  = 1.000000e-06
   .... Finished loop over pairs
Total time spent in the prescreening                  ...     0.000 sec
sum of pair energies estimated for screened out pairs ...       0.000000000000 Eh
Thresholds for map construction and integral transformation for crude MP2:
   TCutMKN                    ...     1.0e-02
   TCutDO                     ...     2.0e-02
   TCutPairs                  ...     1.0e-04
   TCutPNO_CrudeMP2           ...     3.3e-07
   TCutPNOSingles_CrudeMP2    ...     1.0e-08
--------------------------------
LOCAL RI TRANSFORMATION (IAVPAO)
--------------------------------

Orbital window:       7 to 25
Number of PAOs:     343
Basis functions:    343 (131 shells)
Aux. functions:     802 (244 shells)
Use SHARK:           on
Have SHARK:         yes

Processing maps (0.0 sec)
Average map sizes:
   Aux shells -> MOs              19.0
   Aux shells -> PAOs            343.0
   MOs        -> AO shells       129.7
   PAOs       -> AO shells       131.0

Calculating integrals (0.6 sec, 39.885 MB)
Sorting integrals (0.1 sec, 39.876 MB)
Total time for the integral transformation: 0.7 sec
--------------------------------
INITIAL GUESS AND PNO GENERATION
--------------------------------

PNO truncation parameters                   .... 
    PAOOverlapThresh   =        1.000e-08

    TCutPairs          =        1.000e-04
    TCutPNO            =        3.330e-07
    TCutPNOSingles     =        9.990e-09
    TCutMP2Pairs       =        1.000e-05
    TCutMKN            =        1.000e-02
    TCutDO             =        2.000e-02

Pair selection                          .... not used
Type of local MP2 treatment                 .... semi-local MP2
Strategy for PNO selection                  .... occupation number selection
Pair density normalization                  .... MP2 norm
Spin component scaling                      .... not used

   .... Finished loop over pairs
Making pair pair interaction lists          ... done

                       ===========================
                        168 OF  190 PAIRS ARE KEPT CCSD PAIRS
                         22 OF  190 PAIRS ARE KEPT MP2 PAIRS FOR (T)
                          0 OF  190 PAIRS ARE SKIPPED
                       ===========================

Total time spent in the initial guess                 ...     1.526 sec
SL-MP2 correlation energy (all non-screened pairs)    ...      -1.146349071583 Eh

Initial PNO correlation energy                        ...      -1.142064746986 Eh
sum of pair energies prescreened and skipped MP2 pairs...       0.000000000000 Eh
sum of pair energies of crude MP2 skipped pairs only  ...       0.000000000000 Eh
sum of MP2 pair energies for pairs that were not kept ...      -0.001214528695 Eh
sum of PNO error estimates for the kept pairs         ...      -0.003069795902 Eh
                                                          --------------------
sum of all corrections                                         -0.004284324597
Initial total correlation energy                               -1.146349071583
Thresholds for map construction and integral transformation for fine MP2 and CCSD(T) calculation:
   TCutMKN   ...     1.0e-03
   TCutDO    ...     1.0e-02
   TCutPairs ...     1.0e-04
   TCutCMO   ...     1.0e-03
   TCutCPAO  ...     1.0e-03

Thresholds for map construction and integral transformation for strong Triples:
   TCutMKN   ...     1.0e-02
   TCutDO    ...     2.0e-02
   TCutCMO   ...     1.0e-03
   TCutCPAO  ...     1.0e-03

Thresholds for map construction and integral transformation for weak Triples:
   TCutMKN   ...     1.0e-01
   TCutDO    ...     4.0e-02
   TCutCMO   ...     1.0e-03
   TCutCPAO  ...     1.0e-03

--------------------------------
LOCAL RI TRANSFORMATION (IAVPAO)
--------------------------------

Orbital window:       7 to 25
Number of PAOs:     343
Basis functions:    343 (131 shells)
Aux. functions:     802 (244 shells)
Use SHARK:           on
Have SHARK:         yes

Processing maps (0.0 sec)
Average map sizes:
   Aux shells -> MOs              19.0
   Aux shells -> PAOs            343.0
   MOs        -> AO shells       129.7
   PAOs       -> AO shells       131.0

Calculating integrals (0.6 sec, 39.885 MB)
Sorting integrals (0.1 sec, 39.876 MB)
Total time for the integral transformation: 0.7 sec
--------------------------------
INITIAL GUESS AND PNO GENERATION
--------------------------------

PNO truncation parameters                   .... 
    PAOOverlapThresh   =        1.000e-08

    TCutPairs          =        1.000e-04
    TCutPNO            =        3.330e-07
    TCutPNOSingles     =        9.990e-09
    TCutMP2Pairs       =        1.000e-05
    TCutMKN            =        1.000e-03
    TCutDO             =        1.000e-02

Pair selection                          .... not used
Type of local MP2 treatment                 .... semi-local MP2
Strategy for PNO selection                  .... occupation number selection
Pair density normalization                  .... MP2 norm
Spin component scaling                      .... not used

   .... Finished loop over pairs

 PNO Occupation Number Statistics: 
  | Av. % of trace(Dij) retained        ...  98.631983547336
  | sigma^2 in % of trace(Dij) retained ...   2.63e+00
  | Av. % of trace(Di) retained         ...  99.999189548255
  | sigma^2 in % of trace(Di) retained  ...   6.00e-08
 Distributions of % trace(Dij) recovered:
  |       >= 99.9  ...    52 ( 27.4 % of all pairs)
  |   [90.0, 99.0) ...    78 ( 41.1 % of all pairs)
  |   [99.0, 99.9) ...    60 ( 31.6 % of all pairs)
 Distributions of % trace(Di) recovered :
  |       >= 99.9  ...    19 (100.0 % of all I-pairs )

Making pair pair interaction lists          ... done

                       ===========================
                        168 OF  190 PAIRS ARE KEPT
                       ===========================

Total time spent in the initial guess                 ...     2.279 sec
SL-MP2 correlation energy (all non-screened pairs)    ...      -1.147033752256 Eh

Initial PNO correlation energy                        ...      -1.142726985107 Eh
sum of pair energies estimated for screened out pairs ...       0.000000000000 Eh
sum of MP2 pair energies for pairs that were not kept ...      -0.001214832022 Eh
sum of PNO error estimates for the kept pairs         ...      -0.003091935127 Eh
                                                          --------------------
sum of all corrections                                         -0.004306767149
Initial total correlation energy                               -1.147033752256
Thresholds for map construction and integral transformation for fine MP2 and CCSD(T) calculation:
   TCutMKN   ...     1.0e-03
   TCutDO    ...     1.0e-02
   TCutPairs ...     1.0e-04
   TCutCMO   ...     1.0e-03
   TCutCPAO  ...     1.0e-03

Time for aux screen maps:            0.002
Time for maps after fine MP2:            0.007
-----------------------------
LOCAL RI TRANSFORMATION (IJV)
-----------------------------

Orbital window:       7 to 25
Basis functions:    343 (131 shells)
Aux. functions:     802 (244 shells)
Use SHARK:           on

Processing maps (0.0 sec)
Average map sizes:
   Aux shells -> MOs(i)           19.0
   Aux shells -> MOs(j)           19.0
   MOs        -> AO shells       129.7

Calculating integrals (0.7 sec, 2.218 MB)
Sorting integrals (0.0 sec, 2.209 MB)
Total time for the integral transformation: 0.7 sec
--------------------------------
LOCAL RI TRANSFORMATION (VABPAO)
--------------------------------

Number of PAOs:     343
Basis functions:    343 (131 shells)
Aux. functions:     802 (244 shells)
Use SHARK:           on

Processing maps (0.0 sec)
Average map sizes:
   Aux shells -> PAOs            343.0
   PAOs       -> AO shells       131.0

Calculating integrals (1.1 sec, 719.877 MB)
Finished


-------------------------------------
Pair Pair Term precalculation with     
RI-(ij|mn) and (im|jn) transformation  
ON THE FLY                             
-------------------------------------

   IBatch   1 (of   1)              ... done (   30.166 sec)
Total EXT                           ...          30.166 sec

IAVPA Available = YES
VABPAO Available= YES
IJV Available   = YES
IJK Available   = NO
PNO3i Available = YES
PNO3j Available = YES
PNO4 Available  = YES
---------------------
RI-PNO TRANSFORMATION
---------------------

Total Number of PNOs                   ...  5542
Average number of PNOs per pair        ...    32
Maximal number of PNOs per pair        ...    62
   #pairs with  1 -  5 PNOs   :    0
   #pairs with  6 - 10 PNOs   :    8
   #pairs with 11 - 15 PNOs   :   11
   #pairs with 16 - 20 PNOs   :   20
   #pairs with 21 - 25 PNOs   :   11
   #pairs with 26 - 30 PNOs   :   20
   #pairs with 31 - 35 PNOs   :   29
   #pairs with 36 - 40 PNOs   :   10
   #pairs with 41 - 45 PNOs   :   23
   #pairs with 46 - 50 PNOs   :   13
   #pairs with 51 - 55 PNOs   :   22
   #pairs with 61 - 65 PNOs   :    1

Generation of (ij|ab)[P] integrals            ... on
Generation of (ia|bc)[P],(ja|bc)[P] integrals ... on
Storage of 3 and 4 external integrals         ... on
Generation of ALL (ka|bc)[P] integrals        ... on
Keep RI integrals in memory                   ... off

Ibatch:  1 (of  1)
Starting 2-4 index PNO integral generation ... done

Timings:
Total PNO integral transformation time     ...         10.567 sec
Size of the 3-external file                ...        69 MB
Size of the 4-external file                ...       399 MB
Size of the IKJL file                      ...         0 MB
Size of the all 3-external file            ...       663 MB
Size of the 1-external file                ...         2 MB

Making pair/pair overlap matrices          ... done (    1.238 sec)
Size of the pair overlap file              ... 185 MB
Redoing the guess amplitudes               ... done (    0.002 sec)

-------------------------
FINAL STARTUP INFORMATION
-------------------------

E(0)                                       ...   -307.244550202
E(SL-MP2)                                  ...     -1.147033752
E(SL-MP2) including corrections            ...     -1.147033752
Initial E(tot)                             ...   -308.391583955
<T|T>                                      ...      0.323103704
Number of pairs included                   ... 168
Total number of pairs                      ... 190

------------------------------------------------
                  RHF COUPLED CLUSTER ITERATIONS
------------------------------------------------

Number of PNO amplitudes to be optimized   ...       212398
Number of non-PNO amplitudes               ...     16882152
Untruncated number of regular amplitudes   ...     19092910

Iter       E(tot)           E(Corr)          Delta-E          Residual     Time
  0   -308.391632121     -1.142775152      0.004258601      0.016473151    4.11
                           *** Turning on DIIS ***
  1   -308.441333282     -1.192476313     -0.049701161      0.011229645    4.29
  2   -308.473069976     -1.224213007     -0.031736694      0.006044629    4.29
  3   -308.479255872     -1.230398903     -0.006185896      0.003345504    4.28
  4   -308.481303619     -1.232446649     -0.002047747      0.002017790    4.27
  5   -308.482004850     -1.233147881     -0.000701232      0.000949175    4.27
  6   -308.482176943     -1.233319974     -0.000172093      0.000380453    4.26
  7   -308.482191211     -1.233334242     -0.000014268      0.000196457    4.26
  8   -308.482200167     -1.233343198     -0.000008956      0.000089244    4.28
  9   -308.482194765     -1.233337795      0.000005402      0.000034906    4.28
 10   -308.482200895     -1.233343925     -0.000006130      0.000010785    4.27
               --- The Coupled-Cluster iterations have converged ---

----------------------
COUPLED CLUSTER ENERGY
----------------------

E(0)                                       ...   -307.244550202
E(CORR)(strong-pairs)                      ...     -1.233379055
E(CORR)(weak-pairs)                        ...     -0.004306767
E(CORR)(corrected)                         ...     -1.237685822
C-PCM corr. term (included in E(CORR))     ...     -0.000035130
E(TOT)                                     ...   -308.482236025
Singles Norm <S|S>**1/2                    ...      0.088929037  
T1 diagnostic                              ...      0.014426195  

------------------
LARGEST AMPLITUDES
------------------
  12-> 26  12-> 26       0.060233
  13-> 26  13-> 26       0.059174
  16-> 27  16-> 27       0.052115
  13-> 26  12-> 26       0.048254
  15-> 26  15-> 26       0.041447
  14-> 26  14-> 26       0.040946
  14-> 26  -1-> -1       0.038850
   9-> 28   9-> 28       0.038831
  15-> 26  -1-> -1       0.038298
  24-> 30  24-> 30       0.034543
  20-> 26  20-> 26       0.032628
  22-> 26  22-> 26       0.032563
  23-> 29  23-> 29       0.032489
  21-> 26  21-> 26       0.032459
  25-> 27  25-> 27       0.032269
  19-> 26  19-> 26       0.032077


-------------------------------------------
DLPNO BASED TRIPLES CORRECTION
-------------------------------------------

Singles multiplier          ...  1.000000
TCutTNO                     ... 1.000e-09
TCutMP2Pairs                ... 1.000e-05
TCutDOStrong                ... 2.000e-02
TCutMKNStrong               ... 1.000e-02
TCutDOWeak                  ... 4.000e-02
TCutMKNWeak                 ... 1.000e-01

Fragment selection                          .... not used
Number of Triples that are to be computed   ...      1204

 . . . . . . . . .
10% done  
20% done  
30% done  
40% done  
50% done  
60% done  
70% done  
80% done  
90% done               (     68.448 sec)
Triples timings:
Total time for T0               ...    75.749 sec
Total time for Iterative (T)    ...     0.000 sec
Total time of overall (T)       ...    84.325 sec

Triples List generation         ...     0.000 sec
TNO generation                  ...     7.295 sec
Pair density generation         ...     0.003 sec
Look up tables                  ...     0.000 sec
Generating 3-index integrals    ...    45.471 sec
  Make 4-ind.int. from 3-ind.int...     7.784 sec
  Projecting amplitudes (D + S) ...     6.337 sec
  Downprojecting integrals      ...     0.001 sec
  Energy contr. (sum over a,b,c)...     2.668 sec
Fitting ET(->0)                 ...     0.000 sec

Everything after 3-index        ...    22.977 sec

Timing details:
 TNO integrals                  ...    52.610 sec
   Reading 3-index integrals    ...     0.246 sec
   Sorting integrals            ...     7.960 sec
       Sorting integrals 1      ...     0.001 sec
       Sorting integrals 2      ...     4.839 sec
       Sorting integrals 3      ...     0.188 sec
       Sorting integrals 4      ...     0.014 sec
       Sorting integrals 5      ...     0.054 sec
       Sorting integrals 6      ...     2.865 sec
   Calculating local VM**-1/2   ...     0.375 sec
   Orthogonal. integrals        ...     0.547 sec
   Multipl. 3-index integrals   ...    43.482 sec
   All concerning IRIab (w/TNO) ...     3.673 sec

 Calculate W0/W1                ...     6.179 sec
 W 3-ext contribution           ...     3.457 sec
 W 3-int contribution           ...     0.880 sec
 Sorting W                      ...     1.620 sec

 V exchange contribution        ...     1.028 sec

 Timings for Triples without generation
     of 3-index integrals       ...    22.976 sec
       0 weak pairs             ...    20.694 sec
       1 weak pair              ...     2.281 sec
       2 weak pairs             ...     0.000 sec
       3 weak pairs             ...     0.000 sec
  Extra time for extrapolation  ...     0.000 sec

Number of Triples   (0, 1, 2, 3 weak pairs; overall):    960     244       0       0  (  1204)
Number of Atoms     (0, 1, 2, 3 weak pairs; overall):   13.1    11.8     0.0     0.0  (    16)
Number of PAOs      (0, 1, 2, 3 weak pairs; overall):  297.8   273.9     0.0     0.0  (   343)
Number of AuxFcns   (0, 1, 2, 3 weak pairs; overall):  351.3   332.2     0.0     0.0  (   802)
Number of TNOs      (0, 1, 2, 3 weak pairs         ):   86.2    62.5     0.0     0.0
Aver. Number of NTNO, Atoms, PAOs, AuxFcns / Triples:   1204    81.4    12.9   292.9   347.4

Triples Correction (T)                     ...     -0.052688127
Final correlation energy                   ...     -1.290373950
E(CCSD)                                    ...   -308.482236025
E(CCSD(T))                                 ...   -308.534924152


--------------------------------------------------------------------------------
                                    TIMINGS
--------------------------------------------------------------------------------


Total execution time                   ...      207.194 sec

Localization of occupied MO's          ...        0.130 sec (  0.1%)
Fock Matrix Formation                  ...        6.999 sec (  3.4%)
Global overlap, Fock, MKN matrices     ...       12.924 sec (  6.2%)
Differential overlap integrals         ...        0.524 sec (  0.3%)
Organizing maps                        ...        0.023 sec (  0.0%)
RI 3-index integral generations        ...        3.177 sec (  1.5%)
RI-PNO integral transformation         ...       43.886 sec ( 21.2%)
Initial Guess                          ...        3.854 sec (  1.9%)
DIIS Solver                            ...        0.188 sec (  0.1%)
State Vector Update                    ...        0.014 sec (  0.0%)
Sigma-vector construction              ...       46.653 sec ( 22.5%)
  <D|H|D>(0-ext)                       ...        1.726 sec (  3.7% of sigma)
  <D|H|D>(2-ext Fock)                  ...        0.010 sec (  0.0% of sigma)
  <D|H|D>(2-ext)                       ...        7.766 sec ( 16.6% of sigma)
  <D|H|D>(4-ext)                       ...        4.933 sec ( 10.6% of sigma)
  <D|H|D>(4-ext-corr)                  ...       21.334 sec ( 45.7% of sigma)
  CCSD doubles correction              ...        0.135 sec (  0.3% of sigma)
  <S|H|S>                              ...        0.545 sec (  1.2% of sigma)
  <S|H|D>(1-ext)                       ...        0.247 sec (  0.5% of sigma)
  <D|H|S>(1-ext)                       ...        0.006 sec (  0.0% of sigma)
  <S|H|D>(3-ext)                       ...        0.155 sec (  0.3% of sigma)
  Fock-dressing                        ...        4.907 sec ( 10.5% of sigma)
  Singles amplitudes                   ...        0.382 sec (  0.8% of sigma)
  (ik|jl)-dressing                     ...        1.219 sec (  2.6% of sigma)
  (ij|ab),(ia|jb)-dressing             ...        1.386 sec (  3.0% of sigma)
  C-PCM terms                          ...        1.574 sec (  3.4% of sigma)
  Pair energies                        ...        0.004 sec (  0.0% of sigma)
Total Time for computing (T)           ...       84.329 sec ( 40.7% of ALL)
C-PCM correction to E(CORR)            ...        0.107 sec (  0.1%)


Maximum memory used throughout the entire MDCI-calculation: 3240.4 MB

-------------------------   --------------------
FINAL SINGLE POINT ENERGY      -308.534924152107
-------------------------   --------------------


           ************************************************************
           *        Program running with 8 parallel MPI-processes     *
           *              working on a common directory               *
           ************************************************************

------------------------------------------------------------------------------
                              ORCA PROPERTY CALCULATIONS
------------------------------------------------------------------------------

GBWName                                 ... calc.gbw
Number of atoms                         ...     16
Number of basis functions               ...    343
Max core memory                         ...   8000 MB

Electric properties:
Dipole moment                           ... YES
Quadrupole moment                       ...  NO
Static polarizability (Dipole/Dipole)   ...  NO
Static polarizability (Dipole/Quad.)    ...  NO
Static polarizability (Quad./Quad.)     ...  NO
Static polarizability (Velocity)        ...  NO

Atomic electric properties:
Dipole moment                           ...  NO
Quadrupole moment                       ...  NO
Static polarizability                   ...  NO

Choice of electric origin               ... Center of mass
Position of electric origin             ...     5.827946     0.873402    -0.286700

General magnetic properties:
Magnetizability                         ...  NO

EPR properties:
g-Tensor (aka g-matrix)                 ...  NO
Zero-Field splitting spin-orbit         ...  NO
Zero-field splitting spin-spin          ...  NO
Hyperfine couplings                     ...  NO (   0 nuclei)
Quadrupole couplings                    ...  NO (   0 nuclei)
Contact density                         ...  NO (   0 nuclei)

NMR properties:
Chemical shifts                         ...  NO (   0 nuclei)
Spin-rotation constants                 ...  NO (   0 nuclei)
Spin-spin couplings                     ...  NO (   0 nuclei,    0 pairs)

Choice of magnetic origin               ... GIAO
Position of magnetic origin             ...     0.000000     0.000000     0.000000

Properties with geometric perturbations:
SCF Hessian                             ...  NO
IR spectrum                             ...  NO
VCD spectrum                            ...  NO
X-ray spectroscopy properties:
SCF XES/XAS/RIXS spectra                ...  NO


-------------
DIPOLE MOMENT
-------------

Method             : SCF
Type of density    : Electron Density
Multiplicity       :   1
Irrep              :   0
Energy             :  -307.2445462057614236 Eh
Relativity type    : 
Basis              : AO
                                X                 Y                 Z
Electronic contribution:      3.012101316      -5.100177567      -0.294855461
Nuclear contribution   :     -3.530994865       5.409013065      -0.034901482
                        -----------------------------------------
Total Dipole Moment    :     -0.518893549       0.308835498      -0.329756943
                        -----------------------------------------
Magnitude (a.u.)       :      0.688018547
Magnitude (Debye)      :      1.748804167


--------------------
Rotational spectrum 
--------------------
 
Rotational constants in cm-1:             0.116120             0.107091             0.060142 
Rotational constants in MHz :          3481.179515          3210.520141          1803.002412 

Dipole components along the rotational axes: 
x,y,z [a.u.] :    -0.563311     0.213347    -0.332466 
x,y,z [Debye]:    -1.431822     0.542284    -0.845062 

 

Dipole moment calculation done in   0.0 sec 

Maximum memory used throughout the entire PROP-calculation: 17.0 MB

--------------------------------
SUGGESTED CITATIONS FOR THIS RUN
--------------------------------

Below you find a list of papers that are relevant to this ORCA run
We neither can nor want to force you to cite these papers, but we appreciate if you do
You receive ORCA, which is the product of decades of hard work by many enthusiastic individuals, for free
The only thing we kindly ask in return is that you cite our papers,
We deeply appreciate it, if you show your appreciation for ORCA by not just citing the generic ORCA reference.

Please note that relegating all ORCA citations to the supporting information does *not* help us.
SI sections are not indexed - citations you put there will not count into any citation statistics
But we need these citations in order to attract the funding resources that allow us to do what we are doing

Therefore, if you are a happy ORCA user, please consider citing a few of the papers listed below in the main body of your paper

In addition to the list printed below, the program has created the file calc.bibtex that contains the list in bibtex format
You can import this file easily into all common literature databanks and citation aid programs


List of essential papers. We consider these as the minimum necessary citations

  1. Neese,F.
     Software update: the ORCA program system, version 5.0
     WIRES Comput. Molec. Sci., 2022 12(1)e1606
     doi.org/10.1002/wcms.1606

List of papers to cite with high priority. The work reported in these papers was absolutely
necessary for this run to complete.
Our perspective: the developers of density functionals and basis sets usually get cited in chemistry papers
Good! But without the algorithms to do something with them, the functionals or basis sets would not do anything.
Hence, in our opinion, the algorithm design and method developments papers are equally worthy of getting cited

  1. Neese,F.; Hansen,A.; Liakos,D.G.
     Efficient and accurate approximations to the local coupled cluster singles doubles method using a truncated pair natural orbital basis
     J. Chem. Phys., 2009 131 064103
     doi.org/10.1063/1.3173827
  2. Neese,F.; Wennmohs,F.; Hansen,A.
     Efficient and accurate local approximations to coupled-electron pair approaches: An attempt to revive the pair natural orbital method
     J. Chem. Phys., 2009 130 114108
     doi.org/10.1063/1.3086717
  3. Riplinger,C.; Neese,F.
     An efficient and near linear scaling pair natural orbital based local coupled cluster method
     J. Chem. Phys., 2013 138(3)Art. No. 034106
     doi.org/10.1063/1.4773581
  4. Riplinger,C.; Sandhoefer,B.; Hansen,A.; Neese,F.
     Natural triple excitations in local coupled cluster calculations with pair natural orbitals
     J. Chem. Phys., 2013 139(13)Art. No. 134101
     doi.org/10.1063/1.4821834
  5. Riplinger,C.; Pinski,P.; Becker,U.; Valeev,E.F.; Neese,F.
     Sparse maps-A systematic infrastructure for reduced-scaling electronic structure methods. II. Linear scaling domain based pair natural orbital coupled cluster theory
     J. Chem. Phys., 2016 144 
     doi.org/10.1063/1.4939030
  6. Bistoni,G.; Riplinger,C.; Minenkov,Y.; Cavallo,L.; Auer,A.A.; Neese,F.
     Treating Subvalence Correlation Effects in Domain Based Pair Natural Orbital Coupled Cluster Calculations: An Out-of-the-Box Approach
     J. Theo. Comp. Chem., 2017 13 3220-3227
     doi.org/10.1021/acs.jctc.7b00352
  7. Garcia-Rates,M.; Neese,F.
     Effect of the Solute Cavity on the Solvation Energy and its Derivatives within the Framework of the Gaussian Charge Scheme
     J. Comput. Chem., 2020 41 922-939
     doi.org/10.1002/jcc.26139
  8. Garcia-Rates,M.; Becker,U.; Neese,F.
     Implicit solvation in domain based pair natural orbital coupled cluster (DLPNO-CCSD) theory
     J. Comput. Chem., 2021 42 1959-1973
     doi.org/10.1002/jcc.26726
  9. Neese,F.
     The SHARK Integral Generation and Digestion System
     J. Comp. Chem., 2022  1-16
     doi.org/10.1002/jcc.26942

List of suggested additional citations. These are papers that are important in the 'surrounding' of 
of this run, or papers that preceded the highly important papers. If you like your results we are grateful for a citation.

  1. Neese,F.
     The ORCA program system
     WIRES Comput. Molec. Sci., 2012 2(1)73-78
     doi.org/10.1002/wcms.81
  2. Neese,F.
     Software update: the ORCA program system, version 4.0
     WIRES Comput. Molec. Sci., 2018 8(1)1-6
     doi.org/10.1002/wcms.1327
  3. Neese,F.; Wennmohs,F.; Becker,U.; Riplinger,C.
     The ORCA quantum chemistry program package
     J. Chem. Phys., 2020 152 Art. No. L224108
     doi.org/10.1063/5.0004608

List of optional additional citations

  1. Neese,F.
     Approximate second-order SCF convergence for spin unrestricted wavefunctions
     Chem. Phys. Lett., 2000 325(1-3)93-98
     doi.org/10.1016/s0009-2614(00)00662-x

Timings for individual modules:

Sum of individual times          ...      265.542 sec (=   4.426 min)
Startup calculation              ...        1.097 sec (=   0.018 min)   0.4 %
SCF iterations                   ...       56.138 sec (=   0.936 min)  21.1 %
Property integrals               ...        0.320 sec (=   0.005 min)   0.1 %
Property calculations            ...        0.286 sec (=   0.005 min)   0.1 %
MDCI module                      ...      207.701 sec (=   3.462 min)  78.2 %
                             ****ORCA TERMINATED NORMALLY****
TOTAL RUN TIME: 0 days 0 hours 4 minutes 25 seconds 842 msec
'calc.bibtex' -> '/hsnfs/users/frank/ThermodynamicMap/23Dimethyl/2_3/SP/calc.bibtex'
'calc.cpcm' -> '/hsnfs/users/frank/ThermodynamicMap/23Dimethyl/2_3/SP/calc.cpcm'
'calc.cpcm_corr' -> '/hsnfs/users/frank/ThermodynamicMap/23Dimethyl/2_3/SP/calc.cpcm_corr'
'calc.densities' -> '/hsnfs/users/frank/ThermodynamicMap/23Dimethyl/2_3/SP/calc.densities'
'calc.densitiesinfo' -> '/hsnfs/users/frank/ThermodynamicMap/23Dimethyl/2_3/SP/calc.densitiesinfo'
'calc.err' -> '/hsnfs/users/frank/ThermodynamicMap/23Dimethyl/2_3/SP/calc.err'
'calc.gbw' -> '/hsnfs/users/frank/ThermodynamicMap/23Dimethyl/2_3/SP/calc.gbw'
'calc.job' -> '/hsnfs/users/frank/ThermodynamicMap/23Dimethyl/2_3/SP/calc.job'
'calc.loc' -> '/hsnfs/users/frank/ThermodynamicMap/23Dimethyl/2_3/SP/calc.loc'
'calc.property.txt' -> '/hsnfs/users/frank/ThermodynamicMap/23Dimethyl/2_3/SP/calc.property.txt'
'calc.xyz' -> '/hsnfs/users/frank/ThermodynamicMap/23Dimethyl/2_3/SP/calc.xyz'
cp: cannot stat 'calc.asa.inp': No such file or directory
cp: missing destination file operand after '/hsnfs/users/frank/ThermodynamicMap/23Dimethyl/2_3/SP/'
Try 'cp --help' for more information.
cp: cannot stat 'calc.pc.tmp': No such file or directory
cp: cannot stat 'calc.QM2.pc.tmp': No such file or directory
