# Supplementary material for: Bro̷nsted Acid-Catalyzed Reduction of Furans
Source: J Am Chem Soc. 2025 Feb 19;147(9):7932–8. doi: 10.1021/jacs.4c18485 (PMC11887439; doi:10.1021/jacs.4c18485)
Supplement: Supplementary file 2 — ja4c18485_si_002.zip [file ja4c18485_si_002.zip › AllCoordinates/23-Dimethyl-Furan/2_4/calc.mpi8.out]

! Job execution by suborca V 10.00 !
Job started from head1.mpi-muelheim.mpg.de, running /hsnfs/software/orca/orca_stable_directory/orca_stable_20240818/orca on xe31th4.mpi-muelheim.mpg.de in /usr/scratch/frank/calc__9295285 (/bin/ksh)
Job execution start: Sun Aug 18 11:50:48 CEST 2024
Shared library path: /hsnfs/software/openmpi-4.1.0/lib:/hsnfs/software/orca/orca_stable_directory/orca_stable_20240818:/hsnfs/software/themis/llvm-14.0.1/lib::/hsnfs/software/cfour-2.1/lib:/hsnfs/software/orca/orca_stable:/usr/users/openmpi-2.0.4/lib:/opt/intel/lib/intel64:/opt/intel/mkl/lib/intel64
SLURM Job ID is: 9295285
SLURM_JOB_NODELIST: xe31th4
Maxcore enforced by SLURM: 9600 MB per core
Expanded nodelist (1 nodes):
xe31th4

                                 *****************
                                 * O   R   C   A *
                                 *****************

                                            #,                                       
                                            ###                                      
                                            ####                                     
                                            #####                                    
                                            ######                                   
                                           ########,                                 
                                     ,,################,,,,,                         
                               ,,#################################,,                 
                          ,,##########################################,,             
                       ,#########################################, ''#####,          
                    ,#############################################,,   '####,        
                  ,##################################################,,,,####,       
                ,###########''''           ''''###############################       
              ,#####''   ,,,,##########,,,,          '''####'''          '####       
            ,##' ,,,,###########################,,,                        '##       
           ' ,,###''''                  '''############,,,                           
         ,,##''                                '''############,,,,        ,,,,,,###''
      ,#''                                            '''#######################'''  
     '                                                          ''''####''''         
             ,#######,   #######,   ,#######,      ##                                
            ,#'     '#,  ##    ##  ,#'     '#,    #''#        ,####,   ,####,        
            ##       ##  ##   ,#'  ##            #'  '#       #'       #'  '#        
            ##       ##  #######   ##           ,######,      #####,   #    #        
            '#,     ,#'  ##    ##  '#,     ,#' ,#      #,     #,   #   #,  ,#        
             '#######'   ##     ##  '#######'  #'      '#     '####' # '####'        


                #########################################################
                #                        -***-                          #
                #          Department of theory and spectroscopy        #
                #                                                       #
                #                      Frank Neese                      #
                #                                                       #
                #     Directorship, Architecture, Infrastructure        #
                #                    SHARK, DRIVERS                     #
                #        Core code/Algorithms in most modules           #
                #                                                       #
                #        Max Planck Institute fuer Kohlenforschung      #
                #                Kaiser Wilhelm Platz 1                 #
                #                 D-45470 Muelheim/Ruhr                 #
                #                      Germany                          #
                #                                                       #
                #                  All rights reserved                  #
                #                        -***-                          #
                #########################################################


                         Program Version 6.0.x  -   STABLE   -
                                (GIT: $c601ac21$)
                ($2024-08-14 11:52:48 +0200 $)

                         (BUILD: $Sun 18 Aug 2024 01:04:00 AM CEST$)


 With contributions from (in alphabetic order):
   Daniel Aravena         : Magnetic Suceptibility
   Michael Atanasov       : Ab Initio Ligand Field Theory (pilot matlab implementation)
   Alexander A. Auer      : GIAO ZORA, VPT2 properties, NMR spectrum
   Ute Becker             : All parallelization in ORCA, NUMFREQ, NUMCALC
   Giovanni Bistoni       : ED, misc. LED, open-shell LED, HFLD
   Martin Brehm           : Molecular dynamics
   Dmytro Bykov           : pre 5.0 version of the SCF Hessian
   Marcos Casanova-Páez   : Triplet and SCS-CIS(D). UHF-(DLPNO)-IP/EA/STEOM-CCSD. UHF-CVS-IP/STEOM-CCSD
   Vijay G. Chilkuri      : MRCI spin determinant printing, contributions to CSF-ICE
   Pauline Colinet        : FMM embedding
   Dipayan Datta          : RHF DLPNO-CCSD density
   Achintya Kumar Dutta   : EOM-CC, STEOM-CC
   Nicolas Foglia         : Exact transition moments, OPA infrastructure, MCD improvements
   Dmitry Ganyushin       : Spin-Orbit,Spin-Spin,Magnetic field MRCI
   Miquel Garcia          : C-PCM and meta-GGA Hessian, CCSD/C-PCM, Gaussian charge scheme
   Tiago L. C. Gouveia    : GS-ROHF, GS-ROCIS
   Yang Guo               : DLPNO-NEVPT2, F12-NEVPT2, CIM, IAO-localization
   Andreas Hansen         : Spin unrestricted coupled pair/coupled cluster methods
   Ingolf Harden          : AUTO-CI MPn and infrastructure 
   Benjamin Helmich-Paris : MC-RPA, TRAH-(SCF,CASSCF), AVAS, COSX integrals, SCF dyn. polar.
   Lee Huntington         : MR-EOM, pCC
   Robert Izsak           : Overlap fitted RIJCOSX, COSX-SCS-MP3, EOM
   Riya Kayal             : Wick's Theorem for AUTO-CI, AUTO-CI UHF-CCSDT
   Emily Kempfer          : AUTO-CI, RHF CISDT and CCSDT
   Christian Kollmar      : KDIIS, OOCD, Brueckner-CCSD(T), CCSD density, CASPT2, CASPT2-K, improved NEVPT2
   Axel Koslowski         : Symmetry handling
   Simone Kossmann        : Meta GGA functionals, TD-DFT gradient, OOMP2, (MP2 Hessian; deprecated post 5.0)
   Lucas Lang             : DCDCAS
   Marvin Lechner         : AUTO-CI (C++ implementation), FIC-MRCC
   Spencer Leger          : CASSCF response
   Dagmar Lenk            : GEPOL surface, SMD, ORCA-2-JSON
   Dimitrios Liakos       : Extrapolation schemes; Compound Job, initial MDCI parallelization
   Dimitrios Manganas     : Further ROCIS development; embedding schemes. LFT, Crystal Embedding
   Dimitrios Pantazis     : SARC Basis sets
   Anastasios Papadopoulos: AUTO-CI, single reference methods and gradients
   Taras Petrenko         : pre 6.0 DFT Hessian and TD-DFT gradient, (ASA, deprecated), ECA, 1-Electron XAS/XES, NRVS
   Peter Pinski           : DLPNO-MP2, DLPNO-MP2 Gradient
   Christoph Reimann      : Effective Core Potentials
   Marius Retegan         : Local ZFS, SOC
   Christoph Riplinger    : Optimizer, TS searches, QM/MM, DLPNO-CCSD(T), (RO)-DLPNO pert. Triples
   Michael Roemelt        : Original ROCIS implementation
   Masaaki Saitow         : Open-shell DLPNO-CCSD energy and density
   Barbara Sandhoefer     : DKH picture change effects
   Kantharuban Sivalingam : CASSCF convergence/infrastructure, NEVPT2 and variants, FIC-MRCI
   Bernardo de Souza      : ESD, SOC TD-DFT
   Georgi Stoychev        : AutoAux, RI-MP2 NMR, DLPNO-MP2 response, X2C
   Van Anh Tran           : RI-MP2 g-tensors
   Willem Van den Heuvel  : Paramagnetic NMR
   Zikuan Wang            : NOTCH, Electric field optimization 
   Frank Wennmohs         : Technical directorship and infrastructure
   Hang Xu                : AUTO-CI-Response properties 


 We gratefully acknowledge several colleagues who have allowed us to
 interface, adapt or use parts of their codes:
   Stefan Grimme, W. Hujo, H. Kruse, P. Pracht,  : VdW corrections, initial TS optimization,
                  C. Bannwarth, S. Ehlert,         DFT functionals, gCP, sTDA/sTD-DF
                  L. Wittmann, M. Mueller
   Ed Valeev, F. Pavosevic, A. Kumar             : LibInt (2-el integral package), F12 methods
   Garnet Chan, S. Sharma, J. Yang, R. Olivares  : DMRG
   Ulf Ekstrom                                   : XCFun DFT Library
   Mihaly Kallay                                 : mrcc  (arbitrary order and MRCC methods)
   Frank Weinhold                                : gennbo (NPA and NBO analysis)
   Simon Mueller                                 : openCOSMO-RS
   Christopher J. Cramer and Donald G. Truhlar   : smd solvation model
   Lars Goerigk                                  : TD-DFT with DH, B97 family of functionals
   V. Asgeirsson, H. Jonsson                     : NEB implementation
   FAccTs GmbH                                   : IRC, NEB, NEB-TS, DLPNO-Multilevel, CI-OPT
                                                   MM, QMMM, 2- and 3-layer-ONIOM, Crystal-QMMM,
                                                   LR-CPCM, SF, NACMEs, symmetry and pop. for TD-DFT,
                                                   nearIR, NL-DFT gradient (VV10), updates on ESD,
                                                   ML-optimized integration grids, MBIS, APM,
                                                   GOAT, DOCKER, SOLVATOR, interface openCOSMO-RS
   S Lehtola, MJT Oliveira, MAL Marques          : LibXC Library
   Liviu Ungur et al                             : ANISO software


 Your calculation uses the libint2 library for the computation of 2-el integrals
 For citations please refer to: http://libint.valeyev.net

 Your ORCA version has been built with support for libXC version: 6.2.2
 For citations please refer to: https://libxc.gitlab.io

 This ORCA versions uses:
   CBLAS   interface :  Fast vector & matrix operations
   LAPACKE interface :  Fast linear algebra routines
   SCALAPACK package :  Parallel linear algebra routines
   Shared memory     :  Shared parallel matrices
   BLAS/LAPACK       :  OpenBLAS 0.3.26  USE64BITINT DYNAMIC_ARCH NO_AFFINITY Haswell SINGLE_THREADED
        Core in use  :  Haswell
   Copyright (c) 2011-2014, The OpenBLAS Project


NOTE: MaxCore=8000 MB was set to SCF,MP2,MDCI,CIPSI,MRCI and CIS
      => If you want to overwrite this, your respective input block should be placed after the MaxCore statement
Your calculation utilizes the atom-pairwise dispersion correction
with the Becke-Johnson damping scheme (D3BJ)


================================================================================

----- Orbital basis set information -----
Your calculation utilizes the basis: def2-SVP
   F. Weigend and R. Ahlrichs, Phys. Chem. Chem. Phys. 7, 3297 (2005).

----- AuxJ basis set information -----
Your calculation utilizes the auxiliary basis: def2/J
   F. Weigend, Phys. Chem. Chem. Phys. 8, 1057 (2006).

----- AuxC basis set information -----
Your calculation utilizes the auxiliary basis: def2-SVP/C
  H-La, Hf-Rn : A. Hellweg, C. Hattig, S. Hofener and W. Klopper, Theor. Chem. Acc. 117, 587 (2007).
        Ce-Lu : J. Chmela and M. E. Harding, Mol. Phys. (2018).

================================================================================
                                        WARNINGS
                       Please study these warnings very carefully!
================================================================================


WARNING: The frozen-core approximation for MP2-gradient calculations is turned on by default.

WARNING: Geometry Optimization
  ===> : Switching off AutoStart
         For restart on a previous wavefunction, please use MOREAD

WARNING: The frozen-core approximation is turned on by default for 
         the MP2 part of double-hybrid DFT.

================================================================================
                                       INPUT FILE
================================================================================
NAME = calc.inp
|  1> ! RI-B2PLYP D3BJ  def2-SVP def2-SVP/C RIJCOSX def2/J  TightOpt NumFreq
|  2> 
|  3> %cpcm
|  4> epsilon 16.7                    # Dielectric constant
|  5> refrac 1.275   
|  6> SURFACETYPE VDW_GAUSSIAN
|  7> end
|  8> 
|  9> %geom
| 10> MaxIter 100
| 11> end
| 12> 
| 13> %PAL NPROCS 8 END
| 14> 
| 15> %maxcore 8000
| 16> 
| 17> 
| 18> 
| 19> * xyz 1 1
| 20> C        1.0018724572     -0.0083319206     -0.0178329087                 
| 21> C        2.5008480500      0.0914503393     -0.0598879271                 
| 22> C        3.2435017867      1.2024066569     -0.1079944941                 
| 23> C        2.7940945165      2.6352942389     -0.1504451812                 
| 24> C        4.6681098141      0.7782258911     -0.0968716614                 
| 25> C        4.4631328180     -0.6961201406     -0.0430038206                 
| 26> O        3.2803355304     -1.0057606727     -0.0240109428                 
| 27> H        0.4968385841      0.9741959409     -0.0575159643                 
| 28> H        0.7045770485     -0.5056046667      0.9291668685                 
| 29> H        0.6487560879     -0.6205765237     -0.8722331643                 
| 30> H        1.7060243371      2.7427828950     -0.3157422548                 
| 31> H        3.3165770539      3.1608128987     -0.9763797927                 
| 32> H        3.0572031995      3.1248932419      0.8098929929                 
| 33> H        5.2074007941      1.1523207668      0.7980587086                 
| 34> H        5.1897742520      1.0790775305     -1.0308897709                 
| 35> H        5.2576133926     -1.4290460851     -0.0229175673                 
| 36> *
| 37> 
| 38>                          ****END OF INPUT****
================================================================================

                       *****************************
                       * Geometry Optimization Run *
                       *****************************

Geometry optimization settings:
Update method            Update   .... BFGS
Choice of coordinates    CoordSys .... (2022) Redundant Internals
Initial Hessian          InHess   .... Almloef's Model
Max. no of cycles        MaxIter  .... 100

Convergence Tolerances:
Energy Change            TolE     ....  1.0000e-06 Eh
Max. Gradient            TolMAXG  ....  1.0000e-04 Eh/bohr
RMS Gradient             TolRMSG  ....  3.0000e-05 Eh/bohr
Max. Displacement        TolMAXD  ....  1.0000e-03 bohr
RMS Displacement         TolRMSD  ....  6.0000e-04 bohr
Strict Convergence                .... False

------------------------------------------------------------------------------
                        ORCA OPTIMIZATION COORDINATE SETUP
------------------------------------------------------------------------------

The optimization will be done in redundant internal coordinates (2022)
Making redundant internal coordinates   ...  (2022 redundants) done
Evaluating the initial hessian          ...  (Almloef) done
Evaluating the coordinates              ...  done
Calculating the B-matrix                .... done
Calculating the G-matrix                .... done
Diagonalizing the G-matrix              .... done
The first mode is                       ....   30
The number of degrees of freedom        ....   42

    -----------------------------------------------------------------
                    Redundant Internal Coordinates


    -----------------------------------------------------------------
         Definition                    Initial Value    Approx d2E/dq
    -----------------------------------------------------------------
      1. B(C   1,C   0)                  1.5029         0.412708   
      2. B(C   2,C   1)                  1.3372         0.758571   
      3. B(C   3,C   2)                  1.5023         0.413576   
      4. B(C   4,C   2)                  1.4865         0.438373   
      5. B(C   5,C   4)                  1.4895         0.433502   
      6. B(O   6,C   5)                  1.2228         1.034255   
      7. B(O   6,C   1)                  1.3464         0.656835   
      8. B(H   7,C   0)                  1.1054         0.340245   
      9. B(H   8,C   0)                  1.1102         0.334384   
     10. B(H   9,C   0)                  1.1088         0.336015   
     11. B(H  10,C   3)                  1.1058         0.339805   
     12. B(H  11,C   3)                  1.1097         0.335020   
     13. B(H  12,C   3)                  1.1096         0.335099   
     14. B(H  13,C   4)                  1.1098         0.334823   
     15. B(H  14,C   4)                  1.1113         0.332971   
     16. B(H  15,C   5)                  1.0811         0.372064   
     17. A(C   1,C   0,H   9)          109.4342         0.325943   
     18. A(C   1,C   0,H   8)          108.7057         0.325683   
     19. A(H   7,C   0,H   8)          107.8424         0.284951   
     20. A(H   7,C   0,H   9)          108.5181         0.285167   
     21. A(C   1,C   0,H   7)          113.3071         0.326615   
     22. A(H   8,C   0,H   9)          108.9463         0.284397   
     23. A(C   2,C   1,O   6)          110.8839         0.451923   
     24. A(C   0,C   1,O   6)          121.5062         0.405215   
     25. A(C   0,C   1,C   2)          127.5974         0.418401   
     26. A(C   1,C   2,C   4)          107.1529         0.422930   
     27. A(C   3,C   2,C   4)          123.9925         0.380091   
     28. A(C   1,C   2,C   3)          128.8511         0.418558   
     29. A(H  11,C   3,H  12)          108.8798         0.284361   
     30. A(H  10,C   3,H  12)          108.6513         0.284989   
     31. A(H  10,C   3,H  11)          107.8189         0.284978   
     32. A(C   2,C   3,H  11)          109.3831         0.325897   
     33. A(C   2,C   3,H  10)          113.0346         0.326659   
     34. A(C   2,C   3,H  12)          108.9937         0.325910   
     35. A(H  13,C   4,H  14)          111.0005         0.284053   
     36. A(C   5,C   4,H  14)          111.2817         0.328101   
     37. A(C   2,C   4,H  14)          111.4898         0.328707   
     38. A(C   5,C   4,H  13)          111.7994         0.328402   
     39. A(C   2,C   4,H  13)          112.0586         0.329008   
     40. A(C   2,C   4,C   5)           98.6757         0.383208   
     41. A(O   6,C   5,H  15)          122.6073         0.385059   
     42. A(C   4,C   5,H  15)          124.7912         0.334185   
     43. A(C   4,C   5,O   6)          112.6015         0.443357   
     44. A(C   1,O   6,C   5)          110.6853         0.475099   
     45. D(C   2,C   1,C   0,H   8)   -118.3092         0.012609   
     46. D(C   2,C   1,C   0,H   7)      1.5651         0.012609   
     47. D(C   2,C   1,C   0,H   9)    122.8116         0.012609   
     48. D(O   6,C   1,C   0,H   8)     60.2827         0.012609   
     49. D(O   6,C   1,C   0,H   7)   -179.8429         0.012609   
     50. D(C   3,C   2,C   1,C   0)     -0.8555         0.041128   
     51. D(C   3,C   2,C   1,O   6)   -179.5706         0.041128   
     52. D(C   4,C   2,C   1,O   6)     -0.2374         0.041128   
     53. D(C   4,C   2,C   1,C   0)    178.4777         0.041128   
     54. D(H  12,C   3,C   2,C   1)    110.9244         0.012660   
     55. D(H  11,C   3,C   2,C   4)     50.6319         0.012660   
     56. D(H  11,C   3,C   2,C   1)   -130.1366         0.012660   
     57. D(H  10,C   3,C   2,C   4)    170.7704         0.012660   
     58. D(H  10,C   3,C   2,C   1)     -9.9981         0.012660   
     59. D(C   5,C   4,C   2,C   1)      0.2591         0.014182   
     60. D(H  14,C   4,C   2,C   1)    117.3021         0.014182   
     61. D(H  13,C   4,C   2,C   3)     61.7828         0.014182   
     62. D(H  13,C   4,C   2,C   1)   -117.5909         0.014182   
     63. D(C   5,C   4,C   2,C   3)    179.6327         0.014182   
     64. D(H  15,C   5,C   4,H  13)    -62.2145         0.013874   
     65. D(H  15,C   5,C   4,C   2)    179.7389         0.013874   
     66. D(O   6,C   5,C   4,H  14)   -117.4212         0.013874   
     67. D(O   6,C   5,C   4,H  13)    117.8276         0.013874   
     68. D(O   6,C   5,C   4,C   2)     -0.2190         0.013874   
     69. D(C   1,O   6,C   5,H  15)   -179.8649         0.088549   
     70. D(C   1,O   6,C   5,C   4)      0.0940         0.088549   
     71. D(C   5,O   6,C   1,C   2)      0.0960         0.031940   
     72. D(C   5,O   6,C   1,C   0)   -178.7100         0.031940   
    -----------------------------------------------------------------

Number of atoms                         .... 16
Number of degrees of freedom            .... 72


         *************************************************************
         *                GEOMETRY OPTIMIZATION CYCLE   1            *
         *************************************************************
---------------------------------
CARTESIAN COORDINATES (ANGSTROEM)
---------------------------------
  C      1.001872   -0.008332   -0.017833
  C      2.500848    0.091450   -0.059888
  C      3.243502    1.202407   -0.107994
  C      2.794095    2.635294   -0.150445
  C      4.668110    0.778226   -0.096872
  C      4.463133   -0.696120   -0.043004
  O      3.280336   -1.005761   -0.024011
  H      0.496839    0.974196   -0.057516
  H      0.704577   -0.505605    0.929167
  H      0.648756   -0.620577   -0.872233
  H      1.706024    2.742783   -0.315742
  H      3.316577    3.160813   -0.976380
  H      3.057203    3.124893    0.809893
  H      5.207401    1.152321    0.798059
  H      5.189774    1.079078   -1.030890
  H      5.257613   -1.429046   -0.022918

----------------------------
CARTESIAN COORDINATES (A.U.)
----------------------------
  NO LB      ZA    FRAG     MASS         X           Y           Z
   0 C     6.0000    0    12.011    1.893265   -0.015745   -0.033699
   1 C     6.0000    0    12.011    4.725918    0.172816   -0.113172
   2 C     6.0000    0    12.011    6.129330    2.272219   -0.204080
   3 C     6.0000    0    12.011    5.280073    4.979984   -0.284300
   4 C     6.0000    0    12.011    8.821449    1.470634   -0.183061
   5 C     6.0000    0    12.011    8.434099   -1.315476   -0.081265
   6 O     8.0000    0    15.999    6.198936   -1.900612   -0.045374
   7 H     1.0000    0     1.008    0.938889    1.840964   -0.108689
   8 H     1.0000    0     1.008    1.331458   -0.955454    1.755871
   9 H     1.0000    0     1.008    1.225971   -1.172720   -1.648282
  10 H     1.0000    0     1.008    3.223919    5.183109   -0.596666
  11 H     1.0000    0     1.008    6.267422    5.973071   -1.845090
  12 H     1.0000    0     1.008    5.777277    5.905192    1.530476
  13 H     1.0000    0     1.008    9.840561    2.177571    1.508112
  14 H     1.0000    0     1.008    9.807252    2.039161   -1.948099
  15 H     1.0000    0     1.008    9.935449   -2.700506   -0.043308

--------------------------------
INTERNAL COORDINATES (ANGSTROEM)
--------------------------------
 C      0   0   0     0.000000000000     0.00000000     0.00000000
 C      1   0   0     1.502881549482     0.00000000     0.00000000
 C      2   1   0     1.337188376422   127.59737863     0.00000000
 C      3   2   1     1.502310147071   128.85114563   359.14454830
 C      3   2   1     1.486459239675   107.15285133   178.47772460
 C      5   3   2     1.489501102515    98.67572113     0.25906979
 O      6   5   3     1.222803096202   112.60149860   359.78097333
 H      1   2   3     1.105438807218   113.30708748     1.56507320
 H      1   2   3     1.110168150356   108.70567446   241.69075660
 H      1   2   3     1.108843731579   109.43421863   122.81162302
 H      4   3   2     1.105790960820   113.03463342   350.00190455
 H      4   3   2     1.109651227260   109.38313744   229.86335515
 H      4   3   2     1.109586757060   108.99369883   110.92441011
 H      5   3   2     1.109811742722   112.05859207   242.40913679
 H      5   3   2     1.111321431258   111.48982716   117.30210980
 H      6   5   3     1.081102807835   124.79116015   179.73887962

---------------------------
INTERNAL COORDINATES (A.U.)
---------------------------
 C      0   0   0     0.000000000000     0.00000000     0.00000000
 C      1   0   0     2.840034540244     0.00000000     0.00000000
 C      2   1   0     2.526919820901   127.59737863     0.00000000
 C      3   2   1     2.838954746176   128.85114563   359.14454830
 C      3   2   1     2.809000872222   107.15285133   178.47772460
 C      5   3   2     2.814749159926    98.67572113     0.25906979
 O      6   5   3     2.310762967532   112.60149860   359.78097333
 H      1   2   3     2.088976603451   113.30708748     1.56507320
 H      1   2   3     2.097913766775   108.70567446   241.69075660
 H      1   2   3     2.095410978000   109.43421863   122.81162302
 H      4   3   2     2.089642077315   113.03463342   350.00190455
 H      4   3   2     2.096936923691   109.38313744   229.86335515
 H      4   3   2     2.096815092669   108.99369883   110.92441011
 H      5   3   2     2.097240253954   112.05859207   242.40913679
 H      5   3   2     2.100093151835   111.48982716   117.30210980
 H      6   5   3     2.042988229422   124.79116015   179.73887962

---------------------
BASIS SET INFORMATION
---------------------
There are 3 groups of distinct atoms

 Group   1 Type C   : 7s4p1d contracted to 3s2p1d pattern {511/31/1}
 Group   2 Type O   : 7s4p1d contracted to 3s2p1d pattern {511/31/1}
 Group   3 Type H   : 4s1p contracted to 2s1p pattern {31/1}

Atom   0C    basis set group =>   1
Atom   1C    basis set group =>   1
Atom   2C    basis set group =>   1
Atom   3C    basis set group =>   1
Atom   4C    basis set group =>   1
Atom   5C    basis set group =>   1
Atom   6O    basis set group =>   2
Atom   7H    basis set group =>   3
Atom   8H    basis set group =>   3
Atom   9H    basis set group =>   3
Atom  10H    basis set group =>   3
Atom  11H    basis set group =>   3
Atom  12H    basis set group =>   3
Atom  13H    basis set group =>   3
Atom  14H    basis set group =>   3
Atom  15H    basis set group =>   3
---------------------------------
AUXILIARY/J BASIS SET INFORMATION
---------------------------------
There are 3 groups of distinct atoms

 Group   1 Type C   : 12s5p4d2f1g contracted to 6s4p3d1f1g pattern {711111/2111/211/2/1}
 Group   2 Type O   : 12s5p4d2f1g contracted to 6s4p3d1f1g pattern {711111/2111/211/2/1}
 Group   3 Type H   : 5s2p1d contracted to 3s1p1d pattern {311/2/1}

Atom   0C    basis set group =>   1
Atom   1C    basis set group =>   1
Atom   2C    basis set group =>   1
Atom   3C    basis set group =>   1
Atom   4C    basis set group =>   1
Atom   5C    basis set group =>   1
Atom   6O    basis set group =>   2
Atom   7H    basis set group =>   3
Atom   8H    basis set group =>   3
Atom   9H    basis set group =>   3
Atom  10H    basis set group =>   3
Atom  11H    basis set group =>   3
Atom  12H    basis set group =>   3
Atom  13H    basis set group =>   3
Atom  14H    basis set group =>   3
Atom  15H    basis set group =>   3
---------------------------------
AUXILIARY/C BASIS SET INFORMATION
---------------------------------
There are 3 groups of distinct atoms

 Group   1 Type C   : 8s6p5d3f contracted to 6s5p4d1f pattern {311111/21111/2111/3}
 Group   2 Type O   : 8s6p5d3f contracted to 6s5p4d1f pattern {311111/21111/2111/3}
 Group   3 Type H   : 4s3p2d contracted to 3s2p1d pattern {211/21/2}

Atom   0C    basis set group =>   1
Atom   1C    basis set group =>   1
Atom   2C    basis set group =>   1
Atom   3C    basis set group =>   1
Atom   4C    basis set group =>   1
Atom   5C    basis set group =>   1
Atom   6O    basis set group =>   2
Atom   7H    basis set group =>   3
Atom   8H    basis set group =>   3
Atom   9H    basis set group =>   3
Atom  10H    basis set group =>   3
Atom  11H    basis set group =>   3
Atom  12H    basis set group =>   3
Atom  13H    basis set group =>   3
Atom  14H    basis set group =>   3
Atom  15H    basis set group =>   3


           ************************************************************
           *        Program running with 8 parallel MPI-processes     *
           *              working on a common directory               *
           ************************************************************
------------------------------------------------------------------------------
                             ORCA STARTUP CALCULATIONS
                           -- RI-GTO INTEGRALS CHOSEN --
------------------------------------------------------------------------------
------------------------------------------------------------------------------
                   ___                                                        
                  /   \      - P O W E R E D   B Y -                         
                 /     \                                                     
                 |  |  |   _    _      __       _____    __    __             
                 |  |  |  | |  | |    /  \     |  _  \  |  |  /  |          
                  \  \/   | |  | |   /    \    | | | |  |  | /  /          
                 / \  \   | |__| |  /  /\  \   | |_| |  |  |/  /          
                |  |  |   |  __  | /  /__\  \  |    /   |      \           
                |  |  |   | |  | | |   __   |  |    \   |  |\   \          
                \     /   | |  | | |  |  |  |  | |\  \  |  | \   \       
                 \___/    |_|  |_| |__|  |__|  |_| \__\ |__|  \__/        
                                                                              
                      - O R C A' S   B I G   F R I E N D -                    
                                      &                                       
                       - I N T E G R A L  F E E D E R -                       
                                                                              
 v1 FN, 2020, v2 2021, v3 2022-2024                                           
------------------------------------------------------------------------------


----------------------
SHARK INTEGRAL PACKAGE
----------------------

Number of atoms                             ...     16
Number of basis functions                   ...    143
Number of shells                            ...     69
Maximum angular momentum                    ...      2
Integral batch strategy                     ... SHARK/LIBINT Hybrid
RI-J (if used) integral strategy            ... SPLIT-RIJ (Revised 2003 algorithm where possible)
Printlevel                                  ...      1
Contraction scheme used                     ... SEGMENTED contraction
Prescreening option                         ... SCHWARTZ
   Thresh                                   ... 1.000e-12
   Tcut                                     ... 1.000e-14
   Tpresel                                  ... 1.000e-14 
Coulomb Range Separation                    ... NOT USED
Exchange Range Separation                   ... NOT USED
Multipole approximations                    ... NOT USED
Finite Nucleus Model                        ... NOT USED
CABS basis                                  ... NOT available
Auxiliary Coulomb fitting basis             ... AVAILABLE
   # of basis functions in Aux-J            ...    442
   # of shells in Aux-J                     ...    150
   Maximum angular momentum in Aux-J        ...      4
Auxiliary J/K fitting basis                 ... NOT available
Auxiliary Correlation fitting basis         ... AVAILABLE
   # of basis functions in Aux-C            ...    462
   # of shells in Aux-C                     ...    166
   Maximum angular momentum in Aux-C        ...      3
Auxiliary 'external' fitting basis          ... NOT available

Checking pre-screening integrals            ... done (  0.0 sec) Dimension = 69
Check shell pair data                       ... done (  0.0 sec)
Shell pair information
Shell pair cut-off parameter TPreSel        ...   1.0e-14
Total number of shell pairs                 ...      2415
Shell pairs after pre-screening             ...      2372
Total number of primitive shell pairs       ...      8503
Primitive shell pairs kept                  ...      6527
          la=0 lb=0:    765 shell pairs
          la=1 lb=0:    876 shell pairs
          la=1 lb=1:    270 shell pairs
          la=2 lb=0:    272 shell pairs
          la=2 lb=1:    161 shell pairs
          la=2 lb=2:     28 shell pairs

Calculating one electron integrals          ... done (  0.0 sec)
Calculating RI/J V-Matrix + Cholesky decomp.... done (  0.1 sec)
Calculating RI/C V-Matrix + Cholesky decomp.... done (  0.1 sec)
Calculating Nuclear repulsion               ... done (  0.0 sec) ENN=    304.882047974160 Eh

Diagonalization of the overlap matrix:
Smallest eigenvalue                        ... 6.490e-04
Time for diagonalization                   ...    0.003 sec
Threshold for overlap eigenvalues          ... 1.000e-07
Number of eigenvalues below threshold      ... 0
Time for construction of square roots      ...    0.035 sec
Total time needed                          ...    0.039 sec

-------------------
DFT GRID GENERATION
-------------------

General Integration Accuracy     IntAcc      ... 4.388
Radial Grid Type                 RadialGrid  ... OptM3 with GC (2021)
Angular Grid (max. ang.)         AngularGrid ... 4 (Lebedev-302)
Angular grid pruning method      GridPruning ... 4 (adaptive)
Weight generation scheme         WeightScheme... mBecke (2022)
Basis function cutoff            BFCut       ... 1.0000e-12
Integration weight cutoff        WCut        ... 1.0000e-14
Partially contracted basis set               ... off
Rotationally invariant grid construction     ... off
Angular grids for H and He will be reduced by one unit

Total number of grid points                  ...    71103
Total number of batches                      ...     1120
Average number of points per batch           ...       63
Average number of grid points per atom       ...     4444

--------------------
COSX GRID GENERATION
--------------------

GRIDX 1
-------
General Integration Accuracy     IntAcc      ... 3.816
Radial Grid Type                 RadialGrid  ... OptM3 with GC (2021)
Angular Grid (max. ang.)         AngularGrid ... 1 (Lebedev-50)
Angular grid pruning method      GridPruning ... 4 (adaptive)
Weight generation scheme         WeightScheme... mBecke (2022)
Basis function cutoff            BFCut       ... 1.0000e-12
Integration weight cutoff        WCut        ... 1.0000e-14
Partially contracted basis set               ... on
Rotationally invariant grid construction     ... off
Angular grids for H and He will be reduced by one unit

Total number of grid points                  ...     9127
Total number of batches                      ...       81
Average number of points per batch           ...      112
Average number of grid points per atom       ...      570
UseSFitting                                  ... on

GRIDX 2
-------
General Integration Accuracy     IntAcc      ... 4.020
Radial Grid Type                 RadialGrid  ... OptM3 with GC (2021)
Angular Grid (max. ang.)         AngularGrid ... 2 (Lebedev-110)
Angular grid pruning method      GridPruning ... 4 (adaptive)
Weight generation scheme         WeightScheme... mBecke (2022)
Basis function cutoff            BFCut       ... 1.0000e-12
Integration weight cutoff        WCut        ... 1.0000e-14
Partially contracted basis set               ... on
Rotationally invariant grid construction     ... off
Angular grids for H and He will be reduced by one unit

Total number of grid points                  ...    19454
Total number of batches                      ...      162
Average number of points per batch           ...      120
Average number of grid points per atom       ...     1216
UseSFitting                                  ... on

GRIDX 3
-------
General Integration Accuracy     IntAcc      ... 4.338
Radial Grid Type                 RadialGrid  ... OptM3 with GC (2021)
Angular Grid (max. ang.)         AngularGrid ... 3 (Lebedev-194)
Angular grid pruning method      GridPruning ... 4 (adaptive)
Weight generation scheme         WeightScheme... mBecke (2022)
Basis function cutoff            BFCut       ... 1.0000e-12
Integration weight cutoff        WCut        ... 1.0000e-14
Partially contracted basis set               ... on
Rotationally invariant grid construction     ... off
Angular grids for H and He will be reduced by one unit

Total number of grid points                  ...    42605
Total number of batches                      ...      342
Average number of points per batch           ...      124
Average number of grid points per atom       ...     2663
UseSFitting                                  ... on
Initializing property integral containers    ... done (  0.0 sec)

SHARK setup successfully completed in   1.1 seconds

Maximum memory used throughout the entire STARTUP-calculation: 19.7 MB


           ************************************************************
           *        Program running with 8 parallel MPI-processes     *
           *              working on a common directory               *
           ************************************************************
-------------------------------------------------------------------------------
                                 ORCA GUESS
                   Start orbitals & Density for SCF / CASSCF
-------------------------------------------------------------------------------

------------
SCF SETTINGS
------------
Hamiltonian:
 Density Functional     Method          .... DFT(GTOs)
 Exchange Functional    Exchange        .... B88
   X-Alpha parameter    XAlpha          ....  0.666667
   Becke's b parameter  XBeta           ....  0.004200
 Correlation Functional Correlation     .... LYP
 LDA part of GGA corr.  LDAOpt          .... VWN-3
 Gradients option       PostSCFGGA      .... off
 Hybrid DFT is turned on
   Fraction HF Exchange ScalHFX         ....  0.530000
   Scaling of DF-GGA-X  ScalDFX         ....  0.470000
   Scaling of DF-GGA-C  ScalDFC         ....  0.730000
   Scaling of DF-LDA-C  ScalLDAC        ....  0.730000
   Perturbative correction              ....  0.270000
   NL short-range parameter             ....  7.800000
 RI-approximation to the Coulomb term is turned on
   Number of AuxJ basis functions       .... 442
   RIJ-COSX (HFX calculated with COS-X)).... on


General Settings:
 Integral files         IntName         .... calc
 Hartree-Fock type      HFTyp           .... RHF
 Total Charge           Charge          ....    1
 Multiplicity           Mult            ....    1
 Number of Electrons    NEL             ....   52
 Basis Dimension        Dim             ....  143
 Nuclear Repulsion      ENuc            ....    304.8820479742 Eh

Convergence Acceleration:
 AO-DIIS                CNVDIIS         .... on
   Start iteration      DIISMaxIt       ....    12
   Startup error        DIISStart       ....  0.200000
   # of expansion vecs  DIISMaxEq       ....     5
   Bias factor          DIISBfac        ....   1.050
   Max. coefficient     DIISMaxC        ....  10.000
 MO-DIIS                CNVKDIIS        .... off
 Trust-Rad. Augm. Hess. CNVTRAH         .... auto
   Auto Start mean grad. ratio tolernc. ....  1.125000
   Auto Start start iteration           ....    50
   Auto Start num. interpolation iter.  ....    10
   Max. Number of Micro iterations      ....    24
   Max. Number of Macro iterations      .... Maxiter - #DIIS iter
   Number of Davidson start vectors     ....     2
   Converg. threshold    (grad. norm)   ....   2.000e-06
   Grad. Scal. Fac. for Micro threshold ....   0.100
   Minimum threshold for Micro iter.    ....   1.000e-02
   NR start threshold (gradient norm)   ....   1.000e-04
   Initial trust radius                 ....   0.400
   Minimum AH scaling param. (alpha)    ....   1.000
   Maximum AH scaling param. (alpha)    .... 1000.000
   Quad. conv. algorithm                .... NR
   White noise on init. David. guess    .... on
   Maximum white noise                  ....   0.010
   Pseudo random numbers                .... off
   Inactive MOs                         .... canonical
   Orbital update algorithm             .... Taylor
   Preconditioner                       .... Diag
   Full preconditioner red. dimension   ....   250
 SOSCF                  CNVSOSCF        .... on
   Start iteration      SOSCFMaxIt      ....   150
   Startup grad/error   SOSCFStart      ....  0.003300
   Hessian update       SOSCFHessUp     .... L-BFGS
 Level Shifting         CNVShift        .... on
   Level shift para.    LevelShift      ....    0.2500
   Turn off err/grad.   ShiftErr        ....    0.0010
 Zerner damping         CNVZerner       .... off
 Static damping         CNVDamp         .... on
   Fraction old density DampFac         ....    0.7000
   Max. Damping (<1)    DampMax         ....    0.9800
   Min. Damping (>=0)   DampMin         ....    0.0000
   Turn off err/grad.   DampErr         ....    0.1000

SCF Procedure:
 Maximum # iterations   MaxIter         ....   125
 SCF integral mode      SCFMode         .... Direct
   Integral package                     .... SHARK and LIBINT hybrid scheme
 Reset frequency        DirectResetFreq ....    20
 Integral Threshold     Thresh          ....  1.000e-12 Eh
 Primitive CutOff       TCut            ....  1.000e-14 Eh

Convergence Tolerance:
 Convergence Check Mode ConvCheckMode   .... Total+1el-Energy
 Convergence forced     ConvForced      .... 0
 Energy Change          TolE            ....  1.000e-09 Eh
 1-El. energy change                    ....  1.000e-06 Eh
 Orbital Gradient       TolG            ....  2.000e-06
 Orbital Rotation angle TolX            ....  2.000e-06
 DIIS Error             TolErr          ....  1.000e-08

------------------------------
INITIAL GUESS: MODEL POTENTIAL
------------------------------
Loading Hartree-Fock densities                     ... done
Calculating cut-offs                               ... done
Initializing the effective Hamiltonian             ... done
Setting up the integral package (SHARK)            ... done
Starting the Coulomb interaction                   ... done (   0.1 sec)
Making the grid                                    ... done (   0.1 sec)
Mapping shells                                     ... done
Starting the XC term evaluation                    ... done (   0.0 sec)
  promolecular density results
     # of electrons  =     52.994785019
     EX              =    -41.781045598
     EC              =     -0.579672591
     EX+EC           =    -42.360718189
Transforming the Hamiltonian                       ... done (   0.0 sec)
Diagonalizing the Hamiltonian                      ... done (   0.0 sec)
Back transforming the eigenvectors                 ... done (   0.0 sec)
Now organizing SCF variables                       ... done
                      ------------------
                      INITIAL GUESS DONE (   0.2 sec)
                      ------------------
             **** ENERGY FILE WAS UPDATED (calc.en.tmp) ****
Finished Guess after   0.4 sec
Maximum memory used throughout the entire GUESS-calculation: 10.9 MB


           ************************************************************
           *        Program running with 8 parallel MPI-processes     *
           *              working on a common directory               *
           ************************************************************

-------------------------------------------------------------------------------------------
                                      ORCA LEAN-SCF
                              memory conserving SCF solver
-------------------------------------------------------------------------------------------

--------------------
CPCM SOLVATION MODEL
--------------------
CPCM parameters:
  Epsilon                                         ...      16.7000
  Refrac                                          ...       1.2750
  Rsolv                                           ...       1.3000
  Surface type                                    ... GAUSSIAN VDW
  Discretization scheme                           ... Constant charge density
    Threshold for H atoms                         ...       5.0000 (charges/Ang^2)
    Threshold for non-H atoms                     ...       5.0000 (charges/Ang^2)
  Epsilon function type                           ...         CPCM
Solvent:                                          ... CUSTOM
Radii:
  Scheme                                          ... Element-dependent radii
  Radius for C  used is    3.8550 Bohr (=   2.0400 Ang.)
  Radius for O  used is    3.4469 Bohr (=   1.8240 Ang.)
  Radius for H  used is    2.4944 Bohr (=   1.3200 Ang.)
Calculating surface                               ...        done! (  0.0s)
Cavity surface points                             ...         1472
Cavity Volume                                     ...     902.7797
Cavity Surface-area                               ...     527.9762
Calculating surface distance matrix               ...        done! (  0.0s)
Performing Cholesky decomposition & store         ...        done! (  0.1s)
Overall time for CPCM initialization              ...                 0.2s

----------------------------------------D-I-I-S--------------------------------------------
Iteration    Energy (Eh)           Delta-E    RMSDP     MaxDP     DIISErr   Damp  Time(sec)
-------------------------------------------------------------------------------------------
               ***  Starting incremental Fock matrix formation  ***
    1    -308.0185257972631234     0.00e+00  3.24e-03  6.81e-02  1.59e-01  0.700   1.0
    2    -308.0788635988333226    -6.03e-02  2.41e-03  4.57e-02  9.31e-02  0.700   0.9
                               ***Turning on AO-DIIS***
    3    -308.1099755354204035    -3.11e-02  1.43e-03  2.35e-02  4.62e-02  0.700   0.7
    4    -308.1284946088580909    -1.85e-02  3.37e-03  5.70e-02  2.81e-02  0.000   0.7
                              *** Initializing SOSCF ***
---------------------------------------S-O-S-C-F--------------------------------------
Iteration    Energy (Eh)           Delta-E    RMSDP     MaxDP     MaxGrad    Time(sec)
--------------------------------------------------------------------------------------
    5    -308.1682351407912392    -3.97e-02  2.68e-04  5.01e-03  3.18e-03     0.7
               *** Restarting incremental Fock matrix formation ***
    6    -308.1682794968540975    -4.44e-05  1.68e-04  2.90e-03  5.52e-04     1.0
    7    -308.1682936620755981    -1.42e-05  6.78e-05  2.38e-03  9.45e-04     0.8
    8    -308.1683023875290246    -8.73e-06  1.95e-05  3.98e-04  9.10e-05     0.8
    9    -308.1683025769590358    -1.89e-07  6.39e-06  1.39e-04  6.51e-05     0.8
   10    -308.1683026480034187    -7.10e-08  2.09e-06  4.30e-05  1.28e-05     0.8
   11    -308.1683026465977946     1.41e-09  6.29e-07  1.50e-05  8.70e-06     0.7
   12    -308.1683026495626336    -2.96e-09  1.73e-07  3.30e-06  6.99e-07     0.7
   13    -308.1683026497172477    -1.55e-10  5.69e-08  1.55e-06  5.23e-07     0.7
                 **** Energy Check signals convergence ****

               *****************************************************
               *                     SUCCESS                       *
               *           SCF CONVERGED AFTER  13 CYCLES          *
               *****************************************************

Recomputing exchange energy using gridx3       ... done (    0.824 sec)
Old exchange energy                            :    -22.386621721 Eh
New exchange energy                            :    -22.386681013 Eh
Exchange energy change after final integration :     -0.000059293 Eh
Total energy after final integration           :   -308.168361942 Eh
             **** ENERGY FILE WAS UPDATED (calc.en.tmp) ****

----------------
TOTAL SCF ENERGY
----------------

Total Energy       :       -308.16836194226937 Eh           -8385.68745 eV

Components:
Nuclear Repulsion  :        304.88204797415983 Eh            8296.26230 eV
Electronic Energy  :       -612.96344177426295 Eh          -16679.58322 eV
One Electron Energy:      -1009.00845769829596 Eh          -27456.51600 eV
Two Electron Energy:        396.04501592403295 Eh           10776.93277 eV
CPCM Dielectric    :         -0.08690884961417 Eh              -2.36491 eV

Virial components:
Potential Energy   :       -613.84143218598808 Eh          -16703.47456 eV
Kinetic Energy     :        305.67307024371871 Eh            8317.78711 eV
Virial Ratio       :          2.00816326965461

DFT components:
N(Alpha)           :       26.000079850508 electrons
N(Beta)            :       26.000079850508 electrons
N(Total)           :       52.000159701015 electrons
E(X)               :      -19.882423554777 Eh       
E(C)               :       -1.268984826513 Eh       
E(XC)              :      -21.151408381289 Eh       

CPCM Solvation Model Properties:
Surface-charge          :         -1.01399878601450
Corrected charge        :         -1.00000000000000
Outlying charge corr.   :          0.00001458647655 Eh               0.00040 eV
Free-energy (cav+disp)  :  This term is not implemented in the current solvation scheme

---------------
SCF CONVERGENCE
---------------

  Last Energy change         ...    1.5461e-10  Tolerance :   1.0000e-09
  Last MAX-Density change    ...    1.5541e-06  Tolerance :   1.0000e-08
  Last RMS-Density change    ...    5.6891e-08  Tolerance :   1.0000e-09
  Last DIIS Error            ...    3.1830e-03  Tolerance :   1.0000e-08
  Last Orbital Gradient      ...    5.2279e-07  Tolerance :   2.0000e-06
  Last Orbital Rotation      ...    2.2702e-06  Tolerance :   2.0000e-06


----------------
ORBITAL ENERGIES
----------------

  NO   OCC          E(Eh)            E(eV) 
   0   2.0000     -19.909347      -541.7609 
   1   2.0000     -10.813664      -294.2548 
   2   2.0000     -10.722951      -291.7863 
   3   2.0000     -10.689091      -290.8649 
   4   2.0000     -10.675849      -290.5046 
   5   2.0000     -10.652987      -289.8825 
   6   2.0000     -10.649067      -289.7759 
   7   2.0000      -1.401424       -38.1347 
   8   2.0000      -0.992633       -27.0109 
   9   2.0000      -0.957391       -26.0519 
  10   2.0000      -0.845728       -23.0134 
  11   2.0000      -0.828511       -22.5449 
  12   2.0000      -0.763180       -20.7672 
  13   2.0000      -0.689283       -18.7563 
  14   2.0000      -0.672051       -18.2874 
  15   2.0000      -0.653764       -17.7898 
  16   2.0000      -0.564671       -15.3655 
  17   2.0000      -0.538794       -14.6613 
  18   2.0000      -0.522970       -14.2307 
  19   2.0000      -0.506331       -13.7780 
  20   2.0000      -0.502808       -13.6821 
  21   2.0000      -0.490274       -13.3410 
  22   2.0000      -0.483203       -13.1486 
  23   2.0000      -0.466492       -12.6939 
  24   2.0000      -0.442920       -12.0525 
  25   2.0000      -0.325965        -8.8700 
  26   0.0000      -0.068020        -1.8509 
  27   0.0000       0.061231         1.6662 
  28   0.0000       0.093170         2.5353 
  29   0.0000       0.115715         3.1488 
  30   0.0000       0.133838         3.6419 
  31   0.0000       0.148689         4.0460 
  32   0.0000       0.153647         4.1810 
  33   0.0000       0.163554         4.4505 
  34   0.0000       0.181123         4.9286 
  35   0.0000       0.189298         5.1511 
  36   0.0000       0.194693         5.2979 
*Only the first 10 virtual orbitals were printed.

                    ********************************
                    * MULLIKEN POPULATION ANALYSIS *
                    ********************************

-----------------------
MULLIKEN ATOMIC CHARGES
-----------------------
   0 C :    0.090799
   1 C :   -0.030553
   2 C :   -0.258399
   3 C :    0.084057
   4 C :    0.019228
   5 C :    0.318398
   6 O :   -0.093112
   7 H :    0.069140
   8 H :    0.067663
   9 H :    0.066645
  10 H :    0.055767
  11 H :    0.063287
  12 H :    0.070209
  13 H :    0.164486
  14 H :    0.164465
  15 H :    0.147920
Sum of atomic charges:    1.0000000

--------------------------------
MULLIKEN REDUCED ORBITAL CHARGES
--------------------------------
  0 C s       :     2.946458  s :     2.946458
      pz      :     1.030593  p :     2.932354
      px      :     0.875949
      py      :     1.025812
      dz2     :     0.006807  d :     0.030389
      dxz     :     0.004813
      dyz     :     0.006272
      dx2y2   :     0.008710
      dxy     :     0.003788

  1 C s       :     3.095502  s :     3.095502
      pz      :     1.076366  p :     2.856811
      px      :     1.018957
      py      :     0.761487
      dz2     :     0.006398  d :     0.078240
      dxz     :     0.010626
      dyz     :     0.009883
      dx2y2   :     0.019546
      dxy     :     0.031787

  2 C s       :     3.159601  s :     3.159601
      pz      :     0.954147  p :     3.049790
      px      :     1.019328
      py      :     1.076315
      dz2     :     0.003826  d :     0.049007
      dxz     :     0.005535
      dyz     :     0.010829
      dx2y2   :     0.013308
      dxy     :     0.015511

  3 C s       :     2.961421  s :     2.961421
      pz      :     1.021387  p :     2.923871
      px      :     1.000158
      py      :     0.902326
      dz2     :     0.006524  d :     0.030651
      dxz     :     0.003893
      dyz     :     0.006776
      dx2y2   :     0.009042
      dxy     :     0.004416

  4 C s       :     2.961846  s :     2.961846
      pz      :     1.088656  p :     2.983458
      px      :     1.016935
      py      :     0.877866
      dz2     :     0.007594  d :     0.035467
      dxz     :     0.007185
      dyz     :     0.002141
      dx2y2   :     0.013477
      dxy     :     0.005069

  5 C s       :     3.205604  s :     3.205604
      pz      :     0.557935  p :     2.389821
      px      :     0.821688
      py      :     1.010199
      dz2     :     0.006095  d :     0.086177
      dxz     :     0.018492
      dyz     :     0.005373
      dx2y2   :     0.028281
      dxy     :     0.027937

  6 O s       :     3.681988  s :     3.681988
      pz      :     1.538685  p :     4.383862
      px      :     1.243957
      py      :     1.601220
      dz2     :     0.002743  d :     0.027262
      dxz     :     0.005319
      dyz     :     0.003533
      dx2y2   :     0.007188
      dxy     :     0.008480

  7 H s       :     0.905834  s :     0.905834
      pz      :     0.004506  p :     0.025026
      px      :     0.006433
      py      :     0.014086

  8 H s       :     0.907668  s :     0.907668
      pz      :     0.013191  p :     0.024669
      px      :     0.004603
      py      :     0.006875

  9 H s       :     0.908746  s :     0.908746
      pz      :     0.011613  p :     0.024609
      px      :     0.004919
      py      :     0.008077

 10 H s       :     0.919653  s :     0.919653
      pz      :     0.004725  p :     0.024580
      px      :     0.016123
      py      :     0.003731

 11 H s       :     0.912219  s :     0.912219
      pz      :     0.011138  p :     0.024494
      px      :     0.006840
      py      :     0.006516

 12 H s       :     0.905172  s :     0.905172
      pz      :     0.013385  p :     0.024618
      px      :     0.005012
      py      :     0.006221

 13 H s       :     0.810078  s :     0.810078
      pz      :     0.013278  p :     0.025436
      px      :     0.006958
      py      :     0.005200

 14 H s       :     0.810116  s :     0.810116
      pz      :     0.014056  p :     0.025419
      px      :     0.006758
      py      :     0.004605

 15 H s       :     0.826984  s :     0.826984
      pz      :     0.002026  p :     0.025096
      px      :     0.012540
      py      :     0.010530


                     *******************************
                     * LOEWDIN POPULATION ANALYSIS *
                     *******************************

----------------------
LOEWDIN ATOMIC CHARGES
----------------------
   0 C :   -0.035214
   1 C :    0.012567
   2 C :   -0.021079
   3 C :   -0.028952
   4 C :   -0.015620
   5 C :    0.327134
   6 O :    0.158012
   7 H :    0.055707
   8 H :    0.050754
   9 H :    0.049692
  10 H :    0.043570
  11 H :    0.049453
  12 H :    0.052082
  13 H :    0.111887
  14 H :    0.112579
  15 H :    0.077428

-------------------------------
LOEWDIN REDUCED ORBITAL CHARGES
-------------------------------
  0 C s       :     2.834431  s :     2.834431
      pz      :     1.070268  p :     3.126833
      px      :     0.981479
      py      :     1.075086
      dz2     :     0.016185  d :     0.073950
      dxz     :     0.011645
      dyz     :     0.014522
      dx2y2   :     0.021563
      dxy     :     0.010035

  1 C s       :     2.845150  s :     2.845150
      pz      :     1.051369  p :     2.971075
      px      :     1.021247
      py      :     0.898459
      dz2     :     0.013195  d :     0.171207
      dxz     :     0.017063
      dyz     :     0.021028
      dx2y2   :     0.047625
      dxy     :     0.072296

  2 C s       :     2.862716  s :     2.862716
      pz      :     0.934094  p :     3.046859
      px      :     1.035515
      py      :     1.077249
      dz2     :     0.007864  d :     0.111504
      dxz     :     0.010639
      dyz     :     0.018417
      dx2y2   :     0.035091
      dxy     :     0.039493

  3 C s       :     2.832789  s :     2.832789
      pz      :     1.066909  p :     3.121484
      px      :     1.063294
      py      :     0.991281
      dz2     :     0.015599  d :     0.074680
      dxz     :     0.008533
      dyz     :     0.016753
      dx2y2   :     0.022405
      dxy     :     0.011391

  4 C s       :     2.836241  s :     2.836241
      pz      :     1.070067  p :     3.091163
      px      :     1.042031
      py      :     0.979064
      dz2     :     0.017494  d :     0.088216
      dxz     :     0.016817
      dyz     :     0.005663
      dx2y2   :     0.034624
      dxy     :     0.013618

  5 C s       :     2.884977  s :     2.884977
      pz      :     0.587737  p :     2.608500
      px      :     0.945025
      py      :     1.075738
      dz2     :     0.012696  d :     0.179388
      dxz     :     0.031551
      dyz     :     0.009258
      dx2y2   :     0.063809
      dxy     :     0.062073

  6 O s       :     3.364362  s :     3.364362
      pz      :     1.482955  p :     4.427697
      px      :     1.333400
      py      :     1.611342
      dz2     :     0.004802  d :     0.049929
      dxz     :     0.008188
      dyz     :     0.004243
      dx2y2   :     0.014730
      dxy     :     0.017966

  7 H s       :     0.878338  s :     0.878338
      pz      :     0.011929  p :     0.065955
      px      :     0.017159
      py      :     0.036867

  8 H s       :     0.884256  s :     0.884256
      pz      :     0.033952  p :     0.064990
      px      :     0.013270
      py      :     0.017768

  9 H s       :     0.885185  s :     0.885185
      pz      :     0.029934  p :     0.065122
      px      :     0.014178
      py      :     0.021010

 10 H s       :     0.891148  s :     0.891148
      pz      :     0.012365  p :     0.065282
      px      :     0.041959
      py      :     0.010958

 11 H s       :     0.886245  s :     0.886245
      pz      :     0.028570  p :     0.064302
      px      :     0.018028
      py      :     0.017704

 12 H s       :     0.883348  s :     0.883348
      pz      :     0.034477  p :     0.064570
      px      :     0.013134
      py      :     0.016959

 13 H s       :     0.818288  s :     0.818288
      pz      :     0.034517  p :     0.069825
      px      :     0.020354
      py      :     0.014954

 14 H s       :     0.817796  s :     0.817796
      pz      :     0.036405  p :     0.069625
      px      :     0.019772
      py      :     0.013448

 15 H s       :     0.847455  s :     0.847455
      pz      :     0.007347  p :     0.075118
      px      :     0.034930
      py      :     0.032841


                      *****************************
                      * MAYER POPULATION ANALYSIS *
                      *****************************

  NA   - Mulliken gross atomic population
  ZA   - Total nuclear charge
  QA   - Mulliken gross atomic charge
  VA   - Mayer's total valence
  BVA  - Mayer's bonded valence
  FA   - Mayer's free valence

  ATOM       NA         ZA         QA         VA         BVA        FA
  0 C      5.9092     6.0000     0.0908     3.9341     3.9341     0.0000
  1 C      6.0306     6.0000    -0.0306     3.9524     3.9524     0.0000
  2 C      6.2584     6.0000    -0.2584     4.0841     4.0841     0.0000
  3 C      5.9159     6.0000     0.0841     3.9585     3.9585     0.0000
  4 C      5.9808     6.0000     0.0192     3.8781     3.8781    -0.0000
  5 C      5.6816     6.0000     0.3184     3.7664     3.7664    -0.0000
  6 O      8.0931     8.0000    -0.0931     2.5122     2.5122     0.0000
  7 H      0.9309     1.0000     0.0691     0.9960     0.9960    -0.0000
  8 H      0.9323     1.0000     0.0677     0.9861     0.9861     0.0000
  9 H      0.9334     1.0000     0.0666     0.9862     0.9862     0.0000
 10 H      0.9442     1.0000     0.0558     0.9951     0.9951     0.0000
 11 H      0.9367     1.0000     0.0633     0.9862     0.9862     0.0000
 12 H      0.9298     1.0000     0.0702     0.9850     0.9850     0.0000
 13 H      0.8355     1.0000     0.1645     0.9728     0.9728     0.0000
 14 H      0.8355     1.0000     0.1645     0.9726     0.9726    -0.0000
 15 H      0.8521     1.0000     0.1479     0.9811     0.9811    -0.0000

  Mayer bond orders larger than 0.100000
B(  0-C ,  1-C ) :   1.0628 B(  0-C ,  7-H ) :   0.9572 B(  0-C ,  8-H ) :   0.9521 
B(  0-C ,  9-H ) :   0.9514 B(  1-C ,  2-C ) :   1.8138 B(  1-C ,  6-O ) :   0.9433 
B(  2-C ,  3-C ) :   1.0688 B(  2-C ,  4-C ) :   1.0628 B(  3-C , 10-H ) :   0.9623 
B(  3-C , 11-H ) :   0.9572 B(  3-C , 12-H ) :   0.9545 B(  4-C ,  5-C ) :   1.0853 
B(  4-C , 13-H ) :   0.8778 B(  4-C , 14-H ) :   0.8749 B(  5-C ,  6-O ) :   1.5475 
B(  5-C , 15-H ) :   0.9689 

-------
TIMINGS
-------

Total SCF time: 0 days 0 hours 0 min 11 sec 

Total time                  ....      11.435 sec
Sum of individual times     ....      11.484 sec  (100.4%)

SCF preparation             ....       0.413 sec  (  3.6%)
Fock matrix formation       ....       9.737 sec  ( 85.1%)
  Startup                   ....       0.082 sec  (  0.8% of F)
  Split-RI-J                ....       0.523 sec  (  5.4% of F)
  Chain of spheres X        ....       5.231 sec  ( 53.7% of F)
  XC integration            ....       1.054 sec  ( 10.8% of F)
    XC Preparation          ....       0.000 sec  (  0.0% of XC)
    Basis function eval.    ....       0.390 sec  ( 37.0% of XC)
    Density eval.           ....       0.211 sec  ( 20.0% of XC)
    XC-Functional eval.     ....       0.062 sec  (  5.9% of XC)
    XC-Potential eval.      ....       0.232 sec  ( 22.0% of XC)
  CPCM terms                ....       1.473 sec  ( 15.1% of F)
Diagonalization             ....       0.000 sec  (  0.0%)
Density matrix formation    ....       0.457 sec  (  4.0%)
Total Energy calculation    ....       0.043 sec  (  0.4%)
Population analysis         ....       0.019 sec  (  0.2%)
Orbital Transformation      ....       0.154 sec  (  1.3%)
Orbital Orthonormalization  ....       0.000 sec  (  0.0%)
DIIS solution               ....       0.313 sec  (  2.7%)
SOSCF solution              ....       0.347 sec  (  3.0%)
Finished LeanSCF after  11.5 sec

Maximum memory used throughout the entire LEANSCF-calculation: 15.4 MB


           ************************************************************
           *        Program running with 8 parallel MPI-processes     *
           *              working on a common directory               *
           ************************************************************

------------------------------------------------------------------------------
                                ORCA  MP2 
------------------------------------------------------------------------------

Freezing NCore=14 chemical core electrons

----------------------
RI-MP2 ENERGY+GRADIENT
----------------------
Dimension of the orbital basis            ...  143
Dimension of the AuxC basis               ...  462
Memory devoted to MP2                     ... 8000 MB   
Data format for matrix containers         ... DOUBLE
Compression type for matrix containers    ... UNCOMPRESSED
Overall scaling of the MP2 energy         ...   2.700e-01

-----------------------
SHARK RI TRANSFORMATION
-----------------------

Number of basis functions                ...    143
Number of aux functions                  ...    462
Number of operators                      ...      1
Generation of IJK                        ... YES
Generation of IAK                        ... YES
Generation of ABK                        ... NO
Orbital Range Operator  0:    0-  25 to   26- 142

Aux basis identifier                     ...   AUXC
Contraction scheme used                  ... SEGMENTED
Do orthogonalization                     ... YES
All operator combinations                ... NO
Transpose (ia|K)                         ... NO
Integral generator used                  ... LIBINT
Starting integral generation + trafo... 
Half trafo (segmented) done. Total time =  0.0 sec. integrals=  0.0 sec trafo=  0.0 sec
Integral generation and half transformation done (  0.0 sec)

Reading or making V^(-1/2)          ... done (  0.0 sec)
Sorting IJK integrals               ... done (  0.0 sec)
Sorting IAK integrals               ... done (  0.0 sec)

SHARK RI integral transformation done. Total time =  0.1 sec.

Opening buffers                              ... done
Frozen core precalculation                   ... done

Starting loop over batches of integrals:

Operator 0  - window                       ... (  7- 25)x( 26-142)
Operator 0  - Memory available             ...  8000 MB
Operator 0  - Memory needed per MO         ...   0.4 MB
Operator 0  - Number of orbitals per batch ... 3
Operator 0  - Number of batches            ... 1

OPERATOR  0   PASS   0:  MOs     7 ...    9 +   10 ...   12 +   13 ...   15 +   16 ...   18
                            +   19 ...   21 +   22 ...   24 +   25 ...   25
  Reading integrals       ... ok
  Internal MO   9
Closing buffer GIPV ( 0.01 GB; CompressionRatio= 1.00)
Time spent in pair loops =     0.171 sec
Deleting buffers (Ka|jb) ...done

-----------------------------------------------
 RI-MP2 CORRELATION ENERGY:     -0.322506412 Eh
-----------------------------------------------


---------------------
MP2 DENSITY FORMATION
---------------------

Completing the external part of the density      ... done
Storing the unrelaxed density                    ... done

Re-sorting 3-index density container for op 0    ... done
Computing external part of the Lagrangian        ... done
Calculating the xc-kernel                        ... done
Calculating G(D)                                 ... done
Completing the Lagrangian                        ... done
Solving the Z-vector equations                   ... Using XC Grid                  ... (calc.grid_cpscf.tmp) 
Recalculating density on grid  ... (calc.grho_cpscf0.tmp) done
Calculating the xc-kernel      ... (calc.fxc_cpscf0.tmp) done

-------------------
SHARK CP-SCF DRIVER
-------------------

Dimension of the orbital basis          ...    143
Dimension of the CPSCF-problem          ...   3042
Number of operators                     ...      1
Max. number of iterations               ...    128
Convergence Tolerance                   ... 3.0e-05
Number of perturbations                 ...      1
Perturbation type                       ... REAL

----------------------------
POPLE LINEAR EQUATION SOLVER
----------------------------

  ITERATION   0:   ||err||_max =   4.5266e-02 (   0.5 sec)
  ITERATION   1:   ||err||_max =   1.8429e-02 (   0.5 sec)
  ITERATION   2:   ||err||_max =   9.9911e-03 (   0.5 sec)
  ITERATION   3:   ||err||_max =   1.8214e-03 (   0.5 sec)
  ITERATION   4:   ||err||_max =   8.6435e-04 (   0.5 sec)
  ITERATION   5:   ||err||_max =   1.7337e-04 (   0.5 sec)
  ITERATION   6:   ||err||_max =   5.4435e-05 (   0.5 sec)
  ITERATION   7:   ||err||_max =   1.7930e-05 (   0.7 sec)
done
Finalizing the relaxed density                   ... done
Transforming P to the AO basis                   ... done
Storing the relaxed density                      ... done

------------------------------------
ENERGY WEIGHTED DENSITY FINALIZATION
------------------------------------

Gathering the parts of the W-matrix              ... done
Forming the Z-density                            ... done
Transforming Z to the AO basis                   ... done
Calculating G(Z)                                 ... done
Finalizing the W-matrix                          ... done
Transforming W to the AO basis and storing       ... done

----------------------------------
MP2 DERIVATIVE INTEGRAL GENERATION
----------------------------------

Input SCF Electron Density              ... calc.scfp
Input Correlated Electron Density       ... calc.pmp2re
Input Energy Weighted Density           ... calc.wmp2.tmp

Nuclear repulsion gradient              ... done (  0.0 sec)
HCore & Overlap gradient  (SHARK)       ... done (  0.0 sec)
Two-electron RIJ gradient terms         ... done (  0.2 sec)

-----------------------------------------------------------
MP2 COSX Grid Generation
-----------------------------------------------------------

General Integration Accuracy     IntAcc      ... 4.871
Radial Grid Type                 RadialGrid  ... OptM3 with GC (2021)
Angular Grid (max. ang.)         AngularGrid ... 4 (Lebedev-302)
Angular grid pruning method      GridPruning ... 4 (adaptive)
Weight generation scheme         WeightScheme... mBecke (2022)
Basis function cutoff            BFCut       ... 1.0000e-12
Integration weight cutoff        WCut        ... 1.0000e-14
Partially contracted basis set               ... on
Rotationally invariant grid construction     ... off
Angular grids for H and He will be reduced by one unit

Total number of grid points                  ...    82651
Total number of batches                      ...      654
Average number of points per batch           ...      126
Average number of grid points per atom       ...     5166
UseSFitting                                  ... on
Two-electron COSX gradient terms        ... 
Integration Timings:
Total Time                  =     2.4 sec
Basis fcn evaluation        =     0.0 sec
Density evaluation          =     0.0 sec
A evaluation                =     2.0 sec
A derivative evaluation     =     0.0 sec
S-fit derivative evaluation =     0.0 sec
anal. over. der. evaluation =     0.0 sec
num. over. der. evaluation  =     0.2 sec
K(P) evaluation             =     0.0 sec
finalize                    =     0.0 sec

done (  2.9 sec)
CPCM gradient                           ... done (  0.3 sec)
DFT XC gradient                         ... Exchange-correlation gradient    ... done
done (  0.4 sec)
Empirical dispersion gradient           ... 
-------------------
DISPERSION GRADIENT
-------------------

   1   C   :   -0.000219751   -0.000100710    0.000006777
   2   C   :    0.001187814   -0.000410841    0.000008330
   3   C   :    0.000264518   -0.000301275    0.000008504
   4   C   :   -0.000032907    0.000228455   -0.000009260
   5   C   :   -0.000101960   -0.000140120    0.000003560
   6   C   :   -0.001021680    0.000586878   -0.000017608
   7   O   :    0.000035227   -0.000071989    0.000001033
   8   H   :   -0.000122251   -0.000019529    0.000001410
   9   H   :   -0.000103711   -0.000049586    0.000035320
  10   H   :   -0.000103442   -0.000051974   -0.000025912
  11   H   :   -0.000041681    0.000124327   -0.000011908
  12   H   :   -0.000007303    0.000127217   -0.000038331
  13   H   :   -0.000010798    0.000134532    0.000037917
  14   H   :    0.000113204    0.000008337    0.000041906
  15   H   :    0.000110501    0.000005740   -0.000043810
  16   H   :    0.000054221   -0.000069464    0.000002073

Difference to translation invariance:
           :   -0.0000000000    0.0000000000    0.0000000000

Difference to rotation invariance:
           :    0.0000000000    0.0000000000    0.0000000000

Norm of the Dispersion gradient    ...    0.0018473155
RMS gradient                       ...    0.0002666370
MAX gradient                       ...    0.0011878139
done (  0.0 sec)

                *********************************************
                * UNRELAXED MP2 DENSITY POPULATION ANALYSIS *
                *********************************************

------------------------------------------------------------------------------
                           ORCA POPULATION ANALYSIS
------------------------------------------------------------------------------
Input electron density              ... calc.pmp2ur
BaseName (.gbw .S,...)              ... calc

                    ********************************
                    * MULLIKEN POPULATION ANALYSIS *
                    ********************************

-----------------------
MULLIKEN ATOMIC CHARGES
-----------------------
   0 C :    0.088310
   1 C :   -0.031228
   2 C :   -0.258998
   3 C :    0.081682
   4 C :    0.018713
   5 C :    0.307924
   6 O :   -0.083005
   7 H :    0.069959
   8 H :    0.068439
   9 H :    0.067436
  10 H :    0.056570
  11 H :    0.064057
  12 H :    0.070962
  13 H :    0.165216
  14 H :    0.165184
  15 H :    0.148779
Sum of atomic charges:    1.0000000

--------------------------------
MULLIKEN REDUCED ORBITAL CHARGES
--------------------------------
  0 C s       :     2.947299  s :     2.947299
      pz      :     1.029261  p :     2.928426
      px      :     0.874935
      py      :     1.024230
      dz2     :     0.007858  d :     0.035965
      dxz     :     0.006038
      dyz     :     0.007345
      dx2y2   :     0.009716
      dxy     :     0.005008
  1 C s       :     3.095749  s :     3.095749
      pz      :     1.072923  p :     2.851674
      px      :     1.016420
      py      :     0.762332
      dz2     :     0.007454  d :     0.083805
      dxz     :     0.011845
      dyz     :     0.011039
      dx2y2   :     0.020753
      dxy     :     0.032715
  2 C s       :     3.159190  s :     3.159190
      pz      :     0.953280  p :     3.044787
      px      :     1.017415
      py      :     1.074092
      dz2     :     0.004841  d :     0.055022
      dxz     :     0.006746
      dyz     :     0.012000
      dx2y2   :     0.014674
      dxy     :     0.016760
  3 C s       :     2.962177  s :     2.962177
      pz      :     1.020016  p :     2.919906
      px      :     0.998704
      py      :     0.901186
      dz2     :     0.007583  d :     0.036236
      dxz     :     0.005014
      dyz     :     0.007974
      dx2y2   :     0.010080
      dxy     :     0.005584
  4 C s       :     2.962707  s :     2.962707
      pz      :     1.085535  p :     2.976796
      px      :     1.014379
      py      :     0.876881
      dz2     :     0.008715  d :     0.041784
      dxz     :     0.008544
      dyz     :     0.003570
      dx2y2   :     0.014532
      dxy     :     0.006424
  5 C s       :     3.204494  s :     3.204494
      pz      :     0.566980  p :     2.396911
      px      :     0.821765
      py      :     1.008166
      dz2     :     0.006758  d :     0.090671
      dxz     :     0.019219
      dyz     :     0.006405
      dx2y2   :     0.029167
      dxy     :     0.029122
  6 O s       :     3.681186  s :     3.681186
      pz      :     1.531022  p :     4.368186
      px      :     1.240851
      py      :     1.596312
      dz2     :     0.003919  d :     0.033633
      dxz     :     0.006637
      dyz     :     0.004769
      dx2y2   :     0.008499
      dxy     :     0.009809
  7 H s       :     0.903827  s :     0.903827
      pz      :     0.005001  p :     0.026214
      px      :     0.006884
      py      :     0.014329
  8 H s       :     0.905682  s :     0.905682
      pz      :     0.013454  p :     0.025879
      px      :     0.005115
      py      :     0.007310
  9 H s       :     0.906749  s :     0.906749
      pz      :     0.011916  p :     0.025815
      px      :     0.005420
      py      :     0.008479
 10 H s       :     0.917616  s :     0.917616
      pz      :     0.005223  p :     0.025814
      px      :     0.016325
      py      :     0.004266
 11 H s       :     0.910232  s :     0.910232
      pz      :     0.011460  p :     0.025711
      px      :     0.007277
      py      :     0.006973
 12 H s       :     0.903211  s :     0.903211
      pz      :     0.013644  p :     0.025828
      px      :     0.005496
      py      :     0.006688
 13 H s       :     0.808333  s :     0.808333
      pz      :     0.013482  p :     0.026451
      px      :     0.007340
      py      :     0.005630
 14 H s       :     0.808377  s :     0.808377
      pz      :     0.014240  p :     0.026439
      px      :     0.007146
      py      :     0.005053
 15 H s       :     0.825181  s :     0.825181
      pz      :     0.002550  p :     0.026040
      px      :     0.012719
      py      :     0.010771


                     *******************************
                     * LOEWDIN POPULATION ANALYSIS *
                     *******************************

----------------------
LOEWDIN ATOMIC CHARGES
----------------------
   0 C :   -0.034250
   1 C :    0.011423
   2 C :   -0.021687
   3 C :   -0.027970
   4 C :   -0.014206
   5 C :    0.317544
   6 O :    0.166601
   7 H :    0.055575
   8 H :    0.050692
   9 H :    0.049633
  10 H :    0.043439
  11 H :    0.049353
  12 H :    0.051991
  13 H :    0.111842
  14 H :    0.112527
  15 H :    0.077493

-------------------------------
LOEWDIN REDUCED ORBITAL CHARGES
-------------------------------
  0 C s       :     2.834317  s :     2.834317
      pz      :     1.067781  p :     3.119423
      px      :     0.979199
      py      :     1.072442
      dz2     :     0.017458  d :     0.080511
      dxz     :     0.012948
      dyz     :     0.015820
      dx2y2   :     0.022800
      dxy     :     0.011484
  1 C s       :     2.845673  s :     2.845673
      pz      :     1.048166  p :     2.964972
      px      :     1.018832
      py      :     0.897974
      dz2     :     0.014844  d :     0.177932
      dxz     :     0.018333
      dyz     :     0.022160
      dx2y2   :     0.049019
      dxy     :     0.073575
  2 C s       :     2.862869  s :     2.862869
      pz      :     0.933105  p :     3.039754
      px      :     1.032663
      py      :     1.073986
      dz2     :     0.009435  d :     0.119064
      dxz     :     0.011908
      dyz     :     0.019637
      dx2y2   :     0.036814
      dxy     :     0.041270
  3 C s       :     2.832677  s :     2.832677
      pz      :     1.064370  p :     3.114006
      px      :     1.060752
      py      :     0.988884
      dz2     :     0.016872  d :     0.081287
      dxz     :     0.009777
      dyz     :     0.018177
      dx2y2   :     0.023745
      dxy     :     0.012716
  4 C s       :     2.836329  s :     2.836329
      pz      :     1.066318  p :     3.082037
      px      :     1.038876
      py      :     0.976842
      dz2     :     0.018909  d :     0.095841
      dxz     :     0.018477
      dyz     :     0.007259
      dx2y2   :     0.036018
      dxy     :     0.015177
  5 C s       :     2.884610  s :     2.884610
      pz      :     0.595909  p :     2.613102
      px      :     0.944074
      py      :     1.073119
      dz2     :     0.013798  d :     0.184744
      dxz     :     0.032214
      dyz     :     0.010327
      dx2y2   :     0.064982
      dxy     :     0.063422
  6 O s       :     3.363806  s :     3.363806
      pz      :     1.475953  p :     4.412416
      px      :     1.329865
      py      :     1.606598
      dz2     :     0.006224  d :     0.057176
      dxz     :     0.009570
      dyz     :     0.005508
      dx2y2   :     0.016331
      dxy     :     0.019542
  7 H s       :     0.876217  s :     0.876217
      pz      :     0.012518  p :     0.068208
      px      :     0.017893
      py      :     0.037798
  8 H s       :     0.882050  s :     0.882050
      pz      :     0.034851  p :     0.067258
      px      :     0.013950
      py      :     0.018458
  9 H s       :     0.882976  s :     0.882976
      pz      :     0.030774  p :     0.067391
      px      :     0.014873
      py      :     0.021744
 10 H s       :     0.888947  s :     0.888947
      pz      :     0.012977  p :     0.067614
      px      :     0.043013
      py      :     0.011624
 11 H s       :     0.884050  s :     0.884050
      pz      :     0.029408  p :     0.066598
      px      :     0.018727
      py      :     0.018463
 12 H s       :     0.881152  s :     0.881152
      pz      :     0.035390  p :     0.066857
      px      :     0.013765
      py      :     0.017702
 13 H s       :     0.816279  s :     0.816279
      pz      :     0.035261  p :     0.071880
      px      :     0.021029
      py      :     0.015590
 14 H s       :     0.815792  s :     0.815792
      pz      :     0.037160  p :     0.071681
      px      :     0.020443
      py      :     0.014078
 15 H s       :     0.845400  s :     0.845400
      pz      :     0.008045  p :     0.077107
      px      :     0.035583
      py      :     0.033480


                      *****************************
                      * MAYER POPULATION ANALYSIS *
                      *****************************

  NA   - Mulliken gross atomic population
  ZA   - Total nuclear charge
  QA   - Mulliken gross atomic charge
  VA   - Mayer's total valence
  BVA  - Mayer's bonded valence
  FA   - Mayer's free valence

  ATOM       NA         ZA         QA         VA         BVA        FA
  0 C      5.9117     6.0000     0.0883     3.9656     3.8654     0.1002
  1 C      6.0312     6.0000    -0.0312     3.9799     3.8363     0.1436
  2 C      6.2590     6.0000    -0.2590     4.1128     3.9614     0.1515
  3 C      5.9183     6.0000     0.0817     3.9888     3.8880     0.1008
  4 C      5.9813     6.0000     0.0187     3.9094     3.7964     0.1130
  5 C      5.6921     6.0000     0.3079     3.7960     3.6714     0.1247
  6 O      8.0830     8.0000    -0.0830     2.5949     2.4438     0.1512
  7 H      0.9300     1.0000     0.0700     0.9993     0.9794     0.0199
  8 H      0.9316     1.0000     0.0684     0.9897     0.9691     0.0206
  9 H      0.9326     1.0000     0.0674     0.9898     0.9693     0.0205
 10 H      0.9434     1.0000     0.0566     0.9988     0.9784     0.0203
 11 H      0.9359     1.0000     0.0641     0.9898     0.9691     0.0207
 12 H      0.9290     1.0000     0.0710     0.9885     0.9677     0.0208
 13 H      0.8348     1.0000     0.1652     0.9751     0.9543     0.0209
 14 H      0.8348     1.0000     0.1652     0.9749     0.9539     0.0210
 15 H      0.8512     1.0000     0.1488     0.9831     0.9665     0.0166

  Mayer bond orders larger than 0.100000
B(  0-C ,  1-C ) :   1.0417 B(  0-C ,  7-H ) :   0.9419 B(  0-C ,  8-H ) :   0.9366 
B(  0-C ,  9-H ) :   0.9361 B(  1-C ,  2-C ) :   1.7478 B(  1-C ,  6-O ) :   0.9239 
B(  2-C ,  3-C ) :   1.0468 B(  2-C ,  4-C ) :   1.0385 B(  3-C , 10-H ) :   0.9468 
B(  3-C , 11-H ) :   0.9416 B(  3-C , 12-H ) :   0.9390 B(  4-C ,  5-C ) :   1.0605 
B(  4-C , 13-H ) :   0.8630 B(  4-C , 14-H ) :   0.8600 B(  5-C ,  6-O ) :   1.5031 
B(  5-C , 15-H ) :   0.9556 


                *******************************************
                * RELAXED MP2 DENSITY POPULATION ANALYSIS *
                *******************************************

------------------------------------------------------------------------------
                           ORCA POPULATION ANALYSIS
------------------------------------------------------------------------------
Input electron density              ... calc.pmp2re
BaseName (.gbw .S,...)              ... calc

                    ********************************
                    * MULLIKEN POPULATION ANALYSIS *
                    ********************************

-----------------------
MULLIKEN ATOMIC CHARGES
-----------------------
   0 C :    0.076380
   1 C :   -0.032808
   2 C :   -0.232960
   3 C :    0.071118
   4 C :    0.023647
   5 C :    0.262414
   6 O :   -0.032793
   7 H :    0.068345
   8 H :    0.069252
   9 H :    0.068226
  10 H :    0.055051
  11 H :    0.064715
  12 H :    0.071592
  13 H :    0.164682
  14 H :    0.164613
  15 H :    0.138528
Sum of atomic charges:    1.0000000

--------------------------------
MULLIKEN REDUCED ORBITAL CHARGES
--------------------------------
  0 C s       :     2.942678  s :     2.942678
      pz      :     1.030899  p :     2.946469
      px      :     0.892476
      py      :     1.023094
      dz2     :     0.007485  d :     0.034473
      dxz     :     0.005928
      dyz     :     0.007045
      dx2y2   :     0.009106
      dxy     :     0.004910
  1 C s       :     3.101508  s :     3.101508
      pz      :     1.070447  p :     2.850010
      px      :     1.004428
      py      :     0.775135
      dz2     :     0.007221  d :     0.081290
      dxz     :     0.011782
      dyz     :     0.010157
      dx2y2   :     0.020443
      dxy     :     0.031688
  2 C s       :     3.164469  s :     3.164469
      pz      :     0.949440  p :     3.015660
      px      :     1.012590
      py      :     1.053630
      dz2     :     0.004614  d :     0.052831
      dxz     :     0.006502
      dyz     :     0.011397
      dx2y2   :     0.014041
      dxy     :     0.016278
  3 C s       :     2.956863  s :     2.956863
      pz      :     1.020867  p :     2.937174
      px      :     1.000603
      py      :     0.915705
      dz2     :     0.007224  d :     0.034845
      dxz     :     0.004848
      dyz     :     0.007762
      dx2y2   :     0.009589
      dxy     :     0.005422
  4 C s       :     2.950218  s :     2.950218
      pz      :     1.074640  p :     2.986112
      px      :     1.018994
      py      :     0.892478
      dz2     :     0.008202  d :     0.040023
      dxz     :     0.008118
      dyz     :     0.003868
      dx2y2   :     0.013463
      dxy     :     0.006372
  5 C s       :     3.205426  s :     3.205426
      pz      :     0.628772  p :     2.444521
      px      :     0.814865
      py      :     1.000884
      dz2     :     0.006482  d :     0.087638
      dxz     :     0.018142
      dyz     :     0.006271
      dx2y2   :     0.028109
      dxy     :     0.028634
  6 O s       :     3.675722  s :     3.675722
      pz      :     1.499641  p :     4.323607
      px      :     1.238540
      py      :     1.585425
      dz2     :     0.003839  d :     0.033464
      dxz     :     0.006761
      dyz     :     0.004788
      dx2y2   :     0.008362
      dxy     :     0.009715
  7 H s       :     0.905980  s :     0.905980
      pz      :     0.005119  p :     0.025675
      px      :     0.006766
      py      :     0.013791
  8 H s       :     0.905319  s :     0.905319
      pz      :     0.012969  p :     0.025429
      px      :     0.005173
      py      :     0.007287
  9 H s       :     0.906417  s :     0.906417
      pz      :     0.011542  p :     0.025357
      px      :     0.005453
      py      :     0.008362
 10 H s       :     0.919642  s :     0.919642
      pz      :     0.005324  p :     0.025306
      px      :     0.015624
      py      :     0.004359
 11 H s       :     0.910040  s :     0.910040
      pz      :     0.011118  p :     0.025246
      px      :     0.007231
      py      :     0.006897
 12 H s       :     0.903028  s :     0.903028
      pz      :     0.013141  p :     0.025380
      px      :     0.005587
      py      :     0.006652
 13 H s       :     0.809274  s :     0.809274
      pz      :     0.013017  p :     0.026044
      px      :     0.007328
      py      :     0.005700
 14 H s       :     0.809349  s :     0.809349
      pz      :     0.013717  p :     0.026038
      px      :     0.007153
      py      :     0.005169
 15 H s       :     0.836205  s :     0.836205
      pz      :     0.002895  p :     0.025267
      px      :     0.012063
      py      :     0.010309


                     *******************************
                     * LOEWDIN POPULATION ANALYSIS *
                     *******************************

----------------------
LOEWDIN ATOMIC CHARGES
----------------------
   0 C :   -0.041050
   1 C :    0.012087
   2 C :   -0.014488
   3 C :   -0.033915
   4 C :   -0.018992
   5 C :    0.280182
   6 O :    0.193588
   7 H :    0.057438
   8 H :    0.053626
   9 H :    0.052501
  10 H :    0.045026
  11 H :    0.052286
  12 H :    0.055103
  13 H :    0.116012
  14 H :    0.116756
  15 H :    0.073838

-------------------------------
LOEWDIN REDUCED ORBITAL CHARGES
-------------------------------
  0 C s       :     2.835264  s :     2.835264
      pz      :     1.070202  p :     3.127650
      px      :     0.982691
      py      :     1.074757
      dz2     :     0.016882  d :     0.078136
      dxz     :     0.012706
      dyz     :     0.015314
      dx2y2   :     0.021919
      dxy     :     0.011314
  1 C s       :     2.848095  s :     2.848095
      pz      :     1.045702  p :     2.964597
      px      :     1.017281
      py      :     0.901615
      dz2     :     0.014573  d :     0.175221
      dxz     :     0.018292
      dyz     :     0.020672
      dx2y2   :     0.048950
      dxy     :     0.072734
  2 C s       :     2.864204  s :     2.864204
      pz      :     0.929627  p :     3.033075
      px      :     1.032411
      py      :     1.071037
      dz2     :     0.009233  d :     0.117210
      dxz     :     0.011528
      dyz     :     0.019017
      dx2y2   :     0.036276
      dxy     :     0.041156
  3 C s       :     2.833563  s :     2.833563
      pz      :     1.066385  p :     3.121310
      px      :     1.063190
      py      :     0.991735
      dz2     :     0.016327  d :     0.079042
      dxz     :     0.009522
      dyz     :     0.017728
      dx2y2   :     0.023020
      dxy     :     0.012444
  4 C s       :     2.838113  s :     2.838113
      pz      :     1.062551  p :     3.087654
      px      :     1.038010
      py      :     0.987094
      dz2     :     0.018216  d :     0.093224
      dxz     :     0.017628
      dyz     :     0.007805
      dx2y2   :     0.034530
      dxy     :     0.015045
  5 C s       :     2.883009  s :     2.883009
      pz      :     0.650487  p :     2.654882
      px      :     0.938775
      py      :     1.065620
      dz2     :     0.013627  d :     0.181926
      dxz     :     0.030583
      dyz     :     0.010091
      dx2y2   :     0.064592
      dxy     :     0.063033
  6 O s       :     3.366311  s :     3.366311
      pz      :     1.449096  p :     4.382462
      px      :     1.332176
      py      :     1.601190
      dz2     :     0.006216  d :     0.057639
      dxz     :     0.010154
      dyz     :     0.005483
      dx2y2   :     0.016180
      dxy     :     0.019607
  7 H s       :     0.874412  s :     0.874412
      pz      :     0.012609  p :     0.068150
      px      :     0.017991
      py      :     0.037549
  8 H s       :     0.879142  s :     0.879142
      pz      :     0.034633  p :     0.067232
      px      :     0.014121
      py      :     0.018479
  9 H s       :     0.880138  s :     0.880138
      pz      :     0.030607  p :     0.067361
      px      :     0.015032
      py      :     0.021721
 10 H s       :     0.887418  s :     0.887418
      pz      :     0.013042  p :     0.067555
      px      :     0.042677
      py      :     0.011836
 11 H s       :     0.881164  s :     0.881164
      pz      :     0.029254  p :     0.066550
      px      :     0.018741
      py      :     0.018555
 12 H s       :     0.878084  s :     0.878084
      pz      :     0.035164  p :     0.066813
      px      :     0.013839
      py      :     0.017810
 13 H s       :     0.812119  s :     0.812119
      pz      :     0.034966  p :     0.071869
      px      :     0.021058
      py      :     0.015845
 14 H s       :     0.811572  s :     0.811572
      pz      :     0.036821  p :     0.071672
      px      :     0.020481
      py      :     0.014370
 15 H s       :     0.849427  s :     0.849427
      pz      :     0.009278  p :     0.076735
      px      :     0.034722
      py      :     0.032735


                      *****************************
                      * MAYER POPULATION ANALYSIS *
                      *****************************

  NA   - Mulliken gross atomic population
  ZA   - Total nuclear charge
  QA   - Mulliken gross atomic charge
  VA   - Mayer's total valence
  BVA  - Mayer's bonded valence
  FA   - Mayer's free valence

  ATOM       NA         ZA         QA         VA         BVA        FA
  0 C      5.9236     6.0000     0.0764     3.9721     3.8720     0.1001
  1 C      6.0328     6.0000    -0.0328     4.0186     3.8778     0.1408
  2 C      6.2330     6.0000    -0.2330     4.1373     3.9887     0.1486
  3 C      5.9289     6.0000     0.0711     3.9939     3.8932     0.1007
  4 C      5.9764     6.0000     0.0236     3.9115     3.7993     0.1122
  5 C      5.7376     6.0000     0.2624     3.8572     3.7379     0.1193
  6 O      8.0328     8.0000    -0.0328     2.6561     2.5077     0.1484
  7 H      0.9317     1.0000     0.0683     1.0003     0.9804     0.0199
  8 H      0.9307     1.0000     0.0693     0.9908     0.9703     0.0206
  9 H      0.9318     1.0000     0.0682     0.9909     0.9704     0.0204
 10 H      0.9449     1.0000     0.0551     0.9992     0.9789     0.0203
 11 H      0.9353     1.0000     0.0647     0.9907     0.9700     0.0207
 12 H      0.9284     1.0000     0.0716     0.9894     0.9687     0.0207
 13 H      0.8353     1.0000     0.1647     0.9761     0.9555     0.0206
 14 H      0.8354     1.0000     0.1646     0.9760     0.9552     0.0207
 15 H      0.8615     1.0000     0.1385     0.9849     0.9684     0.0164

  Mayer bond orders larger than 0.100000
B(  0-C ,  1-C ) :   1.0636 B(  0-C ,  7-H ) :   0.9363 B(  0-C ,  8-H ) :   0.9319 
B(  0-C ,  9-H ) :   0.9315 B(  1-C ,  2-C ) :   1.7109 B(  1-C ,  6-O ) :   0.9525 
B(  2-C ,  3-C ) :   1.0663 B(  2-C ,  4-C ) :   1.0478 B(  3-C , 10-H ) :   0.9414 
B(  3-C , 11-H ) :   0.9368 B(  3-C , 12-H ) :   0.9340 B(  4-C ,  5-C ) :   1.0650 
B(  4-C , 13-H ) :   0.8535 B(  4-C , 14-H ) :   0.8502 B(  5-C ,  6-O ) :   1.5242 
B(  5-C , 15-H ) :   0.9552 


-------
TIMINGS
-------

Total time                :   10.158 sec
Integral trafo            :    0.085 sec (  0.8%)
FC preparation            :    0.023 sec (  0.2%)
I/O of integrals          :    0.032 sec (  0.3%)
K(i,j) operators          :    0.023 sec (  0.2%)
T(i,j) pair energies      :    0.005 sec (  0.1%)
V**(-1/2)                 :    0.076 sec (  0.7%)
Gamma(ia|P)               :    0.021 sec (  0.2%)
Gamma-Trafo               :    0.011 sec (  0.1%)
D(virtual)                :    0.001 sec (  0.0%)
D(internal)               :    0.022 sec (  0.2%)
W(virtual)                :    0.002 sec (  0.0%)
W(internal)               :    0.026 sec (  0.3%)
L(virtual)                :    0.042 sec (  0.4%)
L(internal)               :    0.004 sec (  0.0%)
XC kernel                 :    0.014 sec (  0.1%)
G(D)                      :    0.745 sec (  7.3%)
G(Z)                      :    0.754 sec (  7.4%)
Z-vector solution         :    4.049 sec ( 39.9%)
3-index derivative        :    0.098 sec (  1.0%)
2-index derivative        :    0.028 sec (  0.3%)
Fock matrix gradient      :    3.874 sec ( 38.1%)


---------------------------------------
MP2 TOTAL ENERGY:     -308.490868354 Eh
---------------------------------------

The final MP2 gradient
  0:  -0.00364988   0.02077370  -0.00184304
  1:   0.06761954  -0.05902806   0.00125893
  2:  -0.00154671  -0.02526252   0.00145624
  3:  -0.00178941   0.00108623   0.00122815
  4:   0.01404018   0.01196860   0.00106317
  5:  -0.08420226  -0.03107450   0.00108599
  6:   0.03189232   0.05620553  -0.00218804
  7:  -0.01018664   0.00507946   0.00049055
  8:   0.00102319  -0.00160715   0.00723354
  9:   0.00057597  -0.00262923  -0.00633662
 10:  -0.00689436   0.00277544  -0.00202306
 11:   0.00219688   0.00195584  -0.00676978
 12:   0.00100158   0.00071840   0.00670872
 13:  -0.00457549   0.00300179   0.00478894
 14:  -0.00464258   0.00275547  -0.00565083
 15:  -0.00090279   0.01325939  -0.00046576

-----------------------------------
NORM OF THE MP2 GRADIENT:  0.149729
-----------------------------------

Maximum memory used throughout the entire MP2-calculation: 29.7 MB


-------------------------------------------------------------------------------
                          DFT DISPERSION CORRECTION                            
                                                                               
                              DFTD3 V3.1  Rev 1                                
                          USING Becke-Johnson damping                          
-------------------------------------------------------------------------------
The B2PLYP functional is recognized
Active option DFTDOPT                   ...         4   

molecular C6(AA) [au] = 2132.392380 


            DFT-D V3
 parameters
 s6 scaling factor         :     0.6400 
 a1 scaling factor         :     0.3065 
 s8 scaling factor         :     0.9147 
 a2 scaling factor         :     5.0570 
 ad hoc parameters k1-k3   :    16.0000     1.3333    -4.0000 

 Edisp/kcal,au: -6.328552630390  -0.010085189494 
 E6   /kcal   :  -3.640179509 
 E8   /kcal   :  -2.688373121 
 % E8         :  42.480062636 

-------------------------   ----------------
Dispersion correction           -0.010085189
-------------------------   ----------------


-------------------------   --------------------
FINAL SINGLE POINT ENERGY      -308.500953543941
-------------------------   --------------------

------------------------------------------------------------------------------
                         ORCA GEOMETRY RELAXATION STEP
------------------------------------------------------------------------------

Reading the OPT-File                    .... done
Getting information on internals        .... done
Copying old internal coords+grads       .... done
Making the new internal coordinates     .... (2022 redundants) done
Validating the new internal coordinates .... (2022 redundants) done
Calculating the B-matrix                .... done
Calculating the G,G- and P matrices     .... done
Transforming gradient to internals      .... done
Projecting the internal gradient        .... done
Number of atoms                         ....  16
Number of internal coordinates          ....  72
Current Energy                          ....  -308.500953544 Eh
Current gradient norm                   ....     0.149728952 Eh/bohr
Maximum allowed component of the step   ....  0.300
Current trust radius                    ....  0.300
Evaluating the initial hessian          ....  (Almloef) done
Projecting the Hessian                  .... done
Forming the augmented Hessian           .... done
Diagonalizing the augmented Hessian     .... done
Last element of RFO vector              ....  0.982071469
Lowest eigenvalues of augmented Hessian:
 -0.018171639  0.012609165  0.012662675  0.018728748  0.021668625
Length of the computed step             ....  0.191950351
The final length of the internal step   ....  0.191950351
Converting the step to Cartesian space:
 Initial RMS(Int)=    0.0226215658
Transforming coordinates:
 Iter   0:  RMS(Cart)=    0.0440982363 RMS(Int)=    0.0226139155
done
Storing new coordinates                 .... done

                                .--------------------.
          ----------------------|Geometry convergence|-------------------------
          Item                value                   Tolerance       Converged
          ---------------------------------------------------------------------
          RMS gradient        0.0123623136            0.0000300000      NO
          MAX gradient        0.0621313452            0.0001000000      NO
          RMS step            0.0226215658            0.0006000000      NO
          MAX step            0.0846133334            0.0010000000      NO
          ........................................................
          Max(Bonds)      0.0448      Max(Angles)    3.70
          Max(Dihed)        1.97      Max(Improp)    0.00
          ---------------------------------------------------------------------

The optimization has not yet converged - more geometry cycles are needed


    ---------------------------------------------------------------------------
                         Redundant Internal Coordinates
                            (Angstroem and degrees)

        Definition                    Value    dE/dq     Step     New-Value
    ----------------------------------------------------------------------------
     1. B(C   1,C   0)                1.5029  0.010752 -0.0132    1.4897   
     2. B(C   2,C   1)                1.3372 -0.020273  0.0133    1.3505   
     3. B(C   3,C   2)                1.5023  0.007898 -0.0097    1.4926   
     4. B(C   4,C   2)                1.4865 -0.021767  0.0198    1.5062   
     5. B(C   5,C   4)                1.4895  0.009107 -0.0122    1.4773   
     6. B(O   6,C   5)                1.2228 -0.062131  0.0331    1.2559   
     7. B(O   6,C   1)                1.3464 -0.053007  0.0448    1.3912   
     8. B(H   7,C   0)                1.1054  0.009155 -0.0135    1.0919   
     9. B(H   8,C   0)                1.1102  0.006614 -0.0099    1.1002   
    10. B(H   9,C   0)                1.1088  0.006148 -0.0092    1.0997   
    11. B(H  10,C   3)                1.1058  0.007351 -0.0109    1.0949   
    12. B(H  11,C   3)                1.1097  0.007009 -0.0105    1.0992   
    13. B(H  12,C   3)                1.1096  0.006357 -0.0095    1.1001   
    14. B(H  13,C   4)                1.1098  0.002649 -0.0040    1.1058   
    15. B(H  14,C   4)                1.1113  0.003319 -0.0050    1.1063   
    16. B(H  15,C   5)                1.0811 -0.009660  0.0131    1.0942   
    17. A(C   1,C   0,H   9)          109.43 -0.005195    0.88    110.31   
    18. A(C   1,C   0,H   8)          108.71 -0.005924    1.04    109.75   
    19. A(H   7,C   0,H   8)          107.84 -0.002464    0.41    108.26   
    20. A(H   7,C   0,H   9)          108.52 -0.001863    0.21    108.73   
    21. A(C   1,C   0,H   7)          113.31  0.011901   -2.06    111.24   
    22. A(H   8,C   0,H   9)          108.95  0.003488   -0.47    108.48   
    23. A(C   2,C   1,O   6)          110.88  0.012489   -1.37    109.51   
    24. A(C   0,C   1,O   6)          121.51  0.016388   -2.32    119.19   
    25. A(C   0,C   1,C   2)          127.60 -0.028881    3.70    131.29   
    26. A(C   1,C   2,C   4)          107.15 -0.004035   -0.33    106.82   
    27. A(C   3,C   2,C   4)          123.99  0.004054   -0.10    123.89   
    28. A(C   1,C   2,C   3)          128.85 -0.000023    0.44    129.29   
    29. A(H  11,C   3,H  12)          108.88  0.002726   -0.60    108.28   
    30. A(H  10,C   3,H  12)          108.65 -0.000103    0.01    108.66   
    31. A(H  10,C   3,H  11)          107.82 -0.001531    0.39    108.21   
    32. A(C   2,C   3,H  11)          109.38 -0.001585    0.27    109.66   
    33. A(C   2,C   3,H  10)          113.03  0.003453   -0.53    112.50   
    34. A(C   2,C   3,H  12)          108.99 -0.002874    0.44    109.43   
    35. A(H  13,C   4,H  14)          111.00  0.003287   -1.73    109.27   
    36. A(C   5,C   4,H  14)          111.28  0.007108   -0.97    110.31   
    37. A(C   2,C   4,H  14)          111.49 -0.001231    1.05    112.54   
    38. A(C   5,C   4,H  13)          111.80  0.008572   -1.14    110.66   
    39. A(C   2,C   4,H  13)          112.06  0.002043    0.74    112.80   
    40. A(C   2,C   4,C   5)           98.68 -0.021916    2.50    101.18   
    41. A(O   6,C   5,H  15)          122.61  0.002967   -0.65    121.96   
    42. A(C   4,C   5,H  15)          124.79 -0.015698    2.29    127.08   
    43. A(C   4,C   5,O   6)          112.60  0.012733   -1.64    110.96   
    44. A(C   1,O   6,C   5)          110.69  0.000725    0.85    111.53   
    45. D(C   2,C   1,C   0,H   8)   -118.31 -0.000628    0.06   -118.25   
    46. D(C   2,C   1,C   0,H   7)      1.57 -0.000240   -0.01      1.55   
    47. D(C   2,C   1,C   0,H   9)    122.81  0.001667   -0.50    122.31   
    48. D(O   6,C   1,C   0,H   8)     60.28 -0.000622    0.32     60.60   
    49. D(O   6,C   1,C   0,H   7)   -179.84 -0.000234    0.24   -179.60   
    50. D(C   3,C   2,C   1,C   0)     -0.86  0.000214    0.24     -0.62   
    51. D(C   3,C   2,C   1,O   6)   -179.57  0.000090    0.02   -179.55   
    52. D(C   4,C   2,C   1,O   6)     -0.24 -0.000308    0.08     -0.16   
    53. D(C   4,C   2,C   1,C   0)    178.48 -0.000184    0.30    178.77   
    54. D(H  12,C   3,C   2,C   1)    110.92 -0.000548    0.37    111.29   
    55. D(H  11,C   3,C   2,C   4)     50.63  0.000634   -0.01     50.62   
    56. D(H  11,C   3,C   2,C   1)   -130.14  0.000122    0.06   -130.08   
    57. D(H  10,C   3,C   2,C   4)    170.77 -0.000153    0.33    171.10   
    58. D(H  10,C   3,C   2,C   1)    -10.00 -0.000665    0.39     -9.61   
    59. D(C   5,C   4,C   2,C   1)      0.26  0.000643   -0.16      0.10   
    60. D(H  14,C   4,C   2,C   1)    117.30 -0.003126    0.43    117.73   
    61. D(H  13,C   4,C   2,C   3)     61.78  0.001435   -0.43     61.35   
    62. D(H  13,C   4,C   2,C   1)   -117.59  0.001839   -0.49   -118.08   
    63. D(C   5,C   4,C   2,C   3)    179.63  0.000239   -0.10    179.53   
    64. D(H  15,C   5,C   4,H  13)    -62.21 -0.004021    1.42    -60.80   
    65. D(H  15,C   5,C   4,C   2)    179.74  0.002046   -0.33    179.41   
    66. D(O   6,C   5,C   4,H  14)   -117.42  0.009043   -1.89   -119.31   
    67. D(O   6,C   5,C   4,H  13)    117.83 -0.007097    1.97    119.80   
    68. D(O   6,C   5,C   4,C   2)     -0.22 -0.001030    0.23      0.01   
    69. D(C   1,O   6,C   5,H  15)   -179.86 -0.002027    0.34   -179.53   
    70. D(C   1,O   6,C   5,C   4)      0.09  0.000963   -0.20     -0.11   
    71. D(C   5,O   6,C   1,C   2)      0.10 -0.000415    0.08      0.17   
    72. D(C   5,O   6,C   1,C   0)   -178.71  0.000143   -0.21   -178.92   
    ----------------------------------------------------------------------------

Geometry step timings:
Preparation and reading OPT file:      0.000 s (10.050 %)
Internal coordinates            :      0.000 s ( 1.082 %)
B/P matrices and projection     :      0.001 s (29.146 %)
Hessian update/contruction      :      0.000 s (10.128 %)
Making the step                 :      0.001 s (23.541 %)
Converting the step to Cartesian:      0.000 s ( 3.015 %)
Storing new data                :      0.000 s ( 1.314 %)
Checking convergence            :      0.000 s ( 0.116 %)
Final printing                  :      0.001 s (21.492 %)
Total time                      :      0.003 s

Time for energy+gradient        :     23.869 s
Time for complete geometry iter :     24.120 s

         *************************************************************
         *                GEOMETRY OPTIMIZATION CYCLE   2            *
         *************************************************************
---------------------------------
CARTESIAN COORDINATES (ANGSTROEM)
---------------------------------
  C      0.977123   -0.043893   -0.016505
  C      2.456406    0.126962   -0.057320
  C      3.224285    1.236794   -0.107663
  C      2.811329    2.670506   -0.151027
  C      4.658326    0.775906   -0.098562
  C      4.487594   -0.690275   -0.040149
  O      3.270793   -1.000254   -0.020528
  H      0.466112    0.920132   -0.059143
  H      0.686636   -0.547110    0.917797
  H      0.640560   -0.659789   -0.863055
  H      1.734465    2.791879   -0.307517
  H      3.337118    3.182155   -0.969497
  H      3.086920    3.159530    0.795042
  H      5.219387    1.137912    0.782940
  H      5.201346    1.062064   -1.018990
  H      5.278261   -1.446501   -0.024429

----------------------------
CARTESIAN COORDINATES (A.U.)
----------------------------
  NO LB      ZA    FRAG     MASS         X           Y           Z
   0 C     6.0000    0    12.011    1.846494   -0.082945   -0.031190
   1 C     6.0000    0    12.011    4.641934    0.239923   -0.108319
   2 C     6.0000    0    12.011    6.093016    2.337202   -0.203453
   3 C     6.0000    0    12.011    5.312642    5.046525   -0.285400
   4 C     6.0000    0    12.011    8.802960    1.466249   -0.186256
   5 C     6.0000    0    12.011    8.480323   -1.304430   -0.075871
   6 O     8.0000    0    15.999    6.180902   -1.890206   -0.038793
   7 H     1.0000    0     1.008    0.880824    1.738797   -0.111764
   8 H     1.0000    0     1.008    1.297554   -1.033889    1.734385
   9 H     1.0000    0     1.008    1.210482   -1.246820   -1.630938
  10 H     1.0000    0     1.008    3.277663    5.275888   -0.581124
  11 H     1.0000    0     1.008    6.306240    6.013402   -1.832085
  12 H     1.0000    0     1.008    5.833434    5.970647    1.502412
  13 H     1.0000    0     1.008    9.863211    2.150343    1.479542
  14 H     1.0000    0     1.008    9.829119    2.007011   -1.925611
  15 H     1.0000    0     1.008    9.974468   -2.733490   -0.046164

--------------------------------
INTERNAL COORDINATES (ANGSTROEM)
--------------------------------
 C      0   0   0     0.000000000000     0.00000000     0.00000000
 C      1   0   0     1.489676479624     0.00000000     0.00000000
 C      2   1   0     1.350518815880   131.29130745     0.00000000
 C      3   2   1     1.492629580504   129.28083436   359.38251405
 C      3   2   1     1.506310936980   106.83604535   178.77762876
 C      5   3   2     1.477242848388   101.17988077     0.09528329
 O      6   5   3     1.255817532082   110.95212645     0.00000000
 H      1   2   3     1.091921899161   111.24757155     1.54882994
 H      1   2   3     1.100241179834   109.74910536   241.75589078
 H      1   2   3     1.099658768859   110.30825077   122.30222580
 H      4   3   2     1.094923733137   112.50275210   350.39588557
 H      4   3   2     1.099150550860   109.65828599   229.92410975
 H      4   3   2     1.100065060677   109.43261793   111.29188475
 H      5   3   2     1.105840895932   112.80974862   241.90526898
 H      5   3   2     1.106320158758   112.52686831   117.75263589
 H      6   5   3     1.094202796857   127.08501374   179.41380963

---------------------------
INTERNAL COORDINATES (A.U.)
---------------------------
 C      0   0   0     0.000000000000     0.00000000     0.00000000
 C      1   0   0     2.815080574633     0.00000000     0.00000000
 C      2   1   0     2.552110700720   131.29130745     0.00000000
 C      3   2   1     2.820661126542   129.28083436   359.38251405
 C      3   2   1     2.846515143423   106.83604535   178.77762876
 C      5   3   2     2.791584416747   101.17988077     0.09528329
 O      6   5   3     2.373151209812   110.95212645     0.00000000
 H      1   2   3     2.063433349045   111.24757155     1.54882994
 H      1   2   3     2.079154511148   109.74910536   241.75589078
 H      1   2   3     2.078053913908   110.30825077   122.30222580
 H      4   3   2     2.069105993159   112.50275210   350.39588557
 H      4   3   2     2.077093521075   109.65828599   229.92410975
 H      4   3   2     2.078821694174   109.43261793   111.29188475
 H      5   3   2     2.089736441001   112.80974862   241.90526898
 H      5   3   2     2.090642116489   112.52686831   117.75263589
 H      6   5   3     2.067743621030   127.08501374   179.41380963


           ************************************************************
           *        Program running with 8 parallel MPI-processes     *
           *              working on a common directory               *
           ************************************************************
------------------------------------------------------------------------------
                   ___                                                        
                  /   \      - P O W E R E D   B Y -                         
                 /     \                                                     
                 |  |  |   _    _      __       _____    __    __             
                 |  |  |  | |  | |    /  \     |  _  \  |  |  /  |          
                  \  \/   | |  | |   /    \    | | | |  |  | /  /          
                 / \  \   | |__| |  /  /\  \   | |_| |  |  |/  /          
                |  |  |   |  __  | /  /__\  \  |    /   |      \           
                |  |  |   | |  | | |   __   |  |    \   |  |\   \          
                \     /   | |  | | |  |  |  |  | |\  \  |  | \   \       
                 \___/    |_|  |_| |__|  |__|  |_| \__\ |__|  \__/        
                                                                              
                      - O R C A' S   B I G   F R I E N D -                    
                                      &                                       
                       - I N T E G R A L  F E E D E R -                       
                                                                              
 v1 FN, 2020, v2 2021, v3 2022-2024                                           
------------------------------------------------------------------------------


----------------------
SHARK INTEGRAL PACKAGE
----------------------

Number of atoms                             ...     16
Number of basis functions                   ...    143
Number of shells                            ...     69
Maximum angular momentum                    ...      2
Integral batch strategy                     ... SHARK/LIBINT Hybrid
RI-J (if used) integral strategy            ... SPLIT-RIJ (Revised 2003 algorithm where possible)
Printlevel                                  ...      1
Contraction scheme used                     ... SEGMENTED contraction
Prescreening option                         ... SCHWARTZ
   Thresh                                   ... 1.000e-12
   Tcut                                     ... 1.000e-14
   Tpresel                                  ... 1.000e-14 
Coulomb Range Separation                    ... NOT USED
Exchange Range Separation                   ... NOT USED
Multipole approximations                    ... NOT USED
Finite Nucleus Model                        ... NOT USED
CABS basis                                  ... NOT available
Auxiliary Coulomb fitting basis             ... AVAILABLE
   # of basis functions in Aux-J            ...    442
   # of shells in Aux-J                     ...    150
   Maximum angular momentum in Aux-J        ...      4
Auxiliary J/K fitting basis                 ... NOT available
Auxiliary Correlation fitting basis         ... AVAILABLE
   # of basis functions in Aux-C            ...    462
   # of shells in Aux-C                     ...    166
   Maximum angular momentum in Aux-C        ...      3
Auxiliary 'external' fitting basis          ... NOT available

Checking pre-screening integrals            ... done (  0.0 sec) Dimension = 69
Check shell pair data                       ... done (  0.0 sec)
Shell pair information
Shell pair cut-off parameter TPreSel        ...   1.0e-14
Total number of shell pairs                 ...      2415
Shell pairs after pre-screening             ...      2372
Total number of primitive shell pairs       ...      8503
Primitive shell pairs kept                  ...      6512
          la=0 lb=0:    765 shell pairs
          la=1 lb=0:    876 shell pairs
          la=1 lb=1:    270 shell pairs
          la=2 lb=0:    272 shell pairs
          la=2 lb=1:    161 shell pairs
          la=2 lb=2:     28 shell pairs

Calculating one electron integrals          ... done (  0.0 sec)
Calculating RI/J V-Matrix + Cholesky decomp.... done (  0.1 sec)
Calculating RI/C V-Matrix + Cholesky decomp.... done (  0.1 sec)
Calculating Nuclear repulsion               ... done (  0.0 sec) ENN=    302.422961853816 Eh

Diagonalization of the overlap matrix:
Smallest eigenvalue                        ... 6.811e-04
Time for diagonalization                   ...    0.003 sec
Threshold for overlap eigenvalues          ... 1.000e-07
Number of eigenvalues below threshold      ... 0
Time for construction of square roots      ...    0.034 sec
Total time needed                          ...    0.038 sec

-------------------
DFT GRID GENERATION
-------------------

General Integration Accuracy     IntAcc      ... 4.388
Radial Grid Type                 RadialGrid  ... OptM3 with GC (2021)
Angular Grid (max. ang.)         AngularGrid ... 4 (Lebedev-302)
Angular grid pruning method      GridPruning ... 4 (adaptive)
Weight generation scheme         WeightScheme... mBecke (2022)
Basis function cutoff            BFCut       ... 1.0000e-12
Integration weight cutoff        WCut        ... 1.0000e-14
Partially contracted basis set               ... off
Rotationally invariant grid construction     ... off
Angular grids for H and He will be reduced by one unit

Total number of grid points                  ...    71114
Total number of batches                      ...     1117
Average number of points per batch           ...       63
Average number of grid points per atom       ...     4445

--------------------
COSX GRID GENERATION
--------------------

GRIDX 1
-------
General Integration Accuracy     IntAcc      ... 3.816
Radial Grid Type                 RadialGrid  ... OptM3 with GC (2021)
Angular Grid (max. ang.)         AngularGrid ... 1 (Lebedev-50)
Angular grid pruning method      GridPruning ... 4 (adaptive)
Weight generation scheme         WeightScheme... mBecke (2022)
Basis function cutoff            BFCut       ... 1.0000e-12
Integration weight cutoff        WCut        ... 1.0000e-14
Partially contracted basis set               ... on
Rotationally invariant grid construction     ... off
Angular grids for H and He will be reduced by one unit

Total number of grid points                  ...     9130
Total number of batches                      ...       81
Average number of points per batch           ...      112
Average number of grid points per atom       ...      571
UseSFitting                                  ... on

GRIDX 2
-------
General Integration Accuracy     IntAcc      ... 4.020
Radial Grid Type                 RadialGrid  ... OptM3 with GC (2021)
Angular Grid (max. ang.)         AngularGrid ... 2 (Lebedev-110)
Angular grid pruning method      GridPruning ... 4 (adaptive)
Weight generation scheme         WeightScheme... mBecke (2022)
Basis function cutoff            BFCut       ... 1.0000e-12
Integration weight cutoff        WCut        ... 1.0000e-14
Partially contracted basis set               ... on
Rotationally invariant grid construction     ... off
Angular grids for H and He will be reduced by one unit

Total number of grid points                  ...    19467
Total number of batches                      ...      162
Average number of points per batch           ...      120
Average number of grid points per atom       ...     1217
UseSFitting                                  ... on

GRIDX 3
-------
General Integration Accuracy     IntAcc      ... 4.338
Radial Grid Type                 RadialGrid  ... OptM3 with GC (2021)
Angular Grid (max. ang.)         AngularGrid ... 3 (Lebedev-194)
Angular grid pruning method      GridPruning ... 4 (adaptive)
Weight generation scheme         WeightScheme... mBecke (2022)
Basis function cutoff            BFCut       ... 1.0000e-12
Integration weight cutoff        WCut        ... 1.0000e-14
Partially contracted basis set               ... on
Rotationally invariant grid construction     ... off
Angular grids for H and He will be reduced by one unit

Total number of grid points                  ...    42635
Total number of batches                      ...      341
Average number of points per batch           ...      125
Average number of grid points per atom       ...     2665
UseSFitting                                  ... on
Initializing property integral containers    ... done (  0.0 sec)

SHARK setup successfully completed in   1.1 seconds

Maximum memory used throughout the entire STARTUP-calculation: 19.9 MB


           ************************************************************
           *        Program running with 8 parallel MPI-processes     *
           *              working on a common directory               *
           ************************************************************
Occupation numbers will be reassigned to an Aufbau configuration
             **** ENERGY FILE WAS UPDATED (calc.en.tmp) ****
Finished Guess after   0.3 sec
Maximum memory used throughout the entire GUESS-calculation: 8.8 MB


           ************************************************************
           *        Program running with 8 parallel MPI-processes     *
           *              working on a common directory               *
           ************************************************************
--------------------
CPCM SOLVATION MODEL
--------------------
CPCM parameters:
  Epsilon                                         ...      16.7000
  Refrac                                          ...       1.2750
  Rsolv                                           ...       1.3000
  Surface type                                    ... GAUSSIAN VDW
  Discretization scheme                           ... Constant charge density
    Threshold for H atoms                         ...       5.0000 (charges/Ang^2)
    Threshold for non-H atoms                     ...       5.0000 (charges/Ang^2)
  Epsilon function type                           ...         CPCM
Solvent:                                          ... CUSTOM
Radii:
  Scheme                                          ... Element-dependent radii
  Radius for C  used is    3.8550 Bohr (=   2.0400 Ang.)
  Radius for O  used is    3.4469 Bohr (=   1.8240 Ang.)
  Radius for H  used is    2.4944 Bohr (=   1.3200 Ang.)
Calculating surface                               ...        done! (  0.0s)
Cavity surface points                             ...         1486
Cavity Volume                                     ...     906.3203
Cavity Surface-area                               ...     530.9645
Calculating surface distance matrix               ...        done! (  0.0s)
Performing Cholesky decomposition & store         ...        done! (  0.1s)
Overall time for CPCM initialization              ...                 0.2s

----------------------------------------D-I-I-S--------------------------------------------
Iteration    Energy (Eh)           Delta-E    RMSDP     MaxDP     DIISErr   Damp  Time(sec)
-------------------------------------------------------------------------------------------
               ***  Starting incremental Fock matrix formation  ***
    1    -308.1755029763994571     0.00e+00  3.40e-04  6.14e-03  2.39e-02  0.700   0.9
    2    -308.1763651829517130    -8.62e-04  2.75e-04  4.52e-03  1.57e-02  0.700   0.8
                               ***Turning on AO-DIIS***
    3    -308.1769975207706693    -6.32e-04  2.11e-04  3.09e-03  1.00e-02  0.700   0.7
    4    -308.1774568898114239    -4.59e-04  5.34e-04  7.95e-03  8.20e-03  0.000   0.7
                              *** Initializing SOSCF ***
---------------------------------------S-O-S-C-F--------------------------------------
Iteration    Energy (Eh)           Delta-E    RMSDP     MaxDP     MaxGrad    Time(sec)
--------------------------------------------------------------------------------------
    5    -308.1786509065175323    -1.19e-03  4.77e-05  8.70e-04  1.22e-03     0.8
               *** Restarting incremental Fock matrix formation ***
    6    -308.1786637180359776    -1.28e-05  2.53e-05  5.89e-04  1.82e-04     0.9
    7    -308.1786642888486085    -5.71e-07  1.34e-05  2.53e-04  1.81e-04     0.8
    8    -308.1786647242428216    -4.35e-07  4.22e-06  7.16e-05  2.23e-05     0.9
    9    -308.1786647339055207    -9.66e-09  1.71e-06  3.41e-05  8.12e-06     0.9
   10    -308.1786647426444006    -8.74e-09  4.20e-07  8.72e-06  1.32e-06     0.7
   11    -308.1786647430888024    -4.44e-10  1.41e-07  3.46e-06  1.43e-06     0.7
                 **** Energy Check signals convergence ****

               *****************************************************
               *                     SUCCESS                       *
               *           SCF CONVERGED AFTER  11 CYCLES          *
               *****************************************************

Recomputing exchange energy using gridx3       ... done (    0.831 sec)
Old exchange energy                            :    -22.368364589 Eh
New exchange energy                            :    -22.368440421 Eh
Exchange energy change after final integration :     -0.000075832 Eh
Total energy after final integration           :   -308.178740575 Eh
             **** ENERGY FILE WAS UPDATED (calc.en.tmp) ****

----------------
TOTAL SCF ENERGY
----------------

Total Energy       :       -308.17874057515667 Eh           -8385.96987 eV

Components:
Nuclear Repulsion  :        302.42296185381645 Eh            8229.34716 eV
Electronic Energy  :       -610.51499862571234 Eh          -16612.95770 eV
One Electron Energy:      -1004.30992470021647 Eh          -27328.66241 eV
Two Electron Energy:        393.79492607450413 Eh           10715.70471 eV
CPCM Dielectric    :         -0.08662797119286 Eh              -2.35727 eV

Virial components:
Potential Energy   :       -613.69079252965435 Eh          -16699.37544 eV
Kinetic Energy     :        305.51205195449768 Eh            8313.40558 eV
Virial Ratio       :          2.00872858731300

DFT components:
N(Alpha)           :       26.000060636308 electrons
N(Beta)            :       26.000060636308 electrons
N(Total)           :       52.000121272617 electrons
E(X)               :      -19.869016961754 Eh       
E(C)               :       -1.267410256314 Eh       
E(XC)              :      -21.136427218068 Eh       

CPCM Solvation Model Properties:
Surface-charge          :         -1.01377489076857
Corrected charge        :         -1.00000000000000
Outlying charge corr.   :          0.00001408841060 Eh               0.00038 eV
Free-energy (cav+disp)  :  This term is not implemented in the current solvation scheme

---------------
SCF CONVERGENCE
---------------

  Last Energy change         ...    4.4440e-10  Tolerance :   1.0000e-09
  Last MAX-Density change    ...    3.4635e-06  Tolerance :   1.0000e-08
  Last RMS-Density change    ...    1.4142e-07  Tolerance :   1.0000e-09
  Last DIIS Error            ...    1.2171e-03  Tolerance :   1.0000e-08
  Last Orbital Gradient      ...    1.4263e-06  Tolerance :   2.0000e-06
  Last Orbital Rotation      ...    3.4863e-06  Tolerance :   2.0000e-06


Total SCF time: 0 days 0 hours 0 min 10 sec 
Finished LeanSCF after  10.3 sec

Maximum memory used throughout the entire LEANSCF-calculation: 15.7 MB


           ************************************************************
           *        Program running with 8 parallel MPI-processes     *
           *              working on a common directory               *
           ************************************************************

------------------------------------------------------------------------------
                                ORCA  MP2 
------------------------------------------------------------------------------

Freezing NCore=14 chemical core electrons

----------------------
RI-MP2 ENERGY+GRADIENT
----------------------
Dimension of the orbital basis            ...  143
Dimension of the AuxC basis               ...  462
Memory devoted to MP2                     ... 8000 MB   
Data format for matrix containers         ... DOUBLE
Compression type for matrix containers    ... UNCOMPRESSED
Overall scaling of the MP2 energy         ...   2.700e-01

-----------------------
SHARK RI TRANSFORMATION
-----------------------

Number of basis functions                ...    143
Number of aux functions                  ...    462
Number of operators                      ...      1
Generation of IJK                        ... YES
Generation of IAK                        ... YES
Generation of ABK                        ... NO
Orbital Range Operator  0:    0-  25 to   26- 142

Aux basis identifier                     ...   AUXC
Contraction scheme used                  ... SEGMENTED
Do orthogonalization                     ... YES
All operator combinations                ... NO
Transpose (ia|K)                         ... NO
Integral generator used                  ... LIBINT
Starting integral generation + trafo... 
Half trafo (segmented) done. Total time =  0.0 sec. integrals=  0.0 sec trafo=  0.0 sec
Integral generation and half transformation done (  0.0 sec)

Reading or making V^(-1/2)          ... done (  0.0 sec)
Sorting IJK integrals               ... done (  0.0 sec)
Sorting IAK integrals               ... done (  0.0 sec)

SHARK RI integral transformation done. Total time =  0.1 sec.

Opening buffers                              ... done
Frozen core precalculation                   ... done

Starting loop over batches of integrals:

Operator 0  - window                       ... (  7- 25)x( 26-142)
Operator 0  - Memory available             ...  8000 MB
Operator 0  - Memory needed per MO         ...   0.4 MB
Operator 0  - Number of orbitals per batch ... 3
Operator 0  - Number of batches            ... 1

OPERATOR  0   PASS   0:  MOs     7 ...    9 +   10 ...   12 +   13 ...   15 +   16 ...   18
                            +   19 ...   21 +   22 ...   24 +   25 ...   25
  Reading integrals       ... ok
  Internal MO   9
Closing buffer GIPV ( 0.01 GB; CompressionRatio= 1.00)
Time spent in pair loops =     0.177 sec
Deleting buffers (Ka|jb) ...done

-----------------------------------------------
 RI-MP2 CORRELATION ENERGY:     -0.323958470 Eh
-----------------------------------------------


---------------------
MP2 DENSITY FORMATION
---------------------

Completing the external part of the density      ... done
Storing the unrelaxed density                    ... done

Re-sorting 3-index density container for op 0    ... done
Computing external part of the Lagrangian        ... done
Calculating the xc-kernel                        ... done
Calculating G(D)                                 ... done
Completing the Lagrangian                        ... done
Solving the Z-vector equations                   ... Using XC Grid                  ... (calc.grid_cpscf.tmp) 
Recalculating density on grid  ... (calc.grho_cpscf0.tmp) done
Calculating the xc-kernel      ... (calc.fxc_cpscf0.tmp) done

-------------------
SHARK CP-SCF DRIVER
-------------------

Dimension of the orbital basis          ...    143
Dimension of the CPSCF-problem          ...   3042
Number of operators                     ...      1
Max. number of iterations               ...    128
Convergence Tolerance                   ... 3.0e-05
Number of perturbations                 ...      1
Perturbation type                       ... REAL

----------------------------
POPLE LINEAR EQUATION SOLVER
----------------------------

  ITERATION   0:   ||err||_max =   4.8825e-02 (   0.4 sec)
  ITERATION   1:   ||err||_max =   1.9592e-02 (   0.4 sec)
  ITERATION   2:   ||err||_max =   1.0495e-02 (   0.5 sec)
  ITERATION   3:   ||err||_max =   1.9567e-03 (   0.5 sec)
  ITERATION   4:   ||err||_max =   9.1290e-04 (   0.4 sec)
  ITERATION   5:   ||err||_max =   1.8524e-04 (   0.5 sec)
  ITERATION   6:   ||err||_max =   6.3016e-05 (   0.5 sec)
  ITERATION   7:   ||err||_max =   1.9881e-05 (   0.5 sec)
done
Finalizing the relaxed density                   ... done
Transforming P to the AO basis                   ... done
Storing the relaxed density                      ... done

------------------------------------
ENERGY WEIGHTED DENSITY FINALIZATION
------------------------------------

Gathering the parts of the W-matrix              ... done
Forming the Z-density                            ... done
Transforming Z to the AO basis                   ... done
Calculating G(Z)                                 ... done
Finalizing the W-matrix                          ... done
Transforming W to the AO basis and storing       ... done

----------------------------------
MP2 DERIVATIVE INTEGRAL GENERATION
----------------------------------

Input SCF Electron Density              ... calc.scfp
Input Correlated Electron Density       ... calc.pmp2re
Input Energy Weighted Density           ... calc.wmp2.tmp

Nuclear repulsion gradient              ... done (  0.0 sec)
HCore & Overlap gradient  (SHARK)       ... done (  0.0 sec)
Two-electron RIJ gradient terms         ... done (  0.2 sec)

-----------------------------------------------------------
MP2 COSX Grid Generation
-----------------------------------------------------------

General Integration Accuracy     IntAcc      ... 4.871
Radial Grid Type                 RadialGrid  ... OptM3 with GC (2021)
Angular Grid (max. ang.)         AngularGrid ... 4 (Lebedev-302)
Angular grid pruning method      GridPruning ... 4 (adaptive)
Weight generation scheme         WeightScheme... mBecke (2022)
Basis function cutoff            BFCut       ... 1.0000e-12
Integration weight cutoff        WCut        ... 1.0000e-14
Partially contracted basis set               ... on
Rotationally invariant grid construction     ... off
Angular grids for H and He will be reduced by one unit

Total number of grid points                  ...    82705
Total number of batches                      ...      653
Average number of points per batch           ...      126
Average number of grid points per atom       ...     5169
UseSFitting                                  ... on
Two-electron COSX gradient terms        ... 
Integration Timings:
Total Time                  =     2.4 sec
Basis fcn evaluation        =     0.0 sec
Density evaluation          =     0.0 sec
A evaluation                =     2.0 sec
A derivative evaluation     =     0.0 sec
S-fit derivative evaluation =     0.0 sec
anal. over. der. evaluation =     0.0 sec
num. over. der. evaluation  =     0.2 sec
K(P) evaluation             =     0.0 sec
finalize                    =     0.0 sec

done (  2.8 sec)
CPCM gradient                           ... done (  0.3 sec)
DFT XC gradient                         ... Exchange-correlation gradient    ... done
done (  0.4 sec)
Empirical dispersion gradient           ... 
-------------------
DISPERSION GRADIENT
-------------------

   1   C   :   -0.000242155   -0.000110724    0.000007679
   2   C   :    0.000583345   -0.000263322    0.000005761
   3   C   :    0.000175351   -0.000111332    0.000001900
   4   C   :   -0.000031045    0.000252508   -0.000009788
   5   C   :   -0.000006949   -0.000098853    0.000002040
   6   C   :   -0.000409203    0.000215210   -0.000007343
   7   O   :    0.000029832   -0.000089559    0.000002088
   8   H   :   -0.000123747   -0.000021816    0.000001496
   9   H   :   -0.000103983   -0.000049492    0.000035672
  10   H   :   -0.000103739   -0.000052075   -0.000026492
  11   H   :   -0.000040570    0.000127131   -0.000011862
  12   H   :   -0.000007047    0.000128213   -0.000038840
  13   H   :   -0.000010932    0.000134877    0.000037947
  14   H   :    0.000116551    0.000007851    0.000042723
  15   H   :    0.000114097    0.000005126   -0.000045200
  16   H   :    0.000060192   -0.000073744    0.000002221

Difference to translation invariance:
           :   -0.0000000000    0.0000000000   -0.0000000000

Difference to rotation invariance:
           :    0.0000000000    0.0000000000    0.0000000000

Norm of the Dispersion gradient    ...    0.0009802890
RMS gradient                       ...    0.0001414925
MAX gradient                       ...    0.0005833454
done (  0.0 sec)

-------
TIMINGS
-------

Total time                :    9.626 sec
Integral trafo            :    0.084 sec (  0.9%)
FC preparation            :    0.025 sec (  0.3%)
I/O of integrals          :    0.030 sec (  0.3%)
K(i,j) operators          :    0.023 sec (  0.2%)
T(i,j) pair energies      :    0.005 sec (  0.1%)
V**(-1/2)                 :    0.079 sec (  0.8%)
Gamma(ia|P)               :    0.021 sec (  0.2%)
Gamma-Trafo               :    0.011 sec (  0.1%)
D(virtual)                :    0.001 sec (  0.0%)
D(internal)               :    0.022 sec (  0.2%)
W(virtual)                :    0.002 sec (  0.0%)
W(internal)               :    0.026 sec (  0.3%)
L(virtual)                :    0.038 sec (  0.4%)
L(internal)               :    0.004 sec (  0.0%)
XC kernel                 :    0.014 sec (  0.1%)
G(D)                      :    0.742 sec (  7.7%)
G(Z)                      :    0.740 sec (  7.7%)
Z-vector solution         :    3.660 sec ( 38.0%)
3-index derivative        :    0.093 sec (  1.0%)
2-index derivative        :    0.028 sec (  0.3%)
Fock matrix gradient      :    3.810 sec ( 39.6%)


---------------------------------------
MP2 TOTAL ENERGY:     -308.502699045 Eh
---------------------------------------

The final MP2 gradient
  0:  -0.00637469   0.01486665  -0.00097666
  1:   0.02275194  -0.03542580   0.00084184
  2:  -0.00537083   0.00051383   0.00046006
  3:  -0.00205203   0.00269913   0.00039690
  4:   0.01481596   0.00541548  -0.00004365
  5:  -0.02544648  -0.01958257   0.00141942
  6:   0.00627007   0.02854525  -0.00125620
  7:  -0.00312677  -0.00269263   0.00053905
  8:   0.00109718   0.00036479   0.00128409
  9:   0.00088152   0.00001650  -0.00104720
 10:   0.00060162   0.00157871  -0.00071900
 11:  -0.00049622  -0.00073635  -0.00106251
 12:  -0.00029033  -0.00119713   0.00088451
 13:  -0.00410635   0.00024711   0.00183265
 14:  -0.00418780   0.00016601  -0.00197598
 15:   0.00501263   0.00522258  -0.00053843

-----------------------------------
NORM OF THE MP2 GRADIENT:  0.065869
-----------------------------------

Maximum memory used throughout the entire MP2-calculation: 29.9 MB


-------------------------------------------------------------------------------
                          DFT DISPERSION CORRECTION                            
                                                                               
                              DFTD3 V3.1  Rev 1                                
                          USING Becke-Johnson damping                          
-------------------------------------------------------------------------------
-------------------------   ----------------
Dispersion correction           -0.010148940
-------------------------   ----------------


-------------------------   --------------------
FINAL SINGLE POINT ENERGY      -308.512847984798
-------------------------   --------------------

------------------------------------------------------------------------------
                         ORCA GEOMETRY RELAXATION STEP
------------------------------------------------------------------------------

Reading the OPT-File                    .... done
Getting information on internals        .... done
Copying old internal coords+grads       .... done
Making the new internal coordinates     .... (2022 redundants) done
Validating the new internal coordinates .... (2022 redundants) done
Calculating the B-matrix                .... done
Calculating the G,G- and P matrices     .... done
Transforming gradient to internals      .... done
Projecting the internal gradient        .... done
Number of atoms                         ....  16
Number of internal coordinates          ....  72
Current Energy                          ....  -308.512847985 Eh
Current gradient norm                   ....     0.065868960 Eh/bohr
Maximum allowed component of the step   ....  0.300
Current trust radius                    ....  0.300
Updating the Hessian (BFGS)             .... done
Forming the augmented Hessian           .... done
Diagonalizing the augmented Hessian     .... done
Last element of RFO vector              ....  0.989070714
Lowest eigenvalues of augmented Hessian:
 -0.005034354  0.012609161  0.012674220  0.018729328  0.021668622
Length of the computed step             ....  0.149071172
The final length of the internal step   ....  0.149071172
Converting the step to Cartesian space:
 Initial RMS(Int)=    0.0175682061
Transforming coordinates:
 Iter   0:  RMS(Cart)=    0.0324108645 RMS(Int)=    0.0175769826
done
Storing new coordinates                 .... done
The predicted energy change is          ....    -0.002573114
Previously predicted energy change      ....    -0.009420586
Actually observed energy change         ....    -0.011894441
Ratio of predicted to observed change   ....     1.262600932
New trust radius                        ....     0.300000000

                                .--------------------.
          ----------------------|Geometry convergence|-------------------------
          Item                value                   Tolerance       Converged
          ---------------------------------------------------------------------
          Energy change      -0.0118944409            0.0000010000      NO
          RMS gradient        0.0044606879            0.0000300000      NO
          MAX gradient        0.0198467633            0.0001000000      NO
          RMS step            0.0175682061            0.0006000000      NO
          MAX step            0.0590922508            0.0010000000      NO
          ........................................................
          Max(Bonds)      0.0295      Max(Angles)    3.39
          Max(Dihed)        1.80      Max(Improp)    0.00
          ---------------------------------------------------------------------

The optimization has not yet converged - more geometry cycles are needed


    ---------------------------------------------------------------------------
                         Redundant Internal Coordinates
                            (Angstroem and degrees)

        Definition                    Value    dE/dq     Step     New-Value
    ----------------------------------------------------------------------------
     1. B(C   1,C   0)                1.4897  0.006025 -0.0125    1.4771   
     2. B(C   2,C   1)                1.3505 -0.001770  0.0029    1.3534   
     3. B(C   3,C   2)                1.4926  0.002880 -0.0063    1.4864   
     4. B(C   4,C   2)                1.5063 -0.000736  0.0005    1.5068   
     5. B(C   5,C   4)                1.4772  0.005978 -0.0127    1.4646   
     6. B(O   6,C   5)                1.2558 -0.015202  0.0157    1.2715   
     7. B(O   6,C   1)                1.3911 -0.019847  0.0295    1.4206   
     8. B(H   7,C   0)                1.0919 -0.000931  0.0010    1.0930   
     9. B(H   8,C   0)                1.1002  0.000629 -0.0023    1.0980   
    10. B(H   9,C   0)                1.0997  0.000528 -0.0020    1.0977   
    11. B(H  10,C   3)                1.0949 -0.000319 -0.0001    1.0948   
    12. B(H  11,C   3)                1.0992  0.000216 -0.0013    1.0978   
    13. B(H  12,C   3)                1.1001  0.000155 -0.0011    1.0989   
    14. B(H  13,C   4)                1.1058 -0.000543  0.0009    1.1068   
    15. B(H  14,C   4)                1.1063 -0.000368  0.0005    1.1068   
    16. B(H  15,C   5)                1.0942  0.000006  0.0011    1.0953   
    17. A(C   1,C   0,H   9)          110.31 -0.002374    0.69    111.00   
    18. A(C   1,C   0,H   8)          109.75 -0.003027    0.92    110.67   
    19. A(H   7,C   0,H   8)          108.26 -0.001652    0.45    108.72   
    20. A(H   7,C   0,H   9)          108.73 -0.001274    0.24    108.97   
    21. A(C   1,C   0,H   7)          111.25  0.006821   -2.03    109.22   
    22. A(H   8,C   0,H   9)          108.47  0.001426   -0.25    108.22   
    23. A(C   2,C   1,O   6)          109.51  0.002996   -0.62    108.90   
    24. A(C   0,C   1,O   6)          119.19  0.012216   -2.76    116.43   
    25. A(C   0,C   1,C   2)          131.29 -0.015213    3.39    134.68   
    26. A(C   1,C   2,C   4)          106.84 -0.002707    0.08    106.91   
    27. A(C   3,C   2,C   4)          123.88  0.001435   -0.08    123.80   
    28. A(C   1,C   2,C   3)          129.28  0.001271    0.00    129.28   
    29. A(H  11,C   3,H  12)          108.28  0.001639   -0.58    107.69   
    30. A(H  10,C   3,H  12)          108.66 -0.000180    0.01    108.68   
    31. A(H  10,C   3,H  11)          108.21 -0.001124    0.45    108.66   
    32. A(C   2,C   3,H  11)          109.66 -0.001165    0.35    110.00   
    33. A(C   2,C   3,H  10)          112.50  0.002668   -0.71    111.79   
    34. A(C   2,C   3,H  12)          109.43 -0.001824    0.47    109.90   
    35. A(H  13,C   4,H  14)          109.24  0.003262   -1.90    107.33   
    36. A(C   5,C   4,H  14)          110.26  0.002062   -0.52    109.74   
    37. A(C   2,C   4,H  14)          112.53 -0.002087    1.17    113.70   
    38. A(C   5,C   4,H  13)          110.61  0.002627   -0.64    109.98   
    39. A(C   2,C   4,H  13)          112.81 -0.000688    0.95    113.76   
    40. A(C   2,C   4,C   5)          101.18 -0.005583    1.24    102.42   
    41. A(O   6,C   5,H  15)          121.96  0.007610   -1.80    120.16   
    42. A(C   4,C   5,H  15)          127.09 -0.007388    1.97    129.06   
    43. A(C   4,C   5,O   6)          110.95 -0.000212   -0.18    110.78   
    44. A(C   1,O   6,C   5)          111.52  0.005507   -0.53    110.99   
    45. D(C   2,C   1,C   0,H   8)   -118.24 -0.000432    0.01   -118.24   
    46. D(C   2,C   1,C   0,H   7)      1.55 -0.000130   -0.09      1.46   
    47. D(C   2,C   1,C   0,H   9)    122.30  0.001183   -0.65    121.65   
    48. D(O   6,C   1,C   0,H   8)     60.61 -0.000470    0.44     61.04   
    49. D(O   6,C   1,C   0,H   7)   -179.60 -0.000168    0.34   -179.26   
    50. D(C   3,C   2,C   1,C   0)     -0.62  0.000057    0.46     -0.16   
    51. D(C   3,C   2,C   1,O   6)   -179.55 -0.000015    0.10   -179.45   
    52. D(C   4,C   2,C   1,O   6)     -0.16 -0.000170    0.03     -0.13   
    53. D(C   4,C   2,C   1,C   0)    178.78 -0.000098    0.39    179.17   
    54. D(H  12,C   3,C   2,C   1)    111.29 -0.000249    0.84    112.13   
    55. D(H  11,C   3,C   2,C   4)     50.62  0.000159    0.69     51.32   
    56. D(H  11,C   3,C   2,C   1)   -130.08 -0.000041    0.61   -129.46   
    57. D(H  10,C   3,C   2,C   4)    171.09 -0.000313    1.04    172.14   
    58. D(H  10,C   3,C   2,C   1)     -9.60 -0.000513    0.96     -8.64   
    59. D(C   5,C   4,C   2,C   1)      0.10  0.000310   -0.01      0.09   
    60. D(H  14,C   4,C   2,C   1)    117.75 -0.001391    0.53    118.29   
    61. D(H  13,C   4,C   2,C   3)     61.34  0.000647   -0.42     60.92   
    62. D(H  13,C   4,C   2,C   1)   -118.09  0.000791   -0.35   -118.45   
    63. D(C   5,C   4,C   2,C   3)    179.53  0.000167   -0.07    179.46   
    64. D(H  15,C   5,C   4,H  13)    -60.82 -0.001911    1.53    -59.28   
    65. D(H  15,C   5,C   4,C   2)    179.41  0.000772    0.04    179.45   
    66. D(O   6,C   5,C   4,H  14)   -119.29  0.004102   -1.80   -121.09   
    67. D(O   6,C   5,C   4,H  13)    119.77 -0.003071    1.47    121.25   
    68. D(O   6,C   5,C   4,C   2)      0.00 -0.000388   -0.02     -0.02   
    69. D(C   1,O   6,C   5,H  15)   -179.55 -0.000684   -0.03   -179.58   
    70. D(C   1,O   6,C   5,C   4)     -0.10  0.000307    0.04     -0.06   
    71. D(C   5,O   6,C   1,C   2)      0.17 -0.000076   -0.04      0.13   
    72. D(C   5,O   6,C   1,C   0)   -178.91  0.000185   -0.46   -179.37   
    ----------------------------------------------------------------------------

Geometry step timings:
Preparation and reading OPT file:      0.000 s ( 2.103 %)
Internal coordinates            :      0.000 s ( 0.191 %)
B/P matrices and projection     :      0.001 s ( 4.817 %)
Hessian update/contruction      :      0.013 s (84.209 %)
Making the step                 :      0.001 s ( 3.730 %)
Converting the step to Cartesian:      0.000 s ( 0.451 %)
Storing new data                :      0.000 s ( 0.216 %)
Checking convergence            :      0.000 s ( 0.076 %)
Final printing                  :      0.001 s ( 4.181 %)
Total time                      :      0.016 s

Time for energy+gradient        :     22.085 s
Time for complete geometry iter :     22.299 s

         *************************************************************
         *                GEOMETRY OPTIMIZATION CYCLE   3            *
         *************************************************************
---------------------------------
CARTESIAN COORDINATES (ANGSTROEM)
---------------------------------
  C      0.971763   -0.074690   -0.017050
  C      2.429884    0.158569   -0.054413
  C      3.216553    1.258674   -0.107315
  C      2.827390    2.692528   -0.150542
  C      4.644557    0.777740   -0.099584
  C      4.486461   -0.677026   -0.039525
  O      3.256027   -0.996379   -0.016101
  H      0.452253    0.885717   -0.065131
  H      0.684535   -0.584860    0.911815
  H      0.651193   -0.696540   -0.862909
  H      1.748428    2.816927   -0.288080
  H      3.347182    3.198071   -0.974816
  H      3.122505    3.188545    0.784632
  H      5.228952    1.129822    0.771910
  H      5.211600    1.053776   -1.009109
  H      5.257377   -1.454856   -0.022390

----------------------------
CARTESIAN COORDINATES (A.U.)
----------------------------
  NO LB      ZA    FRAG     MASS         X           Y           Z
   0 C     6.0000    0    12.011    1.836367   -0.141143   -0.032220
   1 C     6.0000    0    12.011    4.591816    0.299652   -0.102826
   2 C     6.0000    0    12.011    6.078404    2.378549   -0.202795
   3 C     6.0000    0    12.011    5.342992    5.088141   -0.284483
   4 C     6.0000    0    12.011    8.776940    1.469717   -0.188186
   5 C     6.0000    0    12.011    8.478183   -1.279393   -0.074692
   6 O     8.0000    0    15.999    6.152999   -1.882884   -0.030426
   7 H     1.0000    0     1.008    0.854635    1.673763   -0.123080
   8 H     1.0000    0     1.008    1.293584   -1.105226    1.723080
   9 H     1.0000    0     1.008    1.230576   -1.316269   -1.630661
  10 H     1.0000    0     1.008    3.304051    5.323221   -0.544392
  11 H     1.0000    0     1.008    6.325258    6.043478   -1.842134
  12 H     1.0000    0     1.008    5.900680    6.025477    1.482740
  13 H     1.0000    0     1.008    9.881286    2.135055    1.458698
  14 H     1.0000    0     1.008    9.848496    1.991349   -1.906940
  15 H     1.0000    0     1.008    9.935003   -2.749279   -0.042310

--------------------------------
INTERNAL COORDINATES (ANGSTROEM)
--------------------------------
 C      0   0   0     0.000000000000     0.00000000     0.00000000
 C      1   0   0     1.477133098565     0.00000000     0.00000000
 C      2   1   0     1.353468151985   134.67499388     0.00000000
 C      3   2   1     1.486356517184   129.27569533   359.85487740
 C      3   2   1     1.506834998452   106.92954781   179.18657501
 C      5   3   2     1.464563250273   102.41220268     0.08934230
 O      6   5   3     1.271418130443   110.77640458     0.00000000
 H      1   2   3     1.092970395698   109.22802668     1.46038425
 H      1   2   3     1.097981790817   110.67100192   241.78182166
 H      1   2   3     1.097697625443   110.99260163   121.63259264
 H      4   3   2     1.094782701754   111.79632923   351.36175293
 H      4   3   2     1.097808807426   110.00504372   230.54178790
 H      4   3   2     1.098943394923   109.89849024   112.13195280
 H      5   3   2     1.106788400939   113.75929981   241.53243207
 H      5   3   2     1.106783716316   113.68533670   118.32236878
 H      6   5   3     1.095273852217   129.05612352   179.46357139

---------------------------
INTERNAL COORDINATES (A.U.)
---------------------------
 C      0   0   0     0.000000000000     0.00000000     0.00000000
 C      1   0   0     2.791377019638     0.00000000     0.00000000
 C      2   1   0     2.557684138237   134.67499388     0.00000000
 C      3   2   1     2.808806754847   129.27569533   359.85487740
 C      3   2   1     2.847505476083   106.92954781   179.18657501
 C      5   3   2     2.767623448822   102.41220268     0.08934230
 O      6   5   3     2.402632068239   110.77640458     0.00000000
 H      1   2   3     2.065414720352   109.22802668     1.46038425
 H      1   2   3     2.074884884677   110.67100192   241.78182166
 H      1   2   3     2.074347889942   110.99260163   121.63259264
 H      4   3   2     2.068839482470   111.79632923   351.36175293
 H      4   3   2     2.074557993442   110.00504372   230.54178790
 H      4   3   2     2.076702053087   109.89849024   112.13195280
 H      5   3   2     2.091526965976   113.75929981   241.53243207
 H      5   3   2     2.091518113322   113.68533670   118.32236878
 H      6   5   3     2.069767622335   129.05612352   179.46357139


           ************************************************************
           *        Program running with 8 parallel MPI-processes     *
           *              working on a common directory               *
           ************************************************************
------------------------------------------------------------------------------
                   ___                                                        
                  /   \      - P O W E R E D   B Y -                         
                 /     \                                                     
                 |  |  |   _    _      __       _____    __    __             
                 |  |  |  | |  | |    /  \     |  _  \  |  |  /  |          
                  \  \/   | |  | |   /    \    | | | |  |  | /  /          
                 / \  \   | |__| |  /  /\  \   | |_| |  |  |/  /          
                |  |  |   |  __  | /  /__\  \  |    /   |      \           
                |  |  |   | |  | | |   __   |  |    \   |  |\   \          
                \     /   | |  | | |  |  |  |  | |\  \  |  | \   \       
                 \___/    |_|  |_| |__|  |__|  |_| \__\ |__|  \__/        
                                                                              
                      - O R C A' S   B I G   F R I E N D -                    
                                      &                                       
                       - I N T E G R A L  F E E D E R -                       
                                                                              
 v1 FN, 2020, v2 2021, v3 2022-2024                                           
------------------------------------------------------------------------------


----------------------
SHARK INTEGRAL PACKAGE
----------------------

Number of atoms                             ...     16
Number of basis functions                   ...    143
Number of shells                            ...     69
Maximum angular momentum                    ...      2
Integral batch strategy                     ... SHARK/LIBINT Hybrid
RI-J (if used) integral strategy            ... SPLIT-RIJ (Revised 2003 algorithm where possible)
Printlevel                                  ...      1
Contraction scheme used                     ... SEGMENTED contraction
Prescreening option                         ... SCHWARTZ
   Thresh                                   ... 1.000e-12
   Tcut                                     ... 1.000e-14
   Tpresel                                  ... 1.000e-14 
Coulomb Range Separation                    ... NOT USED
Exchange Range Separation                   ... NOT USED
Multipole approximations                    ... NOT USED
Finite Nucleus Model                        ... NOT USED
CABS basis                                  ... NOT available
Auxiliary Coulomb fitting basis             ... AVAILABLE
   # of basis functions in Aux-J            ...    442
   # of shells in Aux-J                     ...    150
   Maximum angular momentum in Aux-J        ...      4
Auxiliary J/K fitting basis                 ... NOT available
Auxiliary Correlation fitting basis         ... AVAILABLE
   # of basis functions in Aux-C            ...    462
   # of shells in Aux-C                     ...    166
   Maximum angular momentum in Aux-C        ...      3
Auxiliary 'external' fitting basis          ... NOT available

Checking pre-screening integrals            ... done (  0.0 sec) Dimension = 69
Check shell pair data                       ... done (  0.0 sec)
Shell pair information
Shell pair cut-off parameter TPreSel        ...   1.0e-14
Total number of shell pairs                 ...      2415
Shell pairs after pre-screening             ...      2371
Total number of primitive shell pairs       ...      8503
Primitive shell pairs kept                  ...      6501
          la=0 lb=0:    764 shell pairs
          la=1 lb=0:    876 shell pairs
          la=1 lb=1:    270 shell pairs
          la=2 lb=0:    272 shell pairs
          la=2 lb=1:    161 shell pairs
          la=2 lb=2:     28 shell pairs

Calculating one electron integrals          ... done (  0.0 sec)
Calculating RI/J V-Matrix + Cholesky decomp.... done (  0.1 sec)
Calculating RI/C V-Matrix + Cholesky decomp.... done (  0.1 sec)
Calculating Nuclear repulsion               ... done (  0.0 sec) ENN=    301.642764063484 Eh

Diagonalization of the overlap matrix:
Smallest eigenvalue                        ... 6.689e-04
Time for diagonalization                   ...    0.003 sec
Threshold for overlap eigenvalues          ... 1.000e-07
Number of eigenvalues below threshold      ... 0
Time for construction of square roots      ...    0.032 sec
Total time needed                          ...    0.035 sec

-------------------
DFT GRID GENERATION
-------------------

General Integration Accuracy     IntAcc      ... 4.388
Radial Grid Type                 RadialGrid  ... OptM3 with GC (2021)
Angular Grid (max. ang.)         AngularGrid ... 4 (Lebedev-302)
Angular grid pruning method      GridPruning ... 4 (adaptive)
Weight generation scheme         WeightScheme... mBecke (2022)
Basis function cutoff            BFCut       ... 1.0000e-12
Integration weight cutoff        WCut        ... 1.0000e-14
Partially contracted basis set               ... off
Rotationally invariant grid construction     ... off
Angular grids for H and He will be reduced by one unit

Total number of grid points                  ...    71120
Total number of batches                      ...     1118
Average number of points per batch           ...       63
Average number of grid points per atom       ...     4445

--------------------
COSX GRID GENERATION
--------------------

GRIDX 1
-------
General Integration Accuracy     IntAcc      ... 3.816
Radial Grid Type                 RadialGrid  ... OptM3 with GC (2021)
Angular Grid (max. ang.)         AngularGrid ... 1 (Lebedev-50)
Angular grid pruning method      GridPruning ... 4 (adaptive)
Weight generation scheme         WeightScheme... mBecke (2022)
Basis function cutoff            BFCut       ... 1.0000e-12
Integration weight cutoff        WCut        ... 1.0000e-14
Partially contracted basis set               ... on
Rotationally invariant grid construction     ... off
Angular grids for H and He will be reduced by one unit

Total number of grid points                  ...     9133
Total number of batches                      ...       81
Average number of points per batch           ...      112
Average number of grid points per atom       ...      571
UseSFitting                                  ... on

GRIDX 2
-------
General Integration Accuracy     IntAcc      ... 4.020
Radial Grid Type                 RadialGrid  ... OptM3 with GC (2021)
Angular Grid (max. ang.)         AngularGrid ... 2 (Lebedev-110)
Angular grid pruning method      GridPruning ... 4 (adaptive)
Weight generation scheme         WeightScheme... mBecke (2022)
Basis function cutoff            BFCut       ... 1.0000e-12
Integration weight cutoff        WCut        ... 1.0000e-14
Partially contracted basis set               ... on
Rotationally invariant grid construction     ... off
Angular grids for H and He will be reduced by one unit

Total number of grid points                  ...    19476
Total number of batches                      ...      162
Average number of points per batch           ...      120
Average number of grid points per atom       ...     1217
UseSFitting                                  ... on

GRIDX 3
-------
General Integration Accuracy     IntAcc      ... 4.338
Radial Grid Type                 RadialGrid  ... OptM3 with GC (2021)
Angular Grid (max. ang.)         AngularGrid ... 3 (Lebedev-194)
Angular grid pruning method      GridPruning ... 4 (adaptive)
Weight generation scheme         WeightScheme... mBecke (2022)
Basis function cutoff            BFCut       ... 1.0000e-12
Integration weight cutoff        WCut        ... 1.0000e-14
Partially contracted basis set               ... on
Rotationally invariant grid construction     ... off
Angular grids for H and He will be reduced by one unit

Total number of grid points                  ...    42656
Total number of batches                      ...      340
Average number of points per batch           ...      125
Average number of grid points per atom       ...     2666
UseSFitting                                  ... on
Initializing property integral containers    ... done (  0.0 sec)

SHARK setup successfully completed in   1.1 seconds

Maximum memory used throughout the entire STARTUP-calculation: 19.9 MB


           ************************************************************
           *        Program running with 8 parallel MPI-processes     *
           *              working on a common directory               *
           ************************************************************
Occupation numbers will be reassigned to an Aufbau configuration
             **** ENERGY FILE WAS UPDATED (calc.en.tmp) ****
Finished Guess after   0.3 sec
Maximum memory used throughout the entire GUESS-calculation: 8.8 MB


           ************************************************************
           *        Program running with 8 parallel MPI-processes     *
           *              working on a common directory               *
           ************************************************************
--------------------
CPCM SOLVATION MODEL
--------------------
CPCM parameters:
  Epsilon                                         ...      16.7000
  Refrac                                          ...       1.2750
  Rsolv                                           ...       1.3000
  Surface type                                    ... GAUSSIAN VDW
  Discretization scheme                           ... Constant charge density
    Threshold for H atoms                         ...       5.0000 (charges/Ang^2)
    Threshold for non-H atoms                     ...       5.0000 (charges/Ang^2)
  Epsilon function type                           ...         CPCM
Solvent:                                          ... CUSTOM
Radii:
  Scheme                                          ... Element-dependent radii
  Radius for C  used is    3.8550 Bohr (=   2.0400 Ang.)
  Radius for O  used is    3.4469 Bohr (=   1.8240 Ang.)
  Radius for H  used is    2.4944 Bohr (=   1.3200 Ang.)
Calculating surface                               ...        done! (  0.0s)
Cavity surface points                             ...         1495
Cavity Volume                                     ...     906.6826
Cavity Surface-area                               ...     532.0327
Calculating surface distance matrix               ...        done! (  0.0s)
Performing Cholesky decomposition & store         ...        done! (  0.2s)
Overall time for CPCM initialization              ...                 0.2s

----------------------------------------D-I-I-S--------------------------------------------
Iteration    Energy (Eh)           Delta-E    RMSDP     MaxDP     DIISErr   Damp  Time(sec)
-------------------------------------------------------------------------------------------
               ***  Starting incremental Fock matrix formation  ***
    1    -308.1796191732946681     0.00e+00  2.09e-04  4.07e-03  1.32e-02  0.700   1.0
    2    -308.1799960665503022    -3.77e-04  1.71e-04  3.01e-03  9.93e-03  0.700   0.7
                               ***Turning on AO-DIIS***
    3    -308.1802838111747178    -2.88e-04  1.36e-04  2.35e-03  7.69e-03  0.700   0.7
    4    -308.1804971848805508    -2.13e-04  3.50e-04  6.12e-03  5.69e-03  0.000   0.7
                              *** Initializing SOSCF ***
---------------------------------------S-O-S-C-F--------------------------------------
Iteration    Energy (Eh)           Delta-E    RMSDP     MaxDP     MaxGrad    Time(sec)
--------------------------------------------------------------------------------------
    5    -308.1810683796002195    -5.71e-04  3.61e-05  6.75e-04  8.14e-04     1.0
               *** Restarting incremental Fock matrix formation ***
    6    -308.1810731439130677    -4.76e-06  2.61e-05  6.19e-04  2.89e-04     1.0
    7    -308.1810741252841126    -9.81e-07  1.89e-05  4.01e-04  1.88e-04     0.8
    8    -308.1810746648526447    -5.40e-07  5.18e-06  9.99e-05  4.67e-05     0.8
    9    -308.1810746808952217    -1.60e-08  1.77e-06  3.43e-05  6.20e-06     0.9
   10    -308.1810746867182615    -5.82e-09  6.39e-07  1.31e-05  2.80e-06     0.7
   11    -308.1810746870095272    -2.91e-10  1.84e-07  5.00e-06  1.40e-06     0.9
                 **** Energy Check signals convergence ****

               *****************************************************
               *                     SUCCESS                       *
               *           SCF CONVERGED AFTER  11 CYCLES          *
               *****************************************************

Recomputing exchange energy using gridx3       ... done (    0.831 sec)
Old exchange energy                            :    -22.361249884 Eh
New exchange energy                            :    -22.361324182 Eh
Exchange energy change after final integration :     -0.000074298 Eh
Total energy after final integration           :   -308.181148985 Eh
             **** ENERGY FILE WAS UPDATED (calc.en.tmp) ****

----------------
TOTAL SCF ENERGY
----------------

Total Energy       :       -308.18114898475187 Eh           -8386.03540 eV

Components:
Nuclear Repulsion  :        301.64276406348404 Eh            8208.11690 eV
Electronic Energy  :       -609.73719229400399 Eh          -16591.79251 eV
One Electron Energy:      -1002.83935412259893 Eh          -27288.64615 eV
Two Electron Energy:        393.10216182859494 Eh           10696.85364 eV
CPCM Dielectric    :         -0.08664645648953 Eh              -2.35777 eV

Virial components:
Potential Energy   :       -613.64833083335088 Eh          -16698.22000 eV
Kinetic Energy     :        305.46718184859907 Eh            8312.18460 eV
Virial Ratio       :          2.00888464390750

DFT components:
N(Alpha)           :       26.000030966203 electrons
N(Beta)            :       26.000030966203 electrons
N(Total)           :       52.000061932405 electrons
E(X)               :      -19.863965561710 Eh       
E(C)               :       -1.266890227342 Eh       
E(XC)              :      -21.130855789051 Eh       

CPCM Solvation Model Properties:
Surface-charge          :         -1.01372882489709
Corrected charge        :         -1.00000000000000
Outlying charge corr.   :          0.00001398285710 Eh               0.00038 eV
Free-energy (cav+disp)  :  This term is not implemented in the current solvation scheme

---------------
SCF CONVERGENCE
---------------

  Last Energy change         ...    2.9127e-10  Tolerance :   1.0000e-09
  Last MAX-Density change    ...    5.0028e-06  Tolerance :   1.0000e-08
  Last RMS-Density change    ...    1.8377e-07  Tolerance :   1.0000e-09
  Last DIIS Error            ...    8.1400e-04  Tolerance :   1.0000e-08
  Last Orbital Gradient      ...    1.4029e-06  Tolerance :   2.0000e-06
  Last Orbital Rotation      ...    4.4713e-06  Tolerance :   2.0000e-06


Total SCF time: 0 days 0 hours 0 min 10 sec 
Finished LeanSCF after  10.7 sec

Maximum memory used throughout the entire LEANSCF-calculation: 15.8 MB


           ************************************************************
           *        Program running with 8 parallel MPI-processes     *
           *              working on a common directory               *
           ************************************************************

------------------------------------------------------------------------------
                                ORCA  MP2 
------------------------------------------------------------------------------

Freezing NCore=14 chemical core electrons

----------------------
RI-MP2 ENERGY+GRADIENT
----------------------
Dimension of the orbital basis            ...  143
Dimension of the AuxC basis               ...  462
Memory devoted to MP2                     ... 8000 MB   
Data format for matrix containers         ... DOUBLE
Compression type for matrix containers    ... UNCOMPRESSED
Overall scaling of the MP2 energy         ...   2.700e-01

-----------------------
SHARK RI TRANSFORMATION
-----------------------

Number of basis functions                ...    143
Number of aux functions                  ...    462
Number of operators                      ...      1
Generation of IJK                        ... YES
Generation of IAK                        ... YES
Generation of ABK                        ... NO
Orbital Range Operator  0:    0-  25 to   26- 142

Aux basis identifier                     ...   AUXC
Contraction scheme used                  ... SEGMENTED
Do orthogonalization                     ... YES
All operator combinations                ... NO
Transpose (ia|K)                         ... NO
Integral generator used                  ... LIBINT
Starting integral generation + trafo... 
Half trafo (segmented) done. Total time =  0.0 sec. integrals=  0.0 sec trafo=  0.0 sec
Integral generation and half transformation done (  0.0 sec)

Reading or making V^(-1/2)          ... done (  0.0 sec)
Sorting IJK integrals               ... done (  0.0 sec)
Sorting IAK integrals               ... done (  0.0 sec)

SHARK RI integral transformation done. Total time =  0.1 sec.

Opening buffers                              ... done
Frozen core precalculation                   ... done

Starting loop over batches of integrals:

Operator 0  - window                       ... (  7- 25)x( 26-142)
Operator 0  - Memory available             ...  8000 MB
Operator 0  - Memory needed per MO         ...   0.4 MB
Operator 0  - Number of orbitals per batch ... 3
Operator 0  - Number of batches            ... 1

OPERATOR  0   PASS   0:  MOs     7 ...    9 +   10 ...   12 +   13 ...   15 +   16 ...   18
                            +   19 ...   21 +   22 ...   24 +   25 ...   25
  Reading integrals       ... ok
  Internal MO   9
Closing buffer GIPV ( 0.01 GB; CompressionRatio= 1.00)
Time spent in pair loops =     0.168 sec
Deleting buffers (Ka|jb) ...done

-----------------------------------------------
 RI-MP2 CORRELATION ENERGY:     -0.324752022 Eh
-----------------------------------------------


---------------------
MP2 DENSITY FORMATION
---------------------

Completing the external part of the density      ... done
Storing the unrelaxed density                    ... done

Re-sorting 3-index density container for op 0    ... done
Computing external part of the Lagrangian        ... done
Calculating the xc-kernel                        ... done
Calculating G(D)                                 ... done
Completing the Lagrangian                        ... done
Solving the Z-vector equations                   ... Using XC Grid                  ... (calc.grid_cpscf.tmp) 
Recalculating density on grid  ... (calc.grho_cpscf0.tmp) done
Calculating the xc-kernel      ... (calc.fxc_cpscf0.tmp) done

-------------------
SHARK CP-SCF DRIVER
-------------------

Dimension of the orbital basis          ...    143
Dimension of the CPSCF-problem          ...   3042
Number of operators                     ...      1
Max. number of iterations               ...    128
Convergence Tolerance                   ... 3.0e-05
Number of perturbations                 ...      1
Perturbation type                       ... REAL

----------------------------
POPLE LINEAR EQUATION SOLVER
----------------------------

  ITERATION   0:   ||err||_max =   5.0687e-02 (   0.5 sec)
  ITERATION   1:   ||err||_max =   1.9814e-02 (   0.5 sec)
  ITERATION   2:   ||err||_max =   1.0579e-02 (   0.5 sec)
  ITERATION   3:   ||err||_max =   2.0054e-03 (   0.5 sec)
  ITERATION   4:   ||err||_max =   9.2414e-04 (   0.5 sec)
  ITERATION   5:   ||err||_max =   1.8726e-04 (   0.5 sec)
  ITERATION   6:   ||err||_max =   6.4117e-05 (   0.5 sec)
  ITERATION   7:   ||err||_max =   2.0194e-05 (   0.5 sec)
done
Finalizing the relaxed density                   ... done
Transforming P to the AO basis                   ... done
Storing the relaxed density                      ... done

------------------------------------
ENERGY WEIGHTED DENSITY FINALIZATION
------------------------------------

Gathering the parts of the W-matrix              ... done
Forming the Z-density                            ... done
Transforming Z to the AO basis                   ... done
Calculating G(Z)                                 ... done
Finalizing the W-matrix                          ... done
Transforming W to the AO basis and storing       ... done

----------------------------------
MP2 DERIVATIVE INTEGRAL GENERATION
----------------------------------

Input SCF Electron Density              ... calc.scfp
Input Correlated Electron Density       ... calc.pmp2re
Input Energy Weighted Density           ... calc.wmp2.tmp

Nuclear repulsion gradient              ... done (  0.0 sec)
HCore & Overlap gradient  (SHARK)       ... done (  0.0 sec)
Two-electron RIJ gradient terms         ... done (  0.2 sec)

-----------------------------------------------------------
MP2 COSX Grid Generation
-----------------------------------------------------------

General Integration Accuracy     IntAcc      ... 4.871
Radial Grid Type                 RadialGrid  ... OptM3 with GC (2021)
Angular Grid (max. ang.)         AngularGrid ... 4 (Lebedev-302)
Angular grid pruning method      GridPruning ... 4 (adaptive)
Weight generation scheme         WeightScheme... mBecke (2022)
Basis function cutoff            BFCut       ... 1.0000e-12
Integration weight cutoff        WCut        ... 1.0000e-14
Partially contracted basis set               ... on
Rotationally invariant grid construction     ... off
Angular grids for H and He will be reduced by one unit

Total number of grid points                  ...    82734
Total number of batches                      ...      652
Average number of points per batch           ...      126
Average number of grid points per atom       ...     5171
UseSFitting                                  ... on
Two-electron COSX gradient terms        ... 
Integration Timings:
Total Time                  =     2.4 sec
Basis fcn evaluation        =     0.0 sec
Density evaluation          =     0.0 sec
A evaluation                =     2.0 sec
A derivative evaluation     =     0.0 sec
S-fit derivative evaluation =     0.0 sec
anal. over. der. evaluation =     0.0 sec
num. over. der. evaluation  =     0.2 sec
K(P) evaluation             =     0.0 sec
finalize                    =     0.0 sec

done (  2.9 sec)
CPCM gradient                           ... done (  0.3 sec)
DFT XC gradient                         ... Exchange-correlation gradient    ... done
done (  0.4 sec)
Empirical dispersion gradient           ... 
-------------------
DISPERSION GRADIENT
-------------------

   1   C   :   -0.000250565   -0.000115343    0.000007853
   2   C   :    0.000416444   -0.000227570    0.000004694
   3   C   :    0.000156718   -0.000066775    0.000000448
   4   C   :   -0.000029980    0.000259830   -0.000009742
   5   C   :    0.000022836   -0.000084882    0.000001676
   6   C   :   -0.000247677    0.000127229   -0.000004269
   7   O   :    0.000023282   -0.000089523    0.000002536
   8   H   :   -0.000123463   -0.000024047    0.000001380
   9   H   :   -0.000103362   -0.000049419    0.000035305
  10   H   :   -0.000103175   -0.000052149   -0.000026639
  11   H   :   -0.000039351    0.000127735   -0.000010962
  12   H   :   -0.000007243    0.000127781   -0.000038858
  13   H   :   -0.000010904    0.000133745    0.000037089
  14   H   :    0.000117476    0.000006535    0.000042144
  15   H   :    0.000115298    0.000003800   -0.000044959
  16   H   :    0.000063666   -0.000076946    0.000002305

Difference to translation invariance:
           :   -0.0000000000    0.0000000000   -0.0000000000

Difference to rotation invariance:
           :   -0.0000000000    0.0000000000   -0.0000000000

Norm of the Dispersion gradient    ...    0.0007957430
RMS gradient                       ...    0.0001148556
MAX gradient                       ...    0.0004164443
done (  0.0 sec)

-------
TIMINGS
-------

Total time                :    9.771 sec
Integral trafo            :    0.083 sec (  0.8%)
FC preparation            :    0.022 sec (  0.2%)
I/O of integrals          :    0.038 sec (  0.4%)
K(i,j) operators          :    0.023 sec (  0.2%)
T(i,j) pair energies      :    0.005 sec (  0.1%)
V**(-1/2)                 :    0.097 sec (  1.0%)
Gamma(ia|P)               :    0.021 sec (  0.2%)
Gamma-Trafo               :    0.011 sec (  0.1%)
D(virtual)                :    0.001 sec (  0.0%)
D(internal)               :    0.022 sec (  0.2%)
W(virtual)                :    0.002 sec (  0.0%)
W(internal)               :    0.026 sec (  0.3%)
L(virtual)                :    0.038 sec (  0.4%)
L(internal)               :    0.004 sec (  0.0%)
XC kernel                 :    0.014 sec (  0.1%)
G(D)                      :    0.745 sec (  7.6%)
G(Z)                      :    0.746 sec (  7.6%)
Z-vector solution         :    3.723 sec ( 38.1%)
3-index derivative        :    0.095 sec (  1.0%)
2-index derivative        :    0.028 sec (  0.3%)
Fock matrix gradient      :    3.873 sec ( 39.6%)


---------------------------------------
MP2 TOTAL ENERGY:     -308.505901006 Eh
---------------------------------------

The final MP2 gradient
  0:  -0.00094153   0.00495684  -0.00029330
  1:   0.00252200  -0.01719903   0.00049893
  2:  -0.00378758   0.00856960  -0.00021717
  3:   0.00025132   0.00000323   0.00020733
  4:   0.00793124   0.00041264  -0.00014029
  5:   0.00021841  -0.00699606   0.00067911
  6:  -0.00559968   0.01129351  -0.00038961
  7:   0.00022454  -0.00120891   0.00016633
  8:   0.00033238   0.00020517  -0.00044943
  9:   0.00018934   0.00016833   0.00054844
 10:   0.00071117   0.00033073  -0.00032719
 11:  -0.00037154  -0.00065513   0.00034577
 12:  -0.00027762  -0.00076474  -0.00028301
 13:  -0.00230205  -0.00054783   0.00102956
 14:  -0.00236755  -0.00072216  -0.00093169
 15:   0.00325406   0.00213605  -0.00039524

-----------------------------------
NORM OF THE MP2 GRADIENT:  0.026849
-----------------------------------

Maximum memory used throughout the entire MP2-calculation: 30.1 MB


-------------------------------------------------------------------------------
                          DFT DISPERSION CORRECTION                            
                                                                               
                              DFTD3 V3.1  Rev 1                                
                          USING Becke-Johnson damping                          
-------------------------------------------------------------------------------
-------------------------   ----------------
Dispersion correction           -0.010147131
-------------------------   ----------------


-------------------------   --------------------
FINAL SINGLE POINT ENERGY      -308.516048137798
-------------------------   --------------------

------------------------------------------------------------------------------
                         ORCA GEOMETRY RELAXATION STEP
------------------------------------------------------------------------------

Reading the OPT-File                    .... done
Getting information on internals        .... done
Copying old internal coords+grads       .... done
Making the new internal coordinates     .... (2022 redundants) done
Validating the new internal coordinates .... (2022 redundants) done
Calculating the B-matrix                .... done
Calculating the G,G- and P matrices     .... done
Transforming gradient to internals      .... done
Projecting the internal gradient        .... done
Number of atoms                         ....  16
Number of internal coordinates          ....  72
Current Energy                          ....  -308.516048138 Eh
Current gradient norm                   ....     0.026848993 Eh/bohr
Maximum allowed component of the step   ....  0.300
Current trust radius                    ....  0.300
Updating the Hessian (BFGS)             .... done
Forming the augmented Hessian           .... done
Diagonalizing the augmented Hessian     .... done
Last element of RFO vector              ....  0.995830527
Lowest eigenvalues of augmented Hessian:
 -0.001003927  0.012609200  0.012622267  0.018729320  0.021668564
Length of the computed step             ....  0.091604537
The final length of the internal step   ....  0.091604537
Converting the step to Cartesian space:
 Initial RMS(Int)=    0.0107956982
Transforming coordinates:
 Iter   0:  RMS(Cart)=    0.0194107630 RMS(Int)=    0.0108029047
done
Storing new coordinates                 .... done
The predicted energy change is          ....    -0.000506176
Previously predicted energy change      ....    -0.002573114
Actually observed energy change         ....    -0.003200153
Ratio of predicted to observed change   ....     1.243688534
New trust radius                        ....     0.450000000

                                .--------------------.
          ----------------------|Geometry convergence|-------------------------
          Item                value                   Tolerance       Converged
          ---------------------------------------------------------------------
          Energy change      -0.0032001530            0.0000010000      NO
          RMS gradient        0.0017618643            0.0000300000      NO
          MAX gradient        0.0071588368            0.0001000000      NO
          RMS step            0.0107956982            0.0006000000      NO
          MAX step            0.0311634078            0.0010000000      NO
          ........................................................
          Max(Bonds)      0.0156      Max(Angles)    1.79
          Max(Dihed)        1.26      Max(Improp)    0.00
          ---------------------------------------------------------------------

The optimization has not yet converged - more geometry cycles are needed


    ---------------------------------------------------------------------------
                         Redundant Internal Coordinates
                            (Angstroem and degrees)

        Definition                    Value    dE/dq     Step     New-Value
    ----------------------------------------------------------------------------
     1. B(C   1,C   0)                1.4771 -0.000455 -0.0019    1.4752   
     2. B(C   2,C   1)                1.3535  0.004140 -0.0026    1.3508   
     3. B(C   3,C   2)                1.4864 -0.001130  0.0005    1.4868   
     4. B(C   4,C   2)                1.5068  0.003358 -0.0046    1.5022   
     5. B(C   5,C   4)                1.4646  0.001166 -0.0049    1.4596   
     6. B(O   6,C   5)                1.2714  0.002790  0.0026    1.2740   
     7. B(O   6,C   1)                1.4205 -0.007159  0.0156    1.4361   
     8. B(H   7,C   0)                1.0930 -0.001167  0.0018    1.0948   
     9. B(H   8,C   0)                1.0980 -0.000572  0.0003    1.0983   
    10. B(H   9,C   0)                1.0977 -0.000572  0.0004    1.0981   
    11. B(H  10,C   3)                1.0948 -0.000630  0.0007    1.0955   
    12. B(H  11,C   3)                1.0978 -0.000733  0.0008    1.0986   
    13. B(H  12,C   3)                1.0989 -0.000657  0.0007    1.0996   
    14. B(H  13,C   4)                1.1068 -0.000581  0.0012    1.1080   
    15. B(H  14,C   4)                1.1068 -0.000628  0.0011    1.1079   
    16. B(H  15,C   5)                1.0953  0.000767 -0.0005    1.0947   
    17. A(C   1,C   0,H   9)          110.99 -0.000035    0.16    111.15   
    18. A(C   1,C   0,H   8)          110.67 -0.000450    0.33    111.00   
    19. A(H   7,C   0,H   8)          108.73 -0.000114    0.13    108.86   
    20. A(H   7,C   0,H   9)          108.97 -0.000052    0.02    108.99   
    21. A(C   1,C   0,H   7)          109.23  0.000691   -0.62    108.61   
    22. A(H   8,C   0,H   9)          108.20 -0.000047   -0.01    108.18   
    23. A(C   2,C   1,O   6)          108.90  0.000461   -0.24    108.66   
    24. A(C   0,C   1,O   6)          116.42  0.005000   -1.54    114.89   
    25. A(C   0,C   1,C   2)          134.67 -0.005462    1.79    136.46   
    26. A(C   1,C   2,C   4)          106.93 -0.001781    0.27    107.20   
    27. A(C   3,C   2,C   4)          123.79  0.000137   -0.02    123.78   
    28. A(C   1,C   2,C   3)          129.28  0.001643   -0.26    129.02   
    29. A(H  11,C   3,H  12)          107.69  0.000567   -0.29    107.40   
    30. A(H  10,C   3,H  12)          108.68  0.000072   -0.03    108.65   
    31. A(H  10,C   3,H  11)          108.66 -0.000243    0.19    108.85   
    32. A(C   2,C   3,H  11)          110.01 -0.000503    0.20    110.21   
    33. A(C   2,C   3,H  10)          111.80  0.000757   -0.32    111.48   
    34. A(C   2,C   3,H  12)          109.90 -0.000643    0.24    110.14   
    35. A(H  13,C   4,H  14)          107.29  0.002244   -1.38    105.91   
    36. A(C   5,C   4,H  14)          109.68 -0.000335   -0.04    109.63   
    37. A(C   2,C   4,H  14)          113.69 -0.001405    0.73    114.42   
    38. A(C   5,C   4,H  13)          109.92 -0.000020   -0.14    109.78   
    39. A(C   2,C   4,H  13)          113.76 -0.000942    0.63    114.39   
    40. A(C   2,C   4,C   5)          102.41  0.000340    0.32    102.73   
    41. A(O   6,C   5,H  15)          120.17  0.005177   -1.36    118.81   
    42. A(C   4,C   5,H  15)          129.06 -0.002726    1.11    130.17   
    43. A(C   4,C   5,O   6)          110.78 -0.002448    0.25    111.03   
    44. A(C   1,O   6,C   5)          110.98  0.003428   -0.60    110.39   
    45. D(C   2,C   1,C   0,H   8)   -118.22 -0.000035   -0.14   -118.36   
    46. D(C   2,C   1,C   0,H   7)      1.46 -0.000016   -0.16      1.30   
    47. D(C   2,C   1,C   0,H   9)    121.63  0.000345   -0.45    121.18   
    48. D(O   6,C   1,C   0,H   8)     61.05 -0.000134    0.25     61.30   
    49. D(O   6,C   1,C   0,H   7)   -179.27 -0.000115    0.23   -179.04   
    50. D(C   3,C   2,C   1,C   0)     -0.15 -0.000033    0.36      0.22   
    51. D(C   3,C   2,C   1,O   6)   -179.45  0.000033    0.01   -179.44   
    52. D(C   4,C   2,C   1,O   6)     -0.12 -0.000060   -0.00     -0.12   
    53. D(C   4,C   2,C   1,C   0)    179.19 -0.000126    0.35    179.54   
    54. D(H  12,C   3,C   2,C   1)    112.13 -0.000182    1.17    113.30   
    55. D(H  11,C   3,C   2,C   4)     51.31 -0.000069    1.09     52.40   
    56. D(H  11,C   3,C   2,C   1)   -129.46 -0.000185    1.08   -128.38   
    57. D(H  10,C   3,C   2,C   4)    172.13 -0.000219    1.26    173.40   
    58. D(H  10,C   3,C   2,C   1)     -8.64 -0.000335    1.25     -7.39   
    59. D(C   5,C   4,C   2,C   1)      0.09  0.000117    0.01      0.10   
    60. D(H  14,C   4,C   2,C   1)    118.32 -0.000755    0.48    118.80   
    61. D(H  13,C   4,C   2,C   3)     60.91  0.000318   -0.31     60.60   
    62. D(H  13,C   4,C   2,C   1)   -118.47  0.000392   -0.30   -118.76   
    63. D(C   5,C   4,C   2,C   3)    179.47  0.000044   -0.00    179.46   
    64. D(H  15,C   5,C   4,H  13)    -59.30 -0.000745    1.02    -58.28   
    65. D(H  15,C   5,C   4,C   2)    179.46  0.000173    0.20    179.66   
    66. D(O   6,C   5,C   4,H  14)   -121.06  0.001457   -1.00   -122.06   
    67. D(O   6,C   5,C   4,H  13)    121.21 -0.001065    0.81    122.02   
    68. D(O   6,C   5,C   4,C   2)     -0.02 -0.000147   -0.02     -0.04   
    69. D(C   1,O   6,C   5,H  15)   -179.59 -0.000131   -0.20   -179.79   
    70. D(C   1,O   6,C   5,C   4)     -0.05  0.000115    0.02     -0.03   
    71. D(C   5,O   6,C   1,C   2)      0.11 -0.000031   -0.01      0.10   
    72. D(C   5,O   6,C   1,C   0)   -179.34  0.000097   -0.36   -179.69   
    ----------------------------------------------------------------------------

Geometry step timings:
Preparation and reading OPT file:      0.000 s ( 5.937 %)
Internal coordinates            :      0.000 s ( 0.383 %)
B/P matrices and projection     :      0.001 s ( 9.704 %)
Hessian update/contruction      :      0.000 s ( 3.818 %)
Making the step                 :      0.001 s ( 7.316 %)
Converting the step to Cartesian:      0.000 s ( 0.843 %)
Storing new data                :      0.000 s ( 0.434 %)
Checking convergence            :      0.000 s ( 0.166 %)
Final printing                  :      0.006 s (71.387 %)
Total time                      :      0.008 s

Time for energy+gradient        :     22.560 s
Time for complete geometry iter :     22.767 s

         *************************************************************
         *                GEOMETRY OPTIMIZATION CYCLE   4            *
         *************************************************************
---------------------------------
CARTESIAN COORDINATES (ANGSTROEM)
---------------------------------
  C      0.970160   -0.088445   -0.019288
  C      2.421148    0.175874   -0.052355
  C      3.216880    1.266116   -0.106183
  C      2.835046    2.702413   -0.149663
  C      4.638147    0.779652   -0.099245
  C      4.481281   -0.670278   -0.038898
  O      3.249975   -0.996264   -0.013589
  H      0.439544    0.867829   -0.070418
  H      0.684944   -0.603697    0.907757
  H      0.661923   -0.713832   -0.867630
  H      1.752706    2.826464   -0.264449
  H      3.340558    3.204310   -0.985974
  H      3.150545    3.206242    0.775436
  H      5.236608    1.128059    0.765647
  H      5.220145    1.053579   -1.001329
  H      5.237048   -1.462002   -0.018425

----------------------------
CARTESIAN COORDINATES (A.U.)
----------------------------
  NO LB      ZA    FRAG     MASS         X           Y           Z
   0 C     6.0000    0    12.011    1.833337   -0.167136   -0.036449
   1 C     6.0000    0    12.011    4.575306    0.332354   -0.098937
   2 C     6.0000    0    12.011    6.079021    2.392612   -0.200657
   3 C     6.0000    0    12.011    5.357460    5.106820   -0.282823
   4 C     6.0000    0    12.011    8.764828    1.473329   -0.187546
   5 C     6.0000    0    12.011    8.468394   -1.266642   -0.073507
   6 O     8.0000    0    15.999    6.141563   -1.882665   -0.025679
   7 H     1.0000    0     1.008    0.830618    1.639960   -0.133071
   8 H     1.0000    0     1.008    1.294357   -1.140821    1.715412
   9 H     1.0000    0     1.008    1.250853   -1.348948   -1.639583
  10 H     1.0000    0     1.008    3.312135    5.341242   -0.499736
  11 H     1.0000    0     1.008    6.312740    6.055269   -1.863221
  12 H     1.0000    0     1.008    5.953667    6.058919    1.465362
  13 H     1.0000    0     1.008    9.895756    2.131722    1.446862
  14 H     1.0000    0     1.008    9.864645    1.990975   -1.892238
  15 H     1.0000    0     1.008    9.896587   -2.762784   -0.034819

--------------------------------
INTERNAL COORDINATES (ANGSTROEM)
--------------------------------
 C      0   0   0     0.000000000000     0.00000000     0.00000000
 C      1   0   0     1.475236605674     0.00000000     0.00000000
 C      2   1   0     1.350819148625   136.45985330     0.00000000
 C      3   2   1     1.486821078877   129.01725331     0.23183642
 C      3   2   1     1.502230757099   107.20440424   179.55386150
 C      5   3   2     1.459639299936   102.72001249     0.10343654
 O      6   5   3     1.273978415756   111.03074706   359.95464468
 H      1   2   3     1.094818660826   108.61154538     1.29476462
 H      1   2   3     1.098291613535   111.00182288   241.64267037
 H      1   2   3     1.098091091568   111.15016745   121.18609358
 H      4   3   2     1.095455825784   111.48113146   352.61338334
 H      4   3   2     1.098571383975   110.20795873   231.62315794
 H      4   3   2     1.099633078227   110.14057992   113.29862391
 H      5   3   2     1.107962109210   114.38147740   241.22863828
 H      5   3   2     1.107931885981   114.40388753   118.81084689
 H      6   5   3     1.094728545893   130.16448278   179.66598429

---------------------------
INTERNAL COORDINATES (A.U.)
---------------------------
 C      0   0   0     0.000000000000     0.00000000     0.00000000
 C      1   0   0     2.787793167459     0.00000000     0.00000000
 C      2   1   0     2.552678247358   136.45985330     0.00000000
 C      3   2   1     2.809684649220   129.01725331     0.23183642
 C      3   2   1     2.838804720871   107.20440424   179.55386150
 C      5   3   2     2.758318531188   102.72001249     0.10343654
 O      6   5   3     2.407470306305   111.03074706   359.95464468
 H      1   2   3     2.068907435267   108.61154538     1.29476462
 H      1   2   3     2.075470364764   111.00182288   241.64267037
 H      1   2   3     2.075091433163   111.15016745   121.18609358
 H      4   3   2     2.070111502541   111.48113146   352.61338334
 H      4   3   2     2.075999054275   110.20795873   231.62315794
 H      4   3   2     2.078005365649   110.14057992   113.29862391
 H      5   3   2     2.093744953168   114.38147740   241.22863828
 H      5   3   2     2.093687839542   114.40388753   118.81084689
 H      6   5   3     2.068737142723   130.16448278   179.66598429


           ************************************************************
           *        Program running with 8 parallel MPI-processes     *
           *              working on a common directory               *
           ************************************************************
------------------------------------------------------------------------------
                   ___                                                        
                  /   \      - P O W E R E D   B Y -                         
                 /     \                                                     
                 |  |  |   _    _      __       _____    __    __             
                 |  |  |  | |  | |    /  \     |  _  \  |  |  /  |          
                  \  \/   | |  | |   /    \    | | | |  |  | /  /          
                 / \  \   | |__| |  /  /\  \   | |_| |  |  |/  /          
                |  |  |   |  __  | /  /__\  \  |    /   |      \           
                |  |  |   | |  | | |   __   |  |    \   |  |\   \          
                \     /   | |  | | |  |  |  |  | |\  \  |  | \   \       
                 \___/    |_|  |_| |__|  |__|  |_| \__\ |__|  \__/        
                                                                              
                      - O R C A' S   B I G   F R I E N D -                    
                                      &                                       
                       - I N T E G R A L  F E E D E R -                       
                                                                              
 v1 FN, 2020, v2 2021, v3 2022-2024                                           
------------------------------------------------------------------------------


----------------------
SHARK INTEGRAL PACKAGE
----------------------

Number of atoms                             ...     16
Number of basis functions                   ...    143
Number of shells                            ...     69
Maximum angular momentum                    ...      2
Integral batch strategy                     ... SHARK/LIBINT Hybrid
RI-J (if used) integral strategy            ... SPLIT-RIJ (Revised 2003 algorithm where possible)
Printlevel                                  ...      1
Contraction scheme used                     ... SEGMENTED contraction
Prescreening option                         ... SCHWARTZ
   Thresh                                   ... 1.000e-12
   Tcut                                     ... 1.000e-14
   Tpresel                                  ... 1.000e-14 
Coulomb Range Separation                    ... NOT USED
Exchange Range Separation                   ... NOT USED
Multipole approximations                    ... NOT USED
Finite Nucleus Model                        ... NOT USED
CABS basis                                  ... NOT available
Auxiliary Coulomb fitting basis             ... AVAILABLE
   # of basis functions in Aux-J            ...    442
   # of shells in Aux-J                     ...    150
   Maximum angular momentum in Aux-J        ...      4
Auxiliary J/K fitting basis                 ... NOT available
Auxiliary Correlation fitting basis         ... AVAILABLE
   # of basis functions in Aux-C            ...    462
   # of shells in Aux-C                     ...    166
   Maximum angular momentum in Aux-C        ...      3
Auxiliary 'external' fitting basis          ... NOT available

Checking pre-screening integrals            ... done (  0.0 sec) Dimension = 69
Check shell pair data                       ... done (  0.0 sec)
Shell pair information
Shell pair cut-off parameter TPreSel        ...   1.0e-14
Total number of shell pairs                 ...      2415
Shell pairs after pre-screening             ...      2370
Total number of primitive shell pairs       ...      8503
Primitive shell pairs kept                  ...      6497
          la=0 lb=0:    764 shell pairs
          la=1 lb=0:    876 shell pairs
          la=1 lb=1:    270 shell pairs
          la=2 lb=0:    271 shell pairs
          la=2 lb=1:    161 shell pairs
          la=2 lb=2:     28 shell pairs

Calculating one electron integrals          ... done (  0.0 sec)
Calculating RI/J V-Matrix + Cholesky decomp.... done (  0.1 sec)
Calculating RI/C V-Matrix + Cholesky decomp.... done (  0.1 sec)
Calculating Nuclear repulsion               ... done (  0.0 sec) ENN=    301.401589287677 Eh

Diagonalization of the overlap matrix:
Smallest eigenvalue                        ... 6.545e-04
Time for diagonalization                   ...    0.003 sec
Threshold for overlap eigenvalues          ... 1.000e-07
Number of eigenvalues below threshold      ... 0
Time for construction of square roots      ...    0.034 sec
Total time needed                          ...    0.038 sec

-------------------
DFT GRID GENERATION
-------------------

General Integration Accuracy     IntAcc      ... 4.388
Radial Grid Type                 RadialGrid  ... OptM3 with GC (2021)
Angular Grid (max. ang.)         AngularGrid ... 4 (Lebedev-302)
Angular grid pruning method      GridPruning ... 4 (adaptive)
Weight generation scheme         WeightScheme... mBecke (2022)
Basis function cutoff            BFCut       ... 1.0000e-12
Integration weight cutoff        WCut        ... 1.0000e-14
Partially contracted basis set               ... off
Rotationally invariant grid construction     ... off
Angular grids for H and He will be reduced by one unit

Total number of grid points                  ...    71120
Total number of batches                      ...     1118
Average number of points per batch           ...       63
Average number of grid points per atom       ...     4445

--------------------
COSX GRID GENERATION
--------------------

GRIDX 1
-------
General Integration Accuracy     IntAcc      ... 3.816
Radial Grid Type                 RadialGrid  ... OptM3 with GC (2021)
Angular Grid (max. ang.)         AngularGrid ... 1 (Lebedev-50)
Angular grid pruning method      GridPruning ... 4 (adaptive)
Weight generation scheme         WeightScheme... mBecke (2022)
Basis function cutoff            BFCut       ... 1.0000e-12
Integration weight cutoff        WCut        ... 1.0000e-14
Partially contracted basis set               ... on
Rotationally invariant grid construction     ... off
Angular grids for H and He will be reduced by one unit

Total number of grid points                  ...     9135
Total number of batches                      ...       81
Average number of points per batch           ...      112
Average number of grid points per atom       ...      571
UseSFitting                                  ... on

GRIDX 2
-------
General Integration Accuracy     IntAcc      ... 4.020
Radial Grid Type                 RadialGrid  ... OptM3 with GC (2021)
Angular Grid (max. ang.)         AngularGrid ... 2 (Lebedev-110)
Angular grid pruning method      GridPruning ... 4 (adaptive)
Weight generation scheme         WeightScheme... mBecke (2022)
Basis function cutoff            BFCut       ... 1.0000e-12
Integration weight cutoff        WCut        ... 1.0000e-14
Partially contracted basis set               ... on
Rotationally invariant grid construction     ... off
Angular grids for H and He will be reduced by one unit

Total number of grid points                  ...    19481
Total number of batches                      ...      162
Average number of points per batch           ...      120
Average number of grid points per atom       ...     1218
UseSFitting                                  ... on

GRIDX 3
-------
General Integration Accuracy     IntAcc      ... 4.338
Radial Grid Type                 RadialGrid  ... OptM3 with GC (2021)
Angular Grid (max. ang.)         AngularGrid ... 3 (Lebedev-194)
Angular grid pruning method      GridPruning ... 4 (adaptive)
Weight generation scheme         WeightScheme... mBecke (2022)
Basis function cutoff            BFCut       ... 1.0000e-12
Integration weight cutoff        WCut        ... 1.0000e-14
Partially contracted basis set               ... on
Rotationally invariant grid construction     ... off
Angular grids for H and He will be reduced by one unit

Total number of grid points                  ...    42656
Total number of batches                      ...      340
Average number of points per batch           ...      125
Average number of grid points per atom       ...     2666
UseSFitting                                  ... on
Initializing property integral containers    ... done (  0.0 sec)

SHARK setup successfully completed in   1.1 seconds

Maximum memory used throughout the entire STARTUP-calculation: 19.9 MB


           ************************************************************
           *        Program running with 8 parallel MPI-processes     *
           *              working on a common directory               *
           ************************************************************
Occupation numbers will be reassigned to an Aufbau configuration
             **** ENERGY FILE WAS UPDATED (calc.en.tmp) ****
Finished Guess after   0.3 sec
Maximum memory used throughout the entire GUESS-calculation: 8.7 MB


           ************************************************************
           *        Program running with 8 parallel MPI-processes     *
           *              working on a common directory               *
           ************************************************************
--------------------
CPCM SOLVATION MODEL
--------------------
CPCM parameters:
  Epsilon                                         ...      16.7000
  Refrac                                          ...       1.2750
  Rsolv                                           ...       1.3000
  Surface type                                    ... GAUSSIAN VDW
  Discretization scheme                           ... Constant charge density
    Threshold for H atoms                         ...       5.0000 (charges/Ang^2)
    Threshold for non-H atoms                     ...       5.0000 (charges/Ang^2)
  Epsilon function type                           ...         CPCM
Solvent:                                          ... CUSTOM
Radii:
  Scheme                                          ... Element-dependent radii
  Radius for C  used is    3.8550 Bohr (=   2.0400 Ang.)
  Radius for O  used is    3.4469 Bohr (=   1.8240 Ang.)
  Radius for H  used is    2.4944 Bohr (=   1.3200 Ang.)
Calculating surface                               ...        done! (  0.0s)
Cavity surface points                             ...         1495
Cavity Volume                                     ...     907.1055
Cavity Surface-area                               ...     532.5644
Calculating surface distance matrix               ...        done! (  0.0s)
Performing Cholesky decomposition & store         ...        done! (  0.1s)
Overall time for CPCM initialization              ...                 0.2s

----------------------------------------D-I-I-S--------------------------------------------
Iteration    Energy (Eh)           Delta-E    RMSDP     MaxDP     DIISErr   Damp  Time(sec)
-------------------------------------------------------------------------------------------
               ***  Starting incremental Fock matrix formation  ***
    1    -308.1811177155065025     0.00e+00  1.08e-04  1.74e-03  7.30e-03  0.700   1.0
    2    -308.1812288158512274    -1.11e-04  9.03e-05  1.41e-03  5.88e-03  0.700   0.9
                               ***Turning on AO-DIIS***
    3    -308.1813162810296944    -8.75e-05  7.50e-05  1.25e-03  4.56e-03  0.700   0.7
    4    -308.1813823058154185    -6.60e-05  1.95e-04  3.23e-03  3.36e-03  0.000   0.7
                              *** Initializing SOSCF ***
---------------------------------------S-O-S-C-F--------------------------------------
Iteration    Energy (Eh)           Delta-E    RMSDP     MaxDP     MaxGrad    Time(sec)
--------------------------------------------------------------------------------------
    5    -308.1815628390013444    -1.81e-04  2.07e-05  3.26e-04  3.36e-04     0.9
               *** Restarting incremental Fock matrix formation ***
    6    -308.1815645226795368    -1.68e-06  1.71e-05  3.69e-04  2.09e-04     1.0
    7    -308.1815650331255938    -5.10e-07  1.45e-05  3.37e-04  1.11e-04     0.8
    8    -308.1815652306934226    -1.98e-07  4.55e-06  8.40e-05  5.16e-05     0.8
    9    -308.1815652558693728    -2.52e-08  8.48e-07  1.81e-05  5.13e-06     0.9
   10    -308.1815652562204377    -3.51e-10  3.15e-07  9.85e-06  2.78e-06     0.9
                 **** Energy Check signals convergence ****

               *****************************************************
               *                     SUCCESS                       *
               *           SCF CONVERGED AFTER  10 CYCLES          *
               *****************************************************

Recomputing exchange energy using gridx3       ... done (    0.819 sec)
Old exchange energy                            :    -22.358968226 Eh
New exchange energy                            :    -22.359037482 Eh
Exchange energy change after final integration :     -0.000069256 Eh
Total energy after final integration           :   -308.181634512 Eh
             **** ENERGY FILE WAS UPDATED (calc.en.tmp) ****

----------------
TOTAL SCF ENERGY
----------------

Total Energy       :       -308.18163451175309 Eh           -8386.04861 eV

Components:
Nuclear Repulsion  :        301.40158928767687 Eh            8201.55420 eV
Electronic Energy  :       -609.49651212121444 Eh          -16585.24327 eV
One Electron Energy:      -1002.38439139966488 Eh          -27276.26599 eV
Two Electron Energy:        392.88787927845044 Eh           10691.02272 eV
CPCM Dielectric    :         -0.08664242268291 Eh              -2.35766 eV

Virial components:
Potential Energy   :       -613.64039363575694 Eh          -16698.00402 eV
Kinetic Energy     :        305.45875912400379 Eh            8311.95541 eV
Virial Ratio       :          2.00891405240943

DFT components:
N(Alpha)           :       26.000019105536 electrons
N(Beta)            :       26.000019105536 electrons
N(Total)           :       52.000038211072 electrons
E(X)               :      -19.862256366417 Eh       
E(C)               :       -1.266690930656 Eh       
E(XC)              :      -21.128947297073 Eh       

CPCM Solvation Model Properties:
Surface-charge          :         -1.01372983121746
Corrected charge        :         -1.00000000000000
Outlying charge corr.   :          0.00001398005568 Eh               0.00038 eV
Free-energy (cav+disp)  :  This term is not implemented in the current solvation scheme

---------------
SCF CONVERGENCE
---------------

  Last Energy change         ...    3.5106e-10  Tolerance :   1.0000e-09
  Last MAX-Density change    ...    9.8455e-06  Tolerance :   1.0000e-08
  Last RMS-Density change    ...    3.1521e-07  Tolerance :   1.0000e-09
  Last DIIS Error            ...    3.3619e-04  Tolerance :   1.0000e-08
  Last Orbital Gradient      ...    2.7804e-06  Tolerance :   2.0000e-06
  Last Orbital Rotation      ...    6.0319e-06  Tolerance :   2.0000e-06


Total SCF time: 0 days 0 hours 0 min 10 sec 
Finished LeanSCF after  10.1 sec

Maximum memory used throughout the entire LEANSCF-calculation: 15.9 MB


           ************************************************************
           *        Program running with 8 parallel MPI-processes     *
           *              working on a common directory               *
           ************************************************************

------------------------------------------------------------------------------
                                ORCA  MP2 
------------------------------------------------------------------------------

Freezing NCore=14 chemical core electrons

----------------------
RI-MP2 ENERGY+GRADIENT
----------------------
Dimension of the orbital basis            ...  143
Dimension of the AuxC basis               ...  462
Memory devoted to MP2                     ... 8000 MB   
Data format for matrix containers         ... DOUBLE
Compression type for matrix containers    ... UNCOMPRESSED
Overall scaling of the MP2 energy         ...   2.700e-01

-----------------------
SHARK RI TRANSFORMATION
-----------------------

Number of basis functions                ...    143
Number of aux functions                  ...    462
Number of operators                      ...      1
Generation of IJK                        ... YES
Generation of IAK                        ... YES
Generation of ABK                        ... NO
Orbital Range Operator  0:    0-  25 to   26- 142

Aux basis identifier                     ...   AUXC
Contraction scheme used                  ... SEGMENTED
Do orthogonalization                     ... YES
All operator combinations                ... NO
Transpose (ia|K)                         ... NO
Integral generator used                  ... LIBINT
Starting integral generation + trafo... 
Half trafo (segmented) done. Total time =  0.0 sec. integrals=  0.0 sec trafo=  0.0 sec
Integral generation and half transformation done (  0.0 sec)

Reading or making V^(-1/2)          ... done (  0.0 sec)
Sorting IJK integrals               ... done (  0.0 sec)
Sorting IAK integrals               ... done (  0.0 sec)

SHARK RI integral transformation done. Total time =  0.1 sec.

Opening buffers                              ... done
Frozen core precalculation                   ... done

Starting loop over batches of integrals:

Operator 0  - window                       ... (  7- 25)x( 26-142)
Operator 0  - Memory available             ...  8000 MB
Operator 0  - Memory needed per MO         ...   0.4 MB
Operator 0  - Number of orbitals per batch ... 3
Operator 0  - Number of batches            ... 1

OPERATOR  0   PASS   0:  MOs     7 ...    9 +   10 ...   12 +   13 ...   15 +   16 ...   18
                            +   19 ...   21 +   22 ...   24 +   25 ...   25
  Reading integrals       ... ok
  Internal MO   9
Closing buffer GIPV ( 0.01 GB; CompressionRatio= 1.00)
Time spent in pair loops =     0.172 sec
Deleting buffers (Ka|jb) ...done

-----------------------------------------------
 RI-MP2 CORRELATION ENERGY:     -0.324921458 Eh
-----------------------------------------------


---------------------
MP2 DENSITY FORMATION
---------------------

Completing the external part of the density      ... done
Storing the unrelaxed density                    ... done

Re-sorting 3-index density container for op 0    ... done
Computing external part of the Lagrangian        ... done
Calculating the xc-kernel                        ... done
Calculating G(D)                                 ... done
Completing the Lagrangian                        ... done
Solving the Z-vector equations                   ... Using XC Grid                  ... (calc.grid_cpscf.tmp) 
Recalculating density on grid  ... (calc.grho_cpscf0.tmp) done
Calculating the xc-kernel      ... (calc.fxc_cpscf0.tmp) done

-------------------
SHARK CP-SCF DRIVER
-------------------

Dimension of the orbital basis          ...    143
Dimension of the CPSCF-problem          ...   3042
Number of operators                     ...      1
Max. number of iterations               ...    128
Convergence Tolerance                   ... 3.0e-05
Number of perturbations                 ...      1
Perturbation type                       ... REAL

----------------------------
POPLE LINEAR EQUATION SOLVER
----------------------------

  ITERATION   0:   ||err||_max =   5.1116e-02 (   0.5 sec)
  ITERATION   1:   ||err||_max =   1.9506e-02 (   0.5 sec)
  ITERATION   2:   ||err||_max =   1.0372e-02 (   0.5 sec)
  ITERATION   3:   ||err||_max =   1.9834e-03 (   0.5 sec)
  ITERATION   4:   ||err||_max =   9.1128e-04 (   0.5 sec)
  ITERATION   5:   ||err||_max =   1.8333e-04 (   0.5 sec)
  ITERATION   6:   ||err||_max =   6.1851e-05 (   0.5 sec)
  ITERATION   7:   ||err||_max =   1.9653e-05 (   0.5 sec)
done
Finalizing the relaxed density                   ... done
Transforming P to the AO basis                   ... done
Storing the relaxed density                      ... done

------------------------------------
ENERGY WEIGHTED DENSITY FINALIZATION
------------------------------------

Gathering the parts of the W-matrix              ... done
Forming the Z-density                            ... done
Transforming Z to the AO basis                   ... done
Calculating G(Z)                                 ... done
Finalizing the W-matrix                          ... done
Transforming W to the AO basis and storing       ... done

----------------------------------
MP2 DERIVATIVE INTEGRAL GENERATION
----------------------------------

Input SCF Electron Density              ... calc.scfp
Input Correlated Electron Density       ... calc.pmp2re
Input Energy Weighted Density           ... calc.wmp2.tmp

Nuclear repulsion gradient              ... done (  0.0 sec)
HCore & Overlap gradient  (SHARK)       ... done (  0.0 sec)
Two-electron RIJ gradient terms         ... done (  0.2 sec)

-----------------------------------------------------------
MP2 COSX Grid Generation
-----------------------------------------------------------

General Integration Accuracy     IntAcc      ... 4.871
Radial Grid Type                 RadialGrid  ... OptM3 with GC (2021)
Angular Grid (max. ang.)         AngularGrid ... 4 (Lebedev-302)
Angular grid pruning method      GridPruning ... 4 (adaptive)
Weight generation scheme         WeightScheme... mBecke (2022)
Basis function cutoff            BFCut       ... 1.0000e-12
Integration weight cutoff        WCut        ... 1.0000e-14
Partially contracted basis set               ... on
Rotationally invariant grid construction     ... off
Angular grids for H and He will be reduced by one unit

Total number of grid points                  ...    82736
Total number of batches                      ...      651
Average number of points per batch           ...      127
Average number of grid points per atom       ...     5171
UseSFitting                                  ... on
Two-electron COSX gradient terms        ... 
Integration Timings:
Total Time                  =     2.4 sec
Basis fcn evaluation        =     0.0 sec
Density evaluation          =     0.0 sec
A evaluation                =     1.9 sec
A derivative evaluation     =     0.0 sec
S-fit derivative evaluation =     0.0 sec
anal. over. der. evaluation =     0.0 sec
num. over. der. evaluation  =     0.2 sec
K(P) evaluation             =     0.0 sec
finalize                    =     0.0 sec

done (  2.9 sec)
CPCM gradient                           ... done (  0.3 sec)
DFT XC gradient                         ... Exchange-correlation gradient    ... done
done (  0.4 sec)
Empirical dispersion gradient           ... 
-------------------
DISPERSION GRADIENT
-------------------

   1   C   :   -0.000252451   -0.000116804    0.000007600
   2   C   :    0.000390994   -0.000224906    0.000004368
   3   C   :    0.000156848   -0.000061826    0.000000449
   4   C   :   -0.000029599    0.000260102   -0.000009503
   5   C   :    0.000026519   -0.000082126    0.000001842
   6   C   :   -0.000221542    0.000117984   -0.000003491
   7   O   :    0.000018563   -0.000085281    0.000002665
   8   H   :   -0.000123497   -0.000025106    0.000001244
   9   H   :   -0.000103060   -0.000049321    0.000034928
  10   H   :   -0.000102922   -0.000052124   -0.000026837
  11   H   :   -0.000038848    0.000127810   -0.000009863
  12   H   :   -0.000007735    0.000127543   -0.000039168
  13   H   :   -0.000010847    0.000132881    0.000036326
  14   H   :    0.000117625    0.000005955    0.000041572
  15   H   :    0.000115723    0.000003242   -0.000044518
  16   H   :    0.000064230   -0.000078020    0.000002386

Difference to translation invariance:
           :    0.0000000000    0.0000000000   -0.0000000000

Difference to rotation invariance:
           :   -0.0000000000    0.0000000000    0.0000000000

Norm of the Dispersion gradient    ...    0.0007722239
RMS gradient                       ...    0.0001114609
MAX gradient                       ...    0.0003909943
done (  0.0 sec)

-------
TIMINGS
-------

Total time                :    9.737 sec
Integral trafo            :    0.082 sec (  0.8%)
FC preparation            :    0.023 sec (  0.2%)
I/O of integrals          :    0.033 sec (  0.3%)
K(i,j) operators          :    0.023 sec (  0.2%)
T(i,j) pair energies      :    0.005 sec (  0.1%)
V**(-1/2)                 :    0.073 sec (  0.8%)
Gamma(ia|P)               :    0.022 sec (  0.2%)
Gamma-Trafo               :    0.011 sec (  0.1%)
D(virtual)                :    0.001 sec (  0.0%)
D(internal)               :    0.022 sec (  0.2%)
W(virtual)                :    0.002 sec (  0.0%)
W(internal)               :    0.026 sec (  0.3%)
L(virtual)                :    0.038 sec (  0.4%)
L(internal)               :    0.004 sec (  0.0%)
XC kernel                 :    0.014 sec (  0.1%)
G(D)                      :    0.747 sec (  7.7%)
G(Z)                      :    0.744 sec (  7.6%)
Z-vector solution         :    3.714 sec ( 38.1%)
3-index derivative        :    0.097 sec (  1.0%)
2-index derivative        :    0.027 sec (  0.3%)
Fock matrix gradient      :    3.873 sec ( 39.8%)


---------------------------------------
MP2 TOTAL ENERGY:     -308.506555970 Eh
---------------------------------------

The final MP2 gradient
  0:   0.00085320   0.00032188  -0.00001600
  1:  -0.00066228  -0.00621202   0.00030303
  2:  -0.00177838   0.00588955  -0.00034670
  3:   0.00068018  -0.00077150   0.00003852
  4:   0.00225228  -0.00098011  -0.00003673
  5:   0.00578549  -0.00035385   0.00011805
  6:  -0.00690597   0.00297099  -0.00001544
  7:   0.00091519   0.00010372  -0.00000598
  8:  -0.00023817  -0.00015658  -0.00038900
  9:  -0.00033726  -0.00014369   0.00048891
 10:   0.00021398  -0.00009627  -0.00015142
 11:   0.00004789  -0.00006974   0.00034850
 12:  -0.00012179  -0.00005653  -0.00015092
 13:  -0.00090911  -0.00045026   0.00062588
 14:  -0.00090696  -0.00063071  -0.00057511
 15:   0.00110682   0.00060383  -0.00018291

-----------------------------------
NORM OF THE MP2 GRADIENT:  0.013470
-----------------------------------

Maximum memory used throughout the entire MP2-calculation: 30.2 MB


-------------------------------------------------------------------------------
                          DFT DISPERSION CORRECTION                            
                                                                               
                              DFTD3 V3.1  Rev 1                                
                          USING Becke-Johnson damping                          
-------------------------------------------------------------------------------
-------------------------   ----------------
Dispersion correction           -0.010137586
-------------------------   ----------------


-------------------------   --------------------
FINAL SINGLE POINT ENERGY      -308.516693555555
-------------------------   --------------------

------------------------------------------------------------------------------
                         ORCA GEOMETRY RELAXATION STEP
------------------------------------------------------------------------------

Reading the OPT-File                    .... done
Getting information on internals        .... done
Copying old internal coords+grads       .... done
Making the new internal coordinates     .... (2022 redundants) done
Validating the new internal coordinates .... (2022 redundants) done
Calculating the B-matrix                .... done
Calculating the G,G- and P matrices     .... done
Transforming gradient to internals      .... done
Projecting the internal gradient        .... done
Number of atoms                         ....  16
Number of internal coordinates          ....  72
Current Energy                          ....  -308.516693556 Eh
Current gradient norm                   ....     0.013470063 Eh/bohr
Maximum allowed component of the step   ....  0.300
Current trust radius                    ....  0.450
Updating the Hessian (BFGS)             .... done
Forming the augmented Hessian           .... done
Diagonalizing the augmented Hessian     .... done
Last element of RFO vector              ....  0.998004460
Lowest eigenvalues of augmented Hessian:
 -0.000240019  0.012082687  0.012609545  0.018729558  0.021666230
Length of the computed step             ....  0.063269735
The final length of the internal step   ....  0.063269735
Converting the step to Cartesian space:
 Initial RMS(Int)=    0.0074564098
Transforming coordinates:
 Iter   0:  RMS(Cart)=    0.0133090314 RMS(Int)=    0.0074583067
done
Storing new coordinates                 .... done
The predicted energy change is          ....    -0.000120490
Previously predicted energy change      ....    -0.000506176
Actually observed energy change         ....    -0.000645418
Ratio of predicted to observed change   ....     1.275086440
New trust radius                        ....     0.450000000

                                .--------------------.
          ----------------------|Geometry convergence|-------------------------
          Item                value                   Tolerance       Converged
          ---------------------------------------------------------------------
          Energy change      -0.0006454178            0.0000010000      NO
          RMS gradient        0.0010358119            0.0000300000      NO
          MAX gradient        0.0054507689            0.0001000000      NO
          RMS step            0.0074564098            0.0006000000      NO
          MAX step            0.0230876939            0.0010000000      NO
          ........................................................
          Max(Bonds)      0.0075      Max(Angles)    0.78
          Max(Dihed)        1.32      Max(Improp)    0.00
          ---------------------------------------------------------------------

The optimization has not yet converged - more geometry cycles are needed


    ---------------------------------------------------------------------------
                         Redundant Internal Coordinates
                            (Angstroem and degrees)

        Definition                    Value    dE/dq     Step     New-Value
    ----------------------------------------------------------------------------
     1. B(C   1,C   0)                1.4752 -0.001189  0.0011    1.4763   
     2. B(C   2,C   1)                1.3508  0.003219 -0.0030    1.3479   
     3. B(C   3,C   2)                1.4868 -0.001172  0.0017    1.4885   
     4. B(C   4,C   2)                1.5022  0.001933 -0.0032    1.4990   
     5. B(C   5,C   4)                1.4596 -0.000794 -0.0003    1.4593   
     6. B(O   6,C   5)                1.2740  0.005451 -0.0022    1.2717   
     7. B(O   6,C   1)                1.4361 -0.002738  0.0075    1.4436   
     8. B(H   7,C   0)                1.0948 -0.000342  0.0007    1.0955   
     9. B(H   8,C   0)                1.0983 -0.000205  0.0002    1.0985   
    10. B(H   9,C   0)                1.0981 -0.000198  0.0002    1.0983   
    11. B(H  10,C   3)                1.0955 -0.000215  0.0003    1.0957   
    12. B(H  11,C   3)                1.0986 -0.000272  0.0004    1.0990   
    13. B(H  12,C   3)                1.0996 -0.000182  0.0002    1.0999   
    14. B(H  13,C   4)                1.1080 -0.000146  0.0004    1.1084   
    15. B(H  14,C   4)                1.1079 -0.000165  0.0004    1.1084   
    16. B(H  15,C   5)                1.0947  0.000323 -0.0004    1.0944   
    17. A(C   1,C   0,H   9)          111.15  0.000813   -0.14    111.01   
    18. A(C   1,C   0,H   8)          111.00  0.000601   -0.04    110.97   
    19. A(H   7,C   0,H   8)          108.86  0.000343   -0.02    108.85   
    20. A(H   7,C   0,H   9)          108.99  0.000278   -0.06    108.93   
    21. A(C   1,C   0,H   7)          108.61 -0.001453    0.15    108.76   
    22. A(H   8,C   0,H   9)          108.18 -0.000576    0.10    108.29   
    23. A(C   2,C   1,O   6)          108.65  0.000390   -0.15    108.50   
    24. A(C   0,C   1,O   6)          114.89  0.000866   -0.57    114.32   
    25. A(C   0,C   1,C   2)          136.46 -0.001257    0.72    137.18   
    26. A(C   1,C   2,C   4)          107.20 -0.001014    0.26    107.47   
    27. A(C   3,C   2,C   4)          123.77 -0.000271    0.03    123.80   
    28. A(C   1,C   2,C   3)          129.02  0.001284   -0.29    128.73   
    29. A(H  11,C   3,H  12)          107.40 -0.000069   -0.06    107.34   
    30. A(H  10,C   3,H  12)          108.65  0.000031   -0.01    108.64   
    31. A(H  10,C   3,H  11)          108.85  0.000054    0.04    108.89   
    32. A(C   2,C   3,H  11)          110.21  0.000004    0.05    110.26   
    33. A(C   2,C   3,H  10)          111.48 -0.000089   -0.07    111.42   
    34. A(C   2,C   3,H  12)          110.14  0.000070    0.05    110.19   
    35. A(H  13,C   4,H  14)          105.91  0.001144   -0.78    105.13   
    36. A(C   5,C   4,H  14)          109.62 -0.000774    0.15    109.77   
    37. A(C   2,C   4,H  14)          114.40 -0.000641    0.35    114.75   
    38. A(C   5,C   4,H  13)          109.76 -0.000562    0.07    109.83   
    39. A(C   2,C   4,H  13)          114.38 -0.000568    0.32    114.70   
    40. A(C   2,C   4,C   5)          102.72  0.001290   -0.05    102.67   
    41. A(O   6,C   5,H  15)          118.80  0.002050   -0.68    118.13   
    42. A(C   4,C   5,H  15)          130.16 -0.000458    0.44    130.61   
    43. A(C   4,C   5,O   6)          111.03 -0.001592    0.24    111.27   
    44. A(C   1,O   6,C   5)          110.39  0.000926   -0.30    110.09   
    45. D(C   2,C   1,C   0,H   8)   -118.36  0.000146   -0.19   -118.55   
    46. D(C   2,C   1,C   0,H   7)      1.29  0.000012   -0.15      1.14   
    47. D(C   2,C   1,C   0,H   9)    121.19 -0.000078   -0.23    120.96   
    48. D(O   6,C   1,C   0,H   8)     61.30  0.000060    0.05     61.35   
    49. D(O   6,C   1,C   0,H   7)   -179.04 -0.000074    0.09   -178.96   
    50. D(C   3,C   2,C   1,C   0)      0.23 -0.000040    0.20      0.43   
    51. D(C   3,C   2,C   1,O   6)   -179.44  0.000040   -0.03   -179.47   
    52. D(C   4,C   2,C   1,O   6)     -0.12 -0.000017    0.01     -0.11   
    53. D(C   4,C   2,C   1,C   0)    179.55 -0.000098    0.24    179.79   
    54. D(H  12,C   3,C   2,C   1)    113.30 -0.000181    1.30    114.60   
    55. D(H  11,C   3,C   2,C   4)     52.40 -0.000154    1.24     53.64   
    56. D(H  11,C   3,C   2,C   1)   -128.38 -0.000221    1.29   -127.09   
    57. D(H  10,C   3,C   2,C   4)    173.39 -0.000142    1.28    174.67   
    58. D(H  10,C   3,C   2,C   1)     -7.39 -0.000209    1.32     -6.06   
    59. D(C   5,C   4,C   2,C   1)      0.10  0.000040   -0.01      0.09   
    60. D(H  14,C   4,C   2,C   1)    118.81 -0.000394    0.31    119.12   
    61. D(H  13,C   4,C   2,C   3)     60.59  0.000140   -0.18     60.41   
    62. D(H  13,C   4,C   2,C   1)   -118.77  0.000180   -0.21   -118.98   
    63. D(C   5,C   4,C   2,C   3)    179.47 -0.000000    0.02    179.49   
    64. D(H  15,C   5,C   4,H  13)    -58.28 -0.000223    0.55    -57.73   
    65. D(H  15,C   5,C   4,C   2)    179.67 -0.000011    0.18    179.85   
    66. D(O   6,C   5,C   4,H  14)   -122.06  0.000351   -0.43   -122.49   
    67. D(O   6,C   5,C   4,H  13)    122.01 -0.000265    0.37    122.39   
    68. D(O   6,C   5,C   4,C   2)     -0.05 -0.000053    0.01     -0.04   
    69. D(C   1,O   6,C   5,H  15)   -179.78  0.000014   -0.16   -179.94   
    70. D(C   1,O   6,C   5,C   4)     -0.03  0.000044    0.00     -0.03   
    71. D(C   5,O   6,C   1,C   2)      0.10 -0.000016   -0.01      0.09   
    72. D(C   5,O   6,C   1,C   0)   -179.66  0.000053   -0.20   -179.85   
    ----------------------------------------------------------------------------

Geometry step timings:
Preparation and reading OPT file:      0.001 s (18.923 %)
Internal coordinates            :      0.000 s ( 0.903 %)
B/P matrices and projection     :      0.001 s (23.094 %)
Hessian update/contruction      :      0.000 s ( 8.995 %)
Making the step                 :      0.001 s (17.896 %)
Converting the step to Cartesian:      0.000 s ( 2.085 %)
Storing new data                :      0.000 s ( 1.089 %)
Checking convergence            :      0.000 s ( 0.405 %)
Final printing                  :      0.001 s (26.517 %)
Total time                      :      0.003 s

Time for energy+gradient        :     21.897 s
Time for complete geometry iter :     22.119 s

         *************************************************************
         *                GEOMETRY OPTIMIZATION CYCLE   5            *
         *************************************************************
---------------------------------
CARTESIAN COORDINATES (ANGSTROEM)
---------------------------------
  C      0.969141   -0.091485   -0.022353
  C      2.419288    0.183599   -0.051454
  C      3.219084    1.267200   -0.104769
  C      2.837162    2.705213   -0.148649
  C      4.636934    0.780770   -0.097947
  C      4.477590   -0.668576   -0.037728
  O      3.249236   -0.996968   -0.012404
  H      0.428932    0.860190   -0.074357
  H      0.685939   -0.610023    0.903685
  H      0.669966   -0.717843   -0.873477
  H      1.752254    2.828406   -0.240652
  H      3.325089    3.202737   -0.998446
  H      3.172432    3.215104    0.766395
  H      5.241756    1.128637    0.763288
  H      5.226226    1.056088   -0.995393
  H      5.225630   -1.467031   -0.014345

----------------------------
CARTESIAN COORDINATES (A.U.)
----------------------------
  NO LB      ZA    FRAG     MASS         X           Y           Z
   0 C     6.0000    0    12.011    1.831412   -0.172882   -0.042240
   1 C     6.0000    0    12.011    4.571792    0.346952   -0.097234
   2 C     6.0000    0    12.011    6.083187    2.394661   -0.197984
   3 C     6.0000    0    12.011    5.361459    5.112112   -0.280906
   4 C     6.0000    0    12.011    8.762536    1.475442   -0.185092
   5 C     6.0000    0    12.011    8.461420   -1.263425   -0.071296
   6 O     8.0000    0    15.999    6.140167   -1.883996   -0.023441
   7 H     1.0000    0     1.008    0.810564    1.625524   -0.140514
   8 H     1.0000    0     1.008    1.296236   -1.152777    1.707717
   9 H     1.0000    0     1.008    1.266051   -1.356526   -1.650632
  10 H     1.0000    0     1.008    3.311281    5.344913   -0.454767
  11 H     1.0000    0     1.008    6.283508    6.052296   -1.886790
  12 H     1.0000    0     1.008    5.995028    6.075667    1.448277
  13 H     1.0000    0     1.008    9.905483    2.132816    1.442405
  14 H     1.0000    0     1.008    9.876137    1.995716   -1.881021
  15 H     1.0000    0     1.008    9.875009   -2.772286   -0.027109

--------------------------------
INTERNAL COORDINATES (ANGSTROEM)
--------------------------------
 C      0   0   0     0.000000000000     0.00000000     0.00000000
 C      1   0   0     1.476294180982     0.00000000     0.00000000
 C      2   1   0     1.347852643281   137.17705910     0.00000000
 C      3   2   1     1.488513042969   128.72527841     0.43655690
 C      3   2   1     1.498986461073   107.46970350   179.79706684
 C      5   3   2     1.459322238322   102.66175851     0.09344462
 O      6   5   3     1.271745439282   111.26873058   359.95987650
 H      1   2   3     1.095544198735   108.75749474     1.14192661
 H      1   2   3     1.098467341988   110.96689169   241.44656967
 H      1   2   3     1.098290694853   111.01222936   120.96564672
 H      4   3   2     1.095749011155   111.41557161   353.93681635
 H      4   3   2     1.098980360570   110.25713733   232.90895698
 H      4   3   2     1.099864314179   110.18961622   114.59669882
 H      5   3   2     1.108397799145   114.69748890   241.01543787
 H      5   3   2     1.108365939101   114.74663738   119.11876516
 H      6   5   3     1.094367253538   130.60668320   179.84936379

---------------------------
INTERNAL COORDINATES (A.U.)
---------------------------
 C      0   0   0     0.000000000000     0.00000000     0.00000000
 C      1   0   0     2.789791695158     0.00000000     0.00000000
 C      2   1   0     2.547072364683   137.17705910     0.00000000
 C      3   2   1     2.812881997980   128.72527841     0.43655690
 C      3   2   1     2.832673889884   107.46970350   179.79706684
 C      5   3   2     2.757719371570   102.66175851     0.09344462
 O      6   5   3     2.403250592306   111.26873058   359.95987650
 H      1   2   3     2.070278503215   108.75749474     1.14192661
 H      1   2   3     2.075802443413   110.96689169   241.44656967
 H      1   2   3     2.075468628705   111.01222936   120.96564672
 H      4   3   2     2.070665542599   111.41557161   353.93681635
 H      4   3   2     2.076771908035   110.25713733   232.90895698
 H      4   3   2     2.078442338271   110.18961622   114.59669882
 H      5   3   2     2.094568287825   114.69748890   241.01543787
 H      5   3   2     2.094508081068   114.74663738   119.11876516
 H      6   5   3     2.068054399119   130.60668320   179.84936379


           ************************************************************
           *        Program running with 8 parallel MPI-processes     *
           *              working on a common directory               *
           ************************************************************
------------------------------------------------------------------------------
                   ___                                                        
                  /   \      - P O W E R E D   B Y -                         
                 /     \                                                     
                 |  |  |   _    _      __       _____    __    __             
                 |  |  |  | |  | |    /  \     |  _  \  |  |  /  |          
                  \  \/   | |  | |   /    \    | | | |  |  | /  /          
                 / \  \   | |__| |  /  /\  \   | |_| |  |  |/  /          
                |  |  |   |  __  | /  /__\  \  |    /   |      \           
                |  |  |   | |  | | |   __   |  |    \   |  |\   \          
                \     /   | |  | | |  |  |  |  | |\  \  |  | \   \       
                 \___/    |_|  |_| |__|  |__|  |_| \__\ |__|  \__/        
                                                                              
                      - O R C A' S   B I G   F R I E N D -                    
                                      &                                       
                       - I N T E G R A L  F E E D E R -                       
                                                                              
 v1 FN, 2020, v2 2021, v3 2022-2024                                           
------------------------------------------------------------------------------


----------------------
SHARK INTEGRAL PACKAGE
----------------------

Number of atoms                             ...     16
Number of basis functions                   ...    143
Number of shells                            ...     69
Maximum angular momentum                    ...      2
Integral batch strategy                     ... SHARK/LIBINT Hybrid
RI-J (if used) integral strategy            ... SPLIT-RIJ (Revised 2003 algorithm where possible)
Printlevel                                  ...      1
Contraction scheme used                     ... SEGMENTED contraction
Prescreening option                         ... SCHWARTZ
   Thresh                                   ... 1.000e-12
   Tcut                                     ... 1.000e-14
   Tpresel                                  ... 1.000e-14 
Coulomb Range Separation                    ... NOT USED
Exchange Range Separation                   ... NOT USED
Multipole approximations                    ... NOT USED
Finite Nucleus Model                        ... NOT USED
CABS basis                                  ... NOT available
Auxiliary Coulomb fitting basis             ... AVAILABLE
   # of basis functions in Aux-J            ...    442
   # of shells in Aux-J                     ...    150
   Maximum angular momentum in Aux-J        ...      4
Auxiliary J/K fitting basis                 ... NOT available
Auxiliary Correlation fitting basis         ... AVAILABLE
   # of basis functions in Aux-C            ...    462
   # of shells in Aux-C                     ...    166
   Maximum angular momentum in Aux-C        ...      3
Auxiliary 'external' fitting basis          ... NOT available

Checking pre-screening integrals            ... done (  0.0 sec) Dimension = 69
Check shell pair data                       ... done (  0.0 sec)
Shell pair information
Shell pair cut-off parameter TPreSel        ...   1.0e-14
Total number of shell pairs                 ...      2415
Shell pairs after pre-screening             ...      2370
Total number of primitive shell pairs       ...      8503
Primitive shell pairs kept                  ...      6494
          la=0 lb=0:    764 shell pairs
          la=1 lb=0:    876 shell pairs
          la=1 lb=1:    270 shell pairs
          la=2 lb=0:    271 shell pairs
          la=2 lb=1:    161 shell pairs
          la=2 lb=2:     28 shell pairs

Calculating one electron integrals          ... done (  0.0 sec)
Calculating RI/J V-Matrix + Cholesky decomp.... done (  0.1 sec)
Calculating RI/C V-Matrix + Cholesky decomp.... done (  0.1 sec)
Calculating Nuclear repulsion               ... done (  0.0 sec) ENN=    301.346492516021 Eh

Diagonalization of the overlap matrix:
Smallest eigenvalue                        ... 6.472e-04
Time for diagonalization                   ...    0.003 sec
Threshold for overlap eigenvalues          ... 1.000e-07
Number of eigenvalues below threshold      ... 0
Time for construction of square roots      ...    0.029 sec
Total time needed                          ...    0.032 sec

-------------------
DFT GRID GENERATION
-------------------

General Integration Accuracy     IntAcc      ... 4.388
Radial Grid Type                 RadialGrid  ... OptM3 with GC (2021)
Angular Grid (max. ang.)         AngularGrid ... 4 (Lebedev-302)
Angular grid pruning method      GridPruning ... 4 (adaptive)
Weight generation scheme         WeightScheme... mBecke (2022)
Basis function cutoff            BFCut       ... 1.0000e-12
Integration weight cutoff        WCut        ... 1.0000e-14
Partially contracted basis set               ... off
Rotationally invariant grid construction     ... off
Angular grids for H and He will be reduced by one unit

Total number of grid points                  ...    71122
Total number of batches                      ...     1118
Average number of points per batch           ...       63
Average number of grid points per atom       ...     4445

--------------------
COSX GRID GENERATION
--------------------

GRIDX 1
-------
General Integration Accuracy     IntAcc      ... 3.816
Radial Grid Type                 RadialGrid  ... OptM3 with GC (2021)
Angular Grid (max. ang.)         AngularGrid ... 1 (Lebedev-50)
Angular grid pruning method      GridPruning ... 4 (adaptive)
Weight generation scheme         WeightScheme... mBecke (2022)
Basis function cutoff            BFCut       ... 1.0000e-12
Integration weight cutoff        WCut        ... 1.0000e-14
Partially contracted basis set               ... on
Rotationally invariant grid construction     ... off
Angular grids for H and He will be reduced by one unit

Total number of grid points                  ...     9137
Total number of batches                      ...       82
Average number of points per batch           ...      111
Average number of grid points per atom       ...      571
UseSFitting                                  ... on

GRIDX 2
-------
General Integration Accuracy     IntAcc      ... 4.020
Radial Grid Type                 RadialGrid  ... OptM3 with GC (2021)
Angular Grid (max. ang.)         AngularGrid ... 2 (Lebedev-110)
Angular grid pruning method      GridPruning ... 4 (adaptive)
Weight generation scheme         WeightScheme... mBecke (2022)
Basis function cutoff            BFCut       ... 1.0000e-12
Integration weight cutoff        WCut        ... 1.0000e-14
Partially contracted basis set               ... on
Rotationally invariant grid construction     ... off
Angular grids for H and He will be reduced by one unit

Total number of grid points                  ...    19480
Total number of batches                      ...      162
Average number of points per batch           ...      120
Average number of grid points per atom       ...     1218
UseSFitting                                  ... on

GRIDX 3
-------
General Integration Accuracy     IntAcc      ... 4.338
Radial Grid Type                 RadialGrid  ... OptM3 with GC (2021)
Angular Grid (max. ang.)         AngularGrid ... 3 (Lebedev-194)
Angular grid pruning method      GridPruning ... 4 (adaptive)
Weight generation scheme         WeightScheme... mBecke (2022)
Basis function cutoff            BFCut       ... 1.0000e-12
Integration weight cutoff        WCut        ... 1.0000e-14
Partially contracted basis set               ... on
Rotationally invariant grid construction     ... off
Angular grids for H and He will be reduced by one unit

Total number of grid points                  ...    42658
Total number of batches                      ...      340
Average number of points per batch           ...      125
Average number of grid points per atom       ...     2666
UseSFitting                                  ... on
Initializing property integral containers    ... done (  0.0 sec)

SHARK setup successfully completed in   1.1 seconds

Maximum memory used throughout the entire STARTUP-calculation: 19.9 MB


           ************************************************************
           *        Program running with 8 parallel MPI-processes     *
           *              working on a common directory               *
           ************************************************************
Occupation numbers will be reassigned to an Aufbau configuration
             **** ENERGY FILE WAS UPDATED (calc.en.tmp) ****
Finished Guess after   0.7 sec
Maximum memory used throughout the entire GUESS-calculation: 8.7 MB


           ************************************************************
           *        Program running with 8 parallel MPI-processes     *
           *              working on a common directory               *
           ************************************************************
--------------------
CPCM SOLVATION MODEL
--------------------
CPCM parameters:
  Epsilon                                         ...      16.7000
  Refrac                                          ...       1.2750
  Rsolv                                           ...       1.3000
  Surface type                                    ... GAUSSIAN VDW
  Discretization scheme                           ... Constant charge density
    Threshold for H atoms                         ...       5.0000 (charges/Ang^2)
    Threshold for non-H atoms                     ...       5.0000 (charges/Ang^2)
  Epsilon function type                           ...         CPCM
Solvent:                                          ... CUSTOM
Radii:
  Scheme                                          ... Element-dependent radii
  Radius for C  used is    3.8550 Bohr (=   2.0400 Ang.)
  Radius for O  used is    3.4469 Bohr (=   1.8240 Ang.)
  Radius for H  used is    2.4944 Bohr (=   1.3200 Ang.)
Calculating surface                               ...        done! (  0.0s)
Cavity surface points                             ...         1496
Cavity Volume                                     ...     907.4855
Cavity Surface-area                               ...     532.8841
Calculating surface distance matrix               ...        done! (  0.0s)
Performing Cholesky decomposition & store         ...        done! (  0.2s)
Overall time for CPCM initialization              ...                 0.2s

----------------------------------------D-I-I-S--------------------------------------------
Iteration    Energy (Eh)           Delta-E    RMSDP     MaxDP     DIISErr   Damp  Time(sec)
-------------------------------------------------------------------------------------------
               ***  Starting incremental Fock matrix formation  ***
    1    -308.1816380952142254     0.00e+00  6.06e-05  1.44e-03  6.71e-03  0.700   0.9
    2    -308.1816828539685957    -4.48e-05  5.28e-05  1.31e-03  5.42e-03  0.700   0.7
                               ***Turning on AO-DIIS***
    3    -308.1817189391396141    -3.61e-05  4.61e-05  1.17e-03  4.22e-03  0.700   0.6
                              *** Initializing SOSCF ***
---------------------------------------S-O-S-C-F--------------------------------------
Iteration    Energy (Eh)           Delta-E    RMSDP     MaxDP     MaxGrad    Time(sec)
--------------------------------------------------------------------------------------
    4    -308.1817466383992041    -2.77e-05  1.21e-04  3.06e-03  3.12e-03     0.7
               *** Restarting incremental Fock matrix formation ***
    5    -308.1818228895266429    -7.63e-05  1.74e-05  3.21e-04  1.68e-04     1.0
    6    -308.1818235014314951    -6.12e-07  1.34e-05  2.58e-04  6.75e-05     0.8
    7    -308.1818235768138265    -7.54e-08  4.54e-06  9.56e-05  6.12e-05     0.8
    8    -308.1818236312756198    -5.45e-08  1.27e-06  3.00e-05  9.09e-06     0.8
    9    -308.1818236323450719    -1.07e-09  5.01e-07  1.40e-05  4.90e-06     0.7
   10    -308.1818236333422192    -9.97e-10  1.62e-07  4.46e-06  1.13e-06     0.7
                 **** Energy Check signals convergence ****

               *****************************************************
               *                     SUCCESS                       *
               *           SCF CONVERGED AFTER  10 CYCLES          *
               *****************************************************

Recomputing exchange energy using gridx3       ... done (    0.811 sec)
Old exchange energy                            :    -22.359062821 Eh
New exchange energy                            :    -22.359130971 Eh
Exchange energy change after final integration :     -0.000068150 Eh
Total energy after final integration           :   -308.181891783 Eh
             **** ENERGY FILE WAS UPDATED (calc.en.tmp) ****

----------------
TOTAL SCF ENERGY
----------------

Total Energy       :       -308.18189178340998 Eh           -8386.05561 eV

Components:
Nuclear Repulsion  :        301.34649251602104 Eh            8200.05494 eV
Electronic Energy  :       -609.44171788585072 Eh          -16583.75225 eV
One Electron Energy:      -1002.27810012774694 Eh          -27273.37366 eV
Two Electron Energy:        392.83638224189622 Eh           10689.62141 eV
CPCM Dielectric    :         -0.08659826351255 Eh              -2.35646 eV

Virial components:
Potential Energy   :       -613.64488203187807 Eh          -16698.12616 eV
Kinetic Energy     :        305.46299024846809 Eh            8312.07054 eV
Virial Ratio       :          2.00890091965881

DFT components:
N(Alpha)           :       26.000015773074 electrons
N(Beta)            :       26.000015773074 electrons
N(Total)           :       52.000031546149 electrons
E(X)               :      -19.862248809587 Eh       
E(C)               :       -1.266637410873 Eh       
E(XC)              :      -21.128886220461 Eh       

CPCM Solvation Model Properties:
Surface-charge          :         -1.01373250294577
Corrected charge        :         -1.00000000000000
Outlying charge corr.   :          0.00001398397203 Eh               0.00038 eV
Free-energy (cav+disp)  :  This term is not implemented in the current solvation scheme

---------------
SCF CONVERGENCE
---------------

  Last Energy change         ...    9.9715e-10  Tolerance :   1.0000e-09
  Last MAX-Density change    ...    4.4579e-06  Tolerance :   1.0000e-08
  Last RMS-Density change    ...    1.6240e-07  Tolerance :   1.0000e-09
  Last DIIS Error            ...    3.1204e-03  Tolerance :   1.0000e-08
  Last Orbital Gradient      ...    1.1309e-06  Tolerance :   2.0000e-06
  Last Orbital Rotation      ...    6.0441e-06  Tolerance :   2.0000e-06


Total SCF time: 0 days 0 hours 0 min 9 sec 
Finished LeanSCF after   9.1 sec

Maximum memory used throughout the entire LEANSCF-calculation: 16.0 MB


           ************************************************************
           *        Program running with 8 parallel MPI-processes     *
           *              working on a common directory               *
           ************************************************************

------------------------------------------------------------------------------
                                ORCA  MP2 
------------------------------------------------------------------------------

Freezing NCore=14 chemical core electrons

----------------------
RI-MP2 ENERGY+GRADIENT
----------------------
Dimension of the orbital basis            ...  143
Dimension of the AuxC basis               ...  462
Memory devoted to MP2                     ... 8000 MB   
Data format for matrix containers         ... DOUBLE
Compression type for matrix containers    ... UNCOMPRESSED
Overall scaling of the MP2 energy         ...   2.700e-01

-----------------------
SHARK RI TRANSFORMATION
-----------------------

Number of basis functions                ...    143
Number of aux functions                  ...    462
Number of operators                      ...      1
Generation of IJK                        ... YES
Generation of IAK                        ... YES
Generation of ABK                        ... NO
Orbital Range Operator  0:    0-  25 to   26- 142

Aux basis identifier                     ...   AUXC
Contraction scheme used                  ... SEGMENTED
Do orthogonalization                     ... YES
All operator combinations                ... NO
Transpose (ia|K)                         ... NO
Integral generator used                  ... LIBINT
Starting integral generation + trafo... 
Half trafo (segmented) done. Total time =  0.3 sec. integrals=  0.1 sec trafo=  0.0 sec
Integral generation and half transformation done (  0.3 sec)

Reading or making V^(-1/2)          ... done (  0.8 sec)
Sorting IJK integrals               ... done (  0.1 sec)
Sorting IAK integrals               ... done (  0.3 sec)

SHARK RI integral transformation done. Total time =  1.3 sec.

Opening buffers                              ... done
Frozen core precalculation                   ... done

Starting loop over batches of integrals:

Operator 0  - window                       ... (  7- 25)x( 26-142)
Operator 0  - Memory available             ...  8000 MB
Operator 0  - Memory needed per MO         ...   0.4 MB
Operator 0  - Number of orbitals per batch ... 3
Operator 0  - Number of batches            ... 1

OPERATOR  0   PASS   0:  MOs     7 ...    9 +   10 ...   12 +   13 ...   15 +   16 ...   18
                            +   19 ...   21 +   22 ...   24 +   25 ...   25
  Reading integrals       ... ok
  Internal MO   9
Closing buffer GIPV ( 0.01 GB; CompressionRatio= 1.00)
Time spent in pair loops =     0.955 sec
Deleting buffers (Ka|jb) ...done

-----------------------------------------------
 RI-MP2 CORRELATION ENERGY:     -0.324830676 Eh
-----------------------------------------------


---------------------
MP2 DENSITY FORMATION
---------------------

Completing the external part of the density      ... done
Storing the unrelaxed density                    ... done

Re-sorting 3-index density container for op 0    ... done
Computing external part of the Lagrangian        ... done
Calculating the xc-kernel                        ... done
Calculating G(D)                                 ... done
Completing the Lagrangian                        ... done
Solving the Z-vector equations                   ... Using XC Grid                  ... (calc.grid_cpscf.tmp) 
Recalculating density on grid  ... (calc.grho_cpscf0.tmp) done
Calculating the xc-kernel      ... (calc.fxc_cpscf0.tmp) done

-------------------
SHARK CP-SCF DRIVER
-------------------

Dimension of the orbital basis          ...    143
Dimension of the CPSCF-problem          ...   3042
Number of operators                     ...      1
Max. number of iterations               ...    128
Convergence Tolerance                   ... 3.0e-05
Number of perturbations                 ...      1
Perturbation type                       ... REAL

----------------------------
POPLE LINEAR EQUATION SOLVER
----------------------------

  ITERATION   0:   ||err||_max =   5.0963e-02 (   0.5 sec)
  ITERATION   1:   ||err||_max =   1.9142e-02 (   0.5 sec)
  ITERATION   2:   ||err||_max =   1.0140e-02 (   0.5 sec)
  ITERATION   3:   ||err||_max =   1.9452e-03 (   0.5 sec)
  ITERATION   4:   ||err||_max =   8.9529e-04 (   0.5 sec)
  ITERATION   5:   ||err||_max =   1.7911e-04 (   0.5 sec)
  ITERATION   6:   ||err||_max =   5.9714e-05 (   0.5 sec)
  ITERATION   7:   ||err||_max =   1.9104e-05 (   0.5 sec)
done
Finalizing the relaxed density                   ... done
Transforming P to the AO basis                   ... done
Storing the relaxed density                      ... done

------------------------------------
ENERGY WEIGHTED DENSITY FINALIZATION
------------------------------------

Gathering the parts of the W-matrix              ... done
Forming the Z-density                            ... done
Transforming Z to the AO basis                   ... done
Calculating G(Z)                                 ... done
Finalizing the W-matrix                          ... done
Transforming W to the AO basis and storing       ... done

----------------------------------
MP2 DERIVATIVE INTEGRAL GENERATION
----------------------------------

Input SCF Electron Density              ... calc.scfp
Input Correlated Electron Density       ... calc.pmp2re
Input Energy Weighted Density           ... calc.wmp2.tmp

Nuclear repulsion gradient              ... done (  0.0 sec)
HCore & Overlap gradient  (SHARK)       ... done (  0.0 sec)
Two-electron RIJ gradient terms         ... done (  0.2 sec)

-----------------------------------------------------------
MP2 COSX Grid Generation
-----------------------------------------------------------

General Integration Accuracy     IntAcc      ... 4.871
Radial Grid Type                 RadialGrid  ... OptM3 with GC (2021)
Angular Grid (max. ang.)         AngularGrid ... 4 (Lebedev-302)
Angular grid pruning method      GridPruning ... 4 (adaptive)
Weight generation scheme         WeightScheme... mBecke (2022)
Basis function cutoff            BFCut       ... 1.0000e-12
Integration weight cutoff        WCut        ... 1.0000e-14
Partially contracted basis set               ... on
Rotationally invariant grid construction     ... off
Angular grids for H and He will be reduced by one unit

Total number of grid points                  ...    82735
Total number of batches                      ...      652
Average number of points per batch           ...      126
Average number of grid points per atom       ...     5171
UseSFitting                                  ... on
Two-electron COSX gradient terms        ... 
Integration Timings:
Total Time                  =     2.4 sec
Basis fcn evaluation        =     0.0 sec
Density evaluation          =     0.1 sec
A evaluation                =     2.0 sec
A derivative evaluation     =     0.0 sec
S-fit derivative evaluation =     0.0 sec
anal. over. der. evaluation =     0.0 sec
num. over. der. evaluation  =     0.2 sec
K(P) evaluation             =     0.0 sec
finalize                    =     0.0 sec

done (  2.9 sec)
CPCM gradient                           ... done (  0.3 sec)
DFT XC gradient                         ... Exchange-correlation gradient    ... done
done (  0.4 sec)
Empirical dispersion gradient           ... 
-------------------
DISPERSION GRADIENT
-------------------

   1   C   :   -0.000252651   -0.000116927    0.000007192
   2   C   :    0.000392968   -0.000228048    0.000004463
   3   C   :    0.000159934   -0.000065180    0.000000775
   4   C   :   -0.000029542    0.000258951   -0.000009301
   5   C   :    0.000026060   -0.000081762    0.000002066
   6   C   :   -0.000223050    0.000123101   -0.000003365
   7   O   :    0.000015972   -0.000081775    0.000002692
   8   H   :   -0.000123817   -0.000025415    0.000001124
   9   H   :   -0.000103055   -0.000049325    0.000034679
  10   H   :   -0.000102929   -0.000052129   -0.000027132
  11   H   :   -0.000038707    0.000127762   -0.000008775
  12   H   :   -0.000008216    0.000127576   -0.000039715
  13   H   :   -0.000010675    0.000132378    0.000035766
  14   H   :    0.000117644    0.000005943    0.000041309
  15   H   :    0.000116011    0.000003221   -0.000044247
  16   H   :    0.000064053   -0.000078370    0.000002469

Difference to translation invariance:
           :    0.0000000000   -0.0000000000    0.0000000000

Difference to rotation invariance:
           :    0.0000000000   -0.0000000000    0.0000000000

Norm of the Dispersion gradient    ...    0.0007754735
RMS gradient                       ...    0.0001119300
MAX gradient                       ...    0.0003929678
done (  0.0 sec)

-------
TIMINGS
-------

Total time                :   14.462 sec
Integral trafo            :    1.360 sec (  9.4%)
FC preparation            :    0.127 sec (  0.9%)
I/O of integrals          :    0.135 sec (  0.9%)
K(i,j) operators          :    0.023 sec (  0.2%)
T(i,j) pair energies      :    0.005 sec (  0.0%)
V**(-1/2)                 :    1.592 sec ( 11.0%)
Gamma(ia|P)               :    0.021 sec (  0.1%)
Gamma-Trafo               :    0.011 sec (  0.1%)
D(virtual)                :    0.001 sec (  0.0%)
D(internal)               :    0.021 sec (  0.1%)
W(virtual)                :    0.002 sec (  0.0%)
W(internal)               :    0.026 sec (  0.2%)
L(virtual)                :    0.187 sec (  1.3%)
L(internal)               :    0.004 sec (  0.0%)
XC kernel                 :    0.030 sec (  0.2%)
G(D)                      :    0.981 sec (  6.8%)
G(Z)                      :    0.814 sec (  5.6%)
Z-vector solution         :    3.818 sec ( 26.4%)
3-index derivative        :    0.103 sec (  0.7%)
2-index derivative        :    0.029 sec (  0.2%)
Fock matrix gradient      :    3.870 sec ( 26.8%)


---------------------------------------
MP2 TOTAL ENERGY:     -308.506722460 Eh
---------------------------------------

The final MP2 gradient
  0:   0.00054525  -0.00090307   0.00003367
  1:   0.00032483  -0.00105570   0.00023045
  2:  -0.00065035   0.00191589  -0.00028097
  3:   0.00047059  -0.00049463  -0.00001995
  4:  -0.00042994  -0.00060969  -0.00003501
  5:   0.00423087   0.00141561  -0.00007708
  6:  -0.00407498   0.00000356   0.00006047
  7:   0.00057421   0.00039026  -0.00003114
  8:  -0.00030087  -0.00015274  -0.00020558
  9:  -0.00034886  -0.00015247   0.00028779
 10:  -0.00001933  -0.00011237  -0.00007534
 11:   0.00016338   0.00014215   0.00024954
 12:  -0.00008232   0.00018010  -0.00005201
 13:  -0.00016309  -0.00019103   0.00025810
 14:  -0.00013866  -0.00031952  -0.00025509
 15:  -0.00009964  -0.00009056  -0.00003502

-----------------------------------
NORM OF THE MP2 GRADIENT:  0.006744
-----------------------------------

Maximum memory used throughout the entire MP2-calculation: 30.3 MB


-------------------------------------------------------------------------------
                          DFT DISPERSION CORRECTION                            
                                                                               
                              DFTD3 V3.1  Rev 1                                
                          USING Becke-Johnson damping                          
-------------------------------------------------------------------------------
-------------------------   ----------------
Dispersion correction           -0.010132270
-------------------------   ----------------


-------------------------   --------------------
FINAL SINGLE POINT ENERGY      -308.516854729923
-------------------------   --------------------

------------------------------------------------------------------------------
                         ORCA GEOMETRY RELAXATION STEP
------------------------------------------------------------------------------

Reading the OPT-File                    .... done
Getting information on internals        .... done
Copying old internal coords+grads       .... done
Making the new internal coordinates     .... (2022 redundants) done
Validating the new internal coordinates .... (2022 redundants) done
Calculating the B-matrix                .... done
Calculating the G,G- and P matrices     .... done
Transforming gradient to internals      .... done
Projecting the internal gradient        .... done
Number of atoms                         ....  16
Number of internal coordinates          ....  72
Current Energy                          ....  -308.516854730 Eh
Current gradient norm                   ....     0.006743539 Eh/bohr
Maximum allowed component of the step   ....  0.300
Current trust radius                    ....  0.450
Updating the Hessian (BFGS)             .... done
Forming the augmented Hessian           .... done
Diagonalizing the augmented Hessian     .... done
Last element of RFO vector              ....  0.998557485
Lowest eigenvalues of augmented Hessian:
 -0.000073437  0.010178339  0.012609753  0.018728324  0.021656627
Length of the computed step             ....  0.053770658
The final length of the internal step   ....  0.053770658
Converting the step to Cartesian space:
 Initial RMS(Int)=    0.0063369328
Transforming coordinates:
 Iter   0:  RMS(Cart)=    0.0113657678 RMS(Int)=    0.7403281065
done
Storing new coordinates                 .... done
The predicted energy change is          ....    -0.000036825
Previously predicted energy change      ....    -0.000120490
Actually observed energy change         ....    -0.000161174
Ratio of predicted to observed change   ....     1.337655984
New trust radius                        ....     0.450000000

                                .--------------------.
          ----------------------|Geometry convergence|-------------------------
          Item                value                   Tolerance       Converged
          ---------------------------------------------------------------------
          Energy change      -0.0001611744            0.0000010000      NO
          RMS gradient        0.0005231646            0.0000300000      NO
          MAX gradient        0.0032321757            0.0001000000      NO
          RMS step            0.0063369328            0.0006000000      NO
          MAX step            0.0233946215            0.0010000000      NO
          ........................................................
          Max(Bonds)      0.0033      Max(Angles)    0.34
          Max(Dihed)        1.34      Max(Improp)    0.00
          ---------------------------------------------------------------------

The optimization has not yet converged - more geometry cycles are needed


    ---------------------------------------------------------------------------
                         Redundant Internal Coordinates
                            (Angstroem and degrees)

        Definition                    Value    dE/dq     Step     New-Value
    ----------------------------------------------------------------------------
     1. B(C   1,C   0)                1.4763 -0.000301  0.0006    1.4769   
     2. B(C   2,C   1)                1.3479  0.001064 -0.0016    1.3463   
     3. B(C   3,C   2)                1.4885 -0.000412  0.0011    1.4896   
     4. B(C   4,C   2)                1.4990  0.000328 -0.0011    1.4979   
     5. B(C   5,C   4)                1.4593 -0.000813  0.0010    1.4603   
     6. B(O   6,C   5)                1.2717  0.003232 -0.0027    1.2691   
     7. B(O   6,C   1)                1.4436 -0.001010  0.0033    1.4470   
     8. B(H   7,C   0)                1.0955  0.000068  0.0000    1.0956   
     9. B(H   8,C   0)                1.0985 -0.000037  0.0001    1.0986   
    10. B(H   9,C   0)                1.0983 -0.000037  0.0001    1.0984   
    11. B(H  10,C   3)                1.0957  0.000005  0.0000    1.0958   
    12. B(H  11,C   3)                1.0990 -0.000055  0.0002    1.0992   
    13. B(H  12,C   3)                1.0999  0.000023 -0.0000    1.0999   
    14. B(H  13,C   4)                1.1084  0.000050  0.0000    1.1084   
    15. B(H  14,C   4)                1.1084  0.000052 -0.0000    1.1084   
    16. B(H  15,C   5)                1.0944 -0.000004 -0.0000    1.0943   
    17. A(C   1,C   0,H   9)          111.01  0.000700   -0.20    110.81   
    18. A(C   1,C   0,H   8)          110.97  0.000612   -0.15    110.82   
    19. A(H   7,C   0,H   8)          108.84  0.000232   -0.04    108.80   
    20. A(H   7,C   0,H   9)          108.92  0.000177   -0.05    108.87   
    21. A(C   1,C   0,H   7)          108.76 -0.001237    0.32    109.08   
    22. A(H   8,C   0,H   9)          108.29 -0.000485    0.12    108.41   
    23. A(C   2,C   1,O   6)          108.50  0.000453   -0.12    108.39   
    24. A(C   0,C   1,O   6)          114.32 -0.000401   -0.11    114.21   
    25. A(C   0,C   1,C   2)          137.18 -0.000051    0.22    137.40   
    26. A(C   1,C   2,C   4)          107.47 -0.000400    0.18    107.65   
    27. A(C   3,C   2,C   4)          123.80 -0.000295    0.05    123.85   
    28. A(C   1,C   2,C   3)          128.73  0.000695   -0.22    128.50   
    29. A(H  11,C   3,H  12)          107.34 -0.000240    0.05    107.39   
    30. A(H  10,C   3,H  12)          108.64 -0.000053    0.02    108.65   
    31. A(H  10,C   3,H  11)          108.89  0.000074   -0.02    108.87   
    32. A(C   2,C   3,H  11)          110.26  0.000160   -0.03    110.23   
    33. A(C   2,C   3,H  10)          111.42 -0.000206    0.02    111.44   
    34. A(C   2,C   3,H  12)          110.19  0.000259   -0.04    110.15   
    35. A(H  13,C   4,H  14)          105.13  0.000359   -0.34    104.79   
    36. A(C   5,C   4,H  14)          109.77 -0.000493    0.16    109.93   
    37. A(C   2,C   4,H  14)          114.75 -0.000140    0.11    114.86   
    38. A(C   5,C   4,H  13)          109.83 -0.000373    0.10    109.93   
    39. A(C   2,C   4,H  13)          114.70 -0.000197    0.12    114.82   
    40. A(C   2,C   4,C   5)          102.66  0.000774   -0.13    102.53   
    41. A(O   6,C   5,H  15)          118.12  0.000162   -0.20    117.93   
    42. A(C   4,C   5,H  15)          130.61  0.000462    0.05    130.66   
    43. A(C   4,C   5,O   6)          111.27 -0.000624    0.15    111.41   
    44. A(C   1,O   6,C   5)          110.10 -0.000202   -0.08    110.02   
    45. D(C   2,C   1,C   0,H   8)   -118.55  0.000134   -0.19   -118.74   
    46. D(C   2,C   1,C   0,H   7)      1.14  0.000008   -0.13      1.01   
    47. D(C   2,C   1,C   0,H   9)    120.97 -0.000134   -0.12    120.85   
    48. D(O   6,C   1,C   0,H   8)     61.35  0.000093   -0.08     61.27   
    49. D(O   6,C   1,C   0,H   7)   -178.95 -0.000032   -0.02   -178.97   
    50. D(C   3,C   2,C   1,C   0)      0.44 -0.000009    0.05      0.49   
    51. D(C   3,C   2,C   1,O   6)   -179.47  0.000031   -0.06   -179.53   
    52. D(C   4,C   2,C   1,O   6)     -0.11 -0.000003    0.02     -0.10   
    53. D(C   4,C   2,C   1,C   0)    179.80 -0.000043    0.12    179.92   
    54. D(H  12,C   3,C   2,C   1)    114.60 -0.000166    1.32    115.92   
    55. D(H  11,C   3,C   2,C   4)     53.64 -0.000166    1.26     54.90   
    56. D(H  11,C   3,C   2,C   1)   -127.09 -0.000203    1.34   -125.75   
    57. D(H  10,C   3,C   2,C   4)    174.67 -0.000101    1.23    175.90   
    58. D(H  10,C   3,C   2,C   1)     -6.06 -0.000139    1.31     -4.75   
    59. D(C   5,C   4,C   2,C   1)      0.09  0.000007   -0.01      0.08   
    60. D(H  14,C   4,C   2,C   1)    119.12 -0.000159    0.16    119.28   
    61. D(H  13,C   4,C   2,C   3)     60.42  0.000033   -0.05     60.37   
    62. D(H  13,C   4,C   2,C   1)   -118.98  0.000057   -0.11   -119.10   
    63. D(C   5,C   4,C   2,C   3)    179.49 -0.000017    0.05    179.54   
    64. D(H  15,C   5,C   4,H  13)    -57.72 -0.000012    0.22    -57.50   
    65. D(H  15,C   5,C   4,C   2)    179.85 -0.000037    0.11    179.96   
    66. D(O   6,C   5,C   4,H  14)   -122.49 -0.000042   -0.13   -122.62   
    67. D(O   6,C   5,C   4,H  13)    122.39  0.000016    0.12    122.51   
    68. D(O   6,C   5,C   4,C   2)     -0.04 -0.000010    0.01     -0.03   
    69. D(C   1,O   6,C   5,H  15)   -179.93  0.000031   -0.09   -180.02   
    70. D(C   1,O   6,C   5,C   4)     -0.03  0.000008   -0.00     -0.03   
    71. D(C   5,O   6,C   1,C   2)      0.09 -0.000003   -0.01      0.08   
    72. D(C   5,O   6,C   1,C   0)   -179.84  0.000026   -0.09   -179.93   
    ----------------------------------------------------------------------------

Geometry step timings:
Preparation and reading OPT file:      0.001 s ( 8.496 %)
Internal coordinates            :      0.000 s ( 0.380 %)
B/P matrices and projection     :      0.001 s ( 8.852 %)
Hessian update/contruction      :      0.000 s ( 3.429 %)
Making the step                 :      0.001 s ( 6.989 %)
Converting the step to Cartesian:      0.000 s ( 1.555 %)
Storing new data                :      0.000 s ( 0.415 %)
Checking convergence            :      0.000 s ( 0.154 %)
Final printing                  :      0.006 s (69.693 %)
Total time                      :      0.008 s

Time for energy+gradient        :     26.719 s
Time for complete geometry iter :     26.920 s

         *************************************************************
         *                GEOMETRY OPTIMIZATION CYCLE   6            *
         *************************************************************
---------------------------------
CARTESIAN COORDINATES (ANGSTROEM)
---------------------------------
  C      0.968459   -0.090453   -0.025478
  C      2.418943    0.186511   -0.051354
  C      3.220804    1.266676   -0.103279
  C      2.837007    2.705264   -0.147871
  C      4.637756    0.781094   -0.095880
  C      4.475471   -0.668968   -0.036319
  O      3.249889   -0.997419   -0.012070
  H      0.421958    0.857678   -0.076734
  H      0.686906   -0.611815    0.899591
  H      0.675328   -0.716066   -0.879385
  H      1.750391    2.827840   -0.218409
  H      3.307079    3.197484   -1.010971
  H      3.191084    3.220099    0.757253
  H      5.244299    1.129024    0.764121
  H      5.230072    1.058538   -0.990670
  H      5.221213   -1.469466   -0.011152

----------------------------
CARTESIAN COORDINATES (A.U.)
----------------------------
  NO LB      ZA    FRAG     MASS         X           Y           Z
   0 C     6.0000    0    12.011    1.830122   -0.170931   -0.048147
   1 C     6.0000    0    12.011    4.571140    0.352455   -0.097046
   2 C     6.0000    0    12.011    6.086437    2.393671   -0.195170
   3 C     6.0000    0    12.011    5.361167    5.112207   -0.279435
   4 C     6.0000    0    12.011    8.764088    1.476055   -0.181187
   5 C     6.0000    0    12.011    8.457415   -1.264166   -0.068633
   6 O     8.0000    0    15.999    6.141401   -1.884848   -0.022809
   7 H     1.0000    0     1.008    0.797385    1.620777   -0.145006
   8 H     1.0000    0     1.008    1.298065   -1.156162    1.699980
   9 H     1.0000    0     1.008    1.276185   -1.353169   -1.661796
  10 H     1.0000    0     1.008    3.307760    5.343843   -0.412734
  11 H     1.0000    0     1.008    6.249474    6.042368   -1.910458
  12 H     1.0000    0     1.008    6.030275    6.085104    1.431001
  13 H     1.0000    0     1.008    9.910290    2.133545    1.443980
  14 H     1.0000    0     1.008    9.883403    2.000347   -1.872094
  15 H     1.0000    0     1.008    9.866663   -2.776889   -0.021074

--------------------------------
INTERNAL COORDINATES (ANGSTROEM)
--------------------------------
 C      0   0   0     0.000000000000     0.00000000     0.00000000
 C      1   0   0     1.476916586010     0.00000000     0.00000000
 C      2   1   0     1.346266507003   137.39989601     0.00000000
 C      3   2   1     1.489570916396   128.50404560     0.48688669
 C      3   2   1     1.497864592113   107.64677581   179.92008607
 C      5   3   2     1.460330189330   102.53165375     0.07813214
 O      6   5   3     1.269062193169   111.41342257   359.96990083
 H      1   2   3     1.095556155865   109.07426393     1.01152451
 H      1   2   3     1.098563711012   110.82140043   241.25505367
 H      1   2   3     1.098396148638   110.81094925   120.84812415
 H      4   3   2     1.095780851670   111.43594693   355.24754222
 H      4   3   2     1.099177009372   110.23053709   234.24895674
 H      4   3   2     1.099851769470   110.15069156   115.91796980
 H      5   3   2     1.108400639694   114.81787431   240.90180055
 H      5   3   2     1.108359766912   114.85999695   119.27700024
 H      6   5   3     1.094332196348   130.65932542   179.95932752

---------------------------
INTERNAL COORDINATES (A.U.)
---------------------------
 C      0   0   0     0.000000000000     0.00000000     0.00000000
 C      1   0   0     2.790967870205     0.00000000     0.00000000
 C      2   1   0     2.544075001507   137.39989601     0.00000000
 C      3   2   1     2.814881089043   128.50404560     0.48688669
 C      3   2   1     2.830553864791   107.64677581   179.92008607
 C      5   3   2     2.759624122931   102.53165375     0.07813214
 O      6   5   3     2.398179992002   111.41342257   359.96990083
 H      1   2   3     2.070301098917   109.07426393     1.01152451
 H      1   2   3     2.075984554477   110.82140043   241.25505367
 H      1   2   3     2.075667907479   110.81094925   120.84812415
 H      4   3   2     2.070725712451   111.43594693   355.24754222
 H      4   3   2     2.077143520415   110.23053709   234.24895674
 H      4   3   2     2.078418632206   110.15069156   115.91796980
 H      5   3   2     2.094573655684   114.81787431   240.90180055
 H      5   3   2     2.094496417321   114.85999695   119.27700024
 H      6   5   3     2.067988150630   130.65932542   179.95932752


           ************************************************************
           *        Program running with 8 parallel MPI-processes     *
           *              working on a common directory               *
           ************************************************************
------------------------------------------------------------------------------
                   ___                                                        
                  /   \      - P O W E R E D   B Y -                         
                 /     \                                                     
                 |  |  |   _    _      __       _____    __    __             
                 |  |  |  | |  | |    /  \     |  _  \  |  |  /  |          
                  \  \/   | |  | |   /    \    | | | |  |  | /  /          
                 / \  \   | |__| |  /  /\  \   | |_| |  |  |/  /          
                |  |  |   |  __  | /  /__\  \  |    /   |      \           
                |  |  |   | |  | | |   __   |  |    \   |  |\   \          
                \     /   | |  | | |  |  |  |  | |\  \  |  | \   \       
                 \___/    |_|  |_| |__|  |__|  |_| \__\ |__|  \__/        
                                                                              
                      - O R C A' S   B I G   F R I E N D -                    
                                      &                                       
                       - I N T E G R A L  F E E D E R -                       
                                                                              
 v1 FN, 2020, v2 2021, v3 2022-2024                                           
------------------------------------------------------------------------------


----------------------
SHARK INTEGRAL PACKAGE
----------------------

Number of atoms                             ...     16
Number of basis functions                   ...    143
Number of shells                            ...     69
Maximum angular momentum                    ...      2
Integral batch strategy                     ... SHARK/LIBINT Hybrid
RI-J (if used) integral strategy            ... SPLIT-RIJ (Revised 2003 algorithm where possible)
Printlevel                                  ...      1
Contraction scheme used                     ... SEGMENTED contraction
Prescreening option                         ... SCHWARTZ
   Thresh                                   ... 1.000e-12
   Tcut                                     ... 1.000e-14
   Tpresel                                  ... 1.000e-14 
Coulomb Range Separation                    ... NOT USED
Exchange Range Separation                   ... NOT USED
Multipole approximations                    ... NOT USED
Finite Nucleus Model                        ... NOT USED
CABS basis                                  ... NOT available
Auxiliary Coulomb fitting basis             ... AVAILABLE
   # of basis functions in Aux-J            ...    442
   # of shells in Aux-J                     ...    150
   Maximum angular momentum in Aux-J        ...      4
Auxiliary J/K fitting basis                 ... NOT available
Auxiliary Correlation fitting basis         ... AVAILABLE
   # of basis functions in Aux-C            ...    462
   # of shells in Aux-C                     ...    166
   Maximum angular momentum in Aux-C        ...      3
Auxiliary 'external' fitting basis          ... NOT available

Checking pre-screening integrals            ... done (  0.0 sec) Dimension = 69
Check shell pair data                       ... done (  0.0 sec)
Shell pair information
Shell pair cut-off parameter TPreSel        ...   1.0e-14
Total number of shell pairs                 ...      2415
Shell pairs after pre-screening             ...      2370
Total number of primitive shell pairs       ...      8503
Primitive shell pairs kept                  ...      6494
          la=0 lb=0:    764 shell pairs
          la=1 lb=0:    876 shell pairs
          la=1 lb=1:    270 shell pairs
          la=2 lb=0:    271 shell pairs
          la=2 lb=1:    161 shell pairs
          la=2 lb=2:     28 shell pairs

Calculating one electron integrals          ... done (  0.0 sec)
Calculating RI/J V-Matrix + Cholesky decomp.... done (  0.1 sec)
Calculating RI/C V-Matrix + Cholesky decomp.... done (  0.1 sec)
Calculating Nuclear repulsion               ... done (  0.0 sec) ENN=    301.344053809379 Eh

Diagonalization of the overlap matrix:
Smallest eigenvalue                        ... 6.454e-04
Time for diagonalization                   ...    0.003 sec
Threshold for overlap eigenvalues          ... 1.000e-07
Number of eigenvalues below threshold      ... 0
Time for construction of square roots      ...    0.034 sec
Total time needed                          ...    0.038 sec

-------------------
DFT GRID GENERATION
-------------------

General Integration Accuracy     IntAcc      ... 4.388
Radial Grid Type                 RadialGrid  ... OptM3 with GC (2021)
Angular Grid (max. ang.)         AngularGrid ... 4 (Lebedev-302)
Angular grid pruning method      GridPruning ... 4 (adaptive)
Weight generation scheme         WeightScheme... mBecke (2022)
Basis function cutoff            BFCut       ... 1.0000e-12
Integration weight cutoff        WCut        ... 1.0000e-14
Partially contracted basis set               ... off
Rotationally invariant grid construction     ... off
Angular grids for H and He will be reduced by one unit

Total number of grid points                  ...    71124
Total number of batches                      ...     1118
Average number of points per batch           ...       63
Average number of grid points per atom       ...     4445

--------------------
COSX GRID GENERATION
--------------------

GRIDX 1
-------
General Integration Accuracy     IntAcc      ... 3.816
Radial Grid Type                 RadialGrid  ... OptM3 with GC (2021)
Angular Grid (max. ang.)         AngularGrid ... 1 (Lebedev-50)
Angular grid pruning method      GridPruning ... 4 (adaptive)
Weight generation scheme         WeightScheme... mBecke (2022)
Basis function cutoff            BFCut       ... 1.0000e-12
Integration weight cutoff        WCut        ... 1.0000e-14
Partially contracted basis set               ... on
Rotationally invariant grid construction     ... off
Angular grids for H and He will be reduced by one unit

Total number of grid points                  ...     9136
Total number of batches                      ...       82
Average number of points per batch           ...      111
Average number of grid points per atom       ...      571
UseSFitting                                  ... on

GRIDX 2
-------
General Integration Accuracy     IntAcc      ... 4.020
Radial Grid Type                 RadialGrid  ... OptM3 with GC (2021)
Angular Grid (max. ang.)         AngularGrid ... 2 (Lebedev-110)
Angular grid pruning method      GridPruning ... 4 (adaptive)
Weight generation scheme         WeightScheme... mBecke (2022)
Basis function cutoff            BFCut       ... 1.0000e-12
Integration weight cutoff        WCut        ... 1.0000e-14
Partially contracted basis set               ... on
Rotationally invariant grid construction     ... off
Angular grids for H and He will be reduced by one unit

Total number of grid points                  ...    19480
Total number of batches                      ...      161
Average number of points per batch           ...      120
Average number of grid points per atom       ...     1218
UseSFitting                                  ... on

GRIDX 3
-------
General Integration Accuracy     IntAcc      ... 4.338
Radial Grid Type                 RadialGrid  ... OptM3 with GC (2021)
Angular Grid (max. ang.)         AngularGrid ... 3 (Lebedev-194)
Angular grid pruning method      GridPruning ... 4 (adaptive)
Weight generation scheme         WeightScheme... mBecke (2022)
Basis function cutoff            BFCut       ... 1.0000e-12
Integration weight cutoff        WCut        ... 1.0000e-14
Partially contracted basis set               ... on
Rotationally invariant grid construction     ... off
Angular grids for H and He will be reduced by one unit

Total number of grid points                  ...    42661
Total number of batches                      ...      340
Average number of points per batch           ...      125
Average number of grid points per atom       ...     2666
UseSFitting                                  ... on
Initializing property integral containers    ... done (  0.1 sec)

SHARK setup successfully completed in   1.2 seconds

Maximum memory used throughout the entire STARTUP-calculation: 19.9 MB


           ************************************************************
           *        Program running with 8 parallel MPI-processes     *
           *              working on a common directory               *
           ************************************************************
Occupation numbers will be reassigned to an Aufbau configuration
             **** ENERGY FILE WAS UPDATED (calc.en.tmp) ****
Finished Guess after   0.3 sec
Maximum memory used throughout the entire GUESS-calculation: 8.7 MB


           ************************************************************
           *        Program running with 8 parallel MPI-processes     *
           *              working on a common directory               *
           ************************************************************
--------------------
CPCM SOLVATION MODEL
--------------------
CPCM parameters:
  Epsilon                                         ...      16.7000
  Refrac                                          ...       1.2750
  Rsolv                                           ...       1.3000
  Surface type                                    ... GAUSSIAN VDW
  Discretization scheme                           ... Constant charge density
    Threshold for H atoms                         ...       5.0000 (charges/Ang^2)
    Threshold for non-H atoms                     ...       5.0000 (charges/Ang^2)
  Epsilon function type                           ...         CPCM
Solvent:                                          ... CUSTOM
Radii:
  Scheme                                          ... Element-dependent radii
  Radius for C  used is    3.8550 Bohr (=   2.0400 Ang.)
  Radius for O  used is    3.4469 Bohr (=   1.8240 Ang.)
  Radius for H  used is    2.4944 Bohr (=   1.3200 Ang.)
Calculating surface                               ...        done! (  0.0s)
Cavity surface points                             ...         1496
Cavity Volume                                     ...     907.7213
Cavity Surface-area                               ...     533.0605
Calculating surface distance matrix               ...        done! (  0.3s)
Performing Cholesky decomposition & store         ...        done! (  1.5s)
Overall time for CPCM initialization              ...                 1.7s

----------------------------------------D-I-I-S--------------------------------------------
Iteration    Energy (Eh)           Delta-E    RMSDP     MaxDP     DIISErr   Damp  Time(sec)
-------------------------------------------------------------------------------------------
               ***  Starting incremental Fock matrix formation  ***
    1    -308.1818698317760550     0.00e+00  4.19e-05  1.37e-03  6.48e-03  0.700  10.2
    2    -308.1818980982170046    -2.83e-05  3.82e-05  1.24e-03  5.23e-03  0.700   2.6
                               ***Turning on AO-DIIS***
    3    -308.1819211315283269    -2.30e-05  3.47e-05  1.13e-03  4.07e-03  0.700   0.9
                              *** Initializing SOSCF ***
---------------------------------------S-O-S-C-F--------------------------------------
Iteration    Energy (Eh)           Delta-E    RMSDP     MaxDP     MaxGrad    Time(sec)
--------------------------------------------------------------------------------------
    4    -308.1819389516014667    -1.78e-05  9.22e-05  2.92e-03  3.00e-03     0.7
               *** Restarting incremental Fock matrix formation ***
    5    -308.1819878022632224    -4.89e-05  1.18e-05  2.39e-04  7.70e-05     1.0
    6    -308.1819880825160567    -2.80e-07  6.42e-06  1.08e-04  3.08e-05     0.8
    7    -308.1819881068042264    -2.43e-08  1.79e-06  5.31e-05  2.62e-05     0.8
    8    -308.1819881193372908    -1.25e-08  7.64e-07  1.31e-05  7.08e-06     0.7
    9    -308.1819881201882367    -8.51e-10  2.63e-07  5.61e-06  2.74e-06     0.7
                 **** Energy Check signals convergence ****

               *****************************************************
               *                     SUCCESS                       *
               *           SCF CONVERGED AFTER   9 CYCLES          *
               *****************************************************

Recomputing exchange energy using gridx3       ... done (    0.822 sec)
Old exchange energy                            :    -22.359623376 Eh
New exchange energy                            :    -22.359693299 Eh
Exchange energy change after final integration :     -0.000069922 Eh
Total energy after final integration           :   -308.182058043 Eh
             **** ENERGY FILE WAS UPDATED (calc.en.tmp) ****

----------------
TOTAL SCF ENERGY
----------------

Total Energy       :       -308.18205804261106 Eh           -8386.06014 eV

Components:
Nuclear Repulsion  :        301.34405380937920 Eh            8199.98858 eV
Electronic Energy  :       -609.43948817106730 Eh          -16583.69157 eV
One Electron Energy:      -1002.27131712073174 Eh          -27273.18908 eV
Two Electron Energy:        392.83182894966438 Eh           10689.49751 eV
CPCM Dielectric    :         -0.08655375850009 Eh              -2.35525 eV

Virial components:
Potential Energy   :       -613.64991423347385 Eh          -16698.26309 eV
Kinetic Energy     :        305.46785619086279 Eh            8312.20295 eV
Virial Ratio       :          2.00888539267468

DFT components:
N(Alpha)           :       26.000015062884 electrons
N(Beta)            :       26.000015062884 electrons
N(Total)           :       52.000030125768 electrons
E(X)               :      -19.862600614666 Eh       
E(C)               :       -1.266631234190 Eh       
E(XC)              :      -21.129231848856 Eh       

CPCM Solvation Model Properties:
Surface-charge          :         -1.01373553725092
Corrected charge        :         -1.00000000000000
Outlying charge corr.   :          0.00001398993702 Eh               0.00038 eV
Free-energy (cav+disp)  :  This term is not implemented in the current solvation scheme

---------------
SCF CONVERGENCE
---------------

  Last Energy change         ...    8.5095e-10  Tolerance :   1.0000e-09
  Last MAX-Density change    ...    5.6123e-06  Tolerance :   1.0000e-08
  Last RMS-Density change    ...    2.6252e-07  Tolerance :   1.0000e-09
  Last DIIS Error            ...    3.0031e-03  Tolerance :   1.0000e-08
  Last Orbital Gradient      ...    2.7442e-06  Tolerance :   2.0000e-06
  Last Orbital Rotation      ...    5.6121e-06  Tolerance :   2.0000e-06


Total SCF time: 0 days 0 hours 0 min 25 sec 
Finished LeanSCF after  25.2 sec

Maximum memory used throughout the entire LEANSCF-calculation: 16.2 MB


           ************************************************************
           *        Program running with 8 parallel MPI-processes     *
           *              working on a common directory               *
           ************************************************************

------------------------------------------------------------------------------
                                ORCA  MP2 
------------------------------------------------------------------------------

Freezing NCore=14 chemical core electrons

----------------------
RI-MP2 ENERGY+GRADIENT
----------------------
Dimension of the orbital basis            ...  143
Dimension of the AuxC basis               ...  462
Memory devoted to MP2                     ... 8000 MB   
Data format for matrix containers         ... DOUBLE
Compression type for matrix containers    ... UNCOMPRESSED
Overall scaling of the MP2 energy         ...   2.700e-01

-----------------------
SHARK RI TRANSFORMATION
-----------------------

Number of basis functions                ...    143
Number of aux functions                  ...    462
Number of operators                      ...      1
Generation of IJK                        ... YES
Generation of IAK                        ... YES
Generation of ABK                        ... NO
Orbital Range Operator  0:    0-  25 to   26- 142

Aux basis identifier                     ...   AUXC
Contraction scheme used                  ... SEGMENTED
Do orthogonalization                     ... YES
All operator combinations                ... NO
Transpose (ia|K)                         ... NO
Integral generator used                  ... LIBINT
Starting integral generation + trafo... 
Half trafo (segmented) done. Total time =  0.0 sec. integrals=  0.0 sec trafo=  0.0 sec
Integral generation and half transformation done (  0.0 sec)

Reading or making V^(-1/2)          ... done (  0.0 sec)
Sorting IJK integrals               ... done (  0.0 sec)
Sorting IAK integrals               ... done (  0.0 sec)

SHARK RI integral transformation done. Total time =  0.1 sec.

Opening buffers                              ... done
Frozen core precalculation                   ... done

Starting loop over batches of integrals:

Operator 0  - window                       ... (  7- 25)x( 26-142)
Operator 0  - Memory available             ...  8000 MB
Operator 0  - Memory needed per MO         ...   0.4 MB
Operator 0  - Number of orbitals per batch ... 3
Operator 0  - Number of batches            ... 1

OPERATOR  0   PASS   0:  MOs     7 ...    9 +   10 ...   12 +   13 ...   15 +   16 ...   18
                            +   19 ...   21 +   22 ...   24 +   25 ...   25
  Reading integrals       ... ok
  Internal MO   9
Closing buffer GIPV ( 0.01 GB; CompressionRatio= 1.00)
Time spent in pair loops =     0.176 sec
Deleting buffers (Ka|jb) ...done

-----------------------------------------------
 RI-MP2 CORRELATION ENERGY:     -0.324714363 Eh
-----------------------------------------------


---------------------
MP2 DENSITY FORMATION
---------------------

Completing the external part of the density      ... done
Storing the unrelaxed density                    ... done

Re-sorting 3-index density container for op 0    ... done
Computing external part of the Lagrangian        ... done
Calculating the xc-kernel                        ... done
Calculating G(D)                                 ... done
Completing the Lagrangian                        ... done
Solving the Z-vector equations                   ... Using XC Grid                  ... (calc.grid_cpscf.tmp) 
Recalculating density on grid  ... (calc.grho_cpscf0.tmp) done
Calculating the xc-kernel      ... (calc.fxc_cpscf0.tmp) done

-------------------
SHARK CP-SCF DRIVER
-------------------

Dimension of the orbital basis          ...    143
Dimension of the CPSCF-problem          ...   3042
Number of operators                     ...      1
Max. number of iterations               ...    128
Convergence Tolerance                   ... 3.0e-05
Number of perturbations                 ...      1
Perturbation type                       ... REAL

----------------------------
POPLE LINEAR EQUATION SOLVER
----------------------------

  ITERATION   0:   ||err||_max =   5.0722e-02 (   0.5 sec)
  ITERATION   1:   ||err||_max =   1.8897e-02 (   0.4 sec)
  ITERATION   2:   ||err||_max =   9.9846e-03 (   0.5 sec)
  ITERATION   3:   ||err||_max =   1.9171e-03 (   0.5 sec)
  ITERATION   4:   ||err||_max =   8.8484e-04 (   0.4 sec)
  ITERATION   5:   ||err||_max =   1.7652e-04 (   0.5 sec)
  ITERATION   6:   ||err||_max =   5.8482e-05 (   0.5 sec)
  ITERATION   7:   ||err||_max =   1.8779e-05 (   0.4 sec)
done
Finalizing the relaxed density                   ... done
Transforming P to the AO basis                   ... done
Storing the relaxed density                      ... done

------------------------------------
ENERGY WEIGHTED DENSITY FINALIZATION
------------------------------------

Gathering the parts of the W-matrix              ... done
Forming the Z-density                            ... done
Transforming Z to the AO basis                   ... done
Calculating G(Z)                                 ... done
Finalizing the W-matrix                          ... done
Transforming W to the AO basis and storing       ... done

----------------------------------
MP2 DERIVATIVE INTEGRAL GENERATION
----------------------------------

Input SCF Electron Density              ... calc.scfp
Input Correlated Electron Density       ... calc.pmp2re
Input Energy Weighted Density           ... calc.wmp2.tmp

Nuclear repulsion gradient              ... done (  0.0 sec)
HCore & Overlap gradient  (SHARK)       ... done (  0.0 sec)
Two-electron RIJ gradient terms         ... done (  0.2 sec)

-----------------------------------------------------------
MP2 COSX Grid Generation
-----------------------------------------------------------

General Integration Accuracy     IntAcc      ... 4.871
Radial Grid Type                 RadialGrid  ... OptM3 with GC (2021)
Angular Grid (max. ang.)         AngularGrid ... 4 (Lebedev-302)
Angular grid pruning method      GridPruning ... 4 (adaptive)
Weight generation scheme         WeightScheme... mBecke (2022)
Basis function cutoff            BFCut       ... 1.0000e-12
Integration weight cutoff        WCut        ... 1.0000e-14
Partially contracted basis set               ... on
Rotationally invariant grid construction     ... off
Angular grids for H and He will be reduced by one unit

Total number of grid points                  ...    82718
Total number of batches                      ...      652
Average number of points per batch           ...      126
Average number of grid points per atom       ...     5170
UseSFitting                                  ... on
Two-electron COSX gradient terms        ... 
Integration Timings:
Total Time                  =     2.4 sec
Basis fcn evaluation        =     0.0 sec
Density evaluation          =     0.0 sec
A evaluation                =     2.0 sec
A derivative evaluation     =     0.0 sec
S-fit derivative evaluation =     0.0 sec
anal. over. der. evaluation =     0.0 sec
num. over. der. evaluation  =     0.2 sec
K(P) evaluation             =     0.0 sec
finalize                    =     0.0 sec

done (  2.9 sec)
CPCM gradient                           ... done (  0.3 sec)
DFT XC gradient                         ... Exchange-correlation gradient    ... done
done (  0.4 sec)
Empirical dispersion gradient           ... 
-------------------
DISPERSION GRADIENT
-------------------

   1   C   :   -0.000252617   -0.000116732    0.000006779
   2   C   :    0.000395059   -0.000230516    0.000004811
   3   C   :    0.000162040   -0.000068286    0.000001086
   4   C   :   -0.000029568    0.000258136   -0.000009201
   5   C   :    0.000026543   -0.000081551    0.000002239
   6   C   :   -0.000226037    0.000127285   -0.000003418
   7   O   :    0.000014818   -0.000079902    0.000002698
   8   H   :   -0.000124115   -0.000025413    0.000001054
   9   H   :   -0.000103123   -0.000049383    0.000034475
  10   H   :   -0.000102996   -0.000052135   -0.000027435
  11   H   :   -0.000038692    0.000127696   -0.000007767
  12   H   :   -0.000008617    0.000127736   -0.000040352
  13   H   :   -0.000010421    0.000132066    0.000035278
  14   H   :    0.000117636    0.000006104    0.000041305
  15   H   :    0.000116275    0.000003343   -0.000044083
  16   H   :    0.000063815   -0.000078448    0.000002530

Difference to translation invariance:
           :   -0.0000000000   -0.0000000000   -0.0000000000

Difference to rotation invariance:
           :    0.0000000000    0.0000000000    0.0000000000

Norm of the Dispersion gradient    ...    0.0007790179
RMS gradient                       ...    0.0001124415
MAX gradient                       ...    0.0003950587
done (  0.0 sec)

-------
TIMINGS
-------

Total time                :    9.667 sec
Integral trafo            :    0.084 sec (  0.9%)
FC preparation            :    0.020 sec (  0.2%)
I/O of integrals          :    0.037 sec (  0.4%)
K(i,j) operators          :    0.022 sec (  0.2%)
T(i,j) pair energies      :    0.005 sec (  0.1%)
V**(-1/2)                 :    0.077 sec (  0.8%)
Gamma(ia|P)               :    0.021 sec (  0.2%)
Gamma-Trafo               :    0.011 sec (  0.1%)
D(virtual)                :    0.001 sec (  0.0%)
D(internal)               :    0.022 sec (  0.2%)
W(virtual)                :    0.002 sec (  0.0%)
W(internal)               :    0.026 sec (  0.3%)
L(virtual)                :    0.037 sec (  0.4%)
L(internal)               :    0.004 sec (  0.0%)
XC kernel                 :    0.014 sec (  0.1%)
G(D)                      :    0.753 sec (  7.8%)
G(Z)                      :    0.746 sec (  7.7%)
Z-vector solution         :    3.668 sec ( 37.9%)
3-index derivative        :    0.092 sec (  1.0%)
2-index derivative        :    0.028 sec (  0.3%)
Fock matrix gradient      :    3.836 sec ( 39.7%)


---------------------------------------
MP2 TOTAL ENERGY:     -308.506772405 Eh
---------------------------------------

The final MP2 gradient
  0:   0.00006585  -0.00057790  -0.00000199
  1:   0.00084630   0.00050557   0.00022318
  2:  -0.00014832  -0.00033538  -0.00021303
  3:   0.00012965  -0.00015053  -0.00001763
  4:  -0.00099013  -0.00005248  -0.00005373
  5:   0.00143182   0.00110357  -0.00008355
  6:  -0.00100383  -0.00048638   0.00003236
  7:   0.00013964   0.00020685  -0.00000800
  8:  -0.00014525  -0.00004432  -0.00002282
  9:  -0.00014907  -0.00007005   0.00008582
 10:  -0.00007069  -0.00003263  -0.00005439
 11:   0.00014570   0.00013065   0.00013197
 12:  -0.00007085   0.00014850   0.00002157
 13:   0.00013730   0.00000019  -0.00000709
 14:   0.00015087  -0.00006213  -0.00001439
 15:  -0.00046321  -0.00031706   0.00003325

-----------------------------------
NORM OF THE MP2 GRADIENT:  0.002768
-----------------------------------

Maximum memory used throughout the entire MP2-calculation: 30.4 MB


-------------------------------------------------------------------------------
                          DFT DISPERSION CORRECTION                            
                                                                               
                              DFTD3 V3.1  Rev 1                                
                          USING Becke-Johnson damping                          
-------------------------------------------------------------------------------
-------------------------   ----------------
Dispersion correction           -0.010130864
-------------------------   ----------------


-------------------------   --------------------
FINAL SINGLE POINT ENERGY      -308.516903269192
-------------------------   --------------------

------------------------------------------------------------------------------
                         ORCA GEOMETRY RELAXATION STEP
------------------------------------------------------------------------------

Reading the OPT-File                    .... done
Getting information on internals        .... done
Copying old internal coords+grads       .... done
Making the new internal coordinates     .... (2022 redundants) done
Validating the new internal coordinates .... (2022 redundants) done
Calculating the B-matrix                .... done
Calculating the G,G- and P matrices     .... done
Transforming gradient to internals      .... done
Projecting the internal gradient        .... done
Number of atoms                         ....  16
Number of internal coordinates          ....  72
Current Energy                          ....  -308.516903269 Eh
Current gradient norm                   ....     0.002767756 Eh/bohr
Maximum allowed component of the step   ....  0.300
Current trust radius                    ....  0.450
Updating the Hessian (BFGS)             .... done
Forming the augmented Hessian           .... done
Diagonalizing the augmented Hessian     .... done
Last element of RFO vector              ....  0.999042686
Lowest eigenvalues of augmented Hessian:
 -0.000021636  0.007239346  0.012610044  0.018727325  0.021636207
Length of the computed step             ....  0.043787916
The final length of the internal step   ....  0.043787916
Converting the step to Cartesian space:
 Initial RMS(Int)=    0.0051604554
Transforming coordinates:
 Iter   0:  RMS(Cart)=    0.0091050345 RMS(Int)=    0.0051594891
done
Storing new coordinates                 .... done
The predicted energy change is          ....    -0.000010839
Previously predicted energy change      ....    -0.000036825
Actually observed energy change         ....    -0.000048539
Ratio of predicted to observed change   ....     1.318123593
New trust radius                        ....     0.450000000

                                .--------------------.
          ----------------------|Geometry convergence|-------------------------
          Item                value                   Tolerance       Converged
          ---------------------------------------------------------------------
          Energy change      -0.0000485393            0.0000010000      NO
          RMS gradient        0.0001890495            0.0000300000      NO
          MAX gradient        0.0006785926            0.0001000000      NO
          RMS step            0.0051604554            0.0006000000      NO
          MAX step            0.0202624763            0.0010000000      NO
          ........................................................
          Max(Bonds)      0.0013      Max(Angles)    0.20
          Max(Dihed)        1.16      Max(Improp)    0.00
          ---------------------------------------------------------------------

The optimization has not yet converged - more geometry cycles are needed


    ---------------------------------------------------------------------------
                         Redundant Internal Coordinates
                            (Angstroem and degrees)

        Definition                    Value    dE/dq     Step     New-Value
    ----------------------------------------------------------------------------
     1. B(C   1,C   0)                1.4769  0.000187 -0.0000    1.4769   
     2. B(C   2,C   1)                1.3463 -0.000245 -0.0003    1.3460   
     3. B(C   3,C   2)                1.4896  0.000059  0.0003    1.4898   
     4. B(C   4,C   2)                1.4979 -0.000335  0.0001    1.4980   
     5. B(C   5,C   4)                1.4603 -0.000300  0.0007    1.4611   
     6. B(O   6,C   5)                1.2691  0.000679 -0.0013    1.2677   
     7. B(O   6,C   1)                1.4470 -0.000284  0.0011    1.4480   
     8. B(H   7,C   0)                1.0956  0.000121 -0.0002    1.0954   
     9. B(H   8,C   0)                1.0986  0.000025  0.0000    1.0986   
    10. B(H   9,C   0)                1.0984  0.000018  0.0000    1.0984   
    11. B(H  10,C   3)                1.0958  0.000062 -0.0001    1.0957   
    12. B(H  11,C   3)                1.0992  0.000017  0.0001    1.0992   
    13. B(H  12,C   3)                1.0999  0.000073 -0.0001    1.0997   
    14. B(H  13,C   4)                1.1084  0.000069 -0.0001    1.1083   
    15. B(H  14,C   4)                1.1084  0.000075 -0.0001    1.1082   
    16. B(H  15,C   5)                1.0943 -0.000084  0.0001    1.0944   
    17. A(C   1,C   0,H   9)          110.81  0.000271   -0.12    110.69   
    18. A(C   1,C   0,H   8)          110.82  0.000258   -0.10    110.72   
    19. A(H   7,C   0,H   8)          108.80  0.000044   -0.01    108.79   
    20. A(H   7,C   0,H   9)          108.87  0.000038   -0.02    108.85   
    21. A(C   1,C   0,H   7)          109.07 -0.000435    0.20    109.27   
    22. A(H   8,C   0,H   9)          108.42 -0.000179    0.06    108.48   
    23. A(C   2,C   1,O   6)          108.39  0.000280   -0.07    108.33   
    24. A(C   0,C   1,O   6)          114.21 -0.000336    0.03    114.24   
    25. A(C   0,C   1,C   2)          137.40  0.000056    0.04    137.44   
    26. A(C   1,C   2,C   4)          107.65 -0.000030    0.07    107.72   
    27. A(C   3,C   2,C   4)          123.85 -0.000160    0.04    123.88   
    28. A(C   1,C   2,C   3)          128.50  0.000189   -0.10    128.40   
    29. A(H  11,C   3,H  12)          107.39 -0.000160    0.06    107.45   
    30. A(H  10,C   3,H  12)          108.65 -0.000077    0.03    108.69   
    31. A(H  10,C   3,H  11)          108.87  0.000033   -0.03    108.84   
    32. A(C   2,C   3,H  11)          110.23  0.000116   -0.04    110.19   
    33. A(C   2,C   3,H  10)          111.44 -0.000088    0.02    111.46   
    34. A(C   2,C   3,H  12)          110.15  0.000169   -0.04    110.11   
    35. A(H  13,C   4,H  14)          104.80 -0.000067   -0.05    104.74   
    36. A(C   5,C   4,H  14)          109.93 -0.000130    0.09    110.02   
    37. A(C   2,C   4,H  14)          114.86  0.000099   -0.01    114.85   
    38. A(C   5,C   4,H  13)          109.93 -0.000086    0.05    109.98   
    39. A(C   2,C   4,H  13)          114.82  0.000034    0.01    114.82   
    40. A(C   2,C   4,C   5)          102.53  0.000135   -0.07    102.46   
    41. A(O   6,C   5,H  15)          117.93 -0.000563    0.06    117.99   
    42. A(C   4,C   5,H  15)          130.66  0.000611   -0.11    130.54   
    43. A(C   4,C   5,O   6)          111.41 -0.000049    0.05    111.47   
    44. A(C   1,O   6,C   5)          110.02 -0.000336    0.02    110.03   
    45. D(C   2,C   1,C   0,H   8)   -118.74  0.000064   -0.15   -118.89   
    46. D(C   2,C   1,C   0,H   7)      1.01  0.000001   -0.10      0.91   
    47. D(C   2,C   1,C   0,H   9)    120.85 -0.000062   -0.08    120.77   
    48. D(O   6,C   1,C   0,H   8)     61.27  0.000064   -0.13     61.14   
    49. D(O   6,C   1,C   0,H   7)   -178.97  0.000001   -0.09   -179.06   
    50. D(C   3,C   2,C   1,C   0)      0.49  0.000020   -0.06      0.43   
    51. D(C   3,C   2,C   1,O   6)   -179.53  0.000020   -0.07   -179.60   
    52. D(C   4,C   2,C   1,O   6)     -0.10 -0.000001    0.02     -0.08   
    53. D(C   4,C   2,C   1,C   0)    179.92 -0.000002    0.03    179.95   
    54. D(H  12,C   3,C   2,C   1)    115.92 -0.000142    1.14    117.06   
    55. D(H  11,C   3,C   2,C   4)     54.90 -0.000140    1.06     55.96   
    56. D(H  11,C   3,C   2,C   1)   -125.75 -0.000163    1.16   -124.59   
    57. D(H  10,C   3,C   2,C   4)    175.90 -0.000078    1.01    176.91   
    58. D(H  10,C   3,C   2,C   1)     -4.75 -0.000101    1.11     -3.64   
    59. D(C   5,C   4,C   2,C   1)      0.08 -0.000003   -0.01      0.06   
    60. D(H  14,C   4,C   2,C   1)    119.28 -0.000021    0.04    119.32   
    61. D(H  13,C   4,C   2,C   3)     60.37 -0.000022    0.05     60.42   
    62. D(H  13,C   4,C   2,C   1)   -119.10 -0.000004   -0.03   -119.13   
    63. D(C   5,C   4,C   2,C   3)    179.54 -0.000020    0.07    179.61   
    64. D(H  15,C   5,C   4,H  13)    -57.50  0.000051    0.03    -57.47   
    65. D(H  15,C   5,C   4,C   2)    179.96 -0.000024    0.04    180.00   
    66. D(O   6,C   5,C   4,H  14)   -122.62 -0.000123    0.01   -122.61   
    67. D(O   6,C   5,C   4,H  13)    122.51  0.000081   -0.00    122.51   
    68. D(O   6,C   5,C   4,C   2)     -0.03  0.000006    0.01     -0.02   
    69. D(C   1,O   6,C   5,H  15)    179.98  0.000019   -0.02    179.96   
    70. D(C   1,O   6,C   5,C   4)     -0.03 -0.000007    0.00     -0.02   
    71. D(C   5,O   6,C   1,C   2)      0.08  0.000005   -0.01      0.07   
    72. D(C   5,O   6,C   1,C   0)   -179.93  0.000005   -0.02   -179.95   
    ----------------------------------------------------------------------------

Geometry step timings:
Preparation and reading OPT file:      0.001 s (18.635 %)
Internal coordinates            :      0.000 s ( 0.732 %)
B/P matrices and projection     :      0.001 s (17.123 %)
Hessian update/contruction      :      0.000 s ( 6.755 %)
Making the step                 :      0.001 s (13.746 %)
Converting the step to Cartesian:      0.000 s ( 1.559 %)
Storing new data                :      0.000 s ( 1.228 %)
Checking convergence            :      0.000 s ( 0.307 %)
Final printing                  :      0.002 s (39.868 %)
Total time                      :      0.004 s

Time for energy+gradient        :     37.098 s
Time for complete geometry iter :     37.304 s

         *************************************************************
         *                GEOMETRY OPTIMIZATION CYCLE   7            *
         *************************************************************
---------------------------------
CARTESIAN COORDINATES (ANGSTROEM)
---------------------------------
  C      0.968036   -0.089187   -0.027990
  C      2.418614    0.187219   -0.051710
  C      3.221518    1.266376   -0.101930
  C      2.836596    2.704896   -0.147487
  C      4.638669    0.780955   -0.093622
  C      4.474595   -0.669682   -0.035050
  O      3.250213   -0.997542   -0.012220
  H      0.418842    0.857282   -0.077518
  H      0.687265   -0.613213    0.895835
  H      0.677817   -0.713090   -0.884185
  H      1.749048    2.827353   -0.200619
  H      3.291832    3.191994   -1.021464
  H      3.206191    3.223727    0.748978
  H      5.244544    1.128621    0.766811
  H      5.231817    1.059913   -0.987236
  H      5.221061   -1.469601   -0.009202

----------------------------
CARTESIAN COORDINATES (A.U.)
----------------------------
  NO LB      ZA    FRAG     MASS         X           Y           Z
   0 C     6.0000    0    12.011    1.829324   -0.168538   -0.052893
   1 C     6.0000    0    12.011    4.570519    0.353792   -0.097717
   2 C     6.0000    0    12.011    6.087787    2.393103   -0.192620
   3 C     6.0000    0    12.011    5.360389    5.111513   -0.278711
   4 C     6.0000    0    12.011    8.765815    1.475791   -0.176919
   5 C     6.0000    0    12.011    8.455759   -1.265515   -0.066235
   6 O     8.0000    0    15.999    6.142013   -1.885082   -0.023092
   7 H     1.0000    0     1.008    0.791497    1.620028   -0.146488
   8 H     1.0000    0     1.008    1.298743   -1.158804    1.692884
   9 H     1.0000    0     1.008    1.280889   -1.347545   -1.670867
  10 H     1.0000    0     1.008    3.305221    5.342922   -0.379114
  11 H     1.0000    0     1.008    6.220661    6.031994   -1.930287
  12 H     1.0000    0     1.008    6.058824    6.091962    1.415364
  13 H     1.0000    0     1.008    9.910751    2.132784    1.449063
  14 H     1.0000    0     1.008    9.886701    2.002946   -1.865606
  15 H     1.0000    0     1.008    9.866376   -2.777143   -0.017388

--------------------------------
INTERNAL COORDINATES (ANGSTROEM)
--------------------------------
 C      0   0   0     0.000000000000     0.00000000     0.00000000
 C      1   0   0     1.476868048095     0.00000000     0.00000000
 C      2   1   0     1.346014943723   137.43718292     0.00000000
 C      3   2   1     1.489825997461   128.40059767     0.42641942
 C      3   2   1     1.498005271714   107.71612872   179.95079110
 C      5   3   2     1.461060823994   102.45765505     0.06365363
 O      6   5   3     1.267724105450   111.46649038   359.97644884
 H      1   2   3     1.095385584442   109.26920475     0.90871629
 H      1   2   3     1.098585253688   110.72025062   241.10819953
 H      1   2   3     1.098431588636   110.68891830   120.76661199
 H      4   3   2     1.095709533181   111.45911135   356.36192098
 H      4   3   2     1.099245007738   110.19239140   235.40957496
 H      4   3   2     1.099744467454   110.10677778   117.05763864
 H      5   3   2     1.108286952344   114.82349161   240.86881132
 H      5   3   2     1.108236849170   114.85293955   119.31957583
 H      6   5   3     1.094417803987   130.54501772   179.99793981

---------------------------
INTERNAL COORDINATES (A.U.)
---------------------------
 C      0   0   0     0.000000000000     0.00000000     0.00000000
 C      1   0   0     2.790876146838     0.00000000     0.00000000
 C      2   1   0     2.543599615802   137.43718292     0.00000000
 C      3   2   1     2.815363122398   128.40059767     0.42641942
 C      3   2   1     2.830819710709   107.71612872   179.95079110
 C      5   3   2     2.761004822349   102.45765505     0.06365363
 O      6   5   3     2.395651372671   111.46649038   359.97644884
 H      1   2   3     2.069978765641   109.26920475     0.90871629
 H      1   2   3     2.076025264236   110.72025062   241.10819953
 H      1   2   3     2.075734879370   110.68891830   120.76661199
 H      4   3   2     2.070590940038   111.45911135   356.36192098
 H      4   3   2     2.077272018706   110.19239140   235.40957496
 H      4   3   2     2.078215860783   110.10677778   117.05763864
 H      5   3   2     2.094358817729   114.82349161   240.86881132
 H      5   3   2     2.094264136451   114.85293955   119.31957583
 H      6   5   3     2.068149925622   130.54501772   179.99793981


           ************************************************************
           *        Program running with 8 parallel MPI-processes     *
           *              working on a common directory               *
           ************************************************************
------------------------------------------------------------------------------
                   ___                                                        
                  /   \      - P O W E R E D   B Y -                         
                 /     \                                                     
                 |  |  |   _    _      __       _____    __    __             
                 |  |  |  | |  | |    /  \     |  _  \  |  |  /  |          
                  \  \/   | |  | |   /    \    | | | |  |  | /  /          
                 / \  \   | |__| |  /  /\  \   | |_| |  |  |/  /          
                |  |  |   |  __  | /  /__\  \  |    /   |      \           
                |  |  |   | |  | | |   __   |  |    \   |  |\   \          
                \     /   | |  | | |  |  |  |  | |\  \  |  | \   \       
                 \___/    |_|  |_| |__|  |__|  |_| \__\ |__|  \__/        
                                                                              
                      - O R C A' S   B I G   F R I E N D -                    
                                      &                                       
                       - I N T E G R A L  F E E D E R -                       
                                                                              
 v1 FN, 2020, v2 2021, v3 2022-2024                                           
------------------------------------------------------------------------------


----------------------
SHARK INTEGRAL PACKAGE
----------------------

Number of atoms                             ...     16
Number of basis functions                   ...    143
Number of shells                            ...     69
Maximum angular momentum                    ...      2
Integral batch strategy                     ... SHARK/LIBINT Hybrid
RI-J (if used) integral strategy            ... SPLIT-RIJ (Revised 2003 algorithm where possible)
Printlevel                                  ...      1
Contraction scheme used                     ... SEGMENTED contraction
Prescreening option                         ... SCHWARTZ
   Thresh                                   ... 1.000e-12
   Tcut                                     ... 1.000e-14
   Tpresel                                  ... 1.000e-14 
Coulomb Range Separation                    ... NOT USED
Exchange Range Separation                   ... NOT USED
Multipole approximations                    ... NOT USED
Finite Nucleus Model                        ... NOT USED
CABS basis                                  ... NOT available
Auxiliary Coulomb fitting basis             ... AVAILABLE
   # of basis functions in Aux-J            ...    442
   # of shells in Aux-J                     ...    150
   Maximum angular momentum in Aux-J        ...      4
Auxiliary J/K fitting basis                 ... NOT available
Auxiliary Correlation fitting basis         ... AVAILABLE
   # of basis functions in Aux-C            ...    462
   # of shells in Aux-C                     ...    166
   Maximum angular momentum in Aux-C        ...      3
Auxiliary 'external' fitting basis          ... NOT available

Checking pre-screening integrals            ... done (  0.0 sec) Dimension = 69
Check shell pair data                       ... done (  0.0 sec)
Shell pair information
Shell pair cut-off parameter TPreSel        ...   1.0e-14
Total number of shell pairs                 ...      2415
Shell pairs after pre-screening             ...      2370
Total number of primitive shell pairs       ...      8503
Primitive shell pairs kept                  ...      6495
          la=0 lb=0:    764 shell pairs
          la=1 lb=0:    876 shell pairs
          la=1 lb=1:    270 shell pairs
          la=2 lb=0:    271 shell pairs
          la=2 lb=1:    161 shell pairs
          la=2 lb=2:     28 shell pairs

Calculating one electron integrals          ... done (  0.0 sec)
Calculating RI/J V-Matrix + Cholesky decomp.... done (  0.1 sec)
Calculating RI/C V-Matrix + Cholesky decomp.... done (  0.1 sec)
Calculating Nuclear repulsion               ... done (  0.0 sec) ENN=    301.341208495394 Eh

Diagonalization of the overlap matrix:
Smallest eigenvalue                        ... 6.462e-04
Time for diagonalization                   ...    0.003 sec
Threshold for overlap eigenvalues          ... 1.000e-07
Number of eigenvalues below threshold      ... 0
Time for construction of square roots      ...    0.031 sec
Total time needed                          ...    0.035 sec

-------------------
DFT GRID GENERATION
-------------------

General Integration Accuracy     IntAcc      ... 4.388
Radial Grid Type                 RadialGrid  ... OptM3 with GC (2021)
Angular Grid (max. ang.)         AngularGrid ... 4 (Lebedev-302)
Angular grid pruning method      GridPruning ... 4 (adaptive)
Weight generation scheme         WeightScheme... mBecke (2022)
Basis function cutoff            BFCut       ... 1.0000e-12
Integration weight cutoff        WCut        ... 1.0000e-14
Partially contracted basis set               ... off
Rotationally invariant grid construction     ... off
Angular grids for H and He will be reduced by one unit

Total number of grid points                  ...    71124
Total number of batches                      ...     1119
Average number of points per batch           ...       63
Average number of grid points per atom       ...     4445

--------------------
COSX GRID GENERATION
--------------------

GRIDX 1
-------
General Integration Accuracy     IntAcc      ... 3.816
Radial Grid Type                 RadialGrid  ... OptM3 with GC (2021)
Angular Grid (max. ang.)         AngularGrid ... 1 (Lebedev-50)
Angular grid pruning method      GridPruning ... 4 (adaptive)
Weight generation scheme         WeightScheme... mBecke (2022)
Basis function cutoff            BFCut       ... 1.0000e-12
Integration weight cutoff        WCut        ... 1.0000e-14
Partially contracted basis set               ... on
Rotationally invariant grid construction     ... off
Angular grids for H and He will be reduced by one unit

Total number of grid points                  ...     9134
Total number of batches                      ...       82
Average number of points per batch           ...      111
Average number of grid points per atom       ...      571
UseSFitting                                  ... on

GRIDX 2
-------
General Integration Accuracy     IntAcc      ... 4.020
Radial Grid Type                 RadialGrid  ... OptM3 with GC (2021)
Angular Grid (max. ang.)         AngularGrid ... 2 (Lebedev-110)
Angular grid pruning method      GridPruning ... 4 (adaptive)
Weight generation scheme         WeightScheme... mBecke (2022)
Basis function cutoff            BFCut       ... 1.0000e-12
Integration weight cutoff        WCut        ... 1.0000e-14
Partially contracted basis set               ... on
Rotationally invariant grid construction     ... off
Angular grids for H and He will be reduced by one unit

Total number of grid points                  ...    19479
Total number of batches                      ...      161
Average number of points per batch           ...      120
Average number of grid points per atom       ...     1217
UseSFitting                                  ... on

GRIDX 3
-------
General Integration Accuracy     IntAcc      ... 4.338
Radial Grid Type                 RadialGrid  ... OptM3 with GC (2021)
Angular Grid (max. ang.)         AngularGrid ... 3 (Lebedev-194)
Angular grid pruning method      GridPruning ... 4 (adaptive)
Weight generation scheme         WeightScheme... mBecke (2022)
Basis function cutoff            BFCut       ... 1.0000e-12
Integration weight cutoff        WCut        ... 1.0000e-14
Partially contracted basis set               ... on
Rotationally invariant grid construction     ... off
Angular grids for H and He will be reduced by one unit

Total number of grid points                  ...    42668
Total number of batches                      ...      339
Average number of points per batch           ...      125
Average number of grid points per atom       ...     2667
UseSFitting                                  ... on
Initializing property integral containers    ... done (  0.0 sec)

SHARK setup successfully completed in   1.1 seconds

Maximum memory used throughout the entire STARTUP-calculation: 19.9 MB


           ************************************************************
           *        Program running with 8 parallel MPI-processes     *
           *              working on a common directory               *
           ************************************************************
Occupation numbers will be reassigned to an Aufbau configuration
             **** ENERGY FILE WAS UPDATED (calc.en.tmp) ****
Finished Guess after   0.3 sec
Maximum memory used throughout the entire GUESS-calculation: 8.7 MB


           ************************************************************
           *        Program running with 8 parallel MPI-processes     *
           *              working on a common directory               *
           ************************************************************
--------------------
CPCM SOLVATION MODEL
--------------------
CPCM parameters:
  Epsilon                                         ...      16.7000
  Refrac                                          ...       1.2750
  Rsolv                                           ...       1.3000
  Surface type                                    ... GAUSSIAN VDW
  Discretization scheme                           ... Constant charge density
    Threshold for H atoms                         ...       5.0000 (charges/Ang^2)
    Threshold for non-H atoms                     ...       5.0000 (charges/Ang^2)
  Epsilon function type                           ...         CPCM
Solvent:                                          ... CUSTOM
Radii:
  Scheme                                          ... Element-dependent radii
  Radius for C  used is    3.8550 Bohr (=   2.0400 Ang.)
  Radius for O  used is    3.4469 Bohr (=   1.8240 Ang.)
  Radius for H  used is    2.4944 Bohr (=   1.3200 Ang.)
Calculating surface                               ...        done! (  0.0s)
Cavity surface points                             ...         1497
Cavity Volume                                     ...     907.8187
Cavity Surface-area                               ...     533.1305
Calculating surface distance matrix               ...        done! (  0.0s)
Performing Cholesky decomposition & store         ...        done! (  0.1s)
Overall time for CPCM initialization              ...                 0.2s

----------------------------------------D-I-I-S--------------------------------------------
Iteration    Energy (Eh)           Delta-E    RMSDP     MaxDP     DIISErr   Damp  Time(sec)
-------------------------------------------------------------------------------------------
               ***  Starting incremental Fock matrix formation  ***
    1    -308.1819827991556622     0.00e+00  3.02e-05  1.11e-03  5.31e-03  0.700   1.0
    2    -308.1819996380091879    -1.68e-05  2.84e-05  1.01e-03  4.29e-03  0.700   0.7
                               ***Turning on AO-DIIS***
    3    -308.1820134128399786    -1.38e-05  2.64e-05  9.22e-04  3.34e-03  0.700   0.7
                              *** Initializing SOSCF ***
---------------------------------------S-O-S-C-F--------------------------------------
Iteration    Energy (Eh)           Delta-E    RMSDP     MaxDP     MaxGrad    Time(sec)
--------------------------------------------------------------------------------------
    4    -308.1820240898667862    -1.07e-05  7.07e-05  2.38e-03  2.46e-03     0.7
               *** Restarting incremental Fock matrix formation ***
    5    -308.1820533236030997    -2.92e-05  8.20e-06  1.94e-04  5.43e-05     0.9
    6    -308.1820534487258101    -1.25e-07  3.24e-06  7.00e-05  1.57e-05     0.8
    7    -308.1820534575995225    -8.87e-09  6.64e-07  1.86e-05  4.27e-06     0.7
    8    -308.1820534602881025    -2.69e-09  2.98e-07  5.95e-06  2.81e-06     0.7
    9    -308.1820534600205974     2.68e-10  8.82e-08  2.65e-06  7.34e-07     0.7
                 **** Energy Check signals convergence ****

               *****************************************************
               *                     SUCCESS                       *
               *           SCF CONVERGED AFTER   9 CYCLES          *
               *****************************************************

Recomputing exchange energy using gridx3       ... done (    0.833 sec)
Old exchange energy                            :    -22.359865816 Eh
New exchange energy                            :    -22.359937974 Eh
Exchange energy change after final integration :     -0.000072158 Eh
Total energy after final integration           :   -308.182125618 Eh
             **** ENERGY FILE WAS UPDATED (calc.en.tmp) ****

----------------
TOTAL SCF ENERGY
----------------

Total Energy       :       -308.18212561787726 Eh           -8386.06198 eV

Components:
Nuclear Repulsion  :        301.34120849539420 Eh            8199.91116 eV
Electronic Energy  :       -609.43672938816496 Eh          -16583.61650 eV
One Electron Energy:      -1002.26423428201690 Eh          -27272.99635 eV
Two Electron Energy:        392.82750489385194 Eh           10689.37985 eV
CPCM Dielectric    :         -0.08653256724982 Eh              -2.35467 eV

Virial components:
Potential Energy   :       -613.65151713036721 Eh          -16698.30671 eV
Kinetic Energy     :        305.46939151249001 Eh            8312.24473 eV
Virial Ratio       :          2.00888054312727

DFT components:
N(Alpha)           :       26.000014939578 electrons
N(Beta)            :       26.000014939578 electrons
N(Total)           :       52.000029879156 electrons
E(X)               :      -19.862751032978 Eh       
E(C)               :       -1.266628550998 Eh       
E(XC)              :      -21.129379583976 Eh       

CPCM Solvation Model Properties:
Surface-charge          :         -1.01373771540597
Corrected charge        :         -1.00000000000000
Outlying charge corr.   :          0.00001399440939 Eh               0.00038 eV
Free-energy (cav+disp)  :  This term is not implemented in the current solvation scheme

---------------
SCF CONVERGENCE
---------------

  Last Energy change         ...   -2.6751e-10  Tolerance :   1.0000e-09
  Last MAX-Density change    ...    2.6513e-06  Tolerance :   1.0000e-08
  Last RMS-Density change    ...    8.8192e-08  Tolerance :   1.0000e-09
  Last DIIS Error            ...    2.4592e-03  Tolerance :   1.0000e-08
  Last Orbital Gradient      ...    7.3368e-07  Tolerance :   2.0000e-06
  Last Orbital Rotation      ...    2.8199e-06  Tolerance :   2.0000e-06


Total SCF time: 0 days 0 hours 0 min 8 sec 
Finished LeanSCF after   8.4 sec

Maximum memory used throughout the entire LEANSCF-calculation: 16.3 MB


           ************************************************************
           *        Program running with 8 parallel MPI-processes     *
           *              working on a common directory               *
           ************************************************************

------------------------------------------------------------------------------
                                ORCA  MP2 
------------------------------------------------------------------------------

Freezing NCore=14 chemical core electrons

----------------------
RI-MP2 ENERGY+GRADIENT
----------------------
Dimension of the orbital basis            ...  143
Dimension of the AuxC basis               ...  462
Memory devoted to MP2                     ... 8000 MB   
Data format for matrix containers         ... DOUBLE
Compression type for matrix containers    ... UNCOMPRESSED
Overall scaling of the MP2 energy         ...   2.700e-01

-----------------------
SHARK RI TRANSFORMATION
-----------------------

Number of basis functions                ...    143
Number of aux functions                  ...    462
Number of operators                      ...      1
Generation of IJK                        ... YES
Generation of IAK                        ... YES
Generation of ABK                        ... NO
Orbital Range Operator  0:    0-  25 to   26- 142

Aux basis identifier                     ...   AUXC
Contraction scheme used                  ... SEGMENTED
Do orthogonalization                     ... YES
All operator combinations                ... NO
Transpose (ia|K)                         ... NO
Integral generator used                  ... LIBINT
Starting integral generation + trafo... 
Half trafo (segmented) done. Total time =  0.1 sec. integrals=  0.0 sec trafo=  0.0 sec
Integral generation and half transformation done (  0.1 sec)

Reading or making V^(-1/2)          ... done (  0.0 sec)
Sorting IJK integrals               ... done (  0.0 sec)
Sorting IAK integrals               ... done (  0.0 sec)

SHARK RI integral transformation done. Total time =  0.1 sec.

Opening buffers                              ... done
Frozen core precalculation                   ... done

Starting loop over batches of integrals:

Operator 0  - window                       ... (  7- 25)x( 26-142)
Operator 0  - Memory available             ...  8000 MB
Operator 0  - Memory needed per MO         ...   0.4 MB
Operator 0  - Number of orbitals per batch ... 3
Operator 0  - Number of batches            ... 1

OPERATOR  0   PASS   0:  MOs     7 ...    9 +   10 ...   12 +   13 ...   15 +   16 ...   18
                            +   19 ...   21 +   22 ...   24 +   25 ...   25
  Reading integrals       ... ok
  Internal MO   9
Closing buffer GIPV ( 0.01 GB; CompressionRatio= 1.00)
Time spent in pair loops =     0.172 sec
Deleting buffers (Ka|jb) ...done

-----------------------------------------------
 RI-MP2 CORRELATION ENERGY:     -0.324661352 Eh
-----------------------------------------------


---------------------
MP2 DENSITY FORMATION
---------------------

Completing the external part of the density      ... done
Storing the unrelaxed density                    ... done

Re-sorting 3-index density container for op 0    ... done
Computing external part of the Lagrangian        ... done
Calculating the xc-kernel                        ... done
Calculating G(D)                                 ... done
Completing the Lagrangian                        ... done
Solving the Z-vector equations                   ... Using XC Grid                  ... (calc.grid_cpscf.tmp) 
Recalculating density on grid  ... (calc.grho_cpscf0.tmp) done
Calculating the xc-kernel      ... (calc.fxc_cpscf0.tmp) done

-------------------
SHARK CP-SCF DRIVER
-------------------

Dimension of the orbital basis          ...    143
Dimension of the CPSCF-problem          ...   3042
Number of operators                     ...      1
Max. number of iterations               ...    128
Convergence Tolerance                   ... 3.0e-05
Number of perturbations                 ...      1
Perturbation type                       ... REAL

----------------------------
POPLE LINEAR EQUATION SOLVER
----------------------------

  ITERATION   0:   ||err||_max =   5.0602e-02 (   0.5 sec)
  ITERATION   1:   ||err||_max =   1.8807e-02 (   0.5 sec)
  ITERATION   2:   ||err||_max =   9.9259e-03 (   0.5 sec)
  ITERATION   3:   ||err||_max =   1.9065e-03 (   0.5 sec)
  ITERATION   4:   ||err||_max =   8.8143e-04 (   0.5 sec)
  ITERATION   5:   ||err||_max =   1.7573e-04 (   0.5 sec)
  ITERATION   6:   ||err||_max =   5.8117e-05 (   0.5 sec)
  ITERATION   7:   ||err||_max =   1.8683e-05 (   0.5 sec)
done
Finalizing the relaxed density                   ... done
Transforming P to the AO basis                   ... done
Storing the relaxed density                      ... done

------------------------------------
ENERGY WEIGHTED DENSITY FINALIZATION
------------------------------------

Gathering the parts of the W-matrix              ... done
Forming the Z-density                            ... done
Transforming Z to the AO basis                   ... done
Calculating G(Z)                                 ... done
Finalizing the W-matrix                          ... done
Transforming W to the AO basis and storing       ... done

----------------------------------
MP2 DERIVATIVE INTEGRAL GENERATION
----------------------------------

Input SCF Electron Density              ... calc.scfp
Input Correlated Electron Density       ... calc.pmp2re
Input Energy Weighted Density           ... calc.wmp2.tmp

Nuclear repulsion gradient              ... done (  0.0 sec)
HCore & Overlap gradient  (SHARK)       ... done (  0.0 sec)
Two-electron RIJ gradient terms         ... done (  0.2 sec)

-----------------------------------------------------------
MP2 COSX Grid Generation
-----------------------------------------------------------

General Integration Accuracy     IntAcc      ... 4.871
Radial Grid Type                 RadialGrid  ... OptM3 with GC (2021)
Angular Grid (max. ang.)         AngularGrid ... 4 (Lebedev-302)
Angular grid pruning method      GridPruning ... 4 (adaptive)
Weight generation scheme         WeightScheme... mBecke (2022)
Basis function cutoff            BFCut       ... 1.0000e-12
Integration weight cutoff        WCut        ... 1.0000e-14
Partially contracted basis set               ... on
Rotationally invariant grid construction     ... off
Angular grids for H and He will be reduced by one unit

Total number of grid points                  ...    82723
Total number of batches                      ...      652
Average number of points per batch           ...      126
Average number of grid points per atom       ...     5170
UseSFitting                                  ... on
Two-electron COSX gradient terms        ... 
Integration Timings:
Total Time                  =     2.3 sec
Basis fcn evaluation        =     0.0 sec
Density evaluation          =     0.0 sec
A evaluation                =     2.0 sec
A derivative evaluation     =     0.0 sec
S-fit derivative evaluation =     0.0 sec
anal. over. der. evaluation =     0.0 sec
num. over. der. evaluation  =     0.2 sec
K(P) evaluation             =     0.0 sec
finalize                    =     0.0 sec

done (  2.9 sec)
CPCM gradient                           ... done (  0.3 sec)
DFT XC gradient                         ... Exchange-correlation gradient    ... done
done (  0.4 sec)
Empirical dispersion gradient           ... 
-------------------
DISPERSION GRADIENT
-------------------

   1   C   :   -0.000252668   -0.000116606    0.000006455
   2   C   :    0.000393363   -0.000231190    0.000005232
   3   C   :    0.000162558   -0.000069094    0.000001273
   4   C   :   -0.000029571    0.000257968   -0.000009197
   5   C   :    0.000027795   -0.000081226    0.000002355
   6   C   :   -0.000225529    0.000127863   -0.000003491
   7   O   :    0.000014505   -0.000079413    0.000002706
   8   H   :   -0.000124267   -0.000025347    0.000001046
   9   H   :   -0.000103160   -0.000049447    0.000034293
  10   H   :   -0.000103040   -0.000052124   -0.000027679
  11   H   :   -0.000038700    0.000127666   -0.000006966
  12   H   :   -0.000008900    0.000127905   -0.000040915
  13   H   :   -0.000010164    0.000131859    0.000034853
  14   H   :    0.000117587    0.000006220    0.000041442
  15   H   :    0.000116464    0.000003405   -0.000043968
  16   H   :    0.000063726   -0.000078441    0.000002561

Difference to translation invariance:
           :    0.0000000000    0.0000000000   -0.0000000000

Difference to rotation invariance:
           :    0.0000000000    0.0000000000    0.0000000000

Norm of the Dispersion gradient    ...    0.0007784252
RMS gradient                       ...    0.0001123560
MAX gradient                       ...    0.0003933630
done (  0.0 sec)

-------
TIMINGS
-------

Total time                :    9.724 sec
Integral trafo            :    0.088 sec (  0.9%)
FC preparation            :    0.020 sec (  0.2%)
I/O of integrals          :    0.037 sec (  0.4%)
K(i,j) operators          :    0.023 sec (  0.2%)
T(i,j) pair energies      :    0.006 sec (  0.1%)
V**(-1/2)                 :    0.082 sec (  0.8%)
Gamma(ia|P)               :    0.021 sec (  0.2%)
Gamma-Trafo               :    0.012 sec (  0.1%)
D(virtual)                :    0.001 sec (  0.0%)
D(internal)               :    0.022 sec (  0.2%)
W(virtual)                :    0.002 sec (  0.0%)
W(internal)               :    0.027 sec (  0.3%)
L(virtual)                :    0.038 sec (  0.4%)
L(internal)               :    0.004 sec (  0.0%)
XC kernel                 :    0.014 sec (  0.1%)
G(D)                      :    0.749 sec (  7.7%)
G(Z)                      :    0.750 sec (  7.7%)
Z-vector solution         :    3.709 sec ( 38.1%)
3-index derivative        :    0.093 sec (  1.0%)
2-index derivative        :    0.028 sec (  0.3%)
Fock matrix gradient      :    3.836 sec ( 39.4%)


---------------------------------------
MP2 TOTAL ENERGY:     -308.506786970 Eh
---------------------------------------

The final MP2 gradient
  0:  -0.00010826  -0.00006617  -0.00002491
  1:   0.00052329   0.00039934   0.00020990
  2:   0.00004283  -0.00074117  -0.00017542
  3:  -0.00007480   0.00001384  -0.00000351
  4:  -0.00062462   0.00016003  -0.00005792
  5:  -0.00012639   0.00042628  -0.00003567
  6:   0.00046855  -0.00022135   0.00000463
  7:  -0.00007074   0.00000717   0.00001175
  8:  -0.00000510   0.00002799   0.00006458
  9:   0.00001494  -0.00001106  -0.00001550
 10:  -0.00004385   0.00001401  -0.00005527
 11:   0.00009123   0.00005367   0.00006207
 12:  -0.00006064   0.00004757   0.00005078
 13:   0.00017204   0.00007261  -0.00010825
 14:   0.00016704   0.00005503   0.00008178
 15:  -0.00035821  -0.00026974   0.00004061

-----------------------------------
NORM OF THE MP2 GRADIENT:  0.001515
-----------------------------------

Maximum memory used throughout the entire MP2-calculation: 30.6 MB


-------------------------------------------------------------------------------
                          DFT DISPERSION CORRECTION                            
                                                                               
                              DFTD3 V3.1  Rev 1                                
                          USING Becke-Johnson damping                          
-------------------------------------------------------------------------------
-------------------------   ----------------
Dispersion correction           -0.010131190
-------------------------   ----------------


-------------------------   --------------------
FINAL SINGLE POINT ENERGY      -308.516918159540
-------------------------   --------------------

------------------------------------------------------------------------------
                         ORCA GEOMETRY RELAXATION STEP
------------------------------------------------------------------------------

Reading the OPT-File                    .... done
Getting information on internals        .... done
Copying old internal coords+grads       .... done
Making the new internal coordinates     .... (2022 redundants) done
Validating the new internal coordinates .... (2022 redundants) done
Calculating the B-matrix                .... done
Calculating the G,G- and P matrices     .... done
Transforming gradient to internals      .... done
Projecting the internal gradient        .... done
Number of atoms                         ....  16
Number of internal coordinates          ....  72
Current Energy                          ....  -308.516918160 Eh
Current gradient norm                   ....     0.001514887 Eh/bohr
Maximum allowed component of the step   ....  0.300
Current trust radius                    ....  0.450
Updating the Hessian (BFGS)             .... done
Forming the augmented Hessian           .... done
Diagonalizing the augmented Hessian     .... done
Last element of RFO vector              ....  0.998655657
Lowest eigenvalues of augmented Hessian:
 -0.000014308  0.003967436  0.012609519  0.018726685  0.021598077
Length of the computed step             ....  0.051904893
The final length of the internal step   ....  0.051904893
Converting the step to Cartesian space:
 Initial RMS(Int)=    0.0061170503
Transforming coordinates:
 Iter   0:  RMS(Cart)=    0.0106774010 RMS(Int)=    0.7404690235
done
Storing new coordinates                 .... done
The predicted energy change is          ....    -0.000007173
Previously predicted energy change      ....    -0.000010839
Actually observed energy change         ....    -0.000014890
Ratio of predicted to observed change   ....     1.373801449
New trust radius                        ....     0.450000000

                                .--------------------.
          ----------------------|Geometry convergence|-------------------------
          Item                value                   Tolerance       Converged
          ---------------------------------------------------------------------
          Energy change      -0.0000148903            0.0000010000      NO
          RMS gradient        0.0001333778            0.0000300000      NO
          MAX gradient        0.0005390997            0.0001000000      NO
          RMS step            0.0061170503            0.0006000000      NO
          MAX step            0.0243049746            0.0010000000      NO
          ........................................................
          Max(Bonds)      0.0006      Max(Angles)    0.17
          Max(Dihed)        1.39      Max(Improp)    0.00
          ---------------------------------------------------------------------

The optimization has not yet converged - more geometry cycles are needed


    ---------------------------------------------------------------------------
                         Redundant Internal Coordinates
                            (Angstroem and degrees)

        Definition                    Value    dE/dq     Step     New-Value
    ----------------------------------------------------------------------------
     1. B(C   1,C   0)                1.4769  0.000183 -0.0002    1.4766   
     2. B(C   2,C   1)                1.3460 -0.000453  0.0002    1.3462   
     3. B(C   3,C   2)                1.4898  0.000148 -0.0000    1.4898   
     4. B(C   4,C   2)                1.4980 -0.000303  0.0004    1.4984   
     5. B(C   5,C   4)                1.4611  0.000050  0.0004    1.4614   
     6. B(O   6,C   5)                1.2677 -0.000469 -0.0006    1.2671   
     7. B(O   6,C   1)                1.4480 -0.000028  0.0006    1.4486   
     8. B(H   7,C   0)                1.0954  0.000052 -0.0002    1.0952   
     9. B(H   8,C   0)                1.0986  0.000028 -0.0000    1.0986   
    10. B(H   9,C   0)                1.0984  0.000020  0.0000    1.0984   
    11. B(H  10,C   3)                1.0957  0.000040 -0.0001    1.0956   
    12. B(H  11,C   3)                1.0992  0.000012  0.0001    1.0993   
    13. B(H  12,C   3)                1.0997  0.000052 -0.0001    1.0996   
    14. B(H  13,C   4)                1.1083  0.000032 -0.0001    1.1082   
    15. B(H  14,C   4)                1.1082  0.000035 -0.0001    1.1081   
    16. B(H  15,C   5)                1.0944 -0.000048  0.0001    1.0945   
    17. A(C   1,C   0,H   9)          110.69 -0.000034   -0.07    110.62   
    18. A(C   1,C   0,H   8)          110.72 -0.000010   -0.06    110.66   
    19. A(H   7,C   0,H   8)          108.79 -0.000045    0.00    108.79   
    20. A(H   7,C   0,H   9)          108.85 -0.000019   -0.01    108.84   
    21. A(C   1,C   0,H   7)          109.27  0.000074    0.11    109.37   
    22. A(H   8,C   0,H   9)          108.48  0.000032    0.03    108.51   
    23. A(C   2,C   1,O   6)          108.33  0.000061   -0.04    108.28   
    24. A(C   0,C   1,O   6)          114.24 -0.000020    0.02    114.25   
    25. A(C   0,C   1,C   2)          137.44 -0.000042    0.03    137.46   
    26. A(C   1,C   2,C   4)          107.72  0.000095    0.03    107.74   
    27. A(C   3,C   2,C   4)          123.88 -0.000029    0.03    123.91   
    28. A(C   1,C   2,C   3)          128.40 -0.000066   -0.05    128.35   
    29. A(H  11,C   3,H  12)          107.45 -0.000040    0.05    107.50   
    30. A(H  10,C   3,H  12)          108.69 -0.000054    0.04    108.72   
    31. A(H  10,C   3,H  11)          108.84  0.000007   -0.03    108.81   
    32. A(C   2,C   3,H  11)          110.19  0.000037   -0.04    110.16   
    33. A(C   2,C   3,H  10)          111.46  0.000013    0.01    111.47   
    34. A(C   2,C   3,H  12)          110.11  0.000033   -0.03    110.08   
    35. A(H  13,C   4,H  14)          104.74 -0.000182    0.04    104.78   
    36. A(C   5,C   4,H  14)          110.02  0.000060    0.05    110.07   
    37. A(C   2,C   4,H  14)          114.85  0.000132   -0.04    114.81   
    38. A(C   5,C   4,H  13)          109.98  0.000059    0.02    110.00   
    39. A(C   2,C   4,H  13)          114.82  0.000102   -0.03    114.79   
    40. A(C   2,C   4,C   5)          102.46 -0.000157   -0.03    102.42   
    41. A(O   6,C   5,H  15)          117.99 -0.000539    0.14    118.13   
    42. A(C   4,C   5,H  15)          130.55  0.000410   -0.17    130.38   
    43. A(C   4,C   5,O   6)          111.47  0.000129    0.02    111.49   
    44. A(C   1,O   6,C   5)          110.03 -0.000128    0.03    110.06   
    45. D(C   2,C   1,C   0,H   8)   -118.89  0.000013   -0.16   -119.06   
    46. D(C   2,C   1,C   0,H   7)      0.91 -0.000001   -0.13      0.78   
    47. D(C   2,C   1,C   0,H   9)    120.77  0.000003   -0.11    120.65   
    48. D(O   6,C   1,C   0,H   8)     61.14  0.000030   -0.19     60.95   
    49. D(O   6,C   1,C   0,H   7)   -179.06  0.000016   -0.15   -179.21   
    50. D(C   3,C   2,C   1,C   0)      0.43  0.000030   -0.13      0.29   
    51. D(C   3,C   2,C   1,O   6)   -179.60  0.000013   -0.11   -179.71   
    52. D(C   4,C   2,C   1,O   6)     -0.08 -0.000001    0.02     -0.06   
    53. D(C   4,C   2,C   1,C   0)    179.95  0.000015   -0.00    179.95   
    54. D(H  12,C   3,C   2,C   1)    117.06 -0.000116    1.37    118.43   
    55. D(H  11,C   3,C   2,C   4)     55.96 -0.000105    1.24     57.20   
    56. D(H  11,C   3,C   2,C   1)   -124.59 -0.000122    1.39   -123.20   
    57. D(H  10,C   3,C   2,C   4)    176.91 -0.000063    1.19    178.09   
    58. D(H  10,C   3,C   2,C   1)     -3.64 -0.000080    1.34     -2.30   
    59. D(C   5,C   4,C   2,C   1)      0.06 -0.000003   -0.02      0.05   
    60. D(H  14,C   4,C   2,C   1)    119.32  0.000034   -0.00    119.32   
    61. D(H  13,C   4,C   2,C   3)     60.42 -0.000038    0.12     60.54   
    62. D(H  13,C   4,C   2,C   1)   -119.13 -0.000023   -0.00   -119.14   
    63. D(C   5,C   4,C   2,C   3)    179.61 -0.000017    0.11    179.72   
    64. D(H  15,C   5,C   4,H  13)    -57.47  0.000047   -0.03    -57.50   
    65. D(H  15,C   5,C   4,C   2)    180.00 -0.000011    0.02    180.02   
    66. D(O   6,C   5,C   4,H  14)   -122.61 -0.000087    0.05   -122.56   
    67. D(O   6,C   5,C   4,H  13)    122.51  0.000065   -0.04    122.47   
    68. D(O   6,C   5,C   4,C   2)     -0.02  0.000007    0.01     -0.02   
    69. D(C   1,O   6,C   5,H  15)    179.96  0.000008   -0.00    179.96   
    70. D(C   1,O   6,C   5,C   4)     -0.02 -0.000008    0.01     -0.01   
    71. D(C   5,O   6,C   1,C   2)      0.07  0.000006   -0.02      0.05   
    72. D(C   5,O   6,C   1,C   0)   -179.96 -0.000006    0.00   -179.95   
    ----------------------------------------------------------------------------

Geometry step timings:
Preparation and reading OPT file:      0.001 s (14.417 %)
Internal coordinates            :      0.000 s ( 0.550 %)
B/P matrices and projection     :      0.001 s (13.720 %)
Hessian update/contruction      :      0.000 s ( 5.605 %)
Making the step                 :      0.001 s (11.009 %)
Converting the step to Cartesian:      0.000 s ( 1.227 %)
Storing new data                :      0.000 s ( 0.605 %)
Checking convergence            :      0.000 s ( 0.348 %)
Final printing                  :      0.003 s (52.446 %)
Total time                      :      0.005 s

Time for energy+gradient        :     20.250 s
Time for complete geometry iter :     20.445 s

         *************************************************************
         *                GEOMETRY OPTIMIZATION CYCLE   8            *
         *************************************************************
---------------------------------
CARTESIAN COORDINATES (ANGSTROEM)
---------------------------------
  C      0.967646   -0.088511   -0.030829
  C      2.418067    0.187615   -0.052350
  C      3.221818    1.266470   -0.100229
  C      2.836509    2.704806   -0.147247
  C      4.639288    0.780677   -0.090643
  C      4.474043   -0.670267   -0.033550
  O      3.250098   -0.997578   -0.012627
  H      0.417021    0.857093   -0.077564
  H      0.687159   -0.616142    0.891016
  H      0.679305   -0.709656   -0.889676
  H      1.748278    2.827554   -0.180039
  H      3.274355    3.185490   -1.033648
  H      3.224309    3.228629    0.738385
  H      5.243554    1.127569    0.771085
  H      5.232948    1.060929   -0.983360
  H      5.222260   -1.468657   -0.007330

----------------------------
CARTESIAN COORDINATES (A.U.)
----------------------------
  NO LB      ZA    FRAG     MASS         X           Y           Z
   0 C     6.0000    0    12.011    1.828585   -0.167262   -0.058258
   1 C     6.0000    0    12.011    4.569484    0.354541   -0.098928
   2 C     6.0000    0    12.011    6.088354    2.393282   -0.189405
   3 C     6.0000    0    12.011    5.360226    5.111342   -0.278257
   4 C     6.0000    0    12.011    8.766984    1.475265   -0.171290
   5 C     6.0000    0    12.011    8.454716   -1.266621   -0.063401
   6 O     8.0000    0    15.999    6.141795   -1.885149   -0.023862
   7 H     1.0000    0     1.008    0.788055    1.619672   -0.146575
   8 H     1.0000    0     1.008    1.298543   -1.164339    1.683776
   9 H     1.0000    0     1.008    1.283701   -1.341055   -1.681243
  10 H     1.0000    0     1.008    3.303767    5.343302   -0.340225
  11 H     1.0000    0     1.008    6.187635    6.019703   -1.953313
  12 H     1.0000    0     1.008    6.093061    6.101224    1.395345
  13 H     1.0000    0     1.008    9.908881    2.130796    1.457139
  14 H     1.0000    0     1.008    9.888839    2.004866   -1.858281
  15 H     1.0000    0     1.008    9.868642   -2.775359   -0.013851

--------------------------------
INTERNAL COORDINATES (ANGSTROEM)
--------------------------------
 C      0   0   0     0.000000000000     0.00000000     0.00000000
 C      1   0   0     1.476628047980     0.00000000     0.00000000
 C      2   1   0     1.346193629985   137.46281421     0.00000000
 C      3   2   1     1.489792829659   128.34795987     0.29232546
 C      3   2   1     1.498435302742   107.74301789   179.94884406
 C      5   3   2     1.461438498710   102.42501265     0.04560877
 O      6   5   3     1.267127358014   111.48862508     0.00000000
 H      1   2   3     1.095234993349   109.37512492     0.78216366
 H      1   2   3     1.098573831322   110.66050723   240.94540105
 H      1   2   3     1.098443570336   110.62116729   120.65216265
 H      4   3   2     1.095622664933   111.46898116   357.69940145
 H      4   3   2     1.099305635864   110.15708388   236.80193058
 H      4   3   2     1.099601894979   110.07739881   118.43185127
 H      5   3   2     1.108171930211   114.79090841   240.86397847
 H      5   3   2     1.108114786983   114.81211091   119.31819604
 H      6   5   3     1.094506060466   130.37997946   180.01610817

---------------------------
INTERNAL COORDINATES (A.U.)
---------------------------
 C      0   0   0     0.000000000000     0.00000000     0.00000000
 C      1   0   0     2.790422612349     0.00000000     0.00000000
 C      2   1   0     2.543937283900   137.46281421     0.00000000
 C      3   2   1     2.815300444335   128.34795987     0.29232546
 C      3   2   1     2.831632351582   107.74301789   179.94884406
 C      5   3   2     2.761718524130   102.42501265     0.04560877
 O      6   5   3     2.394523683446   111.48862508     0.00000000
 H      1   2   3     2.069694189716   109.37512492     0.78216366
 H      1   2   3     2.076003679091   110.66050723   240.94540105
 H      1   2   3     2.075757521502   110.62116729   120.65216265
 H      4   3   2     2.070426782840   111.46898116   357.69940145
 H      4   3   2     2.077386589260   110.15708388   236.80193058
 H      4   3   2     2.077946437851   110.07739881   118.43185127
 H      5   3   2     2.094141457397   114.79090841   240.86397847
 H      5   3   2     2.094033472347   114.81211091   119.31819604
 H      6   5   3     2.068316706198   130.37997946   180.01610817


           ************************************************************
           *        Program running with 8 parallel MPI-processes     *
           *              working on a common directory               *
           ************************************************************
------------------------------------------------------------------------------
                   ___                                                        
                  /   \      - P O W E R E D   B Y -                         
                 /     \                                                     
                 |  |  |   _    _      __       _____    __    __             
                 |  |  |  | |  | |    /  \     |  _  \  |  |  /  |          
                  \  \/   | |  | |   /    \    | | | |  |  | /  /          
                 / \  \   | |__| |  /  /\  \   | |_| |  |  |/  /          
                |  |  |   |  __  | /  /__\  \  |    /   |      \           
                |  |  |   | |  | | |   __   |  |    \   |  |\   \          
                \     /   | |  | | |  |  |  |  | |\  \  |  | \   \       
                 \___/    |_|  |_| |__|  |__|  |_| \__\ |__|  \__/        
                                                                              
                      - O R C A' S   B I G   F R I E N D -                    
                                      &                                       
                       - I N T E G R A L  F E E D E R -                       
                                                                              
 v1 FN, 2020, v2 2021, v3 2022-2024                                           
------------------------------------------------------------------------------


----------------------
SHARK INTEGRAL PACKAGE
----------------------

Number of atoms                             ...     16
Number of basis functions                   ...    143
Number of shells                            ...     69
Maximum angular momentum                    ...      2
Integral batch strategy                     ... SHARK/LIBINT Hybrid
RI-J (if used) integral strategy            ... SPLIT-RIJ (Revised 2003 algorithm where possible)
Printlevel                                  ...      1
Contraction scheme used                     ... SEGMENTED contraction
Prescreening option                         ... SCHWARTZ
   Thresh                                   ... 1.000e-12
   Tcut                                     ... 1.000e-14
   Tpresel                                  ... 1.000e-14 
Coulomb Range Separation                    ... NOT USED
Exchange Range Separation                   ... NOT USED
Multipole approximations                    ... NOT USED
Finite Nucleus Model                        ... NOT USED
CABS basis                                  ... NOT available
Auxiliary Coulomb fitting basis             ... AVAILABLE
   # of basis functions in Aux-J            ...    442
   # of shells in Aux-J                     ...    150
   Maximum angular momentum in Aux-J        ...      4
Auxiliary J/K fitting basis                 ... NOT available
Auxiliary Correlation fitting basis         ... AVAILABLE
   # of basis functions in Aux-C            ...    462
   # of shells in Aux-C                     ...    166
   Maximum angular momentum in Aux-C        ...      3
Auxiliary 'external' fitting basis          ... NOT available

Checking pre-screening integrals            ... done (  0.0 sec) Dimension = 69
Check shell pair data                       ... done (  0.0 sec)
Shell pair information
Shell pair cut-off parameter TPreSel        ...   1.0e-14
Total number of shell pairs                 ...      2415
Shell pairs after pre-screening             ...      2370
Total number of primitive shell pairs       ...      8503
Primitive shell pairs kept                  ...      6498
          la=0 lb=0:    764 shell pairs
          la=1 lb=0:    876 shell pairs
          la=1 lb=1:    270 shell pairs
          la=2 lb=0:    271 shell pairs
          la=2 lb=1:    161 shell pairs
          la=2 lb=2:     28 shell pairs

Calculating one electron integrals          ... done (  0.2 sec)
Calculating RI/J V-Matrix + Cholesky decomp.... done (  0.7 sec)
Calculating RI/C V-Matrix + Cholesky decomp.... done (  0.7 sec)
Calculating Nuclear repulsion               ... done (  0.0 sec) ENN=    301.328638994725 Eh

Diagonalization of the overlap matrix:
Smallest eigenvalue                        ... 6.474e-04
Time for diagonalization                   ...    0.039 sec
Threshold for overlap eigenvalues          ... 1.000e-07
Number of eigenvalues below threshold      ... 0
Time for construction of square roots      ...    0.134 sec
Total time needed                          ...    0.452 sec

-------------------
DFT GRID GENERATION
-------------------

General Integration Accuracy     IntAcc      ... 4.388
Radial Grid Type                 RadialGrid  ... OptM3 with GC (2021)
Angular Grid (max. ang.)         AngularGrid ... 4 (Lebedev-302)
Angular grid pruning method      GridPruning ... 4 (adaptive)
Weight generation scheme         WeightScheme... mBecke (2022)
Basis function cutoff            BFCut       ... 1.0000e-12
Integration weight cutoff        WCut        ... 1.0000e-14
Partially contracted basis set               ... off
Rotationally invariant grid construction     ... off
Angular grids for H and He will be reduced by one unit

Total number of grid points                  ...    71124
Total number of batches                      ...     1119
Average number of points per batch           ...       63
Average number of grid points per atom       ...     4445

--------------------
COSX GRID GENERATION
--------------------

GRIDX 1
-------
General Integration Accuracy     IntAcc      ... 3.816
Radial Grid Type                 RadialGrid  ... OptM3 with GC (2021)
Angular Grid (max. ang.)         AngularGrid ... 1 (Lebedev-50)
Angular grid pruning method      GridPruning ... 4 (adaptive)
Weight generation scheme         WeightScheme... mBecke (2022)
Basis function cutoff            BFCut       ... 1.0000e-12
Integration weight cutoff        WCut        ... 1.0000e-14
Partially contracted basis set               ... on
Rotationally invariant grid construction     ... off
Angular grids for H and He will be reduced by one unit

Total number of grid points                  ...     9133
Total number of batches                      ...       82
Average number of points per batch           ...      111
Average number of grid points per atom       ...      571
UseSFitting                                  ... on

GRIDX 2
-------
General Integration Accuracy     IntAcc      ... 4.020
Radial Grid Type                 RadialGrid  ... OptM3 with GC (2021)
Angular Grid (max. ang.)         AngularGrid ... 2 (Lebedev-110)
Angular grid pruning method      GridPruning ... 4 (adaptive)
Weight generation scheme         WeightScheme... mBecke (2022)
Basis function cutoff            BFCut       ... 1.0000e-12
Integration weight cutoff        WCut        ... 1.0000e-14
Partially contracted basis set               ... on
Rotationally invariant grid construction     ... off
Angular grids for H and He will be reduced by one unit

Total number of grid points                  ...    19479
Total number of batches                      ...      162
Average number of points per batch           ...      120
Average number of grid points per atom       ...     1217
UseSFitting                                  ... on

GRIDX 3
-------
General Integration Accuracy     IntAcc      ... 4.338
Radial Grid Type                 RadialGrid  ... OptM3 with GC (2021)
Angular Grid (max. ang.)         AngularGrid ... 3 (Lebedev-194)
Angular grid pruning method      GridPruning ... 4 (adaptive)
Weight generation scheme         WeightScheme... mBecke (2022)
Basis function cutoff            BFCut       ... 1.0000e-12
Integration weight cutoff        WCut        ... 1.0000e-14
Partially contracted basis set               ... on
Rotationally invariant grid construction     ... off
Angular grids for H and He will be reduced by one unit

Total number of grid points                  ...    42668
Total number of batches                      ...      341
Average number of points per batch           ...      125
Average number of grid points per atom       ...     2667
UseSFitting                                  ... on
Initializing property integral containers    ... done (  0.2 sec)

SHARK setup successfully completed in  10.3 seconds

Maximum memory used throughout the entire STARTUP-calculation: 19.9 MB


           ************************************************************
           *        Program running with 8 parallel MPI-processes     *
           *              working on a common directory               *
           ************************************************************
Occupation numbers will be reassigned to an Aufbau configuration
             **** ENERGY FILE WAS UPDATED (calc.en.tmp) ****
Finished Guess after   4.6 sec
Maximum memory used throughout the entire GUESS-calculation: 8.7 MB


           ************************************************************
           *        Program running with 8 parallel MPI-processes     *
           *              working on a common directory               *
           ************************************************************
--------------------
CPCM SOLVATION MODEL
--------------------
CPCM parameters:
  Epsilon                                         ...      16.7000
  Refrac                                          ...       1.2750
  Rsolv                                           ...       1.3000
  Surface type                                    ... GAUSSIAN VDW
  Discretization scheme                           ... Constant charge density
    Threshold for H atoms                         ...       5.0000 (charges/Ang^2)
    Threshold for non-H atoms                     ...       5.0000 (charges/Ang^2)
  Epsilon function type                           ...         CPCM
Solvent:                                          ... CUSTOM
Radii:
  Scheme                                          ... Element-dependent radii
  Radius for C  used is    3.8550 Bohr (=   2.0400 Ang.)
  Radius for O  used is    3.4469 Bohr (=   1.8240 Ang.)
  Radius for H  used is    2.4944 Bohr (=   1.3200 Ang.)
Calculating surface                               ...        done! (  0.0s)
Cavity surface points                             ...         1495
Cavity Volume                                     ...     907.8531
Cavity Surface-area                               ...     533.1606
Calculating surface distance matrix               ...        done! (  0.3s)
Performing Cholesky decomposition & store         ...        done! (  1.6s)
Overall time for CPCM initialization              ...                 1.9s

----------------------------------------D-I-I-S--------------------------------------------
Iteration    Energy (Eh)           Delta-E    RMSDP     MaxDP     DIISErr   Damp  Time(sec)
-------------------------------------------------------------------------------------------
               ***  Starting incremental Fock matrix formation  ***
    1    -308.1819822384649683     0.00e+00  3.45e-05  1.30e-03  6.21e-03  0.700  10.0
    2    -308.1820049851551744    -2.27e-05  3.28e-05  1.18e-03  5.02e-03  0.700  12.7
                               ***Turning on AO-DIIS***
    3    -308.1820236073951378    -1.86e-05  3.08e-05  1.08e-03  3.91e-03  0.700  11.3
                              *** Initializing SOSCF ***
---------------------------------------S-O-S-C-F--------------------------------------
Iteration    Energy (Eh)           Delta-E    RMSDP     MaxDP     MaxGrad    Time(sec)
--------------------------------------------------------------------------------------
    4    -308.1820380362417495    -1.44e-05  8.25e-05  2.79e-03  2.87e-03     1.2
               *** Restarting incremental Fock matrix formation ***
    5    -308.1820777692994966    -3.97e-05  9.33e-06  2.26e-04  6.62e-05     0.9
    6    -308.1820779254059630    -1.56e-07  3.44e-06  7.83e-05  1.93e-05     0.7
    7    -308.1820779377138138    -1.23e-08  6.63e-07  1.72e-05  4.32e-06     0.7
    8    -308.1820779385655555    -8.52e-10  3.13e-07  7.25e-06  2.57e-06     0.8
                 **** Energy Check signals convergence ****

               *****************************************************
               *                     SUCCESS                       *
               *           SCF CONVERGED AFTER   8 CYCLES          *
               *****************************************************

Recomputing exchange energy using gridx3       ... done (    0.836 sec)
Old exchange energy                            :    -22.359881264 Eh
New exchange energy                            :    -22.359955557 Eh
Exchange energy change after final integration :     -0.000074293 Eh
Total energy after final integration           :   -308.182152231 Eh
             **** ENERGY FILE WAS UPDATED (calc.en.tmp) ****

----------------
TOTAL SCF ENERGY
----------------

Total Energy       :       -308.18215223148292 Eh           -8386.06270 eV

Components:
Nuclear Repulsion  :        301.32863899472483 Eh            8199.56913 eV
Electronic Energy  :       -609.42419227361950 Eh          -16583.27535 eV
One Electron Energy:      -1002.23891178828183 Eh          -27272.30729 eV
Two Electron Energy:        392.81471951466233 Eh           10689.03194 eV
CPCM Dielectric    :         -0.08652465967084 Eh              -2.35446 eV

Virial components:
Potential Energy   :       -613.65122856326639 Eh          -16698.29885 eV
Kinetic Energy     :        305.46907633178341 Eh            8312.23615 eV
Virial Ratio       :          2.00888167120639

DFT components:
N(Alpha)           :       26.000014449268 electrons
N(Beta)            :       26.000014449268 electrons
N(Total)           :       52.000028898535 electrons
E(X)               :      -19.862749011522 Eh       
E(C)               :       -1.266619129141 Eh       
E(XC)              :      -21.129368140663 Eh       

CPCM Solvation Model Properties:
Surface-charge          :         -1.01373892771593
Corrected charge        :         -1.00000000000000
Outlying charge corr.   :          0.00001399680592 Eh               0.00038 eV
Free-energy (cav+disp)  :  This term is not implemented in the current solvation scheme

---------------
SCF CONVERGENCE
---------------

  Last Energy change         ...    8.5174e-10  Tolerance :   1.0000e-09
  Last MAX-Density change    ...    7.2510e-06  Tolerance :   1.0000e-08
  Last RMS-Density change    ...    3.1256e-07  Tolerance :   1.0000e-09
  Last DIIS Error            ...    2.8745e-03  Tolerance :   1.0000e-08
  Last Orbital Gradient      ...    2.5746e-06  Tolerance :   2.0000e-06
  Last Orbital Rotation      ...    3.2009e-06  Tolerance :   2.0000e-06


Total SCF time: 0 days 0 hours 0 min 44 sec 
Finished LeanSCF after  45.0 sec

Maximum memory used throughout the entire LEANSCF-calculation: 16.4 MB


           ************************************************************
           *        Program running with 8 parallel MPI-processes     *
           *              working on a common directory               *
           ************************************************************

------------------------------------------------------------------------------
                                ORCA  MP2 
------------------------------------------------------------------------------

Freezing NCore=14 chemical core electrons

----------------------
RI-MP2 ENERGY+GRADIENT
----------------------
Dimension of the orbital basis            ...  143
Dimension of the AuxC basis               ...  462
Memory devoted to MP2                     ... 8000 MB   
Data format for matrix containers         ... DOUBLE
Compression type for matrix containers    ... UNCOMPRESSED
Overall scaling of the MP2 energy         ...   2.700e-01

-----------------------
SHARK RI TRANSFORMATION
-----------------------

Number of basis functions                ...    143
Number of aux functions                  ...    462
Number of operators                      ...      1
Generation of IJK                        ... YES
Generation of IAK                        ... YES
Generation of ABK                        ... NO
Orbital Range Operator  0:    0-  25 to   26- 142

Aux basis identifier                     ...   AUXC
Contraction scheme used                  ... SEGMENTED
Do orthogonalization                     ... YES
All operator combinations                ... NO
Transpose (ia|K)                         ... NO
Integral generator used                  ... LIBINT
Starting integral generation + trafo... 
Half trafo (segmented) done. Total time =  0.0 sec. integrals=  0.0 sec trafo=  0.0 sec
Integral generation and half transformation done (  0.0 sec)

Reading or making V^(-1/2)          ... done (  0.0 sec)
Sorting IJK integrals               ... done (  0.0 sec)
Sorting IAK integrals               ... done (  0.0 sec)

SHARK RI integral transformation done. Total time =  0.1 sec.

Opening buffers                              ... done
Frozen core precalculation                   ... done

Starting loop over batches of integrals:

Operator 0  - window                       ... (  7- 25)x( 26-142)
Operator 0  - Memory available             ...  8000 MB
Operator 0  - Memory needed per MO         ...   0.4 MB
Operator 0  - Number of orbitals per batch ... 3
Operator 0  - Number of batches            ... 1

OPERATOR  0   PASS   0:  MOs     7 ...    9 +   10 ...   12 +   13 ...   15 +   16 ...   18
                            +   19 ...   21 +   22 ...   24 +   25 ...   25
  Reading integrals       ... ok
  Internal MO   9
Closing buffer GIPV ( 0.01 GB; CompressionRatio= 1.00)
Time spent in pair loops =     0.174 sec
Deleting buffers (Ka|jb) ...done

-----------------------------------------------
 RI-MP2 CORRELATION ENERGY:     -0.324644015 Eh
-----------------------------------------------


---------------------
MP2 DENSITY FORMATION
---------------------

Completing the external part of the density      ... done
Storing the unrelaxed density                    ... done

Re-sorting 3-index density container for op 0    ... done
Computing external part of the Lagrangian        ... done
Calculating the xc-kernel                        ... done
Calculating G(D)                                 ... done
Completing the Lagrangian                        ... done
Solving the Z-vector equations                   ... Using XC Grid                  ... (calc.grid_cpscf.tmp) 
Recalculating density on grid  ... (calc.grho_cpscf0.tmp) done
Calculating the xc-kernel      ... (calc.fxc_cpscf0.tmp) done

-------------------
SHARK CP-SCF DRIVER
-------------------

Dimension of the orbital basis          ...    143
Dimension of the CPSCF-problem          ...   3042
Number of operators                     ...      1
Max. number of iterations               ...    128
Convergence Tolerance                   ... 3.0e-05
Number of perturbations                 ...      1
Perturbation type                       ... REAL

----------------------------
POPLE LINEAR EQUATION SOLVER
----------------------------

  ITERATION   0:   ||err||_max =   5.0557e-02 (   0.5 sec)
  ITERATION   1:   ||err||_max =   1.8774e-02 (   0.4 sec)
  ITERATION   2:   ||err||_max =   9.9020e-03 (   0.5 sec)
  ITERATION   3:   ||err||_max =   1.9027e-03 (   0.5 sec)
  ITERATION   4:   ||err||_max =   8.8055e-04 (   0.5 sec)
  ITERATION   5:   ||err||_max =   1.7556e-04 (   0.5 sec)
  ITERATION   6:   ||err||_max =   5.8035e-05 (   0.5 sec)
  ITERATION   7:   ||err||_max =   1.8664e-05 (   0.5 sec)
done
Finalizing the relaxed density                   ... done
Transforming P to the AO basis                   ... done
Storing the relaxed density                      ... done

------------------------------------
ENERGY WEIGHTED DENSITY FINALIZATION
------------------------------------

Gathering the parts of the W-matrix              ... done
Forming the Z-density                            ... done
Transforming Z to the AO basis                   ... done
Calculating G(Z)                                 ... done
Finalizing the W-matrix                          ... done
Transforming W to the AO basis and storing       ... done

----------------------------------
MP2 DERIVATIVE INTEGRAL GENERATION
----------------------------------

Input SCF Electron Density              ... calc.scfp
Input Correlated Electron Density       ... calc.pmp2re
Input Energy Weighted Density           ... calc.wmp2.tmp

Nuclear repulsion gradient              ... done (  0.0 sec)
HCore & Overlap gradient  (SHARK)       ... done (  0.0 sec)
Two-electron RIJ gradient terms         ... done (  0.2 sec)

-----------------------------------------------------------
MP2 COSX Grid Generation
-----------------------------------------------------------

General Integration Accuracy     IntAcc      ... 4.871
Radial Grid Type                 RadialGrid  ... OptM3 with GC (2021)
Angular Grid (max. ang.)         AngularGrid ... 4 (Lebedev-302)
Angular grid pruning method      GridPruning ... 4 (adaptive)
Weight generation scheme         WeightScheme... mBecke (2022)
Basis function cutoff            BFCut       ... 1.0000e-12
Integration weight cutoff        WCut        ... 1.0000e-14
Partially contracted basis set               ... on
Rotationally invariant grid construction     ... off
Angular grids for H and He will be reduced by one unit

Total number of grid points                  ...    82717
Total number of batches                      ...      651
Average number of points per batch           ...      127
Average number of grid points per atom       ...     5170
UseSFitting                                  ... on
Two-electron COSX gradient terms        ... 
Integration Timings:
Total Time                  =     2.4 sec
Basis fcn evaluation        =     0.0 sec
Density evaluation          =     0.0 sec
A evaluation                =     2.0 sec
A derivative evaluation     =     0.0 sec
S-fit derivative evaluation =     0.0 sec
anal. over. der. evaluation =     0.0 sec
num. over. der. evaluation  =     0.2 sec
K(P) evaluation             =     0.0 sec
finalize                    =     0.0 sec

done (  2.9 sec)
CPCM gradient                           ... done (  0.3 sec)
DFT XC gradient                         ... Exchange-correlation gradient    ... done
done (  0.4 sec)
Empirical dispersion gradient           ... 
-------------------
DISPERSION GRADIENT
-------------------

   1   C   :   -0.000252793   -0.000116569    0.000006092
   2   C   :    0.000389943   -0.000231142    0.000005776
   3   C   :    0.000162433   -0.000068745    0.000001436
   4   C   :   -0.000029536    0.000258070   -0.000009240
   5   C   :    0.000029186   -0.000080849    0.000002493
   6   C   :   -0.000223097    0.000126824   -0.000003572
   7   O   :    0.000014359   -0.000079332    0.000002718
   8   H   :   -0.000124356   -0.000025297    0.000001076
   9   H   :   -0.000103166   -0.000049520    0.000034053
  10   H   :   -0.000103069   -0.000052089   -0.000027953
  11   H   :   -0.000038696    0.000127670   -0.000006040
  12   H   :   -0.000009204    0.000128100   -0.000041575
  13   H   :   -0.000009843    0.000131615    0.000034303
  14   H   :    0.000117471    0.000006290    0.000041665
  15   H   :    0.000116643    0.000003395   -0.000043816
  16   H   :    0.000063725   -0.000078421    0.000002584

Difference to translation invariance:
           :    0.0000000000   -0.0000000000    0.0000000000

Difference to rotation invariance:
           :    0.0000000000   -0.0000000000   -0.0000000000

Norm of the Dispersion gradient    ...    0.0007758521
RMS gradient                       ...    0.0001119846
MAX gradient                       ...    0.0003899432
done (  0.0 sec)

-------
TIMINGS
-------

Total time                :    9.754 sec
Integral trafo            :    0.083 sec (  0.9%)
FC preparation            :    0.024 sec (  0.2%)
I/O of integrals          :    0.047 sec (  0.5%)
K(i,j) operators          :    0.023 sec (  0.2%)
T(i,j) pair energies      :    0.005 sec (  0.1%)
V**(-1/2)                 :    0.073 sec (  0.8%)
Gamma(ia|P)               :    0.021 sec (  0.2%)
Gamma-Trafo               :    0.011 sec (  0.1%)
D(virtual)                :    0.001 sec (  0.0%)
D(internal)               :    0.021 sec (  0.2%)
W(virtual)                :    0.002 sec (  0.0%)
W(internal)               :    0.026 sec (  0.3%)
L(virtual)                :    0.039 sec (  0.4%)
L(internal)               :    0.004 sec (  0.0%)
XC kernel                 :    0.014 sec (  0.1%)
G(D)                      :    0.752 sec (  7.7%)
G(Z)                      :    0.744 sec (  7.6%)
Z-vector solution         :    3.728 sec ( 38.2%)
3-index derivative        :    0.093 sec (  1.0%)
2-index derivative        :    0.028 sec (  0.3%)
Fock matrix gradient      :    3.847 sec ( 39.4%)


---------------------------------------
MP2 TOTAL ENERGY:     -308.506796246 Eh
---------------------------------------

The final MP2 gradient
  0:  -0.00013098   0.00027685  -0.00002286
  1:  -0.00006468   0.00006583   0.00015870
  2:   0.00017592  -0.00050308  -0.00013365
  3:  -0.00018758   0.00008888   0.00000733
  4:  -0.00010279   0.00016086  -0.00004758
  5:  -0.00086477  -0.00015152   0.00001354
  6:   0.00104575   0.00003871  -0.00000516
  7:  -0.00015317  -0.00012595   0.00002107
  8:   0.00008591   0.00006099   0.00009727
  9:   0.00011874   0.00001982  -0.00005962
 10:  -0.00000259   0.00002771  -0.00005381
 11:   0.00003046  -0.00002184   0.00001434
 12:  -0.00004170  -0.00004666   0.00005363
 13:   0.00011952   0.00008953  -0.00013361
 14:   0.00009739   0.00010494   0.00011011
 15:  -0.00011655  -0.00011575   0.00002721

-----------------------------------
NORM OF THE MP2 GRADIENT:  0.001603
-----------------------------------

Maximum memory used throughout the entire MP2-calculation: 30.7 MB


-------------------------------------------------------------------------------
                          DFT DISPERSION CORRECTION                            
                                                                               
                              DFTD3 V3.1  Rev 1                                
                          USING Becke-Johnson damping                          
-------------------------------------------------------------------------------
-------------------------   ----------------
Dispersion correction           -0.010131712
-------------------------   ----------------


-------------------------   --------------------
FINAL SINGLE POINT ENERGY      -308.516927958463
-------------------------   --------------------

------------------------------------------------------------------------------
                         ORCA GEOMETRY RELAXATION STEP
------------------------------------------------------------------------------

Reading the OPT-File                    .... done
Getting information on internals        .... done
Copying old internal coords+grads       .... done
Making the new internal coordinates     .... (2022 redundants) done
Validating the new internal coordinates .... (2022 redundants) done
Calculating the B-matrix                .... done
Calculating the G,G- and P matrices     .... done
Transforming gradient to internals      .... done
Projecting the internal gradient        .... done
Number of atoms                         ....  16
Number of internal coordinates          ....  72
Current Energy                          ....  -308.516927958 Eh
Current gradient norm                   ....     0.001602752 Eh/bohr
Maximum allowed component of the step   ....  0.300
Current trust radius                    ....  0.450
Updating the Hessian (BFGS)             .... done
Forming the augmented Hessian           .... done
Diagonalizing the augmented Hessian     .... done
Last element of RFO vector              ....  0.998684652
Lowest eigenvalues of augmented Hessian:
 -0.000009469  0.002372980  0.012608002  0.018726281  0.021555059
Length of the computed step             ....  0.051340973
The final length of the internal step   ....  0.051340973
Converting the step to Cartesian space:
 Initial RMS(Int)=    0.0060505917
Transforming coordinates:
 Iter   0:  RMS(Cart)=    0.0105237101 RMS(Int)=    0.0060499930
done
Storing new coordinates                 .... done
The predicted energy change is          ....    -0.000004747
Previously predicted energy change      ....    -0.000007173
Actually observed energy change         ....    -0.000009799
Ratio of predicted to observed change   ....     1.366055020
New trust radius                        ....     0.450000000

                                .--------------------.
          ----------------------|Geometry convergence|-------------------------
          Item                value                   Tolerance       Converged
          ---------------------------------------------------------------------
          Energy change      -0.0000097989            0.0000010000      NO
          RMS gradient        0.0001428657            0.0000300000      NO
          MAX gradient        0.0008243098            0.0001000000      NO
          RMS step            0.0060505917            0.0006000000      NO
          MAX step            0.0240797377            0.0010000000      NO
          ........................................................
          Max(Bonds)      0.0003      Max(Angles)    0.14
          Max(Dihed)        1.38      Max(Improp)    0.00
          ---------------------------------------------------------------------

The optimization has not yet converged - more geometry cycles are needed


    ---------------------------------------------------------------------------
                         Redundant Internal Coordinates
                            (Angstroem and degrees)

        Definition                    Value    dE/dq     Step     New-Value
    ----------------------------------------------------------------------------
     1. B(C   1,C   0)                1.4766  0.000044 -0.0002    1.4764   
     2. B(C   2,C   1)                1.3462 -0.000266  0.0003    1.3465   
     3. B(C   3,C   2)                1.4898  0.000100 -0.0001    1.4897   
     4. B(C   4,C   2)                1.4984 -0.000092  0.0003    1.4988   
     5. B(C   5,C   4)                1.4614  0.000220 -0.0000    1.4614   
     6. B(O   6,C   5)                1.2671 -0.000824  0.0001    1.2672   
     7. B(O   6,C   1)                1.4486  0.000149  0.0003    1.4489   
     8. B(H   7,C   0)                1.0952 -0.000021 -0.0000    1.0952   
     9. B(H   8,C   0)                1.0986  0.000016 -0.0000    1.0985   
    10. B(H   9,C   0)                1.0984  0.000010 -0.0000    1.0984   
    11. B(H  10,C   3)                1.0956 -0.000000 -0.0000    1.0956   
    12. B(H  11,C   3)                1.0993 -0.000010  0.0001    1.0994   
    13. B(H  12,C   3)                1.0996  0.000016 -0.0001    1.0995   
    14. B(H  13,C   4)                1.1082 -0.000011 -0.0000    1.1081   
    15. B(H  14,C   4)                1.1081 -0.000013 -0.0000    1.1081   
    16. B(H  15,C   5)                1.0945  0.000004  0.0000    1.0945   
    17. A(C   1,C   0,H   9)          110.62 -0.000213    0.00    110.62   
    18. A(C   1,C   0,H   8)          110.66 -0.000165   -0.01    110.66   
    19. A(H   7,C   0,H   8)          108.79 -0.000074    0.02    108.81   
    20. A(H   7,C   0,H   9)          108.84 -0.000033   -0.00    108.83   
    21. A(C   1,C   0,H   7)          109.38  0.000338    0.00    109.38   
    22. A(H   8,C   0,H   9)          108.51  0.000148   -0.01    108.50   
    23. A(C   2,C   1,O   6)          108.28 -0.000125   -0.01    108.27   
    24. A(C   0,C   1,O   6)          114.25  0.000194   -0.02    114.23   
    25. A(C   0,C   1,C   2)          137.46 -0.000068    0.03    137.49   
    26. A(C   1,C   2,C   4)          107.74  0.000124   -0.01    107.74   
    27. A(C   3,C   2,C   4)          123.91  0.000075    0.01    123.92   
    28. A(C   1,C   2,C   3)          128.35 -0.000200    0.00    128.35   
    29. A(H  11,C   3,H  12)          107.50  0.000059    0.02    107.51   
    30. A(H  10,C   3,H  12)          108.73 -0.000012    0.03    108.76   
    31. A(H  10,C   3,H  11)          108.81 -0.000006   -0.02    108.79   
    32. A(C   2,C   3,H  11)          110.16 -0.000026   -0.02    110.14   
    33. A(C   2,C   3,H  10)          111.47  0.000067   -0.01    111.46   
    34. A(C   2,C   3,H  12)          110.08 -0.000081    0.00    110.08   
    35. A(H  13,C   4,H  14)          104.78 -0.000173    0.09    104.87   
    36. A(C   5,C   4,H  14)          110.07  0.000143    0.00    110.07   
    37. A(C   2,C   4,H  14)          114.81  0.000084   -0.04    114.77   
    38. A(C   5,C   4,H  13)          110.00  0.000109   -0.01    109.99   
    39. A(C   2,C   4,H  13)          114.79  0.000093   -0.04    114.75   
    40. A(C   2,C   4,C   5)          102.43 -0.000234    0.01    102.43   
    41. A(O   6,C   5,H  15)          118.13 -0.000261    0.14    118.27   
    42. A(C   4,C   5,H  15)          130.38  0.000106   -0.14    130.24   
    43. A(C   4,C   5,O   6)          111.49  0.000155    0.00    111.49   
    44. A(C   1,O   6,C   5)          110.06  0.000080    0.01    110.07   
    45. D(C   2,C   1,C   0,H   8)   -119.05 -0.000019   -0.16   -119.21   
    46. D(C   2,C   1,C   0,H   7)      0.78  0.000002   -0.14      0.64   
    47. D(C   2,C   1,C   0,H   9)    120.65  0.000044   -0.14    120.51   
    48. D(O   6,C   1,C   0,H   8)     60.95  0.000002   -0.21     60.74   
    49. D(O   6,C   1,C   0,H   7)   -179.21  0.000023   -0.19   -179.40   
    50. D(C   3,C   2,C   1,C   0)      0.29  0.000029   -0.17      0.12   
    51. D(C   3,C   2,C   1,O   6)   -179.71  0.000009   -0.13   -179.84   
    52. D(C   4,C   2,C   1,O   6)     -0.06  0.000000    0.02     -0.03   
    53. D(C   4,C   2,C   1,C   0)    179.95  0.000020   -0.02    179.93   
    54. D(H  12,C   3,C   2,C   1)    118.43 -0.000081    1.37    119.80   
    55. D(H  11,C   3,C   2,C   4)     57.20 -0.000064    1.21     58.40   
    56. D(H  11,C   3,C   2,C   1)   -123.20 -0.000074    1.38   -121.82   
    57. D(H  10,C   3,C   2,C   4)    178.09 -0.000045    1.16    179.25   
    58. D(H  10,C   3,C   2,C   1)     -2.30 -0.000055    1.33     -0.97   
    59. D(C   5,C   4,C   2,C   1)      0.05 -0.000002   -0.02      0.03   
    60. D(H  14,C   4,C   2,C   1)    119.32  0.000062   -0.03    119.29   
    61. D(H  13,C   4,C   2,C   3)     60.54 -0.000040    0.16     60.70   
    62. D(H  13,C   4,C   2,C   1)   -119.14 -0.000030    0.01   -119.12   
    63. D(C   5,C   4,C   2,C   3)    179.72 -0.000012    0.12    179.85   
    64. D(H  15,C   5,C   4,H  13)    -57.50  0.000026   -0.05    -57.54   
    65. D(H  15,C   5,C   4,C   2)   -179.98 -0.000003    0.01   -179.98   
    66. D(O   6,C   5,C   4,H  14)   -122.56 -0.000031    0.05   -122.52   
    67. D(O   6,C   5,C   4,H  13)    122.47  0.000033   -0.05    122.42   
    68. D(O   6,C   5,C   4,C   2)     -0.02  0.000004    0.00     -0.01   
    69. D(C   1,O   6,C   5,H  15)    179.96  0.000002    0.01    179.96   
    70. D(C   1,O   6,C   5,C   4)     -0.02 -0.000004    0.01     -0.01   
    71. D(C   5,O   6,C   1,C   2)      0.05  0.000003   -0.02      0.02   
    72. D(C   5,O   6,C   1,C   0)   -179.96 -0.000013    0.01   -179.94   
    ----------------------------------------------------------------------------

Geometry step timings:
Preparation and reading OPT file:      0.001 s (11.086 %)
Internal coordinates            :      0.000 s ( 0.434 %)
B/P matrices and projection     :      0.001 s (10.330 %)
Hessian update/contruction      :      0.000 s ( 4.451 %)
Making the step                 :      0.001 s ( 8.987 %)
Converting the step to Cartesian:      0.000 s ( 0.952 %)
Storing new data                :      0.000 s ( 0.476 %)
Checking convergence            :      0.000 s ( 0.266 %)
Final printing                  :      0.005 s (63.004 %)
Total time                      :      0.007 s

Time for energy+gradient        :     70.880 s
Time for complete geometry iter :     71.609 s

         *************************************************************
         *                GEOMETRY OPTIMIZATION CYCLE   9            *
         *************************************************************
---------------------------------
CARTESIAN COORDINATES (ANGSTROEM)
---------------------------------
  C      0.967398   -0.088707   -0.033512
  C      2.417577    0.187878   -0.053079
  C      3.221764    1.266847   -0.098447
  C      2.836830    2.705079   -0.147181
  C      4.639378    0.780465   -0.087522
  C      4.473777   -0.670477   -0.032111
  O      3.249675   -0.997594   -0.013189
  H      0.416539    0.856870   -0.076847
  H      0.686673   -0.620333    0.885924
  H      0.679728   -0.706499   -0.894990
  H      1.748302    2.828492   -0.160112
  H      3.257661    3.179288   -1.045328
  H      3.242304    3.234182    0.727176
  H      5.241780    1.126244    0.775894
  H      5.233543    1.061569   -0.979576
  H      5.223730   -1.467284   -0.005706

----------------------------
CARTESIAN COORDINATES (A.U.)
----------------------------
  NO LB      ZA    FRAG     MASS         X           Y           Z
   0 C     6.0000    0    12.011    1.828118   -0.167632   -0.063328
   1 C     6.0000    0    12.011    4.568558    0.355039   -0.100304
   2 C     6.0000    0    12.011    6.088252    2.393994   -0.186038
   3 C     6.0000    0    12.011    5.360831    5.111859   -0.278132
   4 C     6.0000    0    12.011    8.767154    1.474866   -0.165392
   5 C     6.0000    0    12.011    8.454213   -1.267019   -0.060682
   6 O     8.0000    0    15.999    6.140996   -1.885180   -0.024923
   7 H     1.0000    0     1.008    0.787145    1.619250   -0.145219
   8 H     1.0000    0     1.008    1.297624   -1.172259    1.674153
   9 H     1.0000    0     1.008    1.284501   -1.335089   -1.691287
  10 H     1.0000    0     1.008    3.303812    5.345076   -0.302568
  11 H     1.0000    0     1.008    6.156088    6.007984   -1.975383
  12 H     1.0000    0     1.008    6.127067    6.111718    1.374163
  13 H     1.0000    0     1.008    9.905528    2.128292    1.466228
  14 H     1.0000    0     1.008    9.889963    2.006075   -1.851131
  15 H     1.0000    0     1.008    9.871419   -2.772765   -0.010783

--------------------------------
INTERNAL COORDINATES (ANGSTROEM)
--------------------------------
 C      0   0   0     0.000000000000     0.00000000     0.00000000
 C      1   0   0     1.476448513124     0.00000000     0.00000000
 C      2   1   0     1.346457725237   137.49319059     0.00000000
 C      3   2   1     1.489651278498   128.34864480     0.11984898
 C      3   2   1     1.498771590422   107.73552363   179.92653533
 C      5   3   2     1.461413237585   102.43264110     0.02800102
 O      6   5   3     1.267197061905   111.48890443     0.00000000
 H      1   2   3     1.095189617849   109.37603122     0.64210369
 H      1   2   3     1.098541673157   110.65533938   240.78593316
 H      1   2   3     1.098437848418   110.62175455   120.50923102
 H      4   3   2     1.095577953686   111.46218804   359.03100071
[truncated: 301,460 more chars]
