# Supplementary material for: Bro̷nsted Acid-Catalyzed Reduction of Furans
Source: J Am Chem Soc. 2025 Feb 19;147(9):7932–8. doi: 10.1021/jacs.4c18485 (PMC11887439; doi:10.1021/jacs.4c18485)
Supplement: Supplementary file 2 — ja4c18485_si_002.zip [file ja4c18485_si_002.zip › AllCoordinates/23-Dimethyl-Furan/2_4/calc.xyz]

16
Coordinates from ORCA-job calc E -308.516937087645
  C           0.96764989593882     -0.08982664373659     -0.03568586923595
  C           2.41790859705662      0.18734294251672     -0.05374837227879
  C           3.22119272003114      1.26705082867197     -0.09667998587839
  C           2.83729084456660      2.70534690392374     -0.14754941341440
  C           4.63873848214365      0.78093943399061     -0.08448448529120
  C           4.47426823660674     -0.66981543522023     -0.03080529420892
  O           3.24954710706500     -0.99755455094754     -0.01393868931400
  H           0.41846894780094      0.85711743971075     -0.07344774204572
  H           0.68606720742108     -0.62664705301372      0.88043103967950
  H           0.67820707729878     -0.70230550261535     -0.90035633231506
  H           1.74876861489794      2.82985941069067     -0.14348155424856
  H           3.24361817625093      3.17370475500093     -1.05552782493798
  H           3.25763778999259      3.24015973861356      0.71616738102642
  H           5.23959288205661      1.12552082913935      0.78056009590778
  H           5.23394515108882      1.06208704930340     -0.97593336903056
  H           5.22375799238371     -1.46695975542829     -0.00412646461417
