# Supplementary material for: Bro̷nsted Acid-Catalyzed Reduction of Furans
Source: J Am Chem Soc. 2025 Feb 19;147(9):7932–8. doi: 10.1021/jacs.4c18485 (PMC11887439; doi:10.1021/jacs.4c18485)
Supplement: Supplementary file 2 — ja4c18485_si_002.zip [file ja4c18485_si_002.zip › AllCoordinates/23-Dimethyl-Furan/2_4/SP/calc.mpi8.out]

! Job execution by suborca V 10.00 !
Job started from head1.mpi-muelheim.mpg.de, running /hsnfs/software/orca/orca_stable_directory/orca_stable_20240818/orca on xe30th88.mpi-muelheim.mpg.de in /usr/scratch/frank/calc__9295313 (/bin/ksh)
Job execution start: Sun Aug 18 13:01:08 CEST 2024
Shared library path: /hsnfs/software/openmpi-4.1.0/lib:/hsnfs/software/orca/orca_stable_directory/orca_stable_20240818:/hsnfs/software/themis/llvm-14.0.1/lib::/hsnfs/software/cfour-2.1/lib:/hsnfs/software/orca/orca_stable:/usr/users/openmpi-2.0.4/lib:/opt/intel/lib/intel64:/opt/intel/mkl/lib/intel64
SLURM Job ID is: 9295313
SLURM_JOB_NODELIST: xe30th88
Maxcore enforced by SLURM: 9600 MB per core
Expanded nodelist (1 nodes):
xe30th88

                                 *****************
                                 * O   R   C   A *
                                 *****************

                                            #,                                       
                                            ###                                      
                                            ####                                     
                                            #####                                    
                                            ######                                   
                                           ########,                                 
                                     ,,################,,,,,                         
                               ,,#################################,,                 
                          ,,##########################################,,             
                       ,#########################################, ''#####,          
                    ,#############################################,,   '####,        
                  ,##################################################,,,,####,       
                ,###########''''           ''''###############################       
              ,#####''   ,,,,##########,,,,          '''####'''          '####       
            ,##' ,,,,###########################,,,                        '##       
           ' ,,###''''                  '''############,,,                           
         ,,##''                                '''############,,,,        ,,,,,,###''
      ,#''                                            '''#######################'''  
     '                                                          ''''####''''         
             ,#######,   #######,   ,#######,      ##                                
            ,#'     '#,  ##    ##  ,#'     '#,    #''#        ,####,   ,####,        
            ##       ##  ##   ,#'  ##            #'  '#       #'       #'  '#        
            ##       ##  #######   ##           ,######,      #####,   #    #        
            '#,     ,#'  ##    ##  '#,     ,#' ,#      #,     #,   #   #,  ,#        
             '#######'   ##     ##  '#######'  #'      '#     '####' # '####'        


                #########################################################
                #                        -***-                          #
                #          Department of theory and spectroscopy        #
                #                                                       #
                #                      Frank Neese                      #
                #                                                       #
                #     Directorship, Architecture, Infrastructure        #
                #                    SHARK, DRIVERS                     #
                #        Core code/Algorithms in most modules           #
                #                                                       #
                #        Max Planck Institute fuer Kohlenforschung      #
                #                Kaiser Wilhelm Platz 1                 #
                #                 D-45470 Muelheim/Ruhr                 #
                #                      Germany                          #
                #                                                       #
                #                  All rights reserved                  #
                #                        -***-                          #
                #########################################################


                         Program Version 6.0.x  -   STABLE   -
                                (GIT: $c601ac21$)
                ($2024-08-14 11:52:48 +0200 $)

                         (BUILD: $Sun 18 Aug 2024 01:04:00 AM CEST$)


 With contributions from (in alphabetic order):
   Daniel Aravena         : Magnetic Suceptibility
   Michael Atanasov       : Ab Initio Ligand Field Theory (pilot matlab implementation)
   Alexander A. Auer      : GIAO ZORA, VPT2 properties, NMR spectrum
   Ute Becker             : All parallelization in ORCA, NUMFREQ, NUMCALC
   Giovanni Bistoni       : ED, misc. LED, open-shell LED, HFLD
   Martin Brehm           : Molecular dynamics
   Dmytro Bykov           : pre 5.0 version of the SCF Hessian
   Marcos Casanova-Páez   : Triplet and SCS-CIS(D). UHF-(DLPNO)-IP/EA/STEOM-CCSD. UHF-CVS-IP/STEOM-CCSD
   Vijay G. Chilkuri      : MRCI spin determinant printing, contributions to CSF-ICE
   Pauline Colinet        : FMM embedding
   Dipayan Datta          : RHF DLPNO-CCSD density
   Achintya Kumar Dutta   : EOM-CC, STEOM-CC
   Nicolas Foglia         : Exact transition moments, OPA infrastructure, MCD improvements
   Dmitry Ganyushin       : Spin-Orbit,Spin-Spin,Magnetic field MRCI
   Miquel Garcia          : C-PCM and meta-GGA Hessian, CCSD/C-PCM, Gaussian charge scheme
   Tiago L. C. Gouveia    : GS-ROHF, GS-ROCIS
   Yang Guo               : DLPNO-NEVPT2, F12-NEVPT2, CIM, IAO-localization
   Andreas Hansen         : Spin unrestricted coupled pair/coupled cluster methods
   Ingolf Harden          : AUTO-CI MPn and infrastructure 
   Benjamin Helmich-Paris : MC-RPA, TRAH-(SCF,CASSCF), AVAS, COSX integrals, SCF dyn. polar.
   Lee Huntington         : MR-EOM, pCC
   Robert Izsak           : Overlap fitted RIJCOSX, COSX-SCS-MP3, EOM
   Riya Kayal             : Wick's Theorem for AUTO-CI, AUTO-CI UHF-CCSDT
   Emily Kempfer          : AUTO-CI, RHF CISDT and CCSDT
   Christian Kollmar      : KDIIS, OOCD, Brueckner-CCSD(T), CCSD density, CASPT2, CASPT2-K, improved NEVPT2
   Axel Koslowski         : Symmetry handling
   Simone Kossmann        : Meta GGA functionals, TD-DFT gradient, OOMP2, (MP2 Hessian; deprecated post 5.0)
   Lucas Lang             : DCDCAS
   Marvin Lechner         : AUTO-CI (C++ implementation), FIC-MRCC
   Spencer Leger          : CASSCF response
   Dagmar Lenk            : GEPOL surface, SMD, ORCA-2-JSON
   Dimitrios Liakos       : Extrapolation schemes; Compound Job, initial MDCI parallelization
   Dimitrios Manganas     : Further ROCIS development; embedding schemes. LFT, Crystal Embedding
   Dimitrios Pantazis     : SARC Basis sets
   Anastasios Papadopoulos: AUTO-CI, single reference methods and gradients
   Taras Petrenko         : pre 6.0 DFT Hessian and TD-DFT gradient, (ASA, deprecated), ECA, 1-Electron XAS/XES, NRVS
   Peter Pinski           : DLPNO-MP2, DLPNO-MP2 Gradient
   Christoph Reimann      : Effective Core Potentials
   Marius Retegan         : Local ZFS, SOC
   Christoph Riplinger    : Optimizer, TS searches, QM/MM, DLPNO-CCSD(T), (RO)-DLPNO pert. Triples
   Michael Roemelt        : Original ROCIS implementation
   Masaaki Saitow         : Open-shell DLPNO-CCSD energy and density
   Barbara Sandhoefer     : DKH picture change effects
   Kantharuban Sivalingam : CASSCF convergence/infrastructure, NEVPT2 and variants, FIC-MRCI
   Bernardo de Souza      : ESD, SOC TD-DFT
   Georgi Stoychev        : AutoAux, RI-MP2 NMR, DLPNO-MP2 response, X2C
   Van Anh Tran           : RI-MP2 g-tensors
   Willem Van den Heuvel  : Paramagnetic NMR
   Zikuan Wang            : NOTCH, Electric field optimization 
   Frank Wennmohs         : Technical directorship and infrastructure
   Hang Xu                : AUTO-CI-Response properties 


 We gratefully acknowledge several colleagues who have allowed us to
 interface, adapt or use parts of their codes:
   Stefan Grimme, W. Hujo, H. Kruse, P. Pracht,  : VdW corrections, initial TS optimization,
                  C. Bannwarth, S. Ehlert,         DFT functionals, gCP, sTDA/sTD-DF
                  L. Wittmann, M. Mueller
   Ed Valeev, F. Pavosevic, A. Kumar             : LibInt (2-el integral package), F12 methods
   Garnet Chan, S. Sharma, J. Yang, R. Olivares  : DMRG
   Ulf Ekstrom                                   : XCFun DFT Library
   Mihaly Kallay                                 : mrcc  (arbitrary order and MRCC methods)
   Frank Weinhold                                : gennbo (NPA and NBO analysis)
   Simon Mueller                                 : openCOSMO-RS
   Christopher J. Cramer and Donald G. Truhlar   : smd solvation model
   Lars Goerigk                                  : TD-DFT with DH, B97 family of functionals
   V. Asgeirsson, H. Jonsson                     : NEB implementation
   FAccTs GmbH                                   : IRC, NEB, NEB-TS, DLPNO-Multilevel, CI-OPT
                                                   MM, QMMM, 2- and 3-layer-ONIOM, Crystal-QMMM,
                                                   LR-CPCM, SF, NACMEs, symmetry and pop. for TD-DFT,
                                                   nearIR, NL-DFT gradient (VV10), updates on ESD,
                                                   ML-optimized integration grids, MBIS, APM,
                                                   GOAT, DOCKER, SOLVATOR, interface openCOSMO-RS
   S Lehtola, MJT Oliveira, MAL Marques          : LibXC Library
   Liviu Ungur et al                             : ANISO software


 Your calculation uses the libint2 library for the computation of 2-el integrals
 For citations please refer to: http://libint.valeyev.net

 Your ORCA version has been built with support for libXC version: 6.2.2
 For citations please refer to: https://libxc.gitlab.io

 This ORCA versions uses:
   CBLAS   interface :  Fast vector & matrix operations
   LAPACKE interface :  Fast linear algebra routines
   SCALAPACK package :  Parallel linear algebra routines
   Shared memory     :  Shared parallel matrices
   BLAS/LAPACK       :  OpenBLAS 0.3.26  USE64BITINT DYNAMIC_ARCH NO_AFFINITY Haswell SINGLE_THREADED
        Core in use  :  Haswell
   Copyright (c) 2011-2014, The OpenBLAS Project


NOTE: MaxCore=8000 MB was set to SCF,MP2,MDCI,CIPSI,MRCI and CIS
      => If you want to overwrite this, your respective input block should be placed after the MaxCore statement


***************************************
The coordinates will be read from file: calc.xyz
***************************************


================================================================================

----- Orbital basis set information -----
Your calculation utilizes the basis: def2-TZVPP
   F. Weigend and R. Ahlrichs, Phys. Chem. Chem. Phys. 7, 3297 (2005).

----- AuxC basis set information -----
Your calculation utilizes the auxiliary basis: def2-TZVPP/C
  H-La, Hf-Rn : A. Hellweg, C. Hattig, S. Hofener and W. Klopper, Theor. Chem. Acc. 117, 587 (2007).
        Ce-Lu : J. Chmela and M. E. Harding, Mol. Phys. (2018).

================================================================================
                                        WARNINGS
                       Please study these warnings very carefully!
================================================================================


WARNING: Post HF methods need fully converged wavefunctions
  ===> : Setting SCFConvForced true
         You can overwrite this default with %scf ConvForced false 


WARNING: MDCI localization with Augmented Hessian Foster-Boys
  ===> : Switching off randomization!

================================================================================
                                       INPUT FILE
================================================================================
NAME = calc.inp
|  1> ! DLPNO-CCSD(T) def2-TZVPP def2-TZVPP/C
|  2> 
|  3> %cpcm
|  4> epsilon 16.7                    # Dielectric constant
|  5> refrac 1.275
|  6> SURFACETYPE VDW_GAUSSIAN
|  7> end
|  8> 
|  9> %PAL NPROCS 8 END
| 10> 
| 11> %maxcore 8000
| 12> 
| 13> * xyzfile 1 1 calc.xyz 
| 14> 
| 15>                          ****END OF INPUT****
================================================================================

                       ****************************
                       * Single Point Calculation *
                       ****************************

---------------------------------
CARTESIAN COORDINATES (ANGSTROEM)
---------------------------------
  C      0.967650   -0.089827   -0.035686
  C      2.417909    0.187343   -0.053748
  C      3.221193    1.267051   -0.096680
  C      2.837291    2.705347   -0.147549
  C      4.638738    0.780939   -0.084484
  C      4.474268   -0.669815   -0.030805
  O      3.249547   -0.997555   -0.013939
  H      0.418469    0.857117   -0.073448
  H      0.686067   -0.626647    0.880431
  H      0.678207   -0.702306   -0.900356
  H      1.748769    2.829859   -0.143482
  H      3.243618    3.173705   -1.055528
  H      3.257638    3.240160    0.716167
  H      5.239593    1.125521    0.780560
  H      5.233945    1.062087   -0.975933
  H      5.223758   -1.466960   -0.004126

----------------------------
CARTESIAN COORDINATES (A.U.)
----------------------------
  NO LB      ZA    FRAG     MASS         X           Y           Z
   0 C     6.0000    0    12.011    1.828593   -0.169748   -0.067437
   1 C     6.0000    0    12.011    4.569185    0.354027   -0.101570
   2 C     6.0000    0    12.011    6.087172    2.394379   -0.182699
   3 C     6.0000    0    12.011    5.361703    5.112365   -0.278828
   4 C     6.0000    0    12.011    8.765945    1.475762   -0.159653
   5 C     6.0000    0    12.011    8.455142   -1.265768   -0.058214
   6 O     8.0000    0    15.999    6.140754   -1.885105   -0.026340
   7 H     1.0000    0     1.008    0.790792    1.619717   -0.138796
   8 H     1.0000    0     1.008    1.296479   -1.184191    1.663774
   9 H     1.0000    0     1.008    1.281626   -1.327165   -1.701427
  10 H     1.0000    0     1.008    3.304694    5.347659   -0.271141
  11 H     1.0000    0     1.008    6.129550    5.997433   -1.994659
  12 H     1.0000    0     1.008    6.156043    6.123015    1.353360
  13 H     1.0000    0     1.008    9.901396    2.126926    1.475045
  14 H     1.0000    0     1.008    9.890723    2.007054   -1.844247
  15 H     1.0000    0     1.008    9.871472   -2.772152   -0.007798

--------------------------------
INTERNAL COORDINATES (ANGSTROEM)
--------------------------------
 C      0   0   0     0.000000000000     0.00000000     0.00000000
 C      1   0   0     1.476617599017     0.00000000     0.00000000
 C      2   1   0     1.346431440919   137.46498643     0.00000000
 C      3   2   1     1.489518025647   128.43676636   359.90629610
 C      3   2   1     1.498629042144   107.69498763   179.88219840
 C      5   3   2     1.461034430724   102.46874823     0.00000000
 O      6   5   3     1.267927149123   111.46232757     0.00000000
 H      1   2   3     1.095321309028   109.25286222     0.39898670
 H      1   2   3     1.098514976270   110.71278644   240.56318398
 H      1   2   3     1.098436392131   110.72203960   120.24733731
 H      4   3   2     1.095627927858   111.44907529     0.21809273
 H      4   3   2     1.099493416502   110.13796845   239.39764683
 H      4   3   2     1.099419402993   110.14216539   121.02903462
 H      5   3   2     1.108180705138   114.73075637   240.90426765
 H      5   3   2     1.108149842157   114.78501028   119.21211660
 H      6   5   3     1.094479657738   130.31694388   180.03337596

---------------------------
INTERNAL COORDINATES (A.U.)
---------------------------
 C      0   0   0     0.000000000000     0.00000000     0.00000000
 C      1   0   0     2.790402866671     0.00000000     0.00000000
 C      2   1   0     2.544386681438   137.46498643     0.00000000
 C      3   2   1     2.814781140012   128.43676636   359.90629610
 C      3   2   1     2.831998465992   107.69498763   179.88219840
 C      5   3   2     2.760954946298   102.46874823     0.00000000
 O      6   5   3     2.396035069607   111.46232757     0.00000000
 H      1   2   3     2.069857302712   109.25286222     0.39898670
 H      1   2   3     2.075892459162   110.71278644   240.56318398
 H      1   2   3     2.075743956660   110.72203960   120.24733731
 H      4   3   2     2.070436728327   111.44907529     0.21809273
 H      4   3   2     2.077741443239   110.13796845   239.39764683
 H      4   3   2     2.077601577976   110.14216539   121.02903462
 H      5   3   2     2.094158039606   114.73075637   240.90426765
 H      5   3   2     2.094099717025   114.78501028   119.21211660
 H      6   5   3     2.068266812273   130.31694388   180.03337596

---------------------
BASIS SET INFORMATION
---------------------
There are 3 groups of distinct atoms

 Group   1 Type C   : 11s6p2d1f contracted to 5s3p2d1f pattern {62111/411/11/1}
 Group   2 Type O   : 11s6p2d1f contracted to 5s3p2d1f pattern {62111/411/11/1}
 Group   3 Type H   : 5s2p1d contracted to 3s2p1d pattern {311/11/1}

Atom   0C    basis set group =>   1
Atom   1C    basis set group =>   1
Atom   2C    basis set group =>   1
Atom   3C    basis set group =>   1
Atom   4C    basis set group =>   1
Atom   5C    basis set group =>   1
Atom   6O    basis set group =>   2
Atom   7H    basis set group =>   3
Atom   8H    basis set group =>   3
Atom   9H    basis set group =>   3
Atom  10H    basis set group =>   3
Atom  11H    basis set group =>   3
Atom  12H    basis set group =>   3
Atom  13H    basis set group =>   3
Atom  14H    basis set group =>   3
Atom  15H    basis set group =>   3
---------------------------------
AUXILIARY/C BASIS SET INFORMATION
---------------------------------
There are 3 groups of distinct atoms

 Group   1 Type C   : 8s6p5d3f1g contracted to 8s6p4d3f1g pattern {11111111/111111/2111/111/1}
 Group   2 Type O   : 8s6p5d3f1g contracted to 8s6p4d3f1g pattern {11111111/111111/2111/111/1}
 Group   3 Type H   : 4s3p2d1f contracted to 4s3p2d1f pattern {1111/111/11/1}

Atom   0C    basis set group =>   1
Atom   1C    basis set group =>   1
Atom   2C    basis set group =>   1
Atom   3C    basis set group =>   1
Atom   4C    basis set group =>   1
Atom   5C    basis set group =>   1
Atom   6O    basis set group =>   2
Atom   7H    basis set group =>   3
Atom   8H    basis set group =>   3
Atom   9H    basis set group =>   3
Atom  10H    basis set group =>   3
Atom  11H    basis set group =>   3
Atom  12H    basis set group =>   3
Atom  13H    basis set group =>   3
Atom  14H    basis set group =>   3
Atom  15H    basis set group =>   3


           ************************************************************
           *        Program running with 8 parallel MPI-processes     *
           *              working on a common directory               *
           ************************************************************
------------------------------------------------------------------------------
                             ORCA STARTUP CALCULATIONS
------------------------------------------------------------------------------
------------------------------------------------------------------------------
                   ___                                                        
                  /   \      - P O W E R E D   B Y -                         
                 /     \                                                     
                 |  |  |   _    _      __       _____    __    __             
                 |  |  |  | |  | |    /  \     |  _  \  |  |  /  |          
                  \  \/   | |  | |   /    \    | | | |  |  | /  /          
                 / \  \   | |__| |  /  /\  \   | |_| |  |  |/  /          
                |  |  |   |  __  | /  /__\  \  |    /   |      \           
                |  |  |   | |  | | |   __   |  |    \   |  |\   \          
                \     /   | |  | | |  |  |  |  | |\  \  |  | \   \       
                 \___/    |_|  |_| |__|  |__|  |_| \__\ |__|  \__/        
                                                                              
                      - O R C A' S   B I G   F R I E N D -                    
                                      &                                       
                       - I N T E G R A L  F E E D E R -                       
                                                                              
 v1 FN, 2020, v2 2021, v3 2022-2024                                           
------------------------------------------------------------------------------


----------------------
SHARK INTEGRAL PACKAGE
----------------------

Number of atoms                             ...     16
Number of basis functions                   ...    343
Number of shells                            ...    131
Maximum angular momentum                    ...      3
Integral batch strategy                     ... SHARK/LIBINT Hybrid
RI-J (if used) integral strategy            ... SPLIT-RIJ (Revised 2003 algorithm where possible)
Printlevel                                  ...      1
Contraction scheme used                     ... SEGMENTED contraction
Prescreening option                         ... SCHWARTZ
   Thresh                                   ... 1.000e-10
   Tcut                                     ... 1.000e-11
   Tpresel                                  ... 1.000e-11 
Coulomb Range Separation                    ... NOT USED
Exchange Range Separation                   ... NOT USED
Multipole approximations                    ... NOT USED
Finite Nucleus Model                        ... NOT USED
CABS basis                                  ... NOT available
Auxiliary Coulomb fitting basis             ... NOT available
Auxiliary J/K fitting basis                 ... NOT available
Auxiliary Correlation fitting basis         ... AVAILABLE
   # of basis functions in Aux-C            ...    802
   # of shells in Aux-C                     ...    244
   Maximum angular momentum in Aux-C        ...      4
Auxiliary 'external' fitting basis          ... NOT available

Checking pre-screening integrals            ... done (  0.0 sec) Dimension = 131
Check shell pair data                       ... done (  0.0 sec)
Shell pair information
Shell pair cut-off parameter TPreSel        ...   1.0e-11
Total number of shell pairs                 ...      8646
Shell pairs after pre-screening             ...      7898
Total number of primitive shell pairs       ...     22759
Primitive shell pairs kept                  ...     16265
          la=0 lb=0:   1760 shell pairs
          la=1 lb=0:   2221 shell pairs
          la=1 lb=1:    725 shell pairs
          la=2 lb=0:   1273 shell pairs
          la=2 lb=1:    822 shell pairs
          la=2 lb=2:    241 shell pairs
          la=3 lb=0:    409 shell pairs
          la=3 lb=1:    262 shell pairs
          la=3 lb=2:    157 shell pairs
          la=3 lb=3:     28 shell pairs

Calculating one electron integrals          ... done (  0.0 sec)
Calculating RI/C V-Matrix + Cholesky decomp.... done (  0.0 sec)
Calculating Nuclear repulsion               ... done (  0.0 sec) ENN=    301.320395757377 Eh

Diagonalization of the overlap matrix:
Smallest eigenvalue                        ... 3.359e-05
Time for diagonalization                   ...    0.015 sec
Threshold for overlap eigenvalues          ... 1.000e-07
Number of eigenvalues below threshold      ... 0
Time for construction of square roots      ...    0.017 sec
Total time needed                          ...    0.033 sec

-------------------
DFT GRID GENERATION
-------------------

General Integration Accuracy     IntAcc      ... 4.388
Radial Grid Type                 RadialGrid  ... OptM3 with GC (2021)
Angular Grid (max. ang.)         AngularGrid ... 4 (Lebedev-302)
Angular grid pruning method      GridPruning ... 4 (adaptive)
Weight generation scheme         WeightScheme... mBecke (2022)
Basis function cutoff            BFCut       ... 1.0000e-10
Integration weight cutoff        WCut        ... 1.0000e-14
Partially contracted basis set               ... off
Rotationally invariant grid construction     ... off
Angular grids for H and He will be reduced by one unit

Total number of grid points                  ...    71122
Total number of batches                      ...     1118
Average number of points per batch           ...       63
Average number of grid points per atom       ...     4445
Initializing property integral containers    ... done (  0.0 sec)

SHARK setup successfully completed in   0.6 seconds

Maximum memory used throughout the entire STARTUP-calculation: 26.8 MB


           ************************************************************
           *        Program running with 8 parallel MPI-processes     *
           *              working on a common directory               *
           ************************************************************
-------------------------------------------------------------------------------
                                 ORCA GUESS
                   Start orbitals & Density for SCF / CASSCF
-------------------------------------------------------------------------------

------------
SCF SETTINGS
------------
Hamiltonian:
 Ab initio Hamiltonian  Method          .... Hartree-Fock(GTOs)


General Settings:
 Integral files         IntName         .... calc
 Hartree-Fock type      HFTyp           .... RHF
 Total Charge           Charge          ....    1
 Multiplicity           Mult            ....    1
 Number of Electrons    NEL             ....   52
 Basis Dimension        Dim             ....  343
 Nuclear Repulsion      ENuc            ....    301.3203957574 Eh

Convergence Acceleration:
 AO-DIIS                CNVDIIS         .... on
   Start iteration      DIISMaxIt       ....    12
   Startup error        DIISStart       ....  0.200000
   # of expansion vecs  DIISMaxEq       ....     5
   Bias factor          DIISBfac        ....   1.050
   Max. coefficient     DIISMaxC        ....  10.000
 MO-DIIS                CNVKDIIS        .... off
 Trust-Rad. Augm. Hess. CNVTRAH         .... auto
   Auto Start mean grad. ratio tolernc. ....  1.125000
   Auto Start start iteration           ....    50
   Auto Start num. interpolation iter.  ....    10
   Max. Number of Micro iterations      ....    24
   Max. Number of Macro iterations      .... Maxiter - #DIIS iter
   Number of Davidson start vectors     ....     2
   Converg. threshold    (grad. norm)   ....   5.000e-05
   Grad. Scal. Fac. for Micro threshold ....   0.100
   Minimum threshold for Micro iter.    ....   1.000e-02
   NR start threshold (gradient norm)   ....   1.000e-04
   Initial trust radius                 ....   0.400
   Minimum AH scaling param. (alpha)    ....   1.000
   Maximum AH scaling param. (alpha)    .... 1000.000
   Quad. conv. algorithm                .... NR
   White noise on init. David. guess    .... on
   Maximum white noise                  ....   0.010
   Pseudo random numbers                .... off
   Inactive MOs                         .... canonical
   Orbital update algorithm             .... Taylor
   Preconditioner                       .... Diag
   Full preconditioner red. dimension   ....   250
 SOSCF                  CNVSOSCF        .... on
   Start iteration      SOSCFMaxIt      ....   150
   Startup grad/error   SOSCFStart      ....  0.003300
   Hessian update       SOSCFHessUp     .... L-BFGS
 Level Shifting         CNVShift        .... on
   Level shift para.    LevelShift      ....    0.2500
   Turn off err/grad.   ShiftErr        ....    0.0010
 Zerner damping         CNVZerner       .... off
 Static damping         CNVDamp         .... on
   Fraction old density DampFac         ....    0.7000
   Max. Damping (<1)    DampMax         ....    0.9800
   Min. Damping (>=0)   DampMin         ....    0.0000
   Turn off err/grad.   DampErr         ....    0.1000

SCF Procedure:
 Maximum # iterations   MaxIter         ....   125
 SCF integral mode      SCFMode         .... Direct
   Integral package                     .... SHARK and LIBINT hybrid scheme
 Reset frequency        DirectResetFreq ....    20
 Integral Threshold     Thresh          ....  1.000e-10 Eh
 Primitive CutOff       TCut            ....  1.000e-11 Eh

Convergence Tolerance:
 Convergence Check Mode ConvCheckMode   .... Total+1el-Energy
 Convergence forced     ConvForced      .... 1
 Energy Change          TolE            ....  1.000e-06 Eh
 1-El. energy change                    ....  1.000e-03 Eh
 Orbital Gradient       TolG            ....  5.000e-05
 Orbital Rotation angle TolX            ....  5.000e-05
 DIIS Error             TolErr          ....  1.000e-06

------------------------------
INITIAL GUESS: MODEL POTENTIAL
------------------------------
Loading Hartree-Fock densities                     ... done
Calculating cut-offs                               ... done
Initializing the effective Hamiltonian             ... done
Setting up the integral package (SHARK)            ... done
Starting the Coulomb interaction                   ... done (   0.1 sec)
Making the grid                                    ... done (   0.1 sec)
Mapping shells                                     ... done
Starting the XC term evaluation                    ... done (   0.0 sec)
Transforming the Hamiltonian                       ... done (   0.0 sec)
Diagonalizing the Hamiltonian                      ... done (   0.0 sec)
Back transforming the eigenvectors                 ... done (   0.0 sec)
Now organizing SCF variables                       ... done
                      ------------------
                      INITIAL GUESS DONE (   0.2 sec)
                      ------------------
             **** ENERGY FILE WAS UPDATED (calc.en.tmp) ****
Finished Guess after   0.4 sec
Maximum memory used throughout the entire GUESS-calculation: 18.4 MB


           ************************************************************
           *        Program running with 8 parallel MPI-processes     *
           *              working on a common directory               *
           ************************************************************

-------------------------------------------------------------------------------------------
                                      ORCA LEAN-SCF
                              memory conserving SCF solver
-------------------------------------------------------------------------------------------

--------------------
CPCM SOLVATION MODEL
--------------------
CPCM parameters:
  Epsilon                                         ...      16.7000
  Refrac                                          ...       1.2750
  Rsolv                                           ...       1.3000
  Surface type                                    ... GAUSSIAN VDW
  Discretization scheme                           ... Constant charge density
    Threshold for H atoms                         ...       5.0000 (charges/Ang^2)
    Threshold for non-H atoms                     ...       5.0000 (charges/Ang^2)
  Epsilon function type                           ...         CPCM
Solvent:                                          ... CUSTOM
Radii:
  Scheme                                          ... Element-dependent radii
  Radius for C  used is    3.8550 Bohr (=   2.0400 Ang.)
  Radius for O  used is    3.4469 Bohr (=   1.8240 Ang.)
  Radius for H  used is    2.4944 Bohr (=   1.3200 Ang.)
Calculating surface                               ...        done! (  0.0s)
Cavity surface points                             ...         1496
Cavity Volume                                     ...     907.6536
Cavity Surface-area                               ...     533.0558
Calculating surface distance matrix               ...        done! (  0.0s)
Performing Cholesky decomposition & store         ...        done! (  0.1s)
Overall time for CPCM initialization              ...                 0.1s

----------------------------------------D-I-I-S--------------------------------------------
Iteration    Energy (Eh)           Delta-E    RMSDP     MaxDP     DIISErr   Damp  Time(sec)
-------------------------------------------------------------------------------------------
               ***  Starting incremental Fock matrix formation  ***
    1    -306.9694426683144002     0.00e+00  8.89e-04  3.29e-02  3.09e-01  0.700   5.1
    2    -307.0595037444951458    -9.01e-02  6.85e-04  2.44e-02  2.23e-01  0.700   4.9
                               ***Turning on AO-DIIS***
    3    -307.1165208015600001    -5.70e-02  4.85e-04  2.00e-02  1.61e-01  0.700   4.7
    4    -307.1538818884656621    -3.74e-02  3.59e-04  1.43e-02  1.14e-01  0.700   4.6
    5    -307.1796109896567941    -2.57e-02  2.66e-04  1.03e-02  8.00e-02  0.700   4.5
    6    -307.1976687084809328    -1.81e-02  6.57e-04  2.44e-02  5.61e-02  0.000   4.5
                              *** Initializing SOSCF ***
---------------------------------------S-O-S-C-F--------------------------------------
Iteration    Energy (Eh)           Delta-E    RMSDP     MaxDP     MaxGrad    Time(sec)
--------------------------------------------------------------------------------------
    7    -307.2405871681980898    -4.29e-02  5.57e-05  1.68e-03  2.92e-03     4.7
               *** Restarting incremental Fock matrix formation ***
    8    -307.2407314266876028    -1.44e-04  4.19e-05  1.25e-03  1.71e-03     5.1
    9    -307.2407930634683453    -6.16e-05  4.54e-05  1.32e-03  9.43e-04     4.0
   10    -307.2408168014324019    -2.37e-05  7.12e-06  3.73e-04  1.92e-04     4.1
   11    -307.2408177314289333    -9.30e-07  2.90e-06  1.21e-04  1.04e-04     3.6
                 **** Energy Check signals convergence ****

               *****************************************************
               *                     SUCCESS                       *
               *           SCF CONVERGED AFTER  11 CYCLES          *
               *****************************************************

             **** ENERGY FILE WAS UPDATED (calc.en.tmp) ****

----------------
TOTAL SCF ENERGY
----------------

Total Energy       :       -307.24081773142893 Eh           -8360.44769 eV

Components:
Nuclear Repulsion  :        301.32039575737679 Eh            8199.34482 eV
Electronic Energy  :       -608.47317017834268 Eh          -16557.39672 eV
One Electron Energy:      -1002.46310852681563 Eh          -27278.40799 eV
Two Electron Energy:        393.98993834847295 Eh           10721.01127 eV
CPCM Dielectric    :         -0.08804331046302 Eh              -2.39578 eV

Virial components:
Potential Energy   :       -613.91486276649562 Eh          -16705.47271 eV
Kinetic Energy     :        306.67404503506668 Eh            8345.02502 eV
Virial Ratio       :          2.00184812737021

CPCM Solvation Model Properties:
Surface-charge          :         -1.01637011657233
Corrected charge        :         -1.00000000000000
Outlying charge corr.   :          0.00001987109948 Eh               0.00054 eV
Free-energy (cav+disp)  :  This term is not implemented in the current solvation scheme

---------------
SCF CONVERGENCE
---------------

  Last Energy change         ...    9.3000e-07  Tolerance :   1.0000e-06
  Last MAX-Density change    ...    1.2136e-04  Tolerance :   1.0000e-05
  Last RMS-Density change    ...    2.8992e-06  Tolerance :   1.0000e-06
  Last DIIS Error            ...    2.9210e-03  Tolerance :   1.0000e-06
  Last Orbital Gradient      ...    1.0424e-04  Tolerance :   5.0000e-05
  Last Orbital Rotation      ...    1.5469e-04  Tolerance :   5.0000e-05


----------------
ORBITAL ENERGIES
----------------

  NO   OCC          E(Eh)            E(eV) 
   0   2.0000     -20.712021      -563.6027 
   1   2.0000     -11.433132      -311.1113 
   2   2.0000     -11.335274      -308.4485 
   3   2.0000     -11.291131      -307.2473 
   4   2.0000     -11.284315      -307.0618 
   5   2.0000     -11.250536      -306.1427 
   6   2.0000     -11.245068      -305.9939 
   7   2.0000      -1.555788       -42.3351 
   8   2.0000      -1.156193       -31.4616 
   9   2.0000      -1.103099       -30.0168 
  10   2.0000      -1.004449       -27.3325 
  11   2.0000      -0.960431       -26.1346 
  12   2.0000      -0.879662       -23.9368 
  13   2.0000      -0.791741       -21.5444 
  14   2.0000      -0.774186       -21.0667 
  15   2.0000      -0.718015       -19.5382 
  16   2.0000      -0.663308       -18.0495 
  17   2.0000      -0.618630       -16.8338 
  18   2.0000      -0.611440       -16.6381 
  19   2.0000      -0.593428       -16.1480 
  20   2.0000      -0.589809       -16.0495 
  21   2.0000      -0.578111       -15.7312 
  22   2.0000      -0.569452       -15.4956 
  23   2.0000      -0.566292       -15.4096 
  24   2.0000      -0.532477       -14.4894 
  25   2.0000      -0.380454       -10.3527 
  26   0.0000       0.034753         0.9457 
  27   0.0000       0.126923         3.4537 
  28   0.0000       0.140407         3.8207 
  29   0.0000       0.152407         4.1472 
  30   0.0000       0.162238         4.4147 
  31   0.0000       0.184776         5.0280 
  32   0.0000       0.197649         5.3783 
  33   0.0000       0.199648         5.4327 
  34   0.0000       0.212665         5.7869 
  35   0.0000       0.230942         6.2842 
  36   0.0000       0.235384         6.4051 
*Only the first 10 virtual orbitals were printed.

                    ********************************
                    * MULLIKEN POPULATION ANALYSIS *
                    ********************************

-----------------------
MULLIKEN ATOMIC CHARGES
-----------------------
   0 C :   -0.213734
   1 C :    0.213542
   2 C :   -0.053604
   3 C :   -0.187862
   4 C :    0.021048
   5 C :    0.375435
   6 O :   -0.232079
   7 H :    0.103429
   8 H :    0.101391
   9 H :    0.101527
  10 H :    0.092890
  11 H :    0.094228
  12 H :    0.094200
  13 H :    0.146288
  14 H :    0.146170
  15 H :    0.197129
Sum of atomic charges:    1.0000000

--------------------------------
MULLIKEN REDUCED ORBITAL CHARGES
--------------------------------
  0 C s       :     3.193096  s :     3.193096
      pz      :     1.060306  p :     2.939157
      px      :     0.813085
      py      :     1.065766
      dz2     :     0.015307  d :     0.077523
      dxz     :     0.017301
      dyz     :     0.019352
      dx2y2   :     0.011614
      dxy     :     0.013949
      f0      :     0.000286  f :     0.003958
      f+1     :     0.000586
      f-1     :     0.000788
      f+2     :     0.000418
      f-2     :     0.000265
      f+3     :     0.001028
      f-3     :     0.000588

  1 C s       :     3.169281  s :     3.169281
      pz      :     1.022272  p :     2.422684
      px      :     0.755722
      py      :     0.644690
      dz2     :     0.006820  d :     0.179089
      dxz     :     0.033035
      dyz     :     0.030104
      dx2y2   :     0.046121
      dxy     :     0.063011
      f0      :     0.002325  f :     0.015404
      f+1     :     0.001470
      f-1     :     0.001256
      f+2     :     0.000540
      f-2     :     0.002196
      f+3     :     0.003233
      f-3     :     0.004383

  2 C s       :     3.175273  s :     3.175273
      pz      :     0.903507  p :     2.717841
      px      :     0.925848
      py      :     0.888486
      dz2     :     0.004540  d :     0.149472
      dxz     :     0.020527
      dyz     :     0.033890
      dx2y2   :     0.045996
      dxy     :     0.044519
      f0      :     0.001755  f :     0.011018
      f+1     :     0.001003
      f-1     :     0.001197
      f+2     :     0.000985
      f-2     :     0.001049
      f+3     :     0.002372
      f-3     :     0.002656

  3 C s       :     3.161634  s :     3.161634
      pz      :     1.051883  p :     2.940551
      px      :     1.049618
      py      :     0.839050
      dz2     :     0.014529  d :     0.081634
      dxz     :     0.009932
      dyz     :     0.023725
      dx2y2   :     0.019876
      dxy     :     0.013571
      f0      :     0.000247  f :     0.004043
      f+1     :     0.000584
      f-1     :     0.000806
      f+2     :     0.000381
      f-2     :     0.000228
      f+3     :     0.001015
      f-3     :     0.000781

  4 C s       :     2.949023  s :     2.949023
      pz      :     1.089093  p :     2.906481
      px      :     0.964936
      py      :     0.852451
      dz2     :     0.019605  d :     0.116589
      dxz     :     0.037294
      dyz     :     0.005079
      dx2y2   :     0.033071
      dxy     :     0.021539
      f0      :     0.000439  f :     0.006860
      f+1     :     0.001051
      f-1     :     0.000773
      f+2     :     0.000772
      f-2     :     0.000390
      f+3     :     0.001624
      f-3     :     0.001810

  5 C s       :     3.195124  s :     3.195124
      pz      :     0.426552  p :     2.249260
      px      :     0.787602
      py      :     1.035106
      dz2     :     0.001459  d :     0.163670
      dxz     :     0.041664
      dyz     :     0.018463
      dx2y2   :     0.045593
      dxy     :     0.056491
      f0      :     0.002222  f :     0.016510
      f+1     :     0.001046
      f-1     :     0.000753
      f+2     :     0.002947
      f-2     :     0.000818
      f+3     :     0.004700
      f-3     :     0.004024

  6 O s       :     3.761966  s :     3.761966
      pz      :     1.565070  p :     4.417106
      px      :     1.271343
      py      :     1.580694
      dz2     :     0.004882  d :     0.050478
      dxz     :     0.008899
      dyz     :     0.005615
      dx2y2   :     0.014449
      dxy     :     0.016633
      f0      :     0.000356  f :     0.002529
      f+1     :     0.000402
      f-1     :     0.000200
      f+2     :     0.000291
      f-2     :     0.000119
      f+3     :     0.000601
      f-3     :     0.000560

  7 H s       :     0.856045  s :     0.856045
      pz      :     0.007958  p :     0.038445
      px      :     0.010580
      py      :     0.019907
      dz2     :     0.000218  d :     0.002081
      dxz     :     0.000140
      dyz     :     0.000469
      dx2y2   :     0.000666
      dxy     :     0.000588

  8 H s       :     0.857131  s :     0.857131
      pz      :     0.019413  p :     0.039382
      px      :     0.008524
      py      :     0.011445
      dz2     :     0.000650  d :     0.002096
      dxz     :     0.000461
      dyz     :     0.000566
      dx2y2   :     0.000205
      dxy     :     0.000215

  9 H s       :     0.856972  s :     0.856972
      pz      :     0.018141  p :     0.039406
      px      :     0.008611
      py      :     0.012654
      dz2     :     0.000610  d :     0.002096
      dxz     :     0.000410
      dyz     :     0.000558
      dx2y2   :     0.000250
      dxy     :     0.000267

 10 H s       :     0.867393  s :     0.867393
      pz      :     0.007795  p :     0.037664
      px      :     0.022303
      py      :     0.007566
      dz2     :     0.000210  d :     0.002053
      dxz     :     0.000585
      dyz     :     0.000010
      dx2y2   :     0.000612
      dxy     :     0.000636

 11 H s       :     0.864766  s :     0.864766
      pz      :     0.018719  p :     0.038923
      px      :     0.009520
      py      :     0.010684
      dz2     :     0.000641  d :     0.002083
      dxz     :     0.000462
      dyz     :     0.000552
      dx2y2   :     0.000258
      dxy     :     0.000171

 12 H s       :     0.864802  s :     0.864802
      pz      :     0.017663  p :     0.038915
      px      :     0.009662
      py      :     0.011590
      dz2     :     0.000612  d :     0.002083
      dxz     :     0.000428
      dyz     :     0.000531
      dx2y2   :     0.000302
      dxy     :     0.000210

 13 H s       :     0.805753  s :     0.805753
      pz      :     0.019844  p :     0.045570
      px      :     0.015870
      py      :     0.009856
      dz2     :     0.000705  d :     0.002388
      dxz     :     0.000625
      dyz     :     0.000457
      dx2y2   :     0.000304
      dxy     :     0.000297

 14 H s       :     0.805847  s :     0.805847
      pz      :     0.020727  p :     0.045594
      px      :     0.015757
      py      :     0.009110
      dz2     :     0.000724  d :     0.002388
      dxz     :     0.000654
      dyz     :     0.000466
      dx2y2   :     0.000277
      dxy     :     0.000266

 15 H s       :     0.764652  s :     0.764652
      pz      :     0.002731  p :     0.035982
      px      :     0.014181
      py      :     0.019070
      dz2     :     0.000286  d :     0.002238
      dxz     :     0.000133
      dyz     :     0.000115
      dx2y2   :     0.000867
      dxy     :     0.000837


                     *******************************
                     * LOEWDIN POPULATION ANALYSIS *
                     *******************************

----------------------
LOEWDIN ATOMIC CHARGES
----------------------
   0 C :    0.035509
   1 C :   -0.087155
   2 C :   -0.052558
   3 C :    0.040932
   4 C :    0.035878
   5 C :    0.205184
   6 O :    0.398064
   7 H :    0.037124
   8 H :    0.032576
   9 H :    0.032560
  10 H :    0.028020
  11 H :    0.030214
  12 H :    0.030183
  13 H :    0.082681
  14 H :    0.082546
  15 H :    0.068242

-------------------------------
LOEWDIN REDUCED ORBITAL CHARGES
-------------------------------
  0 C s       :     2.694275  s :     2.694275
      pz      :     1.008001  p :     2.938954
      px      :     0.927936
      py      :     1.003016
      dz2     :     0.053094  d :     0.300499
      dxz     :     0.058854
      dyz     :     0.059722
      dx2y2   :     0.065785
      dxy     :     0.063045
      f0      :     0.002430  f :     0.030763
      f+1     :     0.005220
      f-1     :     0.004779
      f+2     :     0.004371
      f-2     :     0.003001
      f+3     :     0.006888
      f-3     :     0.004074

  1 C s       :     2.729313  s :     2.729313
      pz      :     0.915754  p :     2.683614
      px      :     0.940973
      py      :     0.826888
      dz2     :     0.044921  d :     0.590857
      dxz     :     0.086581
      dyz     :     0.085170
      dx2y2   :     0.169493
      dxy     :     0.204691
      f0      :     0.005973  f :     0.083370
      f+1     :     0.005671
      f-1     :     0.007185
      f+2     :     0.004381
      f-2     :     0.012193
      f+3     :     0.020462
      f-3     :     0.027506

  2 C s       :     2.707502  s :     2.707502
      pz      :     0.815148  p :     2.788982
      px      :     0.960933
      py      :     1.012901
      dz2     :     0.031717  d :     0.500466
      dxz     :     0.067310
      dyz     :     0.097548
      dx2y2   :     0.142145
      dxy     :     0.161746
      f0      :     0.004476  f :     0.055607
      f+1     :     0.003492
      f-1     :     0.004308
      f+2     :     0.006052
      f-2     :     0.007864
      f+3     :     0.014135
      f-3     :     0.015280

  3 C s       :     2.692481  s :     2.692481
      pz      :     1.006970  p :     2.932423
      px      :     0.999451
      py      :     0.926003
      dz2     :     0.052119  d :     0.303931
      dxz     :     0.028424
      dyz     :     0.083416
      dx2y2   :     0.087345
      dxy     :     0.052627
      f0      :     0.001951  f :     0.030232
      f+1     :     0.004679
      f-1     :     0.005256
      f+2     :     0.002598
      f-2     :     0.004292
      f+3     :     0.006659
      f-3     :     0.004796

  4 C s       :     2.677361  s :     2.677361
      pz      :     0.996708  p :     2.861160
      px      :     0.947072
      py      :     0.917381
      dz2     :     0.054082  d :     0.380442
      dxz     :     0.095277
      dyz     :     0.028357
      dx2y2   :     0.121082
      dxy     :     0.081644
      f0      :     0.002043  f :     0.045158
      f+1     :     0.005665
      f-1     :     0.005561
      f+2     :     0.005663
      f-2     :     0.003667
      f+3     :     0.011734
      f-3     :     0.010825

  5 C s       :     2.768294  s :     2.768294
      pz      :     0.442233  p :     2.368647
      px      :     0.890388
      py      :     1.036026
      dz2     :     0.039822  d :     0.558309
      dxz     :     0.094356
      dyz     :     0.060499
      dx2y2   :     0.150586
      dxy     :     0.213045
      f0      :     0.007851  f :     0.099566
      f+1     :     0.008195
      f-1     :     0.003724
      f+2     :     0.018359
      f-2     :     0.004842
      f+3     :     0.029533
      f-3     :     0.027062

  6 O s       :     3.221757  s :     3.221757
      pz      :     1.419353  p :     4.258627
      px      :     1.324865
      py      :     1.514409
      dz2     :     0.009927  d :     0.113952
      dxz     :     0.014696
      dyz     :     0.009189
      dx2y2   :     0.035185
      dxy     :     0.044955
      f0      :     0.000290  f :     0.007599
      f+1     :     0.000832
      f-1     :     0.000282
      f+2     :     0.000475
      f-2     :     0.000689
      f+3     :     0.002377
      f-3     :     0.002654

  7 H s       :     0.793292  s :     0.793292
      pz      :     0.037551  p :     0.141846
      px      :     0.041615
      py      :     0.062680
      dz2     :     0.002374  d :     0.027738
      dxz     :     0.001900
      dyz     :     0.007613
      dx2y2   :     0.008529
      dxy     :     0.007321

  8 H s       :     0.798156  s :     0.798156
      pz      :     0.061158  p :     0.141846
      px      :     0.035662
      py      :     0.045026
      dz2     :     0.008764  d :     0.027422
      dxz     :     0.005959
      dyz     :     0.007162
      dx2y2   :     0.002981
      dxy     :     0.002556

  9 H s       :     0.798160  s :     0.798160
      pz      :     0.058610  p :     0.141849
      px      :     0.035784
      py      :     0.047455
      dz2     :     0.008522  d :     0.027431
      dxz     :     0.005341
      dyz     :     0.006758
      dx2y2   :     0.003622
      dxy     :     0.003188

 10 H s       :     0.802908  s :     0.802908
      pz      :     0.037542  p :     0.141527
      px      :     0.070190
      py      :     0.033795
      dz2     :     0.002334  d :     0.027545
      dxz     :     0.009419
      dyz     :     0.000054
      dx2y2   :     0.007194
      dxy     :     0.008544

 11 H s       :     0.800761  s :     0.800761
      pz      :     0.060205  p :     0.141665
      px      :     0.041298
      py      :     0.040162
      dz2     :     0.008786  d :     0.027360
      dxz     :     0.006263
      dyz     :     0.006610
      dx2y2   :     0.003392
      dxy     :     0.002308

 12 H s       :     0.800771  s :     0.800771
      pz      :     0.058083  p :     0.141678
      px      :     0.041616
      py      :     0.041979
      dz2     :     0.008523  d :     0.027369
      dxz     :     0.005751
      dyz     :     0.006302
      dx2y2   :     0.003971
      dxy     :     0.002821

 13 H s       :     0.748175  s :     0.748175
      pz      :     0.060470  p :     0.141821
      px      :     0.045540
      py      :     0.035810
      dz2     :     0.008661  d :     0.027323
      dxz     :     0.006730
      dyz     :     0.005011
      dx2y2   :     0.003713
      dxy     :     0.003209

 14 H s       :     0.748324  s :     0.748324
      pz      :     0.061807  p :     0.141813
      px      :     0.045336
      py      :     0.034670
      dz2     :     0.008798  d :     0.027317
      dxz     :     0.007004
      dyz     :     0.005244
      dx2y2   :     0.003363
      dxy     :     0.002907

 15 H s       :     0.774514  s :     0.774514
      pz      :     0.014338  p :     0.133129
      px      :     0.053277
      py      :     0.065514
      dz2     :     0.003121  d :     0.024115
      dxz     :     0.002005
      dyz     :     0.001613
      dx2y2   :     0.007342
      dxy     :     0.010034


                      *****************************
                      * MAYER POPULATION ANALYSIS *
                      *****************************

  NA   - Mulliken gross atomic population
  ZA   - Total nuclear charge
  QA   - Mulliken gross atomic charge
  VA   - Mayer's total valence
  BVA  - Mayer's bonded valence
  FA   - Mayer's free valence

  ATOM       NA         ZA         QA         VA         BVA        FA
  0 C      6.2137     6.0000    -0.2137     3.9399     3.9399     0.0000
  1 C      5.7865     6.0000     0.2135     3.4573     3.4573    -0.0000
  2 C      6.0536     6.0000    -0.0536     3.8378     3.8378     0.0000
  3 C      6.1879     6.0000    -0.1879     3.9466     3.9466    -0.0000
  4 C      5.9790     6.0000     0.0210     3.8952     3.8952    -0.0000
  5 C      5.6246     6.0000     0.3754     3.6544     3.6544     0.0000
  6 O      8.2321     8.0000    -0.2321     2.3230     2.3230    -0.0000
  7 H      0.8966     1.0000     0.1034     0.9985     0.9985     0.0000
  8 H      0.8986     1.0000     0.1014     0.9964     0.9964     0.0000
  9 H      0.8985     1.0000     0.1015     0.9964     0.9964     0.0000
 10 H      0.9071     1.0000     0.0929     1.0011     1.0011    -0.0000
 11 H      0.9058     1.0000     0.0942     0.9960     0.9960    -0.0000
 12 H      0.9058     1.0000     0.0942     0.9960     0.9960    -0.0000
 13 H      0.8537     1.0000     0.1463     1.0105     1.0105    -0.0000
 14 H      0.8538     1.0000     0.1462     1.0105     1.0105     0.0000
 15 H      0.8029     1.0000     0.1971     0.9771     0.9771     0.0000

  Mayer bond orders larger than 0.100000
B(  0-C ,  1-C ) :   0.9252 B(  0-C ,  7-H ) :   1.0126 B(  0-C ,  8-H ) :   0.9948 
B(  0-C ,  9-H ) :   0.9951 B(  1-C ,  2-C ) :   1.8171 B(  1-C ,  6-O ) :   0.8016 
B(  2-C ,  3-C ) :   0.9482 B(  2-C ,  4-C ) :   1.0270 B(  3-C , 10-H ) :   1.0048 
B(  3-C , 11-H ) :   0.9983 B(  3-C , 12-H ) :   0.9983 B(  4-C ,  5-C ) :   1.0452 
B(  4-C , 13-H ) :   0.9388 B(  4-C , 14-H ) :   0.9391 B(  5-C ,  6-O ) :   1.5275 
B(  5-C , 15-H ) :   0.9572 

-------
TIMINGS
-------

Total SCF time: 0 days 0 hours 0 min 50 sec 

Total time                  ....      50.191 sec
Sum of individual times     ....      50.283 sec  (100.2%)

SCF preparation             ....       0.302 sec  (  0.6%)
Fock matrix formation       ....      49.053 sec  ( 97.7%)
  Startup                   ....       0.039 sec  (  0.1% of F)
  Coulomb+Exchange Fock     ....      47.204 sec  ( 96.2% of F)
  CPCM terms                ....       1.666 sec  (  3.4% of F)
Diagonalization             ....       0.000 sec  (  0.0%)
Density matrix formation    ....       0.083 sec  (  0.2%)
Total Energy calculation    ....       0.038 sec  (  0.1%)
Population analysis         ....       0.031 sec  (  0.1%)
Orbital Transformation      ....       0.152 sec  (  0.3%)
Orbital Orthonormalization  ....       0.000 sec  (  0.0%)
DIIS solution               ....       0.479 sec  (  1.0%)
SOSCF solution              ....       0.140 sec  (  0.3%)
Finished LeanSCF after  50.2 sec

Maximum memory used throughout the entire LEANSCF-calculation: 25.6 MB


           ************************************************************
           *        Program running with 8 parallel MPI-processes     *
           *              working on a common directory               *
           ************************************************************

------------------------------------------------------------------------------
                         ORCA PROPERTY INTEGRAL CALCULATIONS
------------------------------------------------------------------------------

GBWName                                   ... calc.gbw
Number of atoms                           ...     16
Number of basis functions                 ...    343
Max core memory                           ...   8000 MB

Dipole integrals                          ... YES
Quadrupole integrals                      ...  NO
Linear momentum integrals                 ... YES
Angular momentum integrals                ... YES
Higher moments length integrals           ...  NO
Higher moments velocity integrals         ...  NO
Kinetic energy integrals                  ...  NO
GIAO right hand sides                     ...  NO
GIAO dipole derivative integrals          ...  NO
SOC integrals                             ...  NO
EPR diamagnetic integrals (GIAO)          ...  NO
EPR gauge integrals                       ...  NO
Field gradient integrals                  ...  NO (   0 nuclei)
Spin-dipole/Fermi contact integrals       ...  NO (   0 nuclei)
Contact density integrals                 ...  NO (   0 nuclei)
Nucleus-orbit integrals                   ...  NO (   0 nuclei)
Geometric perturbations                   ...  NO (  16 nuclei)

Choice of electric origin   ... Center of mass
Position of electric origin ... (  5.8521,  0.8526, -0.1245) 
Choice of magnetic origin   ... GIAO
Position of magnetic origin ... (  0.0000,  0.0000,  0.0000) 

Calculating integrals                     ... Electric Dipole (Length)     done (  0.0 sec)
Calculating integrals                     ... Linear Momentum              done (  0.0 sec)
Calculating integrals                     ... Angular Momentum  (ElOri)    done (  0.0 sec)

Property integrals calculated in   0.1 sec

Maximum memory used throughout the entire PROPINT-calculation: 19.7 MB


           ************************************************************
           *        Program running with 8 parallel MPI-processes     *
           *              working on a common directory               *
           ************************************************************


--------------------------------------------------------------------------------
                             ORCA-MATRIX DRIVEN CI
--------------------------------------------------------------------------------


Wavefunction type
-----------------
Correlation treatment                      ...      CCSD     
Single excitations                         ... ON
Orbital optimization                       ... OFF
Calculation of Z vector                    ... OFF
Calculation of Brueckner orbitals          ... OFF
Perturbative triple excitations            ... ON
CPCM scheme                                ... PTES
Calculation of F12 correction              ... OFF
Frozen core treatment                      ... chemical core (14 el)
Reference Wavefunction                     ... RHF
  Internal Orbitals:     7 ...   25 ( 19 MO's/ 38 electrons)
  Virtual  Orbitals:    26 ...  342 (317 MO's              )
Number of AO's                             ...    343
Number of electrons                        ...     52
Number of correlated electrons             ...     38

Algorithmic settings
--------------------
Integral transformation                    ... All integrals via the RI transformation
K(C) Formation                             ... RI-DLPNO
   PNO-Integral Storage                    ... ON DISK
   PNO occupation number cut-off           ... 3.330e-07
   Singles PNO occupation number cut-off   ... 9.990e-09
   PNO Mulliken prescreening cut-off       ... 1.000e-03
   Domain cut-off (Mulliken population)    ... 1.000e-03
   PNO Normalization                       ...    1
Maximum number of iterations               ...        50
Convergence tolerance (max. residuum)      ... 2.500e-05
Level shift for amplitude update           ... 2.000e-01
Maximum number of DIIS vectors             ...         7
DIIS turned on at iteration                ...         0
Damping before turning on DIIS             ...     0.500
Damping after turning on DIIS              ...     0.000
Pair specific amplitude update             ... OFF
Natural orbital iterations                 ... OFF
Perturbative natural orbital generation    ... OFF
Printlevel                                 ... 2

Singles Fock matrix elements calculated using PNOs.

Memory handling:
----------------
Maximum memory for working arrays          ...   8000 MB
Data storage in matrix containers          ... UNCOMPRESSED
Data type for integral storage             ... DOUBLE
In-Core Storage of quantities:
   Amplitudes+Sigma Vector      ... NO
   J+K operators                ... NO
   DIIS vectors                 ... NO
   3-external integrals         ... NO
   4-external integrals         ... NO

Localization treatment:
-----------------------
Localization option                        ...    6
Localization threshhold                    ... -1.0e+00
Using relative localization threshhold     ... 1.0e-08
Neglect threshold for strong pairs         ... 1.000e-04 Eh
Prescreening threshold for very weak pairs ... 1.000e-06 Eh

Initializing the integral package          ... done
Localizing the valence orbitals
Localizing the valence orbitals
------------------------------------------------------------------------------
                           ORCA ORBITAL LOCALIZATION
------------------------------------------------------------------------------

Input orbitals are from                  ... calc.gbw
Output orbitals are to                   ... calc.loc
Max. number of iterations                ... 128
Localizations seeded randomly            ... off
Convergence tolerance                    ... 1.000e-06
Using relative localization threshhold   ... 1.000e-08
Threshold for strong local MOs           ... 9.500e-01
Threshold for bond MOs                   ... 8.500e-01
Operator                                 ... 0
Orbital range for localization           ... 7 to 25
Localization criterion                   ... FOSTER-BOYS (AUGMENTED HESSIAN)
Doing the dipole integrals     ... o.k.
Initial value of the localization sum :   206.410444
ITERATION   0 : L=  242.8545792205 DL=  3.64e+01 (AVERGE_DL)=    0.4616531148 
ITERATION   1 : L=  251.5316237424 DL=  8.68e+00 (AVERGE_DL)=    0.2252619596 
ITERATION   2 : L=  251.6892638247 DL=  1.58e-01 (AVERGE_DL)=    0.0303623422 
ITERATION   3 : L=  251.6913786643 DL=  2.11e-03 (AVERGE_DL)=    0.0035167432 
ITERATION   4 : L=  251.6916079409 DL=  2.29e-04 (AVERGE_DL)=    0.0011579287 
ITERATION   5 : L=  251.6916337735 DL=  2.58e-05 (AVERGE_DL)=    0.0003886743 
ITERATION   6 : L=  251.6916371093 DL=  3.34e-06 (AVERGE_DL)=    0.0001396705 
ITERATION   7 : L=  251.6916375379 DL=  4.29e-07 (AVERGE_DL)=    0.0000500608 
LOCALIZATION SUM CONVERGED

------------------------------------------------------
AUGMENTED HESSIAN OPTIMIZATION OF FOSTER-BOYS ORBITALS
------------------------------------------------------

Spin operator:           0
Orbital window:          7 to 25
Number of iterations:    128
Gradient tolerance:      1.000e-06
Number of pairs:         171
Davidson threshold:      2000
Diagonalization method:  LAPACK
Iter:    0   L: 251.6916375379   Grad. norm: 1.355645e-03
   *** Likely close to a maximum now. ***
       Augmented Hessian eigenvalues:  1.36e-07 -1.15e+00 -3.39e+00 -4.48e+00 ... 
Iter:    1   L: 251.6916376057   Grad. norm: 1.024176e-07
LOCALIZATION HAS CONVERGED.

Eigenvalues of the Hessian:
  0 -1.153e+00
  1 -3.386e+00
  2 -4.477e+00
  3 -5.934e+00
  4 -6.241e+00
  5 -7.030e+00
  6 -9.102e+00
  7 -1.363e+01
  8 -1.590e+01
  9 -1.612e+01
    ...


--------------------------------------------------------------------------------
                    LOCALIZED MOLECULAR ORBITAL COMPOSITIONS
--------------------------------------------------------------------------------

The Mulliken populations for each LMO on each atom are computed
The LMO`s will be ordered according to atom index and type
  (A) Strongly localized MO`s have populations of >=0.950 on one atom
  (B) Two center bond orbitals have populations of >=0.850 on two atoms
  (C) Other MO`s are considered to be `delocalized`

FOUND  -   1 strongly local MO`s
       -  18 two center bond MO`s
       -   0 significantly delocalized MO`s

Rather strongly localized orbitals:
MO   7:   6O  -   0.995066
Bond-like localized orbitals:
MO  25:  15H  -   0.398357  and   5C  -   0.612030
MO  24:  14H  -   0.421091  and   4C  -   0.563891
MO  23:  13H  -   0.421028  and   4C  -   0.563752
MO  22:  12H  -   0.460870  and   3C  -   0.560155
MO  21:  11H  -   0.460836  and   3C  -   0.560136
MO  20:  10H  -   0.461123  and   3C  -   0.562649
MO  19:   9H  -   0.455738  and   0C  -   0.562053
MO  18:   8H  -   0.455821  and   0C  -   0.561802
MO  17:   7H  -   0.456510  and   0C  -   0.575082
MO  16:   6O  -   0.724192  and   5C  -   0.282060
MO  15:   6O  -   0.724275  and   5C  -   0.281980
MO  14:   6O  -   0.716614  and   1C  -   0.303654
MO  13:   5C  -   0.595899  and   4C  -   0.418636
MO  12:   4C  -   0.474433  and   2C  -   0.535113
MO  11:   3C  -   0.418055  and   2C  -   0.593595
MO  10:   2C  -   0.480912  and   1C  -   0.537600
MO   9:   2C  -   0.479917  and   1C  -   0.538535
MO   8:   1C  -   0.612842  and   0C  -   0.411506
Localized MO's were stored in: calc.loc

Localizing the core orbitals
------------------------------------------------------------------------------
                           ORCA ORBITAL LOCALIZATION
------------------------------------------------------------------------------

Input orbitals are from                  ... calc.loc
Output orbitals are to                   ... calc.loc
Max. number of iterations                ... 128
Localizations seeded randomly            ... off
Convergence tolerance                    ... 1.000e-06
Using relative localization threshhold   ... 1.000e-08
Threshold for strong local MOs           ... 9.500e-01
Threshold for bond MOs                   ... 8.500e-01
Operator                                 ... 0
Orbital range for localization           ... 0 to 6
Localization criterion                   ... FOSTER-BOYS (AUGMENTED HESSIAN)
Doing the dipole integrals     ... o.k.
Initial value of the localization sum :    67.708359
ITERATION   0 : L=   67.7083621958 DL=  3.59e-06 (AVERGE_DL)=    0.0004132208 
ITERATION   1 : L=   67.7083621958 DL=  0.00e+00 (AVERGE_DL)=    0.0000000000 
LOCALIZATION SUM CONVERGED

------------------------------------------------------
AUGMENTED HESSIAN OPTIMIZATION OF FOSTER-BOYS ORBITALS
------------------------------------------------------

Spin operator:           0
Orbital window:          0 to 6
Number of iterations:    128
Gradient tolerance:      1.000e-06
Number of pairs:         21
Davidson threshold:      2000
Diagonalization method:  LAPACK
Iter:    0   L: 67.7083621958   Grad. norm: 1.093376e-06
   *** Likely close to a maximum now. ***
       Augmented Hessian eigenvalues:  1.93e-14 -2.30e+01 -2.59e+01 -2.99e+01 ... 
Iter:    1   L: 67.7083621958   Grad. norm: 3.534708e-20
LOCALIZATION HAS CONVERGED.

Eigenvalues of the Hessian:
  0 -2.295e+01
  1 -2.590e+01
  2 -2.995e+01
  3 -3.049e+01
  4 -3.115e+01
  5 -3.169e+01
  6 -3.208e+01
  7 -7.089e+01
  8 -7.281e+01
  9 -7.336e+01
    ...


--------------------------------------------------------------------------------
                    LOCALIZED MOLECULAR ORBITAL COMPOSITIONS
--------------------------------------------------------------------------------

The Mulliken populations for each LMO on each atom are computed
The LMO`s will be ordered according to atom index and type
  (A) Strongly localized MO`s have populations of >=0.950 on one atom
  (B) Two center bond orbitals have populations of >=0.850 on two atoms
  (C) Other MO`s are considered to be `delocalized`

FOUND  -   7 strongly local MO`s
       -   0 two center bond MO`s
       -   0 significantly delocalized MO`s

Rather strongly localized orbitals:
MO   6:   6O  -   0.999080
MO   5:   5C  -   1.000443
MO   4:   4C  -   1.002468
MO   3:   3C  -   1.001461
MO   2:   2C  -   1.001209
MO   1:   1C  -   1.000333
MO   0:   0C  -   1.001139
Localized MO's were stored in: calc.loc

Warning: reference  - re-canonicalizations have been set to INT 1 VIRT 1
Warning: internal orbitals are localized - no re-canonicalization of internal orbitals
Warning: UsePNO is turned on - no re-canonicalization of internal and virtual orbitals
Fock densities were made 
Making Fock matrix and reference energy:

--------------------------
CLOSED-SHELL FOCK OPERATOR
--------------------------

MDCI_FockCPCM: ediel   =  -0.088043310000
MDCI_FockCPCM: <VCPCM> =   4.043176226034
Time needed for Fock operator              ...            6.589 sec
Reference energy                           ...   -307.240823457

--------------
DLPNO SETTINGS (2015 fully linear scaling implementation)
--------------

TCutMKN:           1.000e-03
TCutPAO:           1.000e-03
TCutPNO:           3.330e-07
TCutPNOSingles:    9.990e-09
TCutEN:            9.700e-01
TCutPAOExt:        1.000e-01
TCutPairs:         1.000e-04
TCutPre:           1.000e-06
TCutOSV:           1.000e-06
TCutDOij:          1.000e-05
TCutDO:            1.000e-02
TCutC:             1.000e-04
TCutCPAO:          1.000e-03
TCutCMO:           1.000e-03
TScaleDOMP2PreScr: 2.000e+00
TScaleMKNMP2PreScr:1.000e+01
TScalePNOMP2PreScr:1.000e+00
PAO overlap thresh 1.000e-08
Using PNOs for Singles Fock computation
Use new domains
Use fully linear algorithm
TCutTNO:           1.000e-09
TCutMP2Pairs:      1.000e-05
TCutDOStrong:      2.000e-02
TCutDOWeak:        4.000e-02
TCutMKNStrong:     1.000e-02
TCutMKNWeak:       1.000e-01
NTCutTNO:          1

--------------------------
Creating C-PCM containers                  ... ok
Mulliken population of the LMOs            ... ok
Performing proximity check                 ... No problems found
Calculating differential overlap integrals ... ok

--------------------------
ELECTRON PAIR PRESCREENING
--------------------------

Dipole-based pair screening          .... used

   TCutDOij = 1.000000e-05
   TCutPre  = 1.000000e-06
   .... Finished loop over pairs
Total time spent in the prescreening                  ...     0.000 sec
sum of pair energies estimated for screened out pairs ...       0.000000000000 Eh
Thresholds for map construction and integral transformation for crude MP2:
   TCutMKN                    ...     1.0e-02
   TCutDO                     ...     2.0e-02
   TCutPairs                  ...     1.0e-04
   TCutPNO_CrudeMP2           ...     3.3e-07
   TCutPNOSingles_CrudeMP2    ...     1.0e-08
--------------------------------
LOCAL RI TRANSFORMATION (IAVPAO)
--------------------------------

Orbital window:       7 to 25
Number of PAOs:     343
Basis functions:    343 (131 shells)
Aux. functions:     802 (244 shells)
Use SHARK:           on
Have SHARK:         yes

Processing maps (0.0 sec)
Average map sizes:
   Aux shells -> MOs              19.0
   Aux shells -> PAOs            343.0
   MOs        -> AO shells       128.8
   PAOs       -> AO shells       131.0

Calculating integrals (0.6 sec, 39.885 MB)
Sorting integrals (0.1 sec, 39.876 MB)
Total time for the integral transformation: 0.6 sec
--------------------------------
INITIAL GUESS AND PNO GENERATION
--------------------------------

PNO truncation parameters                   .... 
    PAOOverlapThresh   =        1.000e-08

    TCutPairs          =        1.000e-04
    TCutPNO            =        3.330e-07
    TCutPNOSingles     =        9.990e-09
    TCutMP2Pairs       =        1.000e-05
    TCutMKN            =        1.000e-02
    TCutDO             =        2.000e-02

Pair selection                          .... not used
Type of local MP2 treatment                 .... semi-local MP2
Strategy for PNO selection                  .... occupation number selection
Pair density normalization                  .... MP2 norm
Spin component scaling                      .... not used

   .... Finished loop over pairs
Making pair pair interaction lists          ... done

                       ===========================
                        162 OF  190 PAIRS ARE KEPT CCSD PAIRS
                         28 OF  190 PAIRS ARE KEPT MP2 PAIRS FOR (T)
                          0 OF  190 PAIRS ARE SKIPPED
                       ===========================

Total time spent in the initial guess                 ...     1.431 sec
SL-MP2 correlation energy (all non-screened pairs)    ...      -1.147483165652 Eh

Initial PNO correlation energy                        ...      -1.142970235969 Eh
sum of pair energies prescreened and skipped MP2 pairs...       0.000000000000 Eh
sum of pair energies of crude MP2 skipped pairs only  ...       0.000000000000 Eh
sum of MP2 pair energies for pairs that were not kept ...      -0.001498103264 Eh
sum of PNO error estimates for the kept pairs         ...      -0.003014826418 Eh
                                                          --------------------
sum of all corrections                                         -0.004512929683
Initial total correlation energy                               -1.147483165652
Thresholds for map construction and integral transformation for fine MP2 and CCSD(T) calculation:
   TCutMKN   ...     1.0e-03
   TCutDO    ...     1.0e-02
   TCutPairs ...     1.0e-04
   TCutCMO   ...     1.0e-03
   TCutCPAO  ...     1.0e-03

Thresholds for map construction and integral transformation for strong Triples:
   TCutMKN   ...     1.0e-02
   TCutDO    ...     2.0e-02
   TCutCMO   ...     1.0e-03
   TCutCPAO  ...     1.0e-03

Thresholds for map construction and integral transformation for weak Triples:
   TCutMKN   ...     1.0e-01
   TCutDO    ...     4.0e-02
   TCutCMO   ...     1.0e-03
   TCutCPAO  ...     1.0e-03

--------------------------------
LOCAL RI TRANSFORMATION (IAVPAO)
--------------------------------

Orbital window:       7 to 25
Number of PAOs:     343
Basis functions:    343 (131 shells)
Aux. functions:     802 (244 shells)
Use SHARK:           on
Have SHARK:         yes

Processing maps (0.0 sec)
Average map sizes:
   Aux shells -> MOs              19.0
   Aux shells -> PAOs            343.0
   MOs        -> AO shells       128.8
   PAOs       -> AO shells       131.0

Calculating integrals (0.6 sec, 39.885 MB)
Sorting integrals (0.1 sec, 39.876 MB)
Total time for the integral transformation: 0.6 sec
--------------------------------
INITIAL GUESS AND PNO GENERATION
--------------------------------

PNO truncation parameters                   .... 
    PAOOverlapThresh   =        1.000e-08

    TCutPairs          =        1.000e-04
    TCutPNO            =        3.330e-07
    TCutPNOSingles     =        9.990e-09
    TCutMP2Pairs       =        1.000e-05
    TCutMKN            =        1.000e-03
    TCutDO             =        1.000e-02

Pair selection                          .... not used
Type of local MP2 treatment                 .... semi-local MP2
Strategy for PNO selection                  .... occupation number selection
Pair density normalization                  .... MP2 norm
Spin component scaling                      .... not used

   .... Finished loop over pairs

 PNO Occupation Number Statistics: 
  | Av. % of trace(Dij) retained        ...  98.418817518155
  | sigma^2 in % of trace(Dij) retained ...   3.76e+00
  | Av. % of trace(Di) retained         ...  99.999212572369
  | sigma^2 in % of trace(Di) retained  ...   4.56e-08
 Distributions of % trace(Dij) recovered:
  |       >= 99.9  ...    54 ( 28.4 % of all pairs)
  |   [90.0, 99.0) ...    76 ( 40.0 % of all pairs)
  |   [99.0, 99.9) ...    60 ( 31.6 % of all pairs)
 Distributions of % trace(Di) recovered :
  |       >= 99.9  ...    19 (100.0 % of all I-pairs )

Making pair pair interaction lists          ... done

                       ===========================
                        162 OF  190 PAIRS ARE KEPT
                       ===========================

Total time spent in the initial guess                 ...     2.247 sec
SL-MP2 correlation energy (all non-screened pairs)    ...      -1.147998758254 Eh

Initial PNO correlation energy                        ...      -1.143466110642 Eh
sum of pair energies estimated for screened out pairs ...       0.000000000000 Eh
sum of MP2 pair energies for pairs that were not kept ...      -0.001496189890 Eh
sum of PNO error estimates for the kept pairs         ...      -0.003036457722 Eh
                                                          --------------------
sum of all corrections                                         -0.004532647612
Initial total correlation energy                               -1.147998758254
Thresholds for map construction and integral transformation for fine MP2 and CCSD(T) calculation:
   TCutMKN   ...     1.0e-03
   TCutDO    ...     1.0e-02
   TCutPairs ...     1.0e-04
   TCutCMO   ...     1.0e-03
   TCutCPAO  ...     1.0e-03

Time for aux screen maps:            0.002
Time for maps after fine MP2:            0.007
-----------------------------
LOCAL RI TRANSFORMATION (IJV)
-----------------------------

Orbital window:       7 to 25
Basis functions:    343 (131 shells)
Aux. functions:     802 (244 shells)
Use SHARK:           on

Processing maps (0.0 sec)
Average map sizes:
   Aux shells -> MOs(i)           19.0
   Aux shells -> MOs(j)           19.0
   MOs        -> AO shells       128.8

Calculating integrals (0.6 sec, 2.218 MB)
Sorting integrals (0.0 sec, 2.209 MB)
Total time for the integral transformation: 0.6 sec
--------------------------------
LOCAL RI TRANSFORMATION (VABPAO)
--------------------------------

Number of PAOs:     343
Basis functions:    343 (131 shells)
Aux. functions:     802 (244 shells)
Use SHARK:           on

Processing maps (0.0 sec)
Average map sizes:
   Aux shells -> PAOs            343.0
   PAOs       -> AO shells       131.0

Calculating integrals (1.1 sec, 719.877 MB)
Finished


-------------------------------------
Pair Pair Term precalculation with     
RI-(ij|mn) and (im|jn) transformation  
ON THE FLY                             
-------------------------------------

   IBatch   1 (of   1)              ... done (   32.413 sec)
Total EXT                           ...          32.413 sec

IAVPA Available = YES
VABPAO Available= YES
IJV Available   = YES
IJK Available   = NO
PNO3i Available = YES
PNO3j Available = YES
PNO4 Available  = YES
---------------------
RI-PNO TRANSFORMATION
---------------------

Total Number of PNOs                   ...  5433
Average number of PNOs per pair        ...    33
Maximal number of PNOs per pair        ...    62
   #pairs with  1 -  5 PNOs   :    0
   #pairs with  6 - 10 PNOs   :    5
   #pairs with 11 - 15 PNOs   :   22
   #pairs with 16 - 20 PNOs   :   12
   #pairs with 21 - 25 PNOs   :   10
   #pairs with 26 - 30 PNOs   :   14
   #pairs with 31 - 35 PNOs   :   23
   #pairs with 36 - 40 PNOs   :   16
   #pairs with 41 - 45 PNOs   :   25
   #pairs with 46 - 50 PNOs   :   16
   #pairs with 51 - 55 PNOs   :   18
   #pairs with 61 - 65 PNOs   :    1

Generation of (ij|ab)[P] integrals            ... on
Generation of (ia|bc)[P],(ja|bc)[P] integrals ... on
Storage of 3 and 4 external integrals         ... on
Generation of ALL (ka|bc)[P] integrals        ... on
Keep RI integrals in memory                   ... off

Ibatch:  1 (of  1)
Starting 2-4 index PNO integral generation ... done

Timings:
Total PNO integral transformation time     ...         12.148 sec
Size of the 3-external file                ...        70 MB
Size of the 4-external file                ...       405 MB
Size of the IKJL file                      ...         0 MB
Size of the all 3-external file            ...       669 MB
Size of the 1-external file                ...         2 MB

Making pair/pair overlap matrices          ... done (    1.113 sec)
Size of the pair overlap file              ... 181 MB
Redoing the guess amplitudes               ... done (    0.002 sec)

-------------------------
FINAL STARTUP INFORMATION
-------------------------

E(0)                                       ...   -307.240823457
E(SL-MP2)                                  ...     -1.147998758
E(SL-MP2) including corrections            ...     -1.147998758
Initial E(tot)                             ...   -308.388822215
<T|T>                                      ...      0.323171295
Number of pairs included                   ... 162
Total number of pairs                      ... 190

------------------------------------------------
                  RHF COUPLED CLUSTER ITERATIONS
------------------------------------------------

Number of PNO amplitudes to be optimized   ...       211963
Number of non-PNO amplitudes               ...     16279218
Untruncated number of regular amplitudes   ...     19092910

Iter       E(tot)           E(Corr)          Delta-E          Residual     Time
  0   -308.388870264     -1.143514160      0.004484598      0.015792035    4.13
                           *** Turning on DIIS ***
  1   -308.438095734     -1.192739630     -0.049225470      0.010705206    4.25
  2   -308.469775508     -1.224419404     -0.031679774      0.006133846    4.24
  3   -308.476012752     -1.230656648     -0.006237244      0.003621916    4.25
  4   -308.478106811     -1.232750707     -0.002094059      0.002227891    4.28
  5   -308.478871895     -1.233515790     -0.000765084      0.001038432    4.26
  6   -308.479076114     -1.233720010     -0.000204219      0.000463044    4.28
  7   -308.479095508     -1.233739404     -0.000019394      0.000231427    4.27
  8   -308.479109002     -1.233752898     -0.000013494      0.000105255    4.28
  9   -308.479103727     -1.233747623      0.000005275      0.000037025    4.26
 10   -308.479110347     -1.233754243     -0.000006620      0.000010697    4.26
               --- The Coupled-Cluster iterations have converged ---

----------------------
COUPLED CLUSTER ENERGY
----------------------

E(0)                                       ...   -307.240823457
E(CORR)(strong-pairs)                      ...     -1.233803713
E(CORR)(weak-pairs)                        ...     -0.004532648
E(CORR)(corrected)                         ...     -1.238336361
C-PCM corr. term (included in E(CORR))     ...     -0.000049471
E(TOT)                                     ...   -308.479159818
Singles Norm <S|S>**1/2                    ...      0.092387718  
T1 diagnostic                              ...      0.014987267  

------------------
LARGEST AMPLITUDES
------------------
  14-> 27  14-> 27       0.052549
   9-> 26   9-> 26       0.049984
  10-> 26  10-> 26       0.049979
  15-> 26  15-> 26       0.046127
  16-> 26  16-> 26       0.046106
  15-> 26  -1-> -1       0.040069
  16-> 26  -1-> -1       0.040062
  11-> 29  11-> 29       0.037652
  25-> 30  25-> 30       0.036853
  13-> 28  13-> 28       0.036707
  16-> 26  15-> 26       0.035855
  25-> 27  25-> 27       0.033722
  10-> 26   9-> 26       0.033194
  17-> 26  17-> 26       0.033078
  22-> 26  22-> 26       0.032986
  21-> 26  21-> 26       0.032985


-------------------------------------------
DLPNO BASED TRIPLES CORRECTION
-------------------------------------------

Singles multiplier          ...  1.000000
TCutTNO                     ... 1.000e-09
TCutMP2Pairs                ... 1.000e-05
TCutDOStrong                ... 2.000e-02
TCutMKNStrong               ... 1.000e-02
TCutDOWeak                  ... 4.000e-02
TCutMKNWeak                 ... 1.000e-01

Fragment selection                          .... not used
Number of Triples that are to be computed   ...      1158

 . . . . . . . . .
10% done  
20% done  
30% done  
40% done  
50% done  
60% done  
70% done  
80% done  
90% done               (     68.874 sec)
Triples timings:
Total time for T0               ...    74.986 sec
Total time for Iterative (T)    ...     0.000 sec
Total time of overall (T)       ...    78.774 sec

Triples List generation         ...     0.000 sec
TNO generation                  ...     6.107 sec
Pair density generation         ...     0.003 sec
Look up tables                  ...     0.000 sec
Generating 3-index integrals    ...    46.029 sec
  Make 4-ind.int. from 3-ind.int...     7.920 sec
  Projecting amplitudes (D + S) ...     6.224 sec
  Downprojecting integrals      ...     0.001 sec
  Energy contr. (sum over a,b,c)...     2.688 sec
Fitting ET(->0)                 ...     0.000 sec

Everything after 3-index        ...    22.845 sec

Timing details:
 TNO integrals                  ...    53.237 sec
   Reading 3-index integrals    ...     0.253 sec
   Sorting integrals            ...     7.419 sec
       Sorting integrals 1      ...     0.001 sec
       Sorting integrals 2      ...     4.201 sec
       Sorting integrals 3      ...     0.224 sec
       Sorting integrals 4      ...     0.017 sec
       Sorting integrals 5      ...     0.055 sec
       Sorting integrals 6      ...     2.922 sec
   Calculating local VM**-1/2   ...     0.391 sec
   Orthogonal. integrals        ...     0.565 sec
   Multipl. 3-index integrals   ...    44.608 sec
   All concerning IRIab (w/TNO) ...     3.709 sec

 Calculate W0/W1                ...     6.001 sec
 W 3-ext contribution           ...     3.395 sec
 W 3-int contribution           ...     0.837 sec
 Sorting W                      ...     1.538 sec

 V exchange contribution        ...     1.080 sec

 Timings for Triples without generation
     of 3-index integrals       ...    22.843 sec
       0 weak pairs             ...    20.022 sec
       1 weak pair              ...     2.821 sec
       2 weak pairs             ...     0.000 sec
       3 weak pairs             ...     0.000 sec
  Extra time for extrapolation  ...     0.000 sec

Number of Triples   (0, 1, 2, 3 weak pairs; overall):    880     278       0       0  (  1158)
Number of Atoms     (0, 1, 2, 3 weak pairs; overall):   13.3    11.9     0.0     0.0  (    16)
Number of PAOs      (0, 1, 2, 3 weak pairs; overall):  303.0   274.9     0.0     0.0  (   343)
Number of AuxFcns   (0, 1, 2, 3 weak pairs; overall):  355.3   341.3     0.0     0.0  (   802)
Number of TNOs      (0, 1, 2, 3 weak pairs         ):   87.2    64.3     0.0     0.0
Aver. Number of NTNO, Atoms, PAOs, AuxFcns / Triples:   1158    81.7    13.0   296.2   351.9

Triples Correction (T)                     ...     -0.052792518
Final correlation energy                   ...     -1.291128879
E(CCSD)                                    ...   -308.479159818
E(CCSD(T))                                 ...   -308.531952336


--------------------------------------------------------------------------------
                                    TIMINGS
--------------------------------------------------------------------------------


Total execution time                   ...      198.813 sec

Localization of occupied MO's          ...        0.129 sec (  0.1%)
Fock Matrix Formation                  ...        6.589 sec (  3.3%)
Global overlap, Fock, MKN matrices     ...       12.443 sec (  6.3%)
Differential overlap integrals         ...        0.479 sec (  0.2%)
Organizing maps                        ...        0.023 sec (  0.0%)
RI 3-index integral generations        ...        2.992 sec (  1.5%)
RI-PNO integral transformation         ...       46.437 sec ( 23.4%)
Initial Guess                          ...        3.713 sec (  1.9%)
DIIS Solver                            ...        0.176 sec (  0.1%)
State Vector Update                    ...        0.012 sec (  0.0%)
Sigma-vector construction              ...       46.581 sec ( 23.4%)
  <D|H|D>(0-ext)                       ...        1.710 sec (  3.7% of sigma)
  <D|H|D>(2-ext Fock)                  ...        0.010 sec (  0.0% of sigma)
  <D|H|D>(2-ext)                       ...        7.248 sec ( 15.6% of sigma)
  <D|H|D>(4-ext)                       ...        4.767 sec ( 10.2% of sigma)
  <D|H|D>(4-ext-corr)                  ...       21.483 sec ( 46.1% of sigma)
  CCSD doubles correction              ...        0.133 sec (  0.3% of sigma)
  <S|H|S>                              ...        0.577 sec (  1.2% of sigma)
  <S|H|D>(1-ext)                       ...        0.220 sec (  0.5% of sigma)
  <D|H|S>(1-ext)                       ...        0.006 sec (  0.0% of sigma)
  <S|H|D>(3-ext)                       ...        0.157 sec (  0.3% of sigma)
  Fock-dressing                        ...        5.064 sec ( 10.9% of sigma)
  Singles amplitudes                   ...        0.355 sec (  0.8% of sigma)
  (ik|jl)-dressing                     ...        1.185 sec (  2.5% of sigma)
  (ij|ab),(ia|jb)-dressing             ...        1.357 sec (  2.9% of sigma)
  C-PCM terms                          ...        1.524 sec (  3.3% of sigma)
  Pair energies                        ...        0.005 sec (  0.0% of sigma)
Total Time for computing (T)           ...       78.777 sec ( 39.6% of ALL)
C-PCM correction to E(CORR)            ...        0.095 sec (  0.0%)


Maximum memory used throughout the entire MDCI-calculation: 3612.9 MB

-------------------------   --------------------
FINAL SINGLE POINT ENERGY      -308.531952335982
-------------------------   --------------------


           ************************************************************
           *        Program running with 8 parallel MPI-processes     *
           *              working on a common directory               *
           ************************************************************

------------------------------------------------------------------------------
                              ORCA PROPERTY CALCULATIONS
------------------------------------------------------------------------------

GBWName                                 ... calc.gbw
Number of atoms                         ...     16
Number of basis functions               ...    343
Max core memory                         ...   8000 MB

Electric properties:
Dipole moment                           ... YES
Quadrupole moment                       ...  NO
Static polarizability (Dipole/Dipole)   ...  NO
Static polarizability (Dipole/Quad.)    ...  NO
Static polarizability (Quad./Quad.)     ...  NO
Static polarizability (Velocity)        ...  NO

Atomic electric properties:
Dipole moment                           ...  NO
Quadrupole moment                       ...  NO
Static polarizability                   ...  NO

Choice of electric origin               ... Center of mass
Position of electric origin             ...     5.852109     0.852622    -0.124455

General magnetic properties:
Magnetizability                         ...  NO

EPR properties:
g-Tensor (aka g-matrix)                 ...  NO
Zero-Field splitting spin-orbit         ...  NO
Zero-field splitting spin-spin          ...  NO
Hyperfine couplings                     ...  NO (   0 nuclei)
Quadrupole couplings                    ...  NO (   0 nuclei)
Contact density                         ...  NO (   0 nuclei)

NMR properties:
Chemical shifts                         ...  NO (   0 nuclei)
Spin-rotation constants                 ...  NO (   0 nuclei)
Spin-spin couplings                     ...  NO (   0 nuclei,    0 pairs)

Choice of magnetic origin               ... GIAO
Position of magnetic origin             ...     0.000000     0.000000     0.000000

Properties with geometric perturbations:
SCF Hessian                             ...  NO
IR spectrum                             ...  NO
VCD spectrum                            ...  NO
X-ray spectroscopy properties:
SCF XES/XAS/RIXS spectra                ...  NO


-------------
DIPOLE MOMENT
-------------

Method             : SCF
Type of density    : Electron Density
Multiplicity       :   1
Irrep              :   0
Energy             :  -307.2408177314289333 Eh
Relativity type    : 
Basis              : AO
                                X                 Y                 Z
Electronic contribution:      3.794645286      -5.462943034       0.179419895
Nuclear contribution   :     -2.006527048       5.074602823      -0.170906726
                        -----------------------------------------
Total Dipole Moment    :      1.788118238      -0.388340210       0.008513168
                        -----------------------------------------
Magnitude (a.u.)       :      1.829821693
Magnitude (Debye)      :      4.651037119


--------------------
Rotational spectrum 
--------------------
 
Rotational constants in cm-1:             0.113366             0.105404             0.056352 
Rotational constants in MHz :          3398.636474          3159.920963          1689.386483 

Dipole components along the rotational axes: 
x,y,z [a.u.] :    -1.308330     1.279264     0.002393 
x,y,z [Debye]:    -3.325510     3.251630     0.006083 

 

Dipole moment calculation done in   0.0 sec 

Maximum memory used throughout the entire PROP-calculation: 16.9 MB

--------------------------------
SUGGESTED CITATIONS FOR THIS RUN
--------------------------------

Below you find a list of papers that are relevant to this ORCA run
We neither can nor want to force you to cite these papers, but we appreciate if you do
You receive ORCA, which is the product of decades of hard work by many enthusiastic individuals, for free
The only thing we kindly ask in return is that you cite our papers,
We deeply appreciate it, if you show your appreciation for ORCA by not just citing the generic ORCA reference.

Please note that relegating all ORCA citations to the supporting information does *not* help us.
SI sections are not indexed - citations you put there will not count into any citation statistics
But we need these citations in order to attract the funding resources that allow us to do what we are doing

Therefore, if you are a happy ORCA user, please consider citing a few of the papers listed below in the main body of your paper

In addition to the list printed below, the program has created the file calc.bibtex that contains the list in bibtex format
You can import this file easily into all common literature databanks and citation aid programs


List of essential papers. We consider these as the minimum necessary citations

  1. Neese,F.
     Software update: the ORCA program system, version 5.0
     WIRES Comput. Molec. Sci., 2022 12(1)e1606
     doi.org/10.1002/wcms.1606

List of papers to cite with high priority. The work reported in these papers was absolutely
necessary for this run to complete.
Our perspective: the developers of density functionals and basis sets usually get cited in chemistry papers
Good! But without the algorithms to do something with them, the functionals or basis sets would not do anything.
Hence, in our opinion, the algorithm design and method developments papers are equally worthy of getting cited

  1. Neese,F.; Hansen,A.; Liakos,D.G.
     Efficient and accurate approximations to the local coupled cluster singles doubles method using a truncated pair natural orbital basis
     J. Chem. Phys., 2009 131 064103
     doi.org/10.1063/1.3173827
  2. Neese,F.; Wennmohs,F.; Hansen,A.
     Efficient and accurate local approximations to coupled-electron pair approaches: An attempt to revive the pair natural orbital method
     J. Chem. Phys., 2009 130 114108
     doi.org/10.1063/1.3086717
  3. Riplinger,C.; Neese,F.
     An efficient and near linear scaling pair natural orbital based local coupled cluster method
     J. Chem. Phys., 2013 138(3)Art. No. 034106
     doi.org/10.1063/1.4773581
  4. Riplinger,C.; Sandhoefer,B.; Hansen,A.; Neese,F.
     Natural triple excitations in local coupled cluster calculations with pair natural orbitals
     J. Chem. Phys., 2013 139(13)Art. No. 134101
     doi.org/10.1063/1.4821834
  5. Riplinger,C.; Pinski,P.; Becker,U.; Valeev,E.F.; Neese,F.
     Sparse maps-A systematic infrastructure for reduced-scaling electronic structure methods. II. Linear scaling domain based pair natural orbital coupled cluster theory
     J. Chem. Phys., 2016 144 
     doi.org/10.1063/1.4939030
  6. Bistoni,G.; Riplinger,C.; Minenkov,Y.; Cavallo,L.; Auer,A.A.; Neese,F.
     Treating Subvalence Correlation Effects in Domain Based Pair Natural Orbital Coupled Cluster Calculations: An Out-of-the-Box Approach
     J. Theo. Comp. Chem., 2017 13 3220-3227
     doi.org/10.1021/acs.jctc.7b00352
  7. Garcia-Rates,M.; Neese,F.
     Effect of the Solute Cavity on the Solvation Energy and its Derivatives within the Framework of the Gaussian Charge Scheme
     J. Comput. Chem., 2020 41 922-939
     doi.org/10.1002/jcc.26139
  8. Garcia-Rates,M.; Becker,U.; Neese,F.
     Implicit solvation in domain based pair natural orbital coupled cluster (DLPNO-CCSD) theory
     J. Comput. Chem., 2021 42 1959-1973
     doi.org/10.1002/jcc.26726
  9. Neese,F.
     The SHARK Integral Generation and Digestion System
     J. Comp. Chem., 2022  1-16
     doi.org/10.1002/jcc.26942

List of suggested additional citations. These are papers that are important in the 'surrounding' of 
of this run, or papers that preceded the highly important papers. If you like your results we are grateful for a citation.

  1. Neese,F.
     The ORCA program system
     WIRES Comput. Molec. Sci., 2012 2(1)73-78
     doi.org/10.1002/wcms.81
  2. Neese,F.
     Software update: the ORCA program system, version 4.0
     WIRES Comput. Molec. Sci., 2018 8(1)1-6
     doi.org/10.1002/wcms.1327
  3. Neese,F.; Wennmohs,F.; Becker,U.; Riplinger,C.
     The ORCA quantum chemistry program package
     J. Chem. Phys., 2020 152 Art. No. L224108
     doi.org/10.1063/5.0004608

List of optional additional citations

  1. Neese,F.
     Approximate second-order SCF convergence for spin unrestricted wavefunctions
     Chem. Phys. Lett., 2000 325(1-3)93-98
     doi.org/10.1016/s0009-2614(00)00662-x

Timings for individual modules:

Sum of individual times          ...      251.412 sec (=   4.190 min)
Startup calculation              ...        0.802 sec (=   0.013 min)   0.3 %
SCF iterations                   ...       50.860 sec (=   0.848 min)  20.2 %
Property integrals               ...        0.286 sec (=   0.005 min)   0.1 %
Property calculations            ...        0.300 sec (=   0.005 min)   0.1 %
MDCI module                      ...      199.164 sec (=   3.319 min)  79.2 %
                             ****ORCA TERMINATED NORMALLY****
TOTAL RUN TIME: 0 days 0 hours 4 minutes 11 seconds 680 msec
'calc.bibtex' -> '/hsnfs/users/frank/ThermodynamicMap/23Dimethyl/2_4/SP/calc.bibtex'
'calc.cpcm' -> '/hsnfs/users/frank/ThermodynamicMap/23Dimethyl/2_4/SP/calc.cpcm'
'calc.cpcm_corr' -> '/hsnfs/users/frank/ThermodynamicMap/23Dimethyl/2_4/SP/calc.cpcm_corr'
'calc.densities' -> '/hsnfs/users/frank/ThermodynamicMap/23Dimethyl/2_4/SP/calc.densities'
'calc.densitiesinfo' -> '/hsnfs/users/frank/ThermodynamicMap/23Dimethyl/2_4/SP/calc.densitiesinfo'
'calc.err' -> '/hsnfs/users/frank/ThermodynamicMap/23Dimethyl/2_4/SP/calc.err'
'calc.gbw' -> '/hsnfs/users/frank/ThermodynamicMap/23Dimethyl/2_4/SP/calc.gbw'
'calc.job' -> '/hsnfs/users/frank/ThermodynamicMap/23Dimethyl/2_4/SP/calc.job'
'calc.loc' -> '/hsnfs/users/frank/ThermodynamicMap/23Dimethyl/2_4/SP/calc.loc'
'calc.property.txt' -> '/hsnfs/users/frank/ThermodynamicMap/23Dimethyl/2_4/SP/calc.property.txt'
'calc.xyz' -> '/hsnfs/users/frank/ThermodynamicMap/23Dimethyl/2_4/SP/calc.xyz'
cp: cannot stat 'calc.asa.inp': No such file or directory
cp: missing destination file operand after '/hsnfs/users/frank/ThermodynamicMap/23Dimethyl/2_4/SP/'
Try 'cp --help' for more information.
cp: cannot stat 'calc.pc.tmp': No such file or directory
cp: cannot stat 'calc.QM2.pc.tmp': No such file or directory
