# Supplementary material for: Bro̷nsted Acid-Catalyzed Reduction of Furans
Source: J Am Chem Soc. 2025 Feb 19;147(9):7932–8. doi: 10.1021/jacs.4c18485 (PMC11887439; doi:10.1021/jacs.4c18485)
Supplement: Supplementary file 2 — ja4c18485_si_002.zip [file ja4c18485_si_002.zip › AllCoordinates/23-Dimethyl-Furan/3/calc.mpi8.out]

! Job execution by suborca V 10.00 !
Job started from head1.mpi-muelheim.mpg.de, running /hsnfs/software/orca/orca_stable_directory/orca_stable_20240726/orca on xe30th79.mpi-muelheim.mpg.de in /usr/scratch/frank/calc__8525784 (/bin/ksh)
Job execution start: Fri Jul 26 15:14:49 CEST 2024
Shared library path: /hsnfs/software/openmpi-4.1.0/lib:/hsnfs/software/orca/orca_stable_directory/orca_stable_20240726:/hsnfs/software/themis/llvm-14.0.1/lib::/hsnfs/software/cfour-2.1/lib:/hsnfs/software/orca/orca_stable:/usr/users/openmpi-2.0.4/lib:/opt/intel/lib/intel64:/opt/intel/mkl/lib/intel64
SLURM Job ID is: 8525784
SLURM_JOB_NODELIST: xe30th79
Maxcore enforced by SLURM: 9600 MB per core
Expanded nodelist (1 nodes):
xe30th79

                                 *****************
                                 * O   R   C   A *
                                 *****************

                                            #,                                       
                                            ###                                      
                                            ####                                     
                                            #####                                    
                                            ######                                   
                                           ########,                                 
                                     ,,################,,,,,                         
                               ,,#################################,,                 
                          ,,##########################################,,             
                       ,#########################################, ''#####,          
                    ,#############################################,,   '####,        
                  ,##################################################,,,,####,       
                ,###########''''           ''''###############################       
              ,#####''   ,,,,##########,,,,          '''####'''          '####       
            ,##' ,,,,###########################,,,                        '##       
           ' ,,###''''                  '''############,,,                           
         ,,##''                                '''############,,,,        ,,,,,,###''
      ,#''                                            '''#######################'''  
     '                                                          ''''####''''         
             ,#######,   #######,   ,#######,      ##                                
            ,#'     '#,  ##    ##  ,#'     '#,    #''#        ,####,   ,####,        
            ##       ##  ##   ,#'  ##            #'  '#       #'       #'  '#        
            ##       ##  #######   ##           ,######,      #####,   #    #        
            '#,     ,#'  ##    ##  '#,     ,#' ,#      #,     #,   #   #,  ,#        
             '#######'   ##     ##  '#######'  #'      '#     '####' # '####'        


                #########################################################
                #                        -***-                          #
                #          Department of theory and spectroscopy        #
                #                                                       #
                #                      Frank Neese                      #
                #                                                       #
                #     Directorship, Architecture, Infrastructure        #
                #                    SHARK, DRIVERS                     #
                #        Core code/Algorithms in most modules           #
                #                                                       #
                #        Max Planck Institute fuer Kohlenforschung      #
                #                Kaiser Wilhelm Platz 1                 #
                #                 D-45470 Muelheim/Ruhr                 #
                #                      Germany                          #
                #                                                       #
                #                  All rights reserved                  #
                #                        -***-                          #
                #########################################################


                         Program Version 6.0.x  -   STABLE   -
                                (GIT: $d6293895$)
                ($2024-07-24 15:24:10 +0200 $)

                         (BUILD: $Fri 26 Jul 2024 01:03:43 AM CEST$)


 With contributions from (in alphabetic order):
   Daniel Aravena         : Magnetic Suceptibility
   Michael Atanasov       : Ab Initio Ligand Field Theory (pilot matlab implementation)
   Alexander A. Auer      : GIAO ZORA, VPT2 properties, NMR spectrum
   Ute Becker             : All parallelization in ORCA, NUMFREQ, NUMCALC
   Giovanni Bistoni       : ED, misc. LED, open-shell LED, HFLD
   Martin Brehm           : Molecular dynamics
   Dmytro Bykov           : pre 5.0 version of the SCF Hessian
   Marcos Casanova-Páez   : Triplet and SCS-CIS(D). UHF-(DLPNO)-IP/EA/STEOM-CCSD. UHF-CVS-IP/STEOM-CCSD
   Vijay G. Chilkuri      : MRCI spin determinant printing, contributions to CSF-ICE
   Pauline Colinet        : FMM embedding
   Dipayan Datta          : RHF DLPNO-CCSD density
   Achintya Kumar Dutta   : EOM-CC, STEOM-CC
   Nicolas Foglia         : Exact transition moments, OPA infrastructure, MCD improvements
   Dmitry Ganyushin       : Spin-Orbit,Spin-Spin,Magnetic field MRCI
   Miquel Garcia          : C-PCM and meta-GGA Hessian, CCSD/C-PCM, Gaussian charge scheme
   Tiago L. C. Gouveia    : GS-ROHF, GS-ROCIS
   Yang Guo               : DLPNO-NEVPT2, F12-NEVPT2, CIM, IAO-localization
   Andreas Hansen         : Spin unrestricted coupled pair/coupled cluster methods
   Ingolf Harden          : AUTO-CI MPn and infrastructure 
   Benjamin Helmich-Paris : MC-RPA, TRAH-(SCF,CASSCF), AVAS, COSX integrals, SCF dyn. polar.
   Lee Huntington         : MR-EOM, pCC
   Robert Izsak           : Overlap fitted RIJCOSX, COSX-SCS-MP3, EOM
   Riya Kayal             : Wick's Theorem for AUTO-CI, AUTO-CI UHF-CCSDT
   Emily Kempfer          : AUTO-CI, RHF CISDT and CCSDT
   Christian Kollmar      : KDIIS, OOCD, Brueckner-CCSD(T), CCSD density, CASPT2, CASPT2-K, improved NEVPT2
   Axel Koslowski         : Symmetry handling
   Simone Kossmann        : Meta GGA functionals, TD-DFT gradient, OOMP2, (MP2 Hessian; deprecated post 5.0)
   Lucas Lang             : DCDCAS
   Marvin Lechner         : AUTO-CI (C++ implementation), FIC-MRCC
   Spencer Leger          : CASSCF response
   Dagmar Lenk            : GEPOL surface, SMD, ORCA-2-JSON
   Dimitrios Liakos       : Extrapolation schemes; Compound Job, initial MDCI parallelization
   Dimitrios Manganas     : Further ROCIS development; embedding schemes. LFT, Crystal Embedding
   Dimitrios Pantazis     : SARC Basis sets
   Anastasios Papadopoulos: AUTO-CI, single reference methods and gradients
   Taras Petrenko         : pre 6.0 DFT Hessian and TD-DFT gradient, (ASA, deprecated), ECA, 1-Electron XAS/XES, NRVS
   Peter Pinski           : DLPNO-MP2, DLPNO-MP2 Gradient
   Christoph Reimann      : Effective Core Potentials
   Marius Retegan         : Local ZFS, SOC
   Christoph Riplinger    : Optimizer, TS searches, QM/MM, DLPNO-CCSD(T), (RO)-DLPNO pert. Triples
   Michael Roemelt        : Original ROCIS implementation
   Masaaki Saitow         : Open-shell DLPNO-CCSD energy and density
   Barbara Sandhoefer     : DKH picture change effects
   Kantharuban Sivalingam : CASSCF convergence/infrastructure, NEVPT2 and variants, FIC-MRCI
   Bernardo de Souza      : ESD, SOC TD-DFT
   Georgi Stoychev        : AutoAux, RI-MP2 NMR, DLPNO-MP2 response, X2C
   Van Anh Tran           : RI-MP2 g-tensors
   Willem Van den Heuvel  : Paramagnetic NMR
   Zikuan Wang            : NOTCH, Electric field optimization 
   Frank Wennmohs         : Technical directorship and infrastructure
   Hang Xu                : AUTO-CI-Response properties 


 We gratefully acknowledge several colleagues who have allowed us to
 interface, adapt or use parts of their codes:
   Stefan Grimme, W. Hujo, H. Kruse, P. Pracht,  : VdW corrections, initial TS optimization,
                  C. Bannwarth, S. Ehlert,         DFT functionals, gCP, sTDA/sTD-DF
                  L. Wittmann, M. Mueller
   Ed Valeev, F. Pavosevic, A. Kumar             : LibInt (2-el integral package), F12 methods
   Garnet Chan, S. Sharma, J. Yang, R. Olivares  : DMRG
   Ulf Ekstrom                                   : XCFun DFT Library
   Mihaly Kallay                                 : mrcc  (arbitrary order and MRCC methods)
   Frank Weinhold                                : gennbo (NPA and NBO analysis)
   Simon Mueller                                 : openCOSMO-RS
   Christopher J. Cramer and Donald G. Truhlar   : smd solvation model
   Lars Goerigk                                  : TD-DFT with DH, B97 family of functionals
   V. Asgeirsson, H. Jonsson                     : NEB implementation
   FAccTs GmbH                                   : IRC, NEB, NEB-TS, DLPNO-Multilevel, CI-OPT
                                                   MM, QMMM, 2- and 3-layer-ONIOM, Crystal-QMMM,
                                                   LR-CPCM, SF, NACMEs, symmetry and pop. for TD-DFT,
                                                   nearIR, NL-DFT gradient (VV10), updates on ESD,
                                                   ML-optimized integration grids, MBIS, APM,
                                                   GOAT, DOCKER, SOLVATOR, interface openCOSMO-RS
   S Lehtola, MJT Oliveira, MAL Marques          : LibXC Library
   Liviu Ungur et al                             : ANISO software


 Your calculation uses the libint2 library for the computation of 2-el integrals
 For citations please refer to: http://libint.valeyev.net

 Your ORCA version has been built with support for libXC version: 6.2.2
 For citations please refer to: https://libxc.gitlab.io

 This ORCA versions uses:
   CBLAS   interface :  Fast vector & matrix operations
   LAPACKE interface :  Fast linear algebra routines
   SCALAPACK package :  Parallel linear algebra routines
   Shared memory     :  Shared parallel matrices
   BLAS/LAPACK       :  OpenBLAS 0.3.26  USE64BITINT DYNAMIC_ARCH NO_AFFINITY Haswell SINGLE_THREADED
        Core in use  :  Haswell
   Copyright (c) 2011-2014, The OpenBLAS Project


NOTE: MaxCore=8000 MB was set to SCF,MP2,MDCI,CIPSI,MRCI and CIS
      => If you want to overwrite this, your respective input block should be placed after the MaxCore statement
Your calculation utilizes the atom-pairwise dispersion correction
with the Becke-Johnson damping scheme (D3BJ)


================================================================================

----- Orbital basis set information -----
Your calculation utilizes the basis: def2-SVP
   F. Weigend and R. Ahlrichs, Phys. Chem. Chem. Phys. 7, 3297 (2005).

----- AuxJ basis set information -----
Your calculation utilizes the auxiliary basis: def2/J
   F. Weigend, Phys. Chem. Chem. Phys. 8, 1057 (2006).

----- AuxC basis set information -----
Your calculation utilizes the auxiliary basis: def2-SVP/C
  H-La, Hf-Rn : A. Hellweg, C. Hattig, S. Hofener and W. Klopper, Theor. Chem. Acc. 117, 587 (2007).
        Ce-Lu : J. Chmela and M. E. Harding, Mol. Phys. (2018).

================================================================================
                                        WARNINGS
                       Please study these warnings very carefully!
================================================================================


WARNING: The frozen-core approximation for MP2-gradient calculations is turned on by default.

WARNING: Geometry Optimization
  ===> : Switching off AutoStart
         For restart on a previous wavefunction, please use MOREAD

WARNING: The frozen-core approximation is turned on by default for 
         the MP2 part of double-hybrid DFT.

================================================================================
                                       INPUT FILE
================================================================================
NAME = calc.inp
|  1> ! RI-B2PLYP D3BJ  def2-SVP def2-SVP/C RIJCOSX def2/J  VeryTightOpt NumFreq
|  2> 
|  3> %cpcm
|  4> epsilon 16.7                    # Dielectric constant
|  5> refrac 1.275   
|  6> SURFACETYPE VDW_GAUSSIAN
|  7> end
|  8> 
|  9> %geom
| 10> MaxIter 100
| 11> end
| 12> 
| 13> 
| 14> %PAL NPROCS 8 END
| 15> 
| 16> %maxcore 8000
| 17> 
| 18> 
| 19> * xyz 1 1
| 20> C        1.0773092424     -0.0331590417      0.1252264525                 
| 21> C        2.3669458577      0.1001115032     -0.6846282486                 
| 22> C        3.1977465583      1.2334370822     -0.2154223093                 
| 23> C        2.7956385627      2.6720714701     -0.1687420164                 
| 24> C        4.5112471364      0.7645047587      0.2001014880                 
| 25> C        4.4225916323     -0.7284720092     -0.0694900256                 
| 26> O        3.1310499037     -1.0762867803     -0.5396324744                 
| 27> H        0.4475956193      0.8737224448      0.0127038147                 
| 28> H        1.3051864014     -0.1888074111      1.2013455206                 
| 29> H        0.4956070917     -0.9043767824     -0.2453853963                 
| 30> H        1.7563097463      2.8101983901     -0.5294473076                 
| 31> H        3.4812158837      3.2657578490     -0.8082802320                 
| 32> H        2.8690877066      3.0369153454      0.8774686336                 
| 33> H        2.1198302971      0.2523595653     -1.7576147384                 
| 34> H        4.6387262064     -1.2852202214      0.8674205920                 
| 35> H        5.1707677221     -1.0115846786     -0.8403870452                 
| 36> H        4.6577756713      0.9870838876      1.2786121751                 
| 37> H        5.2998870822      1.2445800941     -0.4194828660                 
| 38> *
| 39> 
| 40>                          ****END OF INPUT****
================================================================================

                       *****************************
                       * Geometry Optimization Run *
                       *****************************

Geometry optimization settings:
Update method            Update   .... BFGS
Choice of coordinates    CoordSys .... (2022) Redundant Internals
Initial Hessian          InHess   .... Almloef's Model
Max. no of cycles        MaxIter  .... 100

Convergence Tolerances:
Energy Change            TolE     ....  2.0000e-07 Eh
Max. Gradient            TolMAXG  ....  3.0000e-05 Eh/bohr
RMS Gradient             TolRMSG  ....  8.0000e-06 Eh/bohr
Max. Displacement        TolMAXD  ....  2.0000e-04 bohr
RMS Displacement         TolRMSD  ....  1.0000e-04 bohr
Strict Convergence                .... False

------------------------------------------------------------------------------
                        ORCA OPTIMIZATION COORDINATE SETUP
------------------------------------------------------------------------------

The optimization will be done in redundant internal coordinates (2022)
Making redundant internal coordinates   ...  (2022 redundants) done
Evaluating the initial hessian          ...  (Almloef) done
Evaluating the coordinates              ...  done
Calculating the B-matrix                .... done
Calculating the G-matrix                .... done
Diagonalizing the G-matrix              .... done
The first mode is                       ....   37
The number of degrees of freedom        ....   48

    -----------------------------------------------------------------
                    Redundant Internal Coordinates


    -----------------------------------------------------------------
         Definition                    Initial Value    Approx d2E/dq
    -----------------------------------------------------------------
      1. B(C   1,C   0)                  1.5287         0.375424   
      2. B(C   2,C   1)                  1.4815         0.446450   
      3. B(C   3,C   2)                  1.4945         0.425609   
      4. B(C   4,C   2)                  1.4553         0.491573   
      5. B(C   5,C   4)                  1.5197         0.387967   
      6. B(O   6,C   5)                  1.4178         0.505313   
      7. B(O   6,C   1)                  1.4102         0.519488   
      8. B(H   7,C   0)                  1.1098         0.334849   
      9. B(H   8,C   0)                  1.1109         0.333438   
     10. B(H   9,C   0)                  1.1112         0.333127   
     11. B(H  10,C   3)                  1.1088         0.336095   
     12. B(H  11,C   3)                  1.1097         0.334930   
     13. B(H  12,C   3)                  1.1104         0.334059   
     14. B(H  13,C   1)                  1.1116         0.332690   
     15. B(H  14,C   5)                  1.1111         0.333274   
     16. B(H  15,C   5)                  1.1109         0.333430   
     17. B(H  16,C   4)                  1.1109         0.333432   
     18. B(H  17,C   4)                  1.1119         0.332270   
     19. A(C   1,C   0,H   9)          109.4691         0.320467   
     20. A(H   7,C   0,H   8)          109.2136         0.284118   
     21. A(H   7,C   0,H   9)          108.0492         0.284077   
     22. A(H   8,C   0,H   9)          108.6994         0.283891   
     23. A(C   1,C   0,H   8)          110.6307         0.320516   
     24. A(C   1,C   0,H   7)          110.7162         0.320737   
     25. A(O   6,C   1,H  13)          109.5094         0.336000   
     26. A(C   0,C   1,O   6)          109.2633         0.382505   
     27. A(C   2,C   1,O   6)          107.5615         0.394244   
     28. A(C   0,C   1,H  13)          109.6205         0.320398   
     29. A(C   0,C   1,C   2)          111.8395         0.374963   
     30. A(C   2,C   1,H  13)          109.0029         0.329653   
     31. A(C   1,C   2,C   4)          110.4923         0.392953   
     32. A(C   1,C   2,C   3)          126.5412         0.383200   
     33. A(C   3,C   2,C   4)          122.9638         0.389682   
     34. A(H  11,C   3,H  12)          109.0464         0.284211   
     35. A(H  10,C   3,H  12)          109.1216         0.284365   
     36. A(C   2,C   3,H  12)          109.1419         0.327285   
     37. A(H  10,C   3,H  11)          108.9635         0.284480   
     38. A(C   2,C   3,H  11)          109.3152         0.327425   
     39. A(C   2,C   3,H  10)          111.2208         0.327613   
     40. A(C   2,C   4,H  16)          109.3707         0.335079   
     41. A(C   5,C   4,H  16)          112.1318         0.322243   
     42. A(C   2,C   4,C   5)          102.3131         0.383445   
     43. A(H  16,C   4,H  17)          111.1561         0.283776   
     44. A(C   5,C   4,H  17)          111.5119         0.322059   
     45. A(C   2,C   4,H  17)          109.9953         0.334885   
     46. A(H  14,C   5,H  15)          109.0525         0.283909   
     47. A(O   6,C   5,H  15)          108.7157         0.334582   
     48. A(C   4,C   5,H  15)          109.5218         0.322243   
     49. A(O   6,C   5,H  14)          109.5059         0.334556   
     50. A(C   4,C   5,H  14)          109.3500         0.322218   
     51. A(C   4,C   5,O   6)          110.6695         0.382850   
     52. A(C   1,O   6,C   5)          108.8463         0.400339   
     53. D(C   2,C   1,C   0,H   9)   -178.8959         0.011248   
     54. D(C   2,C   1,C   0,H   8)    -59.1311         0.011248   
     55. D(O   6,C   1,C   0,H   7)   -178.9376         0.011248   
     56. D(C   2,C   1,C   0,H   7)     62.0894         0.011248   
     57. D(O   6,C   1,C   0,H   8)     59.8419         0.011248   
     58. D(O   6,C   1,C   0,H   9)    -59.9229         0.011248   
     59. D(C   3,C   2,C   1,C   0)    -59.2677         0.014701   
     60. D(C   4,C   2,C   1,C   0)    121.3108         0.014701   
     61. D(C   3,C   2,C   1,H  13)     62.1063         0.014701   
     62. D(C   4,C   2,C   1,O   6)      1.3354         0.014701   
     63. D(C   3,C   2,C   1,O   6)   -179.2430         0.014701   
     64. D(H  11,C   3,C   2,C   1)   -119.7512         0.013385   
     65. D(H  10,C   3,C   2,C   1)      0.6126         0.013385   
     66. D(H  11,C   3,C   2,C   4)     59.6030         0.013385   
     67. D(H  10,C   3,C   2,C   4)    179.9669         0.013385   
     68. D(H  12,C   3,C   2,C   1)    121.0598         0.013385   
     69. D(H  17,C   4,C   2,C   1)    119.3804         0.017828   
     70. D(H  16,C   4,C   2,C   3)     62.2808         0.017828   
     71. D(H  16,C   4,C   2,C   1)   -118.2731         0.017828   
     72. D(C   5,C   4,C   2,C   3)   -178.6747         0.017828   
     73. D(C   5,C   4,C   2,C   1)      0.7714         0.017828   
     74. D(H  14,C   5,C   4,H  16)     -6.2968         0.011972   
     75. D(H  14,C   5,C   4,C   2)   -123.3788         0.011972   
     76. D(O   6,C   5,C   4,H  17)   -120.1979         0.011972   
     77. D(O   6,C   5,C   4,H  16)    114.4154         0.011972   
     78. D(H  14,C   5,C   4,H  17)    119.0899         0.011972   
     79. D(O   6,C   5,C   4,C   2)     -2.6666         0.011972   
     80. D(C   1,O   6,C   5,C   4)      3.6441         0.020201   
     81. D(C   5,O   6,C   1,H  13)    115.2939         0.021394   
     82. D(C   5,O   6,C   1,C   2)     -3.0307         0.021394   
     83. D(C   5,O   6,C   1,C   0)   -124.6273         0.021394   
     84. D(C   1,O   6,C   5,H  15)   -116.6810         0.020201   
     85. D(C   1,O   6,C   5,H  14)    124.2636         0.020201   
    -----------------------------------------------------------------

Number of atoms                         .... 18
Number of degrees of freedom            .... 85


         *************************************************************
         *                GEOMETRY OPTIMIZATION CYCLE   1            *
         *************************************************************
---------------------------------
CARTESIAN COORDINATES (ANGSTROEM)
---------------------------------
  C      1.077309   -0.033159    0.125226
  C      2.366946    0.100112   -0.684628
  C      3.197747    1.233437   -0.215422
  C      2.795639    2.672071   -0.168742
  C      4.511247    0.764505    0.200101
  C      4.422592   -0.728472   -0.069490
  O      3.131050   -1.076287   -0.539632
  H      0.447596    0.873722    0.012704
  H      1.305186   -0.188807    1.201346
  H      0.495607   -0.904377   -0.245385
  H      1.756310    2.810198   -0.529447
  H      3.481216    3.265758   -0.808280
  H      2.869088    3.036915    0.877469
  H      2.119830    0.252360   -1.757615
  H      4.638726   -1.285220    0.867421
  H      5.170768   -1.011585   -0.840387
  H      4.657776    0.987084    1.278612
  H      5.299887    1.244580   -0.419483

----------------------------
CARTESIAN COORDINATES (A.U.)
----------------------------
  NO LB      ZA    FRAG     MASS         X           Y           Z
   0 C     6.0000    0    12.011    2.035819   -0.062662    0.236644
   1 C     6.0000    0    12.011    4.472879    0.189183   -1.293760
   2 C     6.0000    0    12.011    6.042865    2.330858   -0.407089
   3 C     6.0000    0    12.011    5.282991    5.049483   -0.318876
   4 C     6.0000    0    12.011    8.525022    1.444705    0.378137
   5 C     6.0000    0    12.011    8.357487   -1.376613   -0.131317
   6 O     8.0000    0    15.999    5.916827   -2.033887   -1.019758
   7 H     1.0000    0     1.008    0.845833    1.651096    0.024007
   8 H     1.0000    0     1.008    2.466445   -0.356794    2.270214
   9 H     1.0000    0     1.008    0.936562   -1.709024   -0.463711
  10 H     1.0000    0     1.008    3.318944    5.310505   -1.000510
  11 H     1.0000    0     1.008    6.578545    6.171388   -1.527428
  12 H     1.0000    0     1.008    5.421790    5.738938    1.658175
  13 H     1.0000    0     1.008    4.005899    0.476890   -3.321411
  14 H     1.0000    0     1.008    8.765922   -2.428714    1.639187
  15 H     1.0000    0     1.008    9.771335   -1.911618   -1.588101
  16 H     1.0000    0     1.008    8.801920    1.865318    2.416227
  17 H     1.0000    0     1.008   10.015335    2.351916   -0.792708

--------------------------------
INTERNAL COORDINATES (ANGSTROEM)
--------------------------------
 C      0   0   0     0.000000000000     0.00000000     0.00000000
 C      1   0   0     1.528655708312     0.00000000     0.00000000
 C      2   1   0     1.481489414612   111.83949592     0.00000000
 C      3   2   1     1.494502857782   126.54124692   300.73233607
 C      3   2   1     1.455280494893   110.49232273   121.31075644
 C      5   3   2     1.519710173718   102.31313460     0.77142097
 O      2   1   3     1.410245258482   109.26327362   118.97296068
 H      1   2   3     1.109790350333   110.71619585    62.08940147
 H      1   2   3     1.110939540758   110.63070107   300.86889528
 H      1   2   3     1.111193451344   109.46905868   181.10409693
 H      4   3   2     1.108779392723   111.22077252     0.61264123
 H      4   3   2     1.109724699542   109.31515301   240.24880784
 H      4   3   2     1.110433498350   109.14190187   121.05979020
 H      2   1   3     1.111550979486   109.62047102   238.98344495
 H      6   5   3     1.111073458994   109.35000923   236.62116902
 H      6   5   3     1.110946650272   109.52182686   117.17613885
 H      5   3   2     1.110944365101   109.37072900   241.72690214
 H      5   3   2     1.111894807746   109.99528636   119.38036008

---------------------------
INTERNAL COORDINATES (A.U.)
---------------------------
 C      0   0   0     0.000000000000     0.00000000     0.00000000
 C      1   0   0     2.888740641765     0.00000000     0.00000000
 C      2   1   0     2.799609263920   111.83949592     0.00000000
 C      3   2   1     2.824201107571   126.54124692   300.73233607
 C      3   2   1     2.750081583384   110.49232273   121.31075644
 C      5   3   2     2.871836031261   102.31313460     0.77142097
 O      2   1   3     2.664977320192   109.26327362   118.97296068
 H      1   2   3     2.097199828197   110.71619585    62.08940147
 H      1   2   3     2.099371483377   110.63070107   300.86889528
 H      1   2   3     2.099851304847   109.46905868   181.10409693
 H      4   3   2     2.095289395183   111.22077252     0.61264123
 H      4   3   2     2.097075766183   109.31515301   240.24880784
 H      4   3   2     2.098415201813   109.14190187   121.05979020
 H      2   1   3     2.100526935121   109.62047102   238.98344495
 H      6   5   3     2.099624552167   109.35000923   236.62116902
 H      6   5   3     2.099384918412   109.52182686   117.17613885
 H      5   3   2     2.099380600065   109.37072900   241.72690214
 H      5   3   2     2.101176676369   109.99528636   119.38036008

---------------------
BASIS SET INFORMATION
---------------------
There are 3 groups of distinct atoms

 Group   1 Type C   : 7s4p1d contracted to 3s2p1d pattern {511/31/1}
 Group   2 Type O   : 7s4p1d contracted to 3s2p1d pattern {511/31/1}
 Group   3 Type H   : 4s1p contracted to 2s1p pattern {31/1}

Atom   0C    basis set group =>   1
Atom   1C    basis set group =>   1
Atom   2C    basis set group =>   1
Atom   3C    basis set group =>   1
Atom   4C    basis set group =>   1
Atom   5C    basis set group =>   1
Atom   6O    basis set group =>   2
Atom   7H    basis set group =>   3
Atom   8H    basis set group =>   3
Atom   9H    basis set group =>   3
Atom  10H    basis set group =>   3
Atom  11H    basis set group =>   3
Atom  12H    basis set group =>   3
Atom  13H    basis set group =>   3
Atom  14H    basis set group =>   3
Atom  15H    basis set group =>   3
Atom  16H    basis set group =>   3
Atom  17H    basis set group =>   3
---------------------------------
AUXILIARY/J BASIS SET INFORMATION
---------------------------------
There are 3 groups of distinct atoms

 Group   1 Type C   : 12s5p4d2f1g contracted to 6s4p3d1f1g pattern {711111/2111/211/2/1}
 Group   2 Type O   : 12s5p4d2f1g contracted to 6s4p3d1f1g pattern {711111/2111/211/2/1}
 Group   3 Type H   : 5s2p1d contracted to 3s1p1d pattern {311/2/1}

Atom   0C    basis set group =>   1
Atom   1C    basis set group =>   1
Atom   2C    basis set group =>   1
Atom   3C    basis set group =>   1
Atom   4C    basis set group =>   1
Atom   5C    basis set group =>   1
Atom   6O    basis set group =>   2
Atom   7H    basis set group =>   3
Atom   8H    basis set group =>   3
Atom   9H    basis set group =>   3
Atom  10H    basis set group =>   3
Atom  11H    basis set group =>   3
Atom  12H    basis set group =>   3
Atom  13H    basis set group =>   3
Atom  14H    basis set group =>   3
Atom  15H    basis set group =>   3
Atom  16H    basis set group =>   3
Atom  17H    basis set group =>   3
---------------------------------
AUXILIARY/C BASIS SET INFORMATION
---------------------------------
There are 3 groups of distinct atoms

 Group   1 Type C   : 8s6p5d3f contracted to 6s5p4d1f pattern {311111/21111/2111/3}
 Group   2 Type O   : 8s6p5d3f contracted to 6s5p4d1f pattern {311111/21111/2111/3}
 Group   3 Type H   : 4s3p2d contracted to 3s2p1d pattern {211/21/2}

Atom   0C    basis set group =>   1
Atom   1C    basis set group =>   1
Atom   2C    basis set group =>   1
Atom   3C    basis set group =>   1
Atom   4C    basis set group =>   1
Atom   5C    basis set group =>   1
Atom   6O    basis set group =>   2
Atom   7H    basis set group =>   3
Atom   8H    basis set group =>   3
Atom   9H    basis set group =>   3
Atom  10H    basis set group =>   3
Atom  11H    basis set group =>   3
Atom  12H    basis set group =>   3
Atom  13H    basis set group =>   3
Atom  14H    basis set group =>   3
Atom  15H    basis set group =>   3
Atom  16H    basis set group =>   3
Atom  17H    basis set group =>   3


           ************************************************************
           *        Program running with 8 parallel MPI-processes     *
           *              working on a common directory               *
           ************************************************************
------------------------------------------------------------------------------
                             ORCA STARTUP CALCULATIONS
                           -- RI-GTO INTEGRALS CHOSEN --
------------------------------------------------------------------------------
------------------------------------------------------------------------------
                   ___                                                        
                  /   \      - P O W E R E D   B Y -                         
                 /     \                                                     
                 |  |  |   _    _      __       _____    __    __             
                 |  |  |  | |  | |    /  \     |  _  \  |  |  /  |          
                  \  \/   | |  | |   /    \    | | | |  |  | /  /          
                 / \  \   | |__| |  /  /\  \   | |_| |  |  |/  /          
                |  |  |   |  __  | /  /__\  \  |    /   |      \           
                |  |  |   | |  | | |   __   |  |    \   |  |\   \          
                \     /   | |  | | |  |  |  |  | |\  \  |  | \   \       
                 \___/    |_|  |_| |__|  |__|  |_| \__\ |__|  \__/        
                                                                              
                      - O R C A' S   B I G   F R I E N D -                    
                                      &                                       
                       - I N T E G R A L  F E E D E R -                       
                                                                              
 v1 FN, 2020, v2 2021, v3 2022-2024                                           
------------------------------------------------------------------------------


----------------------
SHARK INTEGRAL PACKAGE
----------------------

Number of atoms                             ...     18
Number of basis functions                   ...    153
Number of shells                            ...     75
Maximum angular momentum                    ...      2
Integral batch strategy                     ... SHARK/LIBINT Hybrid
RI-J (if used) integral strategy            ... SPLIT-RIJ (Revised 2003 algorithm where possible)
Printlevel                                  ...      1
Contraction scheme used                     ... SEGMENTED contraction
Prescreening option                         ... SCHWARTZ
   Thresh                                   ... 1.000e-13
   Tcut                                     ... 1.000e-15
   Tpresel                                  ... 1.000e-15 
Coulomb Range Separation                    ... NOT USED
Exchange Range Separation                   ... NOT USED
Multipole approximations                    ... NOT USED
Finite Nucleus Model                        ... NOT USED
CABS basis                                  ... NOT available
Auxiliary Coulomb fitting basis             ... AVAILABLE
   # of basis functions in Aux-J            ...    464
   # of shells in Aux-J                     ...    160
   Maximum angular momentum in Aux-J        ...      4
Auxiliary J/K fitting basis                 ... NOT available
Auxiliary Correlation fitting basis         ... AVAILABLE
   # of basis functions in Aux-C            ...    490
   # of shells in Aux-C                     ...    178
   Maximum angular momentum in Aux-C        ...      3
Auxiliary 'external' fitting basis          ... NOT available

Checking pre-screening integrals            ... done (  0.0 sec) Dimension = 75
Check shell pair data                       ... done (  0.0 sec)
Shell pair information
Shell pair cut-off parameter TPreSel        ...   1.0e-15
Total number of shell pairs                 ...      2850
Shell pairs after pre-screening             ...      2815
Total number of primitive shell pairs       ...      9854
Primitive shell pairs kept                  ...      7736
          la=0 lb=0:    931 shell pairs
          la=1 lb=0:   1058 shell pairs
          la=1 lb=1:    323 shell pairs
          la=2 lb=0:    300 shell pairs
          la=2 lb=1:    175 shell pairs
          la=2 lb=2:     28 shell pairs

Calculating one electron integrals          ... done (  0.0 sec)
Calculating RI/J V-Matrix + Cholesky decomp.... done (  0.0 sec)
Calculating RI/C V-Matrix + Cholesky decomp.... done (  0.0 sec)
Calculating Nuclear repulsion               ... done (  0.0 sec) ENN=    322.130339767487 Eh

Diagonalization of the overlap matrix:
Smallest eigenvalue                        ... 8.855e-04
Time for diagonalization                   ...    0.002 sec
Threshold for overlap eigenvalues          ... 1.000e-07
Number of eigenvalues below threshold      ... 0
Time for construction of square roots      ...    0.001 sec
Total time needed                          ...    0.005 sec

-------------------
DFT GRID GENERATION
-------------------

General Integration Accuracy     IntAcc      ... 4.388
Radial Grid Type                 RadialGrid  ... OptM3 with GC (2021)
Angular Grid (max. ang.)         AngularGrid ... 4 (Lebedev-302)
Angular grid pruning method      GridPruning ... 4 (adaptive)
Weight generation scheme         WeightScheme... mBecke (2022)
Basis function cutoff            BFCut       ... 1.0000e-13
Integration weight cutoff        WCut        ... 1.0000e-14
Partially contracted basis set               ... off
Rotationally invariant grid construction     ... off
Angular grids for H and He will be reduced by one unit

Total number of grid points                  ...    77346
Total number of batches                      ...     1219
Average number of points per batch           ...       63
Average number of grid points per atom       ...     4297

--------------------
COSX GRID GENERATION
--------------------

GRIDX 1
-------
General Integration Accuracy     IntAcc      ... 3.816
Radial Grid Type                 RadialGrid  ... OptM3 with GC (2021)
Angular Grid (max. ang.)         AngularGrid ... 1 (Lebedev-50)
Angular grid pruning method      GridPruning ... 4 (adaptive)
Weight generation scheme         WeightScheme... mBecke (2022)
Basis function cutoff            BFCut       ... 1.0000e-13
Integration weight cutoff        WCut        ... 1.0000e-14
Partially contracted basis set               ... on
Rotationally invariant grid construction     ... off
Angular grids for H and He will be reduced by one unit

Total number of grid points                  ...     9913
Total number of batches                      ...       91
Average number of points per batch           ...      108
Average number of grid points per atom       ...      551
UseSFitting                                  ... on

GRIDX 2
-------
General Integration Accuracy     IntAcc      ... 4.020
Radial Grid Type                 RadialGrid  ... OptM3 with GC (2021)
Angular Grid (max. ang.)         AngularGrid ... 2 (Lebedev-110)
Angular grid pruning method      GridPruning ... 4 (adaptive)
Weight generation scheme         WeightScheme... mBecke (2022)
Basis function cutoff            BFCut       ... 1.0000e-13
Integration weight cutoff        WCut        ... 1.0000e-14
Partially contracted basis set               ... on
Rotationally invariant grid construction     ... off
Angular grids for H and He will be reduced by one unit

Total number of grid points                  ...    20863
Total number of batches                      ...      173
Average number of points per batch           ...      120
Average number of grid points per atom       ...     1159
UseSFitting                                  ... on

GRIDX 3
-------
General Integration Accuracy     IntAcc      ... 4.338
Radial Grid Type                 RadialGrid  ... OptM3 with GC (2021)
Angular Grid (max. ang.)         AngularGrid ... 3 (Lebedev-194)
Angular grid pruning method      GridPruning ... 4 (adaptive)
Weight generation scheme         WeightScheme... mBecke (2022)
Basis function cutoff            BFCut       ... 1.0000e-13
Integration weight cutoff        WCut        ... 1.0000e-14
Partially contracted basis set               ... on
Rotationally invariant grid construction     ... off
Angular grids for H and He will be reduced by one unit

Total number of grid points                  ...    45521
Total number of batches                      ...      365
Average number of points per batch           ...      124
Average number of grid points per atom       ...     2529
UseSFitting                                  ... on
Initializing property integral containers    ... done (  0.0 sec)

SHARK setup successfully completed in   0.7 seconds

Maximum memory used throughout the entire STARTUP-calculation: 22.0 MB


           ************************************************************
           *        Program running with 8 parallel MPI-processes     *
           *              working on a common directory               *
           ************************************************************
-------------------------------------------------------------------------------
                                 ORCA GUESS
                   Start orbitals & Density for SCF / CASSCF
-------------------------------------------------------------------------------

------------
SCF SETTINGS
------------
Hamiltonian:
 Density Functional     Method          .... DFT(GTOs)
 Exchange Functional    Exchange        .... B88
   X-Alpha parameter    XAlpha          ....  0.666667
   Becke's b parameter  XBeta           ....  0.004200
 Correlation Functional Correlation     .... LYP
 LDA part of GGA corr.  LDAOpt          .... VWN-3
 Gradients option       PostSCFGGA      .... off
 Hybrid DFT is turned on
   Fraction HF Exchange ScalHFX         ....  0.530000
   Scaling of DF-GGA-X  ScalDFX         ....  0.470000
   Scaling of DF-GGA-C  ScalDFC         ....  0.730000
   Scaling of DF-LDA-C  ScalLDAC        ....  0.730000
   Perturbative correction              ....  0.270000
   NL short-range parameter             ....  7.800000
 RI-approximation to the Coulomb term is turned on
   Number of AuxJ basis functions       .... 464
   RIJ-COSX (HFX calculated with COS-X)).... on


General Settings:
 Integral files         IntName         .... calc
 Hartree-Fock type      HFTyp           .... RHF
 Total Charge           Charge          ....    1
 Multiplicity           Mult            ....    1
 Number of Electrons    NEL             ....   54
 Basis Dimension        Dim             ....  153
 Nuclear Repulsion      ENuc            ....    322.1303397675 Eh

Convergence Acceleration:
 AO-DIIS                CNVDIIS         .... on
   Start iteration      DIISMaxIt       ....    12
   Startup error        DIISStart       ....  0.200000
   # of expansion vecs  DIISMaxEq       ....     5
   Bias factor          DIISBfac        ....   1.050
   Max. coefficient     DIISMaxC        ....  10.000
 MO-DIIS                CNVKDIIS        .... off
 Trust-Rad. Augm. Hess. CNVTRAH         .... auto
   Auto Start mean grad. ratio tolernc. ....  1.125000
   Auto Start start iteration           ....    50
   Auto Start num. interpolation iter.  ....    10
   Max. Number of Micro iterations      ....    24
   Max. Number of Macro iterations      .... Maxiter - #DIIS iter
   Number of Davidson start vectors     ....     2
   Converg. threshold    (grad. norm)   ....   2.000e-07
   Grad. Scal. Fac. for Micro threshold ....   0.100
   Minimum threshold for Micro iter.    ....   1.000e-02
   NR start threshold (gradient norm)   ....   1.000e-04
   Initial trust radius                 ....   0.400
   Minimum AH scaling param. (alpha)    ....   1.000
   Maximum AH scaling param. (alpha)    .... 1000.000
   Quad. conv. algorithm                .... NR
   White noise on init. David. guess    .... on
   Maximum white noise                  ....   0.010
   Pseudo random numbers                .... off
   Inactive MOs                         .... canonical
   Orbital update algorithm             .... Taylor
   Preconditioner                       .... Diag
   Full preconditioner red. dimension   ....   250
 SOSCF                  CNVSOSCF        .... on
   Start iteration      SOSCFMaxIt      ....   150
   Startup grad/error   SOSCFStart      ....  0.003300
   Hessian update       SOSCFHessUp     .... L-BFGS
 Level Shifting         CNVShift        .... on
   Level shift para.    LevelShift      ....    0.2500
   Turn off err/grad.   ShiftErr        ....    0.0010
 Zerner damping         CNVZerner       .... off
 Static damping         CNVDamp         .... on
   Fraction old density DampFac         ....    0.7000
   Max. Damping (<1)    DampMax         ....    0.9800
   Min. Damping (>=0)   DampMin         ....    0.0000
   Turn off err/grad.   DampErr         ....    0.1000

SCF Procedure:
 Maximum # iterations   MaxIter         ....   125
 SCF integral mode      SCFMode         .... Direct
   Integral package                     .... SHARK and LIBINT hybrid scheme
 Reset frequency        DirectResetFreq ....    20
 Integral Threshold     Thresh          ....  1.000e-13 Eh
 Primitive CutOff       TCut            ....  1.000e-15 Eh

Convergence Tolerance:
 Convergence Check Mode ConvCheckMode   .... Total+1el-Energy
 Convergence forced     ConvForced      .... 0
 Energy Change          TolE            ....  1.000e-10 Eh
 1-El. energy change                    ....  1.000e-07 Eh
 Orbital Gradient       TolG            ....  2.000e-07
 Orbital Rotation angle TolX            ....  2.000e-07
 DIIS Error             TolErr          ....  1.000e-09

------------------------------
INITIAL GUESS: MODEL POTENTIAL
------------------------------
Loading Hartree-Fock densities                     ... done
Calculating cut-offs                               ... done
Initializing the effective Hamiltonian             ... done
Setting up the integral package (SHARK)            ... done
Starting the Coulomb interaction                   ... done (   0.0 sec)
Making the grid                                    ... done (   0.1 sec)
Mapping shells                                     ... done
Starting the XC term evaluation                    ... done (   0.0 sec)
  promolecular density results
     # of electrons  =     54.996014077
     EX              =    -42.312040341
     EC              =     -0.593127202
     EX+EC           =    -42.905167543
Transforming the Hamiltonian                       ... done (   0.0 sec)
Diagonalizing the Hamiltonian                      ... done (   0.0 sec)
Back transforming the eigenvectors                 ... done (   0.0 sec)
Now organizing SCF variables                       ... done
                      ------------------
                      INITIAL GUESS DONE (   0.1 sec)
                      ------------------
             **** ENERGY FILE WAS UPDATED (calc.en.tmp) ****
Finished Guess after   0.3 sec
Maximum memory used throughout the entire GUESS-calculation: 12.0 MB


           ************************************************************
           *        Program running with 8 parallel MPI-processes     *
           *              working on a common directory               *
           ************************************************************

-------------------------------------------------------------------------------------------
                                      ORCA LEAN-SCF
                              memory conserving SCF solver
-------------------------------------------------------------------------------------------

--------------------
CPCM SOLVATION MODEL
--------------------
CPCM parameters:
  Epsilon                                         ...      16.7000
  Refrac                                          ...       1.2750
  Rsolv                                           ...       1.3000
  Surface type                                    ... GAUSSIAN VDW
  Discretization scheme                           ... Constant charge density
    Threshold for H atoms                         ...       5.0000 (charges/Ang^2)
    Threshold for non-H atoms                     ...       5.0000 (charges/Ang^2)
  Epsilon function type                           ...         CPCM
Solvent:                                          ... CUSTOM
Radii:
  Scheme                                          ... Element-dependent radii
  Radius for C  used is    3.8550 Bohr (=   2.0400 Ang.)
  Radius for O  used is    3.4469 Bohr (=   1.8240 Ang.)
  Radius for H  used is    2.4944 Bohr (=   1.3200 Ang.)
Calculating surface                               ...        done! (  0.0s)
Cavity surface points                             ...         1550
Cavity Volume                                     ...     941.4425
Cavity Surface-area                               ...     548.8352
Calculating surface distance matrix               ...        done! (  0.0s)
Performing Cholesky decomposition & store         ...        done! (  0.1s)
Overall time for CPCM initialization              ...                 0.1s

----------------------------------------D-I-I-S--------------------------------------------
Iteration    Energy (Eh)           Delta-E    RMSDP     MaxDP     DIISErr   Damp  Time(sec)
-------------------------------------------------------------------------------------------
               ***  Starting incremental Fock matrix formation  ***
    1    -309.1971091890065964     0.00e+00  2.90e-03  6.86e-02  1.68e-01  0.700   0.7
    2    -309.2588083929853155    -6.17e-02  2.12e-03  4.63e-02  8.73e-02  0.700   0.5
                               ***Turning on AO-DIIS***
    3    -309.2900480933026301    -3.12e-02  1.19e-03  2.36e-02  4.24e-02  0.700   0.5
    4    -309.3087355383538579    -1.87e-02  2.71e-03  5.32e-02  2.72e-02  0.000   0.5
                              *** Initializing SOSCF ***
---------------------------------------S-O-S-C-F--------------------------------------
Iteration    Energy (Eh)           Delta-E    RMSDP     MaxDP     MaxGrad    Time(sec)
--------------------------------------------------------------------------------------
    5    -309.3489313287886944    -4.02e-02  1.83e-04  3.36e-03  2.47e-03     0.5
               *** Restarting incremental Fock matrix formation ***
    6    -309.3490022499713632    -7.09e-05  1.36e-04  2.53e-03  9.91e-04     0.7
    7    -309.3490149102475470    -1.27e-05  5.53e-05  1.29e-03  4.84e-04     0.6
    8    -309.3490242791152696    -9.37e-06  1.05e-05  3.04e-04  3.63e-05     0.6
    9    -309.3490243581984487    -7.91e-08  3.53e-06  9.06e-05  3.30e-05     0.6
   10    -309.3490244063982573    -4.82e-08  5.51e-07  1.05e-05  3.15e-06     0.6
   11    -309.3490244069437267    -5.45e-10  2.40e-07  5.06e-06  1.61e-06     0.6
   12    -309.3490244073492477    -4.06e-10  6.83e-08  1.75e-06  2.81e-07     0.5
   13    -309.3490244073190070     3.02e-11  2.52e-08  4.82e-07  6.47e-08     0.5
                 **** Energy Check signals convergence ****

               *****************************************************
               *                     SUCCESS                       *
               *           SCF CONVERGED AFTER  13 CYCLES          *
               *****************************************************

Recomputing exchange energy using gridx3       ... done (    0.902 sec)
Old exchange energy                            :    -22.747219500 Eh
New exchange energy                            :    -22.747235536 Eh
Exchange energy change after final integration :     -0.000016036 Eh
Total energy after final integration           :   -309.349040443 Eh
             **** ENERGY FILE WAS UPDATED (calc.en.tmp) ****

----------------
TOTAL SCF ENERGY
----------------

Total Energy       :       -309.34904044334348 Eh           -8417.81534 eV

Components:
Nuclear Repulsion  :        322.13033976748738 Eh            8765.61218 eV
Electronic Energy  :       -631.38531015696867 Eh          -17180.86775 eV
One Electron Energy:      -1045.28648103928276 Eh          -28443.69120 eV
Two Electron Energy:        413.90117088231403 Eh           11262.82345 eV
CPCM Dielectric    :         -0.09405401783775 Eh              -2.55934 eV

Virial components:
Potential Energy   :       -615.85505923862343 Eh          -16758.26814 eV
Kinetic Energy     :        306.50601879527989 Eh            8340.45279 eV
Virial Ratio       :          2.00927558179522

DFT components:
N(Alpha)           :       26.999959133098 electrons
N(Beta)            :       26.999959133098 electrons
N(Total)           :       53.999918266196 electrons
E(X)               :      -20.188759685220 Eh       
E(C)               :       -1.303802473692 Eh       
E(XC)              :      -21.492562158912 Eh       

CPCM Solvation Model Properties:
Surface-charge          :         -1.01484672269311
Corrected charge        :         -1.00000000000000
Outlying charge corr.   :          0.00001623302403 Eh               0.00044 eV
Free-energy (cav+disp)  :  This term is not implemented in the current solvation scheme

---------------
SCF CONVERGENCE
---------------

  Last Energy change         ...   -3.0241e-11  Tolerance :   1.0000e-10
  Last MAX-Density change    ...    4.8173e-07  Tolerance :   1.0000e-09
  Last RMS-Density change    ...    2.5235e-08  Tolerance :   1.0000e-10
  Last DIIS Error            ...    2.4705e-03  Tolerance :   1.0000e-09
  Last Orbital Gradient      ...    6.4655e-08  Tolerance :   2.0000e-07
  Last Orbital Rotation      ...    1.3779e-07  Tolerance :   2.0000e-07


----------------
ORBITAL ENERGIES
----------------

  NO   OCC          E(Eh)            E(eV) 
   0   2.0000     -19.761583      -537.7400 
   1   2.0000     -10.795420      -293.7583 
   2   2.0000     -10.732203      -292.0381 
   3   2.0000     -10.698142      -291.1112 
   4   2.0000     -10.682396      -290.6828 
   5   2.0000     -10.681357      -290.6545 
   6   2.0000     -10.655314      -289.9458 
   7   2.0000      -1.219035       -33.1716 
   8   2.0000      -1.001260       -27.2457 
   9   2.0000      -0.923430       -25.1278 
  10   2.0000      -0.864037       -23.5116 
  11   2.0000      -0.792923       -21.5765 
  12   2.0000      -0.736921       -20.0526 
  13   2.0000      -0.676840       -18.4178 
  14   2.0000      -0.621090       -16.9007 
  15   2.0000      -0.600516       -16.3409 
  16   2.0000      -0.557360       -15.1665 
  17   2.0000      -0.550440       -14.9782 
  18   2.0000      -0.533089       -14.5061 
  19   2.0000      -0.517131       -14.0718 
  20   2.0000      -0.493959       -13.4413 
  21   2.0000      -0.482782       -13.1372 
  22   2.0000      -0.471646       -12.8341 
  23   2.0000      -0.471315       -12.8251 
  24   2.0000      -0.446370       -12.1463 
  25   2.0000      -0.435176       -11.8417 
  26   2.0000      -0.353732        -9.6255 
  27   0.0000      -0.104946        -2.8557 
  28   0.0000       0.076384         2.0785 
  29   0.0000       0.109558         2.9812 
  30   0.0000       0.127084         3.4581 
  31   0.0000       0.129782         3.5315 
  32   0.0000       0.148192         4.0325 
  33   0.0000       0.152276         4.1436 
  34   0.0000       0.163682         4.4540 
  35   0.0000       0.169201         4.6042 
  36   0.0000       0.176360         4.7990 
  37   0.0000       0.187632         5.1057 
*Only the first 10 virtual orbitals were printed.

                    ********************************
                    * MULLIKEN POPULATION ANALYSIS *
                    ********************************

-----------------------
MULLIKEN ATOMIC CHARGES
-----------------------
   0 C :   -0.000501
   1 C :    0.167727
   2 C :   -0.087523
   3 C :    0.048120
   4 C :   -0.034584
   5 C :    0.254008
   6 O :   -0.478934
   7 H :    0.068219
   8 H :    0.063433
   9 H :    0.081998
  10 H :    0.096553
  11 H :    0.136985
  12 H :    0.136243
  13 H :    0.126567
  14 H :    0.055536
  15 H :    0.054601
  16 H :    0.154806
  17 H :    0.156748
Sum of atomic charges:    1.0000000

--------------------------------
MULLIKEN REDUCED ORBITAL CHARGES
--------------------------------
  0 C s       :     3.045610  s :     3.045610
      pz      :     0.992777  p :     2.924940
      px      :     0.886774
      py      :     1.045389
      dz2     :     0.008594  d :     0.029951
      dxz     :     0.006754
      dyz     :     0.002308
      dx2y2   :     0.004690
      dxy     :     0.007606

  1 C s       :     3.030391  s :     3.030391
      pz      :     1.095192  p :     2.727008
      px      :     0.902647
      py      :     0.729169
      dz2     :     0.013576  d :     0.074874
      dxz     :     0.010031
      dyz     :     0.012633
      dx2y2   :     0.014786
      dxy     :     0.023847

  2 C s       :     3.306241  s :     3.306241
      pz      :     0.490107  p :     2.730627
      px      :     1.069196
      py      :     1.171324
      dz2     :     0.005520  d :     0.050655
      dxz     :     0.006569
      dyz     :     0.008360
      dx2y2   :     0.013592
      dxy     :     0.016614

  3 C s       :     3.001741  s :     3.001741
      pz      :     1.045222  p :     2.923390
      px      :     1.028299
      py      :     0.849868
      dz2     :     0.006859  d :     0.026749
      dxz     :     0.004513
      dyz     :     0.001474
      dx2y2   :     0.009170
      dxy     :     0.004733

  4 C s       :     3.027994  s :     3.027994
      pz      :     1.060198  p :     2.971374
      px      :     0.928580
      py      :     0.982596
      dz2     :     0.006606  d :     0.035216
      dxz     :     0.003698
      dyz     :     0.007157
      dx2y2   :     0.010469
      dxy     :     0.007285

  5 C s       :     2.976084  s :     2.976084
      pz      :     1.009441  p :     2.704675
      px      :     0.745771
      py      :     0.949462
      dz2     :     0.009996  d :     0.065234
      dxz     :     0.017493
      dyz     :     0.008052
      dx2y2   :     0.019102
      dxy     :     0.010590

  6 O s       :     3.792070  s :     3.792070
      pz      :     1.826936  p :     4.669839
      px      :     1.318410
      py      :     1.524493
      dz2     :     0.002341  d :     0.017024
      dxz     :     0.002350
      dyz     :     0.002212
      dx2y2   :     0.004636
      dxy     :     0.005485

  7 H s       :     0.907442  s :     0.907442
      pz      :     0.004144  p :     0.024339
      px      :     0.007997
      py      :     0.012198

  8 H s       :     0.912643  s :     0.912643
      pz      :     0.015700  p :     0.023923
      px      :     0.003734
      py      :     0.004489

  9 H s       :     0.893691  s :     0.893691
      pz      :     0.005126  p :     0.024311
      px      :     0.007265
      py      :     0.011921

 10 H s       :     0.878921  s :     0.878921
      pz      :     0.005322  p :     0.024526
      px      :     0.015753
      py      :     0.003451

 11 H s       :     0.836985  s :     0.836985
      pz      :     0.008971  p :     0.026030
      px      :     0.008983
      py      :     0.008075

 12 H s       :     0.837768  s :     0.837768
      pz      :     0.016094  p :     0.025989
      px      :     0.004413
      py      :     0.005483

 13 H s       :     0.850413  s :     0.850413
      pz      :     0.017003  p :     0.023020
      px      :     0.003635
      py      :     0.002382

 14 H s       :     0.921987  s :     0.921987
      pz      :     0.013044  p :     0.022477
      px      :     0.002644
      py      :     0.006789

 15 H s       :     0.923069  s :     0.923069
      pz      :     0.009766  p :     0.022331
      px      :     0.008184
      py      :     0.004381

 16 H s       :     0.819806  s :     0.819806
      pz      :     0.017404  p :     0.025388
      px      :     0.004260
      py      :     0.003724

 17 H s       :     0.817955  s :     0.817955
      pz      :     0.008158  p :     0.025297
      px      :     0.011491
      py      :     0.005648


                     *******************************
                     * LOEWDIN POPULATION ANALYSIS *
                     *******************************

----------------------
LOEWDIN ATOMIC CHARGES
----------------------
   0 C :   -0.024359
   1 C :    0.074524
   2 C :    0.339325
   3 C :   -0.021234
   4 C :   -0.028591
   5 C :    0.107990
   6 O :   -0.205141
   7 H :    0.044641
   8 H :    0.043017
   9 H :    0.052891
  10 H :    0.061142
  11 H :    0.098322
  12 H :    0.097693
  13 H :    0.083897
  14 H :    0.031648
  15 H :    0.029263
  16 H :    0.107031
  17 H :    0.107940

-------------------------------
LOEWDIN REDUCED ORBITAL CHARGES
-------------------------------
  0 C s       :     2.850756  s :     2.850756
      pz      :     1.044861  p :     3.101768
      px      :     0.982611
      py      :     1.074297
      dz2     :     0.020336  d :     0.071835
      dxz     :     0.016291
      dyz     :     0.005023
      dx2y2   :     0.011437
      dxy     :     0.018748

  1 C s       :     2.840712  s :     2.840712
      pz      :     1.066969  p :     2.920334
      px      :     0.987472
      py      :     0.865892
      dz2     :     0.030298  d :     0.164430
      dxz     :     0.022753
      dyz     :     0.025946
      dx2y2   :     0.032609
      dxy     :     0.052825

  2 C s       :     2.947796  s :     2.947796
      pz      :     0.469888  p :     2.610371
      px      :     1.031052
      py      :     1.109431
      dz2     :     0.009772  d :     0.102507
      dxz     :     0.011703
      dyz     :     0.015468
      dx2y2   :     0.029158
      dxy     :     0.036405

  3 C s       :     2.839323  s :     2.839323
      pz      :     1.070590  p :     3.113593
      px      :     1.074022
      py      :     0.968980
      dz2     :     0.016768  d :     0.068317
      dxz     :     0.009915
      dyz     :     0.005027
      dx2y2   :     0.023729
      dxy     :     0.012879

  4 C s       :     2.839172  s :     2.839172
      pz      :     1.059053  p :     3.102112
      px      :     1.008229
      py      :     1.034830
      dz2     :     0.016865  d :     0.087307
      dxz     :     0.009984
      dyz     :     0.014231
      dx2y2   :     0.027939
      dxy     :     0.018287

  5 C s       :     2.844090  s :     2.844090
      pz      :     1.055287  p :     2.903911
      px      :     0.841219
      py      :     1.007404
      dz2     :     0.020901  d :     0.144009
      dxz     :     0.039507
      dyz     :     0.018426
      dx2y2   :     0.043424
      dxy     :     0.021751

  6 O s       :     3.472417  s :     3.472417
      pz      :     1.814779  p :     4.703508
      px      :     1.342934
      py      :     1.545795
      dz2     :     0.003552  d :     0.029215
      dxz     :     0.004175
      dyz     :     0.003031
      dx2y2   :     0.008295
      dxy     :     0.010162

  7 H s       :     0.890029  s :     0.890029
      pz      :     0.011280  p :     0.065330
      px      :     0.022120
      py      :     0.031930

  8 H s       :     0.891925  s :     0.891925
      pz      :     0.041308  p :     0.065058
      px      :     0.011461
      py      :     0.012289

  9 H s       :     0.882265  s :     0.882265
      pz      :     0.014172  p :     0.064844
      px      :     0.019825
      py      :     0.030847

 10 H s       :     0.872609  s :     0.872609
      pz      :     0.014553  p :     0.066249
      px      :     0.041250
      py      :     0.010446

 11 H s       :     0.833976  s :     0.833976
      pz      :     0.022861  p :     0.067702
      px      :     0.023858
      py      :     0.020983

 12 H s       :     0.834745  s :     0.834745
      pz      :     0.041391  p :     0.067562
      px      :     0.011619
      py      :     0.014552

 13 H s       :     0.848154  s :     0.848154
      pz      :     0.045401  p :     0.067949
      px      :     0.013800
      py      :     0.008748

 14 H s       :     0.904439  s :     0.904439
      pz      :     0.035359  p :     0.063914
      px      :     0.009278
      py      :     0.019277

 15 H s       :     0.906720  s :     0.906720
      pz      :     0.026486  p :     0.064016
      px      :     0.024174
      py      :     0.013356

 16 H s       :     0.823674  s :     0.823674
      pz      :     0.044233  p :     0.069294
      px      :     0.012220
      py      :     0.012841

 17 H s       :     0.822952  s :     0.822952
      pz      :     0.022112  p :     0.069109
      px      :     0.029346
      py      :     0.017650


                      *****************************
                      * MAYER POPULATION ANALYSIS *
                      *****************************

  NA   - Mulliken gross atomic population
  ZA   - Total nuclear charge
  QA   - Mulliken gross atomic charge
  VA   - Mayer's total valence
  BVA  - Mayer's bonded valence
  FA   - Mayer's free valence

  ATOM       NA         ZA         QA         VA         BVA        FA
  0 C      6.0005     6.0000    -0.0005     3.9422     3.9422     0.0000
  1 C      5.8323     6.0000     0.1677     3.9698     3.9698    -0.0000
  2 C      6.0875     6.0000    -0.0875     3.6683     3.6683     0.0000
  3 C      5.9519     6.0000     0.0481     3.8919     3.8919     0.0000
  4 C      6.0346     6.0000    -0.0346     3.9581     3.9581     0.0000
  5 C      5.7460     6.0000     0.2540     3.9180     3.9180    -0.0000
  6 O      8.4789     8.0000    -0.4789     1.9588     1.9588    -0.0000
  7 H      0.9318     1.0000     0.0682     0.9882     0.9882    -0.0000
  8 H      0.9366     1.0000     0.0634     0.9885     0.9885     0.0000
  9 H      0.9180     1.0000     0.0820     0.9869     0.9869     0.0000
 10 H      0.9034     1.0000     0.0966     0.9915     0.9915    -0.0000
 11 H      0.8630     1.0000     0.1370     0.9833     0.9833     0.0000
 12 H      0.8638     1.0000     0.1362     0.9836     0.9836    -0.0000
 13 H      0.8734     1.0000     0.1266     0.9711     0.9711    -0.0000
 14 H      0.9445     1.0000     0.0555     0.9783     0.9783     0.0000
 15 H      0.9454     1.0000     0.0546     0.9780     0.9780     0.0000
 16 H      0.8452     1.0000     0.1548     0.9722     0.9722     0.0000
 17 H      0.8433     1.0000     0.1567     0.9721     0.9721     0.0000

  Mayer bond orders larger than 0.100000
B(  0-C ,  1-C ) :   1.0329 B(  0-C ,  7-H ) :   0.9619 B(  0-C ,  8-H ) :   0.9623 
B(  0-C ,  9-H ) :   0.9643 B(  1-C ,  2-C ) :   1.0655 B(  1-C ,  6-O ) :   0.9591 
B(  1-C , 13-H ) :   0.8802 B(  2-C ,  3-C ) :   1.1070 B(  2-C ,  4-C ) :   1.1385 
B(  3-C , 10-H ) :   0.9604 B(  3-C , 11-H ) :   0.9131 B(  3-C , 12-H ) :   0.9159 
B(  4-C ,  5-C ) :   1.0624 B(  4-C , 16-H ) :   0.8822 B(  4-C , 17-H ) :   0.8877 
B(  5-C ,  6-O ) :   0.9310 B(  5-C , 14-H ) :   0.9563 B(  5-C , 15-H ) :   0.9607 


-------
TIMINGS
-------

Total SCF time: 0 days 0 hours 0 min 8 sec 

Total time                  ....       8.692 sec
Sum of individual times     ....       8.669 sec  ( 99.7%)

SCF preparation             ....       0.266 sec  (  3.1%)
Fock matrix formation       ....       8.140 sec  ( 93.7%)
  Startup                   ....       0.014 sec  (  0.2% of F)
  Split-RI-J                ....       0.540 sec  (  6.6% of F)
  Chain of spheres X        ....       5.192 sec  ( 63.8% of F)
  XC integration            ....       1.242 sec  ( 15.3% of F)
    XC Preparation          ....       0.000 sec  (  0.0% of XC)
    Basis function eval.    ....       0.473 sec  ( 38.0% of XC)
    Density eval.           ....       0.271 sec  ( 21.8% of XC)
    XC-Functional eval.     ....       0.056 sec  (  4.5% of XC)
    XC-Potential eval.      ....       0.305 sec  ( 24.6% of XC)
  CPCM terms                ....       1.102 sec  ( 13.5% of F)
Diagonalization             ....       0.000 sec  (  0.0%)
Density matrix formation    ....       0.037 sec  (  0.4%)
Total Energy calculation    ....       0.020 sec  (  0.2%)
Population analysis         ....       0.017 sec  (  0.2%)
Orbital Transformation      ....       0.021 sec  (  0.2%)
Orbital Orthonormalization  ....       0.000 sec  (  0.0%)
DIIS solution               ....       0.100 sec  (  1.1%)
SOSCF solution              ....       0.066 sec  (  0.8%)
Finished LeanSCF after   8.7 sec

Maximum memory used throughout the entire LEANSCF-calculation: 17.0 MB


           ************************************************************
           *        Program running with 8 parallel MPI-processes     *
           *              working on a common directory               *
           ************************************************************

------------------------------------------------------------------------------
                                ORCA  MP2 
------------------------------------------------------------------------------

Freezing NCore=14 chemical core electrons

----------------------
RI-MP2 ENERGY+GRADIENT
----------------------
Dimension of the orbital basis            ...  153
Dimension of the AuxC basis               ...  490
Memory devoted to MP2                     ... 8000 MB   
Data format for matrix containers         ... DOUBLE
Compression type for matrix containers    ... UNCOMPRESSED
Overall scaling of the MP2 energy         ...   2.700e-01

-----------------------
SHARK RI TRANSFORMATION
-----------------------

Number of basis functions                ...    153
Number of aux functions                  ...    490
Number of operators                      ...      1
Generation of IJK                        ... YES
Generation of IAK                        ... YES
Generation of ABK                        ... NO
Orbital Range Operator  0:    0-  26 to   27- 152

Aux basis identifier                     ...   AUXC
Contraction scheme used                  ... SEGMENTED
Do orthogonalization                     ... YES
All operator combinations                ... NO
Transpose (ia|K)                         ... NO
Integral generator used                  ... LIBINT
Starting integral generation + trafo... 
Half trafo (segmented) done. Total time =  0.1 sec. integrals=  0.0 sec trafo=  0.0 sec
Integral generation and half transformation done (  0.1 sec)

Reading or making V^(-1/2)          ... done (  0.0 sec)
Sorting IJK integrals               ... done (  0.0 sec)
Sorting IAK integrals               ... done (  0.0 sec)

SHARK RI integral transformation done. Total time =  0.1 sec.

Opening buffers                              ... done
Frozen core precalculation                   ... done

Starting loop over batches of integrals:

Operator 0  - window                       ... (  7- 26)x( 27-152)
Operator 0  - Memory available             ...  8000 MB
Operator 0  - Memory needed per MO         ...   0.5 MB
Operator 0  - Number of orbitals per batch ... 3
Operator 0  - Number of batches            ... 1

OPERATOR  0   PASS   0:  MOs     7 ...    9 +   10 ...   12 +   13 ...   15 +   16 ...   18
                            +   19 ...   21 +   22 ...   24 +   25 ...   26
  Reading integrals       ... ok
  Internal MO   9
Closing buffer GIPV ( 0.01 GB; CompressionRatio= 1.00)
Time spent in pair loops =     0.205 sec
Deleting buffers (Ka|jb) ...done

-----------------------------------------------
 RI-MP2 CORRELATION ENERGY:     -0.325115506 Eh
-----------------------------------------------


---------------------
MP2 DENSITY FORMATION
---------------------

Completing the external part of the density      ... done
Storing the unrelaxed density                    ... done

Re-sorting 3-index density container for op 0    ... done
Computing external part of the Lagrangian        ... done
Calculating the xc-kernel                        ... done
Calculating G(D)                                 ... done
Completing the Lagrangian                        ... done
Solving the Z-vector equations                   ... Using XC Grid                  ... (calc.grid_cpscf.tmp) 
Recalculating density on grid  ... (calc.grho_cpscf0.tmp) done
Calculating the xc-kernel      ... (calc.fxc_cpscf0.tmp) done

-------------------
SHARK CP-SCF DRIVER
-------------------

Dimension of the orbital basis          ...    153
Dimension of the CPSCF-problem          ...   3402
Number of operators                     ...      1
Max. number of iterations               ...    128
Convergence Tolerance                   ... 3.0e-06
Number of perturbations                 ...      1
Perturbation type                       ... REAL

----------------------------
POPLE LINEAR EQUATION SOLVER
----------------------------

  ITERATION   0:   ||err||_max =   4.1328e-02 (   0.5 sec)
  ITERATION   1:   ||err||_max =   1.0861e-02 (   0.5 sec)
  ITERATION   2:   ||err||_max =   5.8412e-03 (   0.5 sec)
  ITERATION   3:   ||err||_max =   1.1434e-03 (   0.5 sec)
  ITERATION   4:   ||err||_max =   4.9732e-04 (   0.5 sec)
  ITERATION   5:   ||err||_max =   1.0537e-04 (   0.5 sec)
  ITERATION   6:   ||err||_max =   2.8559e-05 (   0.5 sec)
  ITERATION   7:   ||err||_max =   7.5819e-06 (   0.5 sec)
  ITERATION   8:   ||err||_max =   1.6304e-06 (   0.5 sec)
done
Finalizing the relaxed density                   ... done
Transforming P to the AO basis                   ... done
Storing the relaxed density                      ... done

------------------------------------
ENERGY WEIGHTED DENSITY FINALIZATION
------------------------------------

Gathering the parts of the W-matrix              ... done
Forming the Z-density                            ... done
Transforming Z to the AO basis                   ... done
Calculating G(Z)                                 ... done
Finalizing the W-matrix                          ... done
Transforming W to the AO basis and storing       ... done

----------------------------------
MP2 DERIVATIVE INTEGRAL GENERATION
----------------------------------

Input SCF Electron Density              ... calc.scfp
Input Correlated Electron Density       ... calc.pmp2re
Input Energy Weighted Density           ... calc.wmp2.tmp

Nuclear repulsion gradient              ... done (  0.0 sec)
HCore & Overlap gradient  (SHARK)       ... done (  0.0 sec)
Two-electron RIJ gradient terms         ... done (  0.2 sec)

-----------------------------------------------------------
MP2 COSX Grid Generation
-----------------------------------------------------------

General Integration Accuracy     IntAcc      ... 4.871
Radial Grid Type                 RadialGrid  ... OptM3 with GC (2021)
Angular Grid (max. ang.)         AngularGrid ... 4 (Lebedev-302)
Angular grid pruning method      GridPruning ... 4 (adaptive)
Weight generation scheme         WeightScheme... mBecke (2022)
Basis function cutoff            BFCut       ... 1.0000e-13
Integration weight cutoff        WCut        ... 1.0000e-14
Partially contracted basis set               ... on
Rotationally invariant grid construction     ... off
Angular grids for H and He will be reduced by one unit

Total number of grid points                  ...    89345
Total number of batches                      ...      706
Average number of points per batch           ...      126
Average number of grid points per atom       ...     4964
UseSFitting                                  ... on
Two-electron COSX gradient terms        ... 
Integration Timings:
Total Time                  =     3.1 sec
Basis fcn evaluation        =     0.0 sec
Density evaluation          =     0.1 sec
A evaluation                =     2.6 sec
A derivative evaluation     =     0.0 sec
S-fit derivative evaluation =     0.0 sec
anal. over. der. evaluation =     0.0 sec
num. over. der. evaluation  =     0.2 sec
K(P) evaluation             =     0.0 sec
finalize                    =     0.0 sec

done (  3.6 sec)
CPCM gradient                           ... done (  0.3 sec)
DFT XC gradient                         ... Exchange-correlation gradient    ... done
done (  0.5 sec)
Empirical dispersion gradient           ... 
-------------------
DISPERSION GRADIENT
-------------------

   1   C   :   -0.000272137   -0.000106996    0.000021785
   2   C   :   -0.000118655   -0.000100731   -0.000082037
   3   C   :    0.000065136    0.000020460   -0.000018029
   4   C   :   -0.000010108    0.000323625   -0.000009813
   5   C   :    0.000232756   -0.000011428    0.000042409
   6   C   :    0.000161106   -0.000086893   -0.000000752
   7   O   :    0.000024891   -0.000140734   -0.000048007
   8   H   :   -0.000141436   -0.000019951    0.000015605
   9   H   :   -0.000146438   -0.000063189    0.000086662
  10   H   :   -0.000110465   -0.000055412    0.000005940
  11   H   :   -0.000040094    0.000139552   -0.000018894
  12   H   :    0.000002999    0.000134251   -0.000027247
  13   H   :   -0.000007540    0.000144720    0.000043598
  14   H   :   -0.000073124   -0.000040276   -0.000118818
  15   H   :    0.000090599   -0.000098996    0.000050133
  16   H   :    0.000098799   -0.000082982   -0.000027393
  17   H   :    0.000113553    0.000018359    0.000089893
  18   H   :    0.000130158    0.000026622   -0.000005036

Difference to translation invariance:
           :   -0.0000000000   -0.0000000000   -0.0000000000

Difference to rotation invariance:
           :    0.0000000000   -0.0000000000   -0.0000000000

Norm of the Dispersion gradient    ...    0.0007544575
RMS gradient                       ...    0.0001026687
MAX gradient                       ...    0.0003236249
done (  0.0 sec)

                *********************************************
                * UNRELAXED MP2 DENSITY POPULATION ANALYSIS *
                *********************************************

------------------------------------------------------------------------------
                           ORCA POPULATION ANALYSIS
------------------------------------------------------------------------------
Input electron density              ... calc.pmp2ur
BaseName (.gbw .S,...)              ... calc

                    ********************************
                    * MULLIKEN POPULATION ANALYSIS *
                    ********************************

-----------------------
MULLIKEN ATOMIC CHARGES
-----------------------
   0 C :   -0.002532
   1 C :    0.164235
   2 C :   -0.092390
   3 C :    0.046874
   4 C :   -0.034803
   5 C :    0.248855
   6 O :   -0.470828
   7 H :    0.068888
   8 H :    0.064208
   9 H :    0.082779
  10 H :    0.097325
  11 H :    0.137815
  12 H :    0.137071
  13 H :    0.127518
  14 H :    0.056312
  15 H :    0.055352
  16 H :    0.155689
  17 H :    0.157630
Sum of atomic charges:    1.0000000

--------------------------------
MULLIKEN REDUCED ORBITAL CHARGES
--------------------------------
  0 C s       :     3.045883  s :     3.045883
      pz      :     0.991479  p :     2.921144
      px      :     0.885707
      py      :     1.043959
      dz2     :     0.009672  d :     0.035504
      dxz     :     0.007817
      dyz     :     0.003475
      dx2y2   :     0.005798
      dxy     :     0.008743
  1 C s       :     3.030524  s :     3.030524
      pz      :     1.092576  p :     2.724705
      px      :     0.901520
      py      :     0.730609
      dz2     :     0.014717  d :     0.080536
      dxz     :     0.011283
      dyz     :     0.013819
      dx2y2   :     0.015949
      dxy     :     0.024768
  2 C s       :     3.303289  s :     3.303289
      pz      :     0.496708  p :     2.733250
      px      :     1.067873
      py      :     1.168669
      dz2     :     0.006250  d :     0.055851
      dxz     :     0.007470
      dyz     :     0.009406
      dx2y2   :     0.014882
      dxy     :     0.017843
  3 C s       :     3.002342  s :     3.002342
      pz      :     1.042689  p :     2.918221
      px      :     1.026512
      py      :     0.849020
      dz2     :     0.007951  d :     0.032563
      dxz     :     0.005651
      dyz     :     0.002822
      dx2y2   :     0.010209
      dxy     :     0.005929
  4 C s       :     3.028537  s :     3.028537
      pz      :     1.057181  p :     2.964742
      px      :     0.926913
      py      :     0.980648
      dz2     :     0.007839  d :     0.041524
      dxz     :     0.005052
      dyz     :     0.008425
      dx2y2   :     0.011616
      dxy     :     0.008591
  5 C s       :     2.976618  s :     2.976618
      pz      :     1.008703  p :     2.704175
      px      :     0.747143
      py      :     0.948329
      dz2     :     0.011034  d :     0.070351
      dxz     :     0.018451
      dyz     :     0.009188
      dx2y2   :     0.019946
      dxy     :     0.011733
  6 O s       :     3.791194  s :     3.791194
      pz      :     1.822014  p :     4.656225
      px      :     1.314662
      py      :     1.519549
      dz2     :     0.003632  d :     0.023409
      dxz     :     0.003681
      dyz     :     0.003502
      dx2y2   :     0.005888
      dxy     :     0.006706
  7 H s       :     0.905555  s :     0.905555
      pz      :     0.004650  p :     0.025557
      px      :     0.008410
      py      :     0.012497
  8 H s       :     0.910647  s :     0.910647
      pz      :     0.015908  p :     0.025145
      px      :     0.004248
      py      :     0.004989
  9 H s       :     0.891730  s :     0.891730
      pz      :     0.005593  p :     0.025490
      px      :     0.007687
      py      :     0.012210
 10 H s       :     0.876998  s :     0.876998
      pz      :     0.005776  p :     0.025677
      px      :     0.015933
      py      :     0.003967
 11 H s       :     0.835100  s :     0.835100
      pz      :     0.009315  p :     0.027086
      px      :     0.009323
      py      :     0.008448
 12 H s       :     0.835879  s :     0.835879
      pz      :     0.016246  p :     0.027049
      px      :     0.004878
      py      :     0.005926
 13 H s       :     0.848370  s :     0.848370
      pz      :     0.017137  p :     0.024112
      px      :     0.004079
      py      :     0.002897
 14 H s       :     0.919988  s :     0.919988
      pz      :     0.013305  p :     0.023700
      px      :     0.003169
      py      :     0.007226
 15 H s       :     0.921079  s :     0.921079
      pz      :     0.010103  p :     0.023569
      px      :     0.008583
      py      :     0.004883
 16 H s       :     0.817880  s :     0.817880
      pz      :     0.017517  p :     0.026431
      px      :     0.004720
      py      :     0.004193
 17 H s       :     0.816035  s :     0.816035
      pz      :     0.008496  p :     0.026335
      px      :     0.011763
      py      :     0.006076


                     *******************************
                     * LOEWDIN POPULATION ANALYSIS *
                     *******************************

----------------------
LOEWDIN ATOMIC CHARGES
----------------------
   0 C :   -0.023568
   1 C :    0.072649
   2 C :    0.332285
   3 C :   -0.019382
   4 C :   -0.026753
   5 C :    0.105258
   6 O :   -0.197778
   7 H :    0.044497
   8 H :    0.042940
   9 H :    0.052846
  10 H :    0.061095
  11 H :    0.098402
  12 H :    0.097763
  13 H :    0.083948
  14 H :    0.031505
  15 H :    0.029095
  16 H :    0.107143
  17 H :    0.108054

-------------------------------
LOEWDIN REDUCED ORBITAL CHARGES
-------------------------------
  0 C s       :     2.850634  s :     2.850634
      pz      :     1.042481  p :     3.094568
      px      :     0.980276
      py      :     1.071811
      dz2     :     0.021722  d :     0.078365
      dxz     :     0.017512
      dyz     :     0.006262
      dx2y2   :     0.012665
      dxy     :     0.020204
  1 C s       :     2.841142  s :     2.841142
      pz      :     1.063641  p :     2.915041
      px      :     0.985405
      py      :     0.865995
      dz2     :     0.031825  d :     0.171169
      dxz     :     0.024269
      dyz     :     0.027183
      dx2y2   :     0.033939
      dxy     :     0.053953
  2 C s       :     2.946745  s :     2.946745
      pz      :     0.476554  p :     2.612000
      px      :     1.029172
      py      :     1.106274
      dz2     :     0.010777  d :     0.108970
      dxz     :     0.012792
      dyz     :     0.016633
      dx2y2   :     0.030817
      dxy     :     0.037950
  3 C s       :     2.839196  s :     2.839196
      pz      :     1.067103  p :     3.105005
      px      :     1.071261
      py      :     0.966641
      dz2     :     0.018101  d :     0.075181
      dxz     :     0.011200
      dyz     :     0.006599
      dx2y2   :     0.025026
      dxy     :     0.014255
  4 C s       :     2.839164  s :     2.839164
      pz      :     1.055242  p :     3.092716
      px      :     1.005347
      py      :     1.032127
      dz2     :     0.018451  d :     0.094873
      dxz     :     0.011602
      dyz     :     0.015606
      dx2y2   :     0.029398
      dxy     :     0.019816
  5 C s       :     2.844380  s :     2.844380
      pz      :     1.053501  p :     2.900421
      px      :     0.841552
      py      :     1.005368
      dz2     :     0.022096  d :     0.149941
      dxz     :     0.040654
      dyz     :     0.019761
      dx2y2   :     0.044443
      dxy     :     0.022986
  6 O s       :     3.471763  s :     3.471763
      pz      :     1.809708  p :     4.689835
      px      :     1.339125
      py      :     1.541001
      dz2     :     0.004961  d :     0.036180
      dxz     :     0.005608
      dyz     :     0.004361
      dx2y2   :     0.009685
      dxy     :     0.011566
  7 H s       :     0.887854  s :     0.887854
      pz      :     0.011898  p :     0.067649
      px      :     0.022901
      py      :     0.032850
  8 H s       :     0.889703  s :     0.889703
      pz      :     0.042341  p :     0.067357
      px      :     0.012109
      py      :     0.012907
  9 H s       :     0.880071  s :     0.880071
      pz      :     0.014816  p :     0.067083
      px      :     0.020570
      py      :     0.031697
 10 H s       :     0.870469  s :     0.870469
      pz      :     0.015175  p :     0.068436
      px      :     0.042162
      py      :     0.011099
 11 H s       :     0.831862  s :     0.831862
      pz      :     0.023529  p :     0.069737
      px      :     0.024545
      py      :     0.021663
 12 H s       :     0.832634  s :     0.832634
      pz      :     0.042227  p :     0.069603
      px      :     0.012187
      py      :     0.015189
 13 H s       :     0.845818  s :     0.845818
      pz      :     0.046295  p :     0.070234
      px      :     0.014472
      py      :     0.009467
 14 H s       :     0.902214  s :     0.902214
      pz      :     0.036271  p :     0.066281
      px      :     0.009986
      py      :     0.020024
 15 H s       :     0.904495  s :     0.904495
      pz      :     0.027289  p :     0.066409
      px      :     0.025092
      py      :     0.014028
 16 H s       :     0.821474  s :     0.821474
      pz      :     0.045072  p :     0.071383
      px      :     0.012837
      py      :     0.013474
 17 H s       :     0.820756  s :     0.820756
      pz      :     0.022795  p :     0.071189
      px      :     0.030063
      py      :     0.018330


                      *****************************
                      * MAYER POPULATION ANALYSIS *
                      *****************************

  NA   - Mulliken gross atomic population
  ZA   - Total nuclear charge
  QA   - Mulliken gross atomic charge
  VA   - Mayer's total valence
  BVA  - Mayer's bonded valence
  FA   - Mayer's free valence

  ATOM       NA         ZA         QA         VA         BVA        FA
  0 C      6.0025     6.0000    -0.0025     3.9739     3.8692     0.1047
  1 C      5.8358     6.0000     0.1642     3.9978     3.8807     0.1171
  2 C      6.0924     6.0000    -0.0924     3.7054     3.5818     0.1235
  3 C      5.9531     6.0000     0.0469     3.9237     3.8212     0.1025
  4 C      6.0348     6.0000    -0.0348     3.9903     3.8791     0.1112
  5 C      5.7511     6.0000     0.2489     3.9456     3.8401     0.1055
  6 O      8.4708     8.0000    -0.4708     2.0547     1.9083     0.1464
  7 H      0.9311     1.0000     0.0689     0.9919     0.9711     0.0207
  8 H      0.9358     1.0000     0.0642     0.9923     0.9719     0.0204
  9 H      0.9172     1.0000     0.0828     0.9902     0.9701     0.0201
 10 H      0.9027     1.0000     0.0973     0.9945     0.9752     0.0194
 11 H      0.8622     1.0000     0.1378     0.9859     0.9658     0.0201
 12 H      0.8629     1.0000     0.1371     0.9862     0.9661     0.0201
 13 H      0.8725     1.0000     0.1275     0.9738     0.9522     0.0217
 14 H      0.9437     1.0000     0.0563     0.9818     0.9614     0.0204
 15 H      0.9446     1.0000     0.0554     0.9816     0.9611     0.0205
 16 H      0.8443     1.0000     0.1557     0.9746     0.9539     0.0207
 17 H      0.8424     1.0000     0.1576     0.9745     0.9539     0.0206

  Mayer bond orders larger than 0.100000
B(  0-C ,  1-C ) :   1.0099 B(  0-C ,  7-H ) :   0.9460 B(  0-C ,  8-H ) :   0.9468 
B(  0-C ,  9-H ) :   0.9487 B(  1-C ,  2-C ) :   1.0414 B(  1-C ,  6-O ) :   0.9362 
B(  1-C , 13-H ) :   0.8646 B(  2-C ,  3-C ) :   1.0830 B(  2-C ,  4-C ) :   1.1140 
B(  3-C , 10-H ) :   0.9452 B(  3-C , 11-H ) :   0.8979 B(  3-C , 12-H ) :   0.9007 
B(  4-C ,  5-C ) :   1.0404 B(  4-C , 16-H ) :   0.8669 B(  4-C , 17-H ) :   0.8724 
B(  5-C ,  6-O ) :   0.9084 B(  5-C , 14-H ) :   0.9406 B(  5-C , 15-H ) :   0.9450 


                *******************************************
                * RELAXED MP2 DENSITY POPULATION ANALYSIS *
                *******************************************

------------------------------------------------------------------------------
                           ORCA POPULATION ANALYSIS
------------------------------------------------------------------------------
Input electron density              ... calc.pmp2re
BaseName (.gbw .S,...)              ... calc

                    ********************************
                    * MULLIKEN POPULATION ANALYSIS *
                    ********************************

-----------------------
MULLIKEN ATOMIC CHARGES
-----------------------
   0 C :    0.000803
   1 C :    0.147560
   2 C :   -0.105771
   3 C :    0.045668
   4 C :   -0.022515
   5 C :    0.227418
   6 O :   -0.423901
   7 H :    0.067901
   8 H :    0.064005
   9 H :    0.082361
  10 H :    0.094972
  11 H :    0.137539
  12 H :    0.136759
  13 H :    0.127859
  14 H :    0.054565
  15 H :    0.053377
  16 H :    0.154550
  17 H :    0.156851
Sum of atomic charges:    1.0000000

--------------------------------
MULLIKEN REDUCED ORBITAL CHARGES
--------------------------------
  0 C s       :     3.038655  s :     3.038655
      pz      :     0.993188  p :     2.926350
      px      :     0.888782
      py      :     1.044380
      dz2     :     0.009371  d :     0.034191
      dxz     :     0.007395
      dyz     :     0.003424
      dx2y2   :     0.005508
      dxy     :     0.008493
  1 C s       :     3.029389  s :     3.029389
      pz      :     1.085930  p :     2.744432
      px      :     0.910721
      py      :     0.747781
      dz2     :     0.014271  d :     0.078619
      dxz     :     0.010910
      dyz     :     0.013892
      dx2y2   :     0.015827
      dxy     :     0.023718
  2 C s       :     3.306838  s :     3.306838
      pz      :     0.539673  p :     2.744728
      px      :     1.059009
      py      :     1.146046
      dz2     :     0.005959  d :     0.054206
      dxz     :     0.007282
      dyz     :     0.009270
      dx2y2   :     0.014426
      dxy     :     0.017269
  3 C s       :     2.995472  s :     2.995472
      pz      :     1.034821  p :     2.927637
      px      :     1.026520
      py      :     0.866297
      dz2     :     0.007531  d :     0.031222
      dxz     :     0.005446
      dyz     :     0.002888
      dx2y2   :     0.009562
      dxy     :     0.005795
  4 C s       :     3.012852  s :     3.012852
      pz      :     1.046731  p :     2.969832
      px      :     0.935644
      py      :     0.987456
      dz2     :     0.007455  d :     0.039831
      dxz     :     0.004891
      dyz     :     0.008256
      dx2y2   :     0.010884
      dxy     :     0.008346
  5 C s       :     2.975302  s :     2.975302
      pz      :     1.013427  p :     2.728629
      px      :     0.757684
      py      :     0.957518
      dz2     :     0.010725  d :     0.068650
      dxz     :     0.018142
      dyz     :     0.009020
      dx2y2   :     0.019017
      dxy     :     0.011746
  6 O s       :     3.784100  s :     3.784100
      pz      :     1.808343  p :     4.616705
      px      :     1.302550
      py      :     1.505812
      dz2     :     0.003575  d :     0.023096
      dxz     :     0.003666
      dyz     :     0.003541
      dx2y2   :     0.005795
      dxy     :     0.006520
  7 H s       :     0.907044  s :     0.907044
      pz      :     0.004755  p :     0.025055
      px      :     0.008226
      py      :     0.012074
  8 H s       :     0.911345  s :     0.911345
      pz      :     0.015237  p :     0.024650
      px      :     0.004312
      py      :     0.005101
  9 H s       :     0.892645  s :     0.892645
      pz      :     0.005613  p :     0.024995
      px      :     0.007560
      py      :     0.011821
 10 H s       :     0.879917  s :     0.879917
      pz      :     0.005787  p :     0.025111
      px      :     0.015251
      py      :     0.004073
 11 H s       :     0.835846  s :     0.835846
      pz      :     0.009164  p :     0.026616
      px      :     0.009172
      py      :     0.008280
 12 H s       :     0.836666  s :     0.836666
      pz      :     0.015615  p :     0.026575
      px      :     0.005026
      py      :     0.005934
 13 H s       :     0.848477  s :     0.848477
      pz      :     0.016451  p :     0.023664
      px      :     0.004167
      py      :     0.003047
 14 H s       :     0.922323  s :     0.922323
      pz      :     0.012764  p :     0.023112
      px      :     0.003237
      py      :     0.007111
 15 H s       :     0.923622  s :     0.923622
      pz      :     0.009766  p :     0.023002
      px      :     0.008306
      py      :     0.004930
 16 H s       :     0.819420  s :     0.819420
      pz      :     0.016803  p :     0.026030
      px      :     0.004863
      py      :     0.004364
 17 H s       :     0.817218  s :     0.817218
      pz      :     0.008346  p :     0.025931
      px      :     0.011448
      py      :     0.006136


                     *******************************
                     * LOEWDIN POPULATION ANALYSIS *
                     *******************************

----------------------
LOEWDIN ATOMIC CHARGES
----------------------
   0 C :   -0.026117
   1 C :    0.066562
   2 C :    0.312683
   3 C :   -0.024253
   4 C :   -0.029958
   5 C :    0.096551
   6 O :   -0.179835
   7 H :    0.046565
   8 H :    0.045139
   9 H :    0.054975
  10 H :    0.062257
  11 H :    0.101532
  12 H :    0.100733
  13 H :    0.088187
  14 H :    0.032274
  15 H :    0.029674
  16 H :    0.110960
  17 H :    0.112071

-------------------------------
LOEWDIN REDUCED ORBITAL CHARGES
-------------------------------
  0 C s       :     2.851842  s :     2.851842
      pz      :     1.044388  p :     3.097843
      px      :     0.979258
      py      :     1.074196
      dz2     :     0.021220  d :     0.076432
      dxz     :     0.016937
      dyz     :     0.006185
      dx2y2   :     0.012247
      dxy     :     0.019843
  1 C s       :     2.843735  s :     2.843735
      pz      :     1.060008  p :     2.920932
      px      :     0.987279
      py      :     0.873644
      dz2     :     0.031245  d :     0.168771
      dxz     :     0.023833
      dyz     :     0.027426
      dx2y2   :     0.033733
      dxy     :     0.052534
  2 C s       :     2.944820  s :     2.944820
      pz      :     0.512370  p :     2.634126
      px      :     1.024661
      py      :     1.097096
      dz2     :     0.010504  d :     0.108371
      dxz     :     0.012642
      dyz     :     0.016565
      dx2y2   :     0.030811
      dxy     :     0.037850
  3 C s       :     2.840452  s :     2.840452
      pz      :     1.064093  p :     3.110801
      px      :     1.072698
      py      :     0.974010
      dz2     :     0.017460  d :     0.073000
      dxz     :     0.010933
      dyz     :     0.006664
      dx2y2   :     0.023999
      dxy     :     0.013944
  4 C s       :     2.840672  s :     2.840672
      pz      :     1.052049  p :     3.096825
      px      :     1.010256
      py      :     1.034520
      dz2     :     0.017895  d :     0.092462
      dxz     :     0.011315
      dyz     :     0.015424
      dx2y2   :     0.028451
      dxy     :     0.019376
  5 C s       :     2.846167  s :     2.846167
      pz      :     1.056431  p :     2.909525
      px      :     0.845951
      py      :     1.007143
      dz2     :     0.021682  d :     0.147757
      dxz     :     0.040329
      dyz     :     0.019478
      dx2y2   :     0.043364
      dxy     :     0.022905
  6 O s       :     3.473474  s :     3.473474
      pz      :     1.801569  p :     4.670134
      px      :     1.334542
      py      :     1.534023
      dz2     :     0.004969  d :     0.036227
      dxz     :     0.005634
      dyz     :     0.004400
      dx2y2   :     0.009699
      dxy     :     0.011524
  7 H s       :     0.885828  s :     0.885828
      pz      :     0.011989  p :     0.067607
      px      :     0.022897
      py      :     0.032720
  8 H s       :     0.887623  s :     0.887623
      pz      :     0.042107  p :     0.067238
      px      :     0.012147
      py      :     0.012984
  9 H s       :     0.878032  s :     0.878032
      pz      :     0.014862  p :     0.066993
      px      :     0.020582
      py      :     0.031548
 10 H s       :     0.869539  s :     0.869539
      pz      :     0.015108  p :     0.068205
      px      :     0.041745
      py      :     0.011351
 11 H s       :     0.828887  s :     0.828887
      pz      :     0.023424  p :     0.069581
      px      :     0.024468
      py      :     0.021689
 12 H s       :     0.829824  s :     0.829824
      pz      :     0.041823  p :     0.069443
      px      :     0.012271
      py      :     0.015349
 13 H s       :     0.841357  s :     0.841357
      pz      :     0.045918  p :     0.070455
      px      :     0.014631
      py      :     0.009907
 14 H s       :     0.901507  s :     0.901507
      pz      :     0.036017  p :     0.066219
      px      :     0.010181
      py      :     0.020021
 15 H s       :     0.903953  s :     0.903953
      pz      :     0.027125  p :     0.066373
      px      :     0.025139
      py      :     0.014109
 16 H s       :     0.817667  s :     0.817667
      pz      :     0.044635  p :     0.071373
      px      :     0.013044
      py      :     0.013694
 17 H s       :     0.816746  s :     0.816746
      pz      :     0.022737  p :     0.071183
      px      :     0.029950
      py      :     0.018496


                      *****************************
                      * MAYER POPULATION ANALYSIS *
                      *****************************

  NA   - Mulliken gross atomic population
  ZA   - Total nuclear charge
  QA   - Mulliken gross atomic charge
  VA   - Mayer's total valence
  BVA  - Mayer's bonded valence
  FA   - Mayer's free valence

  ATOM       NA         ZA         QA         VA         BVA        FA
  0 C      5.9992     6.0000     0.0008     3.9753     3.8713     0.1039
  1 C      5.8524     6.0000     0.1476     4.0347     3.9192     0.1155
  2 C      6.1058     6.0000    -0.1058     3.8090     3.6907     0.1183
  3 C      5.9543     6.0000     0.0457     3.9316     3.8299     0.1017
  4 C      6.0225     6.0000    -0.0225     4.0001     3.8900     0.1101
  5 C      5.7726     6.0000     0.2274     3.9746     3.8694     0.1052
  6 O      8.4239     8.0000    -0.4239     2.1176     1.9731     0.1444
  7 H      0.9321     1.0000     0.0679     0.9931     0.9725     0.0206
  8 H      0.9360     1.0000     0.0640     0.9936     0.9733     0.0203
  9 H      0.9176     1.0000     0.0824     0.9906     0.9705     0.0201
 10 H      0.9050     1.0000     0.0950     0.9953     0.9759     0.0194
 11 H      0.8625     1.0000     0.1375     0.9861     0.9663     0.0199
 12 H      0.8632     1.0000     0.1368     0.9866     0.9667     0.0199
 13 H      0.8721     1.0000     0.1279     0.9731     0.9518     0.0213
 14 H      0.9454     1.0000     0.0546     0.9806     0.9603     0.0203
 15 H      0.9466     1.0000     0.0534     0.9804     0.9599     0.0204
 16 H      0.8454     1.0000     0.1546     0.9750     0.9546     0.0205
 17 H      0.8431     1.0000     0.1569     0.9750     0.9546     0.0204

  Mayer bond orders larger than 0.100000
B(  0-C ,  1-C ) :   1.0048 B(  0-C ,  7-H ) :   0.9416 B(  0-C ,  8-H ) :   0.9443 
B(  0-C ,  9-H ) :   0.9443 B(  1-C ,  2-C ) :   1.0582 B(  1-C ,  6-O ) :   0.9631 
B(  1-C , 13-H ) :   0.8516 B(  2-C ,  3-C ) :   1.1066 B(  2-C ,  4-C ) :   1.1322 
B(  3-C , 10-H ) :   0.9410 B(  3-C , 11-H ) :   0.8899 B(  3-C , 12-H ) :   0.8931 
B(  4-C ,  5-C ) :   1.0446 B(  4-C , 16-H ) :   0.8565 B(  4-C , 17-H ) :   0.8621 
B(  5-C ,  6-O ) :   0.9311 B(  5-C , 14-H ) :   0.9354 B(  5-C , 15-H ) :   0.9398 


-------
TIMINGS
-------

Total time                :   11.285 sec
Integral trafo            :    0.106 sec (  0.9%)
FC preparation            :    0.016 sec (  0.1%)
I/O of integrals          :    0.033 sec (  0.3%)
K(i,j) operators          :    0.029 sec (  0.3%)
T(i,j) pair energies      :    0.006 sec (  0.1%)
V**(-1/2)                 :    0.066 sec (  0.6%)
Gamma(ia|P)               :    0.027 sec (  0.2%)
Gamma-Trafo               :    0.014 sec (  0.1%)
D(virtual)                :    0.002 sec (  0.0%)
D(internal)               :    0.030 sec (  0.3%)
W(virtual)                :    0.003 sec (  0.0%)
W(internal)               :    0.033 sec (  0.3%)
L(virtual)                :    0.056 sec (  0.5%)
L(internal)               :    0.005 sec (  0.0%)
XC kernel                 :    0.015 sec (  0.1%)
G(D)                      :    0.837 sec (  7.4%)
G(Z)                      :    0.820 sec (  7.3%)
Z-vector solution         :    4.135 sec ( 36.6%)
3-index derivative        :    0.118 sec (  1.0%)
2-index derivative        :    0.022 sec (  0.2%)
Fock matrix gradient      :    4.680 sec ( 41.5%)


---------------------------------------
MP2 TOTAL ENERGY:     -309.674155949 Eh
---------------------------------------

The final MP2 gradient
  0:   0.01884003  -0.00462869  -0.00698393
  1:  -0.00112357   0.00418375  -0.00434173
  2:   0.00496726  -0.02941800   0.00412326
  3:   0.01563335   0.01896137   0.00745924
  4:   0.00972647   0.01000989   0.00467497
  5:  -0.02928126   0.02809606  -0.00410299
  6:  -0.00039227  -0.01311422  -0.00203736
  7:  -0.00375241   0.00648946  -0.00113371
  8:   0.00015806  -0.00133749   0.00890656
  9:  -0.00793128  -0.00671706  -0.00146134
 10:  -0.00784479   0.00042652  -0.00266219
 11:  -0.00154218   0.00350191  -0.00542752
 12:  -0.00441722   0.00200109   0.00428057
 13:   0.00085205  -0.00706373  -0.00069852
 14:   0.00117659  -0.00014349   0.00866756
 15:   0.00351924   0.00081074  -0.00657102
 16:  -0.00212712  -0.00669867   0.00518773
 17:   0.00357047  -0.00535142  -0.00788219

-----------------------------------
NORM OF THE MP2 GRADIENT:  0.069665
-----------------------------------

Maximum memory used throughout the entire MP2-calculation: 30.4 MB


-------------------------------------------------------------------------------
                          DFT DISPERSION CORRECTION                            
                                                                               
                              DFTD3 V3.1  Rev 1                                
                          USING Becke-Johnson damping                          
-------------------------------------------------------------------------------
The B2PLYP functional is recognized
Active option DFTDOPT                   ...         4   

molecular C6(AA) [au] = 2379.271521 


            DFT-D V3
 parameters
 s6 scaling factor         :     0.6400 
 a1 scaling factor         :     0.3065 
 s8 scaling factor         :     0.9147 
 a2 scaling factor         :     5.0570 
 ad hoc parameters k1-k3   :    16.0000     1.3333    -4.0000 

 Edisp/kcal,au: -7.204463190970  -0.011481041674 
 E6   /kcal   :  -4.202456764 
 E8   /kcal   :  -3.002006427 
 % E8         :  41.668703790 

-------------------------   ----------------
Dispersion correction           -0.011481042
-------------------------   ----------------


-------------------------   --------------------
FINAL SINGLE POINT ENERGY      -309.685636990909
-------------------------   --------------------

------------------------------------------------------------------------------
                         ORCA GEOMETRY RELAXATION STEP
------------------------------------------------------------------------------

Reading the OPT-File                    .... done
Getting information on internals        .... done
Copying old internal coords+grads       .... done
Making the new internal coordinates     .... (2022 redundants) done
Validating the new internal coordinates .... (2022 redundants) done
Calculating the B-matrix                .... done
Calculating the G,G- and P matrices     .... done
Transforming gradient to internals      .... done
Projecting the internal gradient        .... done
Number of atoms                         ....  18
Number of internal coordinates          ....  85
Current Energy                          ....  -309.685636991 Eh
Current gradient norm                   ....     0.069664971 Eh/bohr
Maximum allowed component of the step   ....  0.300
Current trust radius                    ....  0.300
Evaluating the initial hessian          ....  (Almloef) done
Projecting the Hessian                  .... done
Forming the augmented Hessian           .... done
Diagonalizing the augmented Hessian     .... done
Last element of RFO vector              ....  0.981765803
Lowest eigenvalues of augmented Hessian:
 -0.010003005  0.011268811  0.013390423  0.014503116  0.015509541
Length of the computed step             ....  0.193625068
The final length of the internal step   ....  0.193625068
Converting the step to Cartesian space:
 Initial RMS(Int)=    0.0210015873
Transforming coordinates:
 Iter   0:  RMS(Cart)=    0.0412921331 RMS(Int)=    0.9625963818
done
Storing new coordinates                 .... done

                                .--------------------.
          ----------------------|Geometry convergence|-------------------------
          Item                value                   Tolerance       Converged
          ---------------------------------------------------------------------
          RMS gradient        0.0062550988            0.0000080000      NO
          MAX gradient        0.0235757527            0.0000300000      NO
          RMS step            0.0210015873            0.0001000000      NO
          MAX step            0.0637936723            0.0002000000      NO
          ........................................................
          Max(Bonds)      0.0286      Max(Angles)    3.54
          Max(Dihed)        3.66      Max(Improp)    0.00
          ---------------------------------------------------------------------

The optimization has not yet converged - more geometry cycles are needed


    ---------------------------------------------------------------------------
                         Redundant Internal Coordinates
                            (Angstroem and degrees)

        Definition                    Value    dE/dq     Step     New-Value
    ----------------------------------------------------------------------------
     1. B(C   1,C   0)                1.5287 -0.006013  0.0083    1.5369   
     2. B(C   2,C   1)                1.4815  0.011714 -0.0142    1.4673   
     3. B(C   3,C   2)                1.4945  0.023576 -0.0286    1.4659   
     4. B(C   4,C   2)                1.4553 -0.006286  0.0056    1.4609   
     5. B(C   5,C   4)                1.5197 -0.013892  0.0184    1.5381   
     6. B(O   6,C   5)                1.4178 -0.006899  0.0080    1.4258   
     7. B(O   6,C   1)                1.4102 -0.006769  0.0075    1.4177   
     8. B(H   7,C   0)                1.1098  0.007562 -0.0116    1.0982   
     9. B(H   8,C   0)                1.1109  0.008821 -0.0136    1.0973   
    10. B(H   9,C   0)                1.1112  0.009910 -0.0153    1.0959   
    11. B(H  10,C   3)                1.1088  0.008259 -0.0126    1.0962   
    12. B(H  11,C   3)                1.1097  0.004050 -0.0062    1.1035   
    13. B(H  12,C   3)                1.1104  0.004409 -0.0068    1.1037   
    14. B(H  13,C   1)                1.1116 -0.000473  0.0007    1.1123   
    15. B(H  14,C   5)                1.1111  0.007618 -0.0117    1.0993   
    16. B(H  15,C   5)                1.1109  0.006714 -0.0103    1.1006   
    17. B(H  16,C   4)                1.1109  0.003427 -0.0053    1.1057   
    18. B(H  17,C   4)                1.1119  0.004597 -0.0071    1.1048   
    19. A(C   1,C   0,H   9)          109.47  0.005067   -0.97    108.50   
    20. A(H   7,C   0,H   8)          109.21 -0.000608    0.26    109.48   
    21. A(H   7,C   0,H   9)          108.05 -0.001655    0.37    108.42   
    22. A(H   8,C   0,H   9)          108.70 -0.002313    0.20    108.90   
    23. A(C   1,C   0,H   8)          110.63  0.002099   -0.41    110.22   
    24. A(C   1,C   0,H   7)          110.72 -0.002691    0.56    111.27   
    25. A(O   6,C   1,H  13)          109.51 -0.006017    1.10    110.61   
    26. A(C   0,C   1,O   6)          109.26 -0.006484    1.70    110.96   
    27. A(C   2,C   1,O   6)          107.56  0.002756   -0.30    107.26   
    28. A(C   0,C   1,H  13)          109.62  0.002167   -0.66    108.96   
    29. A(C   0,C   1,C   2)          111.84  0.001252   -0.06    111.78   
    30. A(C   2,C   1,H  13)          109.00  0.006136   -1.73    107.28   
    31. A(C   1,C   2,C   4)          110.49  0.001484   -0.51    109.98   
    32. A(C   1,C   2,C   3)          126.54  0.006411   -0.77    125.77   
    33. A(C   3,C   2,C   4)          122.96 -0.007902    1.29    124.25   
    34. A(H  11,C   3,H  12)          109.05  0.002134   -1.10    107.95   
    35. A(H  10,C   3,H  12)          109.12 -0.003268    0.89    110.01   
    36. A(C   2,C   3,H  12)          109.14  0.003319   -0.74    108.40   
    37. A(H  10,C   3,H  11)          108.96 -0.002605    0.86    109.82   
    38. A(C   2,C   3,H  11)          109.32  0.004722   -0.93    108.38   
    39. A(C   2,C   3,H  10)          111.22 -0.004209    0.98    112.20   
    40. A(C   2,C   4,H  16)          109.37  0.005867   -0.82    108.55   
    41. A(C   5,C   4,H  16)          112.13 -0.002286    1.15    113.28   
    42. A(C   2,C   4,C   5)          102.31 -0.011681    2.03    104.35   
    43. A(H  16,C   4,H  17)          111.16  0.005117   -2.27    108.89   
    44. A(C   5,C   4,H  17)          111.51 -0.003495    1.25    112.77   
    45. A(C   2,C   4,H  17)          110.00  0.005662   -1.09    108.91   
    46. A(H  14,C   5,H  15)          109.05  0.002883   -0.20    108.85   
    47. A(O   6,C   5,H  15)          108.72 -0.004227    0.85    109.57   
    48. A(C   4,C   5,H  15)          109.52 -0.006938    1.19    110.71   
    49. A(O   6,C   5,H  14)          109.51 -0.004635    0.19    109.70   
    50. A(C   4,C   5,H  14)          109.35 -0.009820    1.54    110.89   
    51. A(C   4,C   5,O   6)          110.67  0.022571   -3.54    107.13   
    52. A(C   1,O   6,C   5)          108.85 -0.015182    2.31    111.16   
    53. D(C   2,C   1,C   0,H   9)   -178.90 -0.000996    0.68   -178.21   
    54. D(C   2,C   1,C   0,H   8)    -59.13  0.000674    0.06    -59.07   
    55. D(O   6,C   1,C   0,H   7)   -178.94 -0.000507    1.18   -177.76   
    56. D(C   2,C   1,C   0,H   7)     62.09 -0.000487    0.49     62.58   
    57. D(O   6,C   1,C   0,H   8)     59.84  0.000654    0.75     60.59   
    58. D(O   6,C   1,C   0,H   9)    -59.92 -0.001016    1.37    -58.55   
    59. D(C   3,C   2,C   1,C   0)    -59.27 -0.003751    1.06    -58.21   
    60. D(C   4,C   2,C   1,C   0)    121.31 -0.002849    0.30    121.62   
    61. D(C   3,C   2,C   1,H  13)     62.11  0.003953   -0.99     61.12   
    62. D(C   4,C   2,C   1,O   6)      1.34  0.002611   -1.55     -0.21   
    63. D(C   3,C   2,C   1,O   6)   -179.24  0.001709   -0.80   -180.04   
    64. D(H  11,C   3,C   2,C   1)   -119.75  0.003147   -1.64   -121.39   
    65. D(H  10,C   3,C   2,C   1)      0.61  0.000328   -0.56      0.05   
    66. D(H  11,C   3,C   2,C   4)     59.60  0.002204   -0.82     58.79   
    67. D(H  10,C   3,C   2,C   4)    179.97 -0.000615    0.27    180.23   
    68. D(H  12,C   3,C   2,C   1)    121.06 -0.004223    0.69    121.75   
    69. D(H  17,C   4,C   2,C   1)    119.38 -0.009882    3.66    123.04   
    70. D(H  16,C   4,C   2,C   3)     62.28  0.004752   -1.12     61.16   
    71. D(H  16,C   4,C   2,C   1)   -118.27  0.003984   -0.41   -118.68   
    72. D(C   5,C   4,C   2,C   3)   -178.67 -0.001380    0.90   -177.77   
    73. D(C   5,C   4,C   2,C   1)      0.77 -0.002148    1.61      2.38   
    74. D(H  14,C   5,C   4,H  16)     -6.30 -0.002474    0.63     -5.66   
    75. D(H  14,C   5,C   4,C   2)   -123.38 -0.001667   -0.09   -123.47   
    76. D(O   6,C   5,C   4,H  17)   -120.20  0.001994   -1.52   -121.72   
    77. D(O   6,C   5,C   4,H  16)    114.42 -0.000310   -0.37    114.04   
    78. D(H  14,C   5,C   4,H  17)    119.09 -0.000170   -0.52    118.57   
    79. D(O   6,C   5,C   4,C   2)     -2.67  0.000497   -1.09     -3.76   
    80. D(C   1,O   6,C   5,C   4)      3.64  0.000874    0.22      3.86   
    81. D(C   5,O   6,C   1,H  13)    115.29  0.004256   -0.97    114.32   
    82. D(C   5,O   6,C   1,C   2)     -3.03 -0.001344    0.66     -2.37   
    83. D(C   5,O   6,C   1,C   0)   -124.63 -0.000724   -0.07   -124.70   
    84. D(C   1,O   6,C   5,H  15)   -116.68 -0.001732    0.38   -116.30   
    85. D(C   1,O   6,C   5,H  14)    124.26 -0.000007    0.01    124.27   
    ----------------------------------------------------------------------------

Geometry step timings:
Preparation and reading OPT file:      0.000 s ( 9.034 %)
Internal coordinates            :      0.000 s ( 1.015 %)
B/P matrices and projection     :      0.001 s (30.671 %)
Hessian update/contruction      :      0.000 s (11.522 %)
Making the step                 :      0.001 s (22.520 %)
Converting the step to Cartesian:      0.000 s ( 3.372 %)
Storing new data                :      0.000 s ( 1.080 %)
Checking convergence            :      0.000 s ( 0.131 %)
Final printing                  :      0.001 s (20.524 %)
Total time                      :      0.003 s
--------------------------------------------------------------------------
A system call failed during shared memory initialization that should
not have.  It is likely that your MPI job will now either abort or
experience performance degradation.

  Local host:  xe30th79.mpi-muelheim.mpg.de
  System call: open(2) 
  Error:       Permission denied (errno 13)
--------------------------------------------------------------------------
[xe30th79.mpi-muelheim.mpg.de:3008294] 7 more processes have sent help message help-opal-shmem-mmap.txt / sys call fail
[xe30th79.mpi-muelheim.mpg.de:3008294] Set MCA parameter "orte_base_help_aggregate" to 0 to see all help / error messages

Time for energy+gradient        :     21.732 s
Time for complete geometry iter :     21.947 s

         *************************************************************
         *                GEOMETRY OPTIMIZATION CYCLE   2            *
         *************************************************************
---------------------------------
CARTESIAN COORDINATES (ANGSTROEM)
---------------------------------
  C      1.064272   -0.005018    0.134922
  C      2.366765    0.111092   -0.672621
  C      3.190544    1.236848   -0.217954
  C      2.776285    2.642501   -0.182129
  C      4.503048    0.755250    0.205529
  C      4.463104   -0.756380   -0.076375
  O      3.150640   -1.062888   -0.541969
  H      0.434682    0.885467    0.005828
  H      1.289408   -0.142649    1.200071
  H      0.508127   -0.877686   -0.225871
  H      1.749856    2.781127   -0.540980
  H      3.473355    3.226605   -0.807151
  H      2.865554    3.005445    0.856308
  H      2.114387    0.296408   -1.739922
  H      4.676297   -1.330733    0.836420
  H      5.200169   -1.028021   -0.847264
  H      4.636784    0.996990    1.276122
  H      5.281241    1.278476   -0.378599

----------------------------
CARTESIAN COORDINATES (A.U.)
----------------------------
  NO LB      ZA    FRAG     MASS         X           Y           Z
   0 C     6.0000    0    12.011    2.011183   -0.009482    0.254965
   1 C     6.0000    0    12.011    4.472539    0.209934   -1.271069
   2 C     6.0000    0    12.011    6.029255    2.337304   -0.411873
   3 C     6.0000    0    12.011    5.246419    4.993603   -0.344173
   4 C     6.0000    0    12.011    8.509528    1.427215    0.388393
   5 C     6.0000    0    12.011    8.434044   -1.429351   -0.144328
   6 O     8.0000    0    15.999    5.953847   -2.008568   -1.024173
   7 H     1.0000    0     1.008    0.821430    1.673291    0.011013
   8 H     1.0000    0     1.008    2.436627   -0.269567    2.267806
   9 H     1.0000    0     1.008    0.960221   -1.658586   -0.426834
  10 H     1.0000    0     1.008    3.306748    5.255568   -1.022304
  11 H     1.0000    0     1.008    6.563690    6.097399   -1.525294
  12 H     1.0000    0     1.008    5.415112    5.679468    1.618187
  13 H     1.0000    0     1.008    3.995613    0.560130   -3.287976
  14 H     1.0000    0     1.008    8.836920   -2.514721    1.580605
  15 H     1.0000    0     1.008    9.826896   -1.942678   -1.601096
  16 H     1.0000    0     1.008    8.762251    1.884039    2.411521
  17 H     1.0000    0     1.008    9.980099    2.415970   -0.715448

--------------------------------
INTERNAL COORDINATES (ANGSTROEM)
--------------------------------
 C      0   0   0     0.000000000000     0.00000000     0.00000000
 C      1   0   0     1.536910941151     0.00000000     0.00000000
 C      2   1   0     1.467194120367   111.77537294     0.00000000
 C      3   2   1     1.465863270400   125.77966085   301.78129932
 C      3   2   1     1.460801405077   109.95875041   121.61647666
 C      5   3   2     1.538209819774   104.33100908     2.40239127
 O      2   1   3     1.417659915013   110.95366784   119.65195935
 H      1   2   3     1.098186027038   111.27424405    62.58424956
 H      1   2   3     1.097347684651   110.21963188   300.93523357
 H      1   2   3     1.095909805660   108.49657582   181.78679511
 H      4   3   2     1.096151838896   112.20359970     0.04902180
 H      4   3   2     1.103511099112   108.37369755   238.61258670
 H      4   3   2     1.103651914286   108.39020818   121.72923007
 H      2   1   3     1.112280726679   108.93393876   241.63697286
 H      6   5   3     1.099330514330   110.86838588   236.55021066
 H      6   5   3     1.100601288550   110.70282891   115.66405753
 H      5   3   2     1.105664538157   108.49952572   241.34645311
 H      5   3   2     1.104787443698   108.87247429   123.01595400

---------------------------
INTERNAL COORDINATES (A.U.)
---------------------------
 C      0   0   0     0.000000000000     0.00000000     0.00000000
 C      1   0   0     2.904340771003     0.00000000     0.00000000
 C      2   1   0     2.772595072794   111.77537294     0.00000000
 C      3   2   1     2.770080130829   125.77966085   301.78129932
 C      3   2   1     2.760514591642   109.95875041   121.61647666
 C      5   3   2     2.906795295882   104.33100908     2.40239127
 O      2   1   3     2.678988990414   110.95366784   119.65195935
 H      1   2   3     2.075270835200   111.27424405    62.58424956
 H      1   2   3     2.073686597683   110.21963188   300.93523357
 H      1   2   3     2.070969400176   108.49657582   181.78679511
 H      4   3   2     2.071426776707   112.20359970     0.04902180
 H      4   3   2     2.085333763064   108.37369755   238.61258670
 H      4   3   2     2.085599865179   108.39020818   121.72923007
 H      2   1   3     2.101905957463   108.93393876   241.63697286
 H      6   5   3     2.077433602746   110.86838588   236.55021066
 H      6   5   3     2.079835018000   110.70282891   115.66405753
 H      5   3   2     2.089403173105   108.49952572   241.34645311
 H      5   3   2     2.087745704784   108.87247429   123.01595400


           ************************************************************
           *        Program running with 8 parallel MPI-processes     *
           *              working on a common directory               *
           ************************************************************
------------------------------------------------------------------------------
                   ___                                                        
                  /   \      - P O W E R E D   B Y -                         
                 /     \                                                     
                 |  |  |   _    _      __       _____    __    __             
                 |  |  |  | |  | |    /  \     |  _  \  |  |  /  |          
                  \  \/   | |  | |   /    \    | | | |  |  | /  /          
                 / \  \   | |__| |  /  /\  \   | |_| |  |  |/  /          
                |  |  |   |  __  | /  /__\  \  |    /   |      \           
                |  |  |   | |  | | |   __   |  |    \   |  |\   \          
                \     /   | |  | | |  |  |  |  | |\  \  |  | \   \       
                 \___/    |_|  |_| |__|  |__|  |_| \__\ |__|  \__/        
                                                                              
                      - O R C A' S   B I G   F R I E N D -                    
                                      &                                       
                       - I N T E G R A L  F E E D E R -                       
                                                                              
 v1 FN, 2020, v2 2021, v3 2022-2024                                           
------------------------------------------------------------------------------


----------------------
SHARK INTEGRAL PACKAGE
----------------------

Number of atoms                             ...     18
Number of basis functions                   ...    153
Number of shells                            ...     75
Maximum angular momentum                    ...      2
Integral batch strategy                     ... SHARK/LIBINT Hybrid
RI-J (if used) integral strategy            ... SPLIT-RIJ (Revised 2003 algorithm where possible)
Printlevel                                  ...      1
Contraction scheme used                     ... SEGMENTED contraction
Prescreening option                         ... SCHWARTZ
   Thresh                                   ... 1.000e-13
   Tcut                                     ... 1.000e-15
   Tpresel                                  ... 1.000e-15 
Coulomb Range Separation                    ... NOT USED
Exchange Range Separation                   ... NOT USED
Multipole approximations                    ... NOT USED
Finite Nucleus Model                        ... NOT USED
CABS basis                                  ... NOT available
Auxiliary Coulomb fitting basis             ... AVAILABLE
   # of basis functions in Aux-J            ...    464
   # of shells in Aux-J                     ...    160
   Maximum angular momentum in Aux-J        ...      4
Auxiliary J/K fitting basis                 ... NOT available
Auxiliary Correlation fitting basis         ... AVAILABLE
   # of basis functions in Aux-C            ...    490
   # of shells in Aux-C                     ...    178
   Maximum angular momentum in Aux-C        ...      3
Auxiliary 'external' fitting basis          ... NOT available

Checking pre-screening integrals            ... done (  0.0 sec) Dimension = 75
Check shell pair data                       ... done (  0.0 sec)
Shell pair information
Shell pair cut-off parameter TPreSel        ...   1.0e-15
Total number of shell pairs                 ...      2850
Shell pairs after pre-screening             ...      2815
Total number of primitive shell pairs       ...      9854
Primitive shell pairs kept                  ...      7738
          la=0 lb=0:    932 shell pairs
          la=1 lb=0:   1058 shell pairs
          la=1 lb=1:    322 shell pairs
          la=2 lb=0:    300 shell pairs
          la=2 lb=1:    175 shell pairs
          la=2 lb=2:     28 shell pairs

Calculating one electron integrals          ... done (  0.0 sec)
Calculating RI/J V-Matrix + Cholesky decomp.... done (  0.0 sec)
Calculating RI/C V-Matrix + Cholesky decomp.... done (  0.0 sec)
Calculating Nuclear repulsion               ... done (  0.0 sec) ENN=    322.401934265550 Eh

Diagonalization of the overlap matrix:
Smallest eigenvalue                        ... 9.293e-04
Time for diagonalization                   ...    0.003 sec
Threshold for overlap eigenvalues          ... 1.000e-07
Number of eigenvalues below threshold      ... 0
Time for construction of square roots      ...    0.001 sec
Total time needed                          ...    0.005 sec

-------------------
DFT GRID GENERATION
-------------------

General Integration Accuracy     IntAcc      ... 4.388
Radial Grid Type                 RadialGrid  ... OptM3 with GC (2021)
Angular Grid (max. ang.)         AngularGrid ... 4 (Lebedev-302)
Angular grid pruning method      GridPruning ... 4 (adaptive)
Weight generation scheme         WeightScheme... mBecke (2022)
Basis function cutoff            BFCut       ... 1.0000e-13
Integration weight cutoff        WCut        ... 1.0000e-14
Partially contracted basis set               ... off
Rotationally invariant grid construction     ... off
Angular grids for H and He will be reduced by one unit

Total number of grid points                  ...    77326
Total number of batches                      ...     1218
Average number of points per batch           ...       63
Average number of grid points per atom       ...     4296

--------------------
COSX GRID GENERATION
--------------------

GRIDX 1
-------
General Integration Accuracy     IntAcc      ... 3.816
Radial Grid Type                 RadialGrid  ... OptM3 with GC (2021)
Angular Grid (max. ang.)         AngularGrid ... 1 (Lebedev-50)
Angular grid pruning method      GridPruning ... 4 (adaptive)
Weight generation scheme         WeightScheme... mBecke (2022)
Basis function cutoff            BFCut       ... 1.0000e-13
Integration weight cutoff        WCut        ... 1.0000e-14
Partially contracted basis set               ... on
Rotationally invariant grid construction     ... off
Angular grids for H and He will be reduced by one unit

Total number of grid points                  ...     9911
Total number of batches                      ...       91
Average number of points per batch           ...      108
Average number of grid points per atom       ...      551
UseSFitting                                  ... on

GRIDX 2
-------
General Integration Accuracy     IntAcc      ... 4.020
Radial Grid Type                 RadialGrid  ... OptM3 with GC (2021)
Angular Grid (max. ang.)         AngularGrid ... 2 (Lebedev-110)
Angular grid pruning method      GridPruning ... 4 (adaptive)
Weight generation scheme         WeightScheme... mBecke (2022)
Basis function cutoff            BFCut       ... 1.0000e-13
Integration weight cutoff        WCut        ... 1.0000e-14
Partially contracted basis set               ... on
Rotationally invariant grid construction     ... off
Angular grids for H and He will be reduced by one unit

Total number of grid points                  ...    20858
Total number of batches                      ...      173
Average number of points per batch           ...      120
Average number of grid points per atom       ...     1159
UseSFitting                                  ... on

GRIDX 3
-------
General Integration Accuracy     IntAcc      ... 4.338
Radial Grid Type                 RadialGrid  ... OptM3 with GC (2021)
Angular Grid (max. ang.)         AngularGrid ... 3 (Lebedev-194)
Angular grid pruning method      GridPruning ... 4 (adaptive)
Weight generation scheme         WeightScheme... mBecke (2022)
Basis function cutoff            BFCut       ... 1.0000e-13
Integration weight cutoff        WCut        ... 1.0000e-14
Partially contracted basis set               ... on
Rotationally invariant grid construction     ... off
Angular grids for H and He will be reduced by one unit

Total number of grid points                  ...    45526
Total number of batches                      ...      364
Average number of points per batch           ...      125
Average number of grid points per atom       ...     2529
UseSFitting                                  ... on
Initializing property integral containers    ... done (  0.0 sec)

SHARK setup successfully completed in   0.7 seconds

Maximum memory used throughout the entire STARTUP-calculation: 22.2 MB


           ************************************************************
           *        Program running with 8 parallel MPI-processes     *
           *              working on a common directory               *
           ************************************************************
Occupation numbers will be reassigned to an Aufbau configuration
             **** ENERGY FILE WAS UPDATED (calc.en.tmp) ****
Finished Guess after   0.1 sec
Maximum memory used throughout the entire GUESS-calculation: 9.3 MB


           ************************************************************
           *        Program running with 8 parallel MPI-processes     *
           *              working on a common directory               *
           ************************************************************
--------------------
CPCM SOLVATION MODEL
--------------------
CPCM parameters:
  Epsilon                                         ...      16.7000
  Refrac                                          ...       1.2750
  Rsolv                                           ...       1.3000
  Surface type                                    ... GAUSSIAN VDW
  Discretization scheme                           ... Constant charge density
    Threshold for H atoms                         ...       5.0000 (charges/Ang^2)
    Threshold for non-H atoms                     ...       5.0000 (charges/Ang^2)
  Epsilon function type                           ...         CPCM
Solvent:                                          ... CUSTOM
Radii:
  Scheme                                          ... Element-dependent radii
  Radius for C  used is    3.8550 Bohr (=   2.0400 Ang.)
  Radius for O  used is    3.4469 Bohr (=   1.8240 Ang.)
  Radius for H  used is    2.4944 Bohr (=   1.3200 Ang.)
Calculating surface                               ...        done! (  0.0s)
Cavity surface points                             ...         1545
Cavity Volume                                     ...     938.8259
Cavity Surface-area                               ...     546.7057
Calculating surface distance matrix               ...        done! (  0.0s)
Performing Cholesky decomposition & store         ...        done! (  0.1s)
Overall time for CPCM initialization              ...                 0.1s

----------------------------------------D-I-I-S--------------------------------------------
Iteration    Energy (Eh)           Delta-E    RMSDP     MaxDP     DIISErr   Damp  Time(sec)
-------------------------------------------------------------------------------------------
               ***  Starting incremental Fock matrix formation  ***
    1    -309.3541368451628273     0.00e+00  2.61e-04  6.24e-03  8.43e-03  0.700   0.7
    2    -309.3545654430476475    -4.29e-04  2.29e-04  5.63e-03  6.78e-03  0.700   0.5
                               ***Turning on AO-DIIS***
    3    -309.3548979313443965    -3.32e-04  1.88e-04  4.62e-03  5.25e-03  0.700   0.5
    4    -309.3551460422640389    -2.48e-04  4.78e-04  1.15e-02  3.90e-03  0.000   0.5
                              *** Initializing SOSCF ***
---------------------------------------S-O-S-C-F--------------------------------------
Iteration    Energy (Eh)           Delta-E    RMSDP     MaxDP     MaxGrad    Time(sec)
--------------------------------------------------------------------------------------
    5    -309.3558016086170142    -6.56e-04  3.45e-05  4.43e-04  5.04e-04     0.5
               *** Restarting incremental Fock matrix formation ***
    6    -309.3558022204119311    -6.12e-07  1.93e-05  2.50e-04  1.34e-04     0.7
    7    -309.3558029473946931    -7.27e-07  1.21e-05  1.80e-04  5.20e-05     0.6
    8    -309.3558030735553643    -1.26e-07  3.88e-06  6.32e-05  2.53e-05     0.6
    9    -309.3558030967756736    -2.32e-08  1.04e-06  2.19e-05  6.12e-06     0.6
   10    -309.3558030973543396    -5.79e-10  3.98e-07  7.97e-06  3.31e-06     0.6
   11    -309.3558030984544871    -1.10e-09  9.71e-08  2.44e-06  6.75e-07     0.6
   12    -309.3558030985975051    -1.43e-10  3.77e-08  8.75e-07  1.87e-07     0.5
   13    -309.3558030985927303     4.77e-12  1.05e-08  3.36e-07  6.05e-08     0.5
                 **** Energy Check signals convergence ****

               *****************************************************
               *                     SUCCESS                       *
               *           SCF CONVERGED AFTER  13 CYCLES          *
               *****************************************************

Recomputing exchange energy using gridx3       ... done (    0.902 sec)
Old exchange energy                            :    -22.763926352 Eh
New exchange energy                            :    -22.763932925 Eh
Exchange energy change after final integration :     -0.000006572 Eh
Total energy after final integration           :   -309.355809671 Eh
             **** ENERGY FILE WAS UPDATED (calc.en.tmp) ****

----------------
TOTAL SCF ENERGY
----------------

Total Energy       :       -309.35580967096325 Eh           -8417.99954 eV

Components:
Nuclear Repulsion  :        322.40193426554987 Eh            8773.00264 eV
Electronic Energy  :       -631.66377676956199 Eh          -17188.44521 eV
One Electron Energy:      -1045.83270514888977 Eh          -28458.55471 eV
Two Electron Energy:        414.16892837932784 Eh           11270.10950 eV
CPCM Dielectric    :         -0.09396059458071 Eh              -2.55680 eV

Virial components:
Potential Energy   :       -615.95225775668109 Eh          -16760.91304 eV
Kinetic Energy     :        306.59644808571790 Eh            8342.91350 eV
Virial Ratio       :          2.00899997897064

DFT components:
N(Alpha)           :       26.999966753264 electrons
N(Beta)            :       26.999966753264 electrons
N(Total)           :       53.999933506528 electrons
E(X)               :      -20.202191603095 Eh       
E(C)               :       -1.304698527345 Eh       
E(XC)              :      -21.506890130440 Eh       

CPCM Solvation Model Properties:
Surface-charge          :         -1.01449220447835
Corrected charge        :         -1.00000000000000
Outlying charge corr.   :          0.00001548718380 Eh               0.00042 eV
Free-energy (cav+disp)  :  This term is not implemented in the current solvation scheme

---------------
SCF CONVERGENCE
---------------

  Last Energy change         ...   -4.7748e-12  Tolerance :   1.0000e-10
  Last MAX-Density change    ...    3.3613e-07  Tolerance :   1.0000e-09
  Last RMS-Density change    ...    1.0484e-08  Tolerance :   1.0000e-10
  Last DIIS Error            ...    5.0383e-04  Tolerance :   1.0000e-09
  Last Orbital Gradient      ...    6.0539e-08  Tolerance :   2.0000e-07
  Last Orbital Rotation      ...    1.1255e-07  Tolerance :   2.0000e-07


Total SCF time: 0 days 0 hours 0 min 8 sec 
Finished LeanSCF after   8.6 sec

Maximum memory used throughout the entire LEANSCF-calculation: 17.3 MB


           ************************************************************
           *        Program running with 8 parallel MPI-processes     *
           *              working on a common directory               *
           ************************************************************

------------------------------------------------------------------------------
                                ORCA  MP2 
------------------------------------------------------------------------------

Freezing NCore=14 chemical core electrons

----------------------
RI-MP2 ENERGY+GRADIENT
----------------------
Dimension of the orbital basis            ...  153
Dimension of the AuxC basis               ...  490
Memory devoted to MP2                     ... 8000 MB   
Data format for matrix containers         ... DOUBLE
Compression type for matrix containers    ... UNCOMPRESSED
Overall scaling of the MP2 energy         ...   2.700e-01

-----------------------
SHARK RI TRANSFORMATION
-----------------------

Number of basis functions                ...    153
Number of aux functions                  ...    490
Number of operators                      ...      1
Generation of IJK                        ... YES
Generation of IAK                        ... YES
Generation of ABK                        ... NO
Orbital Range Operator  0:    0-  26 to   27- 152

Aux basis identifier                     ...   AUXC
Contraction scheme used                  ... SEGMENTED
Do orthogonalization                     ... YES
All operator combinations                ... NO
Transpose (ia|K)                         ... NO
Integral generator used                  ... LIBINT
Starting integral generation + trafo... 
Half trafo (segmented) done. Total time =  0.1 sec. integrals=  0.0 sec trafo=  0.0 sec
Integral generation and half transformation done (  0.1 sec)

Reading or making V^(-1/2)          ... done (  0.0 sec)
Sorting IJK integrals               ... done (  0.0 sec)
Sorting IAK integrals               ... done (  0.0 sec)

SHARK RI integral transformation done. Total time =  0.1 sec.

Opening buffers                              ... done
Frozen core precalculation                   ... done

Starting loop over batches of integrals:

Operator 0  - window                       ... (  7- 26)x( 27-152)
Operator 0  - Memory available             ...  8000 MB
Operator 0  - Memory needed per MO         ...   0.5 MB
Operator 0  - Number of orbitals per batch ... 3
Operator 0  - Number of batches            ... 1

OPERATOR  0   PASS   0:  MOs     7 ...    9 +   10 ...   12 +   13 ...   15 +   16 ...   18
                            +   19 ...   21 +   22 ...   24 +   25 ...   26
  Reading integrals       ... ok
  Internal MO   9
Closing buffer GIPV ( 0.01 GB; CompressionRatio= 1.00)
Time spent in pair loops =     0.206 sec
Deleting buffers (Ka|jb) ...done

-----------------------------------------------
 RI-MP2 CORRELATION ENERGY:     -0.324653678 Eh
-----------------------------------------------


---------------------
MP2 DENSITY FORMATION
---------------------

Completing the external part of the density      ... done
Storing the unrelaxed density                    ... done

Re-sorting 3-index density container for op 0    ... done
Computing external part of the Lagrangian        ... done
Calculating the xc-kernel                        ... done
Calculating G(D)                                 ... done
Completing the Lagrangian                        ... done
Solving the Z-vector equations                   ... Using XC Grid                  ... (calc.grid_cpscf.tmp) 
Recalculating density on grid  ... (calc.grho_cpscf0.tmp) done
Calculating the xc-kernel      ... (calc.fxc_cpscf0.tmp) done

-------------------
SHARK CP-SCF DRIVER
-------------------

Dimension of the orbital basis          ...    153
Dimension of the CPSCF-problem          ...   3402
Number of operators                     ...      1
Max. number of iterations               ...    128
Convergence Tolerance                   ... 3.0e-06
Number of perturbations                 ...      1
Perturbation type                       ... REAL

----------------------------
POPLE LINEAR EQUATION SOLVER
----------------------------

  ITERATION   0:   ||err||_max =   4.0153e-02 (   0.5 sec)
  ITERATION   1:   ||err||_max =   1.0379e-02 (   0.5 sec)
  ITERATION   2:   ||err||_max =   5.6692e-03 (   0.5 sec)
  ITERATION   3:   ||err||_max =   1.0454e-03 (   0.5 sec)
  ITERATION   4:   ||err||_max =   4.7316e-04 (   0.5 sec)
  ITERATION   5:   ||err||_max =   9.4121e-05 (   0.5 sec)
  ITERATION   6:   ||err||_max =   2.6070e-05 (   0.5 sec)
  ITERATION   7:   ||err||_max =   6.8317e-06 (   0.5 sec)
  ITERATION   8:   ||err||_max =   1.5446e-06 (   0.5 sec)
done
Finalizing the relaxed density                   ... done
Transforming P to the AO basis                   ... done
Storing the relaxed density                      ... done

------------------------------------
ENERGY WEIGHTED DENSITY FINALIZATION
------------------------------------

Gathering the parts of the W-matrix              ... done
Forming the Z-density                            ... done
Transforming Z to the AO basis                   ... done
Calculating G(Z)                                 ... done
Finalizing the W-matrix                          ... done
Transforming W to the AO basis and storing       ... done

----------------------------------
MP2 DERIVATIVE INTEGRAL GENERATION
----------------------------------

Input SCF Electron Density              ... calc.scfp
Input Correlated Electron Density       ... calc.pmp2re
Input Energy Weighted Density           ... calc.wmp2.tmp

Nuclear repulsion gradient              ... done (  0.0 sec)
HCore & Overlap gradient  (SHARK)       ... done (  0.0 sec)
Two-electron RIJ gradient terms         ... done (  0.2 sec)

-----------------------------------------------------------
MP2 COSX Grid Generation
-----------------------------------------------------------

General Integration Accuracy     IntAcc      ... 4.871
Radial Grid Type                 RadialGrid  ... OptM3 with GC (2021)
Angular Grid (max. ang.)         AngularGrid ... 4 (Lebedev-302)
Angular grid pruning method      GridPruning ... 4 (adaptive)
Weight generation scheme         WeightScheme... mBecke (2022)
Basis function cutoff            BFCut       ... 1.0000e-13
Integration weight cutoff        WCut        ... 1.0000e-14
Partially contracted basis set               ... on
Rotationally invariant grid construction     ... off
Angular grids for H and He will be reduced by one unit

Total number of grid points                  ...    89321
Total number of batches                      ...      705
Average number of points per batch           ...      126
Average number of grid points per atom       ...     4962
UseSFitting                                  ... on
Two-electron COSX gradient terms        ... 
Integration Timings:
Total Time                  =     3.1 sec
Basis fcn evaluation        =     0.0 sec
Density evaluation          =     0.1 sec
A evaluation                =     2.6 sec
A derivative evaluation     =     0.0 sec
S-fit derivative evaluation =     0.0 sec
anal. over. der. evaluation =     0.0 sec
num. over. der. evaluation  =     0.2 sec
K(P) evaluation             =     0.0 sec
finalize                    =     0.0 sec

done (  3.6 sec)
CPCM gradient                           ... done (  0.3 sec)
DFT XC gradient                         ... Exchange-correlation gradient    ... done
done (  0.5 sec)
Empirical dispersion gradient           ... 
-------------------
DISPERSION GRADIENT
-------------------

   1   C   :   -0.000272203   -0.000104233    0.000022401
   2   C   :   -0.000121072   -0.000097053   -0.000080851
   3   C   :    0.000052089    0.000047443   -0.000020058
   4   C   :   -0.000010594    0.000318688   -0.000012826
   5   C   :    0.000229822   -0.000012879    0.000042185
   6   C   :    0.000175368   -0.000113063    0.000000827
   7   O   :    0.000030117   -0.000143795   -0.000048896
   8   H   :   -0.000141194   -0.000018526    0.000015109
   9   H   :   -0.000146544   -0.000063128    0.000089233
  10   H   :   -0.000112715   -0.000058441    0.000006122
  11   H   :   -0.000042103    0.000137093   -0.000021093
  12   H   :    0.000005207    0.000134531   -0.000028110
  13   H   :   -0.000005466    0.000145464    0.000044121
  14   H   :   -0.000073152   -0.000036927   -0.000116503
  15   H   :    0.000089550   -0.000101667    0.000048198
  16   H   :    0.000099368   -0.000084854   -0.000028424
  17   H   :    0.000113418    0.000020733    0.000091766
  18   H   :    0.000130103    0.000030613   -0.000003202

Difference to translation invariance:
           :    0.0000000000    0.0000000000   -0.0000000000

Difference to rotation invariance:
           :   -0.0000000000    0.0000000000    0.0000000000

Norm of the Dispersion gradient    ...    0.0007597010
RMS gradient                       ...    0.0001033822
MAX gradient                       ...    0.0003186879
done (  0.0 sec)

-------
TIMINGS
-------

Total time                :   11.214 sec
Integral trafo            :    0.101 sec (  0.9%)
FC preparation            :    0.016 sec (  0.1%)
I/O of integrals          :    0.032 sec (  0.3%)
K(i,j) operators          :    0.028 sec (  0.3%)
T(i,j) pair energies      :    0.006 sec (  0.1%)
V**(-1/2)                 :    0.060 sec (  0.5%)
Gamma(ia|P)               :    0.027 sec (  0.2%)
Gamma-Trafo               :    0.013 sec (  0.1%)
D(virtual)                :    0.002 sec (  0.0%)
D(internal)               :    0.030 sec (  0.3%)
W(virtual)                :    0.003 sec (  0.0%)
W(internal)               :    0.032 sec (  0.3%)
L(virtual)                :    0.056 sec (  0.5%)
L(internal)               :    0.005 sec (  0.0%)
XC kernel                 :    0.015 sec (  0.1%)
G(D)                      :    0.818 sec (  7.3%)
G(Z)                      :    0.814 sec (  7.3%)
Z-vector solution         :    4.175 sec ( 37.2%)
3-index derivative        :    0.117 sec (  1.0%)
2-index derivative        :    0.022 sec (  0.2%)
Fock matrix gradient      :    4.697 sec ( 41.9%)


---------------------------------------
MP2 TOTAL ENERGY:     -309.680463349 Eh
---------------------------------------

The final MP2 gradient
  0:   0.00584842  -0.00199027  -0.00156779
  1:  -0.00459653   0.00745879  -0.00324903
  2:  -0.00207743  -0.00962607  -0.00021348
  3:   0.00829516   0.00950118   0.00476752
  4:   0.00481122   0.01027289   0.00500658
  5:  -0.00660344   0.00163005  -0.00104498
  6:   0.00569496  -0.00620850  -0.00013530
  7:  -0.00083500   0.00041131   0.00039674
  8:  -0.00108589  -0.00006224   0.00031527
  9:  -0.00175608   0.00073106   0.00118507
 10:  -0.00079331  -0.00060537  -0.00015815
 11:  -0.00271481  -0.00044833  -0.00248501
 12:  -0.00323933  -0.00079699  -0.00000671
 13:   0.00042766  -0.00305143   0.00000672
 14:   0.00071584   0.00102205   0.00136865
 15:   0.00038706   0.00037035  -0.00077899
 16:  -0.00184705  -0.00436127   0.00082083
 17:  -0.00060188  -0.00425744  -0.00421457

-----------------------------------
NORM OF THE MP2 GRADIENT:  0.028023
-----------------------------------

Maximum memory used throughout the entire MP2-calculation: 30.6 MB


-------------------------------------------------------------------------------
                          DFT DISPERSION CORRECTION                            
                                                                               
                              DFTD3 V3.1  Rev 1                                
                          USING Becke-Johnson damping                          
-------------------------------------------------------------------------------
-------------------------   ----------------
Dispersion correction           -0.011512566
-------------------------   ----------------


-------------------------   --------------------
FINAL SINGLE POINT ENERGY      -309.691975915709
-------------------------   --------------------

------------------------------------------------------------------------------
                         ORCA GEOMETRY RELAXATION STEP
------------------------------------------------------------------------------

Reading the OPT-File                    .... done
Getting information on internals        .... done
Copying old internal coords+grads       .... done
Making the new internal coordinates     .... (2022 redundants) done
Validating the new internal coordinates .... (2022 redundants) done
Calculating the B-matrix                .... done
Calculating the G,G- and P matrices     .... done
Transforming gradient to internals      .... done
Projecting the internal gradient        .... done
Number of atoms                         ....  18
Number of internal coordinates          ....  85
Current Energy                          ....  -309.691975916 Eh
Current gradient norm                   ....     0.028022690 Eh/bohr
Maximum allowed component of the step   ....  0.300
Current trust radius                    ....  0.300
Updating the Hessian (BFGS)             .... done
Forming the augmented Hessian           .... done
Diagonalizing the augmented Hessian     .... done
Last element of RFO vector              ....  0.989998218
Lowest eigenvalues of augmented Hessian:
 -0.001847332  0.011259777  0.013389799  0.014488412  0.015510567
Length of the computed step             ....  0.142505169
The final length of the internal step   ....  0.142505169
Converting the step to Cartesian space:
 Initial RMS(Int)=    0.0154568557
Transforming coordinates:
 Iter   0:  RMS(Cart)=    0.0259827928 RMS(Int)=    0.6797003889
done
Storing new coordinates                 .... done
The predicted energy change is          ....    -0.000942423
Previously predicted energy change      ....    -0.005189012
Actually observed energy change         ....    -0.006338925
Ratio of predicted to observed change   ....     1.221605296
New trust radius                        ....     0.450000000

                                .--------------------.
          ----------------------|Geometry convergence|-------------------------
          Item                value                   Tolerance       Converged
          ---------------------------------------------------------------------
          Energy change      -0.0063389248            0.0000002000      NO
          RMS gradient        0.0018610433            0.0000080000      NO
          MAX gradient        0.0069456380            0.0000300000      NO
          RMS step            0.0154568557            0.0001000000      NO
          MAX step            0.0522147446            0.0002000000      NO
          ........................................................
          Max(Bonds)      0.0139      Max(Angles)    2.13
          Max(Dihed)        2.99      Max(Improp)    0.00
          ---------------------------------------------------------------------

The optimization has not yet converged - more geometry cycles are needed


    ---------------------------------------------------------------------------
                         Redundant Internal Coordinates
                            (Angstroem and degrees)

        Definition                    Value    dE/dq     Step     New-Value
    ----------------------------------------------------------------------------
     1. B(C   1,C   0)                1.5369 -0.001640  0.0038    1.5407   
     2. B(C   2,C   1)                1.4672  0.001656 -0.0043    1.4629   
     3. B(C   3,C   2)                1.4659  0.006946 -0.0139    1.4519   
     4. B(C   4,C   2)                1.4608 -0.000132  0.0002    1.4610   
     5. B(C   5,C   4)                1.5382 -0.001042  0.0037    1.5419   
     6. B(O   6,C   5)                1.4259 -0.003012  0.0054    1.4313   
     7. B(O   6,C   1)                1.4177  0.004766 -0.0057    1.4119   
     8. B(H   7,C   0)                1.0982  0.000785 -0.0026    1.0956   
     9. B(H   8,C   0)                1.0973  0.000055 -0.0012    1.0961   
    10. B(H   9,C   0)                1.0959 -0.000075 -0.0011    1.0948   
    11. B(H  10,C   3)                1.0962  0.000704 -0.0025    1.0936   
    12. B(H  11,C   3)                1.1035 -0.000539  0.0006    1.1041   
    13. B(H  12,C   3)                1.1037 -0.000523  0.0006    1.1042   
    14. B(H  13,C   1)                1.1123 -0.000599  0.0013    1.1136   
    15. B(H  14,C   5)                1.0993  0.000756 -0.0026    1.0968   
    16. B(H  15,C   5)                1.1006  0.000698 -0.0023    1.0983   
    17. B(H  16,C   4)                1.1057 -0.000363  0.0003    1.1060   
    18. B(H  17,C   4)                1.1048 -0.000233 -0.0001    1.1047   
    19. A(C   1,C   0,H   9)          108.50  0.002943   -0.85    107.65   
    20. A(H   7,C   0,H   8)          109.48 -0.001013    0.38    109.85   
    21. A(H   7,C   0,H   9)          108.42 -0.001592    0.46    108.88   
    22. A(H   8,C   0,H   9)          108.89 -0.001482    0.27    109.16   
    23. A(C   1,C   0,H   8)          110.22  0.001118   -0.33    109.89   
    24. A(C   1,C   0,H   7)          111.27 -0.000023    0.09    111.36   
    25. A(O   6,C   1,H  13)          110.60 -0.002312    0.63    111.23   
    26. A(C   0,C   1,O   6)          110.95 -0.000399    0.52    111.47   
    27. A(C   2,C   1,O   6)          107.24 -0.000067    0.11    107.36   
    28. A(C   0,C   1,H  13)          108.93  0.000878   -0.50    108.44   
    29. A(C   0,C   1,C   2)          111.78 -0.000962    0.44    112.22   
    30. A(C   2,C   1,H  13)          107.27  0.002897   -1.21    106.07   
    31. A(C   1,C   2,C   4)          109.96  0.000251   -0.32    109.64   
    32. A(C   1,C   2,C   3)          125.78  0.002592   -0.46    125.32   
    33. A(C   3,C   2,C   4)          124.26 -0.002842    0.77    125.04   
    34. A(H  11,C   3,H  12)          107.92  0.002852   -1.49    106.44   
    35. A(H  10,C   3,H  12)          110.01 -0.001567    0.74    110.75   
    36. A(C   2,C   3,H  12)          108.39  0.001136   -0.48    107.91   
    37. A(H  10,C   3,H  11)          109.82 -0.001077    0.73    110.55   
    38. A(C   2,C   3,H  11)          108.37  0.001686   -0.57    107.81   
    39. A(C   2,C   3,H  10)          112.20 -0.002740    0.99    113.20   
    40. A(C   2,C   4,H  16)          108.50  0.001791   -0.55    107.95   
    41. A(C   5,C   4,H  16)          113.29 -0.002258    1.09    114.39   
    42. A(C   2,C   4,C   5)          104.33 -0.001315    0.67    105.00   
    43. A(H  16,C   4,H  17)          108.86  0.004126   -2.13    106.72   
    44. A(C   5,C   4,H  17)          112.76 -0.003495    1.42    114.17   
    45. A(C   2,C   4,H  17)          108.87  0.001221   -0.37    108.50   
    46. A(H  14,C   5,H  15)          108.83  0.000454   -0.01    108.82   
    47. A(O   6,C   5,H  15)          109.55 -0.000462    0.27    109.82   
    48. A(C   4,C   5,H  15)          110.70 -0.001246    0.48    111.18   
    49. A(O   6,C   5,H  14)          109.71 -0.000026   -0.26    109.45   
    50. A(C   4,C   5,H  14)          110.87 -0.002712    0.74    111.61   
    51. A(C   4,C   5,O   6)          107.16  0.004029   -1.21    105.94   
    52. A(C   1,O   6,C   5)          111.16 -0.002906    0.71    111.87   
    53. D(C   2,C   1,C   0,H   9)   -178.21  0.000055    0.78   -177.43   
    54. D(C   2,C   1,C   0,H   8)    -59.06  0.000698    0.38    -58.69   
    55. D(O   6,C   1,C   0,H   7)   -177.76 -0.000834    1.46   -176.31   
    56. D(C   2,C   1,C   0,H   7)     62.58  0.000164    0.70     63.28   
    57. D(O   6,C   1,C   0,H   8)     60.59 -0.000301    1.14     61.73   
    58. D(O   6,C   1,C   0,H   9)    -58.56 -0.000944    1.54    -57.02   
    59. D(C   3,C   2,C   1,C   0)    -58.22 -0.000588   -0.41    -58.63   
    60. D(C   4,C   2,C   1,C   0)    121.62 -0.000360    0.05    121.66   
    61. D(C   3,C   2,C   1,H  13)     61.13  0.001762   -1.55     59.58   
    62. D(C   4,C   2,C   1,O   6)     -0.20  0.000769   -0.93     -1.13   
    63. D(C   3,C   2,C   1,O   6)    179.97  0.000541   -1.39    178.58   
    64. D(H  11,C   3,C   2,C   1)   -121.39  0.002068   -1.69   -123.08   
    65. D(H  10,C   3,C   2,C   1)      0.05  0.000115   -0.52     -0.48   
    66. D(H  11,C   3,C   2,C   4)     58.80  0.001802   -2.20     56.60   
    67. D(H  10,C   3,C   2,C   4)   -179.76 -0.000151   -1.03   -180.80   
    68. D(H  12,C   3,C   2,C   1)    121.73 -0.002837    0.71    122.44   
    69. D(H  17,C   4,C   2,C   1)    123.02 -0.004801    2.99    126.01   
    70. D(H  16,C   4,C   2,C   3)     61.18  0.002086    0.24     61.42   
    71. D(H  16,C   4,C   2,C   1)   -118.65  0.001851   -0.20   -118.85   
    72. D(C   5,C   4,C   2,C   3)   -177.76 -0.000370    1.60   -176.15   
    73. D(C   5,C   4,C   2,C   1)      2.40 -0.000605    1.17      3.57   
    74. D(H  14,C   5,C   4,H  16)     -5.64 -0.000711   -0.08     -5.72   
    75. D(H  14,C   5,C   4,C   2)   -123.45 -0.000887   -0.35   -123.80   
    76. D(O   6,C   5,C   4,H  17)   -121.73  0.001134   -1.58   -123.31   
    77. D(O   6,C   5,C   4,H  16)    114.06  0.000181   -0.70    113.36   
    78. D(H  14,C   5,C   4,H  17)    118.57  0.000242   -0.96    117.61   
    79. D(O   6,C   5,C   4,C   2)     -3.75  0.000005   -0.97     -4.72   
    80. D(C   1,O   6,C   5,C   4)      3.85  0.000385    0.46      4.31   
    81. D(C   5,O   6,C   1,H  13)    114.31  0.001563   -0.80    113.51   
    82. D(C   5,O   6,C   1,C   2)     -2.36 -0.000622    0.24     -2.12   
    83. D(C   5,O   6,C   1,C   0)   -124.69  0.000850   -0.67   -125.36   
    84. D(C   1,O   6,C   5,H  15)   -116.30 -0.000235    0.44   -115.85   
    85. D(C   1,O   6,C   5,H  14)    124.29 -0.000492    0.45    124.74   
    ----------------------------------------------------------------------------

Geometry step timings:
Preparation and reading OPT file:      0.000 s (10.652 %)
Internal coordinates            :      0.000 s ( 1.105 %)
B/P matrices and projection     :      0.001 s (27.535 %)
Hessian update/contruction      :      0.001 s (15.637 %)
Making the step                 :      0.001 s (20.113 %)
Converting the step to Cartesian:      0.000 s ( 2.833 %)
Storing new data                :      0.000 s ( 1.020 %)
Checking convergence            :      0.000 s ( 0.397 %)
Final printing                  :      0.001 s (20.623 %)
Total time                      :      0.004 s

Time for energy+gradient        :     21.295 s
Time for complete geometry iter :     21.504 s

         *************************************************************
         *                GEOMETRY OPTIMIZATION CYCLE   3            *
         *************************************************************
---------------------------------
CARTESIAN COORDINATES (ANGSTROEM)
---------------------------------
  C      1.055393   -0.002830    0.145107
  C      2.364625    0.114979   -0.658454
  C      3.188072    1.238666   -0.212146
  C      2.773036    2.629959   -0.197811
  C      4.497747    0.749528    0.212230
  C      4.474069   -0.763066   -0.086271
  O      3.148789   -1.053423   -0.542482
  H      0.418664    0.877174    0.001972
  H      1.281641   -0.129371    1.210140
  H      0.522602   -0.888273   -0.216513
  H      1.755723    2.779762   -0.570233
  H      3.496021    3.203848   -0.803675
  H      2.869248    3.001901    0.837403
  H      2.107491    0.324344   -1.721550
  H      4.689528   -1.355065    0.811524
  H      5.201830   -1.024872   -0.866047
  H      4.624983    1.002405    1.281393
  H      5.275056    1.307170   -0.340220

----------------------------
CARTESIAN COORDINATES (A.U.)
----------------------------
  NO LB      ZA    FRAG     MASS         X           Y           Z
   0 C     6.0000    0    12.011    1.994404   -0.005348    0.274213
   1 C     6.0000    0    12.011    4.468494    0.217279   -1.244298
   2 C     6.0000    0    12.011    6.024583    2.340740   -0.400897
   3 C     6.0000    0    12.011    5.240278    4.969902   -0.373809
   4 C     6.0000    0    12.011    8.499511    1.416403    0.401056
   5 C     6.0000    0    12.011    8.454765   -1.441986   -0.163028
   6 O     8.0000    0    15.999    5.950350   -1.990680   -1.025142
   7 H     1.0000    0     1.008    0.791160    1.657618    0.003726
   8 H     1.0000    0     1.008    2.421951   -0.244477    2.286833
   9 H     1.0000    0     1.008    0.987574   -1.678593   -0.409151
  10 H     1.0000    0     1.008    3.317836    5.252988   -1.077584
  11 H     1.0000    0     1.008    6.606523    6.054395   -1.518726
  12 H     1.0000    0     1.008    5.422092    5.672771    1.582463
  13 H     1.0000    0     1.008    3.982580    0.612922   -3.253259
  14 H     1.0000    0     1.008    8.861923   -2.560702    1.533558
  15 H     1.0000    0     1.008    9.830034   -1.936727   -1.636592
  16 H     1.0000    0     1.008    8.739952    1.894270    2.421481
  17 H     1.0000    0     1.008    9.968411    2.470193   -0.642923

--------------------------------
INTERNAL COORDINATES (ANGSTROEM)
--------------------------------
 C      0   0   0     0.000000000000     0.00000000     0.00000000
 C      1   0   0     1.540674215725     0.00000000     0.00000000
 C      2   1   0     1.462849427390   112.20713217     0.00000000
 C      3   2   1     1.451948965274   125.32164121   301.37660841
 C      3   2   1     1.461026775650   109.63600606   121.65672478
 C      5   3   2     1.541948588553   104.97643240     3.58514820
 O      2   1   3     1.411922901282   111.45920596   120.41710870
 H      1   2   3     1.095590333067   111.36510370    63.27921865
 H      1   2   3     1.096127367879   109.88884369   301.31805985
 H      1   2   3     1.094827059402   107.64447368   182.56035729
 H      4   3   2     1.093647057596   113.19038460   359.52112952
 H      4   3   2     1.104141256041   107.78576740   236.94003200
 H      4   3   2     1.104204366474   107.88571759   122.41723262
 H      2   1   3     1.113609430740   108.42527054   243.18237238
 H      6   5   3     1.096777616711   111.59263228   236.21666841
 H      6   5   3     1.098284521843   111.16833544   114.54716795
 H      5   3   2     1.106003853726   107.90056566   241.18119391
 H      5   3   2     1.104705357040   108.45065032   125.98082462

---------------------------
INTERNAL COORDINATES (A.U.)
---------------------------
 C      0   0   0     0.000000000000     0.00000000     0.00000000
 C      1   0   0     2.911452329314     0.00000000     0.00000000
 C      2   1   0     2.764384792931   112.20713217     0.00000000
 C      3   2   1     2.743785904798   125.32164121   301.37660841
 C      3   2   1     2.760940480305   109.63600606   121.65672478
 C      5   3   2     2.913860544951   104.97643240     3.58514820
 O      2   1   3     2.668147605635   111.45920596   120.41710870
 H      1   2   3     2.070365684469   111.36510370    63.27921865
 H      1   2   3     2.071380533187   109.88884369   301.31805985
 H      1   2   3     2.068923306276   107.64447368   182.56035729
 H      4   3   2     2.066693426026   113.19038460   359.52112952
 H      4   3   2     2.086524587081   107.78576740   236.94003200
 H      4   3   2     2.086643848516   107.88571759   122.41723262
 H      2   1   3     2.104416844251   108.42527054   243.18237238
 H      6   5   3     2.072609325399   111.59263228   236.21666841
 H      6   5   3     2.075456963408   111.16833544   114.54716795
 H      5   3   2     2.090044386604   107.90056566   241.18119391
 H      5   3   2     2.087590583481   108.45065032   125.98082462


           ************************************************************
           *        Program running with 8 parallel MPI-processes     *
           *              working on a common directory               *
           ************************************************************
------------------------------------------------------------------------------
                   ___                                                        
                  /   \      - P O W E R E D   B Y -                         
                 /     \                                                     
                 |  |  |   _    _      __       _____    __    __             
                 |  |  |  | |  | |    /  \     |  _  \  |  |  /  |          
                  \  \/   | |  | |   /    \    | | | |  |  | /  /          
                 / \  \   | |__| |  /  /\  \   | |_| |  |  |/  /          
                |  |  |   |  __  | /  /__\  \  |    /   |      \           
                |  |  |   | |  | | |   __   |  |    \   |  |\   \          
                \     /   | |  | | |  |  |  |  | |\  \  |  | \   \       
                 \___/    |_|  |_| |__|  |__|  |_| \__\ |__|  \__/        
                                                                              
                      - O R C A' S   B I G   F R I E N D -                    
                                      &                                       
                       - I N T E G R A L  F E E D E R -                       
                                                                              
 v1 FN, 2020, v2 2021, v3 2022-2024                                           
------------------------------------------------------------------------------


----------------------
SHARK INTEGRAL PACKAGE
----------------------

Number of atoms                             ...     18
Number of basis functions                   ...    153
Number of shells                            ...     75
Maximum angular momentum                    ...      2
Integral batch strategy                     ... SHARK/LIBINT Hybrid
RI-J (if used) integral strategy            ... SPLIT-RIJ (Revised 2003 algorithm where possible)
Printlevel                                  ...      1
Contraction scheme used                     ... SEGMENTED contraction
Prescreening option                         ... SCHWARTZ
   Thresh                                   ... 1.000e-13
   Tcut                                     ... 1.000e-15
   Tpresel                                  ... 1.000e-15 
Coulomb Range Separation                    ... NOT USED
Exchange Range Separation                   ... NOT USED
Multipole approximations                    ... NOT USED
Finite Nucleus Model                        ... NOT USED
CABS basis                                  ... NOT available
Auxiliary Coulomb fitting basis             ... AVAILABLE
   # of basis functions in Aux-J            ...    464
   # of shells in Aux-J                     ...    160
   Maximum angular momentum in Aux-J        ...      4
Auxiliary J/K fitting basis                 ... NOT available
Auxiliary Correlation fitting basis         ... AVAILABLE
   # of basis functions in Aux-C            ...    490
   # of shells in Aux-C                     ...    178
   Maximum angular momentum in Aux-C        ...      3
Auxiliary 'external' fitting basis          ... NOT available

Checking pre-screening integrals            ... done (  0.0 sec) Dimension = 75
Check shell pair data                       ... done (  0.0 sec)
Shell pair information
Shell pair cut-off parameter TPreSel        ...   1.0e-15
Total number of shell pairs                 ...      2850
Shell pairs after pre-screening             ...      2814
Total number of primitive shell pairs       ...      9854
Primitive shell pairs kept                  ...      7726
          la=0 lb=0:    932 shell pairs
          la=1 lb=0:   1057 shell pairs
          la=1 lb=1:    322 shell pairs
          la=2 lb=0:    300 shell pairs
          la=2 lb=1:    175 shell pairs
          la=2 lb=2:     28 shell pairs

Calculating one electron integrals          ... done (  0.0 sec)
Calculating RI/J V-Matrix + Cholesky decomp.... done (  0.0 sec)
Calculating RI/C V-Matrix + Cholesky decomp.... done (  0.0 sec)
Calculating Nuclear repulsion               ... done (  0.0 sec) ENN=    322.663426358496 Eh

Diagonalization of the overlap matrix:
Smallest eigenvalue                        ... 9.500e-04
Time for diagonalization                   ...    0.003 sec
Threshold for overlap eigenvalues          ... 1.000e-07
Number of eigenvalues below threshold      ... 0
Time for construction of square roots      ...    0.002 sec
Total time needed                          ...    0.005 sec

-------------------
DFT GRID GENERATION
-------------------

General Integration Accuracy     IntAcc      ... 4.388
Radial Grid Type                 RadialGrid  ... OptM3 with GC (2021)
Angular Grid (max. ang.)         AngularGrid ... 4 (Lebedev-302)
Angular grid pruning method      GridPruning ... 4 (adaptive)
Weight generation scheme         WeightScheme... mBecke (2022)
Basis function cutoff            BFCut       ... 1.0000e-13
Integration weight cutoff        WCut        ... 1.0000e-14
Partially contracted basis set               ... off
Rotationally invariant grid construction     ... off
Angular grids for H and He will be reduced by one unit

Total number of grid points                  ...    77322
Total number of batches                      ...     1218
Average number of points per batch           ...       63
Average number of grid points per atom       ...     4296

--------------------
COSX GRID GENERATION
--------------------

GRIDX 1
-------
General Integration Accuracy     IntAcc      ... 3.816
Radial Grid Type                 RadialGrid  ... OptM3 with GC (2021)
Angular Grid (max. ang.)         AngularGrid ... 1 (Lebedev-50)
Angular grid pruning method      GridPruning ... 4 (adaptive)
Weight generation scheme         WeightScheme... mBecke (2022)
Basis function cutoff            BFCut       ... 1.0000e-13
Integration weight cutoff        WCut        ... 1.0000e-14
Partially contracted basis set               ... on
Rotationally invariant grid construction     ... off
Angular grids for H and He will be reduced by one unit

Total number of grid points                  ...     9915
Total number of batches                      ...       91
Average number of points per batch           ...      108
Average number of grid points per atom       ...      551
UseSFitting                                  ... on

GRIDX 2
-------
General Integration Accuracy     IntAcc      ... 4.020
Radial Grid Type                 RadialGrid  ... OptM3 with GC (2021)
Angular Grid (max. ang.)         AngularGrid ... 2 (Lebedev-110)
Angular grid pruning method      GridPruning ... 4 (adaptive)
Weight generation scheme         WeightScheme... mBecke (2022)
Basis function cutoff            BFCut       ... 1.0000e-13
Integration weight cutoff        WCut        ... 1.0000e-14
Partially contracted basis set               ... on
Rotationally invariant grid construction     ... off
Angular grids for H and He will be reduced by one unit

Total number of grid points                  ...    20856
Total number of batches                      ...      174
Average number of points per batch           ...      119
Average number of grid points per atom       ...     1159
UseSFitting                                  ... on

GRIDX 3
-------
General Integration Accuracy     IntAcc      ... 4.338
Radial Grid Type                 RadialGrid  ... OptM3 with GC (2021)
Angular Grid (max. ang.)         AngularGrid ... 3 (Lebedev-194)
Angular grid pruning method      GridPruning ... 4 (adaptive)
Weight generation scheme         WeightScheme... mBecke (2022)
Basis function cutoff            BFCut       ... 1.0000e-13
Integration weight cutoff        WCut        ... 1.0000e-14
Partially contracted basis set               ... on
Rotationally invariant grid construction     ... off
Angular grids for H and He will be reduced by one unit

Total number of grid points                  ...    45524
Total number of batches                      ...      364
Average number of points per batch           ...      125
Average number of grid points per atom       ...     2529
UseSFitting                                  ... on
Initializing property integral containers    ... done (  0.0 sec)

SHARK setup successfully completed in   0.7 seconds

Maximum memory used throughout the entire STARTUP-calculation: 22.2 MB


           ************************************************************
           *        Program running with 8 parallel MPI-processes     *
           *              working on a common directory               *
           ************************************************************
Occupation numbers will be reassigned to an Aufbau configuration
             **** ENERGY FILE WAS UPDATED (calc.en.tmp) ****
Finished Guess after   0.1 sec
Maximum memory used throughout the entire GUESS-calculation: 9.3 MB


           ************************************************************
           *        Program running with 8 parallel MPI-processes     *
           *              working on a common directory               *
           ************************************************************
--------------------
CPCM SOLVATION MODEL
--------------------
CPCM parameters:
  Epsilon                                         ...      16.7000
  Refrac                                          ...       1.2750
  Rsolv                                           ...       1.3000
  Surface type                                    ... GAUSSIAN VDW
  Discretization scheme                           ... Constant charge density
    Threshold for H atoms                         ...       5.0000 (charges/Ang^2)
    Threshold for non-H atoms                     ...       5.0000 (charges/Ang^2)
  Epsilon function type                           ...         CPCM
Solvent:                                          ... CUSTOM
Radii:
  Scheme                                          ... Element-dependent radii
  Radius for C  used is    3.8550 Bohr (=   2.0400 Ang.)
  Radius for O  used is    3.4469 Bohr (=   1.8240 Ang.)
  Radius for H  used is    2.4944 Bohr (=   1.3200 Ang.)
Calculating surface                               ...        done! (  0.0s)
Cavity surface points                             ...         1546
Cavity Volume                                     ...     938.0307
Cavity Surface-area                               ...     546.6399
Calculating surface distance matrix               ...        done! (  0.0s)
Performing Cholesky decomposition & store         ...        done! (  0.1s)
Overall time for CPCM initialization              ...                 0.1s

----------------------------------------D-I-I-S--------------------------------------------
Iteration    Energy (Eh)           Delta-E    RMSDP     MaxDP     DIISErr   Damp  Time(sec)
-------------------------------------------------------------------------------------------
               ***  Starting incremental Fock matrix formation  ***
    1    -309.3562546811514835     0.00e+00  1.35e-04  3.47e-03  5.98e-03  0.700   0.7
    2    -309.3564235734452836    -1.69e-04  1.22e-04  3.11e-03  4.82e-03  0.700   0.5
                               ***Turning on AO-DIIS***
    3    -309.3565596433531368    -1.36e-04  1.04e-04  2.60e-03  3.74e-03  0.700   0.5
                              *** Initializing SOSCF ***
---------------------------------------S-O-S-C-F--------------------------------------
Iteration    Energy (Eh)           Delta-E    RMSDP     MaxDP     MaxGrad    Time(sec)
--------------------------------------------------------------------------------------
    4    -309.3566639403593967    -1.04e-04  2.68e-04  6.71e-03  2.76e-03     0.6
               *** Restarting incremental Fock matrix formation ***
    5    -309.3569466388784690    -2.83e-04  2.89e-05  5.47e-04  2.55e-04     0.7
    6    -309.3569490606943759    -2.42e-06  2.16e-05  4.84e-04  9.77e-05     0.6
    7    -309.3569494871513257    -4.26e-07  6.11e-06  1.95e-04  3.05e-05     0.6
    8    -309.3569495768977617    -8.97e-08  1.34e-06  2.04e-05  8.67e-06     0.6
    9    -309.3569495796438673    -2.75e-09  5.72e-07  1.17e-05  4.98e-06     0.6
   10    -309.3569495800416576    -3.98e-10  1.80e-07  2.86e-06  1.12e-06     0.6
   11    -309.3569495799923175     4.93e-11  5.69e-08  1.66e-06  3.71e-07     0.6
                 **** Energy Check signals convergence ****

               *****************************************************
               *                     SUCCESS                       *
               *           SCF CONVERGED AFTER  11 CYCLES          *
               *****************************************************

Recomputing exchange energy using gridx3       ... done (    0.921 sec)
Old exchange energy                            :    -22.767698861 Eh
New exchange energy                            :    -22.767698686 Eh
Exchange energy change after final integration :      0.000000175 Eh
Total energy after final integration           :   -309.356949405 Eh
             **** ENERGY FILE WAS UPDATED (calc.en.tmp) ****

----------------
TOTAL SCF ENERGY
----------------

Total Energy       :       -309.35694940491140 Eh           -8418.03056 eV

Components:
Nuclear Repulsion  :        322.66342635849634 Eh            8780.11820 eV
Electronic Energy  :       -631.92649498107392 Eh          -17195.59414 eV
One Electron Energy:      -1046.35890833856911 Eh          -28472.87343 eV
Two Electron Energy:        414.43241335749519 Eh           11277.27929 eV
CPCM Dielectric    :         -0.09388095741472 Eh              -2.55463 eV

Virial components:
Potential Energy   :       -615.97894607477508 Eh          -16761.63927 eV
Kinetic Energy     :        306.62199666986368 Eh            8343.60871 eV
Virial Ratio       :          2.00891962339542

DFT components:
N(Alpha)           :       26.999972117582 electrons
N(Beta)            :       26.999972117582 electrons
N(Total)           :       53.999944235163 electrons
E(X)               :      -20.205400693047 Eh       
E(C)               :       -1.305047804120 Eh       
E(XC)              :      -21.510448497167 Eh       

CPCM Solvation Model Properties:
Surface-charge          :         -1.01447980682559
Corrected charge        :         -1.00000000000000
Outlying charge corr.   :          0.00001546456484 Eh               0.00042 eV
Free-energy (cav+disp)  :  This term is not implemented in the current solvation scheme

---------------
SCF CONVERGENCE
---------------

  Last Energy change         ...   -4.9340e-11  Tolerance :   1.0000e-10
  Last MAX-Density change    ...    1.6589e-06  Tolerance :   1.0000e-09
  Last RMS-Density change    ...    5.6940e-08  Tolerance :   1.0000e-10
  Last DIIS Error            ...    2.7582e-03  Tolerance :   1.0000e-09
  Last Orbital Gradient      ...    3.7120e-07  Tolerance :   2.0000e-07
  Last Orbital Rotation      ...    4.1903e-07  Tolerance :   2.0000e-07


Total SCF time: 0 days 0 hours 0 min 7 sec 
Finished LeanSCF after   7.9 sec

Maximum memory used throughout the entire LEANSCF-calculation: 17.4 MB


           ************************************************************
           *        Program running with 8 parallel MPI-processes     *
           *              working on a common directory               *
           ************************************************************

------------------------------------------------------------------------------
                                ORCA  MP2 
------------------------------------------------------------------------------

Freezing NCore=14 chemical core electrons

----------------------
RI-MP2 ENERGY+GRADIENT
----------------------
Dimension of the orbital basis            ...  153
Dimension of the AuxC basis               ...  490
Memory devoted to MP2                     ... 8000 MB   
Data format for matrix containers         ... DOUBLE
Compression type for matrix containers    ... UNCOMPRESSED
Overall scaling of the MP2 energy         ...   2.700e-01

-----------------------
SHARK RI TRANSFORMATION
-----------------------

Number of basis functions                ...    153
Number of aux functions                  ...    490
Number of operators                      ...      1
Generation of IJK                        ... YES
Generation of IAK                        ... YES
Generation of ABK                        ... NO
Orbital Range Operator  0:    0-  26 to   27- 152

Aux basis identifier                     ...   AUXC
Contraction scheme used                  ... SEGMENTED
Do orthogonalization                     ... YES
All operator combinations                ... NO
Transpose (ia|K)                         ... NO
Integral generator used                  ... LIBINT
Starting integral generation + trafo... 
Half trafo (segmented) done. Total time =  0.1 sec. integrals=  0.1 sec trafo=  0.0 sec
Integral generation and half transformation done (  0.1 sec)

Reading or making V^(-1/2)          ... done (  0.0 sec)
Sorting IJK integrals               ... done (  0.0 sec)
Sorting IAK integrals               ... done (  0.0 sec)

SHARK RI integral transformation done. Total time =  0.1 sec.

Opening buffers                              ... done
Frozen core precalculation                   ... done

Starting loop over batches of integrals:

Operator 0  - window                       ... (  7- 26)x( 27-152)
Operator 0  - Memory available             ...  8000 MB
Operator 0  - Memory needed per MO         ...   0.5 MB
Operator 0  - Number of orbitals per batch ... 3
Operator 0  - Number of batches            ... 1

OPERATOR  0   PASS   0:  MOs     7 ...    9 +   10 ...   12 +   13 ...   15 +   16 ...   18
                            +   19 ...   21 +   22 ...   24 +   25 ...   26
  Reading integrals       ... ok
  Internal MO   9
Closing buffer GIPV ( 0.01 GB; CompressionRatio= 1.00)
Time spent in pair loops =     0.210 sec
Deleting buffers (Ka|jb) ...done

-----------------------------------------------
 RI-MP2 CORRELATION ENERGY:     -0.324693866 Eh
-----------------------------------------------


---------------------
MP2 DENSITY FORMATION
---------------------

Completing the external part of the density      ... done
Storing the unrelaxed density                    ... done

Re-sorting 3-index density container for op 0    ... done
Computing external part of the Lagrangian        ... done
Calculating the xc-kernel                        ... done
Calculating G(D)                                 ... done
Completing the Lagrangian                        ... done
Solving the Z-vector equations                   ... Using XC Grid                  ... (calc.grid_cpscf.tmp) 
Recalculating density on grid  ... (calc.grho_cpscf0.tmp) done
Calculating the xc-kernel      ... (calc.fxc_cpscf0.tmp) done

-------------------
SHARK CP-SCF DRIVER
-------------------

Dimension of the orbital basis          ...    153
Dimension of the CPSCF-problem          ...   3402
Number of operators                     ...      1
Max. number of iterations               ...    128
Convergence Tolerance                   ... 3.0e-06
Number of perturbations                 ...      1
Perturbation type                       ... REAL

----------------------------
POPLE LINEAR EQUATION SOLVER
----------------------------

  ITERATION   0:   ||err||_max =   3.9894e-02 (   0.5 sec)
  ITERATION   1:   ||err||_max =   1.0280e-02 (   0.5 sec)
  ITERATION   2:   ||err||_max =   5.6010e-03 (   0.5 sec)
  ITERATION   3:   ||err||_max =   1.0156e-03 (   0.5 sec)
  ITERATION   4:   ||err||_max =   4.6042e-04 (   0.5 sec)
  ITERATION   5:   ||err||_max =   9.0109e-05 (   0.5 sec)
  ITERATION   6:   ||err||_max =   2.5085e-05 (   0.5 sec)
  ITERATION   7:   ||err||_max =   6.5358e-06 (   0.5 sec)
  ITERATION   8:   ||err||_max =   1.3931e-06 (   0.5 sec)
done
Finalizing the relaxed density                   ... done
Transforming P to the AO basis                   ... done
Storing the relaxed density                      ... done

------------------------------------
ENERGY WEIGHTED DENSITY FINALIZATION
------------------------------------

Gathering the parts of the W-matrix              ... done
Forming the Z-density                            ... done
Transforming Z to the AO basis                   ... done
Calculating G(Z)                                 ... done
Finalizing the W-matrix                          ... done
Transforming W to the AO basis and storing       ... done

----------------------------------
MP2 DERIVATIVE INTEGRAL GENERATION
----------------------------------

Input SCF Electron Density              ... calc.scfp
Input Correlated Electron Density       ... calc.pmp2re
Input Energy Weighted Density           ... calc.wmp2.tmp

Nuclear repulsion gradient              ... done (  0.0 sec)
HCore & Overlap gradient  (SHARK)       ... done (  0.0 sec)
Two-electron RIJ gradient terms         ... done (  0.3 sec)

-----------------------------------------------------------
MP2 COSX Grid Generation
-----------------------------------------------------------

General Integration Accuracy     IntAcc      ... 4.871
Radial Grid Type                 RadialGrid  ... OptM3 with GC (2021)
Angular Grid (max. ang.)         AngularGrid ... 4 (Lebedev-302)
Angular grid pruning method      GridPruning ... 4 (adaptive)
Weight generation scheme         WeightScheme... mBecke (2022)
Basis function cutoff            BFCut       ... 1.0000e-13
Integration weight cutoff        WCut        ... 1.0000e-14
Partially contracted basis set               ... on
Rotationally invariant grid construction     ... off
Angular grids for H and He will be reduced by one unit

Total number of grid points                  ...    89328
Total number of batches                      ...      705
Average number of points per batch           ...      126
Average number of grid points per atom       ...     4963
UseSFitting                                  ... on
Two-electron COSX gradient terms        ... 
Integration Timings:
Total Time                  =     3.1 sec
Basis fcn evaluation        =     0.0 sec
Density evaluation          =     0.1 sec
A evaluation                =     2.6 sec
A derivative evaluation     =     0.0 sec
S-fit derivative evaluation =     0.0 sec
anal. over. der. evaluation =     0.0 sec
num. over. der. evaluation  =     0.2 sec
K(P) evaluation             =     0.0 sec
finalize                    =     0.0 sec

done (  3.6 sec)
CPCM gradient                           ... done (  0.3 sec)
DFT XC gradient                         ... Exchange-correlation gradient    ... done
done (  0.5 sec)
Empirical dispersion gradient           ... 
-------------------
DISPERSION GRADIENT
-------------------

   1   C   :   -0.000273055   -0.000105050    0.000024248
   2   C   :   -0.000122088   -0.000095127   -0.000078949
   3   C   :    0.000051203    0.000053057   -0.000020580
   4   C   :   -0.000009928    0.000316916   -0.000015833
   5   C   :    0.000228188   -0.000012804    0.000042833
   6   C   :    0.000177897   -0.000119133    0.000000349
   7   O   :    0.000031078   -0.000143886   -0.000048995
   8   H   :   -0.000141427   -0.000018955    0.000015050
   9   H   :   -0.000146235   -0.000062683    0.000090078
  10   H   :   -0.000112617   -0.000059315    0.000006356
  11   H   :   -0.000041971    0.000136519   -0.000023392
  12   H   :    0.000006451    0.000133430   -0.000028092
  13   H   :   -0.000004786    0.000145137    0.000042788
  14   H   :   -0.000073351   -0.000034365   -0.000114003
  15   H   :    0.000089162   -0.000102982    0.000046344
  16   H   :    0.000099577   -0.000085674   -0.000029881
  17   H   :    0.000112780    0.000021825    0.000092575
  18   H   :    0.000129121    0.000033091   -0.000000896

Difference to translation invariance:
           :    0.0000000000    0.0000000000   -0.0000000000

Difference to rotation invariance:
           :    0.0000000000    0.0000000000    0.0000000000

Norm of the Dispersion gradient    ...    0.0007600609
RMS gradient                       ...    0.0001034312
MAX gradient                       ...    0.0003169159
done (  0.0 sec)

-------
TIMINGS
-------

Total time                :   11.240 sec
Integral trafo            :    0.109 sec (  1.0%)
FC preparation            :    0.016 sec (  0.1%)
I/O of integrals          :    0.035 sec (  0.3%)
K(i,j) operators          :    0.029 sec (  0.3%)
T(i,j) pair energies      :    0.006 sec (  0.1%)
V**(-1/2)                 :    0.058 sec (  0.5%)
Gamma(ia|P)               :    0.027 sec (  0.2%)
Gamma-Trafo               :    0.014 sec (  0.1%)
D(virtual)                :    0.002 sec (  0.0%)
D(internal)               :    0.030 sec (  0.3%)
W(virtual)                :    0.003 sec (  0.0%)
W(internal)               :    0.033 sec (  0.3%)
L(virtual)                :    0.063 sec (  0.6%)
L(internal)               :    0.005 sec (  0.0%)
XC kernel                 :    0.015 sec (  0.1%)
G(D)                      :    0.832 sec (  7.4%)
G(Z)                      :    0.824 sec (  7.3%)
Z-vector solution         :    4.150 sec ( 36.9%)
3-index derivative        :    0.121 sec (  1.1%)
2-index derivative        :    0.022 sec (  0.2%)
Fock matrix gradient      :    4.693 sec ( 41.8%)


---------------------------------------
MP2 TOTAL ENERGY:     -309.681643271 Eh
---------------------------------------

The final MP2 gradient
  0:   0.00146534   0.00007659  -0.00011014
  1:  -0.00283122   0.00511716  -0.00166833
  2:  -0.00286987  -0.00033414  -0.00048964
  3:   0.00379479   0.00130414   0.00236018
  4:   0.00109941   0.00576770   0.00413411
  5:   0.00059069  -0.00465602  -0.00043940
  6:   0.00386865  -0.00098731  -0.00035370
  7:   0.00000237  -0.00077367   0.00052944
  8:  -0.00056629   0.00009274  -0.00056233
  9:  -0.00041186   0.00093503   0.00073730
 10:   0.00046766  -0.00035434   0.00006757
 11:  -0.00125239  -0.00102549  -0.00158621
 12:  -0.00155910  -0.00118408  -0.00027059
 13:   0.00015569  -0.00126429   0.00023379
 14:   0.00034212   0.00080263  -0.00034277
 15:  -0.00018147  -0.00001177   0.00070374
 16:  -0.00089895  -0.00181443  -0.00029514
 17:  -0.00118945  -0.00171217  -0.00263167

-----------------------------------
NORM OF THE MP2 GRADIENT:  0.013795
-----------------------------------

Maximum memory used throughout the entire MP2-calculation: 30.8 MB


-------------------------------------------------------------------------------
                          DFT DISPERSION CORRECTION                            
                                                                               
                              DFTD3 V3.1  Rev 1                                
                          USING Becke-Johnson damping                          
-------------------------------------------------------------------------------
-------------------------   ----------------
Dispersion correction           -0.011520401
-------------------------   ----------------


-------------------------   --------------------
FINAL SINGLE POINT ENERGY      -309.693163671626
-------------------------   --------------------

------------------------------------------------------------------------------
                         ORCA GEOMETRY RELAXATION STEP
------------------------------------------------------------------------------

Reading the OPT-File                    .... done
Getting information on internals        .... done
Copying old internal coords+grads       .... done
Making the new internal coordinates     .... (2022 redundants) done
Validating the new internal coordinates .... (2022 redundants) done
Calculating the B-matrix                .... done
Calculating the G,G- and P matrices     .... done
Transforming gradient to internals      .... done
Projecting the internal gradient        .... done
Number of atoms                         ....  18
Number of internal coordinates          ....  85
Current Energy                          ....  -309.693163672 Eh
Current gradient norm                   ....     0.013795235 Eh/bohr
Maximum allowed component of the step   ....  0.300
Current trust radius                    ....  0.450
Updating the Hessian (BFGS)             .... done
Forming the augmented Hessian           .... done
Diagonalizing the augmented Hessian     .... done
Last element of RFO vector              ....  0.993775019
Lowest eigenvalues of augmented Hessian:
 -0.000529258  0.011128166  0.013179049  0.014192543  0.015315727
Length of the computed step             ....  0.112103460
The final length of the internal step   ....  0.112103460
Converting the step to Cartesian space:
 Initial RMS(Int)=    0.0121593275
Transforming coordinates:
 Iter   0:  RMS(Cart)=    0.0174806065 RMS(Int)=    0.0121533298
done
Storing new coordinates                 .... done
The predicted energy change is          ....    -0.000267955
Previously predicted energy change      ....    -0.000942423
Actually observed energy change         ....    -0.001187756
Ratio of predicted to observed change   ....     1.260321009
New trust radius                        ....     0.450000000

                                .--------------------.
          ----------------------|Geometry convergence|-------------------------
          Item                value                   Tolerance       Converged
          ---------------------------------------------------------------------
          Energy change      -0.0011877559            0.0000002000      NO
          RMS gradient        0.0009478971            0.0000080000      NO
          MAX gradient        0.0039682101            0.0000300000      NO
          RMS step            0.0121593275            0.0001000000      NO
          MAX step            0.0391645100            0.0002000000      NO
          ........................................................
          Max(Bonds)      0.0061      Max(Angles)    1.54
          Max(Dihed)        2.24      Max(Improp)    0.00
          ---------------------------------------------------------------------

The optimization has not yet converged - more geometry cycles are needed


    ---------------------------------------------------------------------------
                         Redundant Internal Coordinates
                            (Angstroem and degrees)

        Definition                    Value    dE/dq     Step     New-Value
    ----------------------------------------------------------------------------
     1. B(C   1,C   0)                1.5407 -0.000184  0.0016    1.5422   
     2. B(C   2,C   1)                1.4628 -0.001591  0.0006    1.4635   
     3. B(C   3,C   2)                1.4519 -0.001616 -0.0016    1.4504   
     4. B(C   4,C   2)                1.4610  0.000527 -0.0005    1.4606   
     5. B(C   5,C   4)                1.5419  0.002326 -0.0022    1.5397   
     6. B(O   6,C   5)                1.4314 -0.000730  0.0027    1.4341   
     7. B(O   6,C   1)                1.4119  0.003968 -0.0061    1.4058   
     8. B(H   7,C   0)                1.0956 -0.000676  0.0002    1.0958   
     9. B(H   8,C   0)                1.0961 -0.000714  0.0005    1.0966   
    10. B(H   9,C   0)                1.0948 -0.000789  0.0005    1.0954   
    11. B(H  10,C   3)                1.0936 -0.000516 -0.0001    1.0935   
    12. B(H  11,C   3)                1.1041 -0.000478  0.0007    1.1049   
    13. B(H  12,C   3)                1.1042 -0.000782  0.0014    1.1056   
    14. B(H  13,C   1)                1.1136 -0.000483  0.0013    1.1149   
    15. B(H  14,C   5)                1.0968 -0.000631  0.0002    1.0969   
    16. B(H  15,C   5)                1.0983 -0.000634  0.0003    1.0986   
    17. B(H  16,C   4)                1.1060 -0.000781  0.0014    1.1074   
    18. B(H  17,C   4)                1.1047 -0.000406  0.0004    1.1051   
    19. A(C   1,C   0,H   9)          107.64  0.001186   -0.53    107.11   
    20. A(H   7,C   0,H   8)          109.85 -0.000603    0.28    110.13   
    21. A(H   7,C   0,H   9)          108.88 -0.000853    0.33    109.21   
    22. A(H   8,C   0,H   9)          109.15 -0.000586    0.17    109.32   
    23. A(C   1,C   0,H   8)          109.89  0.000344   -0.18    109.71   
    24. A(C   1,C   0,H   7)          111.37  0.000511   -0.06    111.30   
    25. A(O   6,C   1,H  13)          111.24 -0.000906    0.38    111.62   
    26. A(C   0,C   1,O   6)          111.46  0.000779    0.13    111.59   
    27. A(C   2,C   1,O   6)          107.34 -0.000582    0.20    107.53   
    28. A(C   0,C   1,H  13)          108.43  0.000323   -0.36    108.06   
    29. A(C   0,C   1,C   2)          112.21 -0.000907    0.42    112.63   
    30. A(C   2,C   1,H  13)          106.07  0.001277   -0.78    105.29   
    31. A(C   1,C   2,C   4)          109.64  0.000143   -0.24    109.40   
    32. A(C   1,C   2,C   3)          125.32  0.000823   -0.23    125.09   
    33. A(C   3,C   2,C   4)          125.04 -0.000967    0.48    125.52   
    34. A(H  11,C   3,H  12)          106.40  0.002256   -1.30    105.10   
    35. A(H  10,C   3,H  12)          110.74 -0.000360    0.39    111.13   
    36. A(C   2,C   3,H  12)          107.89 -0.000225   -0.18    107.71   
    37. A(H  10,C   3,H  11)          110.55 -0.000272    0.50    111.05   
    38. A(C   2,C   3,H  11)          107.79 -0.000272   -0.13    107.65   
    39. A(C   2,C   3,H  10)          113.19 -0.000924    0.61    113.80   
    40. A(C   2,C   4,H  16)          107.90  0.000175   -0.35    107.55   
    41. A(C   5,C   4,H  16)          114.41 -0.000978    0.59    115.00   
    42. A(C   2,C   4,C   5)          104.98  0.001069    0.12    105.09   
    43. A(H  16,C   4,H  17)          106.68  0.002233   -1.54    105.15   
    44. A(C   5,C   4,H  17)          114.15 -0.001854    1.01    115.16   
    45. A(C   2,C   4,H  17)          108.45 -0.000636    0.18    108.63   
    46. A(H  14,C   5,H  15)          108.80 -0.000378    0.06    108.86   
    47. A(O   6,C   5,H  15)          109.81  0.000642   -0.02    109.79   
    48. A(C   4,C   5,H  15)          111.17  0.000461    0.13    111.30   
    49. A(O   6,C   5,H  14)          109.47  0.001188   -0.35    109.12   
    50. A(C   4,C   5,H  14)          111.59 -0.000276    0.31    111.90   
    51. A(C   4,C   5,O   6)          105.96 -0.001607   -0.14    105.81   
    52. A(C   1,O   6,C   5)          111.87  0.000965   -0.01    111.86   
    53. D(C   2,C   1,C   0,H   9)   -177.44  0.000265    0.53   -176.91   
    54. D(C   2,C   1,C   0,H   8)    -58.68  0.000450    0.30    -58.38   
    55. D(O   6,C   1,C   0,H   7)   -176.30 -0.000564    1.11   -175.20   
    56. D(C   2,C   1,C   0,H   7)     63.28  0.000266    0.49     63.77   
    57. D(O   6,C   1,C   0,H   8)     61.74 -0.000380    0.92     62.66   
    58. D(O   6,C   1,C   0,H   9)    -57.02 -0.000565    1.14    -55.88   
    59. D(C   3,C   2,C   1,C   0)    -58.62 -0.000083    0.25    -58.37   
    60. D(C   4,C   2,C   1,C   0)    121.66  0.000043    0.17    121.83   
    61. D(C   3,C   2,C   1,H  13)     59.60  0.000601   -0.44     59.16   
    62. D(C   4,C   2,C   1,O   6)     -1.12  0.000042   -0.38     -1.50   
    63. D(C   3,C   2,C   1,O   6)    178.60 -0.000084   -0.30    178.30   
    64. D(H  11,C   3,C   2,C   1)   -123.06  0.001104   -1.53   -124.59   
    65. D(H  10,C   3,C   2,C   1)     -0.48 -0.000041   -0.60     -1.08   
    66. D(H  11,C   3,C   2,C   4)     56.62  0.000963   -1.45     55.17   
    67. D(H  10,C   3,C   2,C   4)    179.20 -0.000182   -0.52    178.67   
    68. D(H  12,C   3,C   2,C   1)    122.42 -0.001272    0.16    122.58   
    69. D(H  17,C   4,C   2,C   1)    125.98 -0.001850    2.24    128.22   
    70. D(H  16,C   4,C   2,C   3)     61.46  0.000653    0.27     61.73   
    71. D(H  16,C   4,C   2,C   1)   -118.82  0.000534    0.34   -118.48   
    72. D(C   5,C   4,C   2,C   3)   -176.14  0.000188    0.86   -175.28   
    73. D(C   5,C   4,C   2,C   1)      3.59  0.000069    0.92      4.51   
    74. D(H  14,C   5,C   4,H  16)     -5.70 -0.000015   -0.83     -6.52   
    75. D(H  14,C   5,C   4,C   2)   -123.78 -0.000399   -0.80   -124.58   
    76. D(O   6,C   5,C   4,H  17)   -123.33  0.000996   -1.94   -125.27   
    77. D(O   6,C   5,C   4,H  16)    113.38  0.000284   -1.16    112.22   
    78. D(H  14,C   5,C   4,H  17)    117.60  0.000696   -1.61    115.99   
    79. D(O   6,C   5,C   4,C   2)     -4.71 -0.000100   -1.14     -5.84   
    80. D(C   1,O   6,C   5,C   4)      4.29  0.000111    0.96      5.25   
    81. D(C   5,O   6,C   1,H  13)    113.50  0.000537   -0.98    112.52   
    82. D(C   5,O   6,C   1,C   2)     -2.12 -0.000172   -0.37     -2.49   
    83. D(C   5,O   6,C   1,C   0)   -125.36  0.000859   -1.09   -126.45   
    84. D(C   1,O   6,C   5,H  15)   -115.85  0.000151    0.90   -114.95   
    85. D(C   1,O   6,C   5,H  14)    124.76 -0.000505    1.05    125.81   
    ----------------------------------------------------------------------------

Geometry step timings:
Preparation and reading OPT file:      0.001 s (14.898 %)
Internal coordinates            :      0.000 s ( 0.931 %)
B/P matrices and projection     :      0.001 s (26.411 %)
Hessian update/contruction      :      0.000 s ( 9.594 %)
Making the step                 :      0.001 s (20.147 %)
Converting the step to Cartesian:      0.000 s ( 2.709 %)
Storing new data                :      0.000 s ( 0.988 %)
Checking convergence            :      0.000 s ( 0.395 %)
Final printing                  :      0.001 s (23.843 %)
Total time                      :      0.004 s

Time for energy+gradient        :     20.696 s
Time for complete geometry iter :     20.904 s

         *************************************************************
         *                GEOMETRY OPTIMIZATION CYCLE   4            *
         *************************************************************
---------------------------------
CARTESIAN COORDINATES (ANGSTROEM)
---------------------------------
  C      1.049297   -0.004043    0.150249
  C      2.364095    0.111836   -0.647469
  C      3.190094    1.238235   -0.210527
  C      2.771775    2.626955   -0.207497
  C      4.497282    0.744906    0.215128
  C      4.476376   -0.763202   -0.094253
  O      3.142443   -1.053281   -0.533452
  H      0.408338    0.870316   -0.009545
  H      1.273211   -0.117870    1.217678
  H      0.532327   -0.900427   -0.209009
  H      1.758506    2.783307   -0.587736
  H      3.509613    3.200227   -0.797186
  H      2.872412    3.006013    0.826162
  H      2.105804    0.331033   -1.709700
  H      4.701556   -1.366331    0.793890
  H      5.192646   -1.017744   -0.887377
  H      4.618664    1.001613    1.285521
  H      5.280078    1.321293   -0.310512

----------------------------
CARTESIAN COORDINATES (A.U.)
----------------------------
  NO LB      ZA    FRAG     MASS         X           Y           Z
   0 C     6.0000    0    12.011    1.982884   -0.007640    0.283930
   1 C     6.0000    0    12.011    4.467492    0.211340   -1.223540
   2 C     6.0000    0    12.011    6.028404    2.339925   -0.397839
   3 C     6.0000    0    12.011    5.237896    4.964226   -0.392112
   4 C     6.0000    0    12.011    8.498632    1.407668    0.406534
   5 C     6.0000    0    12.011    8.459126   -1.442244   -0.178112
   6 O     8.0000    0    15.999    5.938357   -1.990412   -1.008077
   7 H     1.0000    0     1.008    0.771648    1.644659   -0.018038
   8 H     1.0000    0     1.008    2.406020   -0.222742    2.301079
   9 H     1.0000    0     1.008    1.005952   -1.701561   -0.394970
  10 H     1.0000    0     1.008    3.323094    5.259688   -1.110659
  11 H     1.0000    0     1.008    6.632207    6.047553   -1.506463
  12 H     1.0000    0     1.008    5.428073    5.680540    1.561219
  13 H     1.0000    0     1.008    3.979393    0.625562   -3.230864
  14 H     1.0000    0     1.008    8.884654   -2.581991    1.500234
  15 H     1.0000    0     1.008    9.812679   -1.923258   -1.676899
  16 H     1.0000    0     1.008    8.728010    1.892774    2.429283
  17 H     1.0000    0     1.008    9.977901    2.496882   -0.586782

--------------------------------
INTERNAL COORDINATES (ANGSTROEM)
--------------------------------
 C      0   0   0     0.000000000000     0.00000000     0.00000000
 C      1   0   0     1.542230892886     0.00000000     0.00000000
 C      2   1   0     1.463545804216   112.61617471     0.00000000
 C      3   2   1     1.450360052571   125.08352987   301.62187991
 C      3   2   1     1.460581445951   109.40003717   121.82521490
 C      5   3   2     1.539657312644   105.07768088     4.51450075
 O      2   1   3     1.405817758981   111.57938984   121.03876317
 H      1   2   3     1.095839882004   111.30116428    63.76822088
 H      1   2   3     1.096585453289   109.70736994   301.62188671
 H      1   2   3     1.095367384393   107.10962917   183.08096934
 H      4   3   2     1.093499963812   113.79351947   358.91473230
 H      4   3   2     1.104888518118   107.64247802   235.41256871
 H      4   3   2     1.105559568212   107.69752585   122.56903782
 H      2   1   3     1.114941728148   108.06331865   244.11667454
 H      6   5   3     1.096935619081   111.90585184   235.42835870
 H      6   5   3     1.098580305709   111.29502555   113.37358952
 H      5   3   2     1.107417037422   107.54692723   241.53125073
 H      5   3   2     1.105119010105   108.61249801   128.23078153

---------------------------
INTERNAL COORDINATES (A.U.)
---------------------------
 C      0   0   0     0.000000000000     0.00000000     0.00000000
 C      1   0   0     2.914394022828     0.00000000     0.00000000
 C      2   1   0     2.765700754418   112.61617471     0.00000000
 C      3   2   1     2.740783294939   125.08352987   301.62187991
 C      3   2   1     2.760098929134   109.40003717   121.82521490
 C      5   3   2     2.909530660986   105.07768088     4.51450075
 O      2   1   3     2.656610558676   111.57938984   121.03876317
 H      1   2   3     2.070837263617   111.30116428    63.76822088
 H      1   2   3     2.072246189159   109.70736994   301.62188671
 H      1   2   3     2.069944372533   107.10962917   183.08096934
 H      4   3   2     2.066415459058   113.79351947   358.91473230
 H      4   3   2     2.087936707757   107.64247802   235.41256871
 H      4   3   2     2.089204808657   107.69752585   122.56903782
 H      2   1   3     2.106934521481   108.06331865   244.11667454
 H      6   5   3     2.072907906607   111.90585184   235.42835870
 H      6   5   3     2.076015913909   111.29502555   113.37358952
 H      5   3   2     2.092714916766   107.54692723   241.53125073
 H      5   3   2     2.088372274488   108.61249801   128.23078153


           ************************************************************
           *        Program running with 8 parallel MPI-processes     *
           *              working on a common directory               *
           ************************************************************
------------------------------------------------------------------------------
                   ___                                                        
                  /   \      - P O W E R E D   B Y -                         
                 /     \                                                     
                 |  |  |   _    _      __       _____    __    __             
                 |  |  |  | |  | |    /  \     |  _  \  |  |  /  |          
                  \  \/   | |  | |   /    \    | | | |  |  | /  /          
                 / \  \   | |__| |  /  /\  \   | |_| |  |  |/  /          
                |  |  |   |  __  | /  /__\  \  |    /   |      \           
                |  |  |   | |  | | |   __   |  |    \   |  |\   \          
                \     /   | |  | | |  |  |  |  | |\  \  |  | \   \       
                 \___/    |_|  |_| |__|  |__|  |_| \__\ |__|  \__/        
                                                                              
                      - O R C A' S   B I G   F R I E N D -                    
                                      &                                       
                       - I N T E G R A L  F E E D E R -                       
                                                                              
 v1 FN, 2020, v2 2021, v3 2022-2024                                           
------------------------------------------------------------------------------


----------------------
SHARK INTEGRAL PACKAGE
----------------------

Number of atoms                             ...     18
Number of basis functions                   ...    153
Number of shells                            ...     75
Maximum angular momentum                    ...      2
Integral batch strategy                     ... SHARK/LIBINT Hybrid
RI-J (if used) integral strategy            ... SPLIT-RIJ (Revised 2003 algorithm where possible)
Printlevel                                  ...      1
Contraction scheme used                     ... SEGMENTED contraction
Prescreening option                         ... SCHWARTZ
   Thresh                                   ... 1.000e-13
   Tcut                                     ... 1.000e-15
   Tpresel                                  ... 1.000e-15 
Coulomb Range Separation                    ... NOT USED
Exchange Range Separation                   ... NOT USED
Multipole approximations                    ... NOT USED
Finite Nucleus Model                        ... NOT USED
CABS basis                                  ... NOT available
Auxiliary Coulomb fitting basis             ... AVAILABLE
   # of basis functions in Aux-J            ...    464
   # of shells in Aux-J                     ...    160
   Maximum angular momentum in Aux-J        ...      4
Auxiliary J/K fitting basis                 ... NOT available
Auxiliary Correlation fitting basis         ... AVAILABLE
   # of basis functions in Aux-C            ...    490
   # of shells in Aux-C                     ...    178
   Maximum angular momentum in Aux-C        ...      3
Auxiliary 'external' fitting basis          ... NOT available

Checking pre-screening integrals            ... done (  0.0 sec) Dimension = 75
Check shell pair data                       ... done (  0.0 sec)
Shell pair information
Shell pair cut-off parameter TPreSel        ...   1.0e-15
Total number of shell pairs                 ...      2850
Shell pairs after pre-screening             ...      2814
Total number of primitive shell pairs       ...      9854
Primitive shell pairs kept                  ...      7727
          la=0 lb=0:    932 shell pairs
          la=1 lb=0:   1057 shell pairs
          la=1 lb=1:    322 shell pairs
          la=2 lb=0:    300 shell pairs
          la=2 lb=1:    175 shell pairs
          la=2 lb=2:     28 shell pairs

Calculating one electron integrals          ... done (  0.0 sec)
Calculating RI/J V-Matrix + Cholesky decomp.... done (  0.0 sec)
Calculating RI/C V-Matrix + Cholesky decomp.... done (  0.0 sec)
Calculating Nuclear repulsion               ... done (  0.0 sec) ENN=    322.700848348888 Eh

Diagonalization of the overlap matrix:
Smallest eigenvalue                        ... 9.618e-04
Time for diagonalization                   ...    0.003 sec
Threshold for overlap eigenvalues          ... 1.000e-07
Number of eigenvalues below threshold      ... 0
Time for construction of square roots      ...    0.002 sec
Total time needed                          ...    0.005 sec

-------------------
DFT GRID GENERATION
-------------------

General Integration Accuracy     IntAcc      ... 4.388
Radial Grid Type                 RadialGrid  ... OptM3 with GC (2021)
Angular Grid (max. ang.)         AngularGrid ... 4 (Lebedev-302)
Angular grid pruning method      GridPruning ... 4 (adaptive)
Weight generation scheme         WeightScheme... mBecke (2022)
Basis function cutoff            BFCut       ... 1.0000e-13
Integration weight cutoff        WCut        ... 1.0000e-14
Partially contracted basis set               ... off
Rotationally invariant grid construction     ... off
Angular grids for H and He will be reduced by one unit

Total number of grid points                  ...    77326
Total number of batches                      ...     1219
Average number of points per batch           ...       63
Average number of grid points per atom       ...     4296

--------------------
COSX GRID GENERATION
--------------------

GRIDX 1
-------
General Integration Accuracy     IntAcc      ... 3.816
Radial Grid Type                 RadialGrid  ... OptM3 with GC (2021)
Angular Grid (max. ang.)         AngularGrid ... 1 (Lebedev-50)
Angular grid pruning method      GridPruning ... 4 (adaptive)
Weight generation scheme         WeightScheme... mBecke (2022)
Basis function cutoff            BFCut       ... 1.0000e-13
Integration weight cutoff        WCut        ... 1.0000e-14
Partially contracted basis set               ... on
Rotationally invariant grid construction     ... off
Angular grids for H and He will be reduced by one unit

Total number of grid points                  ...     9917
Total number of batches                      ...       91
Average number of points per batch           ...      108
Average number of grid points per atom       ...      551
UseSFitting                                  ... on

GRIDX 2
-------
General Integration Accuracy     IntAcc      ... 4.020
Radial Grid Type                 RadialGrid  ... OptM3 with GC (2021)
Angular Grid (max. ang.)         AngularGrid ... 2 (Lebedev-110)
Angular grid pruning method      GridPruning ... 4 (adaptive)
Weight generation scheme         WeightScheme... mBecke (2022)
Basis function cutoff            BFCut       ... 1.0000e-13
Integration weight cutoff        WCut        ... 1.0000e-14
Partially contracted basis set               ... on
Rotationally invariant grid construction     ... off
Angular grids for H and He will be reduced by one unit

Total number of grid points                  ...    20857
Total number of batches                      ...      174
Average number of points per batch           ...      119
Average number of grid points per atom       ...     1159
UseSFitting                                  ... on

GRIDX 3
-------
General Integration Accuracy     IntAcc      ... 4.338
Radial Grid Type                 RadialGrid  ... OptM3 with GC (2021)
Angular Grid (max. ang.)         AngularGrid ... 3 (Lebedev-194)
Angular grid pruning method      GridPruning ... 4 (adaptive)
Weight generation scheme         WeightScheme... mBecke (2022)
Basis function cutoff            BFCut       ... 1.0000e-13
Integration weight cutoff        WCut        ... 1.0000e-14
Partially contracted basis set               ... on
Rotationally invariant grid construction     ... off
Angular grids for H and He will be reduced by one unit

Total number of grid points                  ...    45528
Total number of batches                      ...      363
Average number of points per batch           ...      125
Average number of grid points per atom       ...     2529
UseSFitting                                  ... on
Initializing property integral containers    ... done (  0.0 sec)

SHARK setup successfully completed in   0.7 seconds

Maximum memory used throughout the entire STARTUP-calculation: 22.2 MB


           ************************************************************
           *        Program running with 8 parallel MPI-processes     *
           *              working on a common directory               *
           ************************************************************
Occupation numbers will be reassigned to an Aufbau configuration
             **** ENERGY FILE WAS UPDATED (calc.en.tmp) ****
Finished Guess after   0.1 sec
Maximum memory used throughout the entire GUESS-calculation: 9.3 MB


           ************************************************************
           *        Program running with 8 parallel MPI-processes     *
           *              working on a common directory               *
           ************************************************************
--------------------
CPCM SOLVATION MODEL
--------------------
CPCM parameters:
  Epsilon                                         ...      16.7000
  Refrac                                          ...       1.2750
  Rsolv                                           ...       1.3000
  Surface type                                    ... GAUSSIAN VDW
  Discretization scheme                           ... Constant charge density
    Threshold for H atoms                         ...       5.0000 (charges/Ang^2)
    Threshold for non-H atoms                     ...       5.0000 (charges/Ang^2)
  Epsilon function type                           ...         CPCM
Solvent:                                          ... CUSTOM
Radii:
  Scheme                                          ... Element-dependent radii
  Radius for C  used is    3.8550 Bohr (=   2.0400 Ang.)
  Radius for O  used is    3.4469 Bohr (=   1.8240 Ang.)
  Radius for H  used is    2.4944 Bohr (=   1.3200 Ang.)
Calculating surface                               ...        done! (  0.0s)
Cavity surface points                             ...         1549
Cavity Volume                                     ...     937.7937
Cavity Surface-area                               ...     546.8460
Calculating surface distance matrix               ...        done! (  0.0s)
Performing Cholesky decomposition & store         ...        done! (  0.1s)
Overall time for CPCM initialization              ...                 0.1s

----------------------------------------D-I-I-S--------------------------------------------
Iteration    Energy (Eh)           Delta-E    RMSDP     MaxDP     DIISErr   Damp  Time(sec)
-------------------------------------------------------------------------------------------
               ***  Starting incremental Fock matrix formation  ***
    1    -309.3568618064844600     0.00e+00  9.09e-05  2.42e-03  6.02e-03  0.700   0.7
    2    -309.3569447889438493    -8.30e-05  8.24e-05  2.12e-03  4.87e-03  0.700   0.5
                               ***Turning on AO-DIIS***
    3    -309.3570127602475281    -6.80e-05  7.17e-05  1.70e-03  3.80e-03  0.700   0.5
                              *** Initializing SOSCF ***
---------------------------------------S-O-S-C-F--------------------------------------
Iteration    Energy (Eh)           Delta-E    RMSDP     MaxDP     MaxGrad    Time(sec)
--------------------------------------------------------------------------------------
    4    -309.3570655448152706    -5.28e-05  1.86e-04  4.07e-03  2.80e-03     0.5
               *** Restarting incremental Fock matrix formation ***
    5    -309.3572097082733876    -1.44e-04  2.19e-05  4.05e-04  2.30e-04     0.7
    6    -309.3572112119373401    -1.50e-06  1.46e-05  3.32e-04  9.55e-05     0.6
    7    -309.3572115187307077    -3.07e-07  3.39e-06  8.84e-05  2.22e-05     0.6
    8    -309.3572115306251931    -1.19e-08  1.35e-06  3.24e-05  1.62e-05     0.6
    9    -309.3572115375755516    -6.95e-09  3.86e-07  7.48e-06  2.23e-06     0.6
   10    -309.3572115373087286     2.67e-10  1.65e-07  4.17e-06  1.27e-06     0.6
   11    -309.3572115374933560    -1.85e-10  2.82e-08  4.49e-07  1.81e-07     0.5
   12    -309.3572115375357612    -4.24e-11  1.04e-08  2.47e-07  6.30e-08     0.5
                 **** Energy Check signals convergence ****

               *****************************************************
               *                     SUCCESS                       *
               *           SCF CONVERGED AFTER  12 CYCLES          *
               *****************************************************

Recomputing exchange energy using gridx3       ... done (    0.900 sec)
Old exchange energy                            :    -22.767144164 Eh
New exchange energy                            :    -22.767134990 Eh
Exchange energy change after final integration :      0.000009175 Eh
Total energy after final integration           :   -309.357202363 Eh
             **** ENERGY FILE WAS UPDATED (calc.en.tmp) ****

----------------
TOTAL SCF ENERGY
----------------

Total Energy       :       -309.35720236261324 Eh           -8418.03744 eV

Components:
Nuclear Repulsion  :        322.70084834888797 Eh            8781.13651 eV
Electronic Energy  :       -631.96428447968185 Eh          -17196.62244 eV
One Electron Energy:      -1046.43742608068487 Eh          -28475.01001 eV
Two Electron Energy:        414.47314160100302 Eh           11278.38757 eV
CPCM Dielectric    :         -0.09377540674186 Eh              -2.55176 eV

Virial components:
Potential Energy   :       -615.97789698651968 Eh          -16761.61072 eV
Kinetic Energy     :        306.62069462390650 Eh            8343.57328 eV
Virial Ratio       :          2.00892473269641

DFT components:
N(Alpha)           :       26.999979943416 electrons
N(Beta)            :       26.999979943416 electrons
N(Total)           :       53.999959886832 electrons
E(X)               :      -20.205089079896 Eh       
E(C)               :       -1.305095970054 Eh       
E(XC)              :      -21.510185049950 Eh       

CPCM Solvation Model Properties:
Surface-charge          :         -1.01452614377278
Corrected charge        :         -1.00000000000000
Outlying charge corr.   :          0.00001556175685 Eh               0.00042 eV
Free-energy (cav+disp)  :  This term is not implemented in the current solvation scheme

---------------
SCF CONVERGENCE
---------------

  Last Energy change         ...    4.2405e-11  Tolerance :   1.0000e-10
  Last MAX-Density change    ...    2.4712e-07  Tolerance :   1.0000e-09
  Last RMS-Density change    ...    1.0417e-08  Tolerance :   1.0000e-10
  Last DIIS Error            ...    2.8034e-03  Tolerance :   1.0000e-09
  Last Orbital Gradient      ...    6.3017e-08  Tolerance :   2.0000e-07
  Last Orbital Rotation      ...    1.8410e-07  Tolerance :   2.0000e-07


Total SCF time: 0 days 0 hours 0 min 8 sec 
Finished LeanSCF after   8.2 sec

Maximum memory used throughout the entire LEANSCF-calculation: 17.5 MB


           ************************************************************
           *        Program running with 8 parallel MPI-processes     *
           *              working on a common directory               *
           ************************************************************

------------------------------------------------------------------------------
                                ORCA  MP2 
------------------------------------------------------------------------------

Freezing NCore=14 chemical core electrons

----------------------
RI-MP2 ENERGY+GRADIENT
----------------------
Dimension of the orbital basis            ...  153
Dimension of the AuxC basis               ...  490
Memory devoted to MP2                     ... 8000 MB   
Data format for matrix containers         ... DOUBLE
Compression type for matrix containers    ... UNCOMPRESSED
Overall scaling of the MP2 energy         ...   2.700e-01

-----------------------
SHARK RI TRANSFORMATION
-----------------------

Number of basis functions                ...    153
Number of aux functions                  ...    490
Number of operators                      ...      1
Generation of IJK                        ... YES
Generation of IAK                        ... YES
Generation of ABK                        ... NO
Orbital Range Operator  0:    0-  26 to   27- 152

Aux basis identifier                     ...   AUXC
Contraction scheme used                  ... SEGMENTED
Do orthogonalization                     ... YES
All operator combinations                ... NO
Transpose (ia|K)                         ... NO
Integral generator used                  ... LIBINT
Starting integral generation + trafo... 
Half trafo (segmented) done. Total time =  0.1 sec. integrals=  0.0 sec trafo=  0.0 sec
Integral generation and half transformation done (  0.1 sec)

Reading or making V^(-1/2)          ... done (  0.0 sec)
Sorting IJK integrals               ... done (  0.0 sec)
Sorting IAK integrals               ... done (  0.0 sec)

SHARK RI integral transformation done. Total time =  0.1 sec.

Opening buffers                              ... done
Frozen core precalculation                   ... done

Starting loop over batches of integrals:

Operator 0  - window                       ... (  7- 26)x( 27-152)
Operator 0  - Memory available             ...  8000 MB
Operator 0  - Memory needed per MO         ...   0.5 MB
Operator 0  - Number of orbitals per batch ... 3
Operator 0  - Number of batches            ... 1

OPERATOR  0   PASS   0:  MOs     7 ...    9 +   10 ...   12 +   13 ...   15 +   16 ...   18
                            +   19 ...   21 +   22 ...   24 +   25 ...   26
  Reading integrals       ... ok
  Internal MO   9
Closing buffer GIPV ( 0.01 GB; CompressionRatio= 1.00)
Time spent in pair loops =     0.209 sec
Deleting buffers (Ka|jb) ...done

-----------------------------------------------
 RI-MP2 CORRELATION ENERGY:     -0.324804992 Eh
-----------------------------------------------


---------------------
MP2 DENSITY FORMATION
---------------------

Completing the external part of the density      ... done
Storing the unrelaxed density                    ... done

Re-sorting 3-index density container for op 0    ... done
Computing external part of the Lagrangian        ... done
Calculating the xc-kernel                        ... done
Calculating G(D)                                 ... done
Completing the Lagrangian                        ... done
Solving the Z-vector equations                   ... Using XC Grid                  ... (calc.grid_cpscf.tmp) 
Recalculating density on grid  ... (calc.grho_cpscf0.tmp) done
Calculating the xc-kernel      ... (calc.fxc_cpscf0.tmp) done

-------------------
SHARK CP-SCF DRIVER
-------------------

Dimension of the orbital basis          ...    153
Dimension of the CPSCF-problem          ...   3402
Number of operators                     ...      1
Max. number of iterations               ...    128
Convergence Tolerance                   ... 3.0e-06
Number of perturbations                 ...      1
Perturbation type                       ... REAL

----------------------------
POPLE LINEAR EQUATION SOLVER
----------------------------

  ITERATION   0:   ||err||_max =   4.0025e-02 (   0.5 sec)
  ITERATION   1:   ||err||_max =   1.0340e-02 (   0.5 sec)
  ITERATION   2:   ||err||_max =   5.5968e-03 (   0.5 sec)
  ITERATION   3:   ||err||_max =   1.0133e-03 (   0.5 sec)
  ITERATION   4:   ||err||_max =   4.5804e-04 (   0.5 sec)
  ITERATION   5:   ||err||_max =   8.9541e-05 (   0.5 sec)
  ITERATION   6:   ||err||_max =   2.4885e-05 (   0.5 sec)
  ITERATION   7:   ||err||_max =   6.4658e-06 (   0.5 sec)
  ITERATION   8:   ||err||_max =   1.3059e-06 (   0.5 sec)
done
Finalizing the relaxed density                   ... done
Transforming P to the AO basis                   ... done
Storing the relaxed density                      ... done

------------------------------------
ENERGY WEIGHTED DENSITY FINALIZATION
------------------------------------

Gathering the parts of the W-matrix              ... done
Forming the Z-density                            ... done
Transforming Z to the AO basis                   ... done
Calculating G(Z)                                 ... done
Finalizing the W-matrix                          ... done
Transforming W to the AO basis and storing       ... done

----------------------------------
MP2 DERIVATIVE INTEGRAL GENERATION
----------------------------------

Input SCF Electron Density              ... calc.scfp
Input Correlated Electron Density       ... calc.pmp2re
Input Energy Weighted Density           ... calc.wmp2.tmp

Nuclear repulsion gradient              ... done (  0.0 sec)
HCore & Overlap gradient  (SHARK)       ... done (  0.0 sec)
Two-electron RIJ gradient terms         ... done (  0.3 sec)

-----------------------------------------------------------
MP2 COSX Grid Generation
-----------------------------------------------------------

General Integration Accuracy     IntAcc      ... 4.871
Radial Grid Type                 RadialGrid  ... OptM3 with GC (2021)
Angular Grid (max. ang.)         AngularGrid ... 4 (Lebedev-302)
Angular grid pruning method      GridPruning ... 4 (adaptive)
Weight generation scheme         WeightScheme... mBecke (2022)
Basis function cutoff            BFCut       ... 1.0000e-13
Integration weight cutoff        WCut        ... 1.0000e-14
Partially contracted basis set               ... on
Rotationally invariant grid construction     ... off
Angular grids for H and He will be reduced by one unit

Total number of grid points                  ...    89333
Total number of batches                      ...      708
Average number of points per batch           ...      126
Average number of grid points per atom       ...     4963
UseSFitting                                  ... on
Two-electron COSX gradient terms        ... 
Integration Timings:
Total Time                  =     3.1 sec
Basis fcn evaluation        =     0.0 sec
Density evaluation          =     0.1 sec
A evaluation                =     2.7 sec
A derivative evaluation     =     0.0 sec
S-fit derivative evaluation =     0.0 sec
anal. over. der. evaluation =     0.0 sec
num. over. der. evaluation  =     0.2 sec
K(P) evaluation             =     0.0 sec
finalize                    =     0.0 sec

done (  3.6 sec)
CPCM gradient                           ... done (  0.3 sec)
DFT XC gradient                         ... Exchange-correlation gradient    ... done
done (  0.5 sec)
Empirical dispersion gradient           ... 
-------------------
DISPERSION GRADIENT
-------------------

   1   C   :   -0.000274011   -0.000106094    0.000025412
   2   C   :   -0.000122129   -0.000095143   -0.000077522
   3   C   :    0.000053124    0.000053584   -0.000020687
   4   C   :   -0.000009722    0.000316930   -0.000017553
   5   C   :    0.000227766   -0.000013140    0.000043469
   6   C   :    0.000177369   -0.000119513   -0.000000475
   7   O   :    0.000030764   -0.000143943   -0.000048329
   8   H   :   -0.000141495   -0.000019356    0.000014553
   9   H   :   -0.000145977   -0.000062055    0.000090400
  10   H   :   -0.000112179   -0.000059502    0.000006567
  11   H   :   -0.000041682    0.000136663   -0.000024662
  12   H   :    0.000006696    0.000132947   -0.000027935
  13   H   :   -0.000004745    0.000145067    0.000041696
  14   H   :   -0.000073366   -0.000033438   -0.000112365
  15   H   :    0.000088842   -0.000103182    0.000045009
  16   H   :    0.000099491   -0.000085838   -0.000031170
  17   H   :    0.000112428    0.000021995    0.000092767
  18   H   :    0.000128827    0.000034019    0.000000826

Difference to translation invariance:
           :    0.0000000000   -0.0000000000   -0.0000000000

Difference to rotation invariance:
           :    0.0000000000    0.0000000000   -0.0000000000

Norm of the Dispersion gradient    ...    0.0007599104
RMS gradient                       ...    0.0001034107
MAX gradient                       ...    0.0003169297
done (  0.0 sec)

-------
TIMINGS
-------

Total time                :   11.303 sec
Integral trafo            :    0.106 sec (  0.9%)
FC preparation            :    0.016 sec (  0.1%)
I/O of integrals          :    0.033 sec (  0.3%)
K(i,j) operators          :    0.029 sec (  0.3%)
T(i,j) pair energies      :    0.006 sec (  0.1%)
V**(-1/2)                 :    0.060 sec (  0.5%)
Gamma(ia|P)               :    0.027 sec (  0.2%)
Gamma-Trafo               :    0.014 sec (  0.1%)
D(virtual)                :    0.001 sec (  0.0%)
D(internal)               :    0.029 sec (  0.3%)
W(virtual)                :    0.003 sec (  0.0%)
W(internal)               :    0.032 sec (  0.3%)
L(virtual)                :    0.064 sec (  0.6%)
L(internal)               :    0.005 sec (  0.0%)
XC kernel                 :    0.015 sec (  0.1%)
G(D)                      :    0.836 sec (  7.4%)
G(Z)                      :    0.847 sec (  7.5%)
Z-vector solution         :    4.190 sec ( 37.1%)
3-index derivative        :    0.127 sec (  1.1%)
2-index derivative        :    0.022 sec (  0.2%)
Fock matrix gradient      :    4.687 sec ( 41.5%)


---------------------------------------
MP2 TOTAL ENERGY:     -309.682007355 Eh
---------------------------------------

The final MP2 gradient
  0:  -0.00013116   0.00046603   0.00047685
  1:  -0.00074174   0.00138957  -0.00055185
  2:  -0.00090299   0.00170959  -0.00085979
  3:   0.00039639  -0.00081328   0.00097920
  4:  -0.00024333   0.00152019   0.00327128
  5:   0.00156792  -0.00345634  -0.00015814
  6:   0.00128460   0.00103711  -0.00118188
  7:   0.00002425  -0.00039695   0.00027282
  8:  -0.00005966   0.00006675  -0.00030891
  9:   0.00008421   0.00035901   0.00020077
 10:   0.00036936   0.00009525  -0.00003972
 11:  -0.00017668  -0.00076917  -0.00073075
 12:  -0.00030712  -0.00055937  -0.00006859
 13:  -0.00009880  -0.00046352   0.00026439
 14:  -0.00001702   0.00030982  -0.00021773
 15:  -0.00009937  -0.00025352   0.00058439
 16:   0.00015906  -0.00019133  -0.00046626
 17:  -0.00108578  -0.00007037  -0.00145453

-----------------------------------
NORM OF THE MP2 GRADIENT:  0.006913
-----------------------------------

Maximum memory used throughout the entire MP2-calculation: 30.9 MB


-------------------------------------------------------------------------------
                          DFT DISPERSION CORRECTION                            
                                                                               
                              DFTD3 V3.1  Rev 1                                
                          USING Becke-Johnson damping                          
-------------------------------------------------------------------------------
-------------------------   ----------------
Dispersion correction           -0.011514647
-------------------------   ----------------


-------------------------   --------------------
FINAL SINGLE POINT ENERGY      -309.693522002260
-------------------------   --------------------

------------------------------------------------------------------------------
                         ORCA GEOMETRY RELAXATION STEP
------------------------------------------------------------------------------

Reading the OPT-File                    .... done
Getting information on internals        .... done
Copying old internal coords+grads       .... done
Making the new internal coordinates     .... (2022 redundants) done
Validating the new internal coordinates .... (2022 redundants) done
Calculating the B-matrix                .... done
Calculating the G,G- and P matrices     .... done
Transforming gradient to internals      .... done
Projecting the internal gradient        .... done
Number of atoms                         ....  18
Number of internal coordinates          ....  85
Current Energy                          ....  -309.693522002 Eh
Current gradient norm                   ....     0.006912794 Eh/bohr
Maximum allowed component of the step   ....  0.300
Current trust radius                    ....  0.450
Updating the Hessian (BFGS)             .... done
Forming the augmented Hessian           .... done
Diagonalizing the augmented Hessian     .... done
Last element of RFO vector              ....  0.990698362
Lowest eigenvalues of augmented Hessian:
 -0.000291409  0.009697354  0.011697525  0.013618615  0.015265059
Length of the computed step             ....  0.137353905
The final length of the internal step   ....  0.137353905
Converting the step to Cartesian space:
 Initial RMS(Int)=    0.0148981227
Transforming coordinates:
 Iter   0:  RMS(Cart)=    0.0197688944 RMS(Int)=    0.0148919871
done
Storing new coordinates                 .... done
The predicted energy change is          ....    -0.000148454
Previously predicted energy change      ....    -0.000267955
Actually observed energy change         ....    -0.000358331
Ratio of predicted to observed change   ....     1.337281281
New trust radius                        ....     0.450000000

                                .--------------------.
          ----------------------|Geometry convergence|-------------------------
          Item                value                   Tolerance       Converged
          ---------------------------------------------------------------------
          Energy change      -0.0003583306            0.0000002000      NO
          RMS gradient        0.0005783434            0.0000080000      NO
          MAX gradient        0.0020377912            0.0000300000      NO
          RMS step            0.0148981227            0.0001000000      NO
          MAX step            0.0462696473            0.0002000000      NO
          ........................................................
          Max(Bonds)      0.0042      Max(Angles)    1.12
          Max(Dihed)        2.65      Max(Improp)    0.00
          ---------------------------------------------------------------------

The optimization has not yet converged - more geometry cycles are needed


    ---------------------------------------------------------------------------
                         Redundant Internal Coordinates
                            (Angstroem and degrees)

        Definition                    Value    dE/dq     Step     New-Value
    ----------------------------------------------------------------------------
     1. B(C   1,C   0)                1.5422  0.000310  0.0004    1.5426   
     2. B(C   2,C   1)                1.4635 -0.001095  0.0014    1.4650   
     3. B(C   3,C   2)                1.4504 -0.002038  0.0013    1.4517   
     4. B(C   4,C   2)                1.4606  0.000458 -0.0007    1.4599   
     5. B(C   5,C   4)                1.5397  0.002009 -0.0041    1.5355   
     6. B(O   6,C   5)                1.4340  0.000215  0.0012    1.4353   
     7. B(O   6,C   1)                1.4058  0.001188 -0.0042    1.4016   
     8. B(H   7,C   0)                1.0958 -0.000359  0.0004    1.0962   
     9. B(H   8,C   0)                1.0966 -0.000357  0.0005    1.0971   
    10. B(H   9,C   0)                1.0954 -0.000387  0.0006    1.0960   
    11. B(H  10,C   3)                1.0935 -0.000319  0.0001    1.0936   
    12. B(H  11,C   3)                1.1049 -0.000125  0.0004    1.1053   
    13. B(H  12,C   3)                1.1056 -0.000280  0.0010    1.1065   
    14. B(H  13,C   1)                1.1149 -0.000308  0.0014    1.1163   
    15. B(H  14,C   5)                1.0969 -0.000334  0.0003    1.0972   
    16. B(H  15,C   5)                1.0986 -0.000444  0.0007    1.0993   
    17. B(H  16,C   4)                1.1074 -0.000454  0.0015    1.1089   
    18. B(H  17,C   4)                1.1051 -0.000132  0.0002    1.1054   
    19. A(C   1,C   0,H   9)          107.11  0.000086   -0.31    106.80   
    20. A(H   7,C   0,H   8)          110.13 -0.000165    0.19    110.32   
    21. A(H   7,C   0,H   9)          109.21 -0.000200    0.21    109.43   
    22. A(H   8,C   0,H   9)          109.31 -0.000034    0.10    109.41   
    23. A(C   1,C   0,H   8)          109.71 -0.000081   -0.08    109.63   
    24. A(C   1,C   0,H   7)          111.30  0.000395   -0.11    111.19   
    25. A(O   6,C   1,H  13)          111.62 -0.000289    0.27    111.89   
    26. A(C   0,C   1,O   6)          111.58  0.000631    0.01    111.59   
    27. A(C   2,C   1,O   6)          107.53 -0.000266    0.15    107.68   
    28. A(C   0,C   1,H  13)          108.06  0.000078   -0.27    107.79   
    29. A(C   0,C   1,C   2)          112.62 -0.000631    0.40    113.02   
    30. A(C   2,C   1,H  13)          105.30  0.000447   -0.58    104.72   
    31. A(C   1,C   2,C   4)          109.40  0.000022   -0.18    109.22   
    32. A(C   1,C   2,C   3)          125.08  0.000102   -0.14    124.94   
    33. A(C   3,C   2,C   4)          125.52 -0.000124    0.32    125.84   
    34. A(H  11,C   3,H  12)          105.09  0.000963   -1.01    104.08   
    35. A(H  10,C   3,H  12)          111.13  0.000091    0.16    111.29   
    36. A(C   2,C   3,H  12)          107.70 -0.000338   -0.09    107.60   
    37. A(H  10,C   3,H  11)          111.04  0.000007    0.38    111.42   
    38. A(C   2,C   3,H  11)          107.64 -0.001020    0.17    107.81   
    39. A(C   2,C   3,H  10)          113.79  0.000311    0.27    114.07   
    40. A(C   2,C   4,H  16)          107.55  0.000023   -0.40    107.15   
    41. A(C   5,C   4,H  16)          115.01 -0.000024    0.20    115.21   
    42. A(C   2,C   4,C   5)          105.08  0.000776   -0.03    105.05   
    43. A(H  16,C   4,H  17)          105.14  0.000682   -1.12    104.02   
    44. A(C   5,C   4,H  17)          115.15 -0.000462    0.74    115.89   
    45. A(C   2,C   4,H  17)          108.61 -0.001080    0.59    109.20   
    46. A(H  14,C   5,H  15)          108.86 -0.000435    0.09    108.96   
    47. A(O   6,C   5,H  15)          109.79  0.000516   -0.09    109.70   
    48. A(C   4,C   5,H  15)          111.30  0.000619    0.01    111.30   
    49. A(O   6,C   5,H  14)          109.13  0.000904   -0.32    108.81   
    50. A(C   4,C   5,H  14)          111.91  0.000187    0.16    112.07   
    51. A(C   4,C   5,O   6)          105.80 -0.001777    0.13    105.93   
    52. A(C   1,O   6,C   5)          111.85  0.001226   -0.24    111.61   
    53. D(C   2,C   1,C   0,H   9)   -176.92  0.000181    0.25   -176.67   
    54. D(C   2,C   1,C   0,H   8)    -58.38  0.000146    0.15    -58.23   
    55. D(O   6,C   1,C   0,H   7)   -175.19 -0.000193    0.73   -174.46   
    56. D(C   2,C   1,C   0,H   7)     63.77  0.000145    0.25     64.02   
    57. D(O   6,C   1,C   0,H   8)     62.66 -0.000192    0.63     63.29   
    58. D(O   6,C   1,C   0,H   9)    -55.88 -0.000156    0.73    -55.15   
    59. D(C   3,C   2,C   1,C   0)    -58.38 -0.000013    0.68    -57.70   
    60. D(C   4,C   2,C   1,C   0)    121.83 -0.000099    0.78    122.61   
    61. D(C   3,C   2,C   1,H  13)     59.15  0.000022    0.22     59.37   
    62. D(C   4,C   2,C   1,O   6)     -1.50 -0.000298    0.40     -1.10   
    63. D(C   3,C   2,C   1,O   6)    178.30 -0.000212    0.30    178.60   
    64. D(H  11,C   3,C   2,C   1)   -124.59  0.000331   -1.26   -125.85   
    65. D(H  10,C   3,C   2,C   1)     -1.09 -0.000205   -0.49     -1.57   
    66. D(H  11,C   3,C   2,C   4)     55.18  0.000430   -1.37     53.81   
    67. D(H  10,C   3,C   2,C   4)    178.68 -0.000106   -0.59    178.09   
    68. D(H  12,C   3,C   2,C   1)    122.57 -0.000128   -0.15    122.42   
    69. D(H  17,C   4,C   2,C   1)    128.23 -0.000365    1.84    130.07   
    70. D(H  16,C   4,C   2,C   3)     61.74 -0.000175    0.75     62.49   
    71. D(H  16,C   4,C   2,C   1)   -118.47 -0.000089    0.66   -117.81   
    72. D(C   5,C   4,C   2,C   3)   -175.28  0.000237    0.78   -174.50   
    73. D(C   5,C   4,C   2,C   1)      4.51  0.000323    0.69      5.21   
    74. D(H  14,C   5,C   4,H  16)     -6.52  0.000300   -1.69     -8.21   
    75. D(H  14,C   5,C   4,C   2)   -124.57 -0.000236   -1.33   -125.90   
    76. D(O   6,C   5,C   4,H  17)   -125.27  0.000940   -2.65   -127.93   
    77. D(O   6,C   5,C   4,H  16)    112.22  0.000403   -1.90    110.32   
    78. D(H  14,C   5,C   4,H  17)    115.98  0.000837   -2.43    113.55   
    79. D(O   6,C   5,C   4,C   2)     -5.83 -0.000133   -1.54     -7.37   
    80. D(C   1,O   6,C   5,C   4)      5.24 -0.000029    1.88      7.11   
    81. D(C   5,O   6,C   1,H  13)    112.51  0.000347   -1.87    110.64   
    82. D(C   5,O   6,C   1,C   2)     -2.50  0.000119   -1.41     -3.91   
    83. D(C   5,O   6,C   1,C   0)   -126.46  0.000686   -2.02   -128.48   
    84. D(C   1,O   6,C   5,H  15)   -114.95 -0.000010    1.84   -113.11   
    85. D(C   1,O   6,C   5,H  14)    125.81 -0.000337    1.97    127.78   
    ----------------------------------------------------------------------------

Geometry step timings:
Preparation and reading OPT file:      0.001 s (16.842 %)
Internal coordinates            :      0.000 s ( 0.828 %)
B/P matrices and projection     :      0.001 s (23.896 %)
Hessian update/contruction      :      0.000 s (11.496 %)
Making the step                 :      0.001 s (18.047 %)
Converting the step to Cartesian:      0.000 s ( 2.535 %)
Storing new data                :      0.000 s ( 0.879 %)
Checking convergence            :      0.000 s ( 0.351 %)
Final printing                  :      0.001 s (25.050 %)
Total time                      :      0.004 s

Time for energy+gradient        :     20.995 s
Time for complete geometry iter :     21.190 s

         *************************************************************
         *                GEOMETRY OPTIMIZATION CYCLE   5            *
         *************************************************************
---------------------------------
CARTESIAN COORDINATES (ANGSTROEM)
---------------------------------
  C      1.041131   -0.002756    0.151475
  C      2.364443    0.105650   -0.633923
  C      3.192844    1.235946   -0.206664
  C      2.771367    2.625099   -0.213373
  C      4.499873    0.741350    0.215642
  C      4.479083   -0.760720   -0.102233
  O      3.135226   -1.058263   -0.508829
  H      0.400707    0.868428   -0.029111
  H      1.255513   -0.102432    1.222808
  H      0.534849   -0.907313   -0.204297
  H      1.760269    2.782515   -0.599297
  H      3.517579    3.201961   -0.789676
  H      2.871926    3.010405    0.819041
  H      2.111988    0.325277   -1.698884
  H      4.726948   -1.371428    0.774994
  H      5.175477   -1.006228   -0.916568
  H      4.614976    0.995882    1.288767
  H      5.290320    1.329462   -0.285508

----------------------------
CARTESIAN COORDINATES (A.U.)
----------------------------
  NO LB      ZA    FRAG     MASS         X           Y           Z
   0 C     6.0000    0    12.011    1.967452   -0.005209    0.286247
   1 C     6.0000    0    12.011    4.468149    0.199650   -1.197940
   2 C     6.0000    0    12.011    6.033601    2.335599   -0.390538
   3 C     6.0000    0    12.011    5.237125    4.960718   -0.403216
   4 C     6.0000    0    12.011    8.503528    1.400949    0.407505
   5 C     6.0000    0    12.011    8.464240   -1.437552   -0.193192
   6 O     8.0000    0    15.999    5.924718   -1.999828   -0.961547
   7 H     1.0000    0     1.008    0.757227    1.641091   -0.055012
   8 H     1.0000    0     1.008    2.372575   -0.193568    2.310772
   9 H     1.0000    0     1.008    1.010719   -1.714573   -0.386066
  10 H     1.0000    0     1.008    3.326426    5.258191   -1.132507
  11 H     1.0000    0     1.008    6.647261    6.050830   -1.492271
  12 H     1.0000    0     1.008    5.427154    5.688842    1.547762
  13 H     1.0000    0     1.008    3.991078    0.614685   -3.210425
  14 H     1.0000    0     1.008    8.932637   -2.591623    1.464526
  15 H     1.0000    0     1.008    9.780234   -1.901496   -1.732062
  16 H     1.0000    0     1.008    8.721041    1.881945    2.435416
  17 H     1.0000    0     1.008    9.997256    2.512320   -0.539531

--------------------------------
INTERNAL COORDINATES (ANGSTROEM)
--------------------------------
 C      0   0   0     0.000000000000     0.00000000     0.00000000
 C      1   0   0     1.542645738639     0.00000000     0.00000000
 C      2   1   0     1.465048583451   113.00342150     0.00000000
 C      3   2   1     1.451700402869   124.94235363   302.30768532
 C      3   2   1     1.459894495147   109.22139816   122.59829089
 C      5   3   2     1.535477558129   105.03506040     5.21466681
 O      2   1   3     1.401588099228   111.58918220   121.52137913
 H      1   2   3     1.096228297875   111.18784731    64.01833845
 H      1   2   3     1.097109323194   109.62869156   301.76798719
 H      1   2   3     1.095955139307   106.79813966   183.33245282
 H      4   3   2     1.093634921051   114.06601459   358.43146789
 H      4   3   2     1.105317614242   107.80713557   234.14216175
 H      4   3   2     1.106549050845   107.60821881   122.41821952
 H      2   1   3     1.116293795306   107.79054753   244.76173813
 H      6   5   3     1.097236845458   112.08048210   234.11577454
 H      6   5   3     1.099263413651   111.30071327   111.81093300
 H      5   3   2     1.108887541313   107.16406163   242.19402148
 H      5   3   2     1.105365713375   109.19712270   130.09669135

---------------------------
INTERNAL COORDINATES (A.U.)
---------------------------
 C      0   0   0     0.000000000000     0.00000000     0.00000000
 C      1   0   0     2.915177967689     0.00000000     0.00000000
 C      2   1   0     2.768540595612   113.00342150     0.00000000
 C      3   2   1     2.743316189926   124.94235363   302.30768532
 C      3   2   1     2.758800780247   109.22139816   122.59829089
 C      5   3   2     2.901632069645   105.03506040     5.21466681
 O      2   1   3     2.648617660104   111.58918220   121.52137913
 H      1   2   3     2.071571263239   111.18784731    64.01833845
 H      1   2   3     2.073236159808   109.62869156   301.76798719
 H      1   2   3     2.071055068355   106.79813966   183.33245282
 H      4   3   2     2.066670491279   114.06601459   358.43146789
 H      4   3   2     2.088747581917   107.80713557   234.14216175
 H      4   3   2     2.091074659847   107.60821881   122.41821952
 H      2   1   3     2.109489558123   107.79054753   244.76173813
 H      6   5   3     2.073477141963   112.08048210   234.11577454
 H      6   5   3     2.077306800839   111.30071327   111.81093300
 H      5   3   2     2.095493766400   107.16406163   242.19402148
 H      5   3   2     2.088838476105   109.19712270   130.09669135


           ************************************************************
           *        Program running with 8 parallel MPI-processes     *
           *              working on a common directory               *
           ************************************************************
------------------------------------------------------------------------------
                   ___                                                        
                  /   \      - P O W E R E D   B Y -                         
                 /     \                                                     
                 |  |  |   _    _      __       _____    __    __             
                 |  |  |  | |  | |    /  \     |  _  \  |  |  /  |          
                  \  \/   | |  | |   /    \    | | | |  |  | /  /          
                 / \  \   | |__| |  /  /\  \   | |_| |  |  |/  /          
                |  |  |   |  __  | /  /__\  \  |    /   |      \           
                |  |  |   | |  | | |   __   |  |    \   |  |\   \          
                \     /   | |  | | |  |  |  |  | |\  \  |  | \   \       
                 \___/    |_|  |_| |__|  |__|  |_| \__\ |__|  \__/        
                                                                              
                      - O R C A' S   B I G   F R I E N D -                    
                                      &                                       
                       - I N T E G R A L  F E E D E R -                       
                                                                              
 v1 FN, 2020, v2 2021, v3 2022-2024                                           
------------------------------------------------------------------------------


----------------------
SHARK INTEGRAL PACKAGE
----------------------

Number of atoms                             ...     18
Number of basis functions                   ...    153
Number of shells                            ...     75
Maximum angular momentum                    ...      2
Integral batch strategy                     ... SHARK/LIBINT Hybrid
RI-J (if used) integral strategy            ... SPLIT-RIJ (Revised 2003 algorithm where possible)
Printlevel                                  ...      1
Contraction scheme used                     ... SEGMENTED contraction
Prescreening option                         ... SCHWARTZ
   Thresh                                   ... 1.000e-13
   Tcut                                     ... 1.000e-15
   Tpresel                                  ... 1.000e-15 
Coulomb Range Separation                    ... NOT USED
Exchange Range Separation                   ... NOT USED
Multipole approximations                    ... NOT USED
Finite Nucleus Model                        ... NOT USED
CABS basis                                  ... NOT available
Auxiliary Coulomb fitting basis             ... AVAILABLE
   # of basis functions in Aux-J            ...    464
   # of shells in Aux-J                     ...    160
   Maximum angular momentum in Aux-J        ...      4
Auxiliary J/K fitting basis                 ... NOT available
Auxiliary Correlation fitting basis         ... AVAILABLE
   # of basis functions in Aux-C            ...    490
   # of shells in Aux-C                     ...    178
   Maximum angular momentum in Aux-C        ...      3
Auxiliary 'external' fitting basis          ... NOT available

Checking pre-screening integrals            ... done (  0.0 sec) Dimension = 75
Check shell pair data                       ... done (  0.0 sec)
Shell pair information
Shell pair cut-off parameter TPreSel        ...   1.0e-15
Total number of shell pairs                 ...      2850
Shell pairs after pre-screening             ...      2814
Total number of primitive shell pairs       ...      9854
Primitive shell pairs kept                  ...      7727
          la=0 lb=0:    932 shell pairs
          la=1 lb=0:   1057 shell pairs
          la=1 lb=1:    322 shell pairs
          la=2 lb=0:    300 shell pairs
          la=2 lb=1:    175 shell pairs
          la=2 lb=2:     28 shell pairs

Calculating one electron integrals          ... done (  0.0 sec)
Calculating RI/J V-Matrix + Cholesky decomp.... done (  0.0 sec)
Calculating RI/C V-Matrix + Cholesky decomp.... done (  0.0 sec)
Calculating Nuclear repulsion               ... done (  0.0 sec) ENN=    322.693849309682 Eh

Diagonalization of the overlap matrix:
Smallest eigenvalue                        ... 9.672e-04
Time for diagonalization                   ...    0.003 sec
Threshold for overlap eigenvalues          ... 1.000e-07
Number of eigenvalues below threshold      ... 0
Time for construction of square roots      ...    0.001 sec
Total time needed                          ...    0.005 sec

-------------------
DFT GRID GENERATION
-------------------

General Integration Accuracy     IntAcc      ... 4.388
Radial Grid Type                 RadialGrid  ... OptM3 with GC (2021)
Angular Grid (max. ang.)         AngularGrid ... 4 (Lebedev-302)
Angular grid pruning method      GridPruning ... 4 (adaptive)
Weight generation scheme         WeightScheme... mBecke (2022)
Basis function cutoff            BFCut       ... 1.0000e-13
Integration weight cutoff        WCut        ... 1.0000e-14
Partially contracted basis set               ... off
Rotationally invariant grid construction     ... off
Angular grids for H and He will be reduced by one unit

Total number of grid points                  ...    77328
Total number of batches                      ...     1221
Average number of points per batch           ...       63
Average number of grid points per atom       ...     4296

--------------------
COSX GRID GENERATION
--------------------

GRIDX 1
-------
General Integration Accuracy     IntAcc      ... 3.816
Radial Grid Type                 RadialGrid  ... OptM3 with GC (2021)
Angular Grid (max. ang.)         AngularGrid ... 1 (Lebedev-50)
Angular grid pruning method      GridPruning ... 4 (adaptive)
Weight generation scheme         WeightScheme... mBecke (2022)
Basis function cutoff            BFCut       ... 1.0000e-13
Integration weight cutoff        WCut        ... 1.0000e-14
Partially contracted basis set               ... on
Rotationally invariant grid construction     ... off
Angular grids for H and He will be reduced by one unit

Total number of grid points                  ...     9922
Total number of batches                      ...       91
Average number of points per batch           ...      109
Average number of grid points per atom       ...      551
UseSFitting                                  ... on

GRIDX 2
-------
General Integration Accuracy     IntAcc      ... 4.020
Radial Grid Type                 RadialGrid  ... OptM3 with GC (2021)
Angular Grid (max. ang.)         AngularGrid ... 2 (Lebedev-110)
Angular grid pruning method      GridPruning ... 4 (adaptive)
Weight generation scheme         WeightScheme... mBecke (2022)
Basis function cutoff            BFCut       ... 1.0000e-13
Integration weight cutoff        WCut        ... 1.0000e-14
Partially contracted basis set               ... on
Rotationally invariant grid construction     ... off
Angular grids for H and He will be reduced by one unit

Total number of grid points                  ...    20862
Total number of batches                      ...      173
Average number of points per batch           ...      120
Average number of grid points per atom       ...     1159
UseSFitting                                  ... on

GRIDX 3
-------
General Integration Accuracy     IntAcc      ... 4.338
Radial Grid Type                 RadialGrid  ... OptM3 with GC (2021)
Angular Grid (max. ang.)         AngularGrid ... 3 (Lebedev-194)
Angular grid pruning method      GridPruning ... 4 (adaptive)
Weight generation scheme         WeightScheme... mBecke (2022)
Basis function cutoff            BFCut       ... 1.0000e-13
Integration weight cutoff        WCut        ... 1.0000e-14
Partially contracted basis set               ... on
Rotationally invariant grid construction     ... off
Angular grids for H and He will be reduced by one unit

Total number of grid points                  ...    45536
Total number of batches                      ...      365
Average number of points per batch           ...      124
Average number of grid points per atom       ...     2530
UseSFitting                                  ... on
Initializing property integral containers    ... done (  0.0 sec)

SHARK setup successfully completed in   0.7 seconds

Maximum memory used throughout the entire STARTUP-calculation: 22.2 MB


           ************************************************************
           *        Program running with 8 parallel MPI-processes     *
           *              working on a common directory               *
           ************************************************************
Occupation numbers will be reassigned to an Aufbau configuration
             **** ENERGY FILE WAS UPDATED (calc.en.tmp) ****
Finished Guess after   0.1 sec
Maximum memory used throughout the entire GUESS-calculation: 9.3 MB


           ************************************************************
           *        Program running with 8 parallel MPI-processes     *
           *              working on a common directory               *
           ************************************************************
--------------------
CPCM SOLVATION MODEL
--------------------
CPCM parameters:
  Epsilon                                         ...      16.7000
  Refrac                                          ...       1.2750
  Rsolv                                           ...       1.3000
  Surface type                                    ... GAUSSIAN VDW
  Discretization scheme                           ... Constant charge density
    Threshold for H atoms                         ...       5.0000 (charges/Ang^2)
    Threshold for non-H atoms                     ...       5.0000 (charges/Ang^2)
  Epsilon function type                           ...         CPCM
Solvent:                                          ... CUSTOM
Radii:
  Scheme                                          ... Element-dependent radii
  Radius for C  used is    3.8550 Bohr (=   2.0400 Ang.)
  Radius for O  used is    3.4469 Bohr (=   1.8240 Ang.)
  Radius for H  used is    2.4944 Bohr (=   1.3200 Ang.)
Calculating surface                               ...        done! (  0.0s)
Cavity surface points                             ...         1552
Cavity Volume                                     ...     937.3022
Cavity Surface-area                               ...     546.6775
Calculating surface distance matrix               ...        done! (  0.0s)
Performing Cholesky decomposition & store         ...        done! (  0.1s)
Overall time for CPCM initialization              ...                 0.1s

----------------------------------------D-I-I-S--------------------------------------------
Iteration    Energy (Eh)           Delta-E    RMSDP     MaxDP     DIISErr   Damp  Time(sec)
-------------------------------------------------------------------------------------------
               ***  Starting incremental Fock matrix formation  ***
    1    -309.3567544905439490     0.00e+00  9.18e-05  1.54e-03  1.12e-02  0.700   0.7
    2    -309.3568932541635377    -1.39e-04  8.46e-05  1.48e-03  9.05e-03  0.700   0.5
                               ***Turning on AO-DIIS***
    3    -309.3570074577237392    -1.14e-04  7.64e-05  1.38e-03  7.06e-03  0.700   0.5
    4    -309.3570963975353152    -8.89e-05  2.02e-04  3.66e-03  5.20e-03  0.000   0.5
                              *** Initializing SOSCF ***
---------------------------------------S-O-S-C-F--------------------------------------
Iteration    Energy (Eh)           Delta-E    RMSDP     MaxDP     MaxGrad    Time(sec)
--------------------------------------------------------------------------------------
    5    -309.3573442207539301    -2.48e-04  2.05e-05  2.90e-04  3.67e-04     0.5
               *** Restarting incremental Fock matrix formation ***
    6    -309.3573443243742531    -1.04e-07  1.52e-05  2.39e-04  1.80e-04     0.8
    7    -309.3573450584646025    -7.34e-07  1.15e-05  2.33e-04  7.06e-05     0.6
    8    -309.3573452283095548    -1.70e-07  2.58e-06  5.60e-05  1.85e-05     0.6
    9    -309.3573452389301792    -1.06e-08  1.05e-06  2.44e-05  1.29e-05     0.6
   10    -309.3573452411364997    -2.21e-09  2.80e-07  5.53e-06  1.24e-06     0.6
   11    -309.3573452412294955    -9.30e-11  1.18e-07  2.64e-06  9.32e-07     0.5
                 **** Energy Check signals convergence ****

               *****************************************************
               *                     SUCCESS                       *
               *           SCF CONVERGED AFTER  11 CYCLES          *
               *****************************************************

Recomputing exchange energy using gridx3       ... done (    0.908 sec)
Old exchange energy                            :    -22.766380681 Eh
New exchange energy                            :    -22.766362212 Eh
Exchange energy change after final integration :      0.000018470 Eh
Total energy after final integration           :   -309.357326771 Eh
             **** ENERGY FILE WAS UPDATED (calc.en.tmp) ****

----------------
TOTAL SCF ENERGY
----------------

Total Energy       :       -309.35732677146962 Eh           -8418.04083 eV

Components:
Nuclear Repulsion  :        322.69384930968181 Eh            8780.94605 eV
Electronic Energy  :       -631.95750810758204 Eh          -17196.43805 eV
One Electron Energy:      -1046.42474709126714 Eh          -28474.66499 eV
Two Electron Energy:        414.46723898368504 Eh           11278.22695 eV
CPCM Dielectric    :         -0.09368644332923 Eh              -2.54934 eV

Virial components:
Potential Energy   :       -615.97568575447247 Eh          -16761.55055 eV
Kinetic Energy     :        306.61835898300285 Eh            8343.50972 eV
Virial Ratio       :          2.00893282384509

DFT components:
N(Alpha)           :       26.999988267080 electrons
N(Beta)            :       26.999988267080 electrons
N(Total)           :       53.999976534159 electrons
E(X)               :      -20.204572159679 Eh       
E(C)               :       -1.305116001600 Eh       
E(XC)              :      -21.509688161279 Eh       

CPCM Solvation Model Properties:
Surface-charge          :         -1.01456872518725
Corrected charge        :         -1.00000000000000
Outlying charge corr.   :          0.00001565071358 Eh               0.00043 eV
Free-energy (cav+disp)  :  This term is not implemented in the current solvation scheme

---------------
SCF CONVERGENCE
---------------

  Last Energy change         ...    9.2996e-11  Tolerance :   1.0000e-10
  Last MAX-Density change    ...    2.6368e-06  Tolerance :   1.0000e-09
  Last RMS-Density change    ...    1.1823e-07  Tolerance :   1.0000e-10
  Last DIIS Error            ...    3.6747e-04  Tolerance :   1.0000e-09
  Last Orbital Gradient      ...    9.3192e-07  Tolerance :   2.0000e-07
  Last Orbital Rotation      ...    2.0599e-06  Tolerance :   2.0000e-07


Total SCF time: 0 days 0 hours 0 min 7 sec 
Finished LeanSCF after   7.6 sec

Maximum memory used throughout the entire LEANSCF-calculation: 17.7 MB


           ************************************************************
           *        Program running with 8 parallel MPI-processes     *
           *              working on a common directory               *
           ************************************************************

------------------------------------------------------------------------------
                                ORCA  MP2 
------------------------------------------------------------------------------

Freezing NCore=14 chemical core electrons

----------------------
RI-MP2 ENERGY+GRADIENT
----------------------
Dimension of the orbital basis            ...  153
Dimension of the AuxC basis               ...  490
Memory devoted to MP2                     ... 8000 MB   
Data format for matrix containers         ... DOUBLE
Compression type for matrix containers    ... UNCOMPRESSED
Overall scaling of the MP2 energy         ...   2.700e-01

-----------------------
SHARK RI TRANSFORMATION
-----------------------

Number of basis functions                ...    153
Number of aux functions                  ...    490
Number of operators                      ...      1
Generation of IJK                        ... YES
Generation of IAK                        ... YES
Generation of ABK                        ... NO
Orbital Range Operator  0:    0-  26 to   27- 152

Aux basis identifier                     ...   AUXC
Contraction scheme used                  ... SEGMENTED
Do orthogonalization                     ... YES
All operator combinations                ... NO
Transpose (ia|K)                         ... NO
Integral generator used                  ... LIBINT
Starting integral generation + trafo... 
Half trafo (segmented) done. Total time =  0.1 sec. integrals=  0.0 sec trafo=  0.0 sec
Integral generation and half transformation done (  0.1 sec)

Reading or making V^(-1/2)          ... done (  0.0 sec)
Sorting IJK integrals               ... done (  0.0 sec)
Sorting IAK integrals               ... done (  0.0 sec)

SHARK RI integral transformation done. Total time =  0.1 sec.

Opening buffers                              ... done
Frozen core precalculation                   ... done

Starting loop over batches of integrals:

Operator 0  - window                       ... (  7- 26)x( 27-152)
Operator 0  - Memory available             ...  8000 MB
Operator 0  - Memory needed per MO         ...   0.5 MB
Operator 0  - Number of orbitals per batch ... 3
Operator 0  - Number of batches            ... 1

OPERATOR  0   PASS   0:  MOs     7 ...    9 +   10 ...   12 +   13 ...   15 +   16 ...   18
                            +   19 ...   21 +   22 ...   24 +   25 ...   26
  Reading integrals       ... ok
  Internal MO   9
Closing buffer GIPV ( 0.01 GB; CompressionRatio= 1.00)
Time spent in pair loops =     0.209 sec
Deleting buffers (Ka|jb) ...done

-----------------------------------------------
 RI-MP2 CORRELATION ENERGY:     -0.324900875 Eh
-----------------------------------------------


---------------------
MP2 DENSITY FORMATION
---------------------

Completing the external part of the density      ... done
Storing the unrelaxed density                    ... done

Re-sorting 3-index density container for op 0    ... done
Computing external part of the Lagrangian        ... done
Calculating the xc-kernel                        ... done
Calculating G(D)                                 ... done
Completing the Lagrangian                        ... done
Solving the Z-vector equations                   ... Using XC Grid                  ... (calc.grid_cpscf.tmp) 
Recalculating density on grid  ... (calc.grho_cpscf0.tmp) done
Calculating the xc-kernel      ... (calc.fxc_cpscf0.tmp) done

-------------------
SHARK CP-SCF DRIVER
-------------------

Dimension of the orbital basis          ...    153
Dimension of the CPSCF-problem          ...   3402
Number of operators                     ...      1
Max. number of iterations               ...    128
Convergence Tolerance                   ... 3.0e-06
Number of perturbations                 ...      1
Perturbation type                       ... REAL

----------------------------
POPLE LINEAR EQUATION SOLVER
----------------------------

  ITERATION   0:   ||err||_max =   4.0203e-02 (   0.5 sec)
  ITERATION   1:   ||err||_max =   1.0404e-02 (   0.5 sec)
  ITERATION   2:   ||err||_max =   5.5999e-03 (   0.5 sec)
  ITERATION   3:   ||err||_max =   1.0125e-03 (   0.5 sec)
  ITERATION   4:   ||err||_max =   4.5660e-04 (   0.5 sec)
  ITERATION   5:   ||err||_max =   8.9561e-05 (   0.5 sec)
  ITERATION   6:   ||err||_max =   2.4756e-05 (   0.5 sec)
  ITERATION   7:   ||err||_max =   6.4587e-06 (   0.5 sec)
  ITERATION   8:   ||err||_max =   1.2758e-06 (   0.5 sec)
done
Finalizing the relaxed density                   ... done
Transforming P to the AO basis                   ... done
Storing the relaxed density                      ... done

------------------------------------
ENERGY WEIGHTED DENSITY FINALIZATION
------------------------------------

Gathering the parts of the W-matrix              ... done
Forming the Z-density                            ... done
Transforming Z to the AO basis                   ... done
Calculating G(Z)                                 ... done
Finalizing the W-matrix                          ... done
Transforming W to the AO basis and storing       ... done

----------------------------------
MP2 DERIVATIVE INTEGRAL GENERATION
----------------------------------

Input SCF Electron Density              ... calc.scfp
Input Correlated Electron Density       ... calc.pmp2re
Input Energy Weighted Density           ... calc.wmp2.tmp

Nuclear repulsion gradient              ... done (  0.0 sec)
HCore & Overlap gradient  (SHARK)       ... done (  0.0 sec)
Two-electron RIJ gradient terms         ... done (  0.3 sec)

-----------------------------------------------------------
MP2 COSX Grid Generation
-----------------------------------------------------------

General Integration Accuracy     IntAcc      ... 4.871
Radial Grid Type                 RadialGrid  ... OptM3 with GC (2021)
Angular Grid (max. ang.)         AngularGrid ... 4 (Lebedev-302)
Angular grid pruning method      GridPruning ... 4 (adaptive)
Weight generation scheme         WeightScheme... mBecke (2022)
Basis function cutoff            BFCut       ... 1.0000e-13
Integration weight cutoff        WCut        ... 1.0000e-14
Partially contracted basis set               ... on
Rotationally invariant grid construction     ... off
Angular grids for H and He will be reduced by one unit

Total number of grid points                  ...    89343
Total number of batches                      ...      708
Average number of points per batch           ...      126
Average number of grid points per atom       ...     4964
UseSFitting                                  ... on
Two-electron COSX gradient terms        ... 
Integration Timings:
Total Time                  =     3.3 sec
Basis fcn evaluation        =     0.0 sec
Density evaluation          =     0.1 sec
A evaluation                =     2.8 sec
A derivative evaluation     =     0.0 sec
S-fit derivative evaluation =     0.0 sec
anal. over. der. evaluation =     0.0 sec
num. over. der. evaluation  =     0.2 sec
K(P) evaluation             =     0.0 sec
finalize                    =     0.0 sec

done (  3.7 sec)
CPCM gradient                           ... done (  0.3 sec)
DFT XC gradient                         ... Exchange-correlation gradient    ... done
done (  0.5 sec)
Empirical dispersion gradient           ... 
-------------------
DISPERSION GRADIENT
-------------------

   1   C   :   -0.000274423   -0.000106674    0.000025992
   2   C   :   -0.000121827   -0.000095784   -0.000075848
   3   C   :    0.000055466    0.000052167   -0.000020126
   4   C   :   -0.000009756    0.000317303   -0.000018646
   5   C   :    0.000227448   -0.000013789    0.000043956
   6   C   :    0.000175585   -0.000118023   -0.000001239
   7   O   :    0.000030304   -0.000144182   -0.000046413
   8   H   :   -0.000141349   -0.000019365    0.000013438
   9   H   :   -0.000145558   -0.000061256    0.000090227
  10   H   :   -0.000111639   -0.000059385    0.000006606
  11   H   :   -0.000041421    0.000136728   -0.000025534
  12   H   :    0.000006613    0.000132874   -0.000027835
  13   H   :   -0.000004937    0.000145173    0.000040888
  14   H   :   -0.000073144   -0.000033425   -0.000111001
  15   H   :    0.000088375   -0.000102586    0.000043584
  16   H   :    0.000099265   -0.000085739   -0.000032790
  17   H   :    0.000112075    0.000021611    0.000092596
  18   H   :    0.000128921    0.000034352    0.000002145

Difference to translation invariance:
           :   -0.0000000000    0.0000000000    0.0000000000

Difference to rotation invariance:
           :    0.0000000000    0.0000000000   -0.0000000000

Norm of the Dispersion gradient    ...    0.0007586843
RMS gradient                       ...    0.0001032439
MAX gradient                       ...    0.0003173030
done (  0.0 sec)

-------
TIMINGS
-------

Total time                :   11.677 sec
Integral trafo            :    0.104 sec (  0.9%)
FC preparation            :    0.016 sec (  0.1%)
I/O of integrals          :    0.042 sec (  0.4%)
K(i,j) operators          :    0.029 sec (  0.2%)
T(i,j) pair energies      :    0.006 sec (  0.1%)
V**(-1/2)                 :    0.058 sec (  0.5%)
Gamma(ia|P)               :    0.027 sec (  0.2%)
Gamma-Trafo               :    0.014 sec (  0.1%)
D(virtual)                :    0.002 sec (  0.0%)
D(internal)               :    0.030 sec (  0.3%)
W(virtual)                :    0.003 sec (  0.0%)
W(internal)               :    0.033 sec (  0.3%)
L(virtual)                :    0.087 sec (  0.7%)
L(internal)               :    0.005 sec (  0.0%)
XC kernel                 :    0.015 sec (  0.1%)
G(D)                      :    0.938 sec (  8.0%)
G(Z)                      :    0.924 sec (  7.9%)
Z-vector solution         :    4.198 sec ( 36.0%)
3-index derivative        :    0.121 sec (  1.0%)
2-index derivative        :    0.022 sec (  0.2%)
Fock matrix gradient      :    4.852 sec ( 41.6%)


---------------------------------------
MP2 TOTAL ENERGY:     -309.682227647 Eh
---------------------------------------

The final MP2 gradient
  0:  -0.00096112   0.00074097   0.00091004
  1:   0.00113825  -0.00146556  -0.00032355
  2:   0.00058115   0.00131046  -0.00020501
  3:  -0.00181971  -0.00100855   0.00012679
  4:  -0.00085397  -0.00191166   0.00202802
  5:   0.00100163  -0.00049384   0.00040044
  6:  -0.00052698   0.00160965  -0.00216197
  7:   0.00003633   0.00002558   0.00001374
  8:   0.00022839   0.00002451   0.00003999
  9:   0.00039081  -0.00016745  -0.00019675
 10:   0.00015486   0.00028301  -0.00015048
 11:   0.00047748  -0.00024060  -0.00000166
 12:   0.00057981   0.00014004  -0.00006934
 13:  -0.00042774  -0.00020922   0.00022013
 14:  -0.00031189   0.00004816   0.00017766
 15:  -0.00011010  -0.00040472   0.00019191
 16:   0.00106018   0.00084875  -0.00049920
 17:  -0.00062849   0.00085571  -0.00049623

-----------------------------------
NORM OF THE MP2 GRADIENT:  0.005905
-----------------------------------

Maximum memory used throughout the entire MP2-calculation: 31.0 MB


-------------------------------------------------------------------------------
                          DFT DISPERSION CORRECTION                            
                                                                               
                              DFTD3 V3.1  Rev 1                                
                          USING Becke-Johnson damping                          
-------------------------------------------------------------------------------
-------------------------   ----------------
Dispersion correction           -0.011505159
-------------------------   ----------------


-------------------------   --------------------
FINAL SINGLE POINT ENERGY      -309.693732805763
-------------------------   --------------------

------------------------------------------------------------------------------
                         ORCA GEOMETRY RELAXATION STEP
------------------------------------------------------------------------------

Reading the OPT-File                    .... done
Getting information on internals        .... done
Copying old internal coords+grads       .... done
Making the new internal coordinates     .... (2022 redundants) done
Validating the new internal coordinates .... (2022 redundants) done
Calculating the B-matrix                .... done
Calculating the G,G- and P matrices     .... done
Transforming gradient to internals      .... done
Projecting the internal gradient        .... done
Number of atoms                         ....  18
Number of internal coordinates          ....  85
Current Energy                          ....  -309.693732806 Eh
Current gradient norm                   ....     0.005905338 Eh/bohr
Maximum allowed component of the step   ....  0.300
Current trust radius                    ....  0.450
Updating the Hessian (BFGS)             .... done
Forming the augmented Hessian           .... done
Diagonalizing the augmented Hessian     .... done
Last element of RFO vector              ....  0.958314249
Lowest eigenvalues of augmented Hessian:
 -0.000421424  0.004053373  0.011403198  0.013521181  0.015358877
Length of the computed step             ....  0.298144677
The final length of the internal step   ....  0.298144677
Converting the step to Cartesian space:
 Initial RMS(Int)=    0.0323383306
Transforming coordinates:
 Iter   0:  RMS(Cart)=    0.0420318488 RMS(Int)=    0.0322757144
 Iter   5:  RMS(Cart)=    0.0000000244 RMS(Int)=    0.0000000135
done
Storing new coordinates                 .... done
The predicted energy change is          ....    -0.000229442
Previously predicted energy change      ....    -0.000148454
Actually observed energy change         ....    -0.000210804
Ratio of predicted to observed change   ....     1.419995920
New trust radius                        ....     0.450000000

                                .--------------------.
          ----------------------|Geometry convergence|-------------------------
          Item                value                   Tolerance       Converged
          ---------------------------------------------------------------------
          Energy change      -0.0002108035            0.0000002000      NO
          RMS gradient        0.0003912164            0.0000080000      NO
          MAX gradient        0.0011510546            0.0000300000      NO
          RMS step            0.0323383306            0.0001000000      NO
          MAX step            0.0982990077            0.0002000000      NO
          ........................................................
          Max(Bonds)      0.0061      Max(Angles)    1.33
          Max(Dihed)        5.63      Max(Improp)    0.00
          ---------------------------------------------------------------------

The optimization has not yet converged - more geometry cycles are needed


    ---------------------------------------------------------------------------
                         Redundant Internal Coordinates
                            (Angstroem and degrees)

        Definition                    Value    dE/dq     Step     New-Value
    ----------------------------------------------------------------------------
     1. B(C   1,C   0)                1.5426  0.000553 -0.0005    1.5421   
     2. B(C   2,C   1)                1.4650 -0.000069  0.0020    1.4670   
     3. B(C   3,C   2)                1.4517 -0.000609  0.0020    1.4537   
     4. B(C   4,C   2)                1.4599  0.000243 -0.0012    1.4586   
     5. B(C   5,C   4)                1.5355  0.000461 -0.0061    1.5294   
     6. B(O   6,C   5)                1.4352  0.000548  0.0009    1.4361   
     7. B(O   6,C   1)                1.4016 -0.001151 -0.0041    1.3974   
     8. B(H   7,C   0)                1.0962  0.000003  0.0005    1.0967   
     9. B(H   8,C   0)                1.0971  0.000048  0.0006    1.0977   
    10. B(H   9,C   0)                1.0960  0.000036  0.0007    1.0967   
    11. B(H  10,C   3)                1.0936 -0.000049  0.0003    1.0939   
    12. B(H  11,C   3)                1.1053  0.000197  0.0001    1.1055   
    13. B(H  12,C   3)                1.1065  0.000037  0.0014    1.1079   
    14. B(H  13,C   1)                1.1163 -0.000145  0.0022    1.1185   
    15. B(H  14,C   5)                1.0972  0.000061  0.0002    1.0974   
    16. B(H  15,C   5)                1.0993 -0.000137  0.0012    1.1004   
    17. B(H  16,C   4)                1.1089 -0.000154  0.0024    1.1113   
    18. B(H  17,C   4)                1.1054  0.000217 -0.0002    1.1051   
    19. A(C   1,C   0,H   9)          106.80 -0.000690   -0.24    106.55   
    20. A(H   7,C   0,H   8)          110.32  0.000145    0.19    110.51   
    21. A(H   7,C   0,H   9)          109.42  0.000316    0.20    109.63   
    22. A(H   8,C   0,H   9)          109.41  0.000298    0.09    109.50   
    23. A(C   1,C   0,H   8)          109.63 -0.000206   -0.07    109.56   
    24. A(C   1,C   0,H   7)          111.19  0.000120   -0.19    111.00   
    25. A(O   6,C   1,H  13)          111.89 -0.000055    0.37    112.26   
    26. A(C   0,C   1,O   6)          111.59  0.000438   -0.07    111.52   
    27. A(C   2,C   1,O   6)          107.68  0.000114    0.16    107.84   
    28. A(C   0,C   1,H  13)          107.79 -0.000081   -0.34    107.45   
    29. A(C   0,C   1,C   2)          113.00 -0.000654    0.77    113.78   
    30. A(C   2,C   1,H  13)          104.73  0.000210   -0.92    103.81   
    31. A(C   1,C   2,C   4)          109.22 -0.000039   -0.24    108.98   
    32. A(C   1,C   2,C   3)          124.94 -0.000294   -0.14    124.80   
    33. A(C   3,C   2,C   4)          125.84  0.000334    0.39    126.22   
    34. A(H  11,C   3,H  12)          104.09 -0.000278   -1.21    102.88   
    35. A(H  10,C   3,H  12)          111.29  0.000299    0.04    111.34   
    36. A(C   2,C   3,H  12)          107.61 -0.000030   -0.16    107.45   
    37. A(H  10,C   3,H  11)          111.41  0.000102    0.51    111.92   
    38. A(C   2,C   3,H  11)          107.81 -0.000994    0.49    108.29   
    39. A(C   2,C   3,H  10)          114.07  0.000769    0.18    114.24   
    40. A(C   2,C   4,H  16)          107.16  0.000235   -0.77    106.40   
    41. A(C   5,C   4,H  16)          115.23  0.000583   -0.03    115.20   
    42. A(C   2,C   4,C   5)          105.04 -0.000019   -0.07    104.96   
    43. A(H  16,C   4,H  17)          104.03 -0.000492   -1.33    102.70   
    44. A(C   5,C   4,H  17)          115.87  0.000480    0.94    116.81   
    45. A(C   2,C   4,H  17)          109.20 -0.000866    1.25    110.44   
    46. A(H  14,C   5,H  15)          108.96 -0.000217    0.18    109.13   
    47. A(O   6,C   5,H  15)          109.70 -0.000039   -0.06    109.63   
    48. A(C   4,C   5,H  15)          111.30  0.000449   -0.05    111.25   
    49. A(O   6,C   5,H  14)          108.82  0.000343   -0.48    108.35   
    50. A(C   4,C   5,H  14)          112.08  0.000008    0.24    112.32   
    51. A(C   4,C   5,O   6)          105.91 -0.000546    0.15    106.06   
    52. A(C   1,O   6,C   5)          111.60  0.000487   -0.45    111.15   
    53. D(C   2,C   1,C   0,H   9)   -176.67  0.000097    0.03   -176.63   
    54. D(C   2,C   1,C   0,H   8)    -58.23 -0.000052   -0.03    -58.26   
    55. D(O   6,C   1,C   0,H   7)   -174.46  0.000070    0.76   -173.70   
    56. D(C   2,C   1,C   0,H   7)     64.02  0.000070    0.05     64.07   
    57. D(O   6,C   1,C   0,H   8)     63.29 -0.000052    0.68     63.97   
    58. D(O   6,C   1,C   0,H   9)    -55.15  0.000097    0.74    -54.40   
    59. D(C   3,C   2,C   1,C   0)    -57.69 -0.000018    1.80    -55.89   
    60. D(C   4,C   2,C   1,C   0)    122.60 -0.000115    1.69    124.29   
    61. D(C   3,C   2,C   1,H  13)     59.36 -0.000322    1.24     60.61   
    62. D(C   4,C   2,C   1,O   6)     -1.10 -0.000320    1.16      0.05   
    63. D(C   3,C   2,C   1,O   6)    178.61 -0.000224    1.27    179.87   
    64. D(H  11,C   3,C   2,C   1)   -125.86 -0.000119   -2.15   -128.01   
    65. D(H  10,C   3,C   2,C   1)     -1.57 -0.000208   -1.01     -2.57   
    66. D(H  11,C   3,C   2,C   4)     53.80 -0.000008   -2.04     51.76   
    67. D(H  10,C   3,C   2,C   4)    178.09 -0.000097   -0.90    177.20   
    68. D(H  12,C   3,C   2,C   1)    122.42  0.000681   -0.93    121.49   
    69. D(H  17,C   4,C   2,C   1)    130.10  0.000325    3.24    133.33   
    70. D(H  16,C   4,C   2,C   3)     62.49 -0.000635    1.84     64.33   
    71. D(H  16,C   4,C   2,C   1)   -117.81 -0.000540    1.93   -115.87   
    72. D(C   5,C   4,C   2,C   3)   -174.49  0.000158    1.38   -173.11   
    73. D(C   5,C   4,C   2,C   1)      5.21  0.000253    1.47      6.69   
    74. D(H  14,C   5,C   4,H  16)     -8.21  0.000473   -4.21    -12.42   
    75. D(H  14,C   5,C   4,C   2)   -125.88 -0.000124   -3.23   -129.11   
    76. D(O   6,C   5,C   4,H  17)   -127.92  0.000778   -5.63   -133.56   
    77. D(O   6,C   5,C   4,H  16)    110.32  0.000555   -4.56    105.76   
    78. D(H  14,C   5,C   4,H  17)    113.54  0.000696   -5.28    108.26   
    79. D(O   6,C   5,C   4,C   2)     -7.35 -0.000042   -3.58    -10.93   
    80. D(C   1,O   6,C   5,C   4)      7.10 -0.000113    4.50     11.60   
    81. D(C   5,O   6,C   1,H  13)    110.63  0.000535   -4.37    106.26   
    82. D(C   5,O   6,C   1,C   2)     -3.94  0.000245   -3.55     -7.49   
    83. D(C   5,O   6,C   1,C   0)   -128.49  0.000701   -4.60   -133.09   
    84. D(C   1,O   6,C   5,H  15)   -113.12 -0.000310    4.50   -108.61   
    85. D(C   1,O   6,C   5,H  14)    127.77 -0.000229    4.61    132.38   
    ----------------------------------------------------------------------------

Geometry step timings:
Preparation and reading OPT file:      0.001 s (19.882 %)
Internal coordinates            :      0.000 s ( 0.833 %)
B/P matrices and projection     :      0.001 s (22.845 %)
Hessian update/contruction      :      0.000 s ( 8.839 %)
Making the step                 :      0.001 s (17.483 %)
Converting the step to Cartesian:      0.000 s ( 2.547 %)
Storing new data                :      0.000 s ( 0.833 %)
Checking convergence            :      0.000 s ( 0.465 %)
Final printing                  :      0.001 s (26.200 %)
Total time                      :      0.004 s

Time for energy+gradient        :     20.885 s
Time for complete geometry iter :     21.090 s

         *************************************************************
         *                GEOMETRY OPTIMIZATION CYCLE   6            *
         *************************************************************
---------------------------------
CARTESIAN COORDINATES (ANGSTROEM)
---------------------------------
  C      1.025292    0.003193    0.150808
  C      2.365815    0.093968   -0.606136
  C      3.198449    1.231794   -0.200492
  C      2.772502    2.621512   -0.222316
  C      4.505730    0.736996    0.216718
  C      4.486350   -0.755157   -0.117811
  O      3.124250   -1.068893   -0.446856
  H      0.390380    0.869975   -0.068987
  H      1.216374   -0.070025    1.229263
  H      0.531696   -0.912479   -0.196504
  H      1.764076    2.776042   -0.617009
  H      3.527429    3.207089   -0.778403
  H      2.866268    3.014070    0.809472
  H      2.131416    0.303461   -1.679557
  H      4.788752   -1.377715    0.733831
  H      5.135644   -0.979885   -0.977397
  H      4.603176    0.979116    1.296926
  H      5.310920    1.339773   -0.241184

----------------------------
CARTESIAN COORDINATES (A.U.)
----------------------------
  NO LB      ZA    FRAG     MASS         X           Y           Z
   0 C     6.0000    0    12.011    1.937520    0.006035    0.284987
   1 C     6.0000    0    12.011    4.470743    0.177573   -1.145430
   2 C     6.0000    0    12.011    6.044193    2.327754   -0.378876
   3 C     6.0000    0    12.011    5.239269    4.953939   -0.420116
   4 C     6.0000    0    12.011    8.514595    1.392720    0.409539
   5 C     6.0000    0    12.011    8.477973   -1.427040   -0.222631
   6 O     8.0000    0    15.999    5.903977   -2.019916   -0.844435
   7 H     1.0000    0     1.008    0.737712    1.644015   -0.130367
   8 H     1.0000    0     1.008    2.298613   -0.132328    2.322970
   9 H     1.0000    0     1.008    1.004759   -1.724335   -0.371339
  10 H     1.0000    0     1.008    3.333620    5.245960   -1.165977
  11 H     1.0000    0     1.008    6.665875    6.060520   -1.470969
  12 H     1.0000    0     1.008    5.416462    5.695766    1.529680
  13 H     1.0000    0     1.008    4.027792    0.573458   -3.173902
  14 H     1.0000    0     1.008    9.049430   -2.603504    1.386740
  15 H     1.0000    0     1.008    9.704960   -1.851715   -1.847012
  16 H     1.0000    0     1.008    8.698742    1.850262    2.450834
  17 H     1.0000    0     1.008   10.036185    2.531805   -0.455773

--------------------------------
INTERNAL COORDINATES (ANGSTROEM)
--------------------------------
 C      0   0   0     0.000000000000     0.00000000     0.00000000
 C      1   0   0     1.542143652496     0.00000000     0.00000000
 C      2   1   0     1.467131861155   113.78254649     0.00000000
 C      3   2   1     1.453692515100   124.81807819   304.11228718
 C      3   2   1     1.458722987089   108.94249580   124.30068136
 C      5   3   2     1.529315416163   104.89434271     6.70705728
 O      2   1   3     1.397440168548   111.52133480   122.21113074
 H      1   2   3     1.096691916348   110.99880680    64.07507886
 H      1   2   3     1.097696179575   109.56304765   301.75012180
 H      1   2   3     1.096685280527   106.55514033   183.37775105
 H      4   3   2     1.093885688432   114.24169205   357.42798407
 H      4   3   2     1.105463388070   108.29160894   231.98160050
 H      4   3   2     1.107916782090   107.45449460   121.48671956
 H      2   1   3     1.118509614194   107.45230884   245.64765929
 H      6   5   3     1.097415146412   112.34990012   230.90895349
 H      6   5   3     1.100441797633   111.26267743   108.20841991
 H      5   3   2     1.111290169565   106.42097799   244.14020049
 H      5   3   2     1.105146056536   110.45235135   133.36364734

---------------------------
INTERNAL COORDINATES (A.U.)
---------------------------
 C      0   0   0     0.000000000000     0.00000000     0.00000000
 C      1   0   0     2.914229162383     0.00000000     0.00000000
 C      2   1   0     2.772477419933   113.78254649     0.00000000
 C      3   2   1     2.747080736471   124.81807819   304.11228718
 C      3   2   1     2.756586950854   108.94249580   124.30068136
 C      5   3   2     2.889987308931   104.89434271     6.70705728
 O      2   1   3     2.640779207096   111.52133480   122.21113074
 H      1   2   3     2.072447375183   110.99880680    64.07507886
 H      1   2   3     2.074345157648   109.56304765   301.75012180
 H      1   2   3     2.072434835299   106.55514033   183.37775105
 H      4   3   2     2.067144372952   114.24169205   357.42798407
 H      4   3   2     2.089023054529   108.29160894   231.98160050
 H      4   3   2     2.093659297326   107.45449460   121.48671956
 H      2   1   3     2.113676848985   107.45230884   245.64765929
 H      6   5   3     2.073814081936   112.34990012   230.90895349
 H      6   5   3     2.079533623847   111.26267743   108.20841991
 H      5   3   2     2.100034075796   106.42097799   244.14020049
 H      5   3   2     2.088423384837   110.45235135   133.36364734


           ************************************************************
           *        Program running with 8 parallel MPI-processes     *
           *              working on a common directory               *
           ************************************************************
------------------------------------------------------------------------------
                   ___                                                        
                  /   \      - P O W E R E D   B Y -                         
                 /     \                                                     
                 |  |  |   _    _      __       _____    __    __             
                 |  |  |  | |  | |    /  \     |  _  \  |  |  /  |          
                  \  \/   | |  | |   /    \    | | | |  |  | /  /          
                 / \  \   | |__| |  /  /\  \   | |_| |  |  |/  /          
                |  |  |   |  __  | /  /__\  \  |    /   |      \           
                |  |  |   | |  | | |   __   |  |    \   |  |\   \          
                \     /   | |  | | |  |  |  |  | |\  \  |  | \   \       
                 \___/    |_|  |_| |__|  |__|  |_| \__\ |__|  \__/        
                                                                              
                      - O R C A' S   B I G   F R I E N D -                    
                                      &                                       
                       - I N T E G R A L  F E E D E R -                       
                                                                              
 v1 FN, 2020, v2 2021, v3 2022-2024                                           
------------------------------------------------------------------------------


----------------------
SHARK INTEGRAL PACKAGE
----------------------

Number of atoms                             ...     18
Number of basis functions                   ...    153
Number of shells                            ...     75
Maximum angular momentum                    ...      2
Integral batch strategy                     ... SHARK/LIBINT Hybrid
RI-J (if used) integral strategy            ... SPLIT-RIJ (Revised 2003 algorithm where possible)
Printlevel                                  ...      1
Contraction scheme used                     ... SEGMENTED contraction
Prescreening option                         ... SCHWARTZ
   Thresh                                   ... 1.000e-13
   Tcut                                     ... 1.000e-15
   Tpresel                                  ... 1.000e-15 
Coulomb Range Separation                    ... NOT USED
Exchange Range Separation                   ... NOT USED
Multipole approximations                    ... NOT USED
Finite Nucleus Model                        ... NOT USED
CABS basis                                  ... NOT available
Auxiliary Coulomb fitting basis             ... AVAILABLE
   # of basis functions in Aux-J            ...    464
   # of shells in Aux-J                     ...    160
   Maximum angular momentum in Aux-J        ...      4
Auxiliary J/K fitting basis                 ... NOT available
Auxiliary Correlation fitting basis         ... AVAILABLE
   # of basis functions in Aux-C            ...    490
   # of shells in Aux-C                     ...    178
   Maximum angular momentum in Aux-C        ...      3
Auxiliary 'external' fitting basis          ... NOT available

Checking pre-screening integrals            ... done (  0.0 sec) Dimension = 75
Check shell pair data                       ... done (  0.0 sec)
Shell pair information
Shell pair cut-off parameter TPreSel        ...   1.0e-15
Total number of shell pairs                 ...      2850
Shell pairs after pre-screening             ...      2815
Total number of primitive shell pairs       ...      9854
Primitive shell pairs kept                  ...      7727
          la=0 lb=0:    932 shell pairs
          la=1 lb=0:   1057 shell pairs
          la=1 lb=1:    323 shell pairs
          la=2 lb=0:    300 shell pairs
          la=2 lb=1:    175 shell pairs
          la=2 lb=2:     28 shell pairs

Calculating one electron integrals          ... done (  0.0 sec)
Calculating RI/J V-Matrix + Cholesky decomp.... done (  0.0 sec)
Calculating RI/C V-Matrix + Cholesky decomp.... done (  0.0 sec)
Calculating Nuclear repulsion               ... done (  0.0 sec) ENN=    322.693258166903 Eh

Diagonalization of the overlap matrix:
Smallest eigenvalue                        ... 9.732e-04
Time for diagonalization                   ...    0.002 sec
Threshold for overlap eigenvalues          ... 1.000e-07
Number of eigenvalues below threshold      ... 0
Time for construction of square roots      ...    0.001 sec
Total time needed                          ...    0.005 sec

-------------------
DFT GRID GENERATION
-------------------

General Integration Accuracy     IntAcc      ... 4.388
Radial Grid Type                 RadialGrid  ... OptM3 with GC (2021)
Angular Grid (max. ang.)         AngularGrid ... 4 (Lebedev-302)
Angular grid pruning method      GridPruning ... 4 (adaptive)
Weight generation scheme         WeightScheme... mBecke (2022)
Basis function cutoff            BFCut       ... 1.0000e-13
Integration weight cutoff        WCut        ... 1.0000e-14
Partially contracted basis set               ... off
Rotationally invariant grid construction     ... off
Angular grids for H and He will be reduced by one unit

Total number of grid points                  ...    77319
Total number of batches                      ...     1219
Average number of points per batch           ...       63
Average number of grid points per atom       ...     4296

--------------------
COSX GRID GENERATION
--------------------

GRIDX 1
-------
General Integration Accuracy     IntAcc      ... 3.816
Radial Grid Type                 RadialGrid  ... OptM3 with GC (2021)
Angular Grid (max. ang.)         AngularGrid ... 1 (Lebedev-50)
Angular grid pruning method      GridPruning ... 4 (adaptive)
Weight generation scheme         WeightScheme... mBecke (2022)
Basis function cutoff            BFCut       ... 1.0000e-13
Integration weight cutoff        WCut        ... 1.0000e-14
Partially contracted basis set               ... on
Rotationally invariant grid construction     ... off
Angular grids for H and He will be reduced by one unit

Total number of grid points                  ...     9925
Total number of batches                      ...       91
Average number of points per batch           ...      109
Average number of grid points per atom       ...      551
UseSFitting                                  ... on

GRIDX 2
-------
General Integration Accuracy     IntAcc      ... 4.020
Radial Grid Type                 RadialGrid  ... OptM3 with GC (2021)
Angular Grid (max. ang.)         AngularGrid ... 2 (Lebedev-110)
Angular grid pruning method      GridPruning ... 4 (adaptive)
Weight generation scheme         WeightScheme... mBecke (2022)
Basis function cutoff            BFCut       ... 1.0000e-13
Integration weight cutoff        WCut        ... 1.0000e-14
Partially contracted basis set               ... on
Rotationally invariant grid construction     ... off
Angular grids for H and He will be reduced by one unit

Total number of grid points                  ...    20873
Total number of batches                      ...      172
Average number of points per batch           ...      121
Average number of grid points per atom       ...     1160
UseSFitting                                  ... on

GRIDX 3
-------
General Integration Accuracy     IntAcc      ... 4.338
Radial Grid Type                 RadialGrid  ... OptM3 with GC (2021)
Angular Grid (max. ang.)         AngularGrid ... 3 (Lebedev-194)
Angular grid pruning method      GridPruning ... 4 (adaptive)
Weight generation scheme         WeightScheme... mBecke (2022)
Basis function cutoff            BFCut       ... 1.0000e-13
Integration weight cutoff        WCut        ... 1.0000e-14
Partially contracted basis set               ... on
Rotationally invariant grid construction     ... off
Angular grids for H and He will be reduced by one unit

Total number of grid points                  ...    45560
Total number of batches                      ...      366
Average number of points per batch           ...      124
Average number of grid points per atom       ...     2531
UseSFitting                                  ... on
Initializing property integral containers    ... done (  0.0 sec)

SHARK setup successfully completed in   0.7 seconds

Maximum memory used throughout the entire STARTUP-calculation: 22.2 MB


           ************************************************************
           *        Program running with 8 parallel MPI-processes     *
           *              working on a common directory               *
           ************************************************************
Occupation numbers will be reassigned to an Aufbau configuration
             **** ENERGY FILE WAS UPDATED (calc.en.tmp) ****
Finished Guess after   0.1 sec
Maximum memory used throughout the entire GUESS-calculation: 9.3 MB


           ************************************************************
           *        Program running with 8 parallel MPI-processes     *
           *              working on a common directory               *
           ************************************************************
--------------------
CPCM SOLVATION MODEL
--------------------
CPCM parameters:
  Epsilon                                         ...      16.7000
  Refrac                                          ...       1.2750
  Rsolv                                           ...       1.3000
  Surface type                                    ... GAUSSIAN VDW
  Discretization scheme                           ... Constant charge density
    Threshold for H atoms                         ...       5.0000 (charges/Ang^2)
    Threshold for non-H atoms                     ...       5.0000 (charges/Ang^2)
  Epsilon function type                           ...         CPCM
Solvent:                                          ... CUSTOM
Radii:
  Scheme                                          ... Element-dependent radii
  Radius for C  used is    3.8550 Bohr (=   2.0400 Ang.)
  Radius for O  used is    3.4469 Bohr (=   1.8240 Ang.)
  Radius for H  used is    2.4944 Bohr (=   1.3200 Ang.)
Calculating surface                               ...        done! (  0.0s)
Cavity surface points                             ...         1540
Cavity Volume                                     ...     936.6222
Cavity Surface-area                               ...     546.3198
Calculating surface distance matrix               ...        done! (  0.0s)
Performing Cholesky decomposition & store         ...        done! (  0.1s)
Overall time for CPCM initialization              ...                 0.1s

----------------------------------------D-I-I-S--------------------------------------------
Iteration    Energy (Eh)           Delta-E    RMSDP     MaxDP     DIISErr   Damp  Time(sec)
-------------------------------------------------------------------------------------------
               ***  Starting incremental Fock matrix formation  ***
    1    -309.3546956446560330     0.00e+00  1.95e-04  3.57e-03  2.60e-02  0.700   0.7
    2    -309.3553702770893210    -6.75e-04  1.81e-04  3.39e-03  2.10e-02  0.700   0.5
                               ***Turning on AO-DIIS***
    3    -309.3559257454057274    -5.55e-04  1.64e-04  3.17e-03  1.64e-02  0.700   0.6
    4    -309.3563581933004230    -4.32e-04  4.36e-04  8.38e-03  1.21e-02  0.000   0.5
                              *** Initializing SOSCF ***
---------------------------------------S-O-S-C-F--------------------------------------
Iteration    Energy (Eh)           Delta-E    RMSDP     MaxDP     MaxGrad    Time(sec)
--------------------------------------------------------------------------------------
    5    -309.3575624772929018    -1.20e-03  4.35e-05  5.68e-04  7.80e-04     0.5
               *** Restarting incremental Fock matrix formation ***
    6    -309.3575690154995641    -6.54e-06  3.18e-05  4.87e-04  3.42e-04     0.7
    7    -309.3575719995648683    -2.98e-06  2.23e-05  4.59e-04  1.32e-04     0.6
    8    -309.3575726862772513    -6.87e-07  4.09e-06  9.01e-05  1.59e-05     0.6
    9    -309.3575727080848878    -2.18e-08  1.58e-06  2.91e-05  1.09e-05     0.6
   10    -309.3575727164343903    -8.35e-09  4.04e-07  6.09e-06  2.19e-06     0.6
   11    -309.3575727170219238    -5.88e-10  1.70e-07  3.98e-06  1.33e-06     0.6
   12    -309.3575727169188099     1.03e-10  4.61e-08  7.11e-07  3.70e-07     0.5
   13    -309.3575727169231300    -4.32e-12  1.15e-08  3.64e-07  5.18e-08     0.5
                 **** Energy Check signals convergence ****

               *****************************************************
               *                     SUCCESS                       *
               *           SCF CONVERGED AFTER  13 CYCLES          *
               *****************************************************

Recomputing exchange energy using gridx3       ... done (    0.913 sec)
Old exchange energy                            :    -22.765490739 Eh
New exchange energy                            :    -22.765478577 Eh
Exchange energy change after final integration :      0.000012162 Eh
Total energy after final integration           :   -309.357560555 Eh
             **** ENERGY FILE WAS UPDATED (calc.en.tmp) ****

----------------
TOTAL SCF ENERGY
----------------

Total Energy       :       -309.35756055462502 Eh           -8418.04719 eV

Components:
Nuclear Repulsion  :        322.69325816690338 Eh            8780.92997 eV
Electronic Energy  :       -631.95728374386863 Eh          -17196.43194 eV
One Electron Energy:      -1046.42311560357916 Eh          -28474.62060 eV
Two Electron Energy:        414.46583185971048 Eh           11278.18866 eV
CPCM Dielectric    :         -0.09354713995788 Eh              -2.54555 eV

Virial components:
Potential Energy   :       -615.97473244205025 Eh          -16761.52461 eV
Kinetic Energy     :        306.61717188742517 Eh            8343.47742 eV
Virial Ratio       :          2.00893749247745

DFT components:
N(Alpha)           :       26.999999977392 electrons
N(Beta)            :       26.999999977392 electrons
N(Total)           :       53.999999954785 electrons
E(X)               :      -20.203985455265 Eh       
E(C)               :       -1.305165823652 Eh       
E(XC)              :      -21.509151278918 Eh       

CPCM Solvation Model Properties:
Surface-charge          :         -1.01464679779299
Corrected charge        :         -1.00000000000000
Outlying charge corr.   :          0.00001581476591 Eh               0.00043 eV
Free-energy (cav+disp)  :  This term is not implemented in the current solvation scheme

---------------
SCF CONVERGENCE
---------------

  Last Energy change         ...    4.3201e-12  Tolerance :   1.0000e-10
  Last MAX-Density change    ...    3.6385e-07  Tolerance :   1.0000e-09
  Last RMS-Density change    ...    1.1486e-08  Tolerance :   1.0000e-10
  Last DIIS Error            ...    7.8018e-04  Tolerance :   1.0000e-09
  Last Orbital Gradient      ...    5.1792e-08  Tolerance :   2.0000e-07
  Last Orbital Rotation      ...    1.3117e-07  Tolerance :   2.0000e-07


Total SCF time: 0 days 0 hours 0 min 8 sec 
Finished LeanSCF after   8.9 sec

Maximum memory used throughout the entire LEANSCF-calculation: 17.8 MB


           ************************************************************
           *        Program running with 8 parallel MPI-processes     *
           *              working on a common directory               *
           ************************************************************

------------------------------------------------------------------------------
                                ORCA  MP2 
------------------------------------------------------------------------------

Freezing NCore=14 chemical core electrons

----------------------
RI-MP2 ENERGY+GRADIENT
----------------------
Dimension of the orbital basis            ...  153
Dimension of the AuxC basis               ...  490
Memory devoted to MP2                     ... 8000 MB   
Data format for matrix containers         ... DOUBLE
Compression type for matrix containers    ... UNCOMPRESSED
Overall scaling of the MP2 energy         ...   2.700e-01

-----------------------
SHARK RI TRANSFORMATION
-----------------------

Number of basis functions                ...    153
Number of aux functions                  ...    490
Number of operators                      ...      1
Generation of IJK                        ... YES
Generation of IAK                        ... YES
Generation of ABK                        ... NO
Orbital Range Operator  0:    0-  26 to   27- 152

Aux basis identifier                     ...   AUXC
Contraction scheme used                  ... SEGMENTED
Do orthogonalization                     ... YES
All operator combinations                ... NO
Transpose (ia|K)                         ... NO
Integral generator used                  ... LIBINT
Starting integral generation + trafo... 
Half trafo (segmented) done. Total time =  0.1 sec. integrals=  0.1 sec trafo=  0.0 sec
Integral generation and half transformation done (  0.1 sec)

Reading or making V^(-1/2)          ... done (  0.0 sec)
Sorting IJK integrals               ... done (  0.0 sec)
Sorting IAK integrals               ... done (  0.0 sec)

SHARK RI integral transformation done. Total time =  0.1 sec.

Opening buffers                              ... done
Frozen core precalculation                   ... done

Starting loop over batches of integrals:

Operator 0  - window                       ... (  7- 26)x( 27-152)
Operator 0  - Memory available             ...  8000 MB
Operator 0  - Memory needed per MO         ...   0.5 MB
Operator 0  - Number of orbitals per batch ... 3
Operator 0  - Number of batches            ... 1

OPERATOR  0   PASS   0:  MOs     7 ...    9 +   10 ...   12 +   13 ...   15 +   16 ...   18
                            +   19 ...   21 +   22 ...   24 +   25 ...   26
  Reading integrals       ... ok
  Internal MO   9
Closing buffer GIPV ( 0.01 GB; CompressionRatio= 1.00)
Time spent in pair loops =     0.209 sec
Deleting buffers (Ka|jb) ...done

-----------------------------------------------
 RI-MP2 CORRELATION ENERGY:     -0.325046814 Eh
-----------------------------------------------


---------------------
MP2 DENSITY FORMATION
---------------------

Completing the external part of the density      ... done
Storing the unrelaxed density                    ... done

Re-sorting 3-index density container for op 0    ... done
Computing external part of the Lagrangian        ... done
Calculating the xc-kernel                        ... done
Calculating G(D)                                 ... done
Completing the Lagrangian                        ... done
Solving the Z-vector equations                   ... Using XC Grid                  ... (calc.grid_cpscf.tmp) 
Recalculating density on grid  ... (calc.grho_cpscf0.tmp) done
Calculating the xc-kernel      ... (calc.fxc_cpscf0.tmp) done

-------------------
SHARK CP-SCF DRIVER
-------------------

Dimension of the orbital basis          ...    153
Dimension of the CPSCF-problem          ...   3402
Number of operators                     ...      1
Max. number of iterations               ...    128
Convergence Tolerance                   ... 3.0e-06
Number of perturbations                 ...      1
Perturbation type                       ... REAL

----------------------------
POPLE LINEAR EQUATION SOLVER
----------------------------

  ITERATION   0:   ||err||_max =   4.0413e-02 (   0.5 sec)
  ITERATION   1:   ||err||_max =   1.0435e-02 (   0.5 sec)
  ITERATION   2:   ||err||_max =   5.5888e-03 (   0.5 sec)
  ITERATION   3:   ||err||_max =   1.0011e-03 (   0.5 sec)
  ITERATION   4:   ||err||_max =   4.5121e-04 (   0.5 sec)
  ITERATION   5:   ||err||_max =   8.9652e-05 (   0.5 sec)
  ITERATION   6:   ||err||_max =   2.4631e-05 (   0.5 sec)
  ITERATION   7:   ||err||_max =   6.6394e-06 (   0.5 sec)
  ITERATION   8:   ||err||_max =   1.4870e-06 (   0.5 sec)
done
Finalizing the relaxed density                   ... done
Transforming P to the AO basis                   ... done
Storing the relaxed density                      ... done

------------------------------------
ENERGY WEIGHTED DENSITY FINALIZATION
------------------------------------

Gathering the parts of the W-matrix              ... done
Forming the Z-density                            ... done
Transforming Z to the AO basis                   ... done
Calculating G(Z)                                 ... done
Finalizing the W-matrix                          ... done
Transforming W to the AO basis and storing       ... done

----------------------------------
MP2 DERIVATIVE INTEGRAL GENERATION
----------------------------------

Input SCF Electron Density              ... calc.scfp
Input Correlated Electron Density       ... calc.pmp2re
Input Energy Weighted Density           ... calc.wmp2.tmp

Nuclear repulsion gradient              ... done (  0.0 sec)
HCore & Overlap gradient  (SHARK)       ... done (  0.0 sec)
Two-electron RIJ gradient terms         ... done (  0.2 sec)

-----------------------------------------------------------
MP2 COSX Grid Generation
-----------------------------------------------------------

General Integration Accuracy     IntAcc      ... 4.871
Radial Grid Type                 RadialGrid  ... OptM3 with GC (2021)
Angular Grid (max. ang.)         AngularGrid ... 4 (Lebedev-302)
Angular grid pruning method      GridPruning ... 4 (adaptive)
Weight generation scheme         WeightScheme... mBecke (2022)
Basis function cutoff            BFCut       ... 1.0000e-13
Integration weight cutoff        WCut        ... 1.0000e-14
Partially contracted basis set               ... on
Rotationally invariant grid construction     ... off
Angular grids for H and He will be reduced by one unit

Total number of grid points                  ...    89345
Total number of batches                      ...      710
Average number of points per batch           ...      125
Average number of grid points per atom       ...     4964
UseSFitting                                  ... on
Two-electron COSX gradient terms        ... 
Integration Timings:
Total Time                  =     3.3 sec
Basis fcn evaluation        =     0.0 sec
Density evaluation          =     0.1 sec
A evaluation                =     2.8 sec
A derivative evaluation     =     0.0 sec
S-fit derivative evaluation =     0.0 sec
anal. over. der. evaluation =     0.0 sec
num. over. der. evaluation  =     0.2 sec
K(P) evaluation             =     0.0 sec
finalize                    =     0.0 sec

done (  3.8 sec)
CPCM gradient                           ... done (  0.3 sec)
DFT XC gradient                         ... Exchange-correlation gradient    ... done
done (  0.5 sec)
Empirical dispersion gradient           ... 
-------------------
DISPERSION GRADIENT
-------------------

   1   C   :   -0.000274972   -0.000107329    0.000026529
   2   C   :   -0.000120901   -0.000097105   -0.000072481
   3   C   :    0.000059610    0.000049042   -0.000018770
   4   C   :   -0.000009851    0.000318005   -0.000020373
   5   C   :    0.000226457   -0.000015079    0.000044860
   6   C   :    0.000171843   -0.000114816   -0.000002584
   7   O   :    0.000029804   -0.000144595   -0.000041605
   8   H   :   -0.000141040   -0.000019052    0.000011019
   9   H   :   -0.000144704   -0.000059803    0.000089475
  10   H   :   -0.000110747   -0.000058966    0.000006609
  11   H   :   -0.000040963    0.000136650   -0.000026970
  12   H   :    0.000006356    0.000132970   -0.000027895
  13   H   :   -0.000005265    0.000145546    0.000039684
  14   H   :   -0.000072374   -0.000034214   -0.000108696
  15   H   :    0.000087492   -0.000101012    0.000040662
  16   H   :    0.000098692   -0.000085406   -0.000036170
  17   H   :    0.000111294    0.000020536    0.000092336
  18   H   :    0.000129267    0.000034628    0.000004368

Difference to translation invariance:
           :    0.0000000000   -0.0000000000    0.0000000000

Difference to rotation invariance:
           :   -0.0000000000    0.0000000000   -0.0000000000

Norm of the Dispersion gradient    ...    0.0007558038
RMS gradient                       ...    0.0001028519
MAX gradient                       ...    0.0003180053
done (  0.0 sec)

-------
TIMINGS
-------

Total time                :   11.418 sec
Integral trafo            :    0.111 sec (  1.0%)
FC preparation            :    0.017 sec (  0.1%)
I/O of integrals          :    0.034 sec (  0.3%)
K(i,j) operators          :    0.029 sec (  0.3%)
T(i,j) pair energies      :    0.006 sec (  0.1%)
V**(-1/2)                 :    0.058 sec (  0.5%)
Gamma(ia|P)               :    0.028 sec (  0.2%)
Gamma-Trafo               :    0.014 sec (  0.1%)
D(virtual)                :    0.002 sec (  0.0%)
D(internal)               :    0.030 sec (  0.3%)
W(virtual)                :    0.003 sec (  0.0%)
W(internal)               :    0.033 sec (  0.3%)
L(virtual)                :    0.070 sec (  0.6%)
L(internal)               :    0.005 sec (  0.0%)
XC kernel                 :    0.014 sec (  0.1%)
G(D)                      :    0.828 sec (  7.3%)
G(Z)                      :    0.822 sec (  7.2%)
Z-vector solution         :    4.148 sec ( 36.3%)
3-index derivative        :    0.120 sec (  1.1%)
2-index derivative        :    0.022 sec (  0.2%)
Fock matrix gradient      :    4.875 sec ( 42.7%)


---------------------------------------
MP2 TOTAL ENERGY:     -309.682607369 Eh
---------------------------------------

The final MP2 gradient
  0:  -0.00191728   0.00106018   0.00150219
  1:   0.00353502  -0.00431031  -0.00036906
  2:   0.00224202   0.00018456   0.00040764
  3:  -0.00402327  -0.00101607  -0.00063750
  4:  -0.00185983  -0.00604771   0.00013735
  5:   0.00016522   0.00386661   0.00129288
  6:  -0.00244952   0.00168280  -0.00353387
  7:   0.00010339   0.00054905  -0.00034912
  8:   0.00043981  -0.00003254   0.00048863
  9:   0.00071377  -0.00082060  -0.00058478
 10:  -0.00015137   0.00030887  -0.00027579
 11:   0.00108439   0.00051499   0.00098797
 12:   0.00158911   0.00116782  -0.00015691
 13:  -0.00098736  -0.00003180   0.00024044
 14:  -0.00067507  -0.00018069   0.00079833
 15:  -0.00023985  -0.00066974  -0.00035549
 16:   0.00236944   0.00206056  -0.00044414
 17:   0.00003689   0.00170023   0.00085988

-----------------------------------
NORM OF THE MP2 GRADIENT:  0.012827
-----------------------------------

Maximum memory used throughout the entire MP2-calculation: 31.2 MB


-------------------------------------------------------------------------------
                          DFT DISPERSION CORRECTION                            
                                                                               
                              DFTD3 V3.1  Rev 1                                
                          USING Becke-Johnson damping                          
-------------------------------------------------------------------------------
-------------------------   ----------------
Dispersion correction           -0.011490351
-------------------------   ----------------


-------------------------   --------------------
FINAL SINGLE POINT ENERGY      -309.694097719492
-------------------------   --------------------

------------------------------------------------------------------------------
                         ORCA GEOMETRY RELAXATION STEP
------------------------------------------------------------------------------

Reading the OPT-File                    .... done
Getting information on internals        .... done
Copying old internal coords+grads       .... done
Making the new internal coordinates     .... (2022 redundants) done
Validating the new internal coordinates .... (2022 redundants) done
Calculating the B-matrix                .... done
Calculating the G,G- and P matrices     .... done
Transforming gradient to internals      .... done
Projecting the internal gradient        .... done
Number of atoms                         ....  18
Number of internal coordinates          ....  85
Current Energy                          ....  -309.694097719 Eh
Current gradient norm                   ....     0.012827344 Eh/bohr
Maximum allowed component of the step   ....  0.300
Current trust radius                    ....  0.450
Updating the Hessian (BFGS)             .... done
Forming the augmented Hessian           .... done
Diagonalizing the augmented Hessian     .... done
Last element of RFO vector              ....  0.803939360
Lowest eigenvalues of augmented Hessian:
 -0.001054697  0.001556171  0.011377432  0.013478797  0.015362746
Length of the computed step             ....  0.739746440
Warning: the length of the step is outside the trust region - taking restricted step instead
The input lambda is                     ....    -0.000365
   iter:   5  x=   -0.002145  g=  154.012365 f(x)=     0.008239
The output lambda is                    ....    -0.002146 (8 iterations)
The final length of the internal step   ....  0.450000000
Converting the step to Cartesian space:
 Initial RMS(Int)=    0.0488093530
Transforming coordinates:
 Iter   0:  RMS(Cart)=    0.0627754894 RMS(Int)=    0.6792751131
 Iter   5:  RMS(Cart)=    0.0000003378 RMS(Int)=    0.0000001875
done
Storing new coordinates                 .... done
The predicted energy change is          ....    -0.000563035
Previously predicted energy change      ....    -0.000229442
Actually observed energy change         ....    -0.000364914
Ratio of predicted to observed change   ....     1.590437058
New trust radius                        ....     0.300000000

                                .--------------------.
          ----------------------|Geometry convergence|-------------------------
          Item                value                   Tolerance       Converged
          ---------------------------------------------------------------------
          Energy change      -0.0003649137            0.0000002000      NO
          RMS gradient        0.0008453441            0.0000080000      NO
          MAX gradient        0.0036733684            0.0000300000      NO
          RMS step            0.0488093530            0.0001000000      NO
          MAX step            0.1436762728            0.0002000000      NO
          ........................................................
          Max(Bonds)      0.0069      Max(Angles)    1.91
          Max(Dihed)        8.23      Max(Improp)    0.00
          ---------------------------------------------------------------------

The optimization has not yet converged - more geometry cycles are needed


    ---------------------------------------------------------------------------
                         Redundant Internal Coordinates
                            (Angstroem and degrees)

        Definition                    Value    dE/dq     Step     New-Value
    ----------------------------------------------------------------------------
     1. B(C   1,C   0)                1.5421  0.000988 -0.0023    1.5398   
     2. B(C   2,C   1)                1.4671  0.001128  0.0025    1.4696   
     3. B(C   3,C   2)                1.4537  0.001384  0.0026    1.4563   
     4. B(C   4,C   2)                1.4587 -0.000100 -0.0016    1.4571   
     5. B(C   5,C   4)                1.5293 -0.001926 -0.0069    1.5225   
     6. B(O   6,C   5)                1.4360  0.000834 -0.0001    1.4358   
     7. B(O   6,C   1)                1.3974 -0.003673 -0.0028    1.3946   
     8. B(H   7,C   0)                1.0967  0.000439  0.0005    1.0972   
     9. B(H   8,C   0)                1.0977  0.000532  0.0005    1.0982   
    10. B(H   9,C   0)                1.0967  0.000567  0.0007    1.0974   
    11. B(H  10,C   3)                1.0939  0.000294  0.0004    1.0943   
    12. B(H  11,C   3)                1.1055  0.000513 -0.0003    1.1052   
    13. B(H  12,C   3)                1.1079  0.000394  0.0016    1.1095   
    14. B(H  13,C   1)                1.1185 -0.000025  0.0031    1.1216   
    15. B(H  14,C   5)                1.0974  0.000552 -0.0001    1.0974   
    16. B(H  15,C   5)                1.1004  0.000258  0.0017    1.1021   
    17. B(H  16,C   4)                1.1113  0.000248  0.0031    1.1144   
    18. B(H  17,C   4)                1.1051  0.000592 -0.0009    1.1043   
    19. A(C   1,C   0,H   9)          106.56 -0.001520   -0.04    106.52   
    20. A(H   7,C   0,H   8)          110.51  0.000488    0.14    110.65   
    21. A(H   7,C   0,H   9)          109.63  0.000921    0.11    109.73   
    22. A(H   8,C   0,H   9)          109.50  0.000593    0.06    109.56   
    23. A(C   1,C   0,H   8)          109.56 -0.000174   -0.05    109.51   
    24. A(C   1,C   0,H   7)          111.00 -0.000360   -0.23    110.77   
    25. A(O   6,C   1,H  13)          112.27  0.000263    0.39    112.66   
    26. A(C   0,C   1,O   6)          111.52  0.000182   -0.19    111.33   
    27. A(C   2,C   1,O   6)          107.81  0.000532    0.08    107.89   
    28. A(C   0,C   1,H  13)          107.45 -0.000357   -0.30    107.15   
    29. A(C   0,C   1,C   2)          113.78 -0.000723    1.22    115.00   
    30. A(C   2,C   1,H  13)          103.83  0.000089   -1.23    102.59   
    31. A(C   1,C   2,C   4)          108.94 -0.000040   -0.33    108.61   
    32. A(C   1,C   2,C   3)          124.82 -0.000764   -0.06    124.76   
    33. A(C   3,C   2,C   4)          126.24  0.000804    0.39    126.63   
    34. A(H  11,C   3,H  12)          102.88 -0.001936   -1.08    101.80   
    35. A(H  10,C   3,H  12)          111.35  0.000504   -0.18    111.17   
    36. A(C   2,C   3,H  12)          107.45  0.000698   -0.28    107.18   
    37. A(H  10,C   3,H  11)          111.91  0.000213    0.55    112.47   
    38. A(C   2,C   3,H  11)          108.29 -0.000640    0.84    109.14   
    39. A(C   2,C   3,H  10)          114.24  0.000876    0.00    114.24   
    40. A(C   2,C   4,H  16)          106.42  0.000677   -1.16    105.26   
    41. A(C   5,C   4,H  16)          115.23  0.001216   -0.41    114.83   
    42. A(C   2,C   4,C   5)          104.89 -0.001065   -0.21    104.68   
    43. A(H  16,C   4,H  17)          102.71 -0.001946   -1.14    101.57   
    44. A(C   5,C   4,H  17)          116.79  0.001480    0.98    117.77   
    45. A(C   2,C   4,H  17)          110.45 -0.000370    1.91    112.36   
    46. A(H  14,C   5,H  15)          109.13  0.000140    0.26    109.39   
    47. A(O   6,C   5,H  15)          109.64 -0.000915    0.04    109.68   
    48. A(C   4,C   5,H  15)          111.26  0.000305   -0.15    111.11   
    49. A(O   6,C   5,H  14)          108.38 -0.000421   -0.57    107.81   
    50. A(C   4,C   5,H  14)          112.35 -0.000440    0.35    112.70   
    51. A(C   4,C   5,O   6)          105.98  0.001304    0.04    106.02   
    52. A(C   1,O   6,C   5)          111.05 -0.000690   -0.77    110.27   
    53. D(C   2,C   1,C   0,H   9)   -176.62  0.000020   -0.36   -176.99   
    54. D(C   2,C   1,C   0,H   8)    -58.25 -0.000227   -0.34    -58.59   
    55. D(O   6,C   1,C   0,H   7)   -173.71  0.000338    0.51   -173.20   
    56. D(C   2,C   1,C   0,H   7)     64.08  0.000032   -0.34     63.73   
    57. D(O   6,C   1,C   0,H   8)     63.96  0.000079    0.52     64.48   
    58. D(O   6,C   1,C   0,H   9)    -54.41  0.000326    0.49    -53.92   
    59. D(C   3,C   2,C   1,C   0)    -55.89  0.000019    2.73    -53.16   
    60. D(C   4,C   2,C   1,C   0)    124.30 -0.000115    2.73    127.03   
    61. D(C   3,C   2,C   1,H  13)     60.60 -0.000712    2.24     62.84   
    62. D(C   4,C   2,C   1,O   6)      0.06 -0.000253    2.08      2.14   
    63. D(C   3,C   2,C   1,O   6)    179.87 -0.000119    2.08    181.96   
    64. D(H  11,C   3,C   2,C   1)   -128.02 -0.000608   -2.63   -130.65   
    65. D(H  10,C   3,C   2,C   1)     -2.57 -0.000196   -1.25     -3.82   
    66. D(H  11,C   3,C   2,C   4)     51.76 -0.000453   -2.62     49.14   
    67. D(H  10,C   3,C   2,C   4)    177.21 -0.000041   -1.24    175.97   
    68. D(H  12,C   3,C   2,C   1)    121.49  0.001582   -1.66    119.82   
    69. D(H  17,C   4,C   2,C   1)    133.36  0.000984    4.22    137.58   
    70. D(H  16,C   4,C   2,C   3)     64.33 -0.001231    3.19     67.52   
    71. D(H  16,C   4,C   2,C   1)   -115.86 -0.001098    3.20   -112.66   
    72. D(C   5,C   4,C   2,C   3)   -173.10 -0.000035    2.02   -171.08   
    73. D(C   5,C   4,C   2,C   1)      6.71  0.000097    2.03      8.74   
    74. D(H  14,C   5,C   4,H  16)    -12.43  0.000797   -6.64    -19.07   
    75. D(H  14,C   5,C   4,C   2)   -129.09  0.000021   -4.87   -133.96   
    76. D(O   6,C   5,C   4,H  17)   -133.55  0.000430   -8.23   -141.78   
    77. D(O   6,C   5,C   4,H  16)    105.76  0.000856   -7.11     98.65   
    78. D(H  14,C   5,C   4,H  17)    108.27  0.000372   -7.76    100.50   
    79. D(O   6,C   5,C   4,C   2)    -10.91  0.000079   -5.34    -16.24   
    80. D(C   1,O   6,C   5,C   4)     11.57 -0.000160    6.92     18.50   
    81. D(C   5,O   6,C   1,H  13)    106.25  0.001004   -6.90     99.35   
    82. D(C   5,O   6,C   1,C   2)     -7.51  0.000443   -5.67    -13.18   
    83. D(C   5,O   6,C   1,C   0)   -133.10  0.000858   -7.15   -140.25   
    84. D(C   1,O   6,C   5,H  15)   -108.61 -0.000786    7.06   -101.55   
    85. D(C   1,O   6,C   5,H  14)    132.37 -0.000176    7.05    139.42   
    ----------------------------------------------------------------------------

Geometry step timings:
Preparation and reading OPT file:      0.001 s (18.758 %)
Internal coordinates            :      0.000 s ( 0.683 %)
B/P matrices and projection     :      0.001 s (19.752 %)
Hessian update/contruction      :      0.000 s ( 7.391 %)
Making the step                 :      0.001 s (27.619 %)
Converting the step to Cartesian:      0.000 s ( 2.277 %)
Storing new data                :      0.000 s ( 0.725 %)
Checking convergence            :      0.000 s ( 0.269 %)
Final printing                  :      0.001 s (22.464 %)
Total time                      :      0.005 s

Time for energy+gradient        :     21.812 s
Time for complete geometry iter :     22.041 s

         *************************************************************
         *                GEOMETRY OPTIMIZATION CYCLE   7            *
         *************************************************************
---------------------------------
CARTESIAN COORDINATES (ANGSTROEM)
---------------------------------
  C      1.004015    0.010133    0.146780
  C      2.368985    0.079332   -0.562581
  C      3.206656    1.228021   -0.189683
  C      2.777209    2.618837   -0.233610
  C      4.515712    0.733878    0.217920
  C      4.494462   -0.745826   -0.139579
  O      3.113445   -1.079583   -0.345070
  H      0.379319    0.869604   -0.126881
  H      1.156889   -0.027183    1.233682
  H      0.524642   -0.918204   -0.188918
  H      1.771109    2.765822   -0.638119
  H      3.538364    3.216302   -0.767543
  H      2.856773    3.019240    0.798052
  H      2.167585    0.266044   -1.650047
  H      4.878299   -1.382969    0.667207
  H      5.064925   -0.940124   -1.062334
  H      4.585478    0.951122    1.308746
  H      5.340652    1.348389   -0.183656

----------------------------
CARTESIAN COORDINATES (A.U.)
----------------------------
  NO LB      ZA    FRAG     MASS         X           Y           Z
   0 C     6.0000    0    12.011    1.897313    0.019148    0.277373
   1 C     6.0000    0    12.011    4.476732    0.149917   -1.063124
   2 C     6.0000    0    12.011    6.059702    2.320624   -0.358449
   3 C     6.0000    0    12.011    5.248164    4.948885   -0.441458
   4 C     6.0000    0    12.011    8.533459    1.386829    0.411809
   5 C     6.0000    0    12.011    8.493302   -1.409407   -0.263767
   6 O     8.0000    0    15.999    5.883558   -2.040116   -0.652088
   7 H     1.0000    0     1.008    0.716809    1.643313   -0.239771
   8 H     1.0000    0     1.008    2.186204   -0.051369    2.331321
   9 H     1.0000    0     1.008    0.991431   -1.735153   -0.357004
  10 H     1.0000    0     1.008    3.346910    5.226646   -1.205870
  11 H     1.0000    0     1.008    6.686539    6.077930   -1.450446
  12 H     1.0000    0     1.008    5.398518    5.705537    1.508101
  13 H     1.0000    0     1.008    4.096142    0.502749   -3.118136
  14 H     1.0000    0     1.008    9.218649   -2.613432    1.260838
  15 H     1.0000    0     1.008    9.571320   -1.776578   -2.007520
  16 H     1.0000    0     1.008    8.665298    1.797361    2.473172
  17 H     1.0000    0     1.008   10.092369    2.548085   -0.347059

--------------------------------
INTERNAL COORDINATES (ANGSTROEM)
--------------------------------
 C      0   0   0     0.000000000000     0.00000000     0.00000000
 C      1   0   0     1.539845501811     0.00000000     0.00000000
 C      2   1   0     1.469772793372   115.05272051     0.00000000
 C      3   2   1     1.456270610517   124.79841250   306.86073847
 C      3   2   1     1.457376201793   108.53571617   127.05120091
 C      5   3   2     1.522426328644   104.55654913     8.73743868
 O      2   1   3     1.394495288232   111.34763631   123.02246275
 H      1   2   3     1.097190138232   110.76870603    63.75394008
 H      1   2   3     1.098234746543   109.51488623   301.43531342
 H      1   2   3     1.097405562529   106.51767227   183.03670759
 H      4   3   2     1.094289785312   114.24013782   356.19486245
 H      4   3   2     1.105172295056   109.13415543   229.34872959
 H      4   3   2     1.109495084589   107.18582619   119.82799578
 H      2   1   3     1.121607734005   107.15496792   246.64693834
 H      6   5   3     1.097353732965   112.75541366   226.05033971
 H      6   5   3     1.102114338370   111.14506491   102.79186999
 H      5   3   2     1.114434724295   105.30118837   247.32995127
 H      5   3   2     1.104269617754   112.37236434   137.59725891

---------------------------
INTERNAL COORDINATES (A.U.)
---------------------------
 C      0   0   0     0.000000000000     0.00000000     0.00000000
 C      1   0   0     2.909886286974     0.00000000     0.00000000
 C      2   1   0     2.777468058562   115.05272051     0.00000000
 C      3   2   1     2.751952630756   124.79841250   306.86073847
 C      3   2   1     2.754041895483   108.53571617   127.05120091
 C      5   3   2     2.876968820208   104.55654913     8.73743868
 O      2   1   3     2.635214189802   111.34763631   123.02246275
 H      1   2   3     2.073388878097   110.76870603    63.75394008
 H      1   2   3     2.075362901722   109.51488623   301.43531342
 H      1   2   3     2.073795971021   106.51767227   183.03670759
 H      4   3   2     2.067908005387   114.24013782   356.19486245
 H      4   3   2     2.088472968453   109.13415543   229.34872959
 H      4   3   2     2.096641856806   107.18582619   119.82799578
 H      2   1   3     2.119531446957   107.15496792   246.64693834
 H      6   5   3     2.073698027341   112.75541366   226.05033971
 H      6   5   3     2.082694267787   111.14506491   102.79186999
 H      5   3   2     2.105976423050   105.30118837   247.32995127
 H      5   3   2     2.086767155564   112.37236434   137.59725891


           ************************************************************
           *        Program running with 8 parallel MPI-processes     *
           *              working on a common directory               *
           ************************************************************
------------------------------------------------------------------------------
                   ___                                                        
                  /   \      - P O W E R E D   B Y -                         
                 /     \                                                     
                 |  |  |   _    _      __       _____    __    __             
                 |  |  |  | |  | |    /  \     |  _  \  |  |  /  |          
                  \  \/   | |  | |   /    \    | | | |  |  | /  /          
                 / \  \   | |__| |  /  /\  \   | |_| |  |  |/  /          
                |  |  |   |  __  | /  /__\  \  |    /   |      \           
                |  |  |   | |  | | |   __   |  |    \   |  |\   \          
                \     /   | |  | | |  |  |  |  | |\  \  |  | \   \       
                 \___/    |_|  |_| |__|  |__|  |_| \__\ |__|  \__/        
                                                                              
                      - O R C A' S   B I G   F R I E N D -                    
                                      &                                       
                       - I N T E G R A L  F E E D E R -                       
                                                                              
 v1 FN, 2020, v2 2021, v3 2022-2024                                           
------------------------------------------------------------------------------


----------------------
SHARK INTEGRAL PACKAGE
----------------------

Number of atoms                             ...     18
Number of basis functions                   ...    153
Number of shells                            ...     75
Maximum angular momentum                    ...      2
Integral batch strategy                     ... SHARK/LIBINT Hybrid
RI-J (if used) integral strategy            ... SPLIT-RIJ (Revised 2003 algorithm where possible)
Printlevel                                  ...      1
Contraction scheme used                     ... SEGMENTED contraction
Prescreening option                         ... SCHWARTZ
   Thresh                                   ... 1.000e-13
   Tcut                                     ... 1.000e-15
   Tpresel                                  ... 1.000e-15 
Coulomb Range Separation                    ... NOT USED
Exchange Range Separation                   ... NOT USED
Multipole approximations                    ... NOT USED
Finite Nucleus Model                        ... NOT USED
CABS basis                                  ... NOT available
Auxiliary Coulomb fitting basis             ... AVAILABLE
   # of basis functions in Aux-J            ...    464
   # of shells in Aux-J                     ...    160
   Maximum angular momentum in Aux-J        ...      4
Auxiliary J/K fitting basis                 ... NOT available
Auxiliary Correlation fitting basis         ... AVAILABLE
   # of basis functions in Aux-C            ...    490
   # of shells in Aux-C                     ...    178
   Maximum angular momentum in Aux-C        ...      3
Auxiliary 'external' fitting basis          ... NOT available

Checking pre-screening integrals            ... done (  0.0 sec) Dimension = 75
Check shell pair data                       ... done (  0.0 sec)
Shell pair information
Shell pair cut-off parameter TPreSel        ...   1.0e-15
Total number of shell pairs                 ...      2850
Shell pairs after pre-screening             ...      2815
Total number of primitive shell pairs       ...      9854
Primitive shell pairs kept                  ...      7727
          la=0 lb=0:    932 shell pairs
          la=1 lb=0:   1057 shell pairs
          la=1 lb=1:    323 shell pairs
          la=2 lb=0:    300 shell pairs
          la=2 lb=1:    175 shell pairs
          la=2 lb=2:     28 shell pairs

Calculating one electron integrals          ... done (  0.0 sec)
Calculating RI/J V-Matrix + Cholesky decomp.... done (  0.0 sec)
Calculating RI/C V-Matrix + Cholesky decomp.... done (  0.0 sec)
Calculating Nuclear repulsion               ... done (  0.0 sec) ENN=    322.740532446037 Eh

Diagonalization of the overlap matrix:
Smallest eigenvalue                        ... 9.693e-04
Time for diagonalization                   ...    0.003 sec
Threshold for overlap eigenvalues          ... 1.000e-07
Number of eigenvalues below threshold      ... 0
Time for construction of square roots      ...    0.001 sec
Total time needed                          ...    0.005 sec

-------------------
DFT GRID GENERATION
-------------------

General Integration Accuracy     IntAcc      ... 4.388
Radial Grid Type                 RadialGrid  ... OptM3 with GC (2021)
Angular Grid (max. ang.)         AngularGrid ... 4 (Lebedev-302)
Angular grid pruning method      GridPruning ... 4 (adaptive)
Weight generation scheme         WeightScheme... mBecke (2022)
Basis function cutoff            BFCut       ... 1.0000e-13
Integration weight cutoff        WCut        ... 1.0000e-14
Partially contracted basis set               ... off
Rotationally invariant grid construction     ... off
Angular grids for H and He will be reduced by one unit

Total number of grid points                  ...    77324
Total number of batches                      ...     1219
Average number of points per batch           ...       63
Average number of grid points per atom       ...     4296

--------------------
COSX GRID GENERATION
--------------------

GRIDX 1
-------
General Integration Accuracy     IntAcc      ... 3.816
Radial Grid Type                 RadialGrid  ... OptM3 with GC (2021)
Angular Grid (max. ang.)         AngularGrid ... 1 (Lebedev-50)
Angular grid pruning method      GridPruning ... 4 (adaptive)
Weight generation scheme         WeightScheme... mBecke (2022)
Basis function cutoff            BFCut       ... 1.0000e-13
Integration weight cutoff        WCut        ... 1.0000e-14
Partially contracted basis set               ... on
Rotationally invariant grid construction     ... off
Angular grids for H and He will be reduced by one unit

Total number of grid points                  ...     9933
Total number of batches                      ...       90
Average number of points per batch           ...      110
Average number of grid points per atom       ...      552
UseSFitting                                  ... on

GRIDX 2
-------
General Integration Accuracy     IntAcc      ... 4.020
Radial Grid Type                 RadialGrid  ... OptM3 with GC (2021)
Angular Grid (max. ang.)         AngularGrid ... 2 (Lebedev-110)
Angular grid pruning method      GridPruning ... 4 (adaptive)
Weight generation scheme         WeightScheme... mBecke (2022)
Basis function cutoff            BFCut       ... 1.0000e-13
Integration weight cutoff        WCut        ... 1.0000e-14
Partially contracted basis set               ... on
Rotationally invariant grid construction     ... off
Angular grids for H and He will be reduced by one unit

Total number of grid points                  ...    20885
Total number of batches                      ...      172
Average number of points per batch           ...      121
Average number of grid points per atom       ...     1160
UseSFitting                                  ... on

GRIDX 3
-------
General Integration Accuracy     IntAcc      ... 4.338
Radial Grid Type                 RadialGrid  ... OptM3 with GC (2021)
Angular Grid (max. ang.)         AngularGrid ... 3 (Lebedev-194)
Angular grid pruning method      GridPruning ... 4 (adaptive)
Weight generation scheme         WeightScheme... mBecke (2022)
Basis function cutoff            BFCut       ... 1.0000e-13
Integration weight cutoff        WCut        ... 1.0000e-14
Partially contracted basis set               ... on
Rotationally invariant grid construction     ... off
Angular grids for H and He will be reduced by one unit

Total number of grid points                  ...    45563
Total number of batches                      ...      368
Average number of points per batch           ...      123
Average number of grid points per atom       ...     2531
UseSFitting                                  ... on
Initializing property integral containers    ... done (  0.0 sec)

SHARK setup successfully completed in   0.7 seconds

Maximum memory used throughout the entire STARTUP-calculation: 22.2 MB


           ************************************************************
           *        Program running with 8 parallel MPI-processes     *
           *              working on a common directory               *
           ************************************************************
Occupation numbers will be reassigned to an Aufbau configuration
             **** ENERGY FILE WAS UPDATED (calc.en.tmp) ****
Finished Guess after   0.1 sec
Maximum memory used throughout the entire GUESS-calculation: 9.3 MB


           ************************************************************
           *        Program running with 8 parallel MPI-processes     *
           *              working on a common directory               *
           ************************************************************
--------------------
CPCM SOLVATION MODEL
--------------------
CPCM parameters:
  Epsilon                                         ...      16.7000
  Refrac                                          ...       1.2750
  Rsolv                                           ...       1.3000
  Surface type                                    ... GAUSSIAN VDW
  Discretization scheme                           ... Constant charge density
    Threshold for H atoms                         ...       5.0000 (charges/Ang^2)
    Threshold for non-H atoms                     ...       5.0000 (charges/Ang^2)
  Epsilon function type                           ...         CPCM
Solvent:                                          ... CUSTOM
Radii:
  Scheme                                          ... Element-dependent radii
  Radius for C  used is    3.8550 Bohr (=   2.0400 Ang.)
  Radius for O  used is    3.4469 Bohr (=   1.8240 Ang.)
  Radius for H  used is    2.4944 Bohr (=   1.3200 Ang.)
Calculating surface                               ...        done! (  0.0s)
Cavity surface points                             ...         1546
Cavity Volume                                     ...     936.5553
Cavity Surface-area                               ...     547.1093
Calculating surface distance matrix               ...        done! (  0.0s)
Performing Cholesky decomposition & store         ...        done! (  0.1s)
Overall time for CPCM initialization              ...                 0.1s

----------------------------------------D-I-I-S--------------------------------------------
Iteration    Energy (Eh)           Delta-E    RMSDP     MaxDP     DIISErr   Damp  Time(sec)
-------------------------------------------------------------------------------------------
               ***  Starting incremental Fock matrix formation  ***
    1    -309.3512794648829072     0.00e+00  2.91e-04  5.94e-03  4.06e-02  0.700   0.7
    2    -309.3528609572418304    -1.58e-03  2.71e-04  5.51e-03  3.29e-02  0.700   0.5
                               ***Turning on AO-DIIS***
    3    -309.3541624709325220    -1.30e-03  2.47e-04  5.05e-03  2.56e-02  0.700   0.5
    4    -309.3551751913088879    -1.01e-03  6.58e-04  1.32e-02  1.89e-02  0.000   0.5
                              *** Initializing SOSCF ***
---------------------------------------S-O-S-C-F--------------------------------------
Iteration    Energy (Eh)           Delta-E    RMSDP     MaxDP     MaxGrad    Time(sec)
--------------------------------------------------------------------------------------
    5    -309.3579941514456664    -2.82e-03  6.50e-05  9.09e-04  1.22e-03     0.5
               *** Restarting incremental Fock matrix formation ***
    6    -309.3580152593365824    -2.11e-05  4.72e-05  7.55e-04  4.69e-04     0.7
    7    -309.3580218925306440    -6.63e-06  3.30e-05  7.05e-04  1.78e-04     0.6
    8    -309.3580234093062131    -1.52e-06  5.81e-06  1.66e-04  2.24e-05     0.6
    9    -309.3580234509317393    -4.16e-08  2.29e-06  6.05e-05  1.43e-05     0.6
   10    -309.3580234742433390    -2.33e-08  6.18e-07  1.03e-05  2.95e-06     0.6
   11    -309.3580234751653393    -9.22e-10  2.66e-07  6.58e-06  2.61e-06     0.6
   12    -309.3580234755189053    -3.54e-10  6.92e-08  9.78e-07  3.66e-07     0.5
   13    -309.3580234754428488     7.61e-11  1.82e-08  5.25e-07  7.86e-08     0.5
                 **** Energy Check signals convergence ****

               *****************************************************
               *                     SUCCESS                       *
               *           SCF CONVERGED AFTER  13 CYCLES          *
               *****************************************************

Recomputing exchange energy using gridx3       ... done (    0.899 sec)
Old exchange energy                            :    -22.764529890 Eh
New exchange energy                            :    -22.764578495 Eh
Exchange energy change after final integration :     -0.000048606 Eh
Total energy after final integration           :   -309.358072081 Eh
             **** ENERGY FILE WAS UPDATED (calc.en.tmp) ****

----------------
TOTAL SCF ENERGY
----------------

Total Energy       :       -309.35807208120605 Eh           -8418.06111 eV

Components:
Nuclear Repulsion  :        322.74053244603721 Eh            8782.21637 eV
Electronic Energy  :       -632.00521626773786 Eh          -17197.73625 eV
One Electron Energy:      -1046.51042305621786 Eh          -28476.99635 eV
Two Electron Energy:        414.50520678848000 Eh           11279.26010 eV
CPCM Dielectric    :         -0.09333965374219 Eh              -2.53990 eV

Virial components:
Potential Energy   :       -615.97578496022527 Eh          -16761.55325 eV
Kinetic Energy     :        306.61771287901922 Eh            8343.49214 eV
Virial Ratio       :          2.00893738061137

DFT components:
N(Alpha)           :       27.000004613919 electrons
N(Beta)            :       27.000004613919 electrons
N(Total)           :       54.000009227838 electrons
E(X)               :      -20.203330866979 Eh       
E(C)               :       -1.305241634801 Eh       
E(XC)              :      -21.508572501780 Eh       

CPCM Solvation Model Properties:
Surface-charge          :         -1.01477492113484
Corrected charge        :         -1.00000000000000
Outlying charge corr.   :          0.00001608708962 Eh               0.00044 eV
Free-energy (cav+disp)  :  This term is not implemented in the current solvation scheme

---------------
SCF CONVERGENCE
---------------

  Last Energy change         ...   -7.6056e-11  Tolerance :   1.0000e-10
  Last MAX-Density change    ...    5.2459e-07  Tolerance :   1.0000e-09
  Last RMS-Density change    ...    1.8200e-08  Tolerance :   1.0000e-10
  Last DIIS Error            ...    1.2225e-03  Tolerance :   1.0000e-09
  Last Orbital Gradient      ...    7.8637e-08  Tolerance :   2.0000e-07
  Last Orbital Rotation      ...    1.8412e-07  Tolerance :   2.0000e-07


Total SCF time: 0 days 0 hours 0 min 8 sec 
Finished LeanSCF after   8.8 sec

Maximum memory used throughout the entire LEANSCF-calculation: 17.9 MB


           ************************************************************
           *        Program running with 8 parallel MPI-processes     *
           *              working on a common directory               *
           ************************************************************

------------------------------------------------------------------------------
                                ORCA  MP2 
------------------------------------------------------------------------------

Freezing NCore=14 chemical core electrons

----------------------
RI-MP2 ENERGY+GRADIENT
----------------------
Dimension of the orbital basis            ...  153
Dimension of the AuxC basis               ...  490
Memory devoted to MP2                     ... 8000 MB   
Data format for matrix containers         ... DOUBLE
Compression type for matrix containers    ... UNCOMPRESSED
Overall scaling of the MP2 energy         ...   2.700e-01

-----------------------
SHARK RI TRANSFORMATION
-----------------------

Number of basis functions                ...    153
Number of aux functions                  ...    490
Number of operators                      ...      1
Generation of IJK                        ... YES
Generation of IAK                        ... YES
Generation of ABK                        ... NO
Orbital Range Operator  0:    0-  26 to   27- 152

Aux basis identifier                     ...   AUXC
Contraction scheme used                  ... SEGMENTED
Do orthogonalization                     ... YES
All operator combinations                ... NO
Transpose (ia|K)                         ... NO
Integral generator used                  ... LIBINT
Starting integral generation + trafo... 
Half trafo (segmented) done. Total time =  0.1 sec. integrals=  0.0 sec trafo=  0.0 sec
Integral generation and half transformation done (  0.1 sec)

Reading or making V^(-1/2)          ... done (  0.0 sec)
Sorting IJK integrals               ... done (  0.0 sec)
Sorting IAK integrals               ... done (  0.0 sec)

SHARK RI integral transformation done. Total time =  0.1 sec.

Opening buffers                              ... done
Frozen core precalculation                   ... done

Starting loop over batches of integrals:

Operator 0  - window                       ... (  7- 26)x( 27-152)
Operator 0  - Memory available             ...  8000 MB
Operator 0  - Memory needed per MO         ...   0.5 MB
Operator 0  - Number of orbitals per batch ... 3
Operator 0  - Number of batches            ... 1

OPERATOR  0   PASS   0:  MOs     7 ...    9 +   10 ...   12 +   13 ...   15 +   16 ...   18
                            +   19 ...   21 +   22 ...   24 +   25 ...   26
  Reading integrals       ... ok
  Internal MO   9
Closing buffer GIPV ( 0.01 GB; CompressionRatio= 1.00)
Time spent in pair loops =     0.208 sec
Deleting buffers (Ka|jb) ...done

-----------------------------------------------
 RI-MP2 CORRELATION ENERGY:     -0.325236765 Eh
-----------------------------------------------


---------------------
MP2 DENSITY FORMATION
---------------------

Completing the external part of the density      ... done
Storing the unrelaxed density                    ... done

Re-sorting 3-index density container for op 0    ... done
Computing external part of the Lagrangian        ... done
Calculating the xc-kernel                        ... done
Calculating G(D)                                 ... done
Completing the Lagrangian                        ... done
Solving the Z-vector equations                   ... Using XC Grid                  ... (calc.grid_cpscf.tmp) 
Recalculating density on grid  ... (calc.grho_cpscf0.tmp) done
Calculating the xc-kernel      ... (calc.fxc_cpscf0.tmp) done

-------------------
SHARK CP-SCF DRIVER
-------------------

Dimension of the orbital basis          ...    153
Dimension of the CPSCF-problem          ...   3402
Number of operators                     ...      1
Max. number of iterations               ...    128
Convergence Tolerance                   ... 3.0e-06
Number of perturbations                 ...      1
Perturbation type                       ... REAL

----------------------------
POPLE LINEAR EQUATION SOLVER
----------------------------

  ITERATION   0:   ||err||_max =   4.0543e-02 (   0.5 sec)
  ITERATION   1:   ||err||_max =   1.0353e-02 (   0.5 sec)
  ITERATION   2:   ||err||_max =   5.5409e-03 (   0.4 sec)
  ITERATION   3:   ||err||_max =   9.7060e-04 (   0.5 sec)
  ITERATION   4:   ||err||_max =   4.3984e-04 (   0.5 sec)
  ITERATION   5:   ||err||_max =   9.0077e-05 (   0.4 sec)
  ITERATION   6:   ||err||_max =   2.4840e-05 (   0.5 sec)
  ITERATION   7:   ||err||_max =   7.3042e-06 (   0.5 sec)
  ITERATION   8:   ||err||_max =   2.0861e-06 (   0.5 sec)
done
Finalizing the relaxed density                   ... done
Transforming P to the AO basis                   ... done
Storing the relaxed density                      ... done

------------------------------------
ENERGY WEIGHTED DENSITY FINALIZATION
------------------------------------

Gathering the parts of the W-matrix              ... done
Forming the Z-density                            ... done
Transforming Z to the AO basis                   ... done
Calculating G(Z)                                 ... done
Finalizing the W-matrix                          ... done
Transforming W to the AO basis and storing       ... done

----------------------------------
MP2 DERIVATIVE INTEGRAL GENERATION
----------------------------------

Input SCF Electron Density              ... calc.scfp
Input Correlated Electron Density       ... calc.pmp2re
Input Energy Weighted Density           ... calc.wmp2.tmp

Nuclear repulsion gradient              ... done (  0.0 sec)
HCore & Overlap gradient  (SHARK)       ... done (  0.0 sec)
Two-electron RIJ gradient terms         ... done (  0.3 sec)

-----------------------------------------------------------
MP2 COSX Grid Generation
-----------------------------------------------------------

General Integration Accuracy     IntAcc      ... 4.871
Radial Grid Type                 RadialGrid  ... OptM3 with GC (2021)
Angular Grid (max. ang.)         AngularGrid ... 4 (Lebedev-302)
Angular grid pruning method      GridPruning ... 4 (adaptive)
Weight generation scheme         WeightScheme... mBecke (2022)
Basis function cutoff            BFCut       ... 1.0000e-13
Integration weight cutoff        WCut        ... 1.0000e-14
Partially contracted basis set               ... on
Rotationally invariant grid construction     ... off
Angular grids for H and He will be reduced by one unit

Total number of grid points                  ...    89349
Total number of batches                      ...      708
Average number of points per batch           ...      126
Average number of grid points per atom       ...     4964
UseSFitting                                  ... on
Two-electron COSX gradient terms        ... 
Integration Timings:
Total Time                  =     3.2 sec
Basis fcn evaluation        =     0.0 sec
Density evaluation          =     0.1 sec
A evaluation                =     2.7 sec
A derivative evaluation     =     0.0 sec
S-fit derivative evaluation =     0.0 sec
anal. over. der. evaluation =     0.0 sec
num. over. der. evaluation  =     0.2 sec
K(P) evaluation             =     0.0 sec
finalize                    =     0.0 sec

done (  3.7 sec)
CPCM gradient                           ... done (  0.3 sec)
DFT XC gradient                         ... Exchange-correlation gradient    ... done
done (  0.5 sec)
Empirical dispersion gradient           ... 
-------------------
DISPERSION GRADIENT
-------------------

   1   C   :   -0.000275969   -0.000108250    0.000026813
   2   C   :   -0.000118764   -0.000098985   -0.000067282
   3   C   :    0.000066044    0.000043473   -0.000016577
   4   C   :   -0.000009991    0.000319532   -0.000022562
   5   C   :    0.000224428   -0.000016940    0.000046041
   6   C   :    0.000165710   -0.000109233   -0.000004360
   7   O   :    0.000029568   -0.000144320   -0.000033543
   8   H   :   -0.000140765   -0.000018750    0.000007404
   9   H   :   -0.000143450   -0.000057835    0.000087771
  10   H   :   -0.000109696   -0.000058277    0.000006366
  11   H   :   -0.000040299    0.000136608   -0.000028773
  12   H   :    0.000005815    0.000133236   -0.000028231
  13   H   :   -0.000005848    0.000146069    0.000038086
  14   H   :   -0.000070541   -0.000035917   -0.000105237
  15   H   :    0.000086623   -0.000098837    0.000036354
  16   H   :    0.000097193   -0.000084856   -0.000041179
  17   H   :    0.000109976    0.000018644    0.000091705
  18   H   :    0.000129966    0.000034638    0.000007206

Difference to translation invariance:
           :    0.0000000000   -0.0000000000   -0.0000000000

Difference to rotation invariance:
           :    0.0000000000    0.0000000000   -0.0000000000

Norm of the Dispersion gradient    ...    0.0007512538
RMS gradient                       ...    0.0001022327
MAX gradient                       ...    0.0003195317
done (  0.0 sec)

-------
TIMINGS
-------

Total time                :   11.306 sec
Integral trafo            :    0.104 sec (  0.9%)
FC preparation            :    0.016 sec (  0.1%)
I/O of integrals          :    0.035 sec (  0.3%)
K(i,j) operators          :    0.029 sec (  0.3%)
T(i,j) pair energies      :    0.006 sec (  0.1%)
V**(-1/2)                 :    0.058 sec (  0.5%)
Gamma(ia|P)               :    0.027 sec (  0.2%)
Gamma-Trafo               :    0.014 sec (  0.1%)
D(virtual)                :    0.001 sec (  0.0%)
D(internal)               :    0.030 sec (  0.3%)
W(virtual)                :    0.003 sec (  0.0%)
W(internal)               :    0.032 sec (  0.3%)
L(virtual)                :    0.060 sec (  0.5%)
L(internal)               :    0.005 sec (  0.0%)
XC kernel                 :    0.015 sec (  0.1%)
G(D)                      :    0.837 sec (  7.4%)
G(Z)                      :    0.834 sec (  7.4%)
Z-vector solution         :    4.148 sec ( 36.7%)
3-index derivative        :    0.123 sec (  1.1%)
2-index derivative        :    0.022 sec (  0.2%)
Fock matrix gradient      :    4.752 sec ( 42.0%)


---------------------------------------
MP2 TOTAL ENERGY:     -309.683308847 Eh
---------------------------------------

The final MP2 gradient
  0:  -0.00267596   0.00104195   0.00195294
  1:   0.00623914  -0.00618110  -0.00087880
  2:   0.00344981  -0.00201090   0.00138419
  3:  -0.00543031  -0.00056917  -0.00147484
  4:  -0.00285396  -0.00965852  -0.00259155
  5:  -0.00074806   0.00893203   0.00204869
  6:  -0.00430622   0.00097726  -0.00430254
  7:   0.00022958   0.00105216  -0.00080052
  8:   0.00051931  -0.00007762   0.00094721
  9:   0.00090408  -0.00145153  -0.00080573
 10:  -0.00050464   0.00016865  -0.00036743
 11:   0.00140690   0.00146291   0.00202225
 12:   0.00244474   0.00228368  -0.00028325
 13:  -0.00180389   0.00012792   0.00022480
 14:  -0.00108216  -0.00046341   0.00149529
 15:  -0.00039466  -0.00093213  -0.00096437
 16:   0.00372489   0.00321813  -0.00017912
 17:   0.00085901   0.00208370   0.00258005

-----------------------------------
NORM OF THE MP2 GRADIENT:  0.021020
-----------------------------------

Maximum memory used throughout the entire MP2-calculation: 31.3 MB


-------------------------------------------------------------------------------
                          DFT DISPERSION CORRECTION                            
                                                                               
                              DFTD3 V3.1  Rev 1                                
                          USING Becke-Johnson damping                          
-------------------------------------------------------------------------------
-------------------------   ----------------
Dispersion correction           -0.011473510
-------------------------   ----------------


-------------------------   --------------------
FINAL SINGLE POINT ENERGY      -309.694782356349
-------------------------   --------------------

------------------------------------------------------------------------------
                         ORCA GEOMETRY RELAXATION STEP
------------------------------------------------------------------------------

Reading the OPT-File                    .... done
Getting information on internals        .... done
Copying old internal coords+grads       .... done
Making the new internal coordinates     .... (2022 redundants) done
Validating the new internal coordinates .... (2022 redundants) done
Calculating the B-matrix                .... done
Calculating the G,G- and P matrices     .... done
Transforming gradient to internals      .... done
Projecting the internal gradient        .... done
Number of atoms                         ....  18
Number of internal coordinates          ....  85
Current Energy                          ....  -309.694782356 Eh
Current gradient norm                   ....     0.021020312 Eh/bohr
Maximum allowed component of the step   ....  0.300
Current trust radius                    ....  0.300
Updating the Hessian (BFGS)             .... done
Forming the augmented Hessian           .... done
Diagonalizing the augmented Hessian     .... done
Last element of RFO vector              ....  0.770243037
Lowest eigenvalues of augmented Hessian:
 -0.001616280  0.001514568  0.011269992  0.013381304  0.015376965
Length of the computed step             ....  0.827986027
Warning: the length of the step is outside the trust region - taking restricted step instead
The input lambda is                     ....    -0.000753
   iter:   5  x=   -0.004608  g=   70.963986 f(x)=     0.056436
   iter:  10  x=   -0.004958  g=   33.742315 f(x)=     0.000000
The output lambda is                    ....    -0.004958 (10 iterations)
The final length of the internal step   ....  0.300000000
Converting the step to Cartesian space:
 Initial RMS(Int)=    0.0325395687
Transforming coordinates:
 Iter   0:  RMS(Cart)=    0.0409357479 RMS(Int)=    0.0323994878
 Iter   5:  RMS(Cart)=    0.0000000380 RMS(Int)=    0.0000000205
done
Storing new coordinates                 .... done
The predicted energy change is          ....    -0.000618380
Previously predicted energy change      ....    -0.000563035
Actually observed energy change         ....    -0.000684637
Ratio of predicted to observed change   ....     1.215976243
New trust radius                        ....     0.450000000

                                .--------------------.
          ----------------------|Geometry convergence|-------------------------
          Item                value                   Tolerance       Converged
          ---------------------------------------------------------------------
          Energy change      -0.0006846369            0.0000002000      NO
          RMS gradient        0.0014998294            0.0000080000      NO
          MAX gradient        0.0058397897            0.0000300000      NO
          RMS step            0.0325395687            0.0001000000      NO
          MAX step            0.0900496700            0.0002000000      NO
          ........................................................
          Max(Bonds)      0.0039      Max(Angles)    1.58
          Max(Dihed)        5.16      Max(Improp)    0.00
          ---------------------------------------------------------------------

The optimization has not yet converged - more geometry cycles are needed


    ---------------------------------------------------------------------------
                         Redundant Internal Coordinates
                            (Angstroem and degrees)

        Definition                    Value    dE/dq     Step     New-Value
    ----------------------------------------------------------------------------
     1. B(C   1,C   0)                1.5398  0.001437 -0.0039    1.5360   
     2. B(C   2,C   1)                1.4698  0.002208  0.0017    1.4715   
     3. B(C   3,C   2)                1.4563  0.003827  0.0025    1.4588   
     4. B(C   4,C   2)                1.4574 -0.000445 -0.0008    1.4566   
     5. B(C   5,C   4)                1.5224 -0.004628 -0.0032    1.5192   
     6. B(O   6,C   5)                1.4356  0.000958 -0.0025    1.4330   
     7. B(O   6,C   1)                1.3945 -0.005840  0.0022    1.3967   
     8. B(H   7,C   0)                1.0972  0.000877  0.0003    1.0975   
     9. B(H   8,C   0)                1.0982  0.001003  0.0001    1.0983   
    10. B(H   9,C   0)                1.0974  0.001097  0.0002    1.0976   
    11. B(H  10,C   3)                1.0943  0.000647  0.0005    1.0948   
    12. B(H  11,C   3)                1.1052  0.000777 -0.0009    1.1042   
    13. B(H  12,C   3)                1.1095  0.000715  0.0006    1.1101   
    14. B(H  13,C   1)                1.1216  0.000123  0.0020    1.1236   
    15. B(H  14,C   5)                1.0974  0.001005 -0.0003    1.0971   
    16. B(H  15,C   5)                1.1021  0.000752  0.0013    1.1034   
    17. B(H  16,C   4)                1.1144  0.000701  0.0019    1.1163   
    18. B(H  17,C   4)                1.1043  0.000868 -0.0013    1.1029   
    19. A(C   1,C   0,H   9)          106.52 -0.002045    0.42    106.94   
    20. A(H   7,C   0,H   8)          110.65  0.000812   -0.10    110.56   
    21. A(H   7,C   0,H   9)          109.73  0.001425   -0.18    109.56   
    22. A(H   8,C   0,H   9)          109.56  0.000747   -0.07    109.49   
    23. A(C   1,C   0,H   8)          109.51 -0.000019    0.06    109.58   
    24. A(C   1,C   0,H   7)          110.77 -0.001004   -0.13    110.64   
    25. A(O   6,C   1,H  13)          112.67  0.000743    0.07    112.74   
    26. A(C   0,C   1,O   6)          111.35 -0.000366   -0.26    111.09   
    27. A(C   2,C   1,O   6)          107.80  0.000887   -0.22    107.58   
    28. A(C   0,C   1,H  13)          107.15 -0.000768    0.06    107.21   
    29. A(C   0,C   1,C   2)          115.05 -0.000534    1.06    116.11   
    30. A(C   2,C   1,H  13)          102.60  0.000098   -0.72    101.89   
    31. A(C   1,C   2,C   4)          108.54  0.000062   -0.25    108.29   
    32. A(C   1,C   2,C   3)          124.80 -0.001134    0.20    125.00   
    33. A(C   3,C   2,C   4)          126.67  0.001072    0.05    126.72   
    34. A(H  11,C   3,H  12)          101.81 -0.003635    0.13    101.95   
    35. A(H  10,C   3,H  12)          111.17  0.000614   -0.49    110.68   
    36. A(C   2,C   3,H  12)          107.19  0.001643   -0.20    106.99   
    37. A(H  10,C   3,H  11)          112.46  0.000237    0.13    112.59   
    38. A(C   2,C   3,H  11)          109.13  0.000208    0.87    110.00   
    39. A(C   2,C   3,H  10)          114.24  0.000555   -0.42    113.82   
    40. A(C   2,C   4,H  16)          105.30  0.001209   -0.82    104.48   
    41. A(C   5,C   4,H  16)          114.85  0.001779   -0.87    113.97   
    42. A(C   2,C   4,C   5)          104.56 -0.002226   -0.40    104.16   
    43. A(H  16,C   4,H  17)          101.58 -0.003423    0.26    101.84   
    44. A(C   5,C   4,H  17)          117.77  0.002277    0.16    117.93   
    45. A(C   2,C   4,H  17)          112.37  0.000516    1.58    113.95   
    46. A(H  14,C   5,H  15)          109.40  0.000537    0.23    109.63   
    47. A(O   6,C   5,H  15)          109.70 -0.001768    0.18    109.88   
    48. A(C   4,C   5,H  15)          111.15  0.000198   -0.22    110.92   
    49. A(O   6,C   5,H  14)          107.86 -0.001463   -0.22    107.64   
    50. A(C   4,C   5,H  14)          112.76 -0.001002    0.24    113.00   
    51. A(C   4,C   5,O   6)          105.84  0.003446   -0.21    105.63   
    52. A(C   1,O   6,C   5)          110.04 -0.002065   -0.97    109.07   
    53. D(C   2,C   1,C   0,H   9)   -176.96 -0.000022   -0.65   -177.61   
    54. D(C   2,C   1,C   0,H   8)    -58.56 -0.000298   -0.46    -59.02   
    55. D(O   6,C   1,C   0,H   7)   -173.22  0.000531   -0.30   -173.52   
    56. D(C   2,C   1,C   0,H   7)     63.75  0.000047   -0.62     63.13   
    57. D(O   6,C   1,C   0,H   8)     64.46  0.000186   -0.13     64.32   
    58. D(O   6,C   1,C   0,H   9)    -53.94  0.000462   -0.33    -54.27   
    59. D(C   3,C   2,C   1,C   0)    -53.14 -0.000055    1.98    -51.16   
    60. D(C   4,C   2,C   1,C   0)    127.05 -0.000128    2.17    129.22   
    61. D(C   3,C   2,C   1,H  13)     62.85 -0.001172    2.09     64.94   
    62. D(C   4,C   2,C   1,O   6)      2.15  0.000034    1.90      4.06   
    63. D(C   3,C   2,C   1,O   6)   -178.04  0.000107    1.72   -176.32   
    64. D(H  11,C   3,C   2,C   1)   -130.65 -0.000976   -0.98   -131.63   
    65. D(H  10,C   3,C   2,C   1)     -3.81 -0.000060   -0.38     -4.18   
    66. D(H  11,C   3,C   2,C   4)     49.12 -0.000893   -1.19     47.93   
    67. D(H  10,C   3,C   2,C   4)    175.97  0.000023   -0.59    175.38   
    68. D(H  12,C   3,C   2,C   1)    119.83  0.002328   -1.44    118.39   
    69. D(H  17,C   4,C   2,C   1)    137.60  0.001421    1.85    139.45   
    70. D(H  16,C   4,C   2,C   3)     67.52 -0.001770    2.58     70.10   
    71. D(H  16,C   4,C   2,C   1)   -112.67 -0.001700    2.39   -110.28   
    72. D(C   5,C   4,C   2,C   3)   -171.07 -0.000240    1.01   -170.06   
    73. D(C   5,C   4,C   2,C   1)      8.74 -0.000171    0.82      9.56   
    74. D(H  14,C   5,C   4,H  16)    -19.07  0.001242   -4.62    -23.69   
    75. D(H  14,C   5,C   4,C   2)   -133.95  0.000291   -2.93   -136.88   
    76. D(O   6,C   5,C   4,H  17)   -141.78 -0.000291   -5.16   -146.94   
    77. D(O   6,C   5,C   4,H  16)     98.63  0.001074   -4.89     93.73   
    78. D(H  14,C   5,C   4,H  17)    100.52 -0.000123   -4.88     95.63   
    79. D(O   6,C   5,C   4,C   2)    -16.25  0.000123   -3.21    -19.46   
    80. D(C   1,O   6,C   5,C   4)     18.47  0.000013    4.48     22.95   
    81. D(C   5,O   6,C   1,H  13)     99.34  0.001714   -4.92     94.43   
    82. D(C   5,O   6,C   1,C   2)    -13.14  0.000691   -3.96    -17.11   
    83. D(C   5,O   6,C   1,C   0)   -140.23  0.000981   -4.98   -145.21   
    84. D(C   1,O   6,C   5,H  15)   -101.53 -0.001268    4.78    -96.75   
    85. D(C   1,O   6,C   5,H  14)    139.39 -0.000049    4.53    143.92   
    ----------------------------------------------------------------------------

Geometry step timings:
Preparation and reading OPT file:      0.001 s (18.770 %)
Internal coordinates            :      0.000 s ( 0.730 %)
B/P matrices and projection     :      0.001 s (19.708 %)
Hessian update/contruction      :      0.000 s ( 7.445 %)
Making the step                 :      0.001 s (27.946 %)
Converting the step to Cartesian:      0.000 s ( 2.127 %)
Storing new data                :      0.000 s ( 0.709 %)
Checking convergence            :      0.000 s ( 0.292 %)
Final printing                  :      0.001 s (22.252 %)
Total time                      :      0.005 s

Time for energy+gradient        :     21.683 s
Time for complete geometry iter :     21.934 s

         *************************************************************
         *                GEOMETRY OPTIMIZATION CYCLE   8            *
         *************************************************************
---------------------------------
CARTESIAN COORDINATES (ANGSTROEM)
---------------------------------
  C      0.991922    0.011720    0.139647
  C      2.371646    0.072659   -0.532510
  C      3.212241    1.228009   -0.181348
  C      2.783925    2.621397   -0.236762
  C      4.524792    0.735997    0.214420
  C      4.496543   -0.738675   -0.150188
  O      3.110424   -1.082996   -0.269131
  H      0.375261    0.867069   -0.164587
  H      1.114677   -0.006487    1.230942
  H      0.515984   -0.920432   -0.190997
  H      1.775479    2.758375   -0.640329
  H      3.539158    3.228055   -0.766798
  H      2.850649    3.022483    0.796182
  H      2.199556    0.236995   -1.630656
  H      4.932287   -1.379907    0.626037
  H      5.010963   -0.916894   -1.109966
  H      4.575576    0.930106    1.312589
  H      5.363434    1.345361   -0.162179

----------------------------
CARTESIAN COORDINATES (A.U.)
----------------------------
  NO LB      ZA    FRAG     MASS         X           Y           Z
   0 C     6.0000    0    12.011    1.874461    0.022147    0.263895
   1 C     6.0000    0    12.011    4.481761    0.137305   -1.006298
   2 C     6.0000    0    12.011    6.070255    2.320601   -0.342697
   3 C     6.0000    0    12.011    5.260856    4.953722   -0.447415
   4 C     6.0000    0    12.011    8.550618    1.390833    0.405195
   5 C     6.0000    0    12.011    8.497235   -1.395893   -0.283814
   6 O     8.0000    0    15.999    5.877849   -2.046565   -0.508584
   7 H     1.0000    0     1.008    0.709140    1.638522   -0.311024
   8 H     1.0000    0     1.008    2.106435   -0.012259    2.326143
   9 H     1.0000    0     1.008    0.975069   -1.739363   -0.360932
  10 H     1.0000    0     1.008    3.355168    5.212573   -1.210046
  11 H     1.0000    0     1.008    6.688040    6.100140   -1.449039
  12 H     1.0000    0     1.008    5.386947    5.711665    1.504567
  13 H     1.0000    0     1.008    4.156559    0.447856   -3.081493
  14 H     1.0000    0     1.008    9.320672   -2.607646    1.183039
  15 H     1.0000    0     1.008    9.469348   -1.732679   -2.097532
  16 H     1.0000    0     1.008    8.646586    1.757647    2.480433
  17 H     1.0000    0     1.008   10.135422    2.542364   -0.306475

--------------------------------
INTERNAL COORDINATES (ANGSTROEM)
--------------------------------
 C      0   0   0     0.000000000000     0.00000000     0.00000000
 C      1   0   0     1.535951555717     0.00000000     0.00000000
 C      2   1   0     1.471308572728   116.09880720     0.00000000
 C      3   2   1     1.458785470536   124.97625851   308.83239192
 C      3   2   1     1.456536485387   108.32721703   129.20439391
 C      5   3   2     1.519340275565   104.23523042     9.54523390
 O      2   1   3     1.396673965306   111.08795441   123.36483113
 H      1   2   3     1.097474435691   110.64055525    63.12476074
 H      1   2   3     1.098328245115   109.57702574   300.96862449
 H      1   2   3     1.097610140812   106.94029158   182.37744067
 H      4   3   2     1.094802912859   113.82606642   355.81240745
 H      4   3   2     1.104241912692   110.00984287   228.37296865
 H      4   3   2     1.110088278002   106.98477642   118.39772382
 H      2   1   3     1.123630392805   107.21250044   246.93337367
 H      6   5   3     1.097076812691   112.96253973   223.09829354
 H      6   5   3     1.103433080028   110.90580437    99.57278304
 H      5   3   2     1.116347827613   104.45103073   249.70477182
 H      5   3   2     1.102937741116   113.94111000   139.44289592

---------------------------
INTERNAL COORDINATES (A.U.)
---------------------------
 C      0   0   0     0.000000000000     0.00000000     0.00000000
 C      1   0   0     2.902527795276     0.00000000     0.00000000
 C      2   1   0     2.780370260947   116.09880720     0.00000000
 C      3   2   1     2.756705027456   124.97625851   308.83239192
 C      3   2   1     2.752455061445   108.32721703   129.20439391
 C      5   3   2     2.871137025054   104.23523042     9.54523390
 O      2   1   3     2.639331292807   111.08795441   123.36483113
 H      1   2   3     2.073926122437   110.64055525    63.12476074
 H      1   2   3     2.075539588417   109.57702574   300.96862449
 H      1   2   3     2.074182567950   106.94029158   182.37744067
 H      4   3   2     2.068877675922   113.82606642   355.81240745
 H      4   3   2     2.086714800586   110.00984287   228.37296865
 H      4   3   2     2.097762829900   106.98477642   118.39772382
 H      2   1   3     2.123353718152   107.21250044   246.93337367
 H      6   5   3     2.073174723860   112.96253973   223.09829354
 H      6   5   3     2.085186328362   110.90580437    99.57278304
 H      5   3   2     2.109591664387   104.45103073   249.70477182
 H      5   3   2     2.084250273475   113.94111000   139.44289592


           ************************************************************
           *        Program running with 8 parallel MPI-processes     *
           *              working on a common directory               *
           ************************************************************
------------------------------------------------------------------------------
                   ___                                                        
                  /   \      - P O W E R E D   B Y -                         
                 /     \                                                     
                 |  |  |   _    _      __       _____    __    __             
                 |  |  |  | |  | |    /  \     |  _  \  |  |  /  |          
                  \  \/   | |  | |   /    \    | | | |  |  | /  /          
                 / \  \   | |__| |  /  /\  \   | |_| |  |  |/  /          
                |  |  |   |  __  | /  /__\  \  |    /   |      \           
                |  |  |   | |  | | |   __   |  |    \   |  |\   \          
                \     /   | |  | | |  |  |  |  | |\  \  |  | \   \       
                 \___/    |_|  |_| |__|  |__|  |_| \__\ |__|  \__/        
                                                                              
                      - O R C A' S   B I G   F R I E N D -                    
                                      &                                       
                       - I N T E G R A L  F E E D E R -                       
                                                                              
 v1 FN, 2020, v2 2021, v3 2022-2024                                           
------------------------------------------------------------------------------


----------------------
SHARK INTEGRAL PACKAGE
----------------------

Number of atoms                             ...     18
Number of basis functions                   ...    153
Number of shells                            ...     75
Maximum angular momentum                    ...      2
Integral batch strategy                     ... SHARK/LIBINT Hybrid
RI-J (if used) integral strategy            ... SPLIT-RIJ (Revised 2003 algorithm where possible)
Printlevel                                  ...      1
Contraction scheme used                     ... SEGMENTED contraction
Prescreening option                         ... SCHWARTZ
   Thresh                                   ... 1.000e-13
   Tcut                                     ... 1.000e-15
   Tpresel                                  ... 1.000e-15 
Coulomb Range Separation                    ... NOT USED
Exchange Range Separation                   ... NOT USED
Multipole approximations                    ... NOT USED
Finite Nucleus Model                        ... NOT USED
CABS basis                                  ... NOT available
Auxiliary Coulomb fitting basis             ... AVAILABLE
   # of basis functions in Aux-J            ...    464
   # of shells in Aux-J                     ...    160
   Maximum angular momentum in Aux-J        ...      4
Auxiliary J/K fitting basis                 ... NOT available
Auxiliary Correlation fitting basis         ... AVAILABLE
   # of basis functions in Aux-C            ...    490
   # of shells in Aux-C                     ...    178
   Maximum angular momentum in Aux-C        ...      3
Auxiliary 'external' fitting basis          ... NOT available

Checking pre-screening integrals            ... done (  0.0 sec) Dimension = 75
Check shell pair data                       ... done (  0.0 sec)
Shell pair information
Shell pair cut-off parameter TPreSel        ...   1.0e-15
Total number of shell pairs                 ...      2850
Shell pairs after pre-screening             ...      2815
Total number of primitive shell pairs       ...      9854
Primitive shell pairs kept                  ...      7728
          la=0 lb=0:    932 shell pairs
          la=1 lb=0:   1057 shell pairs
          la=1 lb=1:    323 shell pairs
          la=2 lb=0:    300 shell pairs
          la=2 lb=1:    175 shell pairs
          la=2 lb=2:     28 shell pairs

Calculating one electron integrals          ... done (  0.0 sec)
Calculating RI/J V-Matrix + Cholesky decomp.... done (  0.0 sec)
Calculating RI/C V-Matrix + Cholesky decomp.... done (  0.0 sec)
Calculating Nuclear repulsion               ... done (  0.0 sec) ENN=    322.765950902234 Eh

Diagonalization of the overlap matrix:
Smallest eigenvalue                        ... 9.469e-04
Time for diagonalization                   ...    0.003 sec
Threshold for overlap eigenvalues          ... 1.000e-07
Number of eigenvalues below threshold      ... 0
Time for construction of square roots      ...    0.001 sec
Total time needed                          ...    0.005 sec

-------------------
DFT GRID GENERATION
-------------------

General Integration Accuracy     IntAcc      ... 4.388
Radial Grid Type                 RadialGrid  ... OptM3 with GC (2021)
Angular Grid (max. ang.)         AngularGrid ... 4 (Lebedev-302)
Angular grid pruning method      GridPruning ... 4 (adaptive)
Weight generation scheme         WeightScheme... mBecke (2022)
Basis function cutoff            BFCut       ... 1.0000e-13
Integration weight cutoff        WCut        ... 1.0000e-14
Partially contracted basis set               ... off
Rotationally invariant grid construction     ... off
Angular grids for H and He will be reduced by one unit

Total number of grid points                  ...    77314
Total number of batches                      ...     1218
Average number of points per batch           ...       63
Average number of grid points per atom       ...     4295

--------------------
COSX GRID GENERATION
--------------------

GRIDX 1
-------
General Integration Accuracy     IntAcc      ... 3.816
Radial Grid Type                 RadialGrid  ... OptM3 with GC (2021)
Angular Grid (max. ang.)         AngularGrid ... 1 (Lebedev-50)
Angular grid pruning method      GridPruning ... 4 (adaptive)
Weight generation scheme         WeightScheme... mBecke (2022)
Basis function cutoff            BFCut       ... 1.0000e-13
Integration weight cutoff        WCut        ... 1.0000e-14
Partially contracted basis set               ... on
Rotationally invariant grid construction     ... off
Angular grids for H and He will be reduced by one unit

Total number of grid points                  ...     9934
Total number of batches                      ...       90
Average number of points per batch           ...      110
Average number of grid points per atom       ...      552
UseSFitting                                  ... on

GRIDX 2
-------
General Integration Accuracy     IntAcc      ... 4.020
Radial Grid Type                 RadialGrid  ... OptM3 with GC (2021)
Angular Grid (max. ang.)         AngularGrid ... 2 (Lebedev-110)
Angular grid pruning method      GridPruning ... 4 (adaptive)
Weight generation scheme         WeightScheme... mBecke (2022)
Basis function cutoff            BFCut       ... 1.0000e-13
Integration weight cutoff        WCut        ... 1.0000e-14
Partially contracted basis set               ... on
Rotationally invariant grid construction     ... off
Angular grids for H and He will be reduced by one unit

Total number of grid points                  ...    20873
Total number of batches                      ...      173
Average number of points per batch           ...      120
Average number of grid points per atom       ...     1160
UseSFitting                                  ... on

GRIDX 3
-------
General Integration Accuracy     IntAcc      ... 4.338
Radial Grid Type                 RadialGrid  ... OptM3 with GC (2021)
Angular Grid (max. ang.)         AngularGrid ... 3 (Lebedev-194)
Angular grid pruning method      GridPruning ... 4 (adaptive)
Weight generation scheme         WeightScheme... mBecke (2022)
Basis function cutoff            BFCut       ... 1.0000e-13
Integration weight cutoff        WCut        ... 1.0000e-14
Partially contracted basis set               ... on
Rotationally invariant grid construction     ... off
Angular grids for H and He will be reduced by one unit

Total number of grid points                  ...    45562
Total number of batches                      ...      366
Average number of points per batch           ...      124
Average number of grid points per atom       ...     2531
UseSFitting                                  ... on
Initializing property integral containers    ... done (  0.0 sec)

SHARK setup successfully completed in   0.7 seconds

Maximum memory used throughout the entire STARTUP-calculation: 22.2 MB


           ************************************************************
           *        Program running with 8 parallel MPI-processes     *
           *              working on a common directory               *
           ************************************************************
Occupation numbers will be reassigned to an Aufbau configuration
             **** ENERGY FILE WAS UPDATED (calc.en.tmp) ****
Finished Guess after   0.1 sec
Maximum memory used throughout the entire GUESS-calculation: 9.3 MB


           ************************************************************
           *        Program running with 8 parallel MPI-processes     *
           *              working on a common directory               *
           ************************************************************
--------------------
CPCM SOLVATION MODEL
--------------------
CPCM parameters:
  Epsilon                                         ...      16.7000
  Refrac                                          ...       1.2750
  Rsolv                                           ...       1.3000
  Surface type                                    ... GAUSSIAN VDW
  Discretization scheme                           ... Constant charge density
    Threshold for H atoms                         ...       5.0000 (charges/Ang^2)
    Threshold for non-H atoms                     ...       5.0000 (charges/Ang^2)
  Epsilon function type                           ...         CPCM
Solvent:                                          ... CUSTOM
Radii:
  Scheme                                          ... Element-dependent radii
  Radius for C  used is    3.8550 Bohr (=   2.0400 Ang.)
  Radius for O  used is    3.4469 Bohr (=   1.8240 Ang.)
  Radius for H  used is    2.4944 Bohr (=   1.3200 Ang.)
Calculating surface                               ...        done! (  0.0s)
Cavity surface points                             ...         1537
Cavity Volume                                     ...     936.7430
Cavity Surface-area                               ...     547.6827
Calculating surface distance matrix               ...        done! (  0.0s)
Performing Cholesky decomposition & store         ...        done! (  0.1s)
Overall time for CPCM initialization              ...                 0.1s

----------------------------------------D-I-I-S--------------------------------------------
Iteration    Energy (Eh)           Delta-E    RMSDP     MaxDP     DIISErr   Damp  Time(sec)
-------------------------------------------------------------------------------------------
               ***  Starting incremental Fock matrix formation  ***
    1    -309.3554876227403270     0.00e+00  1.97e-04  4.28e-03  2.78e-02  0.700   0.7
    2    -309.3562257211672772    -7.38e-04  1.83e-04  3.97e-03  2.25e-02  0.700   0.5
                               ***Turning on AO-DIIS***
    3    -309.3568330048563553    -6.07e-04  1.67e-04  3.62e-03  1.76e-02  0.700   0.5
    4    -309.3573055140889778    -4.73e-04  4.45e-04  9.38e-03  1.29e-02  0.000   0.5
                              *** Initializing SOSCF ***
---------------------------------------S-O-S-C-F--------------------------------------
Iteration    Energy (Eh)           Delta-E    RMSDP     MaxDP     MaxGrad    Time(sec)
--------------------------------------------------------------------------------------
    5    -309.3586217124854443    -1.32e-03  4.43e-05  6.85e-04  8.84e-04     0.5
               *** Restarting incremental Fock matrix formation ***
    6    -309.3586364647330242    -1.48e-05  3.26e-05  5.92e-04  3.39e-04     0.7
    7    -309.3586398726366156    -3.41e-06  2.34e-05  5.51e-04  1.29e-04     0.6
    8    -309.3586406654350753    -7.93e-07  4.00e-06  1.25e-04  1.40e-05     0.6
    9    -309.3586406866795073    -2.12e-08  1.58e-06  4.60e-05  9.63e-06     0.6
   10    -309.3586406984210839    -1.17e-08  4.27e-07  7.47e-06  2.04e-06     0.6
   11    -309.3586406992006346    -7.80e-10  1.86e-07  4.54e-06  1.69e-06     0.6
   12    -309.3586406993028390    -1.02e-10  4.97e-08  7.04e-07  2.76e-07     0.5
   13    -309.3586406992923798     1.05e-11  1.37e-08  3.17e-07  5.92e-08     0.5
                 **** Energy Check signals convergence ****

               *****************************************************
               *                     SUCCESS                       *
               *           SCF CONVERGED AFTER  13 CYCLES          *
               *****************************************************

Recomputing exchange energy using gridx3       ... done (    0.902 sec)
Old exchange energy                            :    -22.764169529 Eh
New exchange energy                            :    -22.764253251 Eh
Exchange energy change after final integration :     -0.000083722 Eh
Total energy after final integration           :   -309.358724421 Eh
             **** ENERGY FILE WAS UPDATED (calc.en.tmp) ****

----------------
TOTAL SCF ENERGY
----------------

Total Energy       :       -309.35872442148104 Eh           -8418.07886 eV

Components:
Nuclear Repulsion  :        322.76595090223412 Eh            8782.90804 eV
Electronic Energy  :       -632.03137800599700 Eh          -17198.44815 eV
One Electron Energy:      -1046.55178298690657 Eh          -28478.12181 eV
Two Electron Energy:        414.52040498090957 Eh           11279.67367 eV
CPCM Dielectric    :         -0.09321359552947 Eh              -2.53647 eV

Virial components:
Potential Energy   :       -615.97770613121088 Eh          -16761.60553 eV
Kinetic Energy     :        306.61898170972978 Eh            8343.52667 eV
Virial Ratio       :          2.00893533301974

DFT components:
N(Alpha)           :       27.000008679746 electrons
N(Beta)            :       27.000008679746 electrons
N(Total)           :       54.000017359492 electrons
E(X)               :      -20.203014106909 Eh       
E(C)               :       -1.305271487867 Eh       
E(XC)              :      -21.508285594777 Eh       

CPCM Solvation Model Properties:
Surface-charge          :         -1.01481192472417
Corrected charge        :         -1.00000000000000
Outlying charge corr.   :          0.00001616456415 Eh               0.00044 eV
Free-energy (cav+disp)  :  This term is not implemented in the current solvation scheme

---------------
SCF CONVERGENCE
---------------

  Last Energy change         ...   -1.0459e-11  Tolerance :   1.0000e-10
  Last MAX-Density change    ...    3.1664e-07  Tolerance :   1.0000e-09
  Last RMS-Density change    ...    1.3677e-08  Tolerance :   1.0000e-10
  Last DIIS Error            ...    8.8412e-04  Tolerance :   1.0000e-09
  Last Orbital Gradient      ...    5.9158e-08  Tolerance :   2.0000e-07
  Last Orbital Rotation      ...    1.6310e-07  Tolerance :   2.0000e-07


Total SCF time: 0 days 0 hours 0 min 8 sec 
Finished LeanSCF after   8.8 sec

Maximum memory used throughout the entire LEANSCF-calculation: 18.0 MB


           ************************************************************
           *        Program running with 8 parallel MPI-processes     *
           *              working on a common directory               *
           ************************************************************

------------------------------------------------------------------------------
                                ORCA  MP2 
------------------------------------------------------------------------------

Freezing NCore=14 chemical core electrons

----------------------
RI-MP2 ENERGY+GRADIENT
----------------------
Dimension of the orbital basis            ...  153
Dimension of the AuxC basis               ...  490
Memory devoted to MP2                     ... 8000 MB   
Data format for matrix containers         ... DOUBLE
Compression type for matrix containers    ... UNCOMPRESSED
Overall scaling of the MP2 energy         ...   2.700e-01

-----------------------
SHARK RI TRANSFORMATION
-----------------------

Number of basis functions                ...    153
Number of aux functions                  ...    490
Number of operators                      ...      1
Generation of IJK                        ... YES
Generation of IAK                        ... YES
Generation of ABK                        ... NO
Orbital Range Operator  0:    0-  26 to   27- 152

Aux basis identifier                     ...   AUXC
Contraction scheme used                  ... SEGMENTED
Do orthogonalization                     ... YES
All operator combinations                ... NO
Transpose (ia|K)                         ... NO
Integral generator used                  ... LIBINT
Starting integral generation + trafo... 
Half trafo (segmented) done. Total time =  0.1 sec. integrals=  0.1 sec trafo=  0.0 sec
Integral generation and half transformation done (  0.1 sec)

Reading or making V^(-1/2)          ... done (  0.0 sec)
Sorting IJK integrals               ... done (  0.0 sec)
Sorting IAK integrals               ... done (  0.0 sec)

SHARK RI integral transformation done. Total time =  0.1 sec.

Opening buffers                              ... done
Frozen core precalculation                   ... done

Starting loop over batches of integrals:

Operator 0  - window                       ... (  7- 26)x( 27-152)
Operator 0  - Memory available             ...  8000 MB
Operator 0  - Memory needed per MO         ...   0.5 MB
Operator 0  - Number of orbitals per batch ... 3
Operator 0  - Number of batches            ... 1

OPERATOR  0   PASS   0:  MOs     7 ...    9 +   10 ...   12 +   13 ...   15 +   16 ...   18
                            +   19 ...   21 +   22 ...   24 +   25 ...   26
  Reading integrals       ... ok
  Internal MO   9
Closing buffer GIPV ( 0.01 GB; CompressionRatio= 1.00)
Time spent in pair loops =     0.213 sec
Deleting buffers (Ka|jb) ...done

-----------------------------------------------
 RI-MP2 CORRELATION ENERGY:     -0.325308802 Eh
-----------------------------------------------


---------------------
MP2 DENSITY FORMATION
---------------------

Completing the external part of the density      ... done
Storing the unrelaxed density                    ... done

Re-sorting 3-index density container for op 0    ... done
Computing external part of the Lagrangian        ... done
Calculating the xc-kernel                        ... done
Calculating G(D)                                 ... done
Completing the Lagrangian                        ... done
Solving the Z-vector equations                   ... Using XC Grid                  ... (calc.grid_cpscf.tmp) 
Recalculating density on grid  ... (calc.grho_cpscf0.tmp) done
Calculating the xc-kernel      ... (calc.fxc_cpscf0.tmp) done

-------------------
SHARK CP-SCF DRIVER
-------------------

Dimension of the orbital basis          ...    153
Dimension of the CPSCF-problem          ...   3402
Number of operators                     ...      1
Max. number of iterations               ...    128
Convergence Tolerance                   ... 3.0e-06
Number of perturbations                 ...      1
Perturbation type                       ... REAL

----------------------------
POPLE LINEAR EQUATION SOLVER
----------------------------

  ITERATION   0:   ||err||_max =   4.0484e-02 (   0.5 sec)
  ITERATION   1:   ||err||_max =   1.0190e-02 (   0.5 sec)
  ITERATION   2:   ||err||_max =   5.4846e-03 (   0.5 sec)
  ITERATION   3:   ||err||_max =   9.3901e-04 (   0.5 sec)
  ITERATION   4:   ||err||_max =   4.2999e-04 (   0.5 sec)
  ITERATION   5:   ||err||_max =   9.0555e-05 (   0.5 sec)
  ITERATION   6:   ||err||_max =   2.5168e-05 (   0.5 sec)
  ITERATION   7:   ||err||_max =   7.7865e-06 (   0.5 sec)
  ITERATION   8:   ||err||_max =   2.4144e-06 (   0.5 sec)
done
Finalizing the relaxed density                   ... done
[truncated: 988,709 more chars]
