# Supplementary material for: Bro̷nsted Acid-Catalyzed Reduction of Furans
Source: J Am Chem Soc. 2025 Feb 19;147(9):7932–8. doi: 10.1021/jacs.4c18485 (PMC11887439; doi:10.1021/jacs.4c18485)
Supplement: Supplementary file 2 — ja4c18485_si_002.zip [file ja4c18485_si_002.zip › AllCoordinates/23-Dimethyl-Furan/3/calc.xyz]

18
Coordinates from ORCA-job calc E -309.698309895483
  C           0.97357409831356      0.05234795170277      0.14975993355593
  C           2.38379060151058      0.06146505783614     -0.41491369824981
  C           3.24041114752939      1.23611552674541     -0.18186978672104
  C           2.80503533591267      2.61721206838765     -0.25354452593398
  C           4.57087360873169      0.75092065374293      0.16524286145918
  C           4.50571688337122     -0.74129890150924     -0.18580271863215
  O           3.12774620782898     -1.06231873607922     -0.01221391814698
  H           0.40011633513017      0.90996437971084     -0.22157773948872
  H           1.02150927930185      0.08329322665162      1.24552814191738
  H           0.47579894266102     -0.87107671285874     -0.16630177495668
  H           1.92081239407242      2.74973183494965     -0.88958575785198
  H           3.61951696248913      3.31150451036666     -0.49054061614657
  H           2.47686013942666      2.83013388291570      0.78928702356424
  H           2.32936781370492      0.12463300979577     -1.54046159098741
  H           5.10330570385212     -1.37456247398992      0.47725307182958
  H           4.81704476296220     -0.90008380818110     -1.23229095966717
  H           4.57068708850565      0.88310026533667      1.27381042971114
  H           5.40235101629567      1.35175373027640     -0.22741235855497
